# Supplementary material for: Detection of circular permutations by Protein Language Models
Source: Comput Struct Biotechnol J. 2024 Dec 30;27:214–20. doi: 10.1016/j.csbj.2024.12.029 (PMC11757225; doi:10.1016/j.csbj.2024.12.029)
Supplement: Supplementary file 1 — Supplementary material [file mmc1.zip › Original_results/2PEL_3CNA/ICARUS/2pel_and_3cna/2pel_on_3cna/gdt_2pel_vs_3cna.txt]

Mode:0
LEN:232
#### Alignment   1 ####
Chain 1: 2pel_model_0
Chain 2: 3cna_model_0
TM-score-Search (Normalized on Smallest chain): 0.485
Number of AAs Sequence 1  : 232
Number of AAs Sequence 2  : 237
Number of residues aligned: 118
Number of residues aligned: 116 (below a threshod of 5.0 A)
Percentage of identity    : 43.22
Percentage of identity    : 43.97 (on residues below a threshod of 5.0 A)
RMSD     : 1.317 (on residues below a threshod of 5.0 A)
TM-score : 0.480 (if normalized by length of Chain 1)
TM-score : 0.470 (if normalized by length of Chain 2)

TM-score : 0.480 (if normalized by user length input:232 )
TM-score : 0.480 (if normalized by user length input:232 )

GDT      :  44.0 (Normalized by smallest chain)
GDT-HA   :  33.1 (Normalized by smallest chain)
GDT-HR   :  46.0 (Normalized by smallest chain)

GDT      :  44.0 (Normalized by user length input:232)
GDT-HA   :  33.1 (Normalized by user length input:232)
GDT-HR   :  46.0 (Normalized by user length input:232)

CHAIN_1:AETVSFNFNSFSEGNPAINFQGDVTVLSNGNIQLTNLNKVNSVGRVLYAMPVRIWSSATGNVASFLTSFSFEMKDIKDYDPADGIIFFIAPEDtQIPAGSIGGGTLGVSDTKGAgHFVGVEFDTYSNSEYNDPPTDHVGIDVNSVDSVKTVPWNSVSGAVVKVTVIYDSSTKTLSVAVTNDNGDITTIAQVVDLKAKLPERVKFGFSASGSLGGRQIHLIRSWSFTSTLITT-----------------------------------------------------------------------------------------------------------------------
CHAIN_2:---------------------------------------------------------------------------------------------a--------------------dTIVAVELDTYPNTDIGDPSYPHIGIDIKSVRSKKTAKWNMQDGKVGTAHIIYNSVDKRLSAVVSYPNADATSVSYDVDLNDVLPEWVRVGLSASTG-LYKETNTILSWSFTSKLKSNSTHQTDALHFMFNQFSKDQKDLILQGDATTGTDGNLELTRVSSNGSPEGSSVGRALFYAPVHIWESSAATVSFEATFAFLIKSPDSHPADGIAFFISNIDSSIPSGSTGRLLGLFPDAN
DIST   :                                                                                             9                    6110000001111231000000000000000000000001111110011111011010011111123321100010011100000000000000000 30000001001111000141                                                                                                                       
