# Supplementary material for: Detection of circular permutations by Protein Language Models
Source: Comput Struct Biotechnol J. 2024 Dec 30;27:214–20. doi: 10.1016/j.csbj.2024.12.029 (PMC11757225; doi:10.1016/j.csbj.2024.12.029)
Supplement: Supplementary file 1 — Supplementary material [file mmc1.zip › Original_results/2PEL_3CNA/ICARUS/2pel_and_3cna/2pel_on_3cna/intermediate/alignments_level_1_3_PUs/ali_2pel_1_156_232-on-3cna/2pel_1_156_232_3cna.kalign]

#===============================================================================
#Query In:     3cna
#Target In:    2pel_1_156_232
#Query chain:  A
#Target chain: A
#Query Out:    3cna_query.pdb
#Target Out:   2pel_1_156_232_3cna.pdb
#Kscore:         55.53
#Gscore:         62.30
#Jscore:        0.4110
#Mscore:        0.8739
#Tscore:        0.8736
#Nquery:      237
#Ntarget:     77
#Nsegments:   1
#Ncolumns:    238
#Ncover:      77
#Naligned:    76
#Nmatched:    76
#Nanchor:     72
#Nidentity:   31 (40.79!)
#RMSD-aligned: 1.42
#RMSD-matched: 1.42
#RMSD-anchor:  1.18
#MaxDist:      4.40
#Contact:      7.00
#Alignment  (X + Gap): 76 + 162 = 238
#Identities (@ matched + # unmatched): 31 + 0 = 31
#Others     (* matched + $ unmatched): 45 + 0 = 45
#SSEs       (A = ALPHA, B = BETA, C = COIL/LOOP)
#===============================================================================

ADTIVAVELDTYPNTDIGDPSYPHIGIDIKSVRSKKTAKWNMQDGKVGTAHIIYNSVDKRLSAVVSYPNADATSVSYDVD
------------------------------------------VSGAVVKVTVIYDSSTKTLSVAVTNDNGDITTIAQVVD
                                          **@*@*****@@*@**@*@@**@***@*@*@*****@@

LNDVLPEWVRVGLSASTG-LYKETNTILSWSFTSKLKSNSTHQTDALHFMFNQFSKDQKDLILQGDATTGTDGNLELTRV
LKAKLPERVKFGFSASGSLGGRQIHLIRSWSFTSTLITT-----------------------------------------
@***@@@*@**@*@@@** *******@*@@@@@@*@***                                         

SSNGSPEGSSVGRALFYAPVHIWESSAATVSFEATFAFLIKSPDSHPADGIAFFISNIDSSIPSGSTGRLLGLFPDAN
------------------------------------------------------------------------------
                                                                              


#===============================================================================

cbbbbbbbbbccbbccccccccccbbbbcccccccccccbbbbccccbbbbbbbcccccbbbbbbbccccccbbbbbbbc
------------------------------------------ccccbbbbbbbbbccccbbbbbbbccccbbbbbbbbbb
                                          **@*@*****@@*@**@*@@**@***@*@*@*****@@

caaaccccbbbbbbbbbc-ccbbbbbbccbbbbbbbbccccccbbbbbbbbccccccccccbbcccccccccccbbcccc
caaaccccbbbbbbbbbcccccccbbbccbbbbbbbbbb-----------------------------------------
@***@@@*@**@*@@@** *******@*@@@@@@*@***                                         

ccccbbccccbbbbcccccbbccccccccbbbbbbbbbbbbbcccccccbbbbbbccccccccccccccccccccccc
------------------------------------------------------------------------------
                                                                              


#===============================================================================
