# Supplementary material for: Detection of circular permutations by Protein Language Models
Source: Comput Struct Biotechnol J. 2024 Dec 30;27:214–20. doi: 10.1016/j.csbj.2024.12.029 (PMC11757225; doi:10.1016/j.csbj.2024.12.029)
Supplement: Supplementary file 1 — Supplementary material [file mmc1.zip › Original_results/2PEL_3CNA/ICARUS/2pel_and_3cna/2pel_on_3cna/intermediate/alignments_level_1_3_PUs/ali_2pel_1_156_232-on-3cna/2pel_1_156_232_3cna.kpairs]

#===============================================================================
#Query In:     3cna
#Target In:    2pel_1_156_232
#Query chain:  A
#Target chain: A
#Query Out:    3cna_query.pdb
#Target Out:   2pel_1_156_232_3cna.pdb
#Kscore:         55.53
#Gscore:         62.30
#Jscore:        0.4110
#Mscore:        0.8739
#Tscore:        0.8736
#Nquery:      237
#Ntarget:     77
#Nsegments:   1
#Ncolumns:    238
#Ncover:      77
#Naligned:    76
#Nmatched:    76
#Nanchor:     72
#Nidentity:   31 (40.79!)
#RMSD-aligned: 1.42
#RMSD-matched: 1.42
#RMSD-anchor:  1.18
#MaxDist:      4.40
#Contact:      7.00
#Alignment  (X + Gap): 76 + 162 = 238
#Identities (@ matched + # unmatched): 31 + 0 = 31
#Others     (* matched + $ unmatched): 45 + 0 = 45
#Tmatrix (Target Out = Tmatrix * Target In):
# 0.090792 0.994737 0.047496 9.532821
# -0.122279 -0.036197 0.991836 14.706811
# 0.988334 -0.095859 0.118349 9.176696
# 0.000000 0.000000 0.000000 1.000000
#===============================================================================
#  Posn   Dist  K-Score  G-Score  SegID   Query        Target
#===============================================================================
    1    -1.00   0.0000   0.0000    0   A:1:ALA        -         -
    2    -1.00   0.0000   0.0000    0   A:2:ASP        -         -
    3    -1.00   0.0000   0.0000    0   A:3:THR        -         -
    4    -1.00   0.0000   0.0000    0   A:4:ILE        -         -
    5    -1.00   0.0000   0.0000    0   A:5:VAL        -         -
    6    -1.00   0.0000   0.0000    0   A:6:ALA        -         -
    7    -1.00   0.0000   0.0000    0   A:7:VAL        -         -
    8    -1.00   0.0000   0.0000    0   A:8:GLU        -         -
    9    -1.00   0.0000   0.0000    0   A:9:LEU        -         -
   10    -1.00   0.0000   0.0000    0   A:10:ASP       -         -
   11    -1.00   0.0000   0.0000    0   A:11:THR       -         -
   12    -1.00   0.0000   0.0000    0   A:12:TYR       -         -
   13    -1.00   0.0000   0.0000    0   A:13:PRO       -         -
   14    -1.00   0.0000   0.0000    0   A:14:ASN       -         -
   15    -1.00   0.0000   0.0000    0   A:15:THR       -         -
   16    -1.00   0.0000   0.0000    0   A:16:ASP       -         -
   17    -1.00   0.0000   0.0000    0   A:17:ILE       -         -
   18    -1.00   0.0000   0.0000    0   A:18:GLY       -         -
   19    -1.00   0.0000   0.0000    0   A:19:ASP       -         -
   20    -1.00   0.0000   0.0000    0   A:20:PRO       -         -
   21    -1.00   0.0000   0.0000    0   A:21:SER       -         -
   22    -1.00   0.0000   0.0000    0   A:22:TYR       -         -
   23    -1.00   0.0000   0.0000    0   A:23:PRO       -         -
   24    -1.00   0.0000   0.0000    0   A:24:HIS       -         -
   25    -1.00   0.0000   0.0000    0   A:25:ILE       -         -
   26    -1.00   0.0000   0.0000    0   A:26:GLY       -         -
   27    -1.00   0.0000   0.0000    0   A:27:ILE       -         -
   28    -1.00   0.0000   0.0000    0   A:28:ASP       -         -
   29    -1.00   0.0000   0.0000    0   A:29:ILE       -         -
   30    -1.00   0.0000   0.0000    0   A:30:LYS       -         -
   31    -1.00   0.0000   0.0000    0   A:31:SER       -         -
   32    -1.00   0.0000   0.0000    0   A:32:VAL       -         -
   33    -1.00   0.0000   0.0000    0   A:33:ARG       -         -
   34    -1.00   0.0000   0.0000    0   A:34:SER       -         -
   35    -1.00   0.0000   0.0000    0   A:35:LYS       -         -
   36    -1.00   0.0000   0.0000    0   A:36:LYS       -         -
   37    -1.00   0.0000   0.0000    0   A:37:THR       -         -
   38    -1.00   0.0000   0.0000    0   A:38:ALA       -         -
   39    -1.00   0.0000   0.0000    0   A:39:LYS       -         -
   40    -1.00   0.0000   0.0000    0   A:40:TRP       -         -
   41    -1.00   0.0000   0.0000    0   A:41:ASN       -         -
   42    -1.00   0.0000   0.0000    0   A:42:MET       -         -
   43     1.75   0.8623   0.6762    1   A:43:GLN     A:156:VAL   *
   44     1.51   0.9742   0.7479    1   A:44:ASP     A:157:SER   *
   45     1.30   0.9834   0.8068    1   A:45:GLY     A:158:GLY   @
   46     1.27   0.7953   0.8133    1   A:46:LYS     A:159:ALA   *
   47     0.98   0.9290   0.8845    1   A:47:VAL     A:160:VAL   @
   48     0.96   0.8518   0.8898    1   A:48:GLY     A:161:VAL   *
   49     0.99   0.7641   0.8830    1   A:49:THR     A:162:LYS   *
   50     1.35   0.9412   0.7933    1   A:50:ALA     A:163:VAL   *
   51     1.66   0.8531   0.7039    1   A:51:HIS     A:164:THR   *
   52     1.39   0.9123   0.7812    1   A:52:ILE     A:165:VAL   *
   53     1.15   0.8148   0.8450    1   A:53:ILE     A:166:ILE   @
   54     0.58   0.5186   0.9583    1   A:54:TYR     A:167:TYR   @
   55     1.46   0.7659   0.7620    1   A:55:ASN     A:168:ASP   *
   56     1.29   0.7393   0.8094    1   A:56:SER     A:169:SER   @
   57     0.74   0.8590   0.9333    1   A:57:VAL     A:170:SER   *
   58     1.51   0.9092   0.7476    1   A:58:ASP     A:171:THR   *
   59     0.44   0.8065   0.9758    1   A:59:LYS     A:172:LYS   @
   60     0.80   0.8316   0.9213    1   A:60:ARG     A:173:THR   *
   61     1.33   0.8141   0.7974    1   A:61:LEU     A:174:LEU   @
   62     1.44   0.8560   0.7676    1   A:62:SER     A:175:SER   @
   63     1.27   0.9234   0.8144    1   A:63:ALA     A:176:VAL   *
   64     1.84   0.6750   0.6496    1   A:64:VAL     A:177:ALA   *
   65     1.40   0.7167   0.7790    1   A:65:VAL     A:178:VAL   @
   66     1.32   0.2630   0.8011    1   A:66:SER     A:179:THR   *
   67     2.63   0.5922   0.4137    1   A:67:TYR     A:180:ASN   *
   68     4.07   0.2529   0.1203    0   A:68:PRO     A:181:ASP   *
   69     3.84   0.1309   0.1518    0   A:69:ASN     A:182:ASN   @
   70     2.34   0.0102   0.4976    1   A:70:ALA     A:183:GLY   *
   71     0.94   0.2333   0.8933    1   A:71:ASP     A:184:ASP   @
   72     1.29   0.6137   0.8093    1   A:72:ALA     A:185:ILE   *
   73     0.82   0.8412   0.9173    1   A:73:THR     A:186:THR   @
   74     0.81   0.9172   0.9198    1   A:74:SER     A:187:THR   *
   75     0.77   0.9303   0.9278    1   A:75:VAL     A:188:ILE   *
   76     0.93   0.8911   0.8950    1   A:76:SER     A:189:ALA   *
   77     0.95   0.8556   0.8902    1   A:77:TYR     A:190:GLN   *
   78     0.74   0.6825   0.9322    1   A:78:ASP     A:191:VAL   *
   79     1.43   0.7812   0.7699    1   A:79:VAL     A:192:VAL   @
   80     1.83   0.2242   0.6510    1   A:80:ASP     A:193:ASP   @
   81     1.45   0.3420   0.7661    1   A:81:LEU     A:194:LEU   @
   82     0.56   0.3231   0.9605    1   A:82:ASN     A:195:LYS   *
   83     0.74   0.5490   0.9320    1   A:83:ASP     A:196:ALA   *
   84     0.41   0.3595   0.9792    1   A:84:VAL     A:197:LYS   *
   85     0.71   0.7737   0.9383    1   A:85:LEU     A:198:LEU   @
   86     0.79   0.8978   0.9238    1   A:86:PRO     A:199:PRO   @
   87     0.77   0.8827   0.9280    1   A:87:GLU     A:200:GLU   @
   88     0.82   0.9724   0.9174    1   A:88:TRP     A:201:ARG   *
   89     0.73   0.9668   0.9335    1   A:89:VAL     A:202:VAL   @
   90     0.82   0.9834   0.9177    1   A:90:ARG     A:203:LYS   *
   91     0.91   0.9481   0.8991    1   A:91:VAL     A:204:PHE   *
   92     0.89   0.9512   0.9044    1   A:92:GLY     A:205:GLY   @
   93     0.58   0.7416   0.9584    1   A:93:LEU     A:206:PHE   *
   94     0.93   0.7103   0.8950    1   A:94:SER     A:207:SER   @
   95     0.74   0.8598   0.9322    1   A:95:ALA     A:208:ALA   @
   96     0.40   0.7332   0.9799    1   A:96:SER     A:209:SER   @
   97     0.53   0.5983   0.9646    1   A:97:THR     A:210:GLY   *
   98     0.55   0.1198   0.9618    1   A:98:GLY     A:211:SER   *
   99    -1.00   0.0000   0.0000    0     -          A:212:LEU   -
  100     2.90   0.2951   0.3431    1   A:99:LEU     A:213:GLY   *
  101     0.97   0.2433   0.8871    1   A:100:TYR    A:214:GLY   *
  102     0.86   0.3168   0.9096    1   A:101:LYS    A:215:ARG   *
  103     0.59   0.6959   0.9570    1   A:102:GLU    A:216:GLN   *
  104     0.67   0.8911   0.9446    1   A:103:THR    A:217:ILE   *
  105     0.68   0.8140   0.9420    1   A:104:ASN    A:218:HIS   *
  106     0.43   0.7221   0.9762    1   A:105:THR    A:219:LEU   *
  107     1.10   0.8145   0.8569    1   A:106:ILE    A:220:ILE   @
  108     0.95   0.8157   0.8905    1   A:107:LEU    A:221:ARG   *
  109     0.69   0.7902   0.9404    1   A:108:SER    A:222:SER   @
  110     1.32   0.8689   0.8010    1   A:109:TRP    A:223:TRP   @
  111     1.04   0.9539   0.8707    1   A:110:SER    A:224:SER   @
  112     1.33   0.9154   0.7993    1   A:111:PHE    A:225:PHE   @
  113     1.21   0.9704   0.8303    1   A:112:THR    A:226:THR   @
  114     0.92   0.9353   0.8973    1   A:113:SER    A:227:SER   @
  115     0.93   0.7278   0.8964    1   A:114:LYS    A:228:THR   *
  116     0.99   0.6190   0.8834    1   A:115:LEU    A:229:LEU   @
  117     1.49   0.0828   0.7526    1   A:116:LYS    A:230:ILE   *
  118     4.40   0.0660   0.0845    0   A:117:SER    A:231:THR   *
  119     1.25   0.0368   0.8184    0   A:118:ASN    A:232:THR   *
  120    -1.00   0.0000   0.0000    0   A:119:SER      -         -
  121    -1.00   0.0000   0.0000    0   A:120:THR      -         -
  122    -1.00   0.0000   0.0000    0   A:121:HIS      -         -
  123    -1.00   0.0000   0.0000    0   A:122:GLN      -         -
  124    -1.00   0.0000   0.0000    0   A:123:THR      -         -
  125    -1.00   0.0000   0.0000    0   A:124:ASP      -         -
  126    -1.00   0.0000   0.0000    0   A:125:ALA      -         -
  127    -1.00   0.0000   0.0000    0   A:126:LEU      -         -
  128    -1.00   0.0000   0.0000    0   A:127:HIS      -         -
  129    -1.00   0.0000   0.0000    0   A:128:PHE      -         -
  130    -1.00   0.0000   0.0000    0   A:129:MET      -         -
  131    -1.00   0.0000   0.0000    0   A:130:PHE      -         -
  132    -1.00   0.0000   0.0000    0   A:131:ASN      -         -
  133    -1.00   0.0000   0.0000    0   A:132:GLN      -         -
  134    -1.00   0.0000   0.0000    0   A:133:PHE      -         -
  135    -1.00   0.0000   0.0000    0   A:134:SER      -         -
  136    -1.00   0.0000   0.0000    0   A:135:LYS      -         -
  137    -1.00   0.0000   0.0000    0   A:136:ASP      -         -
  138    -1.00   0.0000   0.0000    0   A:137:GLN      -         -
  139    -1.00   0.0000   0.0000    0   A:138:LYS      -         -
  140    -1.00   0.0000   0.0000    0   A:139:ASP      -         -
  141    -1.00   0.0000   0.0000    0   A:140:LEU      -         -
  142    -1.00   0.0000   0.0000    0   A:141:ILE      -         -
  143    -1.00   0.0000   0.0000    0   A:142:LEU      -         -
  144    -1.00   0.0000   0.0000    0   A:143:GLN      -         -
  145    -1.00   0.0000   0.0000    0   A:144:GLY      -         -
  146    -1.00   0.0000   0.0000    0   A:145:ASP      -         -
  147    -1.00   0.0000   0.0000    0   A:146:ALA      -         -
  148    -1.00   0.0000   0.0000    0   A:147:THR      -         -
  149    -1.00   0.0000   0.0000    0   A:148:THR      -         -
  150    -1.00   0.0000   0.0000    0   A:149:GLY      -         -
  151    -1.00   0.0000   0.0000    0   A:150:THR      -         -
  152    -1.00   0.0000   0.0000    0   A:151:ASP      -         -
  153    -1.00   0.0000   0.0000    0   A:152:GLY      -         -
  154    -1.00   0.0000   0.0000    0   A:153:ASN      -         -
  155    -1.00   0.0000   0.0000    0   A:154:LEU      -         -
  156    -1.00   0.0000   0.0000    0   A:155:GLU      -         -
  157    -1.00   0.0000   0.0000    0   A:156:LEU      -         -
  158    -1.00   0.0000   0.0000    0   A:157:THR      -         -
  159    -1.00   0.0000   0.0000    0   A:158:ARG      -         -
  160    -1.00   0.0000   0.0000    0   A:159:VAL      -         -
  161    -1.00   0.0000   0.0000    0   A:160:SER      -         -
  162    -1.00   0.0000   0.0000    0   A:161:SER      -         -
  163    -1.00   0.0000   0.0000    0   A:162:ASN      -         -
  164    -1.00   0.0000   0.0000    0   A:163:GLY      -         -
  165    -1.00   0.0000   0.0000    0   A:164:SER      -         -
  166    -1.00   0.0000   0.0000    0   A:165:PRO      -         -
  167    -1.00   0.0000   0.0000    0   A:166:GLU      -         -
  168    -1.00   0.0000   0.0000    0   A:167:GLY      -         -
  169    -1.00   0.0000   0.0000    0   A:168:SER      -         -
  170    -1.00   0.0000   0.0000    0   A:169:SER      -         -
  171    -1.00   0.0000   0.0000    0   A:170:VAL      -         -
  172    -1.00   0.0000   0.0000    0   A:171:GLY      -         -
  173    -1.00   0.0000   0.0000    0   A:172:ARG      -         -
  174    -1.00   0.0000   0.0000    0   A:173:ALA      -         -
  175    -1.00   0.0000   0.0000    0   A:174:LEU      -         -
  176    -1.00   0.0000   0.0000    0   A:175:PHE      -         -
  177    -1.00   0.0000   0.0000    0   A:176:TYR      -         -
  178    -1.00   0.0000   0.0000    0   A:177:ALA      -         -
  179    -1.00   0.0000   0.0000    0   A:178:PRO      -         -
  180    -1.00   0.0000   0.0000    0   A:179:VAL      -         -
  181    -1.00   0.0000   0.0000    0   A:180:HIS      -         -
  182    -1.00   0.0000   0.0000    0   A:181:ILE      -         -
  183    -1.00   0.0000   0.0000    0   A:182:TRP      -         -
  184    -1.00   0.0000   0.0000    0   A:183:GLU      -         -
  185    -1.00   0.0000   0.0000    0   A:184:SER      -         -
  186    -1.00   0.0000   0.0000    0   A:185:SER      -         -
  187    -1.00   0.0000   0.0000    0   A:186:ALA      -         -
  188    -1.00   0.0000   0.0000    0   A:187:ALA      -         -
  189    -1.00   0.0000   0.0000    0   A:188:THR      -         -
  190    -1.00   0.0000   0.0000    0   A:189:VAL      -         -
  191    -1.00   0.0000   0.0000    0   A:190:SER      -         -
  192    -1.00   0.0000   0.0000    0   A:191:PHE      -         -
  193    -1.00   0.0000   0.0000    0   A:192:GLU      -         -
  194    -1.00   0.0000   0.0000    0   A:193:ALA      -         -
  195    -1.00   0.0000   0.0000    0   A:194:THR      -         -
  196    -1.00   0.0000   0.0000    0   A:195:PHE      -         -
  197    -1.00   0.0000   0.0000    0   A:196:ALA      -         -
  198    -1.00   0.0000   0.0000    0   A:197:PHE      -         -
  199    -1.00   0.0000   0.0000    0   A:198:LEU      -         -
  200    -1.00   0.0000   0.0000    0   A:199:ILE      -         -
  201    -1.00   0.0000   0.0000    0   A:200:LYS      -         -
  202    -1.00   0.0000   0.0000    0   A:201:SER      -         -
  203    -1.00   0.0000   0.0000    0   A:202:PRO      -         -
  204    -1.00   0.0000   0.0000    0   A:203:ASP      -         -
  205    -1.00   0.0000   0.0000    0   A:204:SER      -         -
  206    -1.00   0.0000   0.0000    0   A:205:HIS      -         -
  207    -1.00   0.0000   0.0000    0   A:206:PRO      -         -
  208    -1.00   0.0000   0.0000    0   A:207:ALA      -         -
  209    -1.00   0.0000   0.0000    0   A:208:ASP      -         -
  210    -1.00   0.0000   0.0000    0   A:209:GLY      -         -
  211    -1.00   0.0000   0.0000    0   A:210:ILE      -         -
  212    -1.00   0.0000   0.0000    0   A:211:ALA      -         -
  213    -1.00   0.0000   0.0000    0   A:212:PHE      -         -
  214    -1.00   0.0000   0.0000    0   A:213:PHE      -         -
  215    -1.00   0.0000   0.0000    0   A:214:ILE      -         -
  216    -1.00   0.0000   0.0000    0   A:215:SER      -         -
  217    -1.00   0.0000   0.0000    0   A:216:ASN      -         -
  218    -1.00   0.0000   0.0000    0   A:217:ILE      -         -
  219    -1.00   0.0000   0.0000    0   A:218:ASP      -         -
  220    -1.00   0.0000   0.0000    0   A:219:SER      -         -
  221    -1.00   0.0000   0.0000    0   A:220:SER      -         -
  222    -1.00   0.0000   0.0000    0   A:221:ILE      -         -
  223    -1.00   0.0000   0.0000    0   A:222:PRO      -         -
  224    -1.00   0.0000   0.0000    0   A:223:SER      -         -
  225    -1.00   0.0000   0.0000    0   A:224:GLY      -         -
  226    -1.00   0.0000   0.0000    0   A:225:SER      -         -
  227    -1.00   0.0000   0.0000    0   A:226:THR      -         -
  228    -1.00   0.0000   0.0000    0   A:227:GLY      -         -
  229    -1.00   0.0000   0.0000    0   A:228:ARG      -         -
  230    -1.00   0.0000   0.0000    0   A:229:LEU      -         -
  231    -1.00   0.0000   0.0000    0   A:230:LEU      -         -
  232    -1.00   0.0000   0.0000    0   A:231:GLY      -         -
  233    -1.00   0.0000   0.0000    0   A:232:LEU      -         -
  234    -1.00   0.0000   0.0000    0   A:233:PHE      -         -
  235    -1.00   0.0000   0.0000    0   A:234:PRO      -         -
  236    -1.00   0.0000   0.0000    0   A:235:ASP      -         -
  237    -1.00   0.0000   0.0000    0   A:236:ALA      -         -
  238    -1.00   0.0000   0.0000    0   A:237:ASN      -         -
