# Supplementary material for: Detection of circular permutations by Protein Language Models
Source: Comput Struct Biotechnol J. 2024 Dec 30;27:214–20. doi: 10.1016/j.csbj.2024.12.029 (PMC11757225; doi:10.1016/j.csbj.2024.12.029)
Supplement: Supplementary file 1 — Supplementary material [file mmc1.zip › Original_results/2PEL_3CNA/ICARUS/2pel_and_3cna/2pel_on_3cna/intermediate/alignments_level_1_3_PUs/ali_2pel_1_156_232-on-3cna/2pel_1_156_232_3cna.pdb]

REMARK  File written by Kpax 5.0.5 on Wed Jun 12 18:30:58 2024.
REMARK  Query:      3cna
REMARK  Target:     2pel_1_156_232
ATOM      1  N   VAL A 156       7.018  16.261  26.661  1.00  1.00
ATOM      2  CA  VAL A 156       6.608  15.561  27.884  1.00  1.00
ATOM      3  C   VAL A 156       7.443  14.295  28.039  1.00  1.00
ATOM      4  O   VAL A 156       7.410  13.304  27.286  1.00  1.00
ATOM      5  CB  VAL A 156       5.089  15.285  27.897  1.00  1.00
ATOM      6  CG1 VAL A 156       4.654  14.447  29.094  1.00  1.00
ATOM      7  CG2 VAL A 156       4.283  16.567  27.792  1.00  1.00
ATOM      8  N   SER A 157       8.198  14.388  29.134  1.00  1.00
ATOM      9  CA  SER A 157       9.086  13.276  29.490  1.00  2.00
ATOM     10  C   SER A 157       8.299  11.970  29.551  1.00  2.00
ATOM     11  O   SER A 157       7.329  11.847  30.330  1.00  2.00
ATOM     12  CB  SER A 157       9.768  13.597  30.813  1.00  2.00
ATOM     13  OG  SER A 157      10.457  12.450  31.280  1.00  1.00
ATOM     14  N   GLY A 158       8.732  11.012  28.752  1.00  2.00
ATOM     15  CA  GLY A 158       8.142   9.682  28.684  1.00  2.00
ATOM     16  C   GLY A 158       6.926   9.550  27.779  1.00  2.00
ATOM     17  O   GLY A 158       6.407   8.424  27.614  1.00  2.00
ATOM     18  N   ALA A 159       6.450  10.622  27.185  1.00  2.00
ATOM     19  CA  ALA A 159       5.270  10.517  26.305  1.00  1.00
ATOM     20  C   ALA A 159       5.712  10.041  24.914  1.00  2.00
ATOM     21  O   ALA A 159       6.829  10.323  24.440  1.00  2.00
ATOM     22  CB  ALA A 159       4.610  11.883  26.209  1.00  1.00
ATOM     23  N   VAL A 160       4.785   9.342  24.293  1.00  1.00
ATOM     24  CA  VAL A 160       4.964   8.824  22.928  1.00  1.00
ATOM     25  C   VAL A 160       4.351   9.913  22.030  1.00  1.00
ATOM     26  O   VAL A 160       3.170  10.195  22.275  1.00  1.00
ATOM     27  CB  VAL A 160       4.310   7.447  22.718  1.00  1.00
ATOM     28  CG1 VAL A 160       4.315   6.991  21.247  1.00  1.00
ATOM     29  CG2 VAL A 160       4.928   6.396  23.622  1.00  1.00
ATOM     30  N   VAL A 161       5.106  10.432  21.094  1.00  1.00
ATOM     31  CA  VAL A 161       4.582  11.481  20.186  1.00  1.00
ATOM     32  C   VAL A 161       4.387  10.798  18.831  1.00  1.00
ATOM     33  O   VAL A 161       5.199   9.929  18.533  1.00  1.00
ATOM     34  CB  VAL A 161       5.496  12.718  20.150  1.00  1.00
ATOM     35  CG1 VAL A 161       4.983  13.815  19.227  1.00  1.00
ATOM     36  CG2 VAL A 161       5.813  13.251  21.541  1.00  0.00
ATOM     37  N   LYS A 162       3.372  11.138  18.082  1.00  1.00
ATOM     38  CA  LYS A 162       3.098  10.570  16.757  1.00  1.00
ATOM     39  C   LYS A 162       3.159  11.788  15.842  1.00  1.00
ATOM     40  O   LYS A 162       2.688  12.838  16.295  1.00  1.00
ATOM     41  CB  LYS A 162       1.785   9.803  16.676  1.00  2.00
ATOM     42  CG  LYS A 162       1.823   8.581  17.608  1.00  2.00
ATOM     43  CD  LYS A 162       0.545   7.832  17.914  1.00  3.00
ATOM     44  CE  LYS A 162       0.762   6.515  18.653  1.00  3.00
ATOM     45  NZ  LYS A 162       0.674   6.543  20.149  1.00  3.00
ATOM     46  N   VAL A 163       3.757  11.662  14.677  1.00  1.00
ATOM     47  CA  VAL A 163       3.905  12.776  13.729  1.00  1.00
ATOM     48  C   VAL A 163       3.518  12.275  12.334  1.00  1.00
ATOM     49  O   VAL A 163       3.822  11.111  12.057  1.00  1.00
ATOM     50  CB  VAL A 163       5.371  13.268  13.716  1.00  1.00
ATOM     51  CG1 VAL A 163       5.555  14.397  12.720  1.00  1.00
ATOM     52  CG2 VAL A 163       5.915  13.597  15.104  1.00  1.00
ATOM     53  N   THR A 164       2.911  13.111  11.531  1.00  1.00
ATOM     54  CA  THR A 164       2.499  12.758  10.167  1.00  1.00
ATOM     55  C   THR A 164       3.013  13.924   9.311  1.00  1.00
ATOM     56  O   THR A 164       2.841  15.092   9.728  1.00  1.00
ATOM     57  CB  THR A 164       0.949  12.604   9.962  1.00  1.00
ATOM     58  OG1 THR A 164       0.516  11.622  10.958  1.00  1.00
ATOM     59  CG2 THR A 164       0.564  12.161   8.540  1.00  0.00
ATOM     60  N   VAL A 165       3.619  13.548   8.190  1.00  1.00
ATOM     61  CA  VAL A 165       4.143  14.617   7.309  1.00  1.00
ATOM     62  C   VAL A 165       3.736  14.340   5.867  1.00  1.00
ATOM     63  O   VAL A 165       3.773  13.173   5.431  1.00  1.00
ATOM     64  CB  VAL A 165       5.678  14.739   7.466  1.00  1.00
ATOM     65  CG1 VAL A 165       6.212  15.795   6.480  1.00  1.00
ATOM     66  CG2 VAL A 165       6.089  15.026   8.911  1.00  0.00
ATOM     67  N   ILE A 166       3.374  15.409   5.187  1.00  0.00
ATOM     68  CA  ILE A 166       2.981  15.285   3.773  1.00  1.00
ATOM     69  C   ILE A 166       3.769  16.331   2.992  1.00  1.00
ATOM     70  O   ILE A 166       3.767  17.479   3.477  1.00  1.00
ATOM     71  CB  ILE A 166       1.450  15.580   3.578  1.00  1.00
ATOM     72  CG1 ILE A 166       0.621  14.532   4.351  1.00  1.00
ATOM     73  CG2 ILE A 166       1.048  15.735   2.074  1.00  1.00
ATOM     74  CD1 ILE A 166      -0.873  14.896   4.515  1.00  0.00
ATOM     75  N   TYR A 167       4.365  15.933   1.885  1.00  1.00
ATOM     76  CA  TYR A 167       5.084  16.925   1.044  1.00  1.00
ATOM     77  C   TYR A 167       4.251  16.849  -0.255  1.00  1.00
ATOM     78  O   TYR A 167       4.149  15.726  -0.779  1.00  1.00
ATOM     79  CB  TYR A 167       6.552  16.658   0.736  1.00  0.00
ATOM     80  CG  TYR A 167       7.205  17.745  -0.103  1.00  1.00
ATOM     81  CD1 TYR A 167       7.587  18.966   0.479  1.00  0.00
ATOM     82  CD2 TYR A 167       7.420  17.560  -1.465  1.00  1.00
ATOM     83  CE1 TYR A 167       8.143  19.984  -0.283  1.00  1.00
ATOM     84  CE2 TYR A 167       7.997  18.572  -2.250  1.00  1.00
ATOM     85  CZ  TYR A 167       8.339  19.772  -1.666  1.00  1.00
ATOM     86  OH  TYR A 167       8.917  20.711  -2.468  1.00  1.00
ATOM     87  N   ASP A 168       3.700  17.934  -0.700  1.00  1.00
ATOM     88  CA  ASP A 168       2.884  17.921  -1.945  1.00  1.00
ATOM     89  C   ASP A 168       3.785  18.445  -3.049  1.00  1.00
ATOM     90  O   ASP A 168       4.137  19.648  -2.953  1.00  1.00
ATOM     91  CB  ASP A 168       1.611  18.731  -1.713  1.00  1.00
ATOM     92  CG  ASP A 168       0.879  18.869  -3.051  1.00  1.00
ATOM     93  OD1 ASP A 168       0.618  17.842  -3.697  1.00  1.00
ATOM     94  OD2 ASP A 168       0.656  20.027  -3.419  1.00  0.00
ATOM     95  N   SER A 169       4.146  17.639  -4.026  1.00  1.00
ATOM     96  CA  SER A 169       5.065  18.185  -5.069  1.00  2.00
ATOM     97  C   SER A 169       4.644  19.472  -5.780  1.00  2.00
ATOM     98  O   SER A 169       5.486  20.392  -5.911  1.00  2.00
ATOM     99  CB  SER A 169       5.411  17.169  -6.142  1.00  1.00
ATOM    100  OG  SER A 169       4.273  16.630  -6.784  1.00  2.00
ATOM    101  N   SER A 170       3.413  19.542  -6.257  1.00  2.00
ATOM    102  CA  SER A 170       2.909  20.723  -6.984  1.00  2.00
ATOM    103  C   SER A 170       2.919  22.037  -6.222  1.00  1.00
ATOM    104  O   SER A 170       3.309  23.029  -6.864  1.00  2.00
ATOM    105  CB  SER A 170       1.483  20.514  -7.521  1.00  2.00
ATOM    106  OG  SER A 170       0.715  20.304  -6.328  1.00  3.00
ATOM    107  N   THR A 171       2.515  22.127  -4.965  1.00  1.00
ATOM    108  CA  THR A 171       2.549  23.407  -4.245  1.00  1.00
ATOM    109  C   THR A 171       3.896  23.586  -3.562  1.00  1.00
ATOM    110  O   THR A 171       4.249  24.733  -3.273  1.00  1.00
ATOM    111  CB  THR A 171       1.401  23.524  -3.163  1.00  1.00
ATOM    112  OG1 THR A 171       1.589  22.347  -2.308  1.00  1.00
ATOM    113  CG2 THR A 171       0.038  23.610  -3.828  1.00  1.00
ATOM    114  N   LYS A 172       4.545  22.477  -3.280  1.00  1.00
ATOM    115  CA  LYS A 172       5.842  22.417  -2.626  1.00  1.00
ATOM    116  C   LYS A 172       5.672  22.648  -1.124  1.00  1.00
ATOM    117  O   LYS A 172       6.587  23.173  -0.493  1.00  1.00
ATOM    118  CB  LYS A 172       6.854  23.437  -3.143  1.00  1.00
ATOM    119  CG  LYS A 172       7.336  23.186  -4.567  1.00  1.00
ATOM    120  CD  LYS A 172       7.824  24.466  -5.238  1.00  2.00
ATOM    121  CE  LYS A 172       8.440  24.130  -6.601  1.00  2.00
ATOM    122  NZ  LYS A 172       7.613  23.078  -7.283  1.00  3.00
ATOM    123  N   THR A 173       4.542  22.250  -0.611  1.00  1.00
ATOM    124  CA  THR A 173       4.169  22.399   0.792  1.00  1.00
ATOM    125  C   THR A 173       4.571  21.198   1.647  1.00  1.00
ATOM    126  O   THR A 173       4.206  20.048   1.335  1.00  1.00
ATOM    127  CB  THR A 173       2.594  22.577   0.988  1.00  1.00
ATOM    128  OG1 THR A 173       2.085  23.378  -0.112  1.00  1.00
ATOM    129  CG2 THR A 173       2.223  23.235   2.328  1.00  1.00
ATOM    130  N   LEU A 174       5.300  21.513   2.698  1.00  1.00
ATOM    131  CA  LEU A 174       5.710  20.495   3.676  1.00  1.00
ATOM    132  C   LEU A 174       4.725  20.731   4.829  1.00  1.00
ATOM    133  O   LEU A 174       4.780  21.855   5.396  1.00  1.00
ATOM    134  CB  LEU A 174       7.187  20.643   4.030  1.00  1.00
ATOM    135  CG  LEU A 174       7.746  19.742   5.127  1.00  1.00
ATOM    136  CD1 LEU A 174       7.795  18.275   4.707  1.00  0.00
ATOM    137  CD2 LEU A 174       9.171  20.175   5.488  1.00  1.00
ATOM    138  N   SER A 175       3.897  19.748   5.130  1.00  1.00
ATOM    139  CA  SER A 175       2.925  19.881   6.239  1.00  1.00
ATOM    140  C   SER A 175       3.153  18.862   7.351  1.00  0.00
ATOM    141  O   SER A 175       3.235  17.653   7.022  1.00  1.00
ATOM    142  CB  SER A 175       1.490  19.628   5.763  1.00  1.00
ATOM    143  OG  SER A 175       1.140  20.590   4.794  1.00  2.00
ATOM    144  N   VAL A 176       3.169  19.327   8.578  1.00  0.00
ATOM    145  CA  VAL A 176       3.407  18.447   9.750  1.00  0.00
ATOM    146  C   VAL A 176       2.294  18.480  10.795  1.00  1.00
ATOM    147  O   VAL A 176       1.889  19.596  11.209  1.00  1.00
ATOM    148  CB  VAL A 176       4.688  18.988  10.456  1.00  0.00
ATOM    149  CG1 VAL A 176       5.055  18.212  11.714  1.00  0.00
ATOM    150  CG2 VAL A 176       5.805  19.116   9.434  1.00  1.00
ATOM    151  N   ALA A 177       1.869  17.305  11.227  1.00  0.00
ATOM    152  CA  ALA A 177       0.817  17.275  12.277  1.00  1.00
ATOM    153  C   ALA A 177       1.478  16.500  13.413  1.00  1.00
ATOM    154  O   ALA A 177       1.936  15.373  13.111  1.00  1.00
ATOM    155  CB  ALA A 177      -0.474  16.654  11.780  1.00  0.00
ATOM    156  N   VAL A 178       1.560  17.088  14.576  1.00  1.00
ATOM    157  CA  VAL A 178       2.173  16.407  15.743  1.00  1.00
ATOM    158  C   VAL A 178       1.059  16.082  16.746  1.00  1.00
ATOM    159  O   VAL A 178       0.281  16.986  17.090  1.00  1.00
ATOM    160  CB  VAL A 178       3.254  17.295  16.385  1.00  0.00
ATOM    161  CG1 VAL A 178       3.847  16.630  17.627  1.00  1.00
ATOM    162  CG2 VAL A 178       4.330  17.709  15.402  1.00  1.00
ATOM    163  N   THR A 179       0.982  14.835  17.199  1.00  2.00
ATOM    164  CA  THR A 179      -0.065  14.472  18.165  1.00  2.00
ATOM    165  C   THR A 179       0.541  14.275  19.555  1.00  2.00
ATOM    166  O   THR A 179       1.260  13.288  19.757  1.00  2.00
ATOM    167  CB  THR A 179      -0.929  13.212  17.802  1.00  2.00
ATOM    168  OG1 THR A 179      -1.502  13.474  16.487  1.00  2.00
ATOM    169  CG2 THR A 179      -2.022  12.978  18.864  1.00  2.00
ATOM    170  N   ASN A 180       0.213  15.210  20.432  1.00  2.00
ATOM    171  CA  ASN A 180       0.725  15.106  21.812  1.00  3.00
ATOM    172  C   ASN A 180      -0.094  13.975  22.456  1.00  3.00
ATOM    173  O   ASN A 180      -1.075  13.399  21.977  1.00  3.00
ATOM    174  CB  ASN A 180       0.700  16.393  22.623  1.00  3.00
ATOM    175  CG  ASN A 180       1.681  17.428  22.091  1.00  4.00
ATOM    176  OD1 ASN A 180       2.552  17.800  22.887  1.00  4.00
ATOM    177  ND2 ASN A 180       1.526  17.853  20.823  1.00  4.00
ATOM    178  N   ASP A 181       0.405  13.699  23.634  1.00  3.00
ATOM    179  CA  ASP A 181      -0.044  12.697  24.600  1.00  4.00
ATOM    180  C   ASP A 181      -1.451  12.991  25.129  1.00  3.00
ATOM    181  O   ASP A 181      -2.275  12.066  25.284  1.00  3.00
ATOM    182  CB  ASP A 181       1.060  12.731  25.673  1.00  4.00
ATOM    183  CG  ASP A 181       0.799  11.668  26.741  1.00  4.00
ATOM    184  OD1 ASP A 181       0.731  10.480  26.338  1.00  4.00
ATOM    185  OD2 ASP A 181       0.678  12.202  27.881  1.00  4.00
ATOM    186  N   ASN A 182      -1.677  14.255  25.418  1.00  3.00
ATOM    187  CA  ASN A 182      -2.962  14.739  25.922  1.00  3.00
ATOM    188  C   ASN A 182      -3.986  14.862  24.784  1.00  3.00
ATOM    189  O   ASN A 182      -4.983  15.583  24.983  1.00  3.00
ATOM    190  CB  ASN A 182      -2.795  16.090  26.628  1.00  3.00
ATOM    191  CG  ASN A 182      -2.517  17.241  25.674  1.00  3.00
ATOM    192  OD1 ASN A 182      -2.763  18.418  25.986  1.00  4.00
ATOM    193  ND2 ASN A 182      -1.996  16.988  24.473  1.00  3.00
ATOM    194  N   GLY A 183      -3.742  14.254  23.634  1.00  3.00
ATOM    195  CA  GLY A 183      -4.622  14.284  22.466  1.00  2.00
ATOM    196  C   GLY A 183      -4.626  15.541  21.620  1.00  2.00
ATOM    197  O   GLY A 183      -5.243  15.521  20.528  1.00  3.00
ATOM    198  N   ASP A 184      -3.999  16.610  22.047  1.00  2.00
ATOM    199  CA  ASP A 184      -3.882  17.908  21.371  1.00  2.00
ATOM    200  C   ASP A 184      -2.984  17.803  20.128  1.00  2.00
ATOM    201  O   ASP A 184      -1.994  17.053  20.253  1.00  2.00
ATOM    202  CB  ASP A 184      -3.269  18.938  22.316  1.00  2.00
ATOM    203  CG  ASP A 184      -4.187  19.797  23.144  1.00  3.00
ATOM    204  OD1 ASP A 184      -5.356  19.413  23.357  1.00  3.00
ATOM    205  OD2 ASP A 184      -3.759  20.887  23.603  1.00  3.00
ATOM    206  N   ILE A 185      -3.313  18.527  19.064  1.00  1.00
ATOM    207  CA  ILE A 185      -2.503  18.484  17.858  1.00  1.00
ATOM    208  C   ILE A 185      -1.852  19.858  17.597  1.00  1.00
ATOM    209  O   ILE A 185      -2.516  20.880  17.779  1.00  1.00
ATOM    210  CB  ILE A 185      -3.162  18.057  16.487  1.00  1.00
ATOM    211  CG1 ILE A 185      -4.278  19.038  16.053  1.00  1.00
ATOM    212  CG2 ILE A 185      -3.624  16.603  16.361  1.00  1.00
ATOM    213  CD1 ILE A 185      -4.305  19.071  14.472  1.00  1.00
ATOM    214  N   THR A 186      -0.619  19.804  17.145  1.00  1.00
ATOM    215  CA  THR A 186       0.207  20.949  16.757  1.00  1.00
ATOM    216  C   THR A 186       0.464  20.813  15.248  1.00  1.00
ATOM    217  O   THR A 186       0.752  19.675  14.788  1.00  1.00
ATOM    218  CB  THR A 186       1.574  20.951  17.534  1.00  1.00
ATOM    219  OG1 THR A 186       1.119  20.757  18.922  1.00  2.00
ATOM    220  CG2 THR A 186       2.504  22.168  17.449  1.00  1.00
ATOM    221  N   THR A 187       0.373  21.902  14.510  1.00  1.00
ATOM    222  CA  THR A 187       0.629  21.860  13.062  1.00  1.00
ATOM    223  C   THR A 187       1.574  23.004  12.659  1.00  1.00
ATOM    224  O   THR A 187       1.658  24.073  13.314  1.00  1.00
ATOM    225  CB  THR A 187      -0.657  21.811  12.147  1.00  1.00
ATOM    226  OG1 THR A 187      -1.176  23.180  12.154  1.00  1.00
ATOM    227  CG2 THR A 187      -1.718  20.788  12.505  1.00  1.00
ATOM    228  N   ILE A 188       2.305  22.710  11.585  1.00  1.00
ATOM    229  CA  ILE A 188       3.263  23.682  11.020  1.00  1.00
ATOM    230  C   ILE A 188       3.411  23.405   9.527  1.00  1.00
ATOM    231  O   ILE A 188       3.476  22.208   9.155  1.00  1.00
ATOM    232  CB  ILE A 188       4.585  23.713  11.882  1.00  1.00
ATOM    233  CG1 ILE A 188       5.404  24.949  11.396  1.00  1.00
ATOM    234  CG2 ILE A 188       5.395  22.405  11.878  1.00  1.00
ATOM    235  CD1 ILE A 188       6.727  25.165  12.149  1.00  1.00
ATOM    236  N   ALA A 189       3.445  24.400   8.665  1.00  0.00
ATOM    237  CA  ALA A 189       3.565  24.124   7.205  1.00  1.00
ATOM    238  C   ALA A 189       4.453  25.181   6.566  1.00  1.00
ATOM    239  O   ALA A 189       4.383  26.346   7.024  1.00  1.00
ATOM    240  CB  ALA A 189       2.183  24.165   6.535  1.00  1.00
ATOM    241  N   GLN A 190       5.205  24.786   5.552  1.00  1.00
ATOM    242  CA  GLN A 190       6.071  25.807   4.907  1.00  1.00
ATOM    243  C   GLN A 190       6.327  25.452   3.451  1.00  0.00
ATOM    244  O   GLN A 190       6.415  24.243   3.172  1.00  1.00
ATOM    245  CB  GLN A 190       7.383  25.903   5.698  1.00  1.00
ATOM    246  CG  GLN A 190       8.477  26.693   5.011  1.00  1.00
ATOM    247  CD  GLN A 190       8.231  28.172   5.181  1.00  1.00
ATOM    248  OE1 GLN A 190       8.070  28.684   6.287  1.00  2.00
ATOM    249  NE2 GLN A 190       8.189  28.871   4.052  1.00  2.00
ATOM    250  N   VAL A 191       6.420  26.421   2.567  1.00  1.00
ATOM    251  CA  VAL A 191       6.723  26.082   1.150  1.00  1.00
ATOM    252  C   VAL A 191       8.255  25.887   1.147  1.00  2.00
ATOM    253  O   VAL A 191       8.950  26.809   1.629  1.00  2.00
ATOM    254  CB  VAL A 191       6.286  27.150   0.153  1.00  1.00
ATOM    255  CG1 VAL A 191       6.938  26.968  -1.211  1.00  1.00
ATOM    256  CG2 VAL A 191       4.768  27.264   0.039  1.00  1.00
ATOM    257  N   VAL A 192       8.708  24.734   0.683  1.00  1.00
ATOM    258  CA  VAL A 192      10.130  24.410   0.596  1.00  1.00
ATOM    259  C   VAL A 192      10.337  23.751  -0.780  1.00  1.00
ATOM    260  O   VAL A 192       9.743  22.672  -0.972  1.00  1.00
ATOM    261  CB  VAL A 192      10.689  23.460   1.675  1.00  2.00
ATOM    262  CG1 VAL A 192      12.227  23.453   1.620  1.00  1.00
ATOM    263  CG2 VAL A 192      10.208  23.750   3.088  1.00  1.00
ATOM    264  N   ASP A 193      11.129  24.388  -1.629  1.00  1.00
ATOM    265  CA  ASP A 193      11.369  23.797  -2.978  1.00  1.00
ATOM    266  C   ASP A 193      12.510  22.792  -2.874  1.00  2.00
ATOM    267  O   ASP A 193      13.680  23.177  -2.982  1.00  2.00
ATOM    268  CB  ASP A 193      11.579  24.883  -4.033  1.00  2.00
ATOM    269  CG  ASP A 193      11.606  24.340  -5.455  1.00  2.00
ATOM    270  OD1 ASP A 193      11.586  23.097  -5.647  1.00  2.00
ATOM    271  OD2 ASP A 193      11.637  25.102  -6.442  1.00  3.00
ATOM    272  N   LEU A 194      12.202  21.523  -2.666  1.00  2.00
ATOM    273  CA  LEU A 194      13.208  20.459  -2.538  1.00  1.00
ATOM    274  C   LEU A 194      14.180  20.422  -3.709  1.00  1.00
ATOM    275  O   LEU A 194      15.399  20.277  -3.556  1.00  2.00
ATOM    276  CB  LEU A 194      12.423  19.172  -2.275  1.00  1.00
ATOM    277  CG  LEU A 194      11.737  18.997  -0.931  1.00  1.00
ATOM    278  CD1 LEU A 194      11.628  17.502  -0.637  1.00  1.00
ATOM    279  CD2 LEU A 194      12.557  19.622   0.200  1.00  1.00
ATOM    280  N   LYS A 195      13.659  20.546  -4.909  1.00  2.00
ATOM    281  CA  LYS A 195      14.418  20.531  -6.166  1.00  2.00
ATOM    282  C   LYS A 195      15.454  21.644  -6.260  1.00  2.00
ATOM    283  O   LYS A 195      16.369  21.612  -7.112  1.00  2.00
ATOM    284  CB  LYS A 195      13.463  20.653  -7.349  1.00  2.00
ATOM    285  CG  LYS A 195      14.119  20.661  -8.731  1.00  2.00
ATOM    286  CD  LYS A 195      13.004  20.722  -9.773  1.00  2.00
ATOM    287  CE  LYS A 195      13.560  20.975 -11.165  1.00  2.00
ATOM    288  NZ  LYS A 195      12.528  21.720 -11.960  1.00  3.00
ATOM    289  N   ALA A 196      15.324  22.639  -5.403  1.00  2.00
ATOM    290  CA  ALA A 196      16.255  23.762  -5.396  1.00  2.00
ATOM    291  C   ALA A 196      17.321  23.608  -4.305  1.00  2.00
ATOM    292  O   ALA A 196      18.488  24.025  -4.457  1.00  2.00
ATOM    293  CB  ALA A 196      15.504  25.090  -5.271  1.00  2.00
ATOM    294  N   LYS A 197      16.923  23.009  -3.204  1.00  1.00
ATOM    295  CA  LYS A 197      17.795  22.818  -2.048  1.00  2.00
ATOM    296  C   LYS A 197      18.514  21.491  -1.991  1.00  2.00
ATOM    297  O   LYS A 197      19.475  21.409  -1.196  1.00  2.00
ATOM    298  CB  LYS A 197      16.936  22.930  -0.770  1.00  2.00
ATOM    299  CG  LYS A 197      16.051  24.189  -0.754  1.00  2.00
ATOM    300  CD  LYS A 197      16.942  25.412  -0.561  1.00  2.00
ATOM    301  CE  LYS A 197      16.196  26.689  -0.902  1.00  2.00
ATOM    302  NZ  LYS A 197      17.087  27.855  -0.627  1.00  2.00
ATOM    303  N   LEU A 198      18.064  20.506  -2.754  1.00  1.00
ATOM    304  CA  LEU A 198      18.718  19.201  -2.643  1.00  1.00
ATOM    305  C   LEU A 198      18.949  18.524  -3.989  1.00  1.00
ATOM    306  O   LEU A 198      18.266  18.831  -4.969  1.00  2.00
ATOM    307  CB  LEU A 198      17.854  18.324  -1.734  1.00  1.00
ATOM    308  CG  LEU A 198      17.582  18.709  -0.296  1.00  1.00
ATOM    309  CD1 LEU A 198      16.444  17.824   0.234  1.00  1.00
ATOM    310  CD2 LEU A 198      18.819  18.504   0.571  1.00  1.00
ATOM    311  N   PRO A 199      19.921  17.626  -3.957  1.00  1.00
ATOM    312  CA  PRO A 199      20.261  16.866  -5.177  1.00  1.00
ATOM    313  C   PRO A 199      19.107  15.910  -5.454  1.00  1.00
ATOM    314  O   PRO A 199      18.214  15.747  -4.603  1.00  1.00
ATOM    315  CB  PRO A 199      21.600  16.227  -4.831  1.00  1.00
ATOM    316  CG  PRO A 199      21.657  16.136  -3.314  1.00  1.00
ATOM    317  CD  PRO A 199      20.765  17.259  -2.807  1.00  1.00
ATOM    318  N   GLU A 200      19.145  15.290  -6.622  1.00  1.00
ATOM    319  CA  GLU A 200      18.125  14.343  -7.057  1.00  2.00
ATOM    320  C   GLU A 200      18.042  13.114  -6.155  1.00  2.00
ATOM    321  O   GLU A 200      16.938  12.577  -5.992  1.00  2.00
ATOM    322  CB  GLU A 200      18.363  13.775  -8.472  1.00  2.00
ATOM    323  CG  GLU A 200      18.474  14.834  -9.571  1.00  2.00
ATOM    324  CD  GLU A 200      18.899  14.315 -10.924  1.00  3.00
ATOM    325  OE1 GLU A 200      18.371  13.359 -11.480  1.00  3.00
ATOM    326  OE2 GLU A 200      19.854  14.964 -11.404  1.00  3.00
ATOM    327  N   ARG A 201      19.199  12.714  -5.675  1.00  1.00
ATOM    328  CA  ARG A 201      19.277  11.526  -4.811  1.00  1.00
ATOM    329  C   ARG A 201      19.548  11.988  -3.387  1.00  1.00
ATOM    330  O   ARG A 201      20.501  12.741  -3.230  1.00  1.00
ATOM    331  CB  ARG A 201      20.331  10.541  -5.304  1.00  1.00
ATOM    332  CG  ARG A 201      19.842   9.729  -6.497  1.00  2.00
ATOM    333  CD  ARG A 201      20.893   9.057  -7.279  1.00  2.00
ATOM    334  NE  ARG A 201      21.624   8.027  -6.548  1.00  3.00
ATOM    335  CZ  ARG A 201      21.921   6.846  -7.130  1.00  3.00
ATOM    336  NH1 ARG A 201      21.490   6.572  -8.380  1.00  3.00
ATOM    337  NH2 ARG A 201      22.689   5.978  -6.450  1.00  3.00
ATOM    338  N   VAL A 202      18.707  11.529  -2.465  1.00  1.00
ATOM    339  CA  VAL A 202      18.833  11.901  -1.048  1.00  1.00
ATOM    340  C   VAL A 202      18.605  10.685  -0.148  1.00  1.00
ATOM    341  O   VAL A 202      18.223   9.612  -0.596  1.00  0.00
ATOM    342  CB  VAL A 202      17.852  13.015  -0.611  1.00  1.00
ATOM    343  CG1 VAL A 202      18.098  14.386  -1.240  1.00  1.00
ATOM    344  CG2 VAL A 202      16.404  12.590  -0.810  1.00  1.00
ATOM    345  N   LYS A 203      18.859  10.988   1.126  1.00  1.00
ATOM    346  CA  LYS A 203      18.643   9.965   2.178  1.00  1.00
ATOM    347  C   LYS A 203      17.757  10.594   3.258  1.00  1.00
ATOM    348  O   LYS A 203      17.862  11.806   3.506  1.00  1.00
ATOM    349  CB  LYS A 203      19.891   9.366   2.763  1.00  1.00
ATOM    350  CG  LYS A 203      20.286   8.116   1.919  1.00  1.00
ATOM    351  CD  LYS A 203      21.544   7.533   2.535  1.00  2.00
ATOM    352  CE  LYS A 203      22.394   6.727   1.569  1.00  2.00
ATOM    353  NZ  LYS A 203      23.456   6.080   2.414  1.00  2.00
ATOM    354  N   PHE A 204      16.916   9.762   3.849  1.00  1.00
ATOM    355  CA  PHE A 204      15.997  10.210   4.904  1.00  1.00
ATOM    356  C   PHE A 204      16.380   9.609   6.257  1.00  1.00
ATOM    357  O   PHE A 204      16.749   8.427   6.241  1.00  0.00
ATOM    358  CB  PHE A 204      14.575   9.754   4.550  1.00  0.00
ATOM    359  CG  PHE A 204      13.924  10.496   3.419  1.00  0.00
ATOM    360  CD1 PHE A 204      14.126  10.111   2.085  1.00  0.00
ATOM    361  CD2 PHE A 204      13.106  11.595   3.707  1.00  0.00
ATOM    362  CE1 PHE A 204      13.500  10.821   1.056  1.00  0.00
ATOM    363  CE2 PHE A 204      12.463  12.304   2.673  1.00  0.00
ATOM    364  CZ  PHE A 204      12.667  11.911   1.329  1.00  0.00
ATOM    365  N   GLY A 205      16.261  10.386   7.329  1.00  1.00
ATOM    366  CA  GLY A 205      16.579   9.743   8.652  1.00  1.00
ATOM    367  C   GLY A 205      16.252  10.709   9.793  1.00  1.00
ATOM    368  O   GLY A 205      15.639  11.770   9.589  1.00  1.00
ATOM    369  N   PHE A 206      16.692  10.299  10.965  1.00  1.00
ATOM    370  CA  PHE A 206      16.584  11.013  12.243  1.00  1.00
ATOM    371  C   PHE A 206      17.993  11.210  12.841  1.00  1.00
ATOM    372  O   PHE A 206      18.913  10.392  12.693  1.00  1.00
ATOM    373  CB  PHE A 206      15.730  10.230  13.245  1.00  1.00
ATOM    374  CG  PHE A 206      14.373   9.879  12.705  1.00  1.00
ATOM    375  CD1 PHE A 206      14.200   8.665  12.012  1.00  1.00
ATOM    376  CD2 PHE A 206      13.300  10.734  12.893  1.00  1.00
ATOM    377  CE1 PHE A 206      12.967   8.346  11.489  1.00  1.00
ATOM    378  CE2 PHE A 206      12.039  10.398  12.368  1.00  1.00
ATOM    379  CZ  PHE A 206      11.874   9.208  11.657  1.00  1.00
ATOM    380  N   SER A 207      18.178  12.299  13.564  1.00  1.00
ATOM    381  CA  SER A 207      19.421  12.656  14.252  1.00  1.00
ATOM    382  C   SER A 207      19.056  13.260  15.611  1.00  1.00
ATOM    383  O   SER A 207      18.064  13.990  15.642  1.00  1.00
ATOM    384  CB  SER A 207      20.292  13.593  13.427  1.00  1.00
ATOM    385  OG  SER A 207      21.424  13.961  14.206  1.00  1.00
ATOM    386  N   ALA A 208      19.797  12.958  16.653  1.00  1.00
ATOM    387  CA  ALA A 208      19.599  13.501  18.019  1.00  1.00
ATOM    388  C   ALA A 208      20.997  13.835  18.599  1.00  2.00
ATOM    389  O   ALA A 208      21.997  13.228  18.155  1.00  1.00
ATOM    390  CB  ALA A 208      18.842  12.591  18.938  1.00  1.00
ATOM    391  N   SER A 209      21.061  14.811  19.516  1.00  2.00
ATOM    392  CA  SER A 209      22.365  15.187  20.102  1.00  1.00
ATOM    393  C   SER A 209      22.163  15.640  21.544  1.00  1.00
ATOM    394  O   SER A 209      21.030  15.855  21.965  1.00  1.00
ATOM    395  CB  SER A 209      23.034  16.270  19.264  1.00  1.00
ATOM    396  OG  SER A 209      22.201  17.423  19.282  1.00  1.00
ATOM    397  N   GLY A 210      23.253  15.729  22.262  1.00  1.00
ATOM    398  CA  GLY A 210      23.367  16.160  23.675  1.00  1.00
ATOM    399  C   GLY A 210      24.711  16.884  23.854  1.00  1.00
ATOM    400  O   GLY A 210      25.481  17.030  22.881  1.00  1.00
ATOM    401  N   SER A 211      24.981  17.372  25.049  1.00  1.00
ATOM    402  CA  SER A 211      26.244  18.080  25.349  1.00  1.00
ATOM    403  C   SER A 211      26.738  17.521  26.687  1.00  1.00
ATOM    404  O   SER A 211      26.320  16.422  27.098  1.00  2.00
ATOM    405  CB  SER A 211      26.051  19.580  25.344  1.00  1.00
ATOM    406  OG  SER A 211      25.081  20.056  26.268  1.00  1.00
ATOM    407  N   LEU A 212      27.622  18.242  27.359  1.00  1.00
ATOM    408  CA  LEU A 212      28.071  17.782  28.727  1.00  2.00
ATOM    409  C   LEU A 212      26.969  17.907  29.674  1.00  2.00
ATOM    410  O   LEU A 212      26.792  16.955  30.422  1.00  2.00
ATOM    411  CB  LEU A 212      29.374  18.537  29.175  1.00  1.00
ATOM    412  CG  LEU A 212      30.227  18.179  30.386  1.00  1.00
ATOM    413  CD1 LEU A 212      31.430  19.106  30.550  1.00  1.00
ATOM    414  CD2 LEU A 212      29.439  18.286  31.690  1.00  1.00
ATOM    415  N   GLY A 213      26.208  18.981  29.779  1.00  2.00
ATOM    416  CA  GLY A 213      25.221  19.086  30.872  1.00  2.00
ATOM    417  C   GLY A 213      23.914  18.651  30.406  1.00  2.00
ATOM    418  O   GLY A 213      23.010  18.300  31.190  1.00  2.00
ATOM    419  N   GLY A 214      23.701  18.765  29.099  1.00  1.00
ATOM    420  CA  GLY A 214      22.384  18.453  28.491  1.00  1.00
ATOM    421  C   GLY A 214      22.329  17.041  27.908  1.00  1.00
ATOM    422  O   GLY A 214      22.987  16.740  26.888  1.00  1.00
ATOM    423  N   ARG A 215      21.558  16.149  28.523  1.00  1.00
ATOM    424  CA  ARG A 215      21.397  14.748  28.089  1.00  1.00
ATOM    425  C   ARG A 215      20.024  14.216  28.480  1.00  1.00
ATOM    426  O   ARG A 215      19.511  14.591  29.562  1.00  1.00
ATOM    427  CB  ARG A 215      22.481  13.805  28.643  1.00  1.00
ATOM    428  CG  ARG A 215      23.898  14.349  28.594  1.00  1.00
ATOM    429  CD  ARG A 215      24.916  13.312  28.962  1.00  1.00
ATOM    430  NE  ARG A 215      26.150  13.984  29.307  1.00  1.00
ATOM    431  CZ  ARG A 215      27.222  13.464  29.923  1.00  1.00
ATOM    432  NH1 ARG A 215      27.325  12.195  30.281  1.00  1.00
ATOM    433  NH2 ARG A 215      28.215  14.316  30.221  1.00  1.00
ATOM    434  N   GLN A 216      19.462  13.377  27.613  1.00  1.00
ATOM    435  CA  GLN A 216      18.127  12.757  27.841  1.00  1.00
ATOM    436  C   GLN A 216      17.979  11.541  26.920  1.00  1.00
ATOM    437  O   GLN A 216      18.799  11.463  25.983  1.00  1.00
ATOM    438  CB  GLN A 216      16.924  13.670  27.628  1.00  1.00
ATOM    439  CG  GLN A 216      16.683  14.032  26.165  1.00  1.00
ATOM    440  CD  GLN A 216      15.710  15.165  25.933  1.00  1.00
ATOM    441  OE1 GLN A 216      15.785  15.928  24.951  1.00  1.00
ATOM    442  NE2 GLN A 216      14.765  15.303  26.852  1.00  1.00
ATOM    443  N   ILE A 217      17.006  10.684  27.171  1.00  1.00
ATOM    444  CA  ILE A 217      16.788   9.504  26.301  1.00  1.00
ATOM    445  C   ILE A 217      16.062   9.950  25.023  1.00  1.00
ATOM    446  O   ILE A 217      15.161  10.795  25.109  1.00  1.00
ATOM    447  CB  ILE A 217      16.028   8.371  27.051  1.00  1.00
ATOM    448  CG1 ILE A 217      16.926   7.850  28.203  1.00  2.00
ATOM    449  CG2 ILE A 217      15.633   7.225  26.095  1.00  2.00
ATOM    450  CD1 ILE A 217      16.172   7.208  29.401  1.00  2.00
ATOM    451  N   HIS A 218      16.482   9.411  23.895  1.00  1.00
ATOM    452  CA  HIS A 218      15.957   9.721  22.550  1.00  1.00
ATOM    453  C   HIS A 218      15.655   8.409  21.823  1.00  1.00
ATOM    454  O   HIS A 218      16.576   7.720  21.365  1.00  1.00
ATOM    455  CB  HIS A 218      16.914  10.569  21.678  1.00  1.00
ATOM    456  CG  HIS A 218      17.281  11.946  22.145  1.00  1.00
ATOM    457  ND1 HIS A 218      18.438  12.264  22.846  1.00  1.00
ATOM    458  CD2 HIS A 218      16.613  13.127  21.991  1.00  1.00
ATOM    459  CE1 HIS A 218      18.478  13.566  23.104  1.00  1.00
ATOM    460  NE2 HIS A 218      17.384  14.109  22.586  1.00  2.00
ATOM    461  N   LEU A 219      14.384   8.062  21.708  1.00  1.00
ATOM    462  CA  LEU A 219      13.927   6.837  21.062  1.00  1.00
ATOM    463  C   LEU A 219      13.095   7.039  19.796  1.00  1.00
ATOM    464  O   LEU A 219      12.328   7.990  19.616  1.00  2.00
ATOM    465  CB  LEU A 219      13.116   6.049  22.114  1.00  1.00
ATOM    466  CG  LEU A 219      13.799   5.596  23.394  1.00  1.00
ATOM    467  CD1 LEU A 219      12.787   5.031  24.391  1.00  1.00
ATOM    468  CD2 LEU A 219      14.815   4.486  23.128  1.00  1.00
ATOM    469  N   ILE A 220      13.263   6.109  18.886  1.00  1.00
ATOM    470  CA  ILE A 220      12.539   6.018  17.609  1.00  1.00
ATOM    471  C   ILE A 220      11.813   4.665  17.770  1.00  2.00
ATOM    472  O   ILE A 220      12.517   3.655  17.983  1.00  2.00
ATOM    473  CB  ILE A 220      13.399   6.140  16.334  1.00  1.00
ATOM    474  CG1 ILE A 220      14.222   7.447  16.383  1.00  1.00
ATOM    475  CG2 ILE A 220      12.529   6.001  15.038  1.00  1.00
ATOM    476  CD1 ILE A 220      13.412   8.763  16.243  1.00  2.00
ATOM    477  N   ARG A 221      10.484   4.712  17.716  1.00  2.00
ATOM    478  CA  ARG A 221       9.729   3.460  17.903  1.00  1.00
ATOM    479  C   ARG A 221       9.210   2.855  16.619  1.00  1.00
ATOM    480  O   ARG A 221       9.158   1.607  16.577  1.00  2.00
ATOM    481  CB  ARG A 221       8.654   3.690  18.949  1.00  1.00
ATOM    482  CG  ARG A 221       9.339   4.428  20.123  1.00  2.00
ATOM    483  CD  ARG A 221       8.251   5.248  20.773  1.00  3.00
ATOM    484  NE  ARG A 221       7.317   4.318  21.406  1.00  3.00
ATOM    485  CZ  ARG A 221       7.516   3.889  22.670  1.00  3.00
ATOM    486  NH1 ARG A 221       8.507   4.296  23.470  1.00  3.00
ATOM    487  NH2 ARG A 221       6.656   2.951  23.086  1.00  4.00
ATOM    488  N   SER A 222       8.893   3.697  15.640  1.00  1.00
ATOM    489  CA  SER A 222       8.396   3.165  14.353  1.00  1.00
ATOM    490  C   SER A 222       8.508   4.207  13.245  1.00  1.00
ATOM    491  O   SER A 222       8.670   5.413  13.470  1.00  1.00
ATOM    492  CB  SER A 222       6.948   2.731  14.558  1.00  1.00
ATOM    493  OG  SER A 222       6.187   3.841  14.998  1.00  1.00
ATOM    494  N   TRP A 223       8.378   3.735  12.009  1.00  1.00
ATOM    495  CA  TRP A 223       8.509   4.679  10.880  1.00  1.00
ATOM    496  C   TRP A 223       7.956   3.975   9.647  1.00  1.00
ATOM    497  O   TRP A 223       8.332   2.823   9.362  1.00  0.00
ATOM    498  CB  TRP A 223       9.991   5.107  10.840  1.00  1.00
ATOM    499  CG  TRP A 223      10.349   6.062   9.748  1.00  1.00
ATOM    500  CD1 TRP A 223       9.527   7.017   9.200  1.00  1.00
ATOM    501  CD2 TRP A 223      11.589   6.166   9.030  1.00  1.00
ATOM    502  NE1 TRP A 223      10.162   7.696   8.185  1.00  1.00
ATOM    503  CE2 TRP A 223      11.429   7.194   8.061  1.00  1.00
ATOM    504  CE3 TRP A 223      12.809   5.500   9.113  1.00  1.00
ATOM    505  CZ2 TRP A 223      12.449   7.574   7.190  1.00  1.00
ATOM    506  CZ3 TRP A 223      13.829   5.869   8.252  1.00  0.00
ATOM    507  CH2 TRP A 223      13.652   6.881   7.304  1.00  1.00
ATOM    508  N   SER A 224       7.044   4.703   9.000  1.00  1.00
ATOM    509  CA  SER A 224       6.443   4.164   7.742  1.00  1.00
ATOM    510  C   SER A 224       6.683   5.282   6.725  1.00  0.00
ATOM    511  O   SER A 224       6.715   6.455   7.149  1.00  0.00
ATOM    512  CB  SER A 224       5.056   3.596   7.876  1.00  1.00
ATOM    513  OG  SER A 224       4.210   4.526   8.526  1.00  1.00
ATOM    514  N   PHE A 225       6.917   4.913   5.473  1.00  1.00
ATOM    515  CA  PHE A 225       7.228   5.944   4.451  1.00  1.00
ATOM    516  C   PHE A 225       6.750   5.521   3.068  1.00  0.00
ATOM    517  O   PHE A 225       6.832   4.325   2.757  1.00  1.00
ATOM    518  CB  PHE A 225       8.764   6.162   4.428  1.00  0.00
ATOM    519  CG  PHE A 225       9.252   7.106   3.364  1.00  0.00
ATOM    520  CD1 PHE A 225       9.467   6.651   2.050  1.00  0.00
ATOM    521  CD2 PHE A 225       9.478   8.450   3.674  1.00  0.00
ATOM    522  CE1 PHE A 225       9.880   7.545   1.045  1.00  0.00
ATOM    523  CE2 PHE A 225       9.862   9.356   2.700  1.00  0.00
ATOM    524  CZ  PHE A 225      10.077   8.891   1.391  1.00  0.00
ATOM    525  N   THR A 226       6.336   6.483   2.274  1.00  1.00
ATOM    526  CA  THR A 226       5.900   6.236   0.885  1.00  1.00
ATOM    527  C   THR A 226       6.170   7.552   0.125  1.00  1.00
ATOM    528  O   THR A 226       5.833   8.635   0.643  1.00  1.00
ATOM    529  CB  THR A 226       4.411   5.782   0.651  1.00  1.00
ATOM    530  OG1 THR A 226       4.125   4.663   1.560  1.00  0.00
ATOM    531  CG2 THR A 226       4.099   5.428  -0.825  1.00  0.00
ATOM    532  N   SER A 227       6.782   7.373  -1.036  1.00  0.00
ATOM    533  CA  SER A 227       7.044   8.565  -1.870  1.00  1.00
ATOM    534  C   SER A 227       6.653   8.102  -3.278  1.00  1.00
ATOM    535  O   SER A 227       6.875   6.905  -3.556  1.00  1.00
ATOM    536  CB  SER A 227       8.467   9.060  -1.846  1.00  1.00
ATOM    537  OG  SER A 227       9.390   8.144  -2.396  1.00  1.00
ATOM    538  N   THR A 228       6.083   9.003  -4.055  1.00  1.00
ATOM    539  CA  THR A 228       5.690   8.647  -5.440  1.00  1.00
ATOM    540  C   THR A 228       6.170   9.788  -6.336  1.00  1.00
ATOM    541  O   THR A 228       5.948  10.974  -6.007  1.00  1.00
ATOM    542  CB  THR A 228       4.182   8.270  -5.555  1.00  1.00
ATOM    543  OG1 THR A 228       4.004   7.143  -4.633  1.00  1.00
ATOM    544  CG2 THR A 228       3.719   7.885  -6.962  1.00  1.00
ATOM    545  N   LEU A 229       6.893   9.394  -7.374  1.00  1.00
ATOM    546  CA  LEU A 229       7.464  10.280  -8.380  1.00  1.00
ATOM    547  C   LEU A 229       6.747  10.049  -9.718  1.00  1.00
ATOM    548  O   LEU A 229       6.808   8.896 -10.193  1.00  2.00
ATOM    549  CB  LEU A 229       8.968  10.054  -8.623  1.00  2.00
ATOM    550  CG  LEU A 229       9.540  10.844  -9.816  1.00  1.00
ATOM    551  CD1 LEU A 229       9.474  12.344  -9.548  1.00  1.00
ATOM    552  CD2 LEU A 229      11.007  10.492 -10.033  1.00  1.00
ATOM    553  N   ILE A 230       6.148  11.112 -10.232  1.00  2.00
ATOM    554  CA  ILE A 230       5.474  10.939 -11.521  1.00  2.00
ATOM    555  C   ILE A 230       6.565  10.833 -12.605  1.00  3.00
ATOM    556  O   ILE A 230       7.345  11.753 -12.842  1.00  3.00
ATOM    557  CB  ILE A 230       4.496  12.037 -12.017  1.00  2.00
ATOM    558  CG1 ILE A 230       3.296  12.178 -11.068  1.00  2.00
ATOM    559  CG2 ILE A 230       4.038  11.696 -13.476  1.00  2.00
ATOM    560  CD1 ILE A 230       2.475  10.866 -10.941  1.00  3.00
ATOM    561  N   THR A 231       6.524   9.665 -13.198  1.00  3.00
ATOM    562  CA  THR A 231       7.404   9.288 -14.314  1.00  4.00
ATOM    563  C   THR A 231       6.332   9.025 -15.398  1.00  5.00
ATOM    564  O   THR A 231       5.254   8.480 -15.056  1.00  5.00
ATOM    565  CB  THR A 231       8.383   8.077 -14.202  1.00  4.00
ATOM    566  OG1 THR A 231       7.586   6.842 -14.300  1.00  5.00
ATOM    567  CG2 THR A 231       9.268   8.056 -12.942  1.00  4.00
ATOM    568  N   THR A 232       6.693   9.464 -16.595  1.00  5.00
ATOM    569  CA  THR A 232       5.687   9.250 -17.687  1.00  5.00
ATOM    570  C   THR A 232       6.360   9.301 -19.050  1.00  5.00
ATOM    571  O   THR A 232       7.327   8.473 -19.108  1.00  6.00
ATOM    572  CB  THR A 232       4.466  10.197 -17.395  1.00  5.00
ATOM    573  OG1 THR A 232       3.377   9.650 -18.213  1.00  5.00
ATOM    574  CG2 THR A 232       4.731  11.692 -17.603  1.00  5.00
TER     575      THR A 232 
