# Supplementary material for: Detection of circular permutations by Protein Language Models
Source: Comput Struct Biotechnol J. 2024 Dec 30;27:214–20. doi: 10.1016/j.csbj.2024.12.029 (PMC11757225; doi:10.1016/j.csbj.2024.12.029)
Supplement: Supplementary file 1 — Supplementary material [file mmc1.zip › Original_results/2PEL_3CNA/ICARUS/2pel_and_3cna/2pel_on_3cna/intermediate/alignments_level_1_3_PUs/ali_2pel_1_1_82-on-2Ozgy61jU8/2Ozgy61jU8_query.pdb]

REMARK  File written by Kpax 5.0.5 on Wed Jun 12 18:30:59 2024.
ATOM      1  N   ALA A   1      29.489  21.099   0.203  1.00  0.00
ATOM      2  CA  ALA A   1      29.759  20.207   1.338  1.00  0.00
ATOM      3  C   ALA A   1      28.522  19.333   1.635  1.00  0.00
ATOM      4  O   ALA A   1      27.777  18.960   0.734  1.00  0.00
ATOM      5  CB  ALA A   1      30.095  21.040   2.592  1.00  0.00
ATOM      6  N   ASP A   2      28.378  19.065   2.928  1.00  0.00
ATOM      7  CA  ASP A   2      27.255  18.253   3.413  1.00  0.00
ATOM      8  C   ASP A   2      26.053  19.182   3.684  1.00  0.00
ATOM      9  O   ASP A   2      26.133  20.122   4.468  1.00  0.00
ATOM     10  CB  ASP A   2      27.644  17.542   4.720  1.00  0.00
ATOM     11  CG  ASP A   2      26.972  16.162   4.812  1.00  0.00
ATOM     12  OD1 ASP A   2      25.715  16.146   4.901  1.00  0.00
ATOM     13  OD2 ASP A   2      27.752  15.170   4.800  1.00  0.00
ATOM     14  N   THR A   3      24.983  18.851   2.973  1.00  0.00
ATOM     15  CA  THR A   3      23.748  19.646   3.081  1.00  0.00
ATOM     16  C   THR A   3      22.678  18.752   3.739  1.00  0.00
ATOM     17  O   THR A   3      22.784  17.527   3.738  1.00  0.00
ATOM     18  CB  THR A   3      23.318  20.083   1.669  1.00  0.00
ATOM     19  OG1 THR A   3      21.894  20.082   1.574  1.00  0.00
ATOM     20  CG2 THR A   3      23.864  19.073   0.640  1.00  0.00
ATOM     21  N   ILE A   4      21.687  19.438   4.286  1.00  0.00
ATOM     22  CA  ILE A   4      20.555  18.768   4.926  1.00  0.00
ATOM     23  C   ILE A   4      19.363  19.751   4.935  1.00  0.00
ATOM     24  O   ILE A   4      19.556  20.963   4.897  1.00  0.00
ATOM     25  CB  ILE A   4      20.873  18.299   6.352  1.00  0.00
ATOM     26  CG1 ILE A   4      20.693  19.444   7.364  1.00  0.00
ATOM     27  CG2 ILE A   4      22.302  17.732   6.415  1.00  0.00
ATOM     28  CD1 ILE A   4      20.949  20.791   6.659  1.00  0.00
ATOM     29  N   VAL A   5      18.201  19.137   4.966  1.00  0.00
ATOM     30  CA  VAL A   5      16.900  19.813   5.076  1.00  0.00
ATOM     31  C   VAL A   5      16.096  18.828   5.960  1.00  0.00
ATOM     32  O   VAL A   5      16.013  17.644   5.627  1.00  0.00
ATOM     33  CB  VAL A   5      16.222  19.965   3.706  1.00  0.00
ATOM     34  CG1 VAL A   5      14.794  20.526   3.850  1.00  0.00
ATOM     35  CG2 VAL A   5      17.048  20.902   2.804  1.00  0.00
ATOM     36  N   ALA A   6      15.671  19.316   7.118  1.00  0.00
ATOM     37  CA  ALA A   6      14.997  18.419   8.069  1.00  0.00
ATOM     38  C   ALA A   6      13.975  19.212   8.910  1.00  0.00
ATOM     39  O   ALA A   6      13.861  20.429   8.795  1.00  0.00
ATOM     40  CB  ALA A   6      16.040  17.754   8.990  1.00  0.00
ATOM     41  N   VAL A   7      13.266  18.418   9.692  1.00  0.00
ATOM     42  CA  VAL A   7      12.238  18.884  10.626  1.00  0.00
ATOM     43  C   VAL A   7      12.738  18.528  12.046  1.00  0.00
ATOM     44  O   VAL A   7      13.028  17.368  12.335  1.00  0.00
ATOM     45  CB  VAL A   7      10.915  18.149  10.339  1.00  0.00
ATOM     46  CG1 VAL A   7      10.883  17.642   8.887  1.00  0.00
ATOM     47  CG2 VAL A   7      10.734  16.984  11.328  1.00  0.00
ATOM     48  N   GLU A   8      12.864  19.575  12.853  1.00  0.00
ATOM     49  CA  GLU A   8      13.439  19.423  14.188  1.00  0.00
ATOM     50  C   GLU A   8      12.397  19.481  15.319  1.00  0.00
ATOM     51  O   GLU A   8      11.479  20.295  15.308  1.00  0.00
ATOM     52  CB  GLU A   8      14.520  20.497  14.434  1.00  0.00
ATOM     53  CG  GLU A   8      14.018  21.451  15.537  1.00  0.00
ATOM     54  CD  GLU A   8      14.932  22.688  15.609  1.00  0.00
ATOM     55  OE1 GLU A   8      16.109  22.482  16.008  1.00  0.00
ATOM     56  OE2 GLU A   8      14.409  23.781  15.265  1.00  0.00
ATOM     57  N   LEU A   9      12.671  18.623  16.295  1.00  0.00
ATOM     58  CA  LEU A   9      11.914  18.585  17.552  1.00  0.00
ATOM     59  C   LEU A   9      12.839  19.138  18.664  1.00  0.00
ATOM     60  O   LEU A   9      13.624  18.399  19.253  1.00  0.00
ATOM     61  CB  LEU A   9      11.530  17.134  17.902  1.00  0.00
ATOM     62  CG  LEU A   9      11.231  16.336  16.620  1.00  0.00
ATOM     63  CD1 LEU A   9      10.529  15.012  16.977  1.00  0.00
ATOM     64  CD2 LEU A   9      10.346  17.168  15.674  1.00  0.00
ATOM     65  N   ASP A  10      12.712  20.444  18.853  1.00  0.00
ATOM     66  CA  ASP A  10      13.559  21.160  19.815  1.00  0.00
ATOM     67  C   ASP A  10      12.818  21.330  21.154  1.00  0.00
ATOM     68  O   ASP A  10      11.961  22.200  21.297  1.00  0.00
ATOM     69  CB  ASP A  10      13.913  22.545  19.234  1.00  0.00
ATOM     70  CG  ASP A  10      15.436  22.760  19.256  1.00  0.00
ATOM     71  OD1 ASP A  10      16.000  22.880  18.135  1.00  0.00
ATOM     72  OD2 ASP A  10      15.973  22.803  20.395  1.00  0.00
ATOM     73  N   THR A  11      13.210  20.476  22.095  1.00  0.00
ATOM     74  CA  THR A  11      12.602  20.524  23.434  1.00  0.00
ATOM     75  C   THR A  11      13.354  21.563  24.291  1.00  0.00
ATOM     76  O   THR A  11      12.927  21.912  25.389  1.00  0.00
ATOM     77  CB  THR A  11      12.683  19.140  24.104  1.00  0.00
ATOM     78  OG1 THR A  11      14.038  18.918  24.503  1.00  0.00
ATOM     79  CG2 THR A  11      12.290  18.031  23.111  1.00  0.00
ATOM     80  N   TYR A  12      14.478  22.002  23.728  1.00  0.00
ATOM     81  CA  TYR A  12      15.348  22.941  24.438  1.00  0.00
ATOM     82  C   TYR A  12      15.490  24.287  23.707  1.00  0.00
ATOM     83  O   TYR A  12      16.160  24.396  22.682  1.00  0.00
ATOM     84  CB  TYR A  12      16.751  22.326  24.644  1.00  0.00
ATOM     85  CG  TYR A  12      17.399  23.057  25.839  1.00  0.00
ATOM     86  CD1 TYR A  12      17.643  22.370  27.032  1.00  0.00
ATOM     87  CD2 TYR A  12      17.820  24.384  25.687  1.00  0.00
ATOM     88  CE1 TYR A  12      18.292  23.023  28.088  1.00  0.00
ATOM     89  CE2 TYR A  12      18.469  25.035  26.742  1.00  0.00
ATOM     90  CZ  TYR A  12      18.726  24.345  27.933  1.00  0.00
ATOM     91  OH  TYR A  12      19.371  24.997  28.992  1.00  0.00
ATOM     92  N   PRO A  13      14.848  25.286  24.314  1.00  0.00
ATOM     93  CA  PRO A  13      14.910  26.642  23.761  1.00  0.00
ATOM     94  C   PRO A  13      16.341  27.205  23.874  1.00  0.00
ATOM     95  O   PRO A  13      16.833  27.470  24.971  1.00  0.00
ATOM     96  CB  PRO A  13      13.964  27.502  24.614  1.00  0.00
ATOM     97  CG  PRO A  13      13.438  26.609  25.744  1.00  0.00
ATOM     98  CD  PRO A  13      14.005  25.202  25.514  1.00  0.00
ATOM     99  N   ASN A  14      16.950  27.384  22.706  1.00  0.00
ATOM    100  CA  ASN A  14      18.290  27.986  22.651  1.00  0.00
ATOM    101  C   ASN A  14      18.191  29.293  21.830  1.00  0.00
ATOM    102  O   ASN A  14      18.430  29.295  20.625  1.00  0.00
ATOM    103  CB  ASN A  14      19.323  27.034  22.038  1.00  0.00
ATOM    104  CG  ASN A  14      19.272  25.638  22.680  1.00  0.00
ATOM    105  OD1 ASN A  14      19.096  24.628  21.998  1.00  0.00
ATOM    106  ND2 ASN A  14      19.478  25.635  23.995  1.00  0.00
ATOM    107  N   THR A  15      17.788  30.327  22.553  1.00  0.00
ATOM    108  CA  THR A  15      17.495  31.645  21.983  1.00  0.00
ATOM    109  C   THR A  15      18.785  32.287  21.439  1.00  0.00
ATOM    110  O   THR A  15      18.749  33.185  20.601  1.00  0.00
ATOM    111  CB  THR A  15      16.924  32.563  23.088  1.00  0.00
ATOM    112  OG1 THR A  15      17.868  32.552  24.164  1.00  0.00
ATOM    113  CG2 THR A  15      15.590  32.008  23.617  1.00  0.00
ATOM    114  N   ASP A  16      19.895  31.784  21.977  1.00  0.00
ATOM    115  CA  ASP A  16      21.190  32.315  21.521  1.00  0.00
ATOM    116  C   ASP A  16      21.232  32.271  19.984  1.00  0.00
ATOM    117  O   ASP A  16      21.264  33.308  19.323  1.00  0.00
ATOM    118  CB  ASP A  16      22.342  31.512  22.146  1.00  0.00
ATOM    119  CG  ASP A  16      23.467  32.480  22.560  1.00  0.00
ATOM    120  OD1 ASP A  16      23.218  33.251  23.525  1.00  0.00
ATOM    121  OD2 ASP A  16      24.526  32.411  21.881  1.00  0.00
ATOM    122  N   ILE A  17      21.200  31.043  19.473  1.00  0.00
ATOM    123  CA  ILE A  17      21.175  30.862  18.013  1.00  0.00
ATOM    124  C   ILE A  17      19.744  31.052  17.473  1.00  0.00
ATOM    125  O   ILE A  17      19.197  30.180  16.800  1.00  0.00
ATOM    126  CB  ILE A  17      21.693  29.459  17.649  1.00  0.00
ATOM    127  CG1 ILE A  17      20.766  28.384  18.244  1.00  0.00
ATOM    128  CG2 ILE A  17      23.136  29.265  18.147  1.00  0.00
ATOM    129  CD1 ILE A  17      21.327  26.980  17.949  1.00  0.00
ATOM    130  N   GLY A  18      19.200  32.220  17.802  1.00  0.00
ATOM    131  CA  GLY A  18      17.859  32.579  17.324  1.00  0.00
ATOM    132  C   GLY A  18      16.864  31.440  17.612  1.00  0.00
ATOM    133  O   GLY A  18      15.878  31.263  16.897  1.00  0.00
ATOM    134  N   ASP A  19      17.164  30.722  18.689  1.00  0.00
ATOM    135  CA  ASP A  19      16.234  29.664  19.141  1.00  0.00
ATOM    136  C   ASP A  19      15.236  30.338  20.111  1.00  0.00
ATOM    137  O   ASP A  19      15.632  31.155  20.941  1.00  0.00
ATOM    138  CB  ASP A  19      17.047  28.593  19.886  1.00  0.00
ATOM    139  CG  ASP A  19      16.662  27.166  19.470  1.00  0.00
ATOM    140  OD1 ASP A  19      15.753  27.029  18.609  1.00  0.00
ATOM    141  OD2 ASP A  19      17.306  26.248  20.054  1.00  0.00
ATOM    142  N   PRO A  20      13.964  29.997  19.920  1.00  0.00
ATOM    143  CA  PRO A  20      12.902  30.611  20.717  1.00  0.00
ATOM    144  C   PRO A  20      13.033  30.311  22.221  1.00  0.00
ATOM    145  O   PRO A  20      13.965  29.642  22.658  1.00  0.00
ATOM    146  CB  PRO A  20      11.568  30.082  20.175  1.00  0.00
ATOM    147  CG  PRO A  20      11.905  29.089  19.056  1.00  0.00
ATOM    148  CD  PRO A  20      13.433  29.057  18.922  1.00  0.00
ATOM    149  N   SER A  21      12.061  30.863  22.931  1.00  0.00
ATOM    150  CA  SER A  21      11.955  30.804  24.383  1.00  0.00
ATOM    151  C   SER A  21      11.331  29.508  24.919  1.00  0.00
ATOM    152  O   SER A  21      11.116  29.382  26.131  1.00  0.00
ATOM    153  CB  SER A  21      11.090  31.994  24.867  1.00  0.00
ATOM    154  OG  SER A  21      10.237  32.353  23.774  1.00  0.00
ATOM    155  N   TYR A  22      11.022  28.576  24.019  1.00  0.00
ATOM    156  CA  TYR A  22      10.368  27.343  24.479  1.00  0.00
ATOM    157  C   TYR A  22      10.579  26.166  23.512  1.00  0.00
ATOM    158  O   TYR A  22      10.734  26.351  22.308  1.00  0.00
ATOM    159  CB  TYR A  22       8.869  27.552  24.734  1.00  0.00
ATOM    160  CG  TYR A  22       8.224  28.404  23.628  1.00  0.00
ATOM    161  CD1 TYR A  22       7.561  27.795  22.556  1.00  0.00
ATOM    162  CD2 TYR A  22       8.388  29.795  23.644  1.00  0.00
ATOM    163  CE1 TYR A  22       7.040  28.576  21.516  1.00  0.00
ATOM    164  CE2 TYR A  22       7.869  30.575  22.605  1.00  0.00
ATOM    165  CZ  TYR A  22       7.215  29.965  21.527  1.00  0.00
ATOM    166  OH  TYR A  22       6.695  30.754  20.494  1.00  0.00
ATOM    167  N   PRO A  23      10.548  24.974  24.110  1.00  0.00
ATOM    168  CA  PRO A  23      10.692  23.740  23.332  1.00  0.00
ATOM    169  C   PRO A  23       9.645  23.681  22.204  1.00  0.00
ATOM    170  O   PRO A  23       8.452  23.872  22.427  1.00  0.00
ATOM    171  CB  PRO A  23      10.506  22.573  24.308  1.00  0.00
ATOM    172  CG  PRO A  23      10.367  23.182  25.709  1.00  0.00
ATOM    173  CD  PRO A  23      10.425  24.708  25.550  1.00  0.00
ATOM    174  N   HIS A  24      10.183  23.476  21.003  1.00  0.00
ATOM    175  CA  HIS A  24       9.357  23.558  19.793  1.00  0.00
ATOM    176  C   HIS A  24       9.841  22.618  18.668  1.00  0.00
ATOM    177  O   HIS A  24      10.837  21.916  18.804  1.00  0.00
ATOM    178  CB  HIS A  24       9.512  25.000  19.238  1.00  0.00
ATOM    179  CG  HIS A  24      10.972  25.264  19.006  1.00  0.00
ATOM    180  ND1 HIS A  24      11.857  25.345  20.063  1.00  0.00
ATOM    181  CD2 HIS A  24      11.649  25.481  17.835  1.00  0.00
ATOM    182  CE1 HIS A  24      13.043  25.591  19.512  1.00  0.00
ATOM    183  NE2 HIS A  24      12.961  25.681  18.186  1.00  0.00
ATOM    184  N   ILE A  25       9.093  22.720  17.576  1.00  0.00
ATOM    185  CA  ILE A  25       9.383  21.987  16.338  1.00  0.00
ATOM    186  C   ILE A  25       9.530  22.995  15.178  1.00  0.00
ATOM    187  O   ILE A  25       8.706  23.899  15.027  1.00  0.00
ATOM    188  CB  ILE A  25       8.215  21.023  16.041  1.00  0.00
ATOM    189  CG1 ILE A  25       6.927  21.558  16.699  1.00  0.00
ATOM    190  CG2 ILE A  25       8.548  19.635  16.626  1.00  0.00
ATOM    191  CD1 ILE A  25       6.158  22.458  15.715  1.00  0.00
ATOM    192  N   GLY A  26      10.605  22.822  14.412  1.00  0.00
ATOM    193  CA  GLY A  26      10.865  23.752  13.304  1.00  0.00
ATOM    194  C   GLY A  26      11.535  23.057  12.105  1.00  0.00
ATOM    195  O   GLY A  26      12.167  22.012  12.244  1.00  0.00
ATOM    196  N   ILE A  27      11.344  23.697  10.956  1.00  0.00
ATOM    197  CA  ILE A  27      11.890  23.201   9.687  1.00  0.00
ATOM    198  C   ILE A  27      13.221  23.922   9.387  1.00  0.00
ATOM    199  O   ILE A  27      13.251  25.131   9.167  1.00  0.00
ATOM    200  CB  ILE A  27      10.904  23.479   8.536  1.00  0.00
ATOM    201  CG1 ILE A  27      10.088  22.212   8.221  1.00  0.00
ATOM    202  CG2 ILE A  27      11.672  23.942   7.284  1.00  0.00
ATOM    203  CD1 ILE A  27       8.623  22.412   8.653  1.00  0.00
ATOM    204  N   ASP A  28      14.277  23.116   9.401  1.00  0.00
ATOM    205  CA  ASP A  28      15.622  23.648   9.146  1.00  0.00
ATOM    206  C   ASP A  28      16.027  23.404   7.679  1.00  0.00
ATOM    207  O   ASP A  28      16.035  22.268   7.209  1.00  0.00
ATOM    208  CB  ASP A  28      16.639  22.963  10.079  1.00  0.00
ATOM    209  CG  ASP A  28      16.293  23.251  11.551  1.00  0.00
ATOM    210  OD1 ASP A  28      16.618  22.356  12.378  1.00  0.00
ATOM    211  OD2 ASP A  28      15.727  24.351  11.791  1.00  0.00
ATOM    212  N   ILE A  29      16.371  24.509   7.026  1.00  0.00
ATOM    213  CA  ILE A  29      16.829  24.443   5.629  1.00  0.00
ATOM    214  C   ILE A  29      18.319  24.848   5.597  1.00  0.00
ATOM    215  O   ILE A  29      18.651  26.028   5.702  1.00  0.00
ATOM    216  CB  ILE A  29      16.022  25.418   4.751  1.00  0.00
ATOM    217  CG1 ILE A  29      14.574  25.524   5.264  1.00  0.00
ATOM    218  CG2 ILE A  29      16.022  24.935   3.287  1.00  0.00
ATOM    219  CD1 ILE A  29      13.833  24.199   5.005  1.00  0.00
ATOM    220  N   LYS A  30      19.161  23.825   5.481  1.00  0.00
ATOM    221  CA  LYS A  30      20.611  24.078   5.481  1.00  0.00
ATOM    222  C   LYS A  30      20.993  24.867   6.751  1.00  0.00
ATOM    223  O   LYS A  30      22.163  25.187   6.960  1.00  0.00
ATOM    224  CB  LYS A  30      21.007  24.901   4.241  1.00  0.00
ATOM    225  CG  LYS A  30      20.647  24.164   2.940  1.00  0.00
ATOM    226  CD  LYS A  30      21.749  24.377   1.886  1.00  0.00
ATOM    227  CE  LYS A  30      21.928  25.874   1.578  1.00  0.00
ATOM    228  NZ  LYS A  30      22.571  26.048   0.267  1.00  0.00
ATOM    229  N   SER A  31      19.969  25.171   7.544  1.00  0.00
ATOM    230  CA  SER A  31      20.190  25.967   8.759  1.00  0.00
ATOM    231  C   SER A  31      19.376  25.434   9.952  1.00  0.00
ATOM    232  O   SER A  31      18.251  24.963   9.796  1.00  0.00
ATOM    233  CB  SER A  31      19.804  27.437   8.492  1.00  0.00
ATOM    234  OG  SER A  31      20.066  28.174   9.690  1.00  0.00
ATOM    235  N   VAL A  32      19.997  25.561  11.120  1.00  0.00
ATOM    236  CA  VAL A  32      19.354  25.142  12.376  1.00  0.00
ATOM    237  C   VAL A  32      18.215  26.131  12.713  1.00  0.00
ATOM    238  O   VAL A  32      17.157  25.737  13.196  1.00  0.00
ATOM    239  CB  VAL A  32      20.403  25.171  13.507  1.00  0.00
ATOM    240  CG1 VAL A  32      20.123  24.052  14.525  1.00  0.00
ATOM    241  CG2 VAL A  32      21.813  25.004  12.909  1.00  0.00
ATOM    242  N   ARG A  33      18.507  27.390  12.413  1.00  0.00
ATOM    243  CA  ARG A  33      17.560  28.487  12.629  1.00  0.00
ATOM    244  C   ARG A  33      16.288  28.310  11.778  1.00  0.00
ATOM    245  O   ARG A  33      16.113  28.975  10.758  1.00  0.00
ATOM    246  CB  ARG A  33      18.241  29.823  12.275  1.00  0.00
ATOM    247  CG  ARG A  33      19.601  29.926  12.992  1.00  0.00
ATOM    248  CD  ARG A  33      20.084  31.386  12.952  1.00  0.00
ATOM    249  NE  ARG A  33      21.431  31.498  13.531  1.00  0.00
ATOM    250  CZ  ARG A  33      21.633  32.326  14.553  1.00  0.00
ATOM    251  NH1 ARG A  33      20.634  33.089  14.990  1.00  0.00
ATOM    252  NH2 ARG A  33      22.823  32.386  15.141  1.00  0.00
ATOM    253  N   SER A  34      15.452  27.397  12.255  1.00  0.00
ATOM    254  CA  SER A  34      14.190  27.074  11.586  1.00  0.00
ATOM    255  C   SER A  34      13.643  28.290  10.816  1.00  0.00
ATOM    256  O   SER A  34      13.743  29.429  11.266  1.00  0.00
ATOM    257  CB  SER A  34      13.148  26.615  12.627  1.00  0.00
ATOM    258  OG  SER A  34      13.854  26.204  13.801  1.00  0.00
ATOM    259  N   LYS A  35      13.049  27.969   9.670  1.00  0.00
ATOM    260  CA  LYS A  35      12.402  29.008   8.854  1.00  0.00
ATOM    261  C   LYS A  35      11.009  29.314   9.444  1.00  0.00
ATOM    262  O   LYS A  35      10.490  30.418   9.298  1.00  0.00
ATOM    263  CB  LYS A  35      12.273  28.528   7.398  1.00  0.00
ATOM    264  CG  LYS A  35      13.512  28.957   6.590  1.00  0.00
ATOM    265  CD  LYS A  35      14.802  28.584   7.342  1.00  0.00
ATOM    266  CE  LYS A  35      15.999  28.583   6.373  1.00  0.00
ATOM    267  NZ  LYS A  35      16.666  29.892   6.386  1.00  0.00
ATOM    268  N   LYS A  36      10.492  28.294  10.115  1.00  0.00
ATOM    269  CA  LYS A  36       9.207  28.383  10.812  1.00  0.00
ATOM    270  C   LYS A  36       9.282  27.547  12.106  1.00  0.00
ATOM    271  O   LYS A  36      10.164  26.704  12.262  1.00  0.00
ATOM    272  CB  LYS A  36       8.051  27.894   9.923  1.00  0.00
ATOM    273  CG  LYS A  36       6.871  28.878  10.032  1.00  0.00
ATOM    274  CD  LYS A  36       5.667  28.379   9.214  1.00  0.00
ATOM    275  CE  LYS A  36       4.429  29.242   9.525  1.00  0.00
ATOM    276  NZ  LYS A  36       4.814  30.655   9.637  1.00  0.00
ATOM    277  N   THR A  37       8.340  27.842  12.995  1.00  0.00
ATOM    278  CA  THR A  37       8.293  27.142  14.287  1.00  0.00
ATOM    279  C   THR A  37       6.856  27.168  14.844  1.00  0.00
ATOM    280  O   THR A  37       5.985  27.870  14.336  1.00  0.00
ATOM    281  CB  THR A  37       9.243  27.837  15.285  1.00  0.00
ATOM    282  OG1 THR A  37       8.429  28.517  16.247  1.00  0.00
ATOM    283  CG2 THR A  37      10.077  28.906  14.551  1.00  0.00
ATOM    284  N   ALA A  38       6.681  26.377  15.898  1.00  0.00
ATOM    285  CA  ALA A  38       5.362  26.275  16.539  1.00  0.00
ATOM    286  C   ALA A  38       5.529  25.745  17.974  1.00  0.00
ATOM    287  O   ALA A  38       6.081  24.667  18.194  1.00  0.00
ATOM    288  CB  ALA A  38       4.445  25.337  15.732  1.00  0.00
ATOM    289  N   LYS A  39       5.017  26.537  18.917  1.00  0.00
ATOM    290  CA  LYS A  39       5.074  26.085  20.319  1.00  0.00
ATOM    291  C   LYS A  39       4.696  24.591  20.367  1.00  0.00
ATOM    292  O   LYS A  39       3.788  24.149  19.666  1.00  0.00
ATOM    293  CB  LYS A  39       4.121  26.916  21.193  1.00  0.00
ATOM    294  CG  LYS A  39       4.481  26.738  22.681  1.00  0.00
ATOM    295  CD  LYS A  39       4.333  28.075  23.428  1.00  0.00
ATOM    296  CE  LYS A  39       2.860  28.296  23.823  1.00  0.00
ATOM    297  NZ  LYS A  39       2.717  29.566  24.548  1.00  0.00
ATOM    298  N   TRP A  40       5.448  23.876  21.194  1.00  0.00
ATOM    299  CA  TRP A  40       5.265  22.419  21.305  1.00  0.00
ATOM    300  C   TRP A  40       5.432  21.998  22.777  1.00  0.00
ATOM    301  O   TRP A  40       6.537  21.961  23.311  1.00  0.00
ATOM    302  CB  TRP A  40       6.325  21.735  20.427  1.00  0.00
ATOM    303  CG  TRP A  40       6.506  20.280  20.724  1.00  0.00
ATOM    304  CD1 TRP A  40       5.648  19.450  21.327  1.00  0.00
ATOM    305  CD2 TRP A  40       7.681  19.525  20.402  1.00  0.00
ATOM    306  NE1 TRP A  40       6.195  18.184  21.382  1.00  0.00
ATOM    307  CE2 TRP A  40       7.415  18.228  20.855  1.00  0.00
ATOM    308  CE3 TRP A  40       8.907  19.824  19.797  1.00  0.00
ATOM    309  CZ2 TRP A  40       8.373  17.221  20.696  1.00  0.00
ATOM    310  CZ3 TRP A  40       9.871  18.820  19.645  1.00  0.00
ATOM    311  CH2 TRP A  40       9.606  17.525  20.107  1.00  0.00
ATOM    312  N   ASN A  41       4.280  21.671  23.355  1.00  0.00
ATOM    313  CA  ASN A  41       4.258  21.209  24.748  1.00  0.00
ATOM    314  C   ASN A  41       4.593  19.705  24.800  1.00  0.00
ATOM    315  O   ASN A  41       3.732  18.850  24.607  1.00  0.00
ATOM    316  CB  ASN A  41       2.877  21.465  25.373  1.00  0.00
ATOM    317  CG  ASN A  41       2.623  22.973  25.545  1.00  0.00
ATOM    318  OD1 ASN A  41       1.604  23.503  25.105  1.00  0.00
ATOM    319  ND2 ASN A  41       3.572  23.604  26.232  1.00  0.00
ATOM    320  N   MET A  42       5.872  19.468  25.058  1.00  0.00
ATOM    321  CA  MET A  42       6.406  18.102  25.135  1.00  0.00
ATOM    322  C   MET A  42       5.725  17.329  26.280  1.00  0.00
ATOM    323  O   MET A  42       5.211  17.922  27.227  1.00  0.00
ATOM    324  CB  MET A  42       7.923  18.197  25.396  1.00  0.00
ATOM    325  CG  MET A  42       8.459  16.884  25.993  1.00  0.00
ATOM    326  SD  MET A  42      10.161  17.005  26.601  1.00  0.00
ATOM    327  CE  MET A  42      10.037  17.608  28.304  1.00  0.00
ATOM    328  N   SER A 119       3.295  10.616 -17.769  1.00  0.00
ATOM    329  CA  SER A 119       2.044  10.325 -18.479  1.00  0.00
ATOM    330  C   SER A 119       2.037   8.862 -18.956  1.00  0.00
ATOM    331  O   SER A 119       1.112   8.435 -19.647  1.00  0.00
ATOM    332  CB  SER A 119       1.887  11.289 -19.669  1.00  0.00
ATOM    333  OG  SER A 119       0.520  11.275 -20.083  1.00  0.00
ATOM    334  N   THR A 120       3.078   8.145 -18.538  1.00  0.00
ATOM    335  CA  THR A 120       3.159   6.712 -18.867  1.00  0.00
ATOM    336  C   THR A 120       2.146   5.964 -17.969  1.00  0.00
ATOM    337  O   THR A 120       1.699   4.869 -18.294  1.00  0.00
ATOM    338  CB  THR A 120       4.566   6.157 -18.582  1.00  0.00
ATOM    339  OG1 THR A 120       5.529   7.017 -19.189  1.00  0.00
ATOM    340  CG2 THR A 120       4.703   4.747 -19.185  1.00  0.00
ATOM    341  N   HIS A 121       1.846   6.645 -16.869  1.00  0.00
ATOM    342  CA  HIS A 121       0.918   6.105 -15.875  1.00  0.00
ATOM    343  C   HIS A 121       1.442   4.767 -15.323  1.00  0.00
ATOM    344  O   HIS A 121       0.756   3.748 -15.379  1.00  0.00
ATOM    345  CB  HIS A 121      -0.495   5.964 -16.447  1.00  0.00
ATOM    346  CG  HIS A 121      -0.494   5.685 -17.917  1.00  0.00
ATOM    347  ND1 HIS A 121      -0.321   6.683 -18.854  1.00  0.00
ATOM    348  CD2 HIS A 121      -0.640   4.480 -18.561  1.00  0.00
ATOM    349  CE1 HIS A 121      -0.381   6.065 -20.032  1.00  0.00
ATOM    350  NE2 HIS A 121      -0.566   4.753 -19.902  1.00  0.00
ATOM    351  N   GLN A 122       2.666   4.834 -14.806  1.00  0.00
ATOM    352  CA  GLN A 122       3.266   3.648 -14.176  1.00  0.00
ATOM    353  C   GLN A 122       3.436   3.941 -12.666  1.00  0.00
ATOM    354  O   GLN A 122       2.863   3.264 -11.820  1.00  0.00
ATOM    355  CB  GLN A 122       4.657   3.353 -14.769  1.00  0.00
ATOM    356  CG  GLN A 122       4.824   4.055 -16.125  1.00  0.00
ATOM    357  CD  GLN A 122       6.135   3.627 -16.808  1.00  0.00
ATOM    358  OE1 GLN A 122       6.115   2.880 -17.786  1.00  0.00
ATOM    359  NE2 GLN A 122       7.233   4.163 -16.283  1.00  0.00
ATOM    360  N   THR A 123       4.259   4.954 -12.432  1.00  0.00
ATOM    361  CA  THR A 123       4.635   5.365 -11.082  1.00  0.00
ATOM    362  C   THR A 123       5.732   4.419 -10.558  1.00  0.00
ATOM    363  O   THR A 123       5.827   3.267 -10.978  1.00  0.00
ATOM    364  CB  THR A 123       3.454   5.459 -10.112  1.00  0.00
ATOM    365  OG1 THR A 123       3.489   6.757  -9.507  1.00  0.00
ATOM    366  CG2 THR A 123       3.594   4.407  -8.995  1.00  0.00
ATOM    367  N   ASP A 124       6.553   5.002  -9.698  1.00  0.00
ATOM    368  CA  ASP A 124       7.719   4.285  -9.149  1.00  0.00
ATOM    369  C   ASP A 124       7.737   4.539  -7.630  1.00  0.00
ATOM    370  O   ASP A 124       7.677   5.693  -7.196  1.00  0.00
ATOM    371  CB  ASP A 124       8.983   4.871  -9.819  1.00  0.00
ATOM    372  CG  ASP A 124       9.229   4.141 -11.155  1.00  0.00
ATOM    373  OD1 ASP A 124      10.293   3.471 -11.230  1.00  0.00
ATOM    374  OD2 ASP A 124       8.340   4.292 -12.034  1.00  0.00
ATOM    375  N   ALA A 125       7.751   3.459  -6.842  1.00  0.00
ATOM    376  CA  ALA A 125       7.588   3.678  -5.400  1.00  0.00
ATOM    377  C   ALA A 125       8.507   2.854  -4.486  1.00  0.00
ATOM    378  O   ALA A 125       9.134   1.882  -4.896  1.00  0.00
ATOM    379  CB  ALA A 125       6.120   3.435  -4.996  1.00  0.00
ATOM    380  N   LEU A 126       8.514   3.307  -3.256  1.00  0.00
ATOM    381  CA  LEU A 126       9.176   2.668  -2.109  1.00  0.00
ATOM    382  C   LEU A 126       8.502   3.110  -0.795  1.00  0.00
ATOM    383  O   LEU A 126       8.365   4.302  -0.527  1.00  0.00
ATOM    384  CB  LEU A 126      10.671   3.024  -2.112  1.00  0.00
ATOM    385  CG  LEU A 126      11.215   3.177  -0.682  1.00  0.00
ATOM    386  CD1 LEU A 126      12.199   2.035  -0.364  1.00  0.00
ATOM    387  CD2 LEU A 126      11.932   4.533  -0.537  1.00  0.00
ATOM    388  N   HIS A 127       8.105   2.099  -0.034  1.00  0.00
ATOM    389  CA  HIS A 127       7.471   2.302   1.276  1.00  0.00
ATOM    390  C   HIS A 127       8.071   1.288   2.260  1.00  0.00
ATOM    391  O   HIS A 127       8.843   0.413   1.855  1.00  0.00
ATOM    392  CB  HIS A 127       5.953   2.296   1.189  1.00  0.00
ATOM    393  CG  HIS A 127       5.221   1.371   2.102  1.00  0.00
ATOM    394  ND1 HIS A 127       5.853   0.499   2.961  1.00  0.00
ATOM    395  CD2 HIS A 127       3.857   1.243   2.258  1.00  0.00
ATOM    396  CE1 HIS A 127       4.873  -0.141   3.596  1.00  0.00
ATOM    397  NE2 HIS A 127       3.669   0.275   3.210  1.00  0.00
ATOM    398  N   PHE A 128       7.734   1.450   3.538  1.00  0.00
ATOM    399  CA  PHE A 128       8.330   0.537   4.533  1.00  0.00
ATOM    400  C   PHE A 128       8.100   1.071   5.958  1.00  0.00
ATOM    401  O   PHE A 128       8.038   2.281   6.173  1.00  0.00
ATOM    402  CB  PHE A 128       9.838   0.398   4.243  1.00  0.00
ATOM    403  CG  PHE A 128      10.598   1.679   4.632  1.00  0.00
ATOM    404  CD1 PHE A 128      11.015   1.862   5.956  1.00  0.00
ATOM    405  CD2 PHE A 128      10.944   2.621   3.656  1.00  0.00
ATOM    406  CE1 PHE A 128      11.765   2.991   6.307  1.00  0.00
ATOM    407  CE2 PHE A 128      11.694   3.751   4.006  1.00  0.00
ATOM    408  CZ  PHE A 128      12.100   3.938   5.332  1.00  0.00
ATOM    409  N   MET A 129       7.959   0.122   6.879  1.00  0.00
ATOM    410  CA  MET A 129       7.700   0.464   8.286  1.00  0.00
ATOM    411  C   MET A 129       8.498  -0.455   9.235  1.00  0.00
ATOM    412  O   MET A 129       8.741  -1.618   8.912  1.00  0.00
ATOM    413  CB  MET A 129       6.194   0.302   8.557  1.00  0.00
ATOM    414  CG  MET A 129       5.393   0.452   7.243  1.00  0.00
ATOM    415  SD  MET A 129       3.628   0.144   7.559  1.00  0.00
ATOM    416  CE  MET A 129       3.639  -0.271   9.326  1.00  0.00
ATOM    417  N   PHE A 130       8.872   0.114  10.377  1.00  0.00
ATOM    418  CA  PHE A 130       9.572  -0.638  11.425  1.00  0.00
ATOM    419  C   PHE A 130       8.860  -0.457  12.783  1.00  0.00
ATOM    420  O   PHE A 130       7.997   0.407  12.936  1.00  0.00
ATOM    421  CB  PHE A 130      11.036  -0.185  11.568  1.00  0.00
ATOM    422  CG  PHE A 130      11.813  -0.385  10.256  1.00  0.00
ATOM    423  CD1 PHE A 130      12.282  -1.657   9.906  1.00  0.00
ATOM    424  CD2 PHE A 130      12.118   0.725   9.458  1.00  0.00
ATOM    425  CE1 PHE A 130      13.046  -1.820   8.743  1.00  0.00
ATOM    426  CE2 PHE A 130      12.879   0.559   8.294  1.00  0.00
ATOM    427  CZ  PHE A 130      13.340  -0.713   7.938  1.00  0.00
ATOM    428  N   ASN A 131       9.261  -1.306  13.724  1.00  0.00
ATOM    429  CA  ASN A 131       8.657  -1.286  15.063  1.00  0.00
ATOM    430  C   ASN A 131       9.480  -2.185  16.008  1.00  0.00
ATOM    431  O   ASN A 131       9.614  -1.900  17.195  1.00  0.00
ATOM    432  CB  ASN A 131       7.210  -1.804  15.014  1.00  0.00
ATOM    433  CG  ASN A 131       6.400  -1.063  13.937  1.00  0.00
ATOM    434  OD1 ASN A 131       6.425  -1.405  12.757  1.00  0.00
ATOM    435  ND2 ASN A 131       5.721  -0.024  14.420  1.00  0.00
ATOM    436  N   GLN A 132      10.000  -3.254  15.410  1.00  0.00
ATOM    437  CA  GLN A 132      10.871  -4.168  16.161  1.00  0.00
ATOM    438  C   GLN A 132      12.310  -4.063  15.609  1.00  0.00
ATOM    439  O   GLN A 132      12.707  -4.803  14.714  1.00  0.00
ATOM    440  CB  GLN A 132      10.387  -5.623  16.075  1.00  0.00
ATOM    441  CG  GLN A 132       9.956  -6.110  17.474  1.00  0.00
ATOM    442  CD  GLN A 132       8.458  -5.793  17.658  1.00  0.00
ATOM    443  OE1 GLN A 132       7.754  -5.497  16.695  1.00  0.00
ATOM    444  NE2 GLN A 132       8.056  -5.835  18.924  1.00  0.00
ATOM    445  N   PHE A 133      13.015  -3.109  16.202  1.00  0.00
ATOM    446  CA  PHE A 133      14.394  -2.799  15.826  1.00  0.00
ATOM    447  C   PHE A 133      15.401  -3.804  16.416  1.00  0.00
ATOM    448  O   PHE A 133      15.985  -3.556  17.471  1.00  0.00
ATOM    449  CB  PHE A 133      14.752  -1.381  16.325  1.00  0.00
ATOM    450  CG  PHE A 133      14.456  -0.343  15.228  1.00  0.00
ATOM    451  CD1 PHE A 133      13.897   0.893  15.577  1.00  0.00
ATOM    452  CD2 PHE A 133      14.813  -0.602  13.900  1.00  0.00
ATOM    453  CE1 PHE A 133      13.682   1.868  14.596  1.00  0.00
ATOM    454  CE2 PHE A 133      14.597   0.372  12.918  1.00  0.00
ATOM    455  CZ  PHE A 133      14.028   1.603  13.265  1.00  0.00
ATOM    456  N   SER A 134      15.593  -4.888  15.674  1.00  0.00
ATOM    457  CA  SER A 134      16.559  -5.919  16.081  1.00  0.00
ATOM    458  C   SER A 134      18.001  -5.382  15.963  1.00  0.00
ATOM    459  O   SER A 134      18.231  -4.314  15.398  1.00  0.00
ATOM    460  CB  SER A 134      16.406  -7.138  15.143  1.00  0.00
ATOM    461  OG  SER A 134      16.993  -6.784  13.887  1.00  0.00
ATOM    462  N   LYS A 135      18.921  -6.185  16.486  1.00  0.00
ATOM    463  CA  LYS A 135      20.351  -5.859  16.421  1.00  0.00
ATOM    464  C   LYS A 135      20.950  -6.266  15.061  1.00  0.00
ATOM    465  O   LYS A 135      20.799  -7.402  14.614  1.00  0.00
ATOM    466  CB  LYS A 135      21.099  -6.601  17.549  1.00  0.00
ATOM    467  CG  LYS A 135      20.077  -7.349  18.429  1.00  0.00
ATOM    468  CD  LYS A 135      20.777  -8.511  19.160  1.00  0.00
ATOM    469  CE  LYS A 135      22.304  -8.354  19.028  1.00  0.00
ATOM    470  NZ  LYS A 135      22.709  -7.021  19.500  1.00  0.00
ATOM    471  N   ASP A 136      21.614  -5.290  14.450  1.00  0.00
ATOM    472  CA  ASP A 136      22.205  -5.497  13.121  1.00  0.00
ATOM    473  C   ASP A 136      21.096  -5.412  12.053  1.00  0.00
ATOM    474  O   ASP A 136      20.664  -6.426  11.508  1.00  0.00
ATOM    475  CB  ASP A 136      22.909  -6.863  13.042  1.00  0.00
ATOM    476  CG  ASP A 136      21.864  -7.981  12.870  1.00  0.00
ATOM    477  OD1 ASP A 136      21.759  -8.471  11.714  1.00  0.00
ATOM    478  OD2 ASP A 136      21.221  -8.296  13.907  1.00  0.00
ATOM    479  N   GLN A 137      20.668  -4.175  11.821  1.00  0.00
ATOM    480  CA  GLN A 137      19.614  -3.929  10.826  1.00  0.00
ATOM    481  C   GLN A 137      20.093  -4.379   9.432  1.00  0.00
ATOM    482  O   GLN A 137      19.539  -5.315   8.854  1.00  0.00
ATOM    483  CB  GLN A 137      19.234  -2.440  10.812  1.00  0.00
ATOM    484  CG  GLN A 137      17.725  -2.244  11.035  1.00  0.00
ATOM    485  CD  GLN A 137      17.073  -3.553  11.516  1.00  0.00
ATOM    486  OE1 GLN A 137      16.841  -4.477  10.739  1.00  0.00
ATOM    487  NE2 GLN A 137      16.837  -3.572  12.825  1.00  0.00
ATOM    488  N   LYS A 138      21.120  -3.689   8.950  1.00  0.00
ATOM    489  CA  LYS A 138      21.707  -4.015   7.643  1.00  0.00
ATOM    490  C   LYS A 138      21.113  -3.105   6.552  1.00  0.00
ATOM    491  O   LYS A 138      21.806  -2.662   5.640  1.00  0.00
ATOM    492  CB  LYS A 138      21.438  -5.490   7.290  1.00  0.00
ATOM    493  CG  LYS A 138      22.727  -6.306   7.509  1.00  0.00
ATOM    494  CD  LYS A 138      22.361  -7.710   8.028  1.00  0.00
ATOM    495  CE  LYS A 138      23.357  -8.138   9.121  1.00  0.00
ATOM    496  NZ  LYS A 138      24.471  -8.880   8.512  1.00  0.00
ATOM    497  N   ASP A 139      19.820  -2.862   6.733  1.00  0.00
ATOM    498  CA  ASP A 139      19.108  -1.952   5.818  1.00  0.00
ATOM    499  C   ASP A 139      19.064  -0.580   6.529  1.00  0.00
ATOM    500  O   ASP A 139      18.596   0.416   5.993  1.00  0.00
ATOM    501  CB  ASP A 139      17.697  -2.489   5.543  1.00  0.00
ATOM    502  CG  ASP A 139      17.011  -2.935   6.845  1.00  0.00
ATOM    503  OD1 ASP A 139      16.344  -4.004   6.777  1.00  0.00
ATOM    504  OD2 ASP A 139      17.183  -2.193   7.848  1.00  0.00
ATOM    505  N   LEU A 140      19.600  -0.652   7.741  1.00  0.00
ATOM    506  CA  LEU A 140      19.706   0.505   8.632  1.00  0.00
ATOM    507  C   LEU A 140      21.131   1.094   8.536  1.00  0.00
ATOM    508  O   LEU A 140      22.104   0.366   8.354  1.00  0.00
ATOM    509  CB  LEU A 140      19.455   0.062  10.087  1.00  0.00
ATOM    510  CG  LEU A 140      18.167   0.706  10.627  1.00  0.00
ATOM    511  CD1 LEU A 140      18.139   2.211  10.310  1.00  0.00
ATOM    512  CD2 LEU A 140      16.934   0.004  10.030  1.00  0.00
ATOM    513  N   ILE A 141      21.162   2.415   8.660  1.00  0.00
ATOM    514  CA  ILE A 141      22.429   3.153   8.570  1.00  0.00
ATOM    515  C   ILE A 141      22.629   3.963   9.868  1.00  0.00
ATOM    516  O   ILE A 141      22.238   5.124   9.957  1.00  0.00
ATOM    517  CB  ILE A 141      22.400   4.105   7.360  1.00  0.00
ATOM    518  CG1 ILE A 141      23.740   4.034   6.604  1.00  0.00
ATOM    519  CG2 ILE A 141      22.140   5.546   7.838  1.00  0.00
ATOM    520  CD1 ILE A 141      24.689   5.133   7.117  1.00  0.00
ATOM    521  N   LEU A 142      23.221   3.265  10.829  1.00  0.00
ATOM    522  CA  LEU A 142      23.446   3.831  12.162  1.00  0.00
ATOM    523  C   LEU A 142      24.848   4.461  12.254  1.00  0.00
ATOM    524  O   LEU A 142      25.834   3.902  11.783  1.00  0.00
ATOM    525  CB  LEU A 142      23.331   2.711  13.219  1.00  0.00
ATOM    526  CG  LEU A 142      22.155   1.798  12.815  1.00  0.00
ATOM    527  CD1 LEU A 142      22.076   0.586  13.757  1.00  0.00
ATOM    528  CD2 LEU A 142      20.853   2.621  12.866  1.00  0.00
ATOM    529  N   GLN A 143      24.840   5.630  12.884  1.00  0.00
ATOM    530  CA  GLN A 143      26.083   6.384  13.080  1.00  0.00
ATOM    531  C   GLN A 143      26.007   7.140  14.423  1.00  0.00
ATOM    532  O   GLN A 143      25.051   7.867  14.685  1.00  0.00
ATOM    533  CB  GLN A 143      26.278   7.387  11.928  1.00  0.00
ATOM    534  CG  GLN A 143      27.638   8.089  12.095  1.00  0.00
ATOM    535  CD  GLN A 143      28.090   8.016  13.566  1.00  0.00
ATOM    536  OE1 GLN A 143      28.967   7.236  13.930  1.00  0.00
ATOM    537  NE2 GLN A 143      27.471   8.893  14.353  1.00  0.00
ATOM    538  N   GLY A 144      27.048   6.915  15.216  1.00  0.00
ATOM    539  CA  GLY A 144      27.146   7.552  16.530  1.00  0.00
ATOM    540  C   GLY A 144      26.508   6.684  17.632  1.00  0.00
ATOM    541  O   GLY A 144      26.383   5.470  17.501  1.00  0.00
ATOM    542  N   ASP A 145      26.140   7.397  18.687  1.00  0.00
ATOM    543  CA  ASP A 145      25.526   6.810  19.877  1.00  0.00
ATOM    544  C   ASP A 145      24.277   5.984  19.526  1.00  0.00
ATOM    545  O   ASP A 145      23.649   5.386  20.400  1.00  0.00
ATOM    546  CB  ASP A 145      25.141   7.947  20.845  1.00  0.00
ATOM    547  CG  ASP A 145      26.414   8.641  21.365  1.00  0.00
ATOM    548  OD1 ASP A 145      26.630   9.806  20.938  1.00  0.00
ATOM    549  OD2 ASP A 145      27.111   7.972  22.175  1.00  0.00
ATOM    550  N   ALA A 146      23.966   5.985  18.234  1.00  0.00
ATOM    551  CA  ALA A 146      22.807   5.218  17.755  1.00  0.00
ATOM    552  C   ALA A 146      22.986   3.726  18.093  1.00  0.00
ATOM    553  O   ALA A 146      24.054   3.156  17.874  1.00  0.00
ATOM    554  CB  ALA A 146      22.646   5.399  16.233  1.00  0.00
ATOM    555  N   THR A 147      21.904   3.151  18.609  1.00  0.00
ATOM    556  CA  THR A 147      21.917   1.727  18.968  1.00  0.00
ATOM    557  C   THR A 147      20.588   1.058  18.564  1.00  0.00
ATOM    558  O   THR A 147      19.589   1.731  18.320  1.00  0.00
ATOM    559  CB  THR A 147      22.130   1.562  20.485  1.00  0.00
ATOM    560  OG1 THR A 147      23.255   2.359  20.862  1.00  0.00
ATOM    561  CG2 THR A 147      22.453   0.093  20.816  1.00  0.00
ATOM    562  N   THR A 148      20.660  -0.267  18.511  1.00  0.00
ATOM    563  CA  THR A 148      19.500  -1.070  18.098  1.00  0.00
ATOM    564  C   THR A 148      19.535  -2.432  18.819  1.00  0.00
ATOM    565  O   THR A 148      20.555  -3.120  18.811  1.00  0.00
ATOM    566  CB  THR A 148      19.553  -1.289  16.573  1.00  0.00
ATOM    567  OG1 THR A 148      18.710  -0.313  15.958  1.00  0.00
ATOM    568  CG2 THR A 148      19.023  -2.688  16.213  1.00  0.00
ATOM    569  N   GLY A 149      18.395  -2.763  19.416  1.00  0.00
ATOM    570  CA  GLY A 149      18.274  -4.040  20.136  1.00  0.00
ATOM    571  C   GLY A 149      18.294  -3.784  21.656  1.00  0.00
ATOM    572  O   GLY A 149      19.337  -3.904  22.298  1.00  0.00
ATOM    573  N   THR A 150      17.120  -3.428  22.164  1.00  0.00
ATOM    574  CA  THR A 150      16.966  -3.159  23.604  1.00  0.00
ATOM    575  C   THR A 150      15.585  -3.687  24.054  1.00  0.00
ATOM    576  O   THR A 150      15.451  -4.346  25.080  1.00  0.00
ATOM    577  CB  THR A 150      17.020  -1.637  23.851  1.00  0.00
ATOM    578  OG1 THR A 150      15.744  -1.093  23.499  1.00  0.00
ATOM    579  CG2 THR A 150      18.075  -0.985  22.938  1.00  0.00
ATOM    580  N   ASP A 151      14.616  -3.352  23.210  1.00  0.00
ATOM    581  CA  ASP A 151      13.223  -3.758  23.447  1.00  0.00
ATOM    582  C   ASP A 151      12.441  -3.624  22.125  1.00  0.00
ATOM    583  O   ASP A 151      11.248  -3.334  22.108  1.00  0.00
ATOM    584  CB  ASP A 151      12.602  -2.843  24.520  1.00  0.00
ATOM    585  CG  ASP A 151      13.705  -2.093  25.288  1.00  0.00
ATOM    586  OD1 ASP A 151      13.880  -2.442  26.487  1.00  0.00
ATOM    587  OD2 ASP A 151      14.322  -1.198  24.649  1.00  0.00
ATOM    588  N   GLY A 152      13.191  -3.830  21.044  1.00  0.00
ATOM    589  CA  GLY A 152      12.547  -3.811  19.716  1.00  0.00
ATOM    590  C   GLY A 152      12.233  -2.346  19.363  1.00  0.00
ATOM    591  O   GLY A 152      11.221  -2.019  18.754  1.00  0.00
ATOM    592  N   ASN A 153      13.167  -1.511  19.808  1.00  0.00
ATOM    593  CA  ASN A 153      13.005  -0.069  19.533  1.00  0.00
ATOM    594  C   ASN A 153      14.370   0.410  19.015  1.00  0.00
ATOM    595  O   ASN A 153      15.368  -0.308  19.099  1.00  0.00
ATOM    596  CB  ASN A 153      12.591   0.618  20.854  1.00  0.00
ATOM    597  CG  ASN A 153      11.088   0.322  21.065  1.00  0.00
ATOM    598  OD1 ASN A 153      10.461  -0.310  20.214  1.00  0.00
ATOM    599  ND2 ASN A 153      10.565   0.828  22.175  1.00  0.00
ATOM    600  N   LEU A 154      14.352   1.632  18.494  1.00  0.00
ATOM    601  CA  LEU A 154      15.625   2.187  18.005  1.00  0.00
ATOM    602  C   LEU A 154      15.930   3.421  18.874  1.00  0.00
ATOM    603  O   LEU A 154      15.198   4.406  18.853  1.00  0.00
ATOM    604  CB  LEU A 154      15.543   2.528  16.513  1.00  0.00
ATOM    605  CG  LEU A 154      16.893   3.092  16.029  1.00  0.00
ATOM    606  CD1 LEU A 154      16.673   4.478  15.394  1.00  0.00
ATOM    607  CD2 LEU A 154      17.881   3.199  17.205  1.00  0.00
ATOM    608  N   GLU A 155      17.019   3.268  19.617  1.00  0.00
ATOM    609  CA  GLU A 155      17.448   4.354  20.514  1.00  0.00
ATOM    610  C   GLU A 155      18.720   4.967  19.894  1.00  0.00
ATOM    611  O   GLU A 155      19.700   4.268  19.648  1.00  0.00
ATOM    612  CB  GLU A 155      17.741   3.770  21.908  1.00  0.00
ATOM    613  CG  GLU A 155      16.474   3.791  22.787  1.00  0.00
ATOM    614  CD  GLU A 155      16.716   4.733  23.984  1.00  0.00
ATOM    615  OE1 GLU A 155      16.350   4.307  25.110  1.00  0.00
ATOM    616  OE2 GLU A 155      17.271   5.830  23.708  1.00  0.00
ATOM    617  N   LEU A 156      18.611   6.268  19.646  1.00  0.00
ATOM    618  CA  LEU A 156      19.661   6.996  18.946  1.00  0.00
ATOM    619  C   LEU A 156      20.729   7.578  19.880  1.00  0.00
ATOM    620  O   LEU A 156      21.883   7.750  19.478  1.00  0.00
ATOM    621  CB  LEU A 156      19.146   8.103  18.022  1.00  0.00
ATOM    622  CG  LEU A 156      17.632   8.060  17.773  1.00  0.00
ATOM    623  CD1 LEU A 156      17.065   9.493  17.882  1.00  0.00
ATOM    624  CD2 LEU A 156      17.345   7.522  16.356  1.00  0.00
ATOM    625  N   THR A 157      20.310   7.894  21.104  1.00  0.00
ATOM    626  CA  THR A 157      21.287   8.524  22.010  1.00  0.00
ATOM    627  C   THR A 157      21.784   7.514  23.059  1.00  0.00
ATOM    628  O   THR A 157      21.162   6.481  23.286  1.00  0.00
ATOM    629  CB  THR A 157      20.626   9.727  22.718  1.00  0.00
ATOM    630  OG1 THR A 157      21.096  10.904  22.049  1.00  0.00
ATOM    631  CG2 THR A 157      19.097   9.636  22.546  1.00  0.00
ATOM    632  N   ARG A 158      22.888   7.926  23.666  1.00  0.00
ATOM    633  CA  ARG A 158      23.531   7.139  24.718  1.00  0.00
ATOM    634  C   ARG A 158      22.664   7.127  25.995  1.00  0.00
ATOM    635  O   ARG A 158      22.296   8.173  26.522  1.00  0.00
ATOM    636  CB  ARG A 158      24.908   7.754  25.039  1.00  0.00
ATOM    637  CG  ARG A 158      25.983   7.114  24.140  1.00  0.00
ATOM    638  CD  ARG A 158      27.376   7.391  24.732  1.00  0.00
ATOM    639  NE  ARG A 158      27.912   6.180  25.366  1.00  0.00
ATOM    640  CZ  ARG A 158      27.472   5.786  26.557  1.00  0.00
ATOM    641  NH1 ARG A 158      26.589   6.524  27.222  1.00  0.00
ATOM    642  NH2 ARG A 158      27.911   4.646  27.085  1.00  0.00
ATOM    643  N   VAL A 159      22.421   5.899  26.424  1.00  0.00
ATOM    644  CA  VAL A 159      21.677   5.606  27.654  1.00  0.00
ATOM    645  C   VAL A 159      22.342   4.379  28.318  1.00  0.00
ATOM    646  O   VAL A 159      22.741   3.444  27.624  1.00  0.00
ATOM    647  CB  VAL A 159      20.210   5.289  27.311  1.00  0.00
ATOM    648  CG1 VAL A 159      19.909   5.709  25.860  1.00  0.00
ATOM    649  CG2 VAL A 159      19.926   3.789  27.501  1.00  0.00
ATOM    650  N   SER A 160      22.457   4.459  29.637  1.00  0.00
ATOM    651  CA  SER A 160      23.105   3.397  30.410  1.00  0.00
ATOM    652  C   SER A 160      22.168   2.204  30.677  1.00  0.00
ATOM    653  O   SER A 160      20.957   2.297  30.490  1.00  0.00
ATOM    654  CB  SER A 160      23.647   3.947  31.742  1.00  0.00
ATOM    655  OG  SER A 160      24.283   2.867  32.434  1.00  0.00
ATOM    656  N   SER A 161      22.813   1.134  31.113  1.00  0.00
ATOM    657  CA  SER A 161      22.196  -0.149  31.424  1.00  0.00
ATOM    658  C   SER A 161      20.890  -0.031  32.222  1.00  0.00
ATOM    659  O   SER A 161      19.848  -0.546  31.813  1.00  0.00
ATOM    660  CB  SER A 161      23.200  -1.025  32.202  1.00  0.00
ATOM    661  OG  SER A 161      23.770  -1.973  31.299  1.00  0.00
ATOM    662  N   ASN A 162      20.999   0.630  33.372  1.00  0.00
ATOM    663  CA  ASN A 162      19.809   0.782  34.233  1.00  0.00
ATOM    664  C   ASN A 162      18.772   1.623  33.456  1.00  0.00
ATOM    665  O   ASN A 162      17.625   1.231  33.270  1.00  0.00
ATOM    666  CB  ASN A 162      20.217   1.547  35.510  1.00  0.00
ATOM    667  CG  ASN A 162      19.628   2.970  35.475  1.00  0.00
ATOM    668  OD1 ASN A 162      18.467   3.200  35.803  1.00  0.00
ATOM    669  ND2 ASN A 162      20.512   3.891  35.097  1.00  0.00
ATOM    670  N   GLY A 163      19.282   2.769  33.024  1.00  0.00
ATOM    671  CA  GLY A 163      18.460   3.724  32.265  1.00  0.00
ATOM    672  C   GLY A 163      18.942   5.136  32.661  1.00  0.00
ATOM    673  O   GLY A 163      18.172   5.976  33.116  1.00  0.00
ATOM    674  N   SER A 164      20.255   5.297  32.510  1.00  0.00
ATOM    675  CA  SER A 164      20.861   6.589  32.854  1.00  0.00
ATOM    676  C   SER A 164      21.449   7.233  31.595  1.00  0.00
ATOM    677  O   SER A 164      22.641   7.201  31.315  1.00  0.00
ATOM    678  CB  SER A 164      21.799   6.473  34.056  1.00  0.00
ATOM    679  OG  SER A 164      20.999   5.963  35.135  1.00  0.00
ATOM    680  N   PRO A 165      20.488   7.782  30.848  1.00  0.00
ATOM    681  CA  PRO A 165      20.825   8.443  29.582  1.00  0.00
ATOM    682  C   PRO A 165      22.007   9.406  29.835  1.00  0.00
ATOM    683  O   PRO A 165      22.111   9.990  30.913  1.00  0.00
ATOM    684  CB  PRO A 165      19.576   9.269  29.227  1.00  0.00
ATOM    685  CG  PRO A 165      18.424   8.717  30.078  1.00  0.00
ATOM    686  CD  PRO A 165      19.038   7.727  31.080  1.00  0.00
ATOM    687  N   GLU A 166      22.845   9.504  28.814  1.00  0.00
ATOM    688  CA  GLU A 166      24.030  10.375  28.870  1.00  0.00
ATOM    689  C   GLU A 166      23.666  11.705  28.183  1.00  0.00
ATOM    690  O   GLU A 166      22.583  11.829  27.607  1.00  0.00
ATOM    691  CB  GLU A 166      25.200   9.705  28.123  1.00  0.00
ATOM    692  CG  GLU A 166      26.286  10.754  27.817  1.00  0.00
ATOM    693  CD  GLU A 166      26.687  10.678  26.332  1.00  0.00
ATOM    694  OE1 GLU A 166      27.909  10.487  26.094  1.00  0.00
ATOM    695  OE2 GLU A 166      25.752  10.819  25.499  1.00  0.00
ATOM    696  N   GLY A 167      24.581  12.672  28.267  1.00  0.00
ATOM    697  CA  GLY A 167      24.251  13.960  27.639  1.00  0.00
ATOM    698  C   GLY A 167      25.249  14.415  26.570  1.00  0.00
ATOM    699  O   GLY A 167      25.093  15.496  25.990  1.00  0.00
ATOM    700  N   SER A 168      26.293  13.616  26.354  1.00  0.00
ATOM    701  CA  SER A 168      27.323  14.047  25.397  1.00  0.00
ATOM    702  C   SER A 168      27.232  13.329  24.043  1.00  0.00
ATOM    703  O   SER A 168      28.190  13.369  23.264  1.00  0.00
ATOM    704  CB  SER A 168      28.723  13.834  26.010  1.00  0.00
ATOM    705  OG  SER A 168      29.231  15.113  26.399  1.00  0.00
ATOM    706  N   SER A 169      26.105  12.663  23.805  1.00  0.00
ATOM    707  CA  SER A 169      25.970  11.862  22.584  1.00  0.00
ATOM    708  C   SER A 169      25.182  12.572  21.466  1.00  0.00
ATOM    709  O   SER A 169      24.612  13.641  21.662  1.00  0.00
ATOM    710  CB  SER A 169      25.284  10.518  22.904  1.00  0.00
ATOM    711  OG  SER A 169      23.873  10.733  22.790  1.00  0.00
ATOM    712  N   VAL A 170      25.189  11.884  20.332  1.00  0.00
ATOM    713  CA  VAL A 170      24.487  12.304  19.112  1.00  0.00
ATOM    714  C   VAL A 170      24.208  11.049  18.253  1.00  0.00
ATOM    715  O   VAL A 170      25.141  10.330  17.891  1.00  0.00
ATOM    716  CB  VAL A 170      25.423  13.246  18.319  1.00  0.00
ATOM    717  CG1 VAL A 170      26.874  13.026  18.791  1.00  0.00
ATOM    718  CG2 VAL A 170      25.314  12.947  16.813  1.00  0.00
ATOM    719  N   GLY A 171      22.928  10.813  17.978  1.00  0.00
ATOM    720  CA  GLY A 171      22.553   9.624  17.201  1.00  0.00
ATOM    721  C   GLY A 171      21.918   9.982  15.845  1.00  0.00
ATOM    722  O   GLY A 171      20.992  10.788  15.772  1.00  0.00
ATOM    723  N   ARG A 172      22.454   9.330  14.819  1.00  0.00
ATOM    724  CA  ARG A 172      21.969   9.498  13.444  1.00  0.00
ATOM    725  C   ARG A 172      21.758   8.123  12.774  1.00  0.00
ATOM    726  O   ARG A 172      22.660   7.286  12.760  1.00  0.00
ATOM    727  CB  ARG A 172      23.001  10.301  12.626  1.00  0.00
ATOM    728  CG  ARG A 172      22.313  11.484  11.921  1.00  0.00
ATOM    729  CD  ARG A 172      23.113  11.882  10.666  1.00  0.00
ATOM    730  NE  ARG A 172      24.058  10.818  10.301  1.00  0.00
ATOM    731  CZ  ARG A 172      25.219  11.115   9.726  1.00  0.00
ATOM    732  NH1 ARG A 172      25.571  12.384   9.539  1.00  0.00
ATOM    733  NH2 ARG A 172      26.032  10.139   9.328  1.00  0.00
ATOM    734  N   ALA A 173      20.552   7.959  12.241  1.00  0.00
ATOM    735  CA  ALA A 173      20.185   6.716  11.547  1.00  0.00
ATOM    736  C   ALA A 173      19.542   7.035  10.181  1.00  0.00
ATOM    737  O   ALA A 173      18.577   7.795  10.109  1.00  0.00
ATOM    738  CB  ALA A 173      19.179   5.928  12.411  1.00  0.00
ATOM    739  N   LEU A 174      20.124   6.436   9.146  1.00  0.00
ATOM    740  CA  LEU A 174      19.640   6.634   7.775  1.00  0.00
ATOM    741  C   LEU A 174      19.499   5.289   7.034  1.00  0.00
ATOM    742  O   LEU A 174      20.253   4.350   7.284  1.00  0.00
ATOM    743  CB  LEU A 174      20.621   7.514   6.973  1.00  0.00
ATOM    744  CG  LEU A 174      21.661   8.152   7.912  1.00  0.00
ATOM    745  CD1 LEU A 174      22.395   9.286   7.170  1.00  0.00
ATOM    746  CD2 LEU A 174      20.950   8.708   9.160  1.00  0.00
ATOM    747  N   PHE A 175      18.529   5.268   6.125  1.00  0.00
ATOM    748  CA  PHE A 175      18.287   4.065   5.317  1.00  0.00
ATOM    749  C   PHE A 175      19.491   3.807   4.386  1.00  0.00
ATOM    750  O   PHE A 175      19.966   4.708   3.699  1.00  0.00
ATOM    751  CB  PHE A 175      17.036   4.237   4.441  1.00  0.00
ATOM    752  CG  PHE A 175      16.569   2.885   3.875  1.00  0.00
ATOM    753  CD1 PHE A 175      16.552   2.672   2.491  1.00  0.00
ATOM    754  CD2 PHE A 175      16.222   1.843   4.743  1.00  0.00
ATOM    755  CE1 PHE A 175      16.183   1.424   1.975  1.00  0.00
ATOM    756  CE2 PHE A 175      15.852   0.595   4.226  1.00  0.00
ATOM    757  CZ  PHE A 175      15.827   0.384   2.843  1.00  0.00
ATOM    758  N   TYR A 176      19.915   2.553   4.412  1.00  0.00
ATOM    759  CA  TYR A 176      21.028   2.098   3.562  1.00  0.00
ATOM    760  C   TYR A 176      20.705   2.399   2.083  1.00  0.00
ATOM    761  O   TYR A 176      21.591   2.746   1.305  1.00  0.00
ATOM    762  CB  TYR A 176      21.148   0.579   3.769  1.00  0.00
ATOM    763  CG  TYR A 176      22.555   0.042   3.476  1.00  0.00
ATOM    764  CD1 TYR A 176      22.780  -0.670   2.290  1.00  0.00
ATOM    765  CD2 TYR A 176      23.625   0.330   4.330  1.00  0.00
ATOM    766  CE1 TYR A 176      24.068  -1.112   1.970  1.00  0.00
ATOM    767  CE2 TYR A 176      24.915  -0.113   4.010  1.00  0.00
ATOM    768  CZ  TYR A 176      25.141  -0.813   2.818  1.00  0.00
ATOM    769  OH  TYR A 176      26.428  -1.261   2.498  1.00  0.00
ATOM    770  N   ALA A 177      19.425   2.238   1.770  1.00  0.00
ATOM    771  CA  ALA A 177      18.926   2.429   0.406  1.00  0.00
ATOM    772  C   ALA A 177      18.506   3.893   0.163  1.00  0.00
ATOM    773  O   ALA A 177      17.749   4.477   0.931  1.00  0.00
ATOM    774  CB  ALA A 177      17.714   1.507   0.160  1.00  0.00
ATOM    775  N   PRO A 178      19.037   4.406  -0.947  1.00  0.00
ATOM    776  CA  PRO A 178      18.722   5.762  -1.394  1.00  0.00
ATOM    777  C   PRO A 178      17.246   5.917  -1.815  1.00  0.00
ATOM    778  O   PRO A 178      16.474   4.961  -1.789  1.00  0.00
ATOM    779  CB  PRO A 178      19.623   6.034  -2.611  1.00  0.00
ATOM    780  CG  PRO A 178      20.351   4.724  -2.939  1.00  0.00
ATOM    781  CD  PRO A 178      19.957   3.708  -1.861  1.00  0.00
ATOM    782  N   VAL A 179      16.930   7.149  -2.203  1.00  0.00
ATOM    783  CA  VAL A 179      15.593   7.495  -2.704  1.00  0.00
ATOM    784  C   VAL A 179      15.721   8.367  -3.973  1.00  0.00
ATOM    785  O   VAL A 179      16.812   8.844  -4.289  1.00  0.00
ATOM    786  CB  VAL A 179      14.824   8.278  -1.622  1.00  0.00
ATOM    787  CG1 VAL A 179      13.501   7.570  -1.279  1.00  0.00
ATOM    788  CG2 VAL A 179      15.690   8.436  -0.359  1.00  0.00
ATOM    789  N   HIS A 180      14.589   8.543  -4.645  1.00  0.00
ATOM    790  CA  HIS A 180      14.531   9.346  -5.872  1.00  0.00
ATOM    791  C   HIS A 180      13.292  10.264  -5.843  1.00  0.00
ATOM    792  O   HIS A 180      12.158   9.792  -5.810  1.00  0.00
ATOM    793  CB  HIS A 180      14.501   8.473  -7.133  1.00  0.00
ATOM    794  CG  HIS A 180      13.385   8.833  -8.064  1.00  0.00
ATOM    795  ND1 HIS A 180      12.419   9.764  -7.746  1.00  0.00
ATOM    796  CD2 HIS A 180      13.143   8.354  -9.331  1.00  0.00
ATOM    797  CE1 HIS A 180      11.614   9.815  -8.805  1.00  0.00
ATOM    798  NE2 HIS A 180      12.012   8.992  -9.772  1.00  0.00
ATOM    799  N   ILE A 181      13.595  11.556  -5.856  1.00  0.00
ATOM    800  CA  ILE A 181      12.545  12.583  -5.826  1.00  0.00
ATOM    801  C   ILE A 181      12.731  13.553  -7.011  1.00  0.00
ATOM    802  O   ILE A 181      12.533  14.758  -6.870  1.00  0.00
ATOM    803  CB  ILE A 181      12.654  13.342  -4.484  1.00  0.00
ATOM    804  CG1 ILE A 181      14.138  13.671  -4.217  1.00  0.00
ATOM    805  CG2 ILE A 181      12.135  12.428  -3.353  1.00  0.00
ATOM    806  CD1 ILE A 181      14.274  14.459  -2.901  1.00  0.00
ATOM    807  N   TRP A 182      13.105  12.955  -8.135  1.00  0.00
ATOM    808  CA  TRP A 182      13.321  13.693  -9.386  1.00  0.00
ATOM    809  C   TRP A 182      12.471  13.078 -10.522  1.00  0.00
ATOM    810  O   TRP A 182      11.284  12.815 -10.363  1.00  0.00
ATOM    811  CB  TRP A 182      14.802  13.546  -9.815  1.00  0.00
ATOM    812  CG  TRP A 182      14.991  12.172 -10.395  1.00  0.00
ATOM    813  CD1 TRP A 182      14.772  11.787 -11.658  1.00  0.00
ATOM    814  CD2 TRP A 182      15.459  11.031  -9.670  1.00  0.00
ATOM    815  NE1 TRP A 182      15.045  10.439 -11.779  1.00  0.00
ATOM    816  CE2 TRP A 182      15.477   9.990 -10.605  1.00  0.00
ATOM    817  CE3 TRP A 182      15.866  10.801  -8.350  1.00  0.00
ATOM    818  CZ2 TRP A 182      15.894   8.711 -10.219  1.00  0.00
ATOM    819  CZ3 TRP A 182      16.292   9.524  -7.964  1.00  0.00
ATOM    820  CH2 TRP A 182      16.317   8.486  -8.903  1.00  0.00
ATOM    821  N   GLU A 183      13.175  12.850 -11.627  1.00  0.00
ATOM    822  CA  GLU A 183      12.578  12.213 -12.802  1.00  0.00
ATOM    823  C   GLU A 183      12.236  13.254 -13.885  1.00  0.00
ATOM    824  O   GLU A 183      11.442  14.164 -13.649  1.00  0.00
ATOM    825  CB  GLU A 183      11.334  11.400 -12.405  1.00  0.00
ATOM    826  CG  GLU A 183      10.774  10.675 -13.642  1.00  0.00
ATOM    827  CD  GLU A 183       9.868   9.508 -13.210  1.00  0.00
ATOM    828  OE1 GLU A 183       8.733   9.824 -12.763  1.00  0.00
ATOM    829  OE2 GLU A 183      10.355   8.354 -13.345  1.00  0.00
ATOM    830  N   SER A 184      12.852  13.046 -15.041  1.00  0.00
ATOM    831  CA  SER A 184      12.656  13.907 -16.212  1.00  0.00
ATOM    832  C   SER A 184      11.157  14.176 -16.446  1.00  0.00
ATOM    833  O   SER A 184      10.712  15.316 -16.555  1.00  0.00
ATOM    834  CB  SER A 184      13.226  13.202 -17.464  1.00  0.00
ATOM    835  OG  SER A 184      14.637  13.423 -17.493  1.00  0.00
ATOM    836  N   SER A 185      10.437  13.063 -16.559  1.00  0.00
ATOM    837  CA  SER A 185       8.989  13.149 -16.798  1.00  0.00
ATOM    838  C   SER A 185       8.251  13.433 -15.472  1.00  0.00
ATOM    839  O   SER A 185       7.071  13.112 -15.337  1.00  0.00
ATOM    840  CB  SER A 185       8.492  11.830 -17.421  1.00  0.00
ATOM    841  OG  SER A 185       9.590  10.912 -17.431  1.00  0.00
ATOM    842  N   ALA A 186       8.997  14.026 -14.550  1.00  0.00
ATOM    843  CA  ALA A 186       8.520  14.341 -13.205  1.00  0.00
ATOM    844  C   ALA A 186       7.580  15.558 -13.159  1.00  0.00
ATOM    845  O   ALA A 186       7.989  16.696 -13.387  1.00  0.00
ATOM    846  CB  ALA A 186       9.714  14.592 -12.262  1.00  0.00
ATOM    847  N   ALA A 187       6.321  15.246 -12.870  1.00  0.00
ATOM    848  CA  ALA A 187       5.276  16.273 -12.766  1.00  0.00
ATOM    849  C   ALA A 187       4.426  15.979 -11.510  1.00  0.00
ATOM    850  O   ALA A 187       3.310  16.469 -11.358  1.00  0.00
ATOM    851  CB  ALA A 187       4.402  16.284 -14.030  1.00  0.00
ATOM    852  N   THR A 188       5.038  15.183 -10.641  1.00  0.00
ATOM    853  CA  THR A 188       4.468  14.811  -9.354  1.00  0.00
ATOM    854  C   THR A 188       5.373  13.847  -8.563  1.00  0.00
ATOM    855  O   THR A 188       5.675  12.743  -9.013  1.00  0.00
ATOM    856  CB  THR A 188       3.009  14.346  -9.394  1.00  0.00
ATOM    857  OG1 THR A 188       2.803  13.493  -8.256  1.00  0.00
ATOM    858  CG2 THR A 188       2.718  13.499 -10.649  1.00  0.00
ATOM    859  N   VAL A 189       5.741  14.302  -7.366  1.00  0.00
ATOM    860  CA  VAL A 189       6.648  13.627  -6.420  1.00  0.00
ATOM    861  C   VAL A 189       6.073  13.722  -4.992  1.00  0.00
ATOM    862  O   VAL A 189       5.850  14.824  -4.488  1.00  0.00
ATOM    863  CB  VAL A 189       8.007  14.363  -6.446  1.00  0.00
ATOM    864  CG1 VAL A 189       8.007  15.454  -5.356  1.00  0.00
ATOM    865  CG2 VAL A 189       9.151  13.364  -6.194  1.00  0.00
ATOM    866  N   SER A 190       5.855  12.557  -4.387  1.00  0.00
ATOM    867  CA  SER A 190       5.246  12.539  -3.046  1.00  0.00
ATOM    868  C   SER A 190       6.005  11.618  -2.072  1.00  0.00
ATOM    869  O   SER A 190       6.472  10.546  -2.453  1.00  0.00
ATOM    870  CB  SER A 190       3.800  12.004  -3.188  1.00  0.00
ATOM    871  OG  SER A 190       3.902  10.656  -3.661  1.00  0.00
ATOM    872  N   PHE A 191       6.042  12.061  -0.816  1.00  0.00
ATOM    873  CA  PHE A 191       6.650  11.255   0.250  1.00  0.00
ATOM    874  C   PHE A 191       6.067  11.608   1.633  1.00  0.00
ATOM    875  O   PHE A 191       5.886  12.782   1.956  1.00  0.00
ATOM    876  CB  PHE A 191       8.179  11.444   0.256  1.00  0.00
ATOM    877  CG  PHE A 191       8.553  12.749   0.981  1.00  0.00
ATOM    878  CD1 PHE A 191       8.708  12.755   2.373  1.00  0.00
ATOM    879  CD2 PHE A 191       8.813  13.912   0.244  1.00  0.00
ATOM    880  CE1 PHE A 191       9.111  13.924   3.029  1.00  0.00
ATOM    881  CE2 PHE A 191       9.216  15.081   0.900  1.00  0.00
ATOM    882  CZ  PHE A 191       9.360  15.089   2.293  1.00  0.00
ATOM    883  N   GLU A 192       5.805  10.555   2.401  1.00  0.00
ATOM    884  CA  GLU A 192       5.250  10.689   3.753  1.00  0.00
ATOM    885  C   GLU A 192       6.070   9.857   4.762  1.00  0.00
ATOM    886  O   GLU A 192       6.288   8.663   4.552  1.00  0.00
ATOM    887  CB  GLU A 192       3.775  10.247   3.791  1.00  0.00
ATOM    888  CG  GLU A 192       3.631   8.799   3.294  1.00  0.00
ATOM    889  CD  GLU A 192       2.149   8.399   3.184  1.00  0.00
ATOM    890  OE1 GLU A 192       1.358   8.921   4.015  1.00  0.00
ATOM    891  OE2 GLU A 192       1.866   7.585   2.263  1.00  0.00
ATOM    892  N   ALA A 193       6.507  10.536   5.817  1.00  0.00
ATOM    893  CA  ALA A 193       7.270   9.888   6.895  1.00  0.00
ATOM    894  C   ALA A 193       6.569  10.103   8.256  1.00  0.00
ATOM    895  O   ALA A 193       6.102  11.208   8.535  1.00  0.00
ATOM    896  CB  ALA A 193       8.688  10.489   6.953  1.00  0.00
ATOM    897  N   THR A 194       6.478   9.020   9.019  1.00  0.00
ATOM    898  CA  THR A 194       5.795   9.027  10.326  1.00  0.00
ATOM    899  C   THR A 194       6.467   8.019  11.284  1.00  0.00
ATOM    900  O   THR A 194       6.383   6.809  11.050  1.00  0.00
ATOM    901  CB  THR A 194       4.334   8.574  10.096  1.00  0.00
ATOM    902  OG1 THR A 194       3.573   8.892  11.263  1.00  0.00
ATOM    903  CG2 THR A 194       4.294   7.043   9.922  1.00  0.00
ATOM    904  N   PHE A 195       7.122   8.520  12.331  1.00  0.00
ATOM    905  CA  PHE A 195       7.744   7.607  13.307  1.00  0.00
ATOM    906  C   PHE A 195       7.291   7.936  14.746  1.00  0.00
ATOM    907  O   PHE A 195       6.823   9.038  15.029  1.00  0.00
ATOM    908  CB  PHE A 195       9.287   7.703  13.242  1.00  0.00
ATOM    909  CG  PHE A 195       9.676   9.136  13.661  1.00  0.00
ATOM    910  CD1 PHE A 195       9.605   9.506  15.009  1.00  0.00
ATOM    911  CD2 PHE A 195      10.149  10.038  12.703  1.00  0.00
ATOM    912  CE1 PHE A 195      10.007  10.789  15.400  1.00  0.00
ATOM    913  CE2 PHE A 195      10.551  11.321  13.095  1.00  0.00
ATOM    914  CZ  PHE A 195      10.474  11.696  14.441  1.00  0.00
ATOM    915  N   ALA A 196       7.459   6.939  15.609  1.00  0.00
ATOM    916  CA  ALA A 196       7.057   7.054  17.017  1.00  0.00
ATOM    917  C   ALA A 196       8.229   7.550  17.885  1.00  0.00
ATOM    918  O   ALA A 196       9.393   7.364  17.531  1.00  0.00
ATOM    919  CB  ALA A 196       6.602   5.666  17.518  1.00  0.00
ATOM    920  N   PHE A 197       7.865   8.162  19.012  1.00  0.00
ATOM    921  CA  PHE A 197       8.880   8.658  19.937  1.00  0.00
ATOM    922  C   PHE A 197       8.463   8.589  21.416  1.00  0.00
ATOM    923  O   PHE A 197       7.364   8.985  21.792  1.00  0.00
ATOM    924  CB  PHE A 197       9.370  10.073  19.614  1.00  0.00
ATOM    925  CG  PHE A 197       8.248  11.120  19.544  1.00  0.00
ATOM    926  CD1 PHE A 197       7.843  11.602  18.291  1.00  0.00
ATOM    927  CD2 PHE A 197       7.690  11.664  20.708  1.00  0.00
ATOM    928  CE1 PHE A 197       6.874  12.606  18.204  1.00  0.00
ATOM    929  CE2 PHE A 197       6.719  12.668  20.620  1.00  0.00
ATOM    930  CZ  PHE A 197       6.306  13.139  19.367  1.00  0.00
ATOM    931  N   LEU A 198       9.440   8.138  22.194  1.00  0.00
ATOM    932  CA  LEU A 198       9.257   8.034  23.655  1.00  0.00
ATOM    933  C   LEU A 198      10.329   8.914  24.325  1.00  0.00
ATOM    934  O   LEU A 198      11.497   8.523  24.382  1.00  0.00
ATOM    935  CB  LEU A 198       9.416   6.547  24.026  1.00  0.00
ATOM    936  CG  LEU A 198       9.587   6.348  25.541  1.00  0.00
ATOM    937  CD1 LEU A 198       8.345   5.637  26.115  1.00  0.00
ATOM    938  CD2 LEU A 198      10.834   5.472  25.788  1.00  0.00
ATOM    939  N   ILE A 199       9.933  10.122  24.737  1.00  0.00
ATOM    940  CA  ILE A 199      10.905  11.018  25.360  1.00  0.00
ATOM    941  C   ILE A 199      10.718  11.198  26.869  1.00  0.00
ATOM    942  O   ILE A 199       9.847  11.913  27.365  1.00  0.00
ATOM    943  CB  ILE A 199      11.214  12.320  24.627  1.00  0.00
ATOM    944  CG1 ILE A 199      10.628  12.300  23.203  1.00  0.00
ATOM    945  CG2 ILE A 199      12.744  12.511  24.568  1.00  0.00
ATOM    946  CD1 ILE A 199      10.990  13.610  22.477  1.00  0.00
ATOM    947  N   LYS A 200      11.582  10.481  27.588  1.00  0.00
ATOM    948  CA  LYS A 200      11.579  10.550  29.055  1.00  0.00
ATOM    949  C   LYS A 200      12.338  11.803  29.534  1.00  0.00
ATOM    950  O   LYS A 200      12.143  12.902  29.017  1.00  0.00
ATOM    951  CB  LYS A 200      12.260   9.293  29.633  1.00  0.00
ATOM    952  CG  LYS A 200      11.186   8.409  30.296  1.00  0.00
ATOM    953  CD  LYS A 200      11.818   7.587  31.435  1.00  0.00
ATOM    954  CE  LYS A 200      10.795   6.553  31.943  1.00  0.00
ATOM    955  NZ  LYS A 200      11.370   5.796  33.064  1.00  0.00
ATOM    956  N   SER A 201      13.209  11.579  30.518  1.00  0.00
ATOM    957  CA  SER A 201      14.027  12.689  31.020  1.00  0.00
ATOM    958  C   SER A 201      13.752  12.990  32.504  1.00  0.00
ATOM    959  O   SER A 201      12.685  13.467  32.878  1.00  0.00
ATOM    960  CB  SER A 201      13.783  13.955  30.178  1.00  0.00
ATOM    961  OG  SER A 201      14.258  15.076  30.930  1.00  0.00
ATOM    962  N   PRO A 202      14.792  12.708  33.290  1.00  0.00
ATOM    963  CA  PRO A 202      14.741  12.976  34.731  1.00  0.00
ATOM    964  C   PRO A 202      14.665  14.498  34.982  1.00  0.00
ATOM    965  O   PRO A 202      13.711  14.990  35.579  1.00  0.00
ATOM    966  CB  PRO A 202      16.052  12.429  35.316  1.00  0.00
ATOM    967  CG  PRO A 202      16.873  11.863  34.151  1.00  0.00
ATOM    968  CD  PRO A 202      16.037  12.044  32.879  1.00  0.00
ATOM    969  N   ASP A 203      15.694  15.171  34.483  1.00  0.00
ATOM    970  CA  ASP A 203      15.795  16.630  34.584  1.00  0.00
ATOM    971  C   ASP A 203      14.538  17.315  34.014  1.00  0.00
ATOM    972  O   ASP A 203      13.976  16.868  33.015  1.00  0.00
ATOM    973  CB  ASP A 203      17.039  17.121  33.818  1.00  0.00
ATOM    974  CG  ASP A 203      18.279  16.309  34.232  1.00  0.00
ATOM    975  OD1 ASP A 203      19.323  16.516  33.555  1.00  0.00
ATOM    976  OD2 ASP A 203      18.139  15.523  35.207  1.00  0.00
ATOM    977  N   SER A 204      14.138  18.374  34.709  1.00  0.00
ATOM    978  CA  SER A 204      12.935  19.125  34.332  1.00  0.00
ATOM    979  C   SER A 204      13.205  20.027  33.111  1.00  0.00
ATOM    980  O   SER A 204      12.316  20.740  32.647  1.00  0.00
ATOM    981  CB  SER A 204      12.473  20.002  35.513  1.00  0.00
ATOM    982  OG  SER A 204      13.626  20.321  36.296  1.00  0.00
ATOM    983  N   HIS A 205      14.441  19.942  32.633  1.00  0.00
ATOM    984  CA  HIS A 205      14.849  20.708  31.446  1.00  0.00
ATOM    985  C   HIS A 205      15.526  19.726  30.462  1.00  0.00
ATOM    986  O   HIS A 205      16.741  19.712  30.307  1.00  0.00
ATOM    987  CB  HIS A 205      15.835  21.825  31.819  1.00  0.00
ATOM    988  CG  HIS A 205      15.165  22.971  32.510  1.00  0.00
ATOM    989  ND1 HIS A 205      13.885  23.377  32.195  1.00  0.00
ATOM    990  CD2 HIS A 205      15.650  23.760  33.524  1.00  0.00
ATOM    991  CE1 HIS A 205      13.632  24.402  33.006  1.00  0.00
ATOM    992  NE2 HIS A 205      14.657  24.660  33.815  1.00  0.00
ATOM    993  N   PRO A 206      14.647  18.926  29.862  1.00  0.00
ATOM    994  CA  PRO A 206      15.078  17.905  28.907  1.00  0.00
ATOM    995  C   PRO A 206      15.859  18.532  27.739  1.00  0.00
ATOM    996  O   PRO A 206      15.738  19.719  27.447  1.00  0.00
ATOM    997  CB  PRO A 206      13.807  17.216  28.395  1.00  0.00
ATOM    998  CG  PRO A 206      12.617  17.904  29.075  1.00  0.00
ATOM    999  CD  PRO A 206      13.187  18.952  30.039  1.00  0.00
ATOM   1000  N   ALA A 207      16.662  17.670  27.123  1.00  0.00
ATOM   1001  CA  ALA A 207      17.491  18.104  25.988  1.00  0.00
ATOM   1002  C   ALA A 207      18.086  16.862  25.294  1.00  0.00
ATOM   1003  O   ALA A 207      18.281  15.825  25.926  1.00  0.00
ATOM   1004  CB  ALA A 207      18.633  18.999  26.513  1.00  0.00
ATOM   1005  N   ASP A 208      18.340  17.032  24.002  1.00  0.00
ATOM   1006  CA  ASP A 208      18.241  18.361  23.389  1.00  0.00
ATOM   1007  C   ASP A 208      17.195  18.459  22.270  1.00  0.00
ATOM   1008  O   ASP A 208      16.927  19.557  21.772  1.00  0.00
ATOM   1009  CB  ASP A 208      19.630  18.656  22.773  1.00  0.00
ATOM   1010  CG  ASP A 208      20.229  19.965  23.304  1.00  0.00
ATOM   1011  OD1 ASP A 208      20.947  19.877  24.336  1.00  0.00
ATOM   1012  OD2 ASP A 208      19.958  21.005  22.643  1.00  0.00
ATOM   1013  N   GLY A 209      16.669  17.307  21.863  1.00  0.00
ATOM   1014  CA  GLY A 209      15.682  17.329  20.771  1.00  0.00
ATOM   1015  C   GLY A 209      15.834  16.102  19.850  1.00  0.00
ATOM   1016  O   GLY A 209      16.703  15.259  20.063  1.00  0.00
ATOM   1017  N   ILE A 210      14.940  16.059  18.872  1.00  0.00
ATOM   1018  CA  ILE A 210      14.894  14.990  17.865  1.00  0.00
ATOM   1019  C   ILE A 210      14.403  15.597  16.536  1.00  0.00
ATOM   1020  O   ILE A 210      13.849  16.702  16.543  1.00  0.00
ATOM   1021  CB  ILE A 210      14.020  13.830  18.367  1.00  0.00
ATOM   1022  CG1 ILE A 210      14.478  13.423  19.784  1.00  0.00
ATOM   1023  CG2 ILE A 210      14.147  12.614  17.429  1.00  0.00
ATOM   1024  CD1 ILE A 210      13.521  12.376  20.380  1.00  0.00
ATOM   1025  N   ALA A 211      14.687  14.919  15.426  1.00  0.00
ATOM   1026  CA  ALA A 211      14.325  15.462  14.107  1.00  0.00
ATOM   1027  C   ALA A 211      14.067  14.356  13.059  1.00  0.00
ATOM   1028  O   ALA A 211      13.681  13.241  13.405  1.00  0.00
ATOM   1029  CB  ALA A 211      15.473  16.367  13.610  1.00  0.00
ATOM   1030  N   PHE A 212      14.274  14.754  11.817  1.00  0.00
ATOM   1031  CA  PHE A 212      14.163  13.954  10.602  1.00  0.00
ATOM   1032  C   PHE A 212      14.783  14.768   9.447  1.00  0.00
ATOM   1033  O   PHE A 212      14.603  15.983   9.365  1.00  0.00
ATOM   1034  CB  PHE A 212      12.721  13.612  10.203  1.00  0.00
ATOM   1035  CG  PHE A 212      12.648  13.115   8.745  1.00  0.00
ATOM   1036  CD1 PHE A 212      13.482  12.084   8.297  1.00  0.00
ATOM   1037  CD2 PHE A 212      11.784  13.745   7.840  1.00  0.00
ATOM   1038  CE1 PHE A 212      13.448  11.681   6.955  1.00  0.00
ATOM   1039  CE2 PHE A 212      11.749  13.345   6.499  1.00  0.00
ATOM   1040  CZ  PHE A 212      12.579  12.308   6.054  1.00  0.00
ATOM   1041  N   PHE A 213      15.515  14.057   8.588  1.00  0.00
ATOM   1042  CA  PHE A 213      16.148  14.818   7.496  1.00  0.00
ATOM   1043  C   PHE A 213      16.594  13.900   6.339  1.00  0.00
ATOM   1044  O   PHE A 213      16.723  12.691   6.475  1.00  0.00
ATOM   1045  CB  PHE A 213      17.431  15.477   8.072  1.00  0.00
ATOM   1046  CG  PHE A 213      18.280  14.330   8.663  1.00  0.00
ATOM   1047  CD1 PHE A 213      18.693  14.376   9.998  1.00  0.00
ATOM   1048  CD2 PHE A 213      18.684  13.276   7.834  1.00  0.00
ATOM   1049  CE1 PHE A 213      19.512  13.361  10.508  1.00  0.00
ATOM   1050  CE2 PHE A 213      19.503  12.261   8.345  1.00  0.00
ATOM   1051  CZ  PHE A 213      19.912  12.303   9.683  1.00  0.00
ATOM   1052  N   ILE A 214      16.868  14.624   5.267  1.00  0.00
ATOM   1053  CA  ILE A 214      17.463  14.078   4.043  1.00  0.00
ATOM   1054  C   ILE A 214      18.883  14.689   3.996  1.00  0.00
ATOM   1055  O   ILE A 214      19.195  15.583   4.784  1.00  0.00
ATOM   1056  CB  ILE A 214      16.644  14.565   2.829  1.00  0.00
ATOM   1057  CG1 ILE A 214      15.602  15.602   3.298  1.00  0.00
ATOM   1058  CG2 ILE A 214      15.921  13.369   2.181  1.00  0.00
ATOM   1059  CD1 ILE A 214      14.221  14.931   3.425  1.00  0.00
ATOM   1060  N   SER A 215      19.694  14.162   3.088  1.00  0.00
ATOM   1061  CA  SER A 215      21.068  14.691   3.006  1.00  0.00
ATOM   1062  C   SER A 215      21.824  13.930   1.900  1.00  0.00
ATOM   1063  O   SER A 215      21.263  13.077   1.218  1.00  0.00
ATOM   1064  CB  SER A 215      21.778  14.487   4.359  1.00  0.00
ATOM   1065  OG  SER A 215      21.859  13.082   4.610  1.00  0.00
ATOM   1066  N   ASN A 216      23.095  14.296   1.800  1.00  0.00
ATOM   1067  CA  ASN A 216      23.976  13.649   0.816  1.00  0.00
ATOM   1068  C   ASN A 216      23.966  12.126   1.053  1.00  0.00
ATOM   1069  O   ASN A 216      23.295  11.628   1.954  1.00  0.00
ATOM   1070  CB  ASN A 216      25.406  14.197   1.021  1.00  0.00
ATOM   1071  CG  ASN A 216      25.361  15.349   2.043  1.00  0.00
ATOM   1072  OD1 ASN A 216      24.493  15.397   2.913  1.00  0.00
ATOM   1073  ND2 ASN A 216      26.350  16.227   1.906  1.00  0.00
ATOM   1074  N   ILE A 217      24.746  11.454   0.213  1.00  0.00
ATOM   1075  CA  ILE A 217      24.881   9.992   0.353  1.00  0.00
ATOM   1076  C   ILE A 217      26.135   9.738   1.218  1.00  0.00
ATOM   1077  O   ILE A 217      26.145   8.865   2.080  1.00  0.00
ATOM   1078  CB  ILE A 217      25.032   9.355  -1.039  1.00  0.00
ATOM   1079  CG1 ILE A 217      23.830   9.748  -1.921  1.00  0.00
ATOM   1080  CG2 ILE A 217      25.118   7.822  -0.922  1.00  0.00
ATOM   1081  CD1 ILE A 217      23.946   9.078  -3.302  1.00  0.00
ATOM   1082  N   ASP A 218      27.132  10.574   0.946  1.00  0.00
ATOM   1083  CA  ASP A 218      28.386  10.533   1.711  1.00  0.00
ATOM   1084  C   ASP A 218      28.255  11.467   2.934  1.00  0.00
ATOM   1085  O   ASP A 218      29.227  12.080   3.369  1.00  0.00
ATOM   1086  CB  ASP A 218      29.567  10.997   0.841  1.00  0.00
ATOM   1087  CG  ASP A 218      29.085  11.425  -0.555  1.00  0.00
ATOM   1088  OD1 ASP A 218      29.563  10.778  -1.526  1.00  0.00
ATOM   1089  OD2 ASP A 218      28.267  12.383  -0.597  1.00  0.00
ATOM   1090  N   SER A 219      27.022  11.523   3.422  1.00  0.00
ATOM   1091  CA  SER A 219      26.705  12.349   4.592  1.00  0.00
ATOM   1092  C   SER A 219      27.376  11.770   5.852  1.00  0.00
ATOM   1093  O   SER A 219      27.372  10.562   6.075  1.00  0.00
ATOM   1094  CB  SER A 219      25.179  12.413   4.791  1.00  0.00
ATOM   1095  OG  SER A 219      24.892  13.507   5.667  1.00  0.00
ATOM   1096  N   SER A 220      27.927  12.696   6.628  1.00  0.00
ATOM   1097  CA  SER A 220      28.604  12.334   7.880  1.00  0.00
ATOM   1098  C   SER A 220      28.164  13.304   8.996  1.00  0.00
ATOM   1099  O   SER A 220      27.766  14.435   8.727  1.00  0.00
ATOM   1100  CB  SER A 220      30.131  12.438   7.693  1.00  0.00
ATOM   1101  OG  SER A 220      30.670  11.114   7.692  1.00  0.00
ATOM   1102  N   ILE A 221      28.266  12.788  10.215  1.00  0.00
ATOM   1103  CA  ILE A 221      27.862  13.555  11.396  1.00  0.00
ATOM   1104  C   ILE A 221      28.688  14.849  11.524  1.00  0.00
ATOM   1105  O   ILE A 221      29.884  14.879  11.247  1.00  0.00
ATOM   1106  CB  ILE A 221      28.075  12.719  12.677  1.00  0.00
ATOM   1107  CG1 ILE A 221      26.718  12.447  13.352  1.00  0.00
ATOM   1108  CG2 ILE A 221      28.987  13.505  13.642  1.00  0.00
ATOM   1109  CD1 ILE A 221      25.686  12.015  12.293  1.00  0.00
ATOM   1110  N   PRO A 222      27.983  15.874  12.000  1.00  0.00
ATOM   1111  CA  PRO A 222      28.663  17.149  12.282  1.00  0.00
ATOM   1112  C   PRO A 222      29.699  16.865  13.392  1.00  0.00
ATOM   1113  O   PRO A 222      29.607  15.839  14.069  1.00  0.00
ATOM   1114  CB  PRO A 222      27.575  18.102  12.794  1.00  0.00
ATOM   1115  CG  PRO A 222      26.236  17.357  12.715  1.00  0.00
ATOM   1116  CD  PRO A 222      26.537  15.931  12.238  1.00  0.00
ATOM   1117  N   SER A 223      30.673  17.761  13.505  1.00  0.00
ATOM   1118  CA  SER A 223      31.765  17.530  14.465  1.00  0.00
ATOM   1119  C   SER A 223      31.364  18.032  15.865  1.00  0.00
ATOM   1120  O   SER A 223      31.517  17.328  16.862  1.00  0.00
ATOM   1121  CB  SER A 223      33.035  18.273  14.005  1.00  0.00
ATOM   1122  OG  SER A 223      33.500  17.655  12.803  1.00  0.00
ATOM   1123  N   GLY A 224      30.867  19.263  15.859  1.00  0.00
ATOM   1124  CA  GLY A 224      30.428  19.900  17.109  1.00  0.00
ATOM   1125  C   GLY A 224      28.908  20.153  17.027  1.00  0.00
ATOM   1126  O   GLY A 224      28.406  21.157  17.521  1.00  0.00
ATOM   1127  N   SER A 225      28.260  19.189  16.383  1.00  0.00
ATOM   1128  CA  SER A 225      26.809  19.266  16.167  1.00  0.00
ATOM   1129  C   SER A 225      26.089  18.621  17.368  1.00  0.00
ATOM   1130  O   SER A 225      25.138  17.862  17.208  1.00  0.00
ATOM   1131  CB  SER A 225      26.439  18.524  14.869  1.00  0.00
ATOM   1132  OG  SER A 225      27.224  17.330  14.806  1.00  0.00
ATOM   1133  N   THR A 226      26.619  18.966  18.537  1.00  0.00
ATOM   1134  CA  THR A 226      26.078  18.424  19.791  1.00  0.00
ATOM   1135  C   THR A 226      25.144  19.465  20.442  1.00  0.00
ATOM   1136  O   THR A 226      25.466  20.651  20.494  1.00  0.00
ATOM   1137  CB  THR A 226      27.243  18.101  20.749  1.00  0.00
ATOM   1138  OG1 THR A 226      28.447  18.093  19.974  1.00  0.00
ATOM   1139  CG2 THR A 226      27.063  16.691  21.344  1.00  0.00
ATOM   1140  N   GLY A 227      24.022  18.948  20.926  1.00  0.00
ATOM   1141  CA  GLY A 227      23.028  19.777  21.615  1.00  0.00
ATOM   1142  C   GLY A 227      22.040  20.417  20.625  1.00  0.00
ATOM   1143  O   GLY A 227      21.221  19.737  20.009  1.00  0.00
ATOM   1144  N   ARG A 228      22.171  21.735  20.520  1.00  0.00
ATOM   1145  CA  ARG A 228      21.282  22.507  19.633  1.00  0.00
ATOM   1146  C   ARG A 228      21.612  22.144  18.171  1.00  0.00
ATOM   1147  O   ARG A 228      20.884  21.410  17.510  1.00  0.00
ATOM   1148  CB  ARG A 228      21.585  24.009  19.841  1.00  0.00
ATOM   1149  CG  ARG A 228      23.108  24.184  20.010  1.00  0.00
ATOM   1150  CD  ARG A 228      23.416  25.618  20.478  1.00  0.00
ATOM   1151  NE  ARG A 228      23.496  25.658  21.947  1.00  0.00
ATOM   1152  CZ  ARG A 228      23.470  26.834  22.568  1.00  0.00
ATOM   1153  NH1 ARG A 228      23.444  27.956  21.853  1.00  0.00
ATOM   1154  NH2 ARG A 228      23.463  26.888  23.896  1.00  0.00
ATOM   1155  N   LEU A 229      22.754  22.681  17.746  1.00  0.00
ATOM   1156  CA  LEU A 229      23.236  22.352  16.393  1.00  0.00
ATOM   1157  C   LEU A 229      22.364  21.230  15.807  1.00  0.00
ATOM   1158  O   LEU A 229      21.786  21.380  14.729  1.00  0.00
ATOM   1159  CB  LEU A 229      24.724  21.971  16.453  1.00  0.00
ATOM   1160  CG  LEU A 229      25.550  23.202  16.875  1.00  0.00
ATOM   1161  CD1 LEU A 229      25.471  23.411  18.397  1.00  0.00
ATOM   1162  CD2 LEU A 229      27.016  23.038  16.435  1.00  0.00
ATOM   1163  N   LEU A 230      22.232  20.157  16.584  1.00  0.00
ATOM   1164  CA  LEU A 230      21.302  19.090  16.219  1.00  0.00
ATOM   1165  C   LEU A 230      21.946  17.826  15.643  1.00  0.00
ATOM   1166  O   LEU A 230      21.254  16.820  15.442  1.00  0.00
ATOM   1167  CB  LEU A 230      20.210  19.614  15.268  1.00  0.00
ATOM   1168  CG  LEU A 230      18.830  19.472  15.941  1.00  0.00
ATOM   1169  CD1 LEU A 230      18.212  18.105  15.593  1.00  0.00
ATOM   1170  CD2 LEU A 230      18.985  19.607  17.468  1.00  0.00
ATOM   1171  N   GLY A 231      23.242  17.894  15.351  1.00  0.00
ATOM   1172  CA  GLY A 231      23.919  16.723  14.773  1.00  0.00
ATOM   1173  C   GLY A 231      23.578  16.543  13.283  1.00  0.00
ATOM   1174  O   GLY A 231      23.706  15.448  12.734  1.00  0.00
ATOM   1175  N   LEU A 232      23.158  17.649  12.683  1.00  0.00
ATOM   1176  CA  LEU A 232      22.821  17.658  11.250  1.00  0.00
ATOM   1177  C   LEU A 232      23.436  18.938  10.639  1.00  0.00
ATOM   1178  O   LEU A 232      23.875  18.950   9.494  1.00  0.00
ATOM   1179  CB  LEU A 232      21.292  17.673  11.068  1.00  0.00
ATOM   1180  CG  LEU A 232      20.628  16.920  12.236  1.00  0.00
ATOM   1181  CD1 LEU A 232      19.457  17.743  12.801  1.00  0.00
ATOM   1182  CD2 LEU A 232      20.133  15.541  11.764  1.00  0.00
ATOM   1183  N   PHE A 233      23.455  19.953  11.497  1.00  0.00
ATOM   1184  CA  PHE A 233      24.062  21.239  11.158  1.00  0.00
ATOM   1185  C   PHE A 233      25.537  21.287  11.603  1.00  0.00
ATOM   1186  O   PHE A 233      25.882  21.070  12.754  1.00  0.00
ATOM   1187  CB  PHE A 233      23.243  22.422  11.692  1.00  0.00
ATOM   1188  CG  PHE A 233      21.799  22.261  11.172  1.00  0.00
ATOM   1189  CD1 PHE A 233      21.579  22.095   9.799  1.00  0.00
ATOM   1190  CD2 PHE A 233      20.717  22.342  12.055  1.00  0.00
ATOM   1191  CE1 PHE A 233      20.271  22.006   9.307  1.00  0.00
ATOM   1192  CE2 PHE A 233      19.409  22.252  11.561  1.00  0.00
ATOM   1193  CZ  PHE A 233      19.188  22.079  10.190  1.00  0.00
ATOM   1194  N   PRO A 234      26.326  21.534  10.556  1.00  0.00
ATOM   1195  CA  PRO A 234      27.776  21.513  10.605  1.00  0.00
ATOM   1196  C   PRO A 234      28.455  22.536  11.523  1.00  0.00
ATOM   1197  O   PRO A 234      29.671  22.743  11.409  1.00  0.00
ATOM   1198  CB  PRO A 234      28.261  21.754   9.162  1.00  0.00
ATOM   1199  CG  PRO A 234      27.030  22.137   8.331  1.00  0.00
ATOM   1200  CD  PRO A 234      25.813  22.010   9.252  1.00  0.00
ATOM   1201  N   ASP A 235      27.689  23.163  12.410  1.00  0.00
ATOM   1202  CA  ASP A 235      28.296  24.154  13.317  1.00  0.00
ATOM   1203  C   ASP A 235      27.652  25.540  13.087  1.00  0.00
ATOM   1204  O   ASP A 235      26.674  25.886  13.745  1.00  0.00
ATOM   1205  CB  ASP A 235      29.812  24.256  13.061  1.00  0.00
ATOM   1206  CG  ASP A 235      30.134  25.481  12.186  1.00  0.00
ATOM   1207  OD1 ASP A 235      29.932  25.349  10.949  1.00  0.00
ATOM   1208  OD2 ASP A 235      30.579  26.498  12.786  1.00  0.00
ATOM   1209  N   ALA A 236      28.258  26.244  12.148  1.00  0.00
ATOM   1210  CA  ALA A 236      27.884  27.593  11.731  1.00  0.00
ATOM   1211  C   ALA A 236      26.383  27.717  11.413  1.00  0.00
ATOM   1212  O   ALA A 236      25.936  27.367  10.322  1.00  0.00
ATOM   1213  CB  ALA A 236      28.714  27.990  10.492  1.00  0.00
ATOM   1214  N   ASN A 237      25.665  28.193  12.424  1.00  0.00
ATOM   1215  CA  ASN A 237      24.216  28.406  12.308  1.00  0.00
ATOM   1216  C   ASN A 237      23.916  29.121  10.970  1.00  0.00
ATOM   1217  O   ASN A 237      23.000  30.150  11.000  1.00  0.00
ATOM   1218  CB  ASN A 237      23.731  29.315  13.456  1.00  0.00
ATOM   1219  CG  ASN A 237      23.954  28.659  14.828  1.00  0.00
ATOM   1220  OD1 ASN A 237      23.315  29.030  15.815  1.00  0.00
ATOM   1221  ND2 ASN A 237      24.895  27.721  14.851  1.00  0.00
ATOM   1222  OXT ASN A 237      24.450  28.850   9.900  1.00  0.00
TER    1223      ASN A 237 
