# Supplementary material for: Detection of circular permutations by Protein Language Models
Source: Comput Struct Biotechnol J. 2024 Dec 30;27:214–20. doi: 10.1016/j.csbj.2024.12.029 (PMC11757225; doi:10.1016/j.csbj.2024.12.029)
Supplement: Supplementary file 1 — Supplementary material [file mmc1.zip › Original_results/2PEL_3CNA/ICARUS/2pel_and_3cna/2pel_on_3cna/intermediate/alignments_level_1_3_PUs/ali_2pel_1_1_82-on-2Ozgy61jU8/2pel_1_1_82_2Ozgy61jU8.kalign]

#===============================================================================
#Query In:     2Ozgy61jU8
#Target In:    2pel_1_1_82
#Query chain:  A
#Target chain: A
#Query Out:    2Ozgy61jU8_query.pdb
#Target Out:   2pel_1_1_82_2Ozgy61jU8.pdb
#Kscore:         48.36
#Gscore:         57.62
#Jscore:        0.4209
#Mscore:        0.7807
#Tscore:        0.8000
#Nquery:      161
#Ntarget:     82
#Nsegments:   1
#Ncolumns:    165
#Ncover:      89
#Naligned:    78
#Nmatched:    78
#Nanchor:     69
#Nidentity:   29 (37.18!)
#RMSD-aligned: 1.80
#RMSD-matched: 1.80
#RMSD-anchor:  1.49
#MaxDist:      4.55
#Contact:      7.00
#Alignment  (X + Gap): 78 + 87 = 165
#Identities (@ matched + # unmatched): 29 + 0 = 29
#Others     (* matched + $ unmatched): 49 + 0 = 49
#SSEs       (A = ALPHA, B = BETA, C = COIL/LOOP)
#===============================================================================

ADTIVAVELDTYPNTDIGDPSYPHIGIDIKSVRSKKTAKWNMSTHQTDALHFMFNQFSKDQKDLILQGDATTGTDGNLEL
----------------------------------------------AETVSFNFNSFSEGNPAINFQGDVTVLSNGNIQL
                                              *****@*@@*@@********@@@*@****@@**@

TRVSSNGSPEG-SSVGRALFYAPVHIWE-SSAATVSFEATFAFLIKSP--DSHPADGIAFFISNIDSSIPSGSTGRLLGL
TNL------NKVNSVGRVLYAMPVRIWSSATGNVASFLTSFSFEMKDIKDY-DPA-------------------------
@**      ** *@@@@*@***@@*@@* ******@@***@*@**@**  * *@@                         

FPDAN
-----
     


#===============================================================================

cbbbbbbbbbccbbccccccccccbbbbccccccccccccccccccbbbbbbbbccccccccccbbcccccccccccbbc
----------------------------------------------bbbbbbbbccbbccccccbbcccbbbcccccbbc
                                              *****@*@@*@@********@@@*@****@@**@

cccccccbbcc-ccbbbbcccccbbccc-cccccbbbbbbbbbbbbbc--ccccccbbbbbbcccccccccccccccccc
ccc------ccccbbbbbcccccbbcccccccbbbbbbbbbbbbbbbcccc-ccc-------------------------
@**      ** *@@@@*@***@@*@@* ******@@***@*@**@**  * *@@                         

ccccc
-----
     


#===============================================================================
