# Supplementary material for: Detection of circular permutations by Protein Language Models
Source: Comput Struct Biotechnol J. 2024 Dec 30;27:214–20. doi: 10.1016/j.csbj.2024.12.029 (PMC11757225; doi:10.1016/j.csbj.2024.12.029)
Supplement: Supplementary file 1 — Supplementary material [file mmc1.zip › Original_results/2PEL_3CNA/ICARUS/2pel_and_3cna/2pel_on_3cna/intermediate/alignments_level_1_3_PUs/ali_2pel_1_1_82-on-2Ozgy61jU8/2pel_1_1_82_2Ozgy61jU8.kpairs]

#===============================================================================
#Query In:     2Ozgy61jU8
#Target In:    2pel_1_1_82
#Query chain:  A
#Target chain: A
#Query Out:    2Ozgy61jU8_query.pdb
#Target Out:   2pel_1_1_82_2Ozgy61jU8.pdb
#Kscore:         48.36
#Gscore:         57.62
#Jscore:        0.4209
#Mscore:        0.7807
#Tscore:        0.8000
#Nquery:      161
#Ntarget:     82
#Nsegments:   1
#Ncolumns:    165
#Ncover:      89
#Naligned:    78
#Nmatched:    78
#Nanchor:     69
#Nidentity:   29 (37.18!)
#RMSD-aligned: 1.80
#RMSD-matched: 1.80
#RMSD-anchor:  1.49
#MaxDist:      4.55
#Contact:      7.00
#Alignment  (X + Gap): 78 + 87 = 165
#Identities (@ matched + # unmatched): 29 + 0 = 29
#Others     (* matched + $ unmatched): 49 + 0 = 49
#Tmatrix (Target Out = Tmatrix * Target In):
# 0.083276 0.995965 -0.033447 15.614817
# -0.098403 0.041618 0.994276 6.960649
# 0.991656 -0.079508 0.101472 12.354342
# 0.000000 0.000000 0.000000 1.000000
#===============================================================================
#  Posn   Dist  K-Score  G-Score  SegID   Query        Target
#===============================================================================
    1    -1.00   0.0000   0.0000    0   A:1:ALA        -         -
    2    -1.00   0.0000   0.0000    0   A:2:ASP        -         -
    3    -1.00   0.0000   0.0000    0   A:3:THR        -         -
    4    -1.00   0.0000   0.0000    0   A:4:ILE        -         -
    5    -1.00   0.0000   0.0000    0   A:5:VAL        -         -
    6    -1.00   0.0000   0.0000    0   A:6:ALA        -         -
    7    -1.00   0.0000   0.0000    0   A:7:VAL        -         -
    8    -1.00   0.0000   0.0000    0   A:8:GLU        -         -
    9    -1.00   0.0000   0.0000    0   A:9:LEU        -         -
   10    -1.00   0.0000   0.0000    0   A:10:ASP       -         -
   11    -1.00   0.0000   0.0000    0   A:11:THR       -         -
   12    -1.00   0.0000   0.0000    0   A:12:TYR       -         -
   13    -1.00   0.0000   0.0000    0   A:13:PRO       -         -
   14    -1.00   0.0000   0.0000    0   A:14:ASN       -         -
   15    -1.00   0.0000   0.0000    0   A:15:THR       -         -
   16    -1.00   0.0000   0.0000    0   A:16:ASP       -         -
   17    -1.00   0.0000   0.0000    0   A:17:ILE       -         -
   18    -1.00   0.0000   0.0000    0   A:18:GLY       -         -
   19    -1.00   0.0000   0.0000    0   A:19:ASP       -         -
   20    -1.00   0.0000   0.0000    0   A:20:PRO       -         -
   21    -1.00   0.0000   0.0000    0   A:21:SER       -         -
   22    -1.00   0.0000   0.0000    0   A:22:TYR       -         -
   23    -1.00   0.0000   0.0000    0   A:23:PRO       -         -
   24    -1.00   0.0000   0.0000    0   A:24:HIS       -         -
   25    -1.00   0.0000   0.0000    0   A:25:ILE       -         -
   26    -1.00   0.0000   0.0000    0   A:26:GLY       -         -
   27    -1.00   0.0000   0.0000    0   A:27:ILE       -         -
   28    -1.00   0.0000   0.0000    0   A:28:ASP       -         -
   29    -1.00   0.0000   0.0000    0   A:29:ILE       -         -
   30    -1.00   0.0000   0.0000    0   A:30:LYS       -         -
   31    -1.00   0.0000   0.0000    0   A:31:SER       -         -
   32    -1.00   0.0000   0.0000    0   A:32:VAL       -         -
   33    -1.00   0.0000   0.0000    0   A:33:ARG       -         -
   34    -1.00   0.0000   0.0000    0   A:34:SER       -         -
   35    -1.00   0.0000   0.0000    0   A:35:LYS       -         -
   36    -1.00   0.0000   0.0000    0   A:36:LYS       -         -
   37    -1.00   0.0000   0.0000    0   A:37:THR       -         -
   38    -1.00   0.0000   0.0000    0   A:38:ALA       -         -
   39    -1.00   0.0000   0.0000    0   A:39:LYS       -         -
   40    -1.00   0.0000   0.0000    0   A:40:TRP       -         -
   41    -1.00   0.0000   0.0000    0   A:41:ASN       -         -
   42    -1.00   0.0000   0.0000    0   A:42:MET       -         -
   43    -1.00   0.0000   0.0000    0   A:119:SER      -         -
   44    -1.00   0.0000   0.0000    0   A:120:THR      -         -
   45    -1.00   0.0000   0.0000    0   A:121:HIS      -         -
   46    -1.00   0.0000   0.0000    0   A:122:GLN      -         -
   47     1.12   0.9723   0.8528    1   A:123:THR    A:1:ALA     *
   48     0.36   0.9051   0.9838    1   A:124:ASP    A:2:GLU     *
   49     0.64   0.7717   0.9489    1   A:125:ALA    A:3:THR     *
   50     0.24   0.9217   0.9925    1   A:126:LEU    A:4:VAL     *
   51     1.02   0.8915   0.8755    1   A:127:HIS    A:5:SER     *
   52     0.94   0.7222   0.8927    1   A:128:PHE    A:6:PHE     @
   53     1.58   0.8895   0.7266    1   A:129:MET    A:7:ASN     *
   54     0.82   0.7432   0.9174    1   A:130:PHE    A:8:PHE     @
   55     2.20   0.3960   0.5380    1   A:131:ASN    A:9:ASN     @
   56     1.30   0.4251   0.8050    1   A:132:GLN    A:10:SER    *
   57     0.92   0.5076   0.8980    1   A:133:PHE    A:11:PHE    @
   58     1.49   0.6005   0.7533    1   A:134:SER    A:12:SER    @
   59     1.68   0.8887   0.6962    1   A:135:LYS    A:13:GLU    *
   60     1.40   0.4053   0.7787    1   A:136:ASP    A:14:GLY    *
   61     1.80   0.1455   0.6606    1   A:137:GLN    A:15:ASN    *
   62     1.62   0.1931   0.7144    1   A:138:LYS    A:16:PRO    *
   63     0.96   0.8807   0.8894    1   A:139:ASP    A:17:ALA    *
   64     0.51   0.7354   0.9668    1   A:140:LEU    A:18:ILE    *
   65     0.44   0.6545   0.9757    1   A:141:ILE    A:19:ASN    *
   66     0.34   0.8420   0.9849    1   A:142:LEU    A:20:PHE    *
   67     1.15   0.8983   0.8450    1   A:143:GLN    A:21:GLN    @
   68     0.95   0.9419   0.8922    1   A:144:GLY    A:22:GLY    @
   69     0.56   0.8146   0.9612    1   A:145:ASP    A:23:ASP    @
   70     0.73   0.8435   0.9337    1   A:146:ALA    A:24:VAL    *
   71     1.40   0.7814   0.7789    1   A:147:THR    A:25:THR    @
   72     1.62   0.2774   0.7166    1   A:148:THR    A:26:VAL    *
   73     3.56   0.0036   0.1988    0   A:149:GLY    A:27:LEU    *
   74     2.53   0.0368   0.4415    1   A:150:THR    A:28:SER    *
   75     1.00   0.3889   0.8810    1   A:151:ASP    A:29:ASN    *
   76     0.90   0.6418   0.9024    1   A:152:GLY    A:30:GLY    @
   77     0.75   0.7378   0.9308    1   A:153:ASN    A:31:ASN    @
   78     1.17   0.8431   0.8387    1   A:154:LEU    A:32:ILE    *
   79     1.19   0.8996   0.8343    1   A:155:GLU    A:33:GLN    *
   80     1.29   0.8313   0.8081    1   A:156:LEU    A:34:LEU    @
   81     0.98   0.6887   0.8839    1   A:157:THR    A:35:THR    @
   82     1.17   0.2488   0.8394    1   A:158:ARG    A:36:ASN    *
   83     4.13   0.0239   0.1132    0   A:159:VAL    A:37:LEU    *
   84    -1.00   0.0000   0.0000    0   A:160:SER      -         -
   85    -1.00   0.0000   0.0000    0   A:161:SER      -         -
   86    -1.00   0.0000   0.0000    0   A:162:ASN      -         -
   87    -1.00   0.0000   0.0000    0   A:163:GLY      -         -
   88    -1.00   0.0000   0.0000    0   A:164:SER      -         -
   89    -1.00   0.0000   0.0000    0   A:165:PRO      -         -
   90     2.79   0.0121   0.3705    0   A:166:GLU    A:38:ASN    *
   91     4.55   0.0101   0.0712    0   A:167:GLY    A:39:LYS    *
   92    -1.00   0.0000   0.0000    0     -          A:40:VAL    -
   93     3.32   0.1720   0.2448    1   A:168:SER    A:41:ASN    *
   94     1.44   0.3967   0.7677    1   A:169:SER    A:42:SER    @
   95     0.68   0.6912   0.9434    1   A:170:VAL    A:43:VAL    @
   96     0.13   0.8462   0.9978    1   A:171:GLY    A:44:GLY    @
   97     1.07   0.8983   0.8652    1   A:172:ARG    A:45:ARG    @
   98     1.11   0.8552   0.8540    1   A:173:ALA    A:46:VAL    *
   99     1.21   0.8699   0.8288    1   A:174:LEU    A:47:LEU    @
  100     1.62   0.7748   0.7160    1   A:175:PHE    A:48:TYR    *
  101     1.44   0.7198   0.7667    1   A:176:TYR    A:49:ALA    *
  102     0.71   0.8779   0.9382    1   A:177:ALA    A:50:MET    *
  103     0.72   0.7543   0.9352    1   A:178:PRO    A:51:PRO    @
  104     0.40   0.8049   0.9796    1   A:179:VAL    A:52:VAL    @
  105     0.42   0.7152   0.9781    1   A:180:HIS    A:53:ARG    *
  106     1.14   0.2896   0.8483    1   A:181:ILE    A:54:ILE    @
  107     1.56   0.2573   0.7340    1   A:182:TRP    A:55:TRP    @
  108     1.57   0.2246   0.7289    1   A:183:GLU    A:56:SER    *
  109    -1.00   0.0000   0.0000    0     -          A:57:SER    -
  110     1.80   0.1140   0.6612    1   A:184:SER    A:58:ALA    *
  111     1.94   0.1339   0.6193    1   A:185:SER    A:59:THR    *
  112     3.38   0.0208   0.2325    1   A:186:ALA    A:60:GLY    *
  113     3.35   0.0100   0.2400    1   A:187:ALA    A:61:ASN    *
  114     4.25   0.1575   0.0998    0   A:188:THR    A:62:VAL    *
  115     1.72   0.1748   0.6869    1   A:189:VAL    A:63:ALA    *
  116     0.83   0.4563   0.9161    1   A:190:SER    A:64:SER    @
  117     1.83   0.7443   0.6519    1   A:191:PHE    A:65:PHE    @
  118     2.66   0.8342   0.4057    1   A:192:GLU    A:66:LEU    *
  119     2.88   0.8143   0.3466    1   A:193:ALA    A:67:THR    *
  120     2.33   0.7448   0.5007    1   A:194:THR    A:68:SER    *
  121     1.71   0.8540   0.6877    1   A:195:PHE    A:69:PHE    @
  122     1.11   0.8361   0.8549    1   A:196:ALA    A:70:SER    *
  123     0.86   0.7306   0.9093    1   A:197:PHE    A:71:PHE    @
  124     0.93   0.7728   0.8947    1   A:198:LEU    A:72:GLU    *
  125     0.42   0.6034   0.9781    1   A:199:ILE    A:73:MET    *
  126     0.36   0.3069   0.9835    1   A:200:LYS    A:74:LYS    @
  127     1.00   0.1070   0.8794    1   A:201:SER    A:75:ASP    *
  128     2.50   0.1290   0.4494    1   A:202:PRO    A:76:ILE    *
  129    -1.00   0.0000   0.0000    0     -          A:77:LYS    -
  130    -1.00   0.0000   0.0000    0     -          A:78:ASP    -
  131     3.66   0.3607   0.1817    0   A:203:ASP    A:79:TYR    *
  132    -1.00   0.0000   0.0000    0   A:204:SER      -         -
  133     2.86   0.3518   0.3517    0   A:205:HIS    A:80:ASP    *
  134     0.63   0.4173   0.9504    0   A:206:PRO    A:81:PRO    @
  135     0.82   0.4436   0.9182    0   A:207:ALA    A:82:ALA    @
  136    -1.00   0.0000   0.0000    0   A:208:ASP      -         -
  137    -1.00   0.0000   0.0000    0   A:209:GLY      -         -
  138    -1.00   0.0000   0.0000    0   A:210:ILE      -         -
  139    -1.00   0.0000   0.0000    0   A:211:ALA      -         -
  140    -1.00   0.0000   0.0000    0   A:212:PHE      -         -
  141    -1.00   0.0000   0.0000    0   A:213:PHE      -         -
  142    -1.00   0.0000   0.0000    0   A:214:ILE      -         -
  143    -1.00   0.0000   0.0000    0   A:215:SER      -         -
  144    -1.00   0.0000   0.0000    0   A:216:ASN      -         -
  145    -1.00   0.0000   0.0000    0   A:217:ILE      -         -
  146    -1.00   0.0000   0.0000    0   A:218:ASP      -         -
  147    -1.00   0.0000   0.0000    0   A:219:SER      -         -
  148    -1.00   0.0000   0.0000    0   A:220:SER      -         -
  149    -1.00   0.0000   0.0000    0   A:221:ILE      -         -
  150    -1.00   0.0000   0.0000    0   A:222:PRO      -         -
  151    -1.00   0.0000   0.0000    0   A:223:SER      -         -
  152    -1.00   0.0000   0.0000    0   A:224:GLY      -         -
  153    -1.00   0.0000   0.0000    0   A:225:SER      -         -
  154    -1.00   0.0000   0.0000    0   A:226:THR      -         -
  155    -1.00   0.0000   0.0000    0   A:227:GLY      -         -
  156    -1.00   0.0000   0.0000    0   A:228:ARG      -         -
  157    -1.00   0.0000   0.0000    0   A:229:LEU      -         -
  158    -1.00   0.0000   0.0000    0   A:230:LEU      -         -
  159    -1.00   0.0000   0.0000    0   A:231:GLY      -         -
  160    -1.00   0.0000   0.0000    0   A:232:LEU      -         -
  161    -1.00   0.0000   0.0000    0   A:233:PHE      -         -
  162    -1.00   0.0000   0.0000    0   A:234:PRO      -         -
  163    -1.00   0.0000   0.0000    0   A:235:ASP      -         -
  164    -1.00   0.0000   0.0000    0   A:236:ALA      -         -
  165    -1.00   0.0000   0.0000    0   A:237:ASN      -         -
