# Supplementary material for: Detection of circular permutations by Protein Language Models
Source: Comput Struct Biotechnol J. 2024 Dec 30;27:214–20. doi: 10.1016/j.csbj.2024.12.029 (PMC11757225; doi:10.1016/j.csbj.2024.12.029)
Supplement: Supplementary file 1 — Supplementary material [file mmc1.zip › Original_results/2PEL_3CNA/ICARUS/2pel_and_3cna/2pel_on_3cna/intermediate/alignments_level_1_3_PUs/ali_2pel_1_1_82-on-2Ozgy61jU8/2pel_1_1_82_2Ozgy61jU8.pdb]

REMARK  File written by Kpax 5.0.5 on Wed Jun 12 18:30:59 2024.
REMARK  Query:      2Ozgy61jU8
REMARK  Target:     2pel_1_1_82
ATOM      1  N   ALA A   1       4.469   3.807 -12.452  1.00  2.00
ATOM      2  CA  ALA A   1       4.698   4.250 -11.065  1.00  2.00
ATOM      3  C   ALA A   1       5.924   3.580 -10.439  1.00  2.00
ATOM      4  O   ALA A   1       6.122   2.368 -10.560  1.00  2.00
ATOM      5  CB  ALA A   1       3.467   3.885 -10.238  1.00  2.00
ATOM      6  N   GLU A   2       6.700   4.379  -9.759  1.00  2.00
ATOM      7  CA  GLU A   2       7.918   4.009  -9.041  1.00  1.00
ATOM      8  C   GLU A   2       7.680   4.224  -7.533  1.00  1.00
ATOM      9  O   GLU A   2       7.679   5.389  -7.086  1.00  1.00
ATOM     10  CB  GLU A   2       9.105   4.872  -9.458  1.00  1.00
ATOM     11  CG  GLU A   2      10.434   4.552  -8.750  1.00  2.00
ATOM     12  CD  GLU A   2      11.612   5.126  -9.492  1.00  2.00
ATOM     13  OE1 GLU A   2      11.852   4.770 -10.640  1.00  2.00
ATOM     14  OE2 GLU A   2      12.228   5.991  -8.823  1.00  2.00
ATOM     15  N   THR A   3       7.521   3.134  -6.816  1.00  1.00
ATOM     16  CA  THR A   3       7.252   3.132  -5.383  1.00  1.00
ATOM     17  C   THR A   3       8.272   2.451  -4.491  1.00  1.00
ATOM     18  O   THR A   3       8.815   1.403  -4.856  1.00  1.00
ATOM     19  CB  THR A   3       5.854   2.397  -5.146  1.00  1.00
ATOM     20  OG1 THR A   3       4.964   3.148  -6.039  1.00  1.00
ATOM     21  CG2 THR A   3       5.422   2.351  -3.672  1.00  1.00
ATOM     22  N   VAL A   4       8.471   3.053  -3.321  1.00  1.00
ATOM     23  CA  VAL A   4       9.365   2.617  -2.254  1.00  1.00
ATOM     24  C   VAL A   4       8.505   2.567  -0.986  1.00  1.00
ATOM     25  O   VAL A   4       7.919   3.609  -0.677  1.00  1.00
ATOM     26  CB  VAL A   4      10.583   3.530  -2.025  1.00  1.00
ATOM     27  CG1 VAL A   4      11.385   3.135  -0.782  1.00  1.00
ATOM     28  CG2 VAL A   4      11.495   3.600  -3.255  1.00  1.00
ATOM     29  N   SER A   5       8.434   1.433  -0.326  1.00  1.00
ATOM     30  CA  SER A   5       7.639   1.366   0.903  1.00  1.00
ATOM     31  C   SER A   5       8.289   0.369   1.864  1.00  1.00
ATOM     32  O   SER A   5       8.787  -0.655   1.412  1.00  1.00
ATOM     33  CB  SER A   5       6.172   1.047   0.683  1.00  1.00
ATOM     34  OG  SER A   5       6.061  -0.354   0.613  1.00  2.00
ATOM     35  N   PHE A   6       8.192   0.709   3.147  1.00  1.00
ATOM     36  CA  PHE A   6       8.799  -0.195   4.166  1.00  1.00
ATOM     37  C   PHE A   6       8.055   0.025   5.479  1.00  1.00
ATOM     38  O   PHE A   6       7.476   1.113   5.636  1.00  1.00
ATOM     39  CB  PHE A   6      10.288   0.064   4.272  1.00  1.00
ATOM     40  CG  PHE A   6      10.744   1.479   4.461  1.00  1.00
ATOM     41  CD1 PHE A   6      10.721   2.050   5.733  1.00  1.00
ATOM     42  CD2 PHE A   6      11.200   2.223   3.371  1.00  1.00
ATOM     43  CE1 PHE A   6      11.165   3.350   5.933  1.00  1.00
ATOM     44  CE2 PHE A   6      11.675   3.525   3.550  1.00  1.00
ATOM     45  CZ  PHE A   6      11.639   4.073   4.851  1.00  1.00
ATOM     46  N   ASN A   7       8.134  -0.984   6.320  1.00  1.00
ATOM     47  CA  ASN A   7       7.446  -0.943   7.607  1.00  1.00
ATOM     48  C   ASN A   7       8.301  -1.542   8.711  1.00  2.00
ATOM     49  O   ASN A   7       8.573  -2.758   8.644  1.00  2.00
ATOM     50  CB  ASN A   7       6.117  -1.707   7.437  1.00  2.00
ATOM     51  CG  ASN A   7       5.225  -1.617   8.663  1.00  3.00
ATOM     52  OD1 ASN A   7       5.088  -0.568   9.321  1.00  3.00
ATOM     53  ND2 ASN A   7       4.569  -2.731   9.007  1.00  3.00
ATOM     54  N   PHE A   8       8.624  -0.691   9.674  1.00  1.00
ATOM     55  CA  PHE A   8       9.420  -1.180  10.825  1.00  2.00
ATOM     56  C   PHE A   8       8.555  -1.140  12.095  1.00  2.00
ATOM     57  O   PHE A   8       8.344  -0.029  12.618  1.00  2.00
ATOM     58  CB  PHE A   8      10.703  -0.400  11.009  1.00  1.00
ATOM     59  CG  PHE A   8      11.725  -0.435   9.922  1.00  2.00
ATOM     60  CD1 PHE A   8      12.539  -1.563   9.764  1.00  2.00
ATOM     61  CD2 PHE A   8      11.900   0.661   9.068  1.00  2.00
ATOM     62  CE1 PHE A   8      13.515  -1.601   8.759  1.00  2.00
ATOM     63  CE2 PHE A   8      12.867   0.643   8.068  1.00  1.00
ATOM     64  CZ  PHE A   8      13.667  -0.485   7.916  1.00  2.00
ATOM     65  N   ASN A   9       8.117  -2.299  12.552  1.00  2.00
ATOM     66  CA  ASN A   9       7.303  -2.452  13.772  1.00  2.00
ATOM     67  C   ASN A   9       8.218  -2.497  15.011  1.00  2.00
ATOM     68  O   ASN A   9       7.800  -2.255  16.145  1.00  2.00
ATOM     69  CB  ASN A   9       6.463  -3.725  13.810  1.00  3.00
ATOM     70  CG  ASN A   9       5.500  -3.927  12.657  1.00  4.00
ATOM     71  OD1 ASN A   9       4.586  -3.091  12.481  1.00  4.00
ATOM     72  ND2 ASN A   9       5.706  -5.015  11.892  1.00  3.00
ATOM     73  N   SER A  10       9.451  -2.853  14.764  1.00  2.00
ATOM     74  CA  SER A  10      10.546  -2.984  15.721  1.00  2.00
ATOM     75  C   SER A  10      11.852  -2.954  14.917  1.00  2.00
ATOM     76  O   SER A  10      11.830  -3.197  13.692  1.00  2.00
ATOM     77  CB  SER A  10      10.466  -4.300  16.488  1.00  2.00
ATOM     78  OG  SER A  10      10.461  -5.351  15.518  1.00  3.00
ATOM     79  N   PHE A  11      12.924  -2.667  15.630  1.00  2.00
ATOM     80  CA  PHE A  11      14.239  -2.585  14.946  1.00  2.00
ATOM     81  C   PHE A  11      15.127  -3.719  15.435  1.00  2.00
ATOM     82  O   PHE A  11      14.874  -4.309  16.506  1.00  3.00
ATOM     83  CB  PHE A  11      14.805  -1.186  15.114  1.00  2.00
ATOM     84  CG  PHE A  11      13.896  -0.106  14.595  1.00  2.00
ATOM     85  CD1 PHE A  11      13.994   0.310  13.255  1.00  2.00
ATOM     86  CD2 PHE A  11      12.944   0.476  15.435  1.00  2.00
ATOM     87  CE1 PHE A  11      13.154   1.309  12.759  1.00  2.00
ATOM     88  CE2 PHE A  11      12.112   1.471  14.959  1.00  2.00
ATOM     89  CZ  PHE A  11      12.220   1.874  13.625  1.00  2.00
ATOM     90  N   SER A  12      16.120  -4.023  14.622  1.00  2.00
ATOM     91  CA  SER A  12      17.067  -5.096  14.948  1.00  3.00
ATOM     92  C   SER A  12      18.464  -4.682  14.488  1.00  3.00
ATOM     93  O   SER A  12      18.679  -3.943  13.507  1.00  3.00
ATOM     94  CB  SER A  12      16.701  -6.460  14.404  1.00  3.00
ATOM     95  OG  SER A  12      16.621  -6.520  12.988  1.00  3.00
ATOM     96  N   GLU A  13      19.381  -5.200  15.288  1.00  3.00
ATOM     97  CA  GLU A  13      20.819  -4.970  15.069  1.00  3.00
ATOM     98  C   GLU A  13      21.260  -5.848  13.889  1.00  3.00
ATOM     99  O   GLU A  13      20.923  -7.054  13.834  1.00  2.00
ATOM    100  CB  GLU A  13      21.595  -5.370  16.308  1.00  3.00
ATOM    101  CG  GLU A  13      22.922  -4.707  16.672  1.00  4.00
ATOM    102  CD  GLU A  13      23.205  -4.884  18.163  1.00  4.00
ATOM    103  OE1 GLU A  13      23.504  -5.989  18.613  1.00  5.00
ATOM    104  OE2 GLU A  13      23.060  -3.839  18.850  1.00  4.00
ATOM    105  N   GLY A  14      21.992  -5.197  12.989  1.00  2.00
ATOM    106  CA  GLY A  14      22.510  -5.910  11.818  1.00  2.00
ATOM    107  C   GLY A  14      21.622  -5.910  10.600  1.00  2.00
ATOM    108  O   GLY A  14      22.010  -6.589   9.620  1.00  2.00
ATOM    109  N   ASN A  15      20.509  -5.198  10.664  1.00  2.00
ATOM    110  CA  ASN A  15      19.604  -5.140   9.490  1.00  1.00
ATOM    111  C   ASN A  15      20.232  -4.228   8.422  1.00  1.00
ATOM    112  O   ASN A  15      20.435  -3.025   8.646  1.00  1.00
ATOM    113  CB  ASN A  15      18.209  -4.703   9.884  1.00  2.00
ATOM    114  CG  ASN A  15      17.211  -4.651   8.730  1.00  2.00
ATOM    115  OD1 ASN A  15      16.125  -4.075   8.947  1.00  2.00
ATOM    116  ND2 ASN A  15      17.504  -5.224   7.556  1.00  2.00
ATOM    117  N   PRO A  16      20.507  -4.833   7.276  1.00  1.00
ATOM    118  CA  PRO A  16      21.087  -4.117   6.146  1.00  1.00
ATOM    119  C   PRO A  16      20.298  -2.885   5.727  1.00  1.00
ATOM    120  O   PRO A  16      20.893  -2.017   5.049  1.00  2.00
ATOM    121  CB  PRO A  16      21.119  -5.164   5.027  1.00  1.00
ATOM    122  CG  PRO A  16      21.072  -6.499   5.710  1.00  1.00
ATOM    123  CD  PRO A  16      20.276  -6.265   6.973  1.00  1.00
ATOM    124  N   ALA A  17      19.021  -2.769   6.065  1.00  1.00
ATOM    125  CA  ALA A  17      18.238  -1.597   5.630  1.00  1.00
ATOM    126  C   ALA A  17      18.353  -0.353   6.487  1.00  1.00
ATOM    127  O   ALA A  17      17.816   0.704   6.114  1.00  1.00
ATOM    128  CB  ALA A  17      16.761  -1.989   5.486  1.00  1.00
ATOM    129  N   ILE A  18      19.011  -0.431   7.620  1.00  1.00
ATOM    130  CA  ILE A  18      19.221   0.657   8.550  1.00  1.00
ATOM    131  C   ILE A  18      20.701   0.990   8.799  1.00  2.00
ATOM    132  O   ILE A  18      21.432   0.088   9.191  1.00  2.00
ATOM    133  CB  ILE A  18      18.707   0.278   9.992  1.00  2.00
ATOM    134  CG1 ILE A  18      17.243  -0.165   9.944  1.00  2.00
ATOM    135  CG2 ILE A  18      18.935   1.454  10.986  1.00  2.00
ATOM    136  CD1 ILE A  18      16.842  -0.922  11.263  1.00  2.00
ATOM    137  N   ASN A  19      21.025   2.243   8.662  1.00  1.00
ATOM    138  CA  ASN A  19      22.313   2.850   8.866  1.00  1.00
ATOM    139  C   ASN A  19      22.263   3.585  10.224  1.00  2.00
ATOM    140  O   ASN A  19      21.324   4.375  10.391  1.00  2.00
ATOM    141  CB  ASN A  19      22.597   3.942   7.844  1.00  2.00
ATOM    142  CG  ASN A  19      22.909   3.615   6.411  1.00  2.00
ATOM    143  OD1 ASN A  19      22.878   4.569   5.586  1.00  3.00
ATOM    144  ND2 ASN A  19      23.197   2.367   6.035  1.00  2.00
ATOM    145  N   PHE A  20      23.226   3.368  11.075  1.00  2.00
ATOM    146  CA  PHE A  20      23.317   4.055  12.390  1.00  1.00
ATOM    147  C   PHE A  20      24.474   5.045  12.310  1.00  1.00
ATOM    148  O   PHE A  20      25.516   4.754  11.701  1.00  2.00
ATOM    149  CB  PHE A  20      23.417   3.076  13.549  1.00  2.00
ATOM    150  CG  PHE A  20      22.247   2.133  13.658  1.00  2.00
ATOM    151  CD1 PHE A  20      21.067   2.526  14.261  1.00  2.00
ATOM    152  CD2 PHE A  20      22.340   0.833  13.146  1.00  3.00
ATOM    153  CE1 PHE A  20      19.988   1.661  14.374  1.00  2.00
ATOM    154  CE2 PHE A  20      21.272  -0.051  13.246  1.00  3.00
ATOM    155  CZ  PHE A  20      20.096   0.368  13.860  1.00  2.00
ATOM    156  N   GLN A  21      24.301   6.212  12.875  1.00  1.00
ATOM    157  CA  GLN A  21      25.353   7.248  12.875  1.00  1.00
ATOM    158  C   GLN A  21      25.371   7.780  14.317  1.00  1.00
ATOM    159  O   GLN A  21      24.280   8.079  14.831  1.00  1.00
ATOM    160  CB  GLN A  21      25.154   8.339  11.846  1.00  1.00
ATOM    161  CG  GLN A  21      24.849   7.843  10.446  1.00  1.00
ATOM    162  CD  GLN A  21      24.827   8.966   9.432  1.00  1.00
ATOM    163  OE1 GLN A  21      24.259  10.026   9.749  1.00  2.00
ATOM    164  NE2 GLN A  21      25.414   8.829   8.246  1.00  1.00
ATOM    165  N   GLY A  22      26.554   7.840  14.919  1.00  1.00
ATOM    166  CA  GLY A  22      26.668   8.334  16.299  1.00  1.00
ATOM    167  C   GLY A  22      26.266   7.422  17.448  1.00  2.00
ATOM    168  O   GLY A  22      26.488   6.194  17.389  1.00  2.00
ATOM    169  N   ASP A  23      25.694   7.996  18.497  1.00  1.00
ATOM    170  CA  ASP A  23      25.300   7.297  19.727  1.00  1.00
ATOM    171  C   ASP A  23      24.087   6.396  19.664  1.00  2.00
ATOM    172  O   ASP A  23      23.548   6.069  20.761  1.00  2.00
ATOM    173  CB  ASP A  23      25.195   8.405  20.809  1.00  1.00
ATOM    174  CG  ASP A  23      26.487   9.204  20.903  1.00  2.00
ATOM    175  OD1 ASP A  23      27.508   8.478  20.793  1.00  2.00
ATOM    176  OD2 ASP A  23      26.569  10.445  21.063  1.00  2.00
ATOM    177  N   VAL A  24      23.637   5.942  18.509  1.00  2.00
ATOM    178  CA  VAL A  24      22.468   5.083  18.391  1.00  2.00
ATOM    179  C   VAL A  24      22.619   3.686  18.992  1.00  2.00
ATOM    180  O   VAL A  24      23.653   3.060  18.784  1.00  2.00
ATOM    181  CB  VAL A  24      22.029   4.876  16.918  1.00  2.00
ATOM    182  CG1 VAL A  24      20.573   4.440  16.906  1.00  2.00
ATOM    183  CG2 VAL A  24      22.226   6.100  16.065  1.00  2.00
ATOM    184  N   THR A  25      21.569   3.225  19.637  1.00  2.00
ATOM    185  CA  THR A  25      21.456   1.910  20.277  1.00  2.00
ATOM    186  C   THR A  25      20.112   1.251  19.945  1.00  2.00
ATOM    187  O   THR A  25      19.084   1.919  19.730  1.00  2.00
ATOM    188  CB  THR A  25      21.646   2.019  21.848  1.00  2.00
ATOM    189  OG1 THR A  25      22.998   2.524  22.030  1.00  3.00
ATOM    190  CG2 THR A  25      21.521   0.718  22.645  1.00  3.00
ATOM    191  N   VAL A  26      20.139  -0.072  19.882  1.00  2.00
ATOM    192  CA  VAL A  26      18.983  -0.928  19.623  1.00  2.00
ATOM    193  C   VAL A  26      18.731  -1.634  20.978  1.00  2.00
ATOM    194  O   VAL A  26      19.666  -2.328  21.412  1.00  2.00
ATOM    195  CB  VAL A  26      19.140  -1.897  18.456  1.00  1.00
ATOM    196  CG1 VAL A  26      17.943  -2.846  18.402  1.00  2.00
ATOM    197  CG2 VAL A  26      19.286  -1.217  17.103  1.00  2.00
ATOM    198  N   LEU A  27      17.584  -1.399  21.582  1.00  2.00
ATOM    199  CA  LEU A  27      17.277  -2.018  22.889  1.00  2.00
ATOM    200  C   LEU A  27      16.750  -3.436  22.687  1.00  2.00
ATOM    201  O   LEU A  27      16.414  -3.839  21.545  1.00  2.00
ATOM    202  CB  LEU A  27      16.369  -1.059  23.663  1.00  2.00
ATOM    203  CG  LEU A  27      16.844   0.383  23.677  1.00  2.00
ATOM    204  CD1 LEU A  27      15.817   1.308  24.297  1.00  2.00
ATOM    205  CD2 LEU A  27      18.155   0.451  24.465  1.00  2.00
ATOM    206  N   SER A  28      16.700  -4.178  23.793  1.00  3.00
ATOM    207  CA  SER A  28      16.241  -5.581  23.740  1.00  3.00
ATOM    208  C   SER A  28      14.770  -5.691  23.343  1.00  3.00
ATOM    209  O   SER A  28      14.267  -6.790  23.028  1.00  4.00
ATOM    210  CB  SER A  28      16.529  -6.311  25.050  1.00  3.00
ATOM    211  OG  SER A  28      15.588  -5.988  26.059  1.00  4.00
ATOM    212  N   ASN A  29      14.106  -4.553  23.336  1.00  3.00
ATOM    213  CA  ASN A  29      12.690  -4.451  22.970  1.00  3.00
ATOM    214  C   ASN A  29      12.435  -4.082  21.504  1.00  2.00
ATOM    215  O   ASN A  29      11.242  -4.075  21.089  1.00  3.00
ATOM    216  CB  ASN A  29      12.055  -3.509  24.002  1.00  3.00
ATOM    217  CG  ASN A  29      12.346  -2.038  23.819  1.00  3.00
ATOM    218  OD1 ASN A  29      13.309  -1.704  23.104  1.00  4.00
ATOM    219  ND2 ASN A  29      11.556  -1.124  24.381  1.00  3.00
ATOM    220  N   GLY A  30      13.432  -3.762  20.693  1.00  2.00
ATOM    221  CA  GLY A  30      13.206  -3.389  19.277  1.00  2.00
ATOM    222  C   GLY A  30      13.164  -1.883  19.051  1.00  1.00
ATOM    223  O   GLY A  30      13.140  -1.425  17.882  1.00  1.00
ATOM    224  N   ASN A  31      13.159  -1.147  20.156  1.00  1.00
ATOM    225  CA  ASN A  31      13.174   0.315  20.155  1.00  1.00
ATOM    226  C   ASN A  31      14.640   0.756  19.921  1.00  1.00
ATOM    227  O   ASN A  31      15.608   0.085  20.301  1.00  1.00
ATOM    228  CB  ASN A  31      12.676   0.957  21.436  1.00  1.00
ATOM    229  CG  ASN A  31      11.224   0.765  21.802  1.00  2.00
ATOM    230  OD1 ASN A  31      10.867   0.978  22.978  1.00  2.00
ATOM    231  ND2 ASN A  31      10.388   0.384  20.843  1.00  1.00
ATOM    232  N   ILE A  32      14.756   1.916  19.332  1.00  1.00
ATOM    233  CA  ILE A  32      16.056   2.525  19.044  1.00  1.00
ATOM    234  C   ILE A  32      16.211   3.669  20.049  1.00  1.00
ATOM    235  O   ILE A  32      15.225   4.380  20.307  1.00  1.00
ATOM    236  CB  ILE A  32      16.123   3.018  17.552  1.00  1.00
ATOM    237  CG1 ILE A  32      16.493   1.882  16.571  1.00  1.00
ATOM    238  CG2 ILE A  32      17.053   4.243  17.357  1.00  1.00
ATOM    239  CD1 ILE A  32      16.462   2.390  15.085  1.00  1.00
ATOM    240  N   GLN A  33      17.397   3.813  20.592  1.00  2.00
ATOM    241  CA  GLN A  33      17.685   4.912  21.540  1.00  2.00
ATOM    242  C   GLN A  33      18.690   5.802  20.796  1.00  1.00
ATOM    243  O   GLN A  33      19.800   5.343  20.506  1.00  1.00
ATOM    244  CB  GLN A  33      18.109   4.405  22.916  1.00  2.00
ATOM    245  CG  GLN A  33      18.257   5.601  23.856  1.00  2.00
ATOM    246  CD  GLN A  33      18.839   5.257  25.209  1.00  3.00
ATOM    247  OE1 GLN A  33      19.558   6.010  25.867  1.00  3.00
ATOM    248  NE2 GLN A  33      18.524   4.058  25.679  1.00  3.00
ATOM    249  N   LEU A  34      18.299   7.016  20.443  1.00  1.00
ATOM    250  CA  LEU A  34      19.146   7.927  19.680  1.00  1.00
ATOM    251  C   LEU A  34      20.340   8.487  20.442  1.00  2.00
ATOM    252  O   LEU A  34      21.390   8.561  19.764  1.00  2.00
ATOM    253  CB  LEU A  34      18.295   9.028  18.983  1.00  1.00
ATOM    254  CG  LEU A  34      17.401   8.534  17.847  1.00  1.00
ATOM    255  CD1 LEU A  34      16.379   9.552  17.375  1.00  1.00
ATOM    256  CD2 LEU A  34      18.224   8.115  16.638  1.00  1.00
ATOM    257  N   THR A  35      20.235   8.861  21.710  1.00  1.00
ATOM    258  CA  THR A  35      21.425   9.435  22.355  1.00  1.00
ATOM    259  C   THR A  35      21.989   8.589  23.487  1.00  2.00
ATOM    260  O   THR A  35      21.316   7.681  23.977  1.00  2.00
ATOM    261  CB  THR A  35      21.200  10.941  22.794  1.00  1.00
ATOM    262  OG1 THR A  35      20.084  10.970  23.744  1.00  1.00
ATOM    263  CG2 THR A  35      20.960  11.896  21.629  1.00  1.00
ATOM    264  N   ASN A  36      23.223   8.914  23.830  1.00  1.00
ATOM    265  CA  ASN A  36      23.940   8.217  24.925  1.00  2.00
ATOM    266  C   ASN A  36      23.758   9.127  26.143  1.00  1.00
ATOM    267  O   ASN A  36      24.190  10.283  26.021  1.00  1.00
ATOM    268  CB  ASN A  36      25.395   8.012  24.535  1.00  2.00
ATOM    269  CG  ASN A  36      26.175   7.209  25.565  1.00  2.00
ATOM    270  OD1 ASN A  36      26.138   7.453  26.786  1.00  2.00
ATOM    271  ND2 ASN A  36      26.898   6.192  25.107  1.00  2.00
ATOM    272  N   LEU A  37      23.148   8.649  27.208  1.00  2.00
ATOM    273  CA  LEU A  37      22.905   9.477  28.416  1.00  2.00
ATOM    274  C   LEU A  37      24.151   9.894  29.194  1.00  2.00
ATOM    275  O   LEU A  37      24.113  10.895  29.954  1.00  2.00
ATOM    276  CB  LEU A  37      21.885   8.723  29.273  1.00  1.00
ATOM    277  CG  LEU A  37      20.383   8.816  29.151  1.00  2.00
ATOM    278  CD1 LEU A  37      19.869   9.043  27.730  1.00  1.00
ATOM    279  CD2 LEU A  37      19.768   7.504  29.668  1.00  1.00
ATOM    280  N   ASN A  38      25.242   9.164  29.050  1.00  2.00
ATOM    281  CA  ASN A  38      26.501   9.431  29.759  1.00  2.00
ATOM    282  C   ASN A  38      27.499  10.296  28.989  1.00  2.00
ATOM    283  O   ASN A  38      28.605  10.489  29.533  1.00  2.00
ATOM    284  CB  ASN A  38      27.206   8.122  30.175  1.00  2.00
ATOM    285  CG  ASN A  38      26.340   7.230  31.039  1.00  3.00
ATOM    286  OD1 ASN A  38      26.044   7.583  32.200  1.00  3.00
ATOM    287  ND2 ASN A  38      25.959   6.101  30.437  1.00  3.00
ATOM    288  N   LYS A  39      27.142  10.760  27.817  1.00  1.00
ATOM    289  CA  LYS A  39      28.084  11.581  27.035  1.00  1.00
ATOM    290  C   LYS A  39      27.701  13.034  26.865  1.00  2.00
ATOM    291  O   LYS A  39      26.522  13.421  26.722  1.00  2.00
ATOM    292  CB  LYS A  39      28.165  10.773  25.738  1.00  1.00
ATOM    293  CG  LYS A  39      29.307  11.143  24.831  1.00  2.00
ATOM    294  CD  LYS A  39      29.348  10.376  23.506  1.00  2.00
ATOM    295  CE  LYS A  39      29.629  11.400  22.390  1.00  3.00
ATOM    296  NZ  LYS A  39      30.180  10.757  21.164  1.00  3.00
ATOM    297  N   VAL A  40      28.665  13.944  26.871  1.00  2.00
ATOM    298  CA  VAL A  40      28.499  15.399  26.683  1.00  1.00
ATOM    299  C   VAL A  40      28.233  15.572  25.172  1.00  1.00
ATOM    300  O   VAL A  40      28.886  14.889  24.348  1.00  2.00
ATOM    301  CB  VAL A  40      29.713  16.193  27.199  1.00  2.00
ATOM    302  CG1 VAL A  40      29.630  17.710  26.959  1.00  1.00
ATOM    303  CG2 VAL A  40      30.032  15.935  28.681  1.00  1.00
ATOM    304  N   ASN A  41      27.275  16.409  24.818  1.00  1.00
ATOM    305  CA  ASN A  41      26.888  16.689  23.431  1.00  1.00
ATOM    306  C   ASN A  41      26.653  15.467  22.560  1.00  1.00
ATOM    307  O   ASN A  41      27.112  15.482  21.401  1.00  1.00
ATOM    308  CB  ASN A  41      27.945  17.585  22.783  1.00  1.00
ATOM    309  CG  ASN A  41      28.159  18.902  23.510  1.00  1.00
ATOM    310  OD1 ASN A  41      29.064  19.663  23.118  1.00  1.00
ATOM    311  ND2 ASN A  41      27.382  19.185  24.555  1.00  1.00
ATOM    312  N   SER A  42      25.971  14.458  23.044  1.00  1.00
ATOM    313  CA  SER A  42      25.649  13.234  22.290  1.00  1.00
ATOM    314  C   SER A  42      24.813  13.534  21.036  1.00  1.00
ATOM    315  O   SER A  42      24.061  14.524  20.962  1.00  1.00
ATOM    316  CB  SER A  42      24.846  12.339  23.209  1.00  0.00
ATOM    317  OG  SER A  42      24.786  11.007  22.722  1.00  1.00
ATOM    318  N   VAL A  43      24.933  12.684  20.024  1.00  1.00
ATOM    319  CA  VAL A  43      24.215  12.803  18.745  1.00  1.00
ATOM    320  C   VAL A  43      24.095  11.344  18.268  1.00  1.00
ATOM    321  O   VAL A  43      25.087  10.595  18.327  1.00  1.00
ATOM    322  CB  VAL A  43      24.878  13.689  17.673  1.00  1.00
ATOM    323  CG1 VAL A  43      24.230  13.569  16.275  1.00  1.00
ATOM    324  CG2 VAL A  43      24.928  15.179  18.002  1.00  1.00
ATOM    325  N   GLY A  44      22.898  11.012  17.856  1.00  1.00
ATOM    326  CA  GLY A  44      22.561   9.679  17.319  1.00  1.00
ATOM    327  C   GLY A  44      21.607   9.919  16.127  1.00  1.00
ATOM    328  O   GLY A  44      20.673  10.720  16.238  1.00  1.00
ATOM    329  N   ARG A  45      21.839   9.267  15.010  1.00  1.00
ATOM    330  CA  ARG A  45      20.975   9.423  13.822  1.00  1.00
ATOM    331  C   ARG A  45      20.762   8.027  13.250  1.00  1.00
ATOM    332  O   ARG A  45      21.683   7.207  13.373  1.00  1.00
ATOM    333  CB  ARG A  45      21.601  10.382  12.818  1.00  1.00
ATOM    334  CG  ARG A  45      22.129  11.653  13.484  1.00  1.00
ATOM    335  CD  ARG A  45      22.352  12.761  12.515  1.00  1.00
ATOM    336  NE  ARG A  45      22.820  12.274  11.213  1.00  1.00
ATOM    337  CZ  ARG A  45      23.018  13.128  10.191  1.00  1.00
ATOM    338  NH1 ARG A  45      22.835  14.445  10.341  1.00  1.00
ATOM    339  NH2 ARG A  45      23.352  12.697   8.964  1.00  1.00
ATOM    340  N   VAL A  46      19.599   7.763  12.713  1.00  1.00
ATOM    341  CA  VAL A  46      19.255   6.465  12.103  1.00  1.00
ATOM    342  C   VAL A  46      18.720   6.831  10.706  1.00  1.00
ATOM    343  O   VAL A  46      18.025   7.869  10.541  1.00  1.00
ATOM    344  CB  VAL A  46      18.366   5.667  13.048  1.00  1.00
ATOM    345  CG1 VAL A  46      16.950   6.202  13.214  1.00  1.00
ATOM    346  CG2 VAL A  46      18.256   4.217  12.611  1.00  1.00
ATOM    347  N   LEU A  47      19.058   6.043   9.686  1.00  1.00
ATOM    348  CA  LEU A  47      18.593   6.356   8.322  1.00  1.00
ATOM    349  C   LEU A  47      18.137   5.115   7.557  1.00  1.00
ATOM    350  O   LEU A  47      18.676   4.034   7.827  1.00  1.00
ATOM    351  CB  LEU A  47      19.699   7.056   7.498  1.00  1.00
ATOM    352  CG  LEU A  47      19.989   8.524   7.823  1.00  1.00
ATOM    353  CD1 LEU A  47      21.117   8.664   8.822  1.00  2.00
ATOM    354  CD2 LEU A  47      20.387   9.239   6.540  1.00  2.00
ATOM    355  N   TYR A  48      17.174   5.362   6.660  1.00  1.00
ATOM    356  CA  TYR A  48      16.749   4.250   5.784  1.00  1.00
ATOM    357  C   TYR A  48      18.010   4.168   4.878  1.00  1.00
ATOM    358  O   TYR A  48      18.389   5.191   4.280  1.00  1.00
ATOM    359  CB  TYR A  48      15.475   4.539   4.986  1.00  0.00
ATOM    360  CG  TYR A  48      15.115   3.396   4.076  1.00  0.00
ATOM    361  CD1 TYR A  48      14.970   2.116   4.631  1.00  0.00
ATOM    362  CD2 TYR A  48      14.936   3.545   2.696  1.00  0.00
ATOM    363  CE1 TYR A  48      14.648   0.988   3.862  1.00  0.00
ATOM    364  CE2 TYR A  48      14.612   2.432   1.909  1.00  0.00
ATOM    365  CZ  TYR A  48      14.476   1.184   2.489  1.00  0.00
ATOM    366  OH  TYR A  48      14.135   0.124   1.688  1.00  1.00
ATOM    367  N   ALA A  49      18.634   3.021   4.817  1.00  1.00
ATOM    368  CA  ALA A  49      19.869   2.782   4.084  1.00  1.00
ATOM    369  C   ALA A  49      19.872   3.009   2.584  1.00  1.00
ATOM    370  O   ALA A  49      20.958   3.262   2.038  1.00  2.00
ATOM    371  CB  ALA A  49      20.378   1.353   4.363  1.00  1.00
ATOM    372  N   MET A  50      18.750   2.894   1.937  1.00  2.00
ATOM    373  CA  MET A  50      18.661   3.082   0.469  1.00  2.00
ATOM    374  C   MET A  50      18.353   4.540   0.140  1.00  2.00
ATOM    375  O   MET A  50      17.505   5.187   0.791  1.00  1.00
ATOM    376  CB  MET A  50      17.630   2.073  -0.037  1.00  2.00
ATOM    377  CG  MET A  50      17.584   1.900  -1.526  1.00  3.00
ATOM    378  SD  MET A  50      16.178   0.832  -2.054  1.00  4.00
ATOM    379  CE  MET A  50      14.991   2.185  -2.400  1.00  3.00
ATOM    380  N   PRO A  51      19.087   5.087  -0.824  1.00  2.00
ATOM    381  CA  PRO A  51      18.854   6.468  -1.295  1.00  1.00
ATOM    382  C   PRO A  51      17.476   6.377  -1.975  1.00  1.00
ATOM    383  O   PRO A  51      17.278   5.326  -2.630  1.00  1.00
ATOM    384  CB  PRO A  51      19.840   6.716  -2.430  1.00  1.00
ATOM    385  CG  PRO A  51      20.722   5.511  -2.494  1.00  1.00
ATOM    386  CD  PRO A  51      20.143   4.423  -1.606  1.00  1.00
ATOM    387  N   VAL A  52      16.629   7.360  -1.824  1.00  1.00
ATOM    388  CA  VAL A  52      15.313   7.322  -2.474  1.00  1.00
ATOM    389  C   VAL A  52      15.371   8.440  -3.522  1.00  1.00
ATOM    390  O   VAL A  52      15.814   9.567  -3.229  1.00  1.00
ATOM    391  CB  VAL A  52      14.147   7.459  -1.483  1.00  1.00
ATOM    392  CG1 VAL A  52      12.784   7.478  -2.189  1.00  0.00
ATOM    393  CG2 VAL A  52      14.138   6.416  -0.364  1.00  1.00
ATOM    394  N   ARG A  53      14.912   8.136  -4.711  1.00  1.00
ATOM    395  CA  ARG A  53      14.878   9.125  -5.809  1.00  1.00
ATOM    396  C   ARG A  53      13.602   9.939  -5.707  1.00  1.00
ATOM    397  O   ARG A  53      12.584   9.460  -6.231  1.00  1.00
ATOM    398  CB  ARG A  53      14.953   8.347  -7.118  1.00  1.00
ATOM    399  CG  ARG A  53      14.989   9.287  -8.324  1.00  1.00
ATOM    400  CD  ARG A  53      13.964   8.740  -9.275  1.00  1.00
ATOM    401  NE  ARG A  53      14.579   8.768 -10.579  1.00  2.00
ATOM    402  CZ  ARG A  53      14.405   7.832 -11.498  1.00  2.00
ATOM    403  NH1 ARG A  53      13.678   6.753 -11.264  1.00  2.00
ATOM    404  NH2 ARG A  53      14.955   8.074 -12.703  1.00  2.00
ATOM    405  N   ILE A  54      13.616  11.113  -5.098  1.00  1.00
ATOM    406  CA  ILE A  54      12.443  11.940  -4.896  1.00  1.00
ATOM    407  C   ILE A  54      11.949  12.785  -6.064  1.00  1.00
ATOM    408  O   ILE A  54      10.758  13.128  -6.071  1.00  1.00
ATOM    409  CB  ILE A  54      12.547  12.890  -3.646  1.00  1.00
ATOM    410  CG1 ILE A  54      13.952  13.532  -3.651  1.00  1.00
ATOM    411  CG2 ILE A  54      12.174  12.236  -2.304  1.00  1.00
ATOM    412  CD1 ILE A  54      13.873  15.028  -3.206  1.00  1.00
ATOM    413  N   TRP A  55      12.826  13.128  -6.978  1.00  2.00
ATOM    414  CA  TRP A  55      12.399  13.937  -8.156  1.00  2.00
ATOM    415  C   TRP A  55      13.297  13.430  -9.293  1.00  2.00
ATOM    416  O   TRP A  55      14.436  13.006  -9.050  1.00  2.00
ATOM    417  CB  TRP A  55      12.375  15.445  -7.974  1.00  2.00
ATOM    418  CG  TRP A  55      13.686  16.108  -7.769  1.00  2.00
ATOM    419  CD1 TRP A  55      14.318  16.361  -6.576  1.00  1.00
ATOM    420  CD2 TRP A  55      14.569  16.557  -8.809  1.00  2.00
ATOM    421  NE1 TRP A  55      15.522  16.970  -6.815  1.00  2.00
ATOM    422  CE2 TRP A  55      15.705  17.090  -8.169  1.00  2.00
ATOM    423  CE3 TRP A  55      14.484  16.556 -10.203  1.00  2.00
ATOM    424  CZ2 TRP A  55      16.769  17.630  -8.879  1.00  2.00
ATOM    425  CZ3 TRP A  55      15.540  17.073 -10.920  1.00  2.00
ATOM    426  CH2 TRP A  55      16.671  17.607 -10.273  1.00  2.00
ATOM    427  N   SER A  56      12.703  13.464 -10.466  1.00  2.00
ATOM    428  CA  SER A  56      13.366  13.000 -11.689  1.00  2.00
ATOM    429  C   SER A  56      13.775  14.194 -12.537  1.00  2.00
ATOM    430  O   SER A  56      12.924  15.064 -12.667  1.00  3.00
ATOM    431  CB  SER A  56      12.426  12.139 -12.533  1.00  3.00
ATOM    432  OG  SER A  56      12.949  12.064 -13.866  1.00  3.00
ATOM    433  N   SER A  57      14.975  14.175 -13.053  1.00  3.00
ATOM    434  CA  SER A  57      15.430  15.286 -13.904  1.00  3.00
ATOM    435  C   SER A  57      14.931  15.008 -15.336  1.00  3.00
ATOM    436  O   SER A  57      14.809  16.038 -16.039  1.00  3.00
ATOM    437  CB  SER A  57      16.916  15.554 -13.874  1.00  3.00
ATOM    438  OG  SER A  57      17.608  14.520 -14.585  1.00  4.00
ATOM    439  N   ALA A  58      14.660  13.767 -15.717  1.00  3.00
ATOM    440  CA  ALA A  58      14.169  13.496 -17.098  1.00  3.00
ATOM    441  C   ALA A  58      12.837  14.194 -17.370  1.00  3.00
ATOM    442  O   ALA A  58      12.645  15.035 -18.269  1.00  4.00
ATOM    443  CB  ALA A  58      14.063  12.006 -17.348  1.00  3.00
ATOM    444  N   THR A  59      11.870  13.814 -16.568  1.00  3.00
ATOM    445  CA  THR A  59      10.495  14.337 -16.521  1.00  3.00
ATOM    446  C   THR A  59      10.617  15.425 -15.459  1.00  3.00
ATOM    447  O   THR A  59      11.741  15.423 -14.888  1.00  3.00
ATOM    448  CB  THR A  59       9.505  13.203 -16.075  1.00  3.00
ATOM    449  OG1 THR A  59       9.898  12.834 -14.696  1.00  3.00
ATOM    450  CG2 THR A  59       9.515  11.993 -17.018  1.00  3.00
ATOM    451  N   GLY A  60       9.677  16.273 -15.158  1.00  3.00
ATOM    452  CA  GLY A  60      10.041  17.240 -14.054  1.00  3.00
ATOM    453  C   GLY A  60       9.341  16.797 -12.760  1.00  3.00
ATOM    454  O   GLY A  60       9.220  17.617 -11.833  1.00  3.00
ATOM    455  N   ASN A  61       8.884  15.561 -12.681  1.00  3.00
ATOM    456  CA  ASN A  61       8.136  15.054 -11.531  1.00  2.00
ATOM    457  C   ASN A  61       8.873  14.968 -10.191  1.00  2.00
ATOM    458  O   ASN A  61      10.074  14.686 -10.076  1.00  2.00
ATOM    459  CB  ASN A  61       7.482  13.714 -11.894  1.00  3.00
ATOM    460  CG  ASN A  61       6.750  13.712 -13.226  1.00  2.00
ATOM    461  OD1 ASN A  61       6.495  12.646 -13.811  1.00  3.00
ATOM    462  ND2 ASN A  61       6.413  14.900 -13.718  1.00  2.00
ATOM    463  N   VAL A  62       8.055  15.229  -9.168  1.00  2.00
ATOM    464  CA  VAL A  62       8.377  15.205  -7.731  1.00  1.00
ATOM    465  C   VAL A  62       7.508  14.062  -7.164  1.00  1.00
ATOM    466  O   VAL A  62       6.364  13.916  -7.624  1.00  2.00
ATOM    467  CB  VAL A  62       8.166  16.536  -6.986  1.00  1.00
ATOM    468  CG1 VAL A  62       8.736  16.492  -5.560  1.00  1.00
ATOM    469  CG2 VAL A  62       8.712  17.746  -7.709  1.00  1.00
ATOM    470  N   ALA A  63       7.976  13.231  -6.253  1.00  1.00
ATOM    471  CA  ALA A  63       7.163  12.143  -5.730  1.00  1.00
ATOM    472  C   ALA A  63       6.355  12.673  -4.541  1.00  1.00
ATOM    473  O   ALA A  63       6.735  13.686  -3.957  1.00  1.00
ATOM    474  CB  ALA A  63       8.052  11.006  -5.241  1.00  1.00
ATOM    475  N   SER A  64       5.294  11.954  -4.249  1.00  1.00
ATOM    476  CA  SER A  64       4.453  12.301  -3.072  1.00  1.00
ATOM    477  C   SER A  64       4.857  11.216  -2.053  1.00  1.00
ATOM    478  O   SER A  64       5.368  10.153  -2.476  1.00  1.00
ATOM    479  CB  SER A  64       2.982  12.255  -3.393  1.00  1.00
ATOM    480  OG  SER A  64       2.542  13.153  -4.394  1.00  1.00
ATOM    481  N   PHE A  65       4.647  11.459  -0.775  1.00  0.00
ATOM    482  CA  PHE A  65       5.035  10.394   0.179  1.00  1.00
ATOM    483  C   PHE A  65       4.099  10.466   1.389  1.00  1.00
ATOM    484  O   PHE A  65       3.606  11.524   1.756  1.00  1.00
ATOM    485  CB  PHE A  65       6.530  10.429   0.536  1.00  1.00
ATOM    486  CG  PHE A  65       7.042  11.586   1.346  1.00  1.00
ATOM    487  CD1 PHE A  65       6.790  11.666   2.727  1.00  1.00
ATOM    488  CD2 PHE A  65       7.789  12.606   0.759  1.00  1.00
ATOM    489  CE1 PHE A  65       7.247  12.731   3.488  1.00  1.00
ATOM    490  CE2 PHE A  65       8.238  13.693   1.524  1.00  1.00
ATOM    491  CZ  PHE A  65       7.971  13.747   2.905  1.00  0.00
ATOM    492  N   LEU A  66       3.891   9.301   1.986  1.00  1.00
ATOM    493  CA  LEU A  66       3.087   9.239   3.212  1.00  1.00
ATOM    494  C   LEU A  66       3.941   8.450   4.214  1.00  1.00
ATOM    495  O   LEU A  66       4.388   7.330   3.911  1.00  1.00
ATOM    496  CB  LEU A  66       1.705   8.656   2.915  1.00  1.00
ATOM    497  CG  LEU A  66       0.936   8.045   4.089  1.00  1.00
ATOM    498  CD1 LEU A  66       0.451   9.113   5.052  1.00  1.00
ATOM    499  CD2 LEU A  66      -0.245   7.284   3.485  1.00  2.00
ATOM    500  N   THR A  67       4.119   9.023   5.392  1.00  1.00
ATOM    501  CA  THR A  67       4.895   8.324   6.425  1.00  1.00
ATOM    502  C   THR A  67       4.302   8.527   7.810  1.00  1.00
ATOM    503  O   THR A  67       3.809   9.637   8.097  1.00  1.00
ATOM    504  CB  THR A  67       6.419   8.815   6.382  1.00  1.00
ATOM    505  OG1 THR A  67       7.196   7.994   7.313  1.00  1.00
ATOM    506  CG2 THR A  67       6.625  10.299   6.718  1.00  1.00
ATOM    507  N   SER A  68       4.425   7.491   8.635  1.00  1.00
ATOM    508  CA  SER A  68       3.962   7.620  10.036  1.00  1.00
ATOM    509  C   SER A  68       4.994   6.933  10.926  1.00  1.00
ATOM    510  O   SER A  68       5.571   5.904  10.529  1.00  1.00
ATOM    511  CB  SER A  68       2.522   7.182  10.202  1.00  1.00
ATOM    512  OG  SER A  68       2.339   5.933   9.578  1.00  2.00
ATOM    513  N   PHE A  69       5.210   7.493  12.114  1.00  1.00
ATOM    514  CA  PHE A  69       6.198   6.914  13.053  1.00  0.00
ATOM    515  C   PHE A  69       5.734   7.315  14.449  1.00  0.00
ATOM    516  O   PHE A  69       4.958   8.250  14.594  1.00  1.00
ATOM    517  CB  PHE A  69       7.616   7.488  12.842  1.00  0.00
ATOM    518  CG  PHE A  69       7.701   8.995  12.770  1.00  0.00
ATOM    519  CD1 PHE A  69       7.819   9.798  13.906  1.00  0.00
ATOM    520  CD2 PHE A  69       7.602   9.626  11.525  1.00  0.00
ATOM    521  CE1 PHE A  69       7.870  11.181  13.830  1.00  0.00
ATOM    522  CE2 PHE A  69       7.650  10.987  11.349  1.00  0.00
ATOM    523  CZ  PHE A  69       7.767  11.746  12.532  1.00  0.00
ATOM    524  N   SER A  70       6.292   6.660  15.438  1.00  1.00
ATOM    525  CA  SER A  70       5.964   7.012  16.836  1.00  1.00
ATOM    526  C   SER A  70       7.301   7.031  17.581  1.00  1.00
ATOM    527  O   SER A  70       8.196   6.254  17.263  1.00  1.00
ATOM    528  CB  SER A  70       4.934   6.060  17.416  1.00  1.00
ATOM    529  OG  SER A  70       5.406   4.778  17.032  1.00  2.00
ATOM    530  N   PHE A  71       7.358   7.931  18.536  1.00  1.00
ATOM    531  CA  PHE A  71       8.550   8.111  19.356  1.00  1.00
ATOM    532  C   PHE A  71       8.079   8.327  20.802  1.00  1.00
ATOM    533  O   PHE A  71       6.878   8.458  21.096  1.00  1.00
ATOM    534  CB  PHE A  71       9.345   9.321  18.902  1.00  1.00
ATOM    535  CG  PHE A  71       8.663  10.660  18.967  1.00  1.00
ATOM    536  CD1 PHE A  71       8.584  11.384  20.161  1.00  1.00
ATOM    537  CD2 PHE A  71       8.114  11.221  17.806  1.00  1.00
ATOM    538  CE1 PHE A  71       7.974  12.647  20.196  1.00  1.00
ATOM    539  CE2 PHE A  71       7.498  12.471  17.836  1.00  0.00
ATOM    540  CZ  PHE A  71       7.420  13.198  19.035  1.00  0.00
ATOM    541  N   GLU A  72       9.114   8.406  21.616  1.00  1.00
ATOM    542  CA  GLU A  72       8.903   8.655  23.054  1.00  1.00
ATOM    543  C   GLU A  72      10.095   9.396  23.635  1.00  1.00
ATOM    544  O   GLU A  72      11.239   9.016  23.380  1.00  2.00
ATOM    545  CB  GLU A  72       8.713   7.359  23.829  1.00  1.00
ATOM    546  CG  GLU A  72       8.533   7.687  25.317  1.00  1.00
ATOM    547  CD  GLU A  72       8.632   6.542  26.274  1.00  2.00
ATOM    548  OE1 GLU A  72       8.263   5.472  25.739  1.00  2.00
ATOM    549  OE2 GLU A  72       9.029   6.738  27.419  1.00  2.00
ATOM    550  N   MET A  73       9.822  10.461  24.357  1.00  1.00
ATOM    551  CA  MET A  73      10.879  11.244  25.011  1.00  1.00
ATOM    552  C   MET A  73      10.546  11.066  26.517  1.00  1.00
ATOM    553  O   MET A  73       9.381  11.132  26.917  1.00  2.00
ATOM    554  CB  MET A  73      11.063  12.668  24.603  1.00  1.00
ATOM    555  CG  MET A  73      11.579  12.828  23.183  1.00  1.00
ATOM    556  SD  MET A  73      11.724  14.631  22.945  1.00  1.00
ATOM    557  CE  MET A  73      10.865  14.941  21.403  1.00  1.00
ATOM    558  N   LYS A  74      11.593  10.817  27.265  1.00  2.00
ATOM    559  CA  LYS A  74      11.467  10.599  28.715  1.00  2.00
ATOM    560  C   LYS A  74      12.628  11.221  29.476  1.00  2.00
ATOM    561  O   LYS A  74      13.822  11.086  29.158  1.00  2.00
ATOM    562  CB  LYS A  74      11.340   9.078  28.920  1.00  2.00
ATOM    563  CG  LYS A  74      11.332   8.662  30.388  1.00  2.00
ATOM    564  CD  LYS A  74      10.320   7.633  30.796  1.00  2.00
ATOM    565  CE  LYS A  74      10.786   6.210  30.590  1.00  3.00
ATOM    566  NZ  LYS A  74      12.063   6.020  31.346  1.00  3.00
ATOM    567  N   ASP A  75      12.257  11.948  30.520  1.00  2.00
ATOM    568  CA  ASP A  75      13.122  12.652  31.453  1.00  2.00
ATOM    569  C   ASP A  75      14.076  11.700  32.193  1.00  2.00
ATOM    570  O   ASP A  75      13.735  10.518  32.376  1.00  2.00
ATOM    571  CB  ASP A  75      12.269  13.281  32.563  1.00  2.00
ATOM    572  CG  ASP A  75      11.503  14.510  32.147  1.00  2.00
ATOM    573  OD1 ASP A  75      11.454  14.704  30.903  1.00  2.00
ATOM    574  OD2 ASP A  75      10.980  15.222  33.032  1.00  2.00
ATOM    575  N   ILE A  76      15.211  12.249  32.594  1.00  2.00
ATOM    576  CA  ILE A  76      16.174  11.434  33.374  1.00  2.00
ATOM    577  C   ILE A  76      16.516  12.396  34.518  1.00  3.00
ATOM    578  O   ILE A  76      16.563  13.614  34.277  1.00  3.00
ATOM    579  CB  ILE A  76      17.372  10.824  32.616  1.00  2.00
ATOM    580  CG1 ILE A  76      18.372  11.939  32.251  1.00  2.00
ATOM    581  CG2 ILE A  76      16.930  10.025  31.356  1.00  2.00
ATOM    582  CD1 ILE A  76      19.712  11.405  31.685  1.00  3.00
ATOM    583  N   LYS A  77      16.709  11.843  35.680  1.00  3.00
ATOM    584  CA  LYS A  77      17.028  12.617  36.888  1.00  3.00
ATOM    585  C   LYS A  77      18.211  13.552  36.723  1.00  3.00
ATOM    586  O   LYS A  77      19.189  13.306  36.003  1.00  3.00
ATOM    587  CB  LYS A  77      17.247  11.667  38.064  1.00  3.00
ATOM    588  CG  LYS A  77      17.213  12.293  39.462  1.00  4.00
ATOM    589  CD  LYS A  77      16.714  11.270  40.484  1.00  4.00
ATOM    590  CE  LYS A  77      16.522  11.849  41.879  1.00  5.00
ATOM    591  NZ  LYS A  77      17.848  12.033  42.551  1.00  5.00
ATOM    592  N   ASP A  78      18.081  14.663  37.430  1.00  3.00
ATOM    593  CA  ASP A  78      19.066  15.736  37.501  1.00  4.00
ATOM    594  C   ASP A  78      19.415  16.394  36.172  1.00  3.00
ATOM    595  O   ASP A  78      20.196  17.354  36.309  1.00  4.00
ATOM    596  CB  ASP A  78      20.336  15.292  38.266  1.00  3.00
ATOM    597  CG  ASP A  78      19.981  14.746  39.647  1.00  4.00
ATOM    598  OD1 ASP A  78      19.391  15.495  40.456  1.00  4.00
ATOM    599  OD2 ASP A  78      20.305  13.548  39.849  1.00  4.00
ATOM    600  N   TYR A  79      18.986  16.000  35.005  1.00  3.00
ATOM    601  CA  TYR A  79      19.357  16.712  33.763  1.00  2.00
ATOM    602  C   TYR A  79      18.098  17.355  33.167  1.00  2.00
ATOM    603  O   TYR A  79      16.961  16.889  33.315  1.00  3.00
ATOM    604  CB  TYR A  79      20.043  15.838  32.729  1.00  2.00
ATOM    605  CG  TYR A  79      21.340  15.152  33.031  1.00  2.00
ATOM    606  CD1 TYR A  79      22.548  15.795  32.797  1.00  2.00
ATOM    607  CD2 TYR A  79      21.408  13.845  33.522  1.00  3.00
ATOM    608  CE1 TYR A  79      23.775  15.190  33.048  1.00  2.00
ATOM    609  CE2 TYR A  79      22.618  13.206  33.782  1.00  3.00
ATOM    610  CZ  TYR A  79      23.804  13.892  33.537  1.00  3.00
ATOM    611  OH  TYR A  79      25.024  13.327  33.776  1.00  3.00
ATOM    612  N   ASP A  80      18.298  18.443  32.476  1.00  2.00
ATOM    613  CA  ASP A  80      17.282  19.240  31.788  1.00  2.00
ATOM    614  C   ASP A  80      16.869  18.451  30.541  1.00  2.00
ATOM    615  O   ASP A  80      17.764  18.214  29.724  1.00  3.00
ATOM    616  CB  ASP A  80      17.855  20.555  31.286  1.00  3.00
ATOM    617  CG  ASP A  80      17.916  21.667  32.305  1.00  4.00
ATOM    618  OD1 ASP A  80      18.077  21.429  33.535  1.00  4.00
ATOM    619  OD2 ASP A  80      17.790  22.831  31.859  1.00  4.00
ATOM    620  N   PRO A  81      15.594  18.166  30.456  1.00  2.00
ATOM    621  CA  PRO A  81      15.067  17.413  29.303  1.00  2.00
ATOM    622  C   PRO A  81      15.331  18.151  28.001  1.00  2.00
ATOM    623  O   PRO A  81      14.517  19.038  27.667  1.00  2.00
ATOM    624  CB  PRO A  81      13.588  17.242  29.634  1.00  2.00
ATOM    625  CG  PRO A  81      13.521  17.408  31.136  1.00  2.00
ATOM    626  CD  PRO A  81      14.557  18.488  31.450  1.00  2.00
ATOM    627  N   ALA A  82      16.411  17.811  27.317  1.00  2.00
ATOM    628  CA  ALA A  82      16.764  18.476  26.039  1.00  1.00
ATOM    629  C   ALA A  82      17.400  17.423  25.149  1.00  2.00
ATOM    630  O   ALA A  82      17.851  16.367  25.611  1.00  2.00
ATOM    631  CB  ALA A  82      17.628  19.675  26.346  1.00  1.00
TER     632      ALA A  82 
