# Supplementary material for: Detection of circular permutations by Protein Language Models
Source: Comput Struct Biotechnol J. 2024 Dec 30;27:214–20. doi: 10.1016/j.csbj.2024.12.029 (PMC11757225; doi:10.1016/j.csbj.2024.12.029)
Supplement: Supplementary file 1 — Supplementary material [file mmc1.zip › Original_results/2PEL_3CNA/ICARUS/2pel_and_3cna/2pel_on_3cna/intermediate/alignments_level_1_3_PUs/ali_2pel_1_1_82-on-2Ozgy61jU8/2pel_1_1_82_2Ozgy61jU8_conect.pdb]

REMARK  File written by Kpax 5.0.5 on Wed Jun 12 18:30:59 2024.
REMARK  Query:      2Ozgy61jU8
ATOM      1  N   ALA A   1      29.489  21.099   0.203  1.00  0.00
ATOM      2  CA  ALA A   1      29.759  20.207   1.338  1.00  0.00
ATOM      3  C   ALA A   1      28.522  19.333   1.635  1.00  0.00
ATOM      4  O   ALA A   1      27.777  18.960   0.734  1.00  0.00
ATOM      5  CB  ALA A   1      30.095  21.040   2.592  1.00  0.00
ATOM      6  N   ASP A   2      28.378  19.065   2.928  1.00  0.00
ATOM      7  CA  ASP A   2      27.255  18.253   3.413  1.00  0.00
ATOM      8  C   ASP A   2      26.053  19.182   3.684  1.00  0.00
ATOM      9  O   ASP A   2      26.133  20.122   4.468  1.00  0.00
ATOM     10  CB  ASP A   2      27.644  17.542   4.720  1.00  0.00
ATOM     11  CG  ASP A   2      26.972  16.162   4.812  1.00  0.00
ATOM     12  OD1 ASP A   2      25.715  16.146   4.901  1.00  0.00
ATOM     13  OD2 ASP A   2      27.752  15.170   4.800  1.00  0.00
ATOM     14  N   THR A   3      24.983  18.851   2.973  1.00  0.00
ATOM     15  CA  THR A   3      23.748  19.646   3.081  1.00  0.00
ATOM     16  C   THR A   3      22.678  18.752   3.739  1.00  0.00
ATOM     17  O   THR A   3      22.784  17.527   3.738  1.00  0.00
ATOM     18  CB  THR A   3      23.318  20.083   1.669  1.00  0.00
ATOM     19  OG1 THR A   3      21.894  20.082   1.574  1.00  0.00
ATOM     20  CG2 THR A   3      23.864  19.073   0.640  1.00  0.00
ATOM     21  N   ILE A   4      21.687  19.438   4.286  1.00  0.00
ATOM     22  CA  ILE A   4      20.555  18.768   4.926  1.00  0.00
ATOM     23  C   ILE A   4      19.363  19.751   4.935  1.00  0.00
ATOM     24  O   ILE A   4      19.556  20.963   4.897  1.00  0.00
ATOM     25  CB  ILE A   4      20.873  18.299   6.352  1.00  0.00
ATOM     26  CG1 ILE A   4      20.693  19.444   7.364  1.00  0.00
ATOM     27  CG2 ILE A   4      22.302  17.732   6.415  1.00  0.00
ATOM     28  CD1 ILE A   4      20.949  20.791   6.659  1.00  0.00
ATOM     29  N   VAL A   5      18.201  19.137   4.966  1.00  0.00
ATOM     30  CA  VAL A   5      16.900  19.813   5.076  1.00  0.00
ATOM     31  C   VAL A   5      16.096  18.828   5.960  1.00  0.00
ATOM     32  O   VAL A   5      16.013  17.644   5.627  1.00  0.00
ATOM     33  CB  VAL A   5      16.222  19.965   3.706  1.00  0.00
ATOM     34  CG1 VAL A   5      14.794  20.526   3.850  1.00  0.00
ATOM     35  CG2 VAL A   5      17.048  20.902   2.804  1.00  0.00
ATOM     36  N   ALA A   6      15.671  19.316   7.118  1.00  0.00
ATOM     37  CA  ALA A   6      14.997  18.419   8.069  1.00  0.00
ATOM     38  C   ALA A   6      13.975  19.212   8.910  1.00  0.00
ATOM     39  O   ALA A   6      13.861  20.429   8.795  1.00  0.00
ATOM     40  CB  ALA A   6      16.040  17.754   8.990  1.00  0.00
ATOM     41  N   VAL A   7      13.266  18.418   9.692  1.00  0.00
ATOM     42  CA  VAL A   7      12.238  18.884  10.626  1.00  0.00
ATOM     43  C   VAL A   7      12.738  18.528  12.046  1.00  0.00
ATOM     44  O   VAL A   7      13.028  17.368  12.335  1.00  0.00
ATOM     45  CB  VAL A   7      10.915  18.149  10.339  1.00  0.00
ATOM     46  CG1 VAL A   7      10.883  17.642   8.887  1.00  0.00
ATOM     47  CG2 VAL A   7      10.734  16.984  11.328  1.00  0.00
ATOM     48  N   GLU A   8      12.864  19.575  12.853  1.00  0.00
ATOM     49  CA  GLU A   8      13.439  19.423  14.188  1.00  0.00
ATOM     50  C   GLU A   8      12.397  19.481  15.319  1.00  0.00
ATOM     51  O   GLU A   8      11.479  20.295  15.308  1.00  0.00
ATOM     52  CB  GLU A   8      14.520  20.497  14.434  1.00  0.00
ATOM     53  CG  GLU A   8      14.018  21.451  15.537  1.00  0.00
ATOM     54  CD  GLU A   8      14.932  22.688  15.609  1.00  0.00
ATOM     55  OE1 GLU A   8      16.109  22.482  16.008  1.00  0.00
ATOM     56  OE2 GLU A   8      14.409  23.781  15.265  1.00  0.00
ATOM     57  N   LEU A   9      12.671  18.623  16.295  1.00  0.00
ATOM     58  CA  LEU A   9      11.914  18.585  17.552  1.00  0.00
ATOM     59  C   LEU A   9      12.839  19.138  18.664  1.00  0.00
ATOM     60  O   LEU A   9      13.624  18.399  19.253  1.00  0.00
ATOM     61  CB  LEU A   9      11.530  17.134  17.902  1.00  0.00
ATOM     62  CG  LEU A   9      11.231  16.336  16.620  1.00  0.00
ATOM     63  CD1 LEU A   9      10.529  15.012  16.977  1.00  0.00
ATOM     64  CD2 LEU A   9      10.346  17.168  15.674  1.00  0.00
ATOM     65  N   ASP A  10      12.712  20.444  18.853  1.00  0.00
ATOM     66  CA  ASP A  10      13.559  21.160  19.815  1.00  0.00
ATOM     67  C   ASP A  10      12.818  21.330  21.154  1.00  0.00
ATOM     68  O   ASP A  10      11.961  22.200  21.297  1.00  0.00
ATOM     69  CB  ASP A  10      13.913  22.545  19.234  1.00  0.00
ATOM     70  CG  ASP A  10      15.436  22.760  19.256  1.00  0.00
ATOM     71  OD1 ASP A  10      16.000  22.880  18.135  1.00  0.00
ATOM     72  OD2 ASP A  10      15.973  22.803  20.395  1.00  0.00
ATOM     73  N   THR A  11      13.210  20.476  22.095  1.00  0.00
ATOM     74  CA  THR A  11      12.602  20.524  23.434  1.00  0.00
ATOM     75  C   THR A  11      13.354  21.563  24.291  1.00  0.00
ATOM     76  O   THR A  11      12.927  21.912  25.389  1.00  0.00
ATOM     77  CB  THR A  11      12.683  19.140  24.104  1.00  0.00
ATOM     78  OG1 THR A  11      14.038  18.918  24.503  1.00  0.00
ATOM     79  CG2 THR A  11      12.290  18.031  23.111  1.00  0.00
ATOM     80  N   TYR A  12      14.478  22.002  23.728  1.00  0.00
ATOM     81  CA  TYR A  12      15.348  22.941  24.438  1.00  0.00
ATOM     82  C   TYR A  12      15.490  24.287  23.707  1.00  0.00
ATOM     83  O   TYR A  12      16.160  24.396  22.682  1.00  0.00
ATOM     84  CB  TYR A  12      16.751  22.326  24.644  1.00  0.00
ATOM     85  CG  TYR A  12      17.399  23.057  25.839  1.00  0.00
ATOM     86  CD1 TYR A  12      17.643  22.370  27.032  1.00  0.00
ATOM     87  CD2 TYR A  12      17.820  24.384  25.687  1.00  0.00
ATOM     88  CE1 TYR A  12      18.292  23.023  28.088  1.00  0.00
ATOM     89  CE2 TYR A  12      18.469  25.035  26.742  1.00  0.00
ATOM     90  CZ  TYR A  12      18.726  24.345  27.933  1.00  0.00
ATOM     91  OH  TYR A  12      19.371  24.997  28.992  1.00  0.00
ATOM     92  N   PRO A  13      14.848  25.286  24.314  1.00  0.00
ATOM     93  CA  PRO A  13      14.910  26.642  23.761  1.00  0.00
ATOM     94  C   PRO A  13      16.341  27.205  23.874  1.00  0.00
ATOM     95  O   PRO A  13      16.833  27.470  24.971  1.00  0.00
ATOM     96  CB  PRO A  13      13.964  27.502  24.614  1.00  0.00
ATOM     97  CG  PRO A  13      13.438  26.609  25.744  1.00  0.00
ATOM     98  CD  PRO A  13      14.005  25.202  25.514  1.00  0.00
ATOM     99  N   ASN A  14      16.950  27.384  22.706  1.00  0.00
ATOM    100  CA  ASN A  14      18.290  27.986  22.651  1.00  0.00
ATOM    101  C   ASN A  14      18.191  29.293  21.830  1.00  0.00
ATOM    102  O   ASN A  14      18.430  29.295  20.625  1.00  0.00
ATOM    103  CB  ASN A  14      19.323  27.034  22.038  1.00  0.00
ATOM    104  CG  ASN A  14      19.272  25.638  22.680  1.00  0.00
ATOM    105  OD1 ASN A  14      19.096  24.628  21.998  1.00  0.00
ATOM    106  ND2 ASN A  14      19.478  25.635  23.995  1.00  0.00
ATOM    107  N   THR A  15      17.788  30.327  22.553  1.00  0.00
ATOM    108  CA  THR A  15      17.495  31.645  21.983  1.00  0.00
ATOM    109  C   THR A  15      18.785  32.287  21.439  1.00  0.00
ATOM    110  O   THR A  15      18.749  33.185  20.601  1.00  0.00
ATOM    111  CB  THR A  15      16.924  32.563  23.088  1.00  0.00
ATOM    112  OG1 THR A  15      17.868  32.552  24.164  1.00  0.00
ATOM    113  CG2 THR A  15      15.590  32.008  23.617  1.00  0.00
ATOM    114  N   ASP A  16      19.895  31.784  21.977  1.00  0.00
ATOM    115  CA  ASP A  16      21.190  32.315  21.521  1.00  0.00
ATOM    116  C   ASP A  16      21.232  32.271  19.984  1.00  0.00
ATOM    117  O   ASP A  16      21.264  33.308  19.323  1.00  0.00
ATOM    118  CB  ASP A  16      22.342  31.512  22.146  1.00  0.00
ATOM    119  CG  ASP A  16      23.467  32.480  22.560  1.00  0.00
ATOM    120  OD1 ASP A  16      23.218  33.251  23.525  1.00  0.00
ATOM    121  OD2 ASP A  16      24.526  32.411  21.881  1.00  0.00
ATOM    122  N   ILE A  17      21.200  31.043  19.473  1.00  0.00
ATOM    123  CA  ILE A  17      21.175  30.862  18.013  1.00  0.00
ATOM    124  C   ILE A  17      19.744  31.052  17.473  1.00  0.00
ATOM    125  O   ILE A  17      19.197  30.180  16.800  1.00  0.00
ATOM    126  CB  ILE A  17      21.693  29.459  17.649  1.00  0.00
ATOM    127  CG1 ILE A  17      20.766  28.384  18.244  1.00  0.00
ATOM    128  CG2 ILE A  17      23.136  29.265  18.147  1.00  0.00
ATOM    129  CD1 ILE A  17      21.327  26.980  17.949  1.00  0.00
ATOM    130  N   GLY A  18      19.200  32.220  17.802  1.00  0.00
ATOM    131  CA  GLY A  18      17.859  32.579  17.324  1.00  0.00
ATOM    132  C   GLY A  18      16.864  31.440  17.612  1.00  0.00
ATOM    133  O   GLY A  18      15.878  31.263  16.897  1.00  0.00
ATOM    134  N   ASP A  19      17.164  30.722  18.689  1.00  0.00
ATOM    135  CA  ASP A  19      16.234  29.664  19.141  1.00  0.00
ATOM    136  C   ASP A  19      15.236  30.338  20.111  1.00  0.00
ATOM    137  O   ASP A  19      15.632  31.155  20.941  1.00  0.00
ATOM    138  CB  ASP A  19      17.047  28.593  19.886  1.00  0.00
ATOM    139  CG  ASP A  19      16.662  27.166  19.470  1.00  0.00
ATOM    140  OD1 ASP A  19      15.753  27.029  18.609  1.00  0.00
ATOM    141  OD2 ASP A  19      17.306  26.248  20.054  1.00  0.00
ATOM    142  N   PRO A  20      13.964  29.997  19.920  1.00  0.00
ATOM    143  CA  PRO A  20      12.902  30.611  20.717  1.00  0.00
ATOM    144  C   PRO A  20      13.033  30.311  22.221  1.00  0.00
ATOM    145  O   PRO A  20      13.965  29.642  22.658  1.00  0.00
ATOM    146  CB  PRO A  20      11.568  30.082  20.175  1.00  0.00
ATOM    147  CG  PRO A  20      11.905  29.089  19.056  1.00  0.00
ATOM    148  CD  PRO A  20      13.433  29.057  18.922  1.00  0.00
ATOM    149  N   SER A  21      12.061  30.863  22.931  1.00  0.00
ATOM    150  CA  SER A  21      11.955  30.804  24.383  1.00  0.00
ATOM    151  C   SER A  21      11.331  29.508  24.919  1.00  0.00
ATOM    152  O   SER A  21      11.116  29.382  26.131  1.00  0.00
ATOM    153  CB  SER A  21      11.090  31.994  24.867  1.00  0.00
ATOM    154  OG  SER A  21      10.237  32.353  23.774  1.00  0.00
ATOM    155  N   TYR A  22      11.022  28.576  24.019  1.00  0.00
ATOM    156  CA  TYR A  22      10.368  27.343  24.479  1.00  0.00
ATOM    157  C   TYR A  22      10.579  26.166  23.512  1.00  0.00
ATOM    158  O   TYR A  22      10.734  26.351  22.308  1.00  0.00
ATOM    159  CB  TYR A  22       8.869  27.552  24.734  1.00  0.00
ATOM    160  CG  TYR A  22       8.224  28.404  23.628  1.00  0.00
ATOM    161  CD1 TYR A  22       7.561  27.795  22.556  1.00  0.00
ATOM    162  CD2 TYR A  22       8.388  29.795  23.644  1.00  0.00
ATOM    163  CE1 TYR A  22       7.040  28.576  21.516  1.00  0.00
ATOM    164  CE2 TYR A  22       7.869  30.575  22.605  1.00  0.00
ATOM    165  CZ  TYR A  22       7.215  29.965  21.527  1.00  0.00
ATOM    166  OH  TYR A  22       6.695  30.754  20.494  1.00  0.00
ATOM    167  N   PRO A  23      10.548  24.974  24.110  1.00  0.00
ATOM    168  CA  PRO A  23      10.692  23.740  23.332  1.00  0.00
ATOM    169  C   PRO A  23       9.645  23.681  22.204  1.00  0.00
ATOM    170  O   PRO A  23       8.452  23.872  22.427  1.00  0.00
ATOM    171  CB  PRO A  23      10.506  22.573  24.308  1.00  0.00
ATOM    172  CG  PRO A  23      10.367  23.182  25.709  1.00  0.00
ATOM    173  CD  PRO A  23      10.425  24.708  25.550  1.00  0.00
ATOM    174  N   HIS A  24      10.183  23.476  21.003  1.00  0.00
ATOM    175  CA  HIS A  24       9.357  23.558  19.793  1.00  0.00
ATOM    176  C   HIS A  24       9.841  22.618  18.668  1.00  0.00
ATOM    177  O   HIS A  24      10.837  21.916  18.804  1.00  0.00
ATOM    178  CB  HIS A  24       9.512  25.000  19.238  1.00  0.00
ATOM    179  CG  HIS A  24      10.972  25.264  19.006  1.00  0.00
ATOM    180  ND1 HIS A  24      11.857  25.345  20.063  1.00  0.00
ATOM    181  CD2 HIS A  24      11.649  25.481  17.835  1.00  0.00
ATOM    182  CE1 HIS A  24      13.043  25.591  19.512  1.00  0.00
ATOM    183  NE2 HIS A  24      12.961  25.681  18.186  1.00  0.00
ATOM    184  N   ILE A  25       9.093  22.720  17.576  1.00  0.00
ATOM    185  CA  ILE A  25       9.383  21.987  16.338  1.00  0.00
ATOM    186  C   ILE A  25       9.530  22.995  15.178  1.00  0.00
ATOM    187  O   ILE A  25       8.706  23.899  15.027  1.00  0.00
ATOM    188  CB  ILE A  25       8.215  21.023  16.041  1.00  0.00
ATOM    189  CG1 ILE A  25       6.927  21.558  16.699  1.00  0.00
ATOM    190  CG2 ILE A  25       8.548  19.635  16.626  1.00  0.00
ATOM    191  CD1 ILE A  25       6.158  22.458  15.715  1.00  0.00
ATOM    192  N   GLY A  26      10.605  22.822  14.412  1.00  0.00
ATOM    193  CA  GLY A  26      10.865  23.752  13.304  1.00  0.00
ATOM    194  C   GLY A  26      11.535  23.057  12.105  1.00  0.00
ATOM    195  O   GLY A  26      12.167  22.012  12.244  1.00  0.00
ATOM    196  N   ILE A  27      11.344  23.697  10.956  1.00  0.00
ATOM    197  CA  ILE A  27      11.890  23.201   9.687  1.00  0.00
ATOM    198  C   ILE A  27      13.221  23.922   9.387  1.00  0.00
ATOM    199  O   ILE A  27      13.251  25.131   9.167  1.00  0.00
ATOM    200  CB  ILE A  27      10.904  23.479   8.536  1.00  0.00
ATOM    201  CG1 ILE A  27      10.088  22.212   8.221  1.00  0.00
ATOM    202  CG2 ILE A  27      11.672  23.942   7.284  1.00  0.00
ATOM    203  CD1 ILE A  27       8.623  22.412   8.653  1.00  0.00
ATOM    204  N   ASP A  28      14.277  23.116   9.401  1.00  0.00
ATOM    205  CA  ASP A  28      15.622  23.648   9.146  1.00  0.00
ATOM    206  C   ASP A  28      16.027  23.404   7.679  1.00  0.00
ATOM    207  O   ASP A  28      16.035  22.268   7.209  1.00  0.00
ATOM    208  CB  ASP A  28      16.639  22.963  10.079  1.00  0.00
ATOM    209  CG  ASP A  28      16.293  23.251  11.551  1.00  0.00
ATOM    210  OD1 ASP A  28      16.618  22.356  12.378  1.00  0.00
ATOM    211  OD2 ASP A  28      15.727  24.351  11.791  1.00  0.00
ATOM    212  N   ILE A  29      16.371  24.509   7.026  1.00  0.00
ATOM    213  CA  ILE A  29      16.829  24.443   5.629  1.00  0.00
ATOM    214  C   ILE A  29      18.319  24.848   5.597  1.00  0.00
ATOM    215  O   ILE A  29      18.651  26.028   5.702  1.00  0.00
ATOM    216  CB  ILE A  29      16.022  25.418   4.751  1.00  0.00
ATOM    217  CG1 ILE A  29      14.574  25.524   5.264  1.00  0.00
ATOM    218  CG2 ILE A  29      16.022  24.935   3.287  1.00  0.00
ATOM    219  CD1 ILE A  29      13.833  24.199   5.005  1.00  0.00
ATOM    220  N   LYS A  30      19.161  23.825   5.481  1.00  0.00
ATOM    221  CA  LYS A  30      20.611  24.078   5.481  1.00  0.00
ATOM    222  C   LYS A  30      20.993  24.867   6.751  1.00  0.00
ATOM    223  O   LYS A  30      22.163  25.187   6.960  1.00  0.00
ATOM    224  CB  LYS A  30      21.007  24.901   4.241  1.00  0.00
ATOM    225  CG  LYS A  30      20.647  24.164   2.940  1.00  0.00
ATOM    226  CD  LYS A  30      21.749  24.377   1.886  1.00  0.00
ATOM    227  CE  LYS A  30      21.928  25.874   1.578  1.00  0.00
ATOM    228  NZ  LYS A  30      22.571  26.048   0.267  1.00  0.00
ATOM    229  N   SER A  31      19.969  25.171   7.544  1.00  0.00
ATOM    230  CA  SER A  31      20.190  25.967   8.759  1.00  0.00
ATOM    231  C   SER A  31      19.376  25.434   9.952  1.00  0.00
ATOM    232  O   SER A  31      18.251  24.963   9.796  1.00  0.00
ATOM    233  CB  SER A  31      19.804  27.437   8.492  1.00  0.00
ATOM    234  OG  SER A  31      20.066  28.174   9.690  1.00  0.00
ATOM    235  N   VAL A  32      19.997  25.561  11.120  1.00  0.00
ATOM    236  CA  VAL A  32      19.354  25.142  12.376  1.00  0.00
ATOM    237  C   VAL A  32      18.215  26.131  12.713  1.00  0.00
ATOM    238  O   VAL A  32      17.157  25.737  13.196  1.00  0.00
ATOM    239  CB  VAL A  32      20.403  25.171  13.507  1.00  0.00
ATOM    240  CG1 VAL A  32      20.123  24.052  14.525  1.00  0.00
ATOM    241  CG2 VAL A  32      21.813  25.004  12.909  1.00  0.00
ATOM    242  N   ARG A  33      18.507  27.390  12.413  1.00  0.00
ATOM    243  CA  ARG A  33      17.560  28.487  12.629  1.00  0.00
ATOM    244  C   ARG A  33      16.288  28.310  11.778  1.00  0.00
ATOM    245  O   ARG A  33      16.113  28.975  10.758  1.00  0.00
ATOM    246  CB  ARG A  33      18.241  29.823  12.275  1.00  0.00
ATOM    247  CG  ARG A  33      19.601  29.926  12.992  1.00  0.00
ATOM    248  CD  ARG A  33      20.084  31.386  12.952  1.00  0.00
ATOM    249  NE  ARG A  33      21.431  31.498  13.531  1.00  0.00
ATOM    250  CZ  ARG A  33      21.633  32.326  14.553  1.00  0.00
ATOM    251  NH1 ARG A  33      20.634  33.089  14.990  1.00  0.00
ATOM    252  NH2 ARG A  33      22.823  32.386  15.141  1.00  0.00
ATOM    253  N   SER A  34      15.452  27.397  12.255  1.00  0.00
ATOM    254  CA  SER A  34      14.190  27.074  11.586  1.00  0.00
ATOM    255  C   SER A  34      13.643  28.290  10.816  1.00  0.00
ATOM    256  O   SER A  34      13.743  29.429  11.266  1.00  0.00
ATOM    257  CB  SER A  34      13.148  26.615  12.627  1.00  0.00
ATOM    258  OG  SER A  34      13.854  26.204  13.801  1.00  0.00
ATOM    259  N   LYS A  35      13.049  27.969   9.670  1.00  0.00
ATOM    260  CA  LYS A  35      12.402  29.008   8.854  1.00  0.00
ATOM    261  C   LYS A  35      11.009  29.314   9.444  1.00  0.00
ATOM    262  O   LYS A  35      10.490  30.418   9.298  1.00  0.00
ATOM    263  CB  LYS A  35      12.273  28.528   7.398  1.00  0.00
ATOM    264  CG  LYS A  35      13.512  28.957   6.590  1.00  0.00
ATOM    265  CD  LYS A  35      14.802  28.584   7.342  1.00  0.00
ATOM    266  CE  LYS A  35      15.999  28.583   6.373  1.00  0.00
ATOM    267  NZ  LYS A  35      16.666  29.892   6.386  1.00  0.00
ATOM    268  N   LYS A  36      10.492  28.294  10.115  1.00  0.00
ATOM    269  CA  LYS A  36       9.207  28.383  10.812  1.00  0.00
ATOM    270  C   LYS A  36       9.282  27.547  12.106  1.00  0.00
ATOM    271  O   LYS A  36      10.164  26.704  12.262  1.00  0.00
ATOM    272  CB  LYS A  36       8.051  27.894   9.923  1.00  0.00
ATOM    273  CG  LYS A  36       6.871  28.878  10.032  1.00  0.00
ATOM    274  CD  LYS A  36       5.667  28.379   9.214  1.00  0.00
ATOM    275  CE  LYS A  36       4.429  29.242   9.525  1.00  0.00
ATOM    276  NZ  LYS A  36       4.814  30.655   9.637  1.00  0.00
ATOM    277  N   THR A  37       8.340  27.842  12.995  1.00  0.00
ATOM    278  CA  THR A  37       8.293  27.142  14.287  1.00  0.00
ATOM    279  C   THR A  37       6.856  27.168  14.844  1.00  0.00
ATOM    280  O   THR A  37       5.985  27.870  14.336  1.00  0.00
ATOM    281  CB  THR A  37       9.243  27.837  15.285  1.00  0.00
ATOM    282  OG1 THR A  37       8.429  28.517  16.247  1.00  0.00
ATOM    283  CG2 THR A  37      10.077  28.906  14.551  1.00  0.00
ATOM    284  N   ALA A  38       6.681  26.377  15.898  1.00  0.00
ATOM    285  CA  ALA A  38       5.362  26.275  16.539  1.00  0.00
ATOM    286  C   ALA A  38       5.529  25.745  17.974  1.00  0.00
ATOM    287  O   ALA A  38       6.081  24.667  18.194  1.00  0.00
ATOM    288  CB  ALA A  38       4.445  25.337  15.732  1.00  0.00
ATOM    289  N   LYS A  39       5.017  26.537  18.917  1.00  0.00
ATOM    290  CA  LYS A  39       5.074  26.085  20.319  1.00  0.00
ATOM    291  C   LYS A  39       4.696  24.591  20.367  1.00  0.00
ATOM    292  O   LYS A  39       3.788  24.149  19.666  1.00  0.00
ATOM    293  CB  LYS A  39       4.121  26.916  21.193  1.00  0.00
ATOM    294  CG  LYS A  39       4.481  26.738  22.681  1.00  0.00
ATOM    295  CD  LYS A  39       4.333  28.075  23.428  1.00  0.00
ATOM    296  CE  LYS A  39       2.860  28.296  23.823  1.00  0.00
ATOM    297  NZ  LYS A  39       2.717  29.566  24.548  1.00  0.00
ATOM    298  N   TRP A  40       5.448  23.876  21.194  1.00  0.00
ATOM    299  CA  TRP A  40       5.265  22.419  21.305  1.00  0.00
ATOM    300  C   TRP A  40       5.432  21.998  22.777  1.00  0.00
ATOM    301  O   TRP A  40       6.537  21.961  23.311  1.00  0.00
ATOM    302  CB  TRP A  40       6.325  21.735  20.427  1.00  0.00
ATOM    303  CG  TRP A  40       6.506  20.280  20.724  1.00  0.00
ATOM    304  CD1 TRP A  40       5.648  19.450  21.327  1.00  0.00
ATOM    305  CD2 TRP A  40       7.681  19.525  20.402  1.00  0.00
ATOM    306  NE1 TRP A  40       6.195  18.184  21.382  1.00  0.00
ATOM    307  CE2 TRP A  40       7.415  18.228  20.855  1.00  0.00
ATOM    308  CE3 TRP A  40       8.907  19.824  19.797  1.00  0.00
ATOM    309  CZ2 TRP A  40       8.373  17.221  20.696  1.00  0.00
ATOM    310  CZ3 TRP A  40       9.871  18.820  19.645  1.00  0.00
ATOM    311  CH2 TRP A  40       9.606  17.525  20.107  1.00  0.00
ATOM    312  N   ASN A  41       4.280  21.671  23.355  1.00  0.00
ATOM    313  CA  ASN A  41       4.258  21.209  24.748  1.00  0.00
ATOM    314  C   ASN A  41       4.593  19.705  24.800  1.00  0.00
ATOM    315  O   ASN A  41       3.732  18.850  24.607  1.00  0.00
ATOM    316  CB  ASN A  41       2.877  21.465  25.373  1.00  0.00
ATOM    317  CG  ASN A  41       2.623  22.973  25.545  1.00  0.00
ATOM    318  OD1 ASN A  41       1.604  23.503  25.105  1.00  0.00
ATOM    319  ND2 ASN A  41       3.572  23.604  26.232  1.00  0.00
ATOM    320  N   MET A  42       5.872  19.468  25.058  1.00  0.00
ATOM    321  CA  MET A  42       6.406  18.102  25.135  1.00  0.00
ATOM    322  C   MET A  42       5.725  17.329  26.280  1.00  0.00
ATOM    323  O   MET A  42       5.211  17.922  27.227  1.00  0.00
ATOM    324  CB  MET A  42       7.923  18.197  25.396  1.00  0.00
ATOM    325  CG  MET A  42       8.459  16.884  25.993  1.00  0.00
ATOM    326  SD  MET A  42      10.161  17.005  26.601  1.00  0.00
ATOM    327  CE  MET A  42      10.037  17.608  28.304  1.00  0.00
ATOM    328  N   SER A 119       3.295  10.616 -17.769  1.00  0.00
ATOM    329  CA  SER A 119       2.044  10.325 -18.479  1.00  0.00
ATOM    330  C   SER A 119       2.037   8.862 -18.956  1.00  0.00
ATOM    331  O   SER A 119       1.112   8.435 -19.647  1.00  0.00
ATOM    332  CB  SER A 119       1.887  11.289 -19.669  1.00  0.00
ATOM    333  OG  SER A 119       0.520  11.275 -20.083  1.00  0.00
ATOM    334  N   THR A 120       3.078   8.145 -18.538  1.00  0.00
ATOM    335  CA  THR A 120       3.159   6.712 -18.867  1.00  0.00
ATOM    336  C   THR A 120       2.146   5.964 -17.969  1.00  0.00
ATOM    337  O   THR A 120       1.699   4.869 -18.294  1.00  0.00
ATOM    338  CB  THR A 120       4.566   6.157 -18.582  1.00  0.00
ATOM    339  OG1 THR A 120       5.529   7.017 -19.189  1.00  0.00
ATOM    340  CG2 THR A 120       4.703   4.747 -19.185  1.00  0.00
ATOM    341  N   HIS A 121       1.846   6.645 -16.869  1.00  0.00
ATOM    342  CA  HIS A 121       0.918   6.105 -15.875  1.00  0.00
ATOM    343  C   HIS A 121       1.442   4.767 -15.323  1.00  0.00
ATOM    344  O   HIS A 121       0.756   3.748 -15.379  1.00  0.00
ATOM    345  CB  HIS A 121      -0.495   5.964 -16.447  1.00  0.00
ATOM    346  CG  HIS A 121      -0.494   5.685 -17.917  1.00  0.00
ATOM    347  ND1 HIS A 121      -0.321   6.683 -18.854  1.00  0.00
ATOM    348  CD2 HIS A 121      -0.640   4.480 -18.561  1.00  0.00
ATOM    349  CE1 HIS A 121      -0.381   6.065 -20.032  1.00  0.00
ATOM    350  NE2 HIS A 121      -0.566   4.753 -19.902  1.00  0.00
ATOM    351  N   GLN A 122       2.666   4.834 -14.806  1.00  0.00
ATOM    352  CA  GLN A 122       3.266   3.648 -14.176  1.00  0.00
ATOM    353  C   GLN A 122       3.436   3.941 -12.666  1.00  0.00
ATOM    354  O   GLN A 122       2.863   3.264 -11.820  1.00  0.00
ATOM    355  CB  GLN A 122       4.657   3.353 -14.769  1.00  0.00
ATOM    356  CG  GLN A 122       4.824   4.055 -16.125  1.00  0.00
ATOM    357  CD  GLN A 122       6.135   3.627 -16.808  1.00  0.00
ATOM    358  OE1 GLN A 122       6.115   2.880 -17.786  1.00  0.00
ATOM    359  NE2 GLN A 122       7.233   4.163 -16.283  1.00  0.00
ATOM    360  N   THR A 123       4.259   4.954 -12.432  1.00  0.00
ATOM    361  CA  THR A 123       4.635   5.365 -11.082  1.00  0.00
ATOM    362  C   THR A 123       5.732   4.419 -10.558  1.00  0.00
ATOM    363  O   THR A 123       5.827   3.267 -10.978  1.00  0.00
ATOM    364  CB  THR A 123       3.454   5.459 -10.112  1.00  0.00
ATOM    365  OG1 THR A 123       3.489   6.757  -9.507  1.00  0.00
ATOM    366  CG2 THR A 123       3.594   4.407  -8.995  1.00  0.00
ATOM    367  N   ASP A 124       6.553   5.002  -9.698  1.00  0.00
ATOM    368  CA  ASP A 124       7.719   4.285  -9.149  1.00  0.00
ATOM    369  C   ASP A 124       7.737   4.539  -7.630  1.00  0.00
ATOM    370  O   ASP A 124       7.677   5.693  -7.196  1.00  0.00
ATOM    371  CB  ASP A 124       8.983   4.871  -9.819  1.00  0.00
ATOM    372  CG  ASP A 124       9.229   4.141 -11.155  1.00  0.00
ATOM    373  OD1 ASP A 124      10.293   3.471 -11.230  1.00  0.00
ATOM    374  OD2 ASP A 124       8.340   4.292 -12.034  1.00  0.00
ATOM    375  N   ALA A 125       7.751   3.459  -6.842  1.00  0.00
ATOM    376  CA  ALA A 125       7.588   3.678  -5.400  1.00  0.00
ATOM    377  C   ALA A 125       8.507   2.854  -4.486  1.00  0.00
ATOM    378  O   ALA A 125       9.134   1.882  -4.896  1.00  0.00
ATOM    379  CB  ALA A 125       6.120   3.435  -4.996  1.00  0.00
ATOM    380  N   LEU A 126       8.514   3.307  -3.256  1.00  0.00
ATOM    381  CA  LEU A 126       9.176   2.668  -2.109  1.00  0.00
ATOM    382  C   LEU A 126       8.502   3.110  -0.795  1.00  0.00
ATOM    383  O   LEU A 126       8.365   4.302  -0.527  1.00  0.00
ATOM    384  CB  LEU A 126      10.671   3.024  -2.112  1.00  0.00
ATOM    385  CG  LEU A 126      11.215   3.177  -0.682  1.00  0.00
ATOM    386  CD1 LEU A 126      12.199   2.035  -0.364  1.00  0.00
ATOM    387  CD2 LEU A 126      11.932   4.533  -0.537  1.00  0.00
ATOM    388  N   HIS A 127       8.105   2.099  -0.034  1.00  0.00
ATOM    389  CA  HIS A 127       7.471   2.302   1.276  1.00  0.00
ATOM    390  C   HIS A 127       8.071   1.288   2.260  1.00  0.00
ATOM    391  O   HIS A 127       8.843   0.413   1.855  1.00  0.00
ATOM    392  CB  HIS A 127       5.953   2.296   1.189  1.00  0.00
ATOM    393  CG  HIS A 127       5.221   1.371   2.102  1.00  0.00
ATOM    394  ND1 HIS A 127       5.853   0.499   2.961  1.00  0.00
ATOM    395  CD2 HIS A 127       3.857   1.243   2.258  1.00  0.00
ATOM    396  CE1 HIS A 127       4.873  -0.141   3.596  1.00  0.00
ATOM    397  NE2 HIS A 127       3.669   0.275   3.210  1.00  0.00
ATOM    398  N   PHE A 128       7.734   1.450   3.538  1.00  0.00
ATOM    399  CA  PHE A 128       8.330   0.537   4.533  1.00  0.00
ATOM    400  C   PHE A 128       8.100   1.071   5.958  1.00  0.00
ATOM    401  O   PHE A 128       8.038   2.281   6.173  1.00  0.00
ATOM    402  CB  PHE A 128       9.838   0.398   4.243  1.00  0.00
ATOM    403  CG  PHE A 128      10.598   1.679   4.632  1.00  0.00
ATOM    404  CD1 PHE A 128      11.015   1.862   5.956  1.00  0.00
ATOM    405  CD2 PHE A 128      10.944   2.621   3.656  1.00  0.00
ATOM    406  CE1 PHE A 128      11.765   2.991   6.307  1.00  0.00
ATOM    407  CE2 PHE A 128      11.694   3.751   4.006  1.00  0.00
ATOM    408  CZ  PHE A 128      12.100   3.938   5.332  1.00  0.00
ATOM    409  N   MET A 129       7.959   0.122   6.879  1.00  0.00
ATOM    410  CA  MET A 129       7.700   0.464   8.286  1.00  0.00
ATOM    411  C   MET A 129       8.498  -0.455   9.235  1.00  0.00
ATOM    412  O   MET A 129       8.741  -1.618   8.912  1.00  0.00
ATOM    413  CB  MET A 129       6.194   0.302   8.557  1.00  0.00
ATOM    414  CG  MET A 129       5.393   0.452   7.243  1.00  0.00
ATOM    415  SD  MET A 129       3.628   0.144   7.559  1.00  0.00
ATOM    416  CE  MET A 129       3.639  -0.271   9.326  1.00  0.00
ATOM    417  N   PHE A 130       8.872   0.114  10.377  1.00  0.00
ATOM    418  CA  PHE A 130       9.572  -0.638  11.425  1.00  0.00
ATOM    419  C   PHE A 130       8.860  -0.457  12.783  1.00  0.00
ATOM    420  O   PHE A 130       7.997   0.407  12.936  1.00  0.00
ATOM    421  CB  PHE A 130      11.036  -0.185  11.568  1.00  0.00
ATOM    422  CG  PHE A 130      11.813  -0.385  10.256  1.00  0.00
ATOM    423  CD1 PHE A 130      12.282  -1.657   9.906  1.00  0.00
ATOM    424  CD2 PHE A 130      12.118   0.725   9.458  1.00  0.00
ATOM    425  CE1 PHE A 130      13.046  -1.820   8.743  1.00  0.00
ATOM    426  CE2 PHE A 130      12.879   0.559   8.294  1.00  0.00
ATOM    427  CZ  PHE A 130      13.340  -0.713   7.938  1.00  0.00
ATOM    428  N   ASN A 131       9.261  -1.306  13.724  1.00  0.00
ATOM    429  CA  ASN A 131       8.657  -1.286  15.063  1.00  0.00
ATOM    430  C   ASN A 131       9.480  -2.185  16.008  1.00  0.00
ATOM    431  O   ASN A 131       9.614  -1.900  17.195  1.00  0.00
ATOM    432  CB  ASN A 131       7.210  -1.804  15.014  1.00  0.00
ATOM    433  CG  ASN A 131       6.400  -1.063  13.937  1.00  0.00
ATOM    434  OD1 ASN A 131       6.425  -1.405  12.757  1.00  0.00
ATOM    435  ND2 ASN A 131       5.721  -0.024  14.420  1.00  0.00
ATOM    436  N   GLN A 132      10.000  -3.254  15.410  1.00  0.00
ATOM    437  CA  GLN A 132      10.871  -4.168  16.161  1.00  0.00
ATOM    438  C   GLN A 132      12.310  -4.063  15.609  1.00  0.00
ATOM    439  O   GLN A 132      12.707  -4.803  14.714  1.00  0.00
ATOM    440  CB  GLN A 132      10.387  -5.623  16.075  1.00  0.00
ATOM    441  CG  GLN A 132       9.956  -6.110  17.474  1.00  0.00
ATOM    442  CD  GLN A 132       8.458  -5.793  17.658  1.00  0.00
ATOM    443  OE1 GLN A 132       7.754  -5.497  16.695  1.00  0.00
ATOM    444  NE2 GLN A 132       8.056  -5.835  18.924  1.00  0.00
ATOM    445  N   PHE A 133      13.015  -3.109  16.202  1.00  0.00
ATOM    446  CA  PHE A 133      14.394  -2.799  15.826  1.00  0.00
ATOM    447  C   PHE A 133      15.401  -3.804  16.416  1.00  0.00
ATOM    448  O   PHE A 133      15.985  -3.556  17.471  1.00  0.00
ATOM    449  CB  PHE A 133      14.752  -1.381  16.325  1.00  0.00
ATOM    450  CG  PHE A 133      14.456  -0.343  15.228  1.00  0.00
ATOM    451  CD1 PHE A 133      13.897   0.893  15.577  1.00  0.00
ATOM    452  CD2 PHE A 133      14.813  -0.602  13.900  1.00  0.00
ATOM    453  CE1 PHE A 133      13.682   1.868  14.596  1.00  0.00
ATOM    454  CE2 PHE A 133      14.597   0.372  12.918  1.00  0.00
ATOM    455  CZ  PHE A 133      14.028   1.603  13.265  1.00  0.00
ATOM    456  N   SER A 134      15.593  -4.888  15.674  1.00  0.00
ATOM    457  CA  SER A 134      16.559  -5.919  16.081  1.00  0.00
ATOM    458  C   SER A 134      18.001  -5.382  15.963  1.00  0.00
ATOM    459  O   SER A 134      18.231  -4.314  15.398  1.00  0.00
ATOM    460  CB  SER A 134      16.406  -7.138  15.143  1.00  0.00
ATOM    461  OG  SER A 134      16.993  -6.784  13.887  1.00  0.00
ATOM    462  N   LYS A 135      18.921  -6.185  16.486  1.00  0.00
ATOM    463  CA  LYS A 135      20.351  -5.859  16.421  1.00  0.00
ATOM    464  C   LYS A 135      20.950  -6.266  15.061  1.00  0.00
ATOM    465  O   LYS A 135      20.799  -7.402  14.614  1.00  0.00
ATOM    466  CB  LYS A 135      21.099  -6.601  17.549  1.00  0.00
ATOM    467  CG  LYS A 135      20.077  -7.349  18.429  1.00  0.00
ATOM    468  CD  LYS A 135      20.777  -8.511  19.160  1.00  0.00
ATOM    469  CE  LYS A 135      22.304  -8.354  19.028  1.00  0.00
ATOM    470  NZ  LYS A 135      22.709  -7.021  19.500  1.00  0.00
ATOM    471  N   ASP A 136      21.614  -5.290  14.450  1.00  0.00
ATOM    472  CA  ASP A 136      22.205  -5.497  13.121  1.00  0.00
ATOM    473  C   ASP A 136      21.096  -5.412  12.053  1.00  0.00
ATOM    474  O   ASP A 136      20.664  -6.426  11.508  1.00  0.00
ATOM    475  CB  ASP A 136      22.909  -6.863  13.042  1.00  0.00
ATOM    476  CG  ASP A 136      21.864  -7.981  12.870  1.00  0.00
ATOM    477  OD1 ASP A 136      21.759  -8.471  11.714  1.00  0.00
ATOM    478  OD2 ASP A 136      21.221  -8.296  13.907  1.00  0.00
ATOM    479  N   GLN A 137      20.668  -4.175  11.821  1.00  0.00
ATOM    480  CA  GLN A 137      19.614  -3.929  10.826  1.00  0.00
ATOM    481  C   GLN A 137      20.093  -4.379   9.432  1.00  0.00
ATOM    482  O   GLN A 137      19.539  -5.315   8.854  1.00  0.00
ATOM    483  CB  GLN A 137      19.234  -2.440  10.812  1.00  0.00
ATOM    484  CG  GLN A 137      17.725  -2.244  11.035  1.00  0.00
ATOM    485  CD  GLN A 137      17.073  -3.553  11.516  1.00  0.00
ATOM    486  OE1 GLN A 137      16.841  -4.477  10.739  1.00  0.00
ATOM    487  NE2 GLN A 137      16.837  -3.572  12.825  1.00  0.00
ATOM    488  N   LYS A 138      21.120  -3.689   8.950  1.00  0.00
ATOM    489  CA  LYS A 138      21.707  -4.015   7.643  1.00  0.00
ATOM    490  C   LYS A 138      21.113  -3.105   6.552  1.00  0.00
ATOM    491  O   LYS A 138      21.806  -2.662   5.640  1.00  0.00
ATOM    492  CB  LYS A 138      21.438  -5.490   7.290  1.00  0.00
ATOM    493  CG  LYS A 138      22.727  -6.306   7.509  1.00  0.00
ATOM    494  CD  LYS A 138      22.361  -7.710   8.028  1.00  0.00
ATOM    495  CE  LYS A 138      23.357  -8.138   9.121  1.00  0.00
ATOM    496  NZ  LYS A 138      24.471  -8.880   8.512  1.00  0.00
ATOM    497  N   ASP A 139      19.820  -2.862   6.733  1.00  0.00
ATOM    498  CA  ASP A 139      19.108  -1.952   5.818  1.00  0.00
ATOM    499  C   ASP A 139      19.064  -0.580   6.529  1.00  0.00
ATOM    500  O   ASP A 139      18.596   0.416   5.993  1.00  0.00
ATOM    501  CB  ASP A 139      17.697  -2.489   5.543  1.00  0.00
ATOM    502  CG  ASP A 139      17.011  -2.935   6.845  1.00  0.00
ATOM    503  OD1 ASP A 139      16.344  -4.004   6.777  1.00  0.00
ATOM    504  OD2 ASP A 139      17.183  -2.193   7.848  1.00  0.00
ATOM    505  N   LEU A 140      19.600  -0.652   7.741  1.00  0.00
ATOM    506  CA  LEU A 140      19.706   0.505   8.632  1.00  0.00
ATOM    507  C   LEU A 140      21.131   1.094   8.536  1.00  0.00
ATOM    508  O   LEU A 140      22.104   0.366   8.354  1.00  0.00
ATOM    509  CB  LEU A 140      19.455   0.062  10.087  1.00  0.00
ATOM    510  CG  LEU A 140      18.167   0.706  10.627  1.00  0.00
ATOM    511  CD1 LEU A 140      18.139   2.211  10.310  1.00  0.00
ATOM    512  CD2 LEU A 140      16.934   0.004  10.030  1.00  0.00
ATOM    513  N   ILE A 141      21.162   2.415   8.660  1.00  0.00
ATOM    514  CA  ILE A 141      22.429   3.153   8.570  1.00  0.00
ATOM    515  C   ILE A 141      22.629   3.963   9.868  1.00  0.00
ATOM    516  O   ILE A 141      22.238   5.124   9.957  1.00  0.00
ATOM    517  CB  ILE A 141      22.400   4.105   7.360  1.00  0.00
ATOM    518  CG1 ILE A 141      23.740   4.034   6.604  1.00  0.00
ATOM    519  CG2 ILE A 141      22.140   5.546   7.838  1.00  0.00
ATOM    520  CD1 ILE A 141      24.689   5.133   7.117  1.00  0.00
ATOM    521  N   LEU A 142      23.221   3.265  10.829  1.00  0.00
ATOM    522  CA  LEU A 142      23.446   3.831  12.162  1.00  0.00
ATOM    523  C   LEU A 142      24.848   4.461  12.254  1.00  0.00
ATOM    524  O   LEU A 142      25.834   3.902  11.783  1.00  0.00
ATOM    525  CB  LEU A 142      23.331   2.711  13.219  1.00  0.00
ATOM    526  CG  LEU A 142      22.155   1.798  12.815  1.00  0.00
ATOM    527  CD1 LEU A 142      22.076   0.586  13.757  1.00  0.00
ATOM    528  CD2 LEU A 142      20.853   2.621  12.866  1.00  0.00
ATOM    529  N   GLN A 143      24.840   5.630  12.884  1.00  0.00
ATOM    530  CA  GLN A 143      26.083   6.384  13.080  1.00  0.00
ATOM    531  C   GLN A 143      26.007   7.140  14.423  1.00  0.00
ATOM    532  O   GLN A 143      25.051   7.867  14.685  1.00  0.00
ATOM    533  CB  GLN A 143      26.278   7.387  11.928  1.00  0.00
ATOM    534  CG  GLN A 143      27.638   8.089  12.095  1.00  0.00
ATOM    535  CD  GLN A 143      28.090   8.016  13.566  1.00  0.00
ATOM    536  OE1 GLN A 143      28.967   7.236  13.930  1.00  0.00
ATOM    537  NE2 GLN A 143      27.471   8.893  14.353  1.00  0.00
ATOM    538  N   GLY A 144      27.048   6.915  15.216  1.00  0.00
ATOM    539  CA  GLY A 144      27.146   7.552  16.530  1.00  0.00
ATOM    540  C   GLY A 144      26.508   6.684  17.632  1.00  0.00
ATOM    541  O   GLY A 144      26.383   5.470  17.501  1.00  0.00
ATOM    542  N   ASP A 145      26.140   7.397  18.687  1.00  0.00
ATOM    543  CA  ASP A 145      25.526   6.810  19.877  1.00  0.00
ATOM    544  C   ASP A 145      24.277   5.984  19.526  1.00  0.00
ATOM    545  O   ASP A 145      23.649   5.386  20.400  1.00  0.00
ATOM    546  CB  ASP A 145      25.141   7.947  20.845  1.00  0.00
ATOM    547  CG  ASP A 145      26.414   8.641  21.365  1.00  0.00
ATOM    548  OD1 ASP A 145      26.630   9.806  20.938  1.00  0.00
ATOM    549  OD2 ASP A 145      27.111   7.972  22.175  1.00  0.00
ATOM    550  N   ALA A 146      23.966   5.985  18.234  1.00  0.00
ATOM    551  CA  ALA A 146      22.807   5.218  17.755  1.00  0.00
ATOM    552  C   ALA A 146      22.986   3.726  18.093  1.00  0.00
ATOM    553  O   ALA A 146      24.054   3.156  17.874  1.00  0.00
ATOM    554  CB  ALA A 146      22.646   5.399  16.233  1.00  0.00
ATOM    555  N   THR A 147      21.904   3.151  18.609  1.00  0.00
ATOM    556  CA  THR A 147      21.917   1.727  18.968  1.00  0.00
ATOM    557  C   THR A 147      20.588   1.058  18.564  1.00  0.00
ATOM    558  O   THR A 147      19.589   1.731  18.320  1.00  0.00
ATOM    559  CB  THR A 147      22.130   1.562  20.485  1.00  0.00
ATOM    560  OG1 THR A 147      23.255   2.359  20.862  1.00  0.00
ATOM    561  CG2 THR A 147      22.453   0.093  20.816  1.00  0.00
ATOM    562  N   THR A 148      20.660  -0.267  18.511  1.00  0.00
ATOM    563  CA  THR A 148      19.500  -1.070  18.098  1.00  0.00
ATOM    564  C   THR A 148      19.535  -2.432  18.819  1.00  0.00
ATOM    565  O   THR A 148      20.555  -3.120  18.811  1.00  0.00
ATOM    566  CB  THR A 148      19.553  -1.289  16.573  1.00  0.00
ATOM    567  OG1 THR A 148      18.710  -0.313  15.958  1.00  0.00
ATOM    568  CG2 THR A 148      19.023  -2.688  16.213  1.00  0.00
ATOM    569  N   GLY A 149      18.395  -2.763  19.416  1.00  0.00
ATOM    570  CA  GLY A 149      18.274  -4.040  20.136  1.00  0.00
ATOM    571  C   GLY A 149      18.294  -3.784  21.656  1.00  0.00
ATOM    572  O   GLY A 149      19.337  -3.904  22.298  1.00  0.00
ATOM    573  N   THR A 150      17.120  -3.428  22.164  1.00  0.00
ATOM    574  CA  THR A 150      16.966  -3.159  23.604  1.00  0.00
ATOM    575  C   THR A 150      15.585  -3.687  24.054  1.00  0.00
ATOM    576  O   THR A 150      15.451  -4.346  25.080  1.00  0.00
ATOM    577  CB  THR A 150      17.020  -1.637  23.851  1.00  0.00
ATOM    578  OG1 THR A 150      15.744  -1.093  23.499  1.00  0.00
ATOM    579  CG2 THR A 150      18.075  -0.985  22.938  1.00  0.00
ATOM    580  N   ASP A 151      14.616  -3.352  23.210  1.00  0.00
ATOM    581  CA  ASP A 151      13.223  -3.758  23.447  1.00  0.00
ATOM    582  C   ASP A 151      12.441  -3.624  22.125  1.00  0.00
ATOM    583  O   ASP A 151      11.248  -3.334  22.108  1.00  0.00
ATOM    584  CB  ASP A 151      12.602  -2.843  24.520  1.00  0.00
ATOM    585  CG  ASP A 151      13.705  -2.093  25.288  1.00  0.00
ATOM    586  OD1 ASP A 151      13.880  -2.442  26.487  1.00  0.00
ATOM    587  OD2 ASP A 151      14.322  -1.198  24.649  1.00  0.00
ATOM    588  N   GLY A 152      13.191  -3.830  21.044  1.00  0.00
ATOM    589  CA  GLY A 152      12.547  -3.811  19.716  1.00  0.00
ATOM    590  C   GLY A 152      12.233  -2.346  19.363  1.00  0.00
ATOM    591  O   GLY A 152      11.221  -2.019  18.754  1.00  0.00
ATOM    592  N   ASN A 153      13.167  -1.511  19.808  1.00  0.00
ATOM    593  CA  ASN A 153      13.005  -0.069  19.533  1.00  0.00
ATOM    594  C   ASN A 153      14.370   0.410  19.015  1.00  0.00
ATOM    595  O   ASN A 153      15.368  -0.308  19.099  1.00  0.00
ATOM    596  CB  ASN A 153      12.591   0.618  20.854  1.00  0.00
ATOM    597  CG  ASN A 153      11.088   0.322  21.065  1.00  0.00
ATOM    598  OD1 ASN A 153      10.461  -0.310  20.214  1.00  0.00
ATOM    599  ND2 ASN A 153      10.565   0.828  22.175  1.00  0.00
ATOM    600  N   LEU A 154      14.352   1.632  18.494  1.00  0.00
ATOM    601  CA  LEU A 154      15.625   2.187  18.005  1.00  0.00
ATOM    602  C   LEU A 154      15.930   3.421  18.874  1.00  0.00
ATOM    603  O   LEU A 154      15.198   4.406  18.853  1.00  0.00
ATOM    604  CB  LEU A 154      15.543   2.528  16.513  1.00  0.00
ATOM    605  CG  LEU A 154      16.893   3.092  16.029  1.00  0.00
ATOM    606  CD1 LEU A 154      16.673   4.478  15.394  1.00  0.00
ATOM    607  CD2 LEU A 154      17.881   3.199  17.205  1.00  0.00
ATOM    608  N   GLU A 155      17.019   3.268  19.617  1.00  0.00
ATOM    609  CA  GLU A 155      17.448   4.354  20.514  1.00  0.00
ATOM    610  C   GLU A 155      18.720   4.967  19.894  1.00  0.00
ATOM    611  O   GLU A 155      19.700   4.268  19.648  1.00  0.00
ATOM    612  CB  GLU A 155      17.741   3.770  21.908  1.00  0.00
ATOM    613  CG  GLU A 155      16.474   3.791  22.787  1.00  0.00
ATOM    614  CD  GLU A 155      16.716   4.733  23.984  1.00  0.00
ATOM    615  OE1 GLU A 155      16.350   4.307  25.110  1.00  0.00
ATOM    616  OE2 GLU A 155      17.271   5.830  23.708  1.00  0.00
ATOM    617  N   LEU A 156      18.611   6.268  19.646  1.00  0.00
ATOM    618  CA  LEU A 156      19.661   6.996  18.946  1.00  0.00
ATOM    619  C   LEU A 156      20.729   7.578  19.880  1.00  0.00
ATOM    620  O   LEU A 156      21.883   7.750  19.478  1.00  0.00
ATOM    621  CB  LEU A 156      19.146   8.103  18.022  1.00  0.00
ATOM    622  CG  LEU A 156      17.632   8.060  17.773  1.00  0.00
ATOM    623  CD1 LEU A 156      17.065   9.493  17.882  1.00  0.00
ATOM    624  CD2 LEU A 156      17.345   7.522  16.356  1.00  0.00
ATOM    625  N   THR A 157      20.310   7.894  21.104  1.00  0.00
ATOM    626  CA  THR A 157      21.287   8.524  22.010  1.00  0.00
ATOM    627  C   THR A 157      21.784   7.514  23.059  1.00  0.00
ATOM    628  O   THR A 157      21.162   6.481  23.286  1.00  0.00
ATOM    629  CB  THR A 157      20.626   9.727  22.718  1.00  0.00
ATOM    630  OG1 THR A 157      21.096  10.904  22.049  1.00  0.00
ATOM    631  CG2 THR A 157      19.097   9.636  22.546  1.00  0.00
ATOM    632  N   ARG A 158      22.888   7.926  23.666  1.00  0.00
ATOM    633  CA  ARG A 158      23.531   7.139  24.718  1.00  0.00
ATOM    634  C   ARG A 158      22.664   7.127  25.995  1.00  0.00
ATOM    635  O   ARG A 158      22.296   8.173  26.522  1.00  0.00
ATOM    636  CB  ARG A 158      24.908   7.754  25.039  1.00  0.00
ATOM    637  CG  ARG A 158      25.983   7.114  24.140  1.00  0.00
ATOM    638  CD  ARG A 158      27.376   7.391  24.732  1.00  0.00
ATOM    639  NE  ARG A 158      27.912   6.180  25.366  1.00  0.00
ATOM    640  CZ  ARG A 158      27.472   5.786  26.557  1.00  0.00
ATOM    641  NH1 ARG A 158      26.589   6.524  27.222  1.00  0.00
ATOM    642  NH2 ARG A 158      27.911   4.646  27.085  1.00  0.00
ATOM    643  N   VAL A 159      22.421   5.899  26.424  1.00  0.00
ATOM    644  CA  VAL A 159      21.677   5.606  27.654  1.00  0.00
ATOM    645  C   VAL A 159      22.342   4.379  28.318  1.00  0.00
ATOM    646  O   VAL A 159      22.741   3.444  27.624  1.00  0.00
ATOM    647  CB  VAL A 159      20.210   5.289  27.311  1.00  0.00
ATOM    648  CG1 VAL A 159      19.909   5.709  25.860  1.00  0.00
ATOM    649  CG2 VAL A 159      19.926   3.789  27.501  1.00  0.00
ATOM    650  N   SER A 160      22.457   4.459  29.637  1.00  0.00
ATOM    651  CA  SER A 160      23.105   3.397  30.410  1.00  0.00
ATOM    652  C   SER A 160      22.168   2.204  30.677  1.00  0.00
ATOM    653  O   SER A 160      20.957   2.297  30.490  1.00  0.00
ATOM    654  CB  SER A 160      23.647   3.947  31.742  1.00  0.00
ATOM    655  OG  SER A 160      24.283   2.867  32.434  1.00  0.00
ATOM    656  N   SER A 161      22.813   1.134  31.113  1.00  0.00
ATOM    657  CA  SER A 161      22.196  -0.149  31.424  1.00  0.00
ATOM    658  C   SER A 161      20.890  -0.031  32.222  1.00  0.00
ATOM    659  O   SER A 161      19.848  -0.546  31.813  1.00  0.00
ATOM    660  CB  SER A 161      23.200  -1.025  32.202  1.00  0.00
ATOM    661  OG  SER A 161      23.770  -1.973  31.299  1.00  0.00
ATOM    662  N   ASN A 162      20.999   0.630  33.372  1.00  0.00
ATOM    663  CA  ASN A 162      19.809   0.782  34.233  1.00  0.00
ATOM    664  C   ASN A 162      18.772   1.623  33.456  1.00  0.00
ATOM    665  O   ASN A 162      17.625   1.231  33.270  1.00  0.00
ATOM    666  CB  ASN A 162      20.217   1.547  35.510  1.00  0.00
ATOM    667  CG  ASN A 162      19.628   2.970  35.475  1.00  0.00
ATOM    668  OD1 ASN A 162      18.467   3.200  35.803  1.00  0.00
ATOM    669  ND2 ASN A 162      20.512   3.891  35.097  1.00  0.00
ATOM    670  N   GLY A 163      19.282   2.769  33.024  1.00  0.00
ATOM    671  CA  GLY A 163      18.460   3.724  32.265  1.00  0.00
ATOM    672  C   GLY A 163      18.942   5.136  32.661  1.00  0.00
ATOM    673  O   GLY A 163      18.172   5.976  33.116  1.00  0.00
ATOM    674  N   SER A 164      20.255   5.297  32.510  1.00  0.00
ATOM    675  CA  SER A 164      20.861   6.589  32.854  1.00  0.00
ATOM    676  C   SER A 164      21.449   7.233  31.595  1.00  0.00
ATOM    677  O   SER A 164      22.641   7.201  31.315  1.00  0.00
ATOM    678  CB  SER A 164      21.799   6.473  34.056  1.00  0.00
ATOM    679  OG  SER A 164      20.999   5.963  35.135  1.00  0.00
ATOM    680  N   PRO A 165      20.488   7.782  30.848  1.00  0.00
ATOM    681  CA  PRO A 165      20.825   8.443  29.582  1.00  0.00
ATOM    682  C   PRO A 165      22.007   9.406  29.835  1.00  0.00
ATOM    683  O   PRO A 165      22.111   9.990  30.913  1.00  0.00
ATOM    684  CB  PRO A 165      19.576   9.269  29.227  1.00  0.00
ATOM    685  CG  PRO A 165      18.424   8.717  30.078  1.00  0.00
ATOM    686  CD  PRO A 165      19.038   7.727  31.080  1.00  0.00
ATOM    687  N   GLU A 166      22.845   9.504  28.814  1.00  0.00
ATOM    688  CA  GLU A 166      24.030  10.375  28.870  1.00  0.00
ATOM    689  C   GLU A 166      23.666  11.705  28.183  1.00  0.00
ATOM    690  O   GLU A 166      22.583  11.829  27.607  1.00  0.00
ATOM    691  CB  GLU A 166      25.200   9.705  28.123  1.00  0.00
ATOM    692  CG  GLU A 166      26.286  10.754  27.817  1.00  0.00
ATOM    693  CD  GLU A 166      26.687  10.678  26.332  1.00  0.00
ATOM    694  OE1 GLU A 166      27.909  10.487  26.094  1.00  0.00
ATOM    695  OE2 GLU A 166      25.752  10.819  25.499  1.00  0.00
ATOM    696  N   GLY A 167      24.581  12.672  28.267  1.00  0.00
ATOM    697  CA  GLY A 167      24.251  13.960  27.639  1.00  0.00
ATOM    698  C   GLY A 167      25.249  14.415  26.570  1.00  0.00
ATOM    699  O   GLY A 167      25.093  15.496  25.990  1.00  0.00
ATOM    700  N   SER A 168      26.293  13.616  26.354  1.00  0.00
ATOM    701  CA  SER A 168      27.323  14.047  25.397  1.00  0.00
ATOM    702  C   SER A 168      27.232  13.329  24.043  1.00  0.00
ATOM    703  O   SER A 168      28.190  13.369  23.264  1.00  0.00
ATOM    704  CB  SER A 168      28.723  13.834  26.010  1.00  0.00
ATOM    705  OG  SER A 168      29.231  15.113  26.399  1.00  0.00
ATOM    706  N   SER A 169      26.105  12.663  23.805  1.00  0.00
ATOM    707  CA  SER A 169      25.970  11.862  22.584  1.00  0.00
ATOM    708  C   SER A 169      25.182  12.572  21.466  1.00  0.00
ATOM    709  O   SER A 169      24.612  13.641  21.662  1.00  0.00
ATOM    710  CB  SER A 169      25.284  10.518  22.904  1.00  0.00
ATOM    711  OG  SER A 169      23.873  10.733  22.790  1.00  0.00
ATOM    712  N   VAL A 170      25.189  11.884  20.332  1.00  0.00
ATOM    713  CA  VAL A 170      24.487  12.304  19.112  1.00  0.00
ATOM    714  C   VAL A 170      24.208  11.049  18.253  1.00  0.00
ATOM    715  O   VAL A 170      25.141  10.330  17.891  1.00  0.00
ATOM    716  CB  VAL A 170      25.423  13.246  18.319  1.00  0.00
ATOM    717  CG1 VAL A 170      26.874  13.026  18.791  1.00  0.00
ATOM    718  CG2 VAL A 170      25.314  12.947  16.813  1.00  0.00
ATOM    719  N   GLY A 171      22.928  10.813  17.978  1.00  0.00
ATOM    720  CA  GLY A 171      22.553   9.624  17.201  1.00  0.00
ATOM    721  C   GLY A 171      21.918   9.982  15.845  1.00  0.00
ATOM    722  O   GLY A 171      20.992  10.788  15.772  1.00  0.00
ATOM    723  N   ARG A 172      22.454   9.330  14.819  1.00  0.00
ATOM    724  CA  ARG A 172      21.969   9.498  13.444  1.00  0.00
ATOM    725  C   ARG A 172      21.758   8.123  12.774  1.00  0.00
ATOM    726  O   ARG A 172      22.660   7.286  12.760  1.00  0.00
ATOM    727  CB  ARG A 172      23.001  10.301  12.626  1.00  0.00
ATOM    728  CG  ARG A 172      22.313  11.484  11.921  1.00  0.00
ATOM    729  CD  ARG A 172      23.113  11.882  10.666  1.00  0.00
ATOM    730  NE  ARG A 172      24.058  10.818  10.301  1.00  0.00
ATOM    731  CZ  ARG A 172      25.219  11.115   9.726  1.00  0.00
ATOM    732  NH1 ARG A 172      25.571  12.384   9.539  1.00  0.00
ATOM    733  NH2 ARG A 172      26.032  10.139   9.328  1.00  0.00
ATOM    734  N   ALA A 173      20.552   7.959  12.241  1.00  0.00
ATOM    735  CA  ALA A 173      20.185   6.716  11.547  1.00  0.00
ATOM    736  C   ALA A 173      19.542   7.035  10.181  1.00  0.00
ATOM    737  O   ALA A 173      18.577   7.795  10.109  1.00  0.00
ATOM    738  CB  ALA A 173      19.179   5.928  12.411  1.00  0.00
ATOM    739  N   LEU A 174      20.124   6.436   9.146  1.00  0.00
ATOM    740  CA  LEU A 174      19.640   6.634   7.775  1.00  0.00
ATOM    741  C   LEU A 174      19.499   5.289   7.034  1.00  0.00
ATOM    742  O   LEU A 174      20.253   4.350   7.284  1.00  0.00
ATOM    743  CB  LEU A 174      20.621   7.514   6.973  1.00  0.00
ATOM    744  CG  LEU A 174      21.661   8.152   7.912  1.00  0.00
ATOM    745  CD1 LEU A 174      22.395   9.286   7.170  1.00  0.00
ATOM    746  CD2 LEU A 174      20.950   8.708   9.160  1.00  0.00
ATOM    747  N   PHE A 175      18.529   5.268   6.125  1.00  0.00
ATOM    748  CA  PHE A 175      18.287   4.065   5.317  1.00  0.00
ATOM    749  C   PHE A 175      19.491   3.807   4.386  1.00  0.00
ATOM    750  O   PHE A 175      19.966   4.708   3.699  1.00  0.00
ATOM    751  CB  PHE A 175      17.036   4.237   4.441  1.00  0.00
ATOM    752  CG  PHE A 175      16.569   2.885   3.875  1.00  0.00
ATOM    753  CD1 PHE A 175      16.552   2.672   2.491  1.00  0.00
ATOM    754  CD2 PHE A 175      16.222   1.843   4.743  1.00  0.00
ATOM    755  CE1 PHE A 175      16.183   1.424   1.975  1.00  0.00
ATOM    756  CE2 PHE A 175      15.852   0.595   4.226  1.00  0.00
ATOM    757  CZ  PHE A 175      15.827   0.384   2.843  1.00  0.00
ATOM    758  N   TYR A 176      19.915   2.553   4.412  1.00  0.00
ATOM    759  CA  TYR A 176      21.028   2.098   3.562  1.00  0.00
ATOM    760  C   TYR A 176      20.705   2.399   2.083  1.00  0.00
ATOM    761  O   TYR A 176      21.591   2.746   1.305  1.00  0.00
ATOM    762  CB  TYR A 176      21.148   0.579   3.769  1.00  0.00
ATOM    763  CG  TYR A 176      22.555   0.042   3.476  1.00  0.00
ATOM    764  CD1 TYR A 176      22.780  -0.670   2.290  1.00  0.00
ATOM    765  CD2 TYR A 176      23.625   0.330   4.330  1.00  0.00
ATOM    766  CE1 TYR A 176      24.068  -1.112   1.970  1.00  0.00
ATOM    767  CE2 TYR A 176      24.915  -0.113   4.010  1.00  0.00
ATOM    768  CZ  TYR A 176      25.141  -0.813   2.818  1.00  0.00
ATOM    769  OH  TYR A 176      26.428  -1.261   2.498  1.00  0.00
ATOM    770  N   ALA A 177      19.425   2.238   1.770  1.00  0.00
ATOM    771  CA  ALA A 177      18.926   2.429   0.406  1.00  0.00
ATOM    772  C   ALA A 177      18.506   3.893   0.163  1.00  0.00
ATOM    773  O   ALA A 177      17.749   4.477   0.931  1.00  0.00
ATOM    774  CB  ALA A 177      17.714   1.507   0.160  1.00  0.00
ATOM    775  N   PRO A 178      19.037   4.406  -0.947  1.00  0.00
ATOM    776  CA  PRO A 178      18.722   5.762  -1.394  1.00  0.00
ATOM    777  C   PRO A 178      17.246   5.917  -1.815  1.00  0.00
ATOM    778  O   PRO A 178      16.474   4.961  -1.789  1.00  0.00
ATOM    779  CB  PRO A 178      19.623   6.034  -2.611  1.00  0.00
ATOM    780  CG  PRO A 178      20.351   4.724  -2.939  1.00  0.00
ATOM    781  CD  PRO A 178      19.957   3.708  -1.861  1.00  0.00
ATOM    782  N   VAL A 179      16.930   7.149  -2.203  1.00  0.00
ATOM    783  CA  VAL A 179      15.593   7.495  -2.704  1.00  0.00
ATOM    784  C   VAL A 179      15.721   8.367  -3.973  1.00  0.00
ATOM    785  O   VAL A 179      16.812   8.844  -4.289  1.00  0.00
ATOM    786  CB  VAL A 179      14.824   8.278  -1.622  1.00  0.00
ATOM    787  CG1 VAL A 179      13.501   7.570  -1.279  1.00  0.00
ATOM    788  CG2 VAL A 179      15.690   8.436  -0.359  1.00  0.00
ATOM    789  N   HIS A 180      14.589   8.543  -4.645  1.00  0.00
ATOM    790  CA  HIS A 180      14.531   9.346  -5.872  1.00  0.00
ATOM    791  C   HIS A 180      13.292  10.264  -5.843  1.00  0.00
ATOM    792  O   HIS A 180      12.158   9.792  -5.810  1.00  0.00
ATOM    793  CB  HIS A 180      14.501   8.473  -7.133  1.00  0.00
ATOM    794  CG  HIS A 180      13.385   8.833  -8.064  1.00  0.00
ATOM    795  ND1 HIS A 180      12.419   9.764  -7.746  1.00  0.00
ATOM    796  CD2 HIS A 180      13.143   8.354  -9.331  1.00  0.00
ATOM    797  CE1 HIS A 180      11.614   9.815  -8.805  1.00  0.00
ATOM    798  NE2 HIS A 180      12.012   8.992  -9.772  1.00  0.00
ATOM    799  N   ILE A 181      13.595  11.556  -5.856  1.00  0.00
ATOM    800  CA  ILE A 181      12.545  12.583  -5.826  1.00  0.00
ATOM    801  C   ILE A 181      12.731  13.553  -7.011  1.00  0.00
ATOM    802  O   ILE A 181      12.533  14.758  -6.870  1.00  0.00
ATOM    803  CB  ILE A 181      12.654  13.342  -4.484  1.00  0.00
ATOM    804  CG1 ILE A 181      14.138  13.671  -4.217  1.00  0.00
ATOM    805  CG2 ILE A 181      12.135  12.428  -3.353  1.00  0.00
ATOM    806  CD1 ILE A 181      14.274  14.459  -2.901  1.00  0.00
ATOM    807  N   TRP A 182      13.105  12.955  -8.135  1.00  0.00
ATOM    808  CA  TRP A 182      13.321  13.693  -9.386  1.00  0.00
ATOM    809  C   TRP A 182      12.471  13.078 -10.522  1.00  0.00
ATOM    810  O   TRP A 182      11.284  12.815 -10.363  1.00  0.00
ATOM    811  CB  TRP A 182      14.802  13.546  -9.815  1.00  0.00
ATOM    812  CG  TRP A 182      14.991  12.172 -10.395  1.00  0.00
ATOM    813  CD1 TRP A 182      14.772  11.787 -11.658  1.00  0.00
ATOM    814  CD2 TRP A 182      15.459  11.031  -9.670  1.00  0.00
ATOM    815  NE1 TRP A 182      15.045  10.439 -11.779  1.00  0.00
ATOM    816  CE2 TRP A 182      15.477   9.990 -10.605  1.00  0.00
ATOM    817  CE3 TRP A 182      15.866  10.801  -8.350  1.00  0.00
ATOM    818  CZ2 TRP A 182      15.894   8.711 -10.219  1.00  0.00
ATOM    819  CZ3 TRP A 182      16.292   9.524  -7.964  1.00  0.00
ATOM    820  CH2 TRP A 182      16.317   8.486  -8.903  1.00  0.00
ATOM    821  N   GLU A 183      13.175  12.850 -11.627  1.00  0.00
ATOM    822  CA  GLU A 183      12.578  12.213 -12.802  1.00  0.00
ATOM    823  C   GLU A 183      12.236  13.254 -13.885  1.00  0.00
ATOM    824  O   GLU A 183      11.442  14.164 -13.649  1.00  0.00
ATOM    825  CB  GLU A 183      11.334  11.400 -12.405  1.00  0.00
ATOM    826  CG  GLU A 183      10.774  10.675 -13.642  1.00  0.00
ATOM    827  CD  GLU A 183       9.868   9.508 -13.210  1.00  0.00
ATOM    828  OE1 GLU A 183       8.733   9.824 -12.763  1.00  0.00
ATOM    829  OE2 GLU A 183      10.355   8.354 -13.345  1.00  0.00
ATOM    830  N   SER A 184      12.852  13.046 -15.041  1.00  0.00
ATOM    831  CA  SER A 184      12.656  13.907 -16.212  1.00  0.00
ATOM    832  C   SER A 184      11.157  14.176 -16.446  1.00  0.00
ATOM    833  O   SER A 184      10.712  15.316 -16.555  1.00  0.00
ATOM    834  CB  SER A 184      13.226  13.202 -17.464  1.00  0.00
ATOM    835  OG  SER A 184      14.637  13.423 -17.493  1.00  0.00
ATOM    836  N   SER A 185      10.437  13.063 -16.559  1.00  0.00
ATOM    837  CA  SER A 185       8.989  13.149 -16.798  1.00  0.00
ATOM    838  C   SER A 185       8.251  13.433 -15.472  1.00  0.00
ATOM    839  O   SER A 185       7.071  13.112 -15.337  1.00  0.00
ATOM    840  CB  SER A 185       8.492  11.830 -17.421  1.00  0.00
ATOM    841  OG  SER A 185       9.590  10.912 -17.431  1.00  0.00
ATOM    842  N   ALA A 186       8.997  14.026 -14.550  1.00  0.00
ATOM    843  CA  ALA A 186       8.520  14.341 -13.205  1.00  0.00
ATOM    844  C   ALA A 186       7.580  15.558 -13.159  1.00  0.00
ATOM    845  O   ALA A 186       7.989  16.696 -13.387  1.00  0.00
ATOM    846  CB  ALA A 186       9.714  14.592 -12.262  1.00  0.00
ATOM    847  N   ALA A 187       6.321  15.246 -12.870  1.00  0.00
ATOM    848  CA  ALA A 187       5.276  16.273 -12.766  1.00  0.00
ATOM    849  C   ALA A 187       4.426  15.979 -11.510  1.00  0.00
ATOM    850  O   ALA A 187       3.310  16.469 -11.358  1.00  0.00
ATOM    851  CB  ALA A 187       4.402  16.284 -14.030  1.00  0.00
ATOM    852  N   THR A 188       5.038  15.183 -10.641  1.00  0.00
ATOM    853  CA  THR A 188       4.468  14.811  -9.354  1.00  0.00
ATOM    854  C   THR A 188       5.373  13.847  -8.563  1.00  0.00
ATOM    855  O   THR A 188       5.675  12.743  -9.013  1.00  0.00
ATOM    856  CB  THR A 188       3.009  14.346  -9.394  1.00  0.00
ATOM    857  OG1 THR A 188       2.803  13.493  -8.256  1.00  0.00
ATOM    858  CG2 THR A 188       2.718  13.499 -10.649  1.00  0.00
ATOM    859  N   VAL A 189       5.741  14.302  -7.366  1.00  0.00
ATOM    860  CA  VAL A 189       6.648  13.627  -6.420  1.00  0.00
ATOM    861  C   VAL A 189       6.073  13.722  -4.992  1.00  0.00
ATOM    862  O   VAL A 189       5.850  14.824  -4.488  1.00  0.00
ATOM    863  CB  VAL A 189       8.007  14.363  -6.446  1.00  0.00
ATOM    864  CG1 VAL A 189       8.007  15.454  -5.356  1.00  0.00
ATOM    865  CG2 VAL A 189       9.151  13.364  -6.194  1.00  0.00
ATOM    866  N   SER A 190       5.855  12.557  -4.387  1.00  0.00
ATOM    867  CA  SER A 190       5.246  12.539  -3.046  1.00  0.00
ATOM    868  C   SER A 190       6.005  11.618  -2.072  1.00  0.00
ATOM    869  O   SER A 190       6.472  10.546  -2.453  1.00  0.00
ATOM    870  CB  SER A 190       3.800  12.004  -3.188  1.00  0.00
ATOM    871  OG  SER A 190       3.902  10.656  -3.661  1.00  0.00
ATOM    872  N   PHE A 191       6.042  12.061  -0.816  1.00  0.00
ATOM    873  CA  PHE A 191       6.650  11.255   0.250  1.00  0.00
ATOM    874  C   PHE A 191       6.067  11.608   1.633  1.00  0.00
ATOM    875  O   PHE A 191       5.886  12.782   1.956  1.00  0.00
ATOM    876  CB  PHE A 191       8.179  11.444   0.256  1.00  0.00
ATOM    877  CG  PHE A 191       8.553  12.749   0.981  1.00  0.00
ATOM    878  CD1 PHE A 191       8.708  12.755   2.373  1.00  0.00
ATOM    879  CD2 PHE A 191       8.813  13.912   0.244  1.00  0.00
ATOM    880  CE1 PHE A 191       9.111  13.924   3.029  1.00  0.00
ATOM    881  CE2 PHE A 191       9.216  15.081   0.900  1.00  0.00
ATOM    882  CZ  PHE A 191       9.360  15.089   2.293  1.00  0.00
ATOM    883  N   GLU A 192       5.805  10.555   2.401  1.00  0.00
ATOM    884  CA  GLU A 192       5.250  10.689   3.753  1.00  0.00
ATOM    885  C   GLU A 192       6.070   9.857   4.762  1.00  0.00
ATOM    886  O   GLU A 192       6.288   8.663   4.552  1.00  0.00
ATOM    887  CB  GLU A 192       3.775  10.247   3.791  1.00  0.00
ATOM    888  CG  GLU A 192       3.631   8.799   3.294  1.00  0.00
ATOM    889  CD  GLU A 192       2.149   8.399   3.184  1.00  0.00
ATOM    890  OE1 GLU A 192       1.358   8.921   4.015  1.00  0.00
ATOM    891  OE2 GLU A 192       1.866   7.585   2.263  1.00  0.00
ATOM    892  N   ALA A 193       6.507  10.536   5.817  1.00  0.00
ATOM    893  CA  ALA A 193       7.270   9.888   6.895  1.00  0.00
ATOM    894  C   ALA A 193       6.569  10.103   8.256  1.00  0.00
ATOM    895  O   ALA A 193       6.102  11.208   8.535  1.00  0.00
ATOM    896  CB  ALA A 193       8.688  10.489   6.953  1.00  0.00
ATOM    897  N   THR A 194       6.478   9.020   9.019  1.00  0.00
ATOM    898  CA  THR A 194       5.795   9.027  10.326  1.00  0.00
ATOM    899  C   THR A 194       6.467   8.019  11.284  1.00  0.00
ATOM    900  O   THR A 194       6.383   6.809  11.050  1.00  0.00
ATOM    901  CB  THR A 194       4.334   8.574  10.096  1.00  0.00
ATOM    902  OG1 THR A 194       3.573   8.892  11.263  1.00  0.00
ATOM    903  CG2 THR A 194       4.294   7.043   9.922  1.00  0.00
ATOM    904  N   PHE A 195       7.122   8.520  12.331  1.00  0.00
ATOM    905  CA  PHE A 195       7.744   7.607  13.307  1.00  0.00
ATOM    906  C   PHE A 195       7.291   7.936  14.746  1.00  0.00
ATOM    907  O   PHE A 195       6.823   9.038  15.029  1.00  0.00
ATOM    908  CB  PHE A 195       9.287   7.703  13.242  1.00  0.00
ATOM    909  CG  PHE A 195       9.676   9.136  13.661  1.00  0.00
ATOM    910  CD1 PHE A 195       9.605   9.506  15.009  1.00  0.00
ATOM    911  CD2 PHE A 195      10.149  10.038  12.703  1.00  0.00
ATOM    912  CE1 PHE A 195      10.007  10.789  15.400  1.00  0.00
ATOM    913  CE2 PHE A 195      10.551  11.321  13.095  1.00  0.00
ATOM    914  CZ  PHE A 195      10.474  11.696  14.441  1.00  0.00
ATOM    915  N   ALA A 196       7.459   6.939  15.609  1.00  0.00
ATOM    916  CA  ALA A 196       7.057   7.054  17.017  1.00  0.00
ATOM    917  C   ALA A 196       8.229   7.550  17.885  1.00  0.00
ATOM    918  O   ALA A 196       9.393   7.364  17.531  1.00  0.00
ATOM    919  CB  ALA A 196       6.602   5.666  17.518  1.00  0.00
ATOM    920  N   PHE A 197       7.865   8.162  19.012  1.00  0.00
ATOM    921  CA  PHE A 197       8.880   8.658  19.937  1.00  0.00
ATOM    922  C   PHE A 197       8.463   8.589  21.416  1.00  0.00
ATOM    923  O   PHE A 197       7.364   8.985  21.792  1.00  0.00
ATOM    924  CB  PHE A 197       9.370  10.073  19.614  1.00  0.00
ATOM    925  CG  PHE A 197       8.248  11.120  19.544  1.00  0.00
ATOM    926  CD1 PHE A 197       7.843  11.602  18.291  1.00  0.00
ATOM    927  CD2 PHE A 197       7.690  11.664  20.708  1.00  0.00
ATOM    928  CE1 PHE A 197       6.874  12.606  18.204  1.00  0.00
ATOM    929  CE2 PHE A 197       6.719  12.668  20.620  1.00  0.00
ATOM    930  CZ  PHE A 197       6.306  13.139  19.367  1.00  0.00
ATOM    931  N   LEU A 198       9.440   8.138  22.194  1.00  0.00
ATOM    932  CA  LEU A 198       9.257   8.034  23.655  1.00  0.00
ATOM    933  C   LEU A 198      10.329   8.914  24.325  1.00  0.00
ATOM    934  O   LEU A 198      11.497   8.523  24.382  1.00  0.00
ATOM    935  CB  LEU A 198       9.416   6.547  24.026  1.00  0.00
ATOM    936  CG  LEU A 198       9.587   6.348  25.541  1.00  0.00
ATOM    937  CD1 LEU A 198       8.345   5.637  26.115  1.00  0.00
ATOM    938  CD2 LEU A 198      10.834   5.472  25.788  1.00  0.00
ATOM    939  N   ILE A 199       9.933  10.122  24.737  1.00  0.00
ATOM    940  CA  ILE A 199      10.905  11.018  25.360  1.00  0.00
ATOM    941  C   ILE A 199      10.718  11.198  26.869  1.00  0.00
ATOM    942  O   ILE A 199       9.847  11.913  27.365  1.00  0.00
ATOM    943  CB  ILE A 199      11.214  12.320  24.627  1.00  0.00
ATOM    944  CG1 ILE A 199      10.628  12.300  23.203  1.00  0.00
ATOM    945  CG2 ILE A 199      12.744  12.511  24.568  1.00  0.00
ATOM    946  CD1 ILE A 199      10.990  13.610  22.477  1.00  0.00
ATOM    947  N   LYS A 200      11.582  10.481  27.588  1.00  0.00
ATOM    948  CA  LYS A 200      11.579  10.550  29.055  1.00  0.00
ATOM    949  C   LYS A 200      12.338  11.803  29.534  1.00  0.00
ATOM    950  O   LYS A 200      12.143  12.902  29.017  1.00  0.00
ATOM    951  CB  LYS A 200      12.260   9.293  29.633  1.00  0.00
ATOM    952  CG  LYS A 200      11.186   8.409  30.296  1.00  0.00
ATOM    953  CD  LYS A 200      11.818   7.587  31.435  1.00  0.00
ATOM    954  CE  LYS A 200      10.795   6.553  31.943  1.00  0.00
ATOM    955  NZ  LYS A 200      11.370   5.796  33.064  1.00  0.00
ATOM    956  N   SER A 201      13.209  11.579  30.518  1.00  0.00
ATOM    957  CA  SER A 201      14.027  12.689  31.020  1.00  0.00
ATOM    958  C   SER A 201      13.752  12.990  32.504  1.00  0.00
ATOM    959  O   SER A 201      12.685  13.467  32.878  1.00  0.00
ATOM    960  CB  SER A 201      13.783  13.955  30.178  1.00  0.00
ATOM    961  OG  SER A 201      14.258  15.076  30.930  1.00  0.00
ATOM    962  N   PRO A 202      14.792  12.708  33.290  1.00  0.00
ATOM    963  CA  PRO A 202      14.741  12.976  34.731  1.00  0.00
ATOM    964  C   PRO A 202      14.665  14.498  34.982  1.00  0.00
ATOM    965  O   PRO A 202      13.711  14.990  35.579  1.00  0.00
ATOM    966  CB  PRO A 202      16.052  12.429  35.316  1.00  0.00
ATOM    967  CG  PRO A 202      16.873  11.863  34.151  1.00  0.00
ATOM    968  CD  PRO A 202      16.037  12.044  32.879  1.00  0.00
ATOM    969  N   ASP A 203      15.694  15.171  34.483  1.00  0.00
ATOM    970  CA  ASP A 203      15.795  16.630  34.584  1.00  0.00
ATOM    971  C   ASP A 203      14.538  17.315  34.014  1.00  0.00
ATOM    972  O   ASP A 203      13.976  16.868  33.015  1.00  0.00
ATOM    973  CB  ASP A 203      17.039  17.121  33.818  1.00  0.00
ATOM    974  CG  ASP A 203      18.279  16.309  34.232  1.00  0.00
ATOM    975  OD1 ASP A 203      19.323  16.516  33.555  1.00  0.00
ATOM    976  OD2 ASP A 203      18.139  15.523  35.207  1.00  0.00
ATOM    977  N   SER A 204      14.138  18.374  34.709  1.00  0.00
ATOM    978  CA  SER A 204      12.935  19.125  34.332  1.00  0.00
ATOM    979  C   SER A 204      13.205  20.027  33.111  1.00  0.00
ATOM    980  O   SER A 204      12.316  20.740  32.647  1.00  0.00
ATOM    981  CB  SER A 204      12.473  20.002  35.513  1.00  0.00
ATOM    982  OG  SER A 204      13.626  20.321  36.296  1.00  0.00
ATOM    983  N   HIS A 205      14.441  19.942  32.633  1.00  0.00
ATOM    984  CA  HIS A 205      14.849  20.708  31.446  1.00  0.00
ATOM    985  C   HIS A 205      15.526  19.726  30.462  1.00  0.00
ATOM    986  O   HIS A 205      16.741  19.712  30.307  1.00  0.00
ATOM    987  CB  HIS A 205      15.835  21.825  31.819  1.00  0.00
ATOM    988  CG  HIS A 205      15.165  22.971  32.510  1.00  0.00
ATOM    989  ND1 HIS A 205      13.885  23.377  32.195  1.00  0.00
ATOM    990  CD2 HIS A 205      15.650  23.760  33.524  1.00  0.00
ATOM    991  CE1 HIS A 205      13.632  24.402  33.006  1.00  0.00
ATOM    992  NE2 HIS A 205      14.657  24.660  33.815  1.00  0.00
ATOM    993  N   PRO A 206      14.647  18.926  29.862  1.00  0.00
ATOM    994  CA  PRO A 206      15.078  17.905  28.907  1.00  0.00
ATOM    995  C   PRO A 206      15.859  18.532  27.739  1.00  0.00
ATOM    996  O   PRO A 206      15.738  19.719  27.447  1.00  0.00
ATOM    997  CB  PRO A 206      13.807  17.216  28.395  1.00  0.00
ATOM    998  CG  PRO A 206      12.617  17.904  29.075  1.00  0.00
ATOM    999  CD  PRO A 206      13.187  18.952  30.039  1.00  0.00
ATOM   1000  N   ALA A 207      16.662  17.670  27.123  1.00  0.00
ATOM   1001  CA  ALA A 207      17.491  18.104  25.988  1.00  0.00
ATOM   1002  C   ALA A 207      18.086  16.862  25.294  1.00  0.00
ATOM   1003  O   ALA A 207      18.281  15.825  25.926  1.00  0.00
ATOM   1004  CB  ALA A 207      18.633  18.999  26.513  1.00  0.00
ATOM   1005  N   ASP A 208      18.340  17.032  24.002  1.00  0.00
ATOM   1006  CA  ASP A 208      18.241  18.361  23.389  1.00  0.00
ATOM   1007  C   ASP A 208      17.195  18.459  22.270  1.00  0.00
ATOM   1008  O   ASP A 208      16.927  19.557  21.772  1.00  0.00
ATOM   1009  CB  ASP A 208      19.630  18.656  22.773  1.00  0.00
ATOM   1010  CG  ASP A 208      20.229  19.965  23.304  1.00  0.00
ATOM   1011  OD1 ASP A 208      20.947  19.877  24.336  1.00  0.00
ATOM   1012  OD2 ASP A 208      19.958  21.005  22.643  1.00  0.00
ATOM   1013  N   GLY A 209      16.669  17.307  21.863  1.00  0.00
ATOM   1014  CA  GLY A 209      15.682  17.329  20.771  1.00  0.00
ATOM   1015  C   GLY A 209      15.834  16.102  19.850  1.00  0.00
ATOM   1016  O   GLY A 209      16.703  15.259  20.063  1.00  0.00
ATOM   1017  N   ILE A 210      14.940  16.059  18.872  1.00  0.00
ATOM   1018  CA  ILE A 210      14.894  14.990  17.865  1.00  0.00
ATOM   1019  C   ILE A 210      14.403  15.597  16.536  1.00  0.00
ATOM   1020  O   ILE A 210      13.849  16.702  16.543  1.00  0.00
ATOM   1021  CB  ILE A 210      14.020  13.830  18.367  1.00  0.00
ATOM   1022  CG1 ILE A 210      14.478  13.423  19.784  1.00  0.00
ATOM   1023  CG2 ILE A 210      14.147  12.614  17.429  1.00  0.00
ATOM   1024  CD1 ILE A 210      13.521  12.376  20.380  1.00  0.00
ATOM   1025  N   ALA A 211      14.687  14.919  15.426  1.00  0.00
ATOM   1026  CA  ALA A 211      14.325  15.462  14.107  1.00  0.00
ATOM   1027  C   ALA A 211      14.067  14.356  13.059  1.00  0.00
ATOM   1028  O   ALA A 211      13.681  13.241  13.405  1.00  0.00
ATOM   1029  CB  ALA A 211      15.473  16.367  13.610  1.00  0.00
ATOM   1030  N   PHE A 212      14.274  14.754  11.817  1.00  0.00
ATOM   1031  CA  PHE A 212      14.163  13.954  10.602  1.00  0.00
ATOM   1032  C   PHE A 212      14.783  14.768   9.447  1.00  0.00
ATOM   1033  O   PHE A 212      14.603  15.983   9.365  1.00  0.00
ATOM   1034  CB  PHE A 212      12.721  13.612  10.203  1.00  0.00
ATOM   1035  CG  PHE A 212      12.648  13.115   8.745  1.00  0.00
ATOM   1036  CD1 PHE A 212      13.482  12.084   8.297  1.00  0.00
ATOM   1037  CD2 PHE A 212      11.784  13.745   7.840  1.00  0.00
ATOM   1038  CE1 PHE A 212      13.448  11.681   6.955  1.00  0.00
ATOM   1039  CE2 PHE A 212      11.749  13.345   6.499  1.00  0.00
ATOM   1040  CZ  PHE A 212      12.579  12.308   6.054  1.00  0.00
ATOM   1041  N   PHE A 213      15.515  14.057   8.588  1.00  0.00
ATOM   1042  CA  PHE A 213      16.148  14.818   7.496  1.00  0.00
ATOM   1043  C   PHE A 213      16.594  13.900   6.339  1.00  0.00
ATOM   1044  O   PHE A 213      16.723  12.691   6.475  1.00  0.00
ATOM   1045  CB  PHE A 213      17.431  15.477   8.072  1.00  0.00
ATOM   1046  CG  PHE A 213      18.280  14.330   8.663  1.00  0.00
ATOM   1047  CD1 PHE A 213      18.693  14.376   9.998  1.00  0.00
ATOM   1048  CD2 PHE A 213      18.684  13.276   7.834  1.00  0.00
ATOM   1049  CE1 PHE A 213      19.512  13.361  10.508  1.00  0.00
ATOM   1050  CE2 PHE A 213      19.503  12.261   8.345  1.00  0.00
ATOM   1051  CZ  PHE A 213      19.912  12.303   9.683  1.00  0.00
ATOM   1052  N   ILE A 214      16.868  14.624   5.267  1.00  0.00
ATOM   1053  CA  ILE A 214      17.463  14.078   4.043  1.00  0.00
ATOM   1054  C   ILE A 214      18.883  14.689   3.996  1.00  0.00
ATOM   1055  O   ILE A 214      19.195  15.583   4.784  1.00  0.00
ATOM   1056  CB  ILE A 214      16.644  14.565   2.829  1.00  0.00
ATOM   1057  CG1 ILE A 214      15.602  15.602   3.298  1.00  0.00
ATOM   1058  CG2 ILE A 214      15.921  13.369   2.181  1.00  0.00
ATOM   1059  CD1 ILE A 214      14.221  14.931   3.425  1.00  0.00
ATOM   1060  N   SER A 215      19.694  14.162   3.088  1.00  0.00
ATOM   1061  CA  SER A 215      21.068  14.691   3.006  1.00  0.00
ATOM   1062  C   SER A 215      21.824  13.930   1.900  1.00  0.00
ATOM   1063  O   SER A 215      21.263  13.077   1.218  1.00  0.00
ATOM   1064  CB  SER A 215      21.778  14.487   4.359  1.00  0.00
ATOM   1065  OG  SER A 215      21.859  13.082   4.610  1.00  0.00
ATOM   1066  N   ASN A 216      23.095  14.296   1.800  1.00  0.00
ATOM   1067  CA  ASN A 216      23.976  13.649   0.816  1.00  0.00
ATOM   1068  C   ASN A 216      23.966  12.126   1.053  1.00  0.00
ATOM   1069  O   ASN A 216      23.295  11.628   1.954  1.00  0.00
ATOM   1070  CB  ASN A 216      25.406  14.197   1.021  1.00  0.00
ATOM   1071  CG  ASN A 216      25.361  15.349   2.043  1.00  0.00
ATOM   1072  OD1 ASN A 216      24.493  15.397   2.913  1.00  0.00
ATOM   1073  ND2 ASN A 216      26.350  16.227   1.906  1.00  0.00
ATOM   1074  N   ILE A 217      24.746  11.454   0.213  1.00  0.00
ATOM   1075  CA  ILE A 217      24.881   9.992   0.353  1.00  0.00
ATOM   1076  C   ILE A 217      26.135   9.738   1.218  1.00  0.00
ATOM   1077  O   ILE A 217      26.145   8.865   2.080  1.00  0.00
ATOM   1078  CB  ILE A 217      25.032   9.355  -1.039  1.00  0.00
ATOM   1079  CG1 ILE A 217      23.830   9.748  -1.921  1.00  0.00
ATOM   1080  CG2 ILE A 217      25.118   7.822  -0.922  1.00  0.00
ATOM   1081  CD1 ILE A 217      23.946   9.078  -3.302  1.00  0.00
ATOM   1082  N   ASP A 218      27.132  10.574   0.946  1.00  0.00
ATOM   1083  CA  ASP A 218      28.386  10.533   1.711  1.00  0.00
ATOM   1084  C   ASP A 218      28.255  11.467   2.934  1.00  0.00
ATOM   1085  O   ASP A 218      29.227  12.080   3.369  1.00  0.00
ATOM   1086  CB  ASP A 218      29.567  10.997   0.841  1.00  0.00
ATOM   1087  CG  ASP A 218      29.085  11.425  -0.555  1.00  0.00
ATOM   1088  OD1 ASP A 218      29.563  10.778  -1.526  1.00  0.00
ATOM   1089  OD2 ASP A 218      28.267  12.383  -0.597  1.00  0.00
ATOM   1090  N   SER A 219      27.022  11.523   3.422  1.00  0.00
ATOM   1091  CA  SER A 219      26.705  12.349   4.592  1.00  0.00
ATOM   1092  C   SER A 219      27.376  11.770   5.852  1.00  0.00
ATOM   1093  O   SER A 219      27.372  10.562   6.075  1.00  0.00
ATOM   1094  CB  SER A 219      25.179  12.413   4.791  1.00  0.00
ATOM   1095  OG  SER A 219      24.892  13.507   5.667  1.00  0.00
ATOM   1096  N   SER A 220      27.927  12.696   6.628  1.00  0.00
ATOM   1097  CA  SER A 220      28.604  12.334   7.880  1.00  0.00
ATOM   1098  C   SER A 220      28.164  13.304   8.996  1.00  0.00
ATOM   1099  O   SER A 220      27.766  14.435   8.727  1.00  0.00
ATOM   1100  CB  SER A 220      30.131  12.438   7.693  1.00  0.00
ATOM   1101  OG  SER A 220      30.670  11.114   7.692  1.00  0.00
ATOM   1102  N   ILE A 221      28.266  12.788  10.215  1.00  0.00
ATOM   1103  CA  ILE A 221      27.862  13.555  11.396  1.00  0.00
ATOM   1104  C   ILE A 221      28.688  14.849  11.524  1.00  0.00
ATOM   1105  O   ILE A 221      29.884  14.879  11.247  1.00  0.00
ATOM   1106  CB  ILE A 221      28.075  12.719  12.677  1.00  0.00
ATOM   1107  CG1 ILE A 221      26.718  12.447  13.352  1.00  0.00
ATOM   1108  CG2 ILE A 221      28.987  13.505  13.642  1.00  0.00
ATOM   1109  CD1 ILE A 221      25.686  12.015  12.293  1.00  0.00
ATOM   1110  N   PRO A 222      27.983  15.874  12.000  1.00  0.00
ATOM   1111  CA  PRO A 222      28.663  17.149  12.282  1.00  0.00
ATOM   1112  C   PRO A 222      29.699  16.865  13.392  1.00  0.00
ATOM   1113  O   PRO A 222      29.607  15.839  14.069  1.00  0.00
ATOM   1114  CB  PRO A 222      27.575  18.102  12.794  1.00  0.00
ATOM   1115  CG  PRO A 222      26.236  17.357  12.715  1.00  0.00
ATOM   1116  CD  PRO A 222      26.537  15.931  12.238  1.00  0.00
ATOM   1117  N   SER A 223      30.673  17.761  13.505  1.00  0.00
ATOM   1118  CA  SER A 223      31.765  17.530  14.465  1.00  0.00
ATOM   1119  C   SER A 223      31.364  18.032  15.865  1.00  0.00
ATOM   1120  O   SER A 223      31.517  17.328  16.862  1.00  0.00
ATOM   1121  CB  SER A 223      33.035  18.273  14.005  1.00  0.00
ATOM   1122  OG  SER A 223      33.500  17.655  12.803  1.00  0.00
ATOM   1123  N   GLY A 224      30.867  19.263  15.859  1.00  0.00
ATOM   1124  CA  GLY A 224      30.428  19.900  17.109  1.00  0.00
ATOM   1125  C   GLY A 224      28.908  20.153  17.027  1.00  0.00
ATOM   1126  O   GLY A 224      28.406  21.157  17.521  1.00  0.00
ATOM   1127  N   SER A 225      28.260  19.189  16.383  1.00  0.00
ATOM   1128  CA  SER A 225      26.809  19.266  16.167  1.00  0.00
ATOM   1129  C   SER A 225      26.089  18.621  17.368  1.00  0.00
ATOM   1130  O   SER A 225      25.138  17.862  17.208  1.00  0.00
ATOM   1131  CB  SER A 225      26.439  18.524  14.869  1.00  0.00
ATOM   1132  OG  SER A 225      27.224  17.330  14.806  1.00  0.00
ATOM   1133  N   THR A 226      26.619  18.966  18.537  1.00  0.00
ATOM   1134  CA  THR A 226      26.078  18.424  19.791  1.00  0.00
ATOM   1135  C   THR A 226      25.144  19.465  20.442  1.00  0.00
ATOM   1136  O   THR A 226      25.466  20.651  20.494  1.00  0.00
ATOM   1137  CB  THR A 226      27.243  18.101  20.749  1.00  0.00
ATOM   1138  OG1 THR A 226      28.447  18.093  19.974  1.00  0.00
ATOM   1139  CG2 THR A 226      27.063  16.691  21.344  1.00  0.00
ATOM   1140  N   GLY A 227      24.022  18.948  20.926  1.00  0.00
ATOM   1141  CA  GLY A 227      23.028  19.777  21.615  1.00  0.00
ATOM   1142  C   GLY A 227      22.040  20.417  20.625  1.00  0.00
ATOM   1143  O   GLY A 227      21.221  19.737  20.009  1.00  0.00
ATOM   1144  N   ARG A 228      22.171  21.735  20.520  1.00  0.00
ATOM   1145  CA  ARG A 228      21.282  22.507  19.633  1.00  0.00
ATOM   1146  C   ARG A 228      21.612  22.144  18.171  1.00  0.00
ATOM   1147  O   ARG A 228      20.884  21.410  17.510  1.00  0.00
ATOM   1148  CB  ARG A 228      21.585  24.009  19.841  1.00  0.00
ATOM   1149  CG  ARG A 228      23.108  24.184  20.010  1.00  0.00
ATOM   1150  CD  ARG A 228      23.416  25.618  20.478  1.00  0.00
ATOM   1151  NE  ARG A 228      23.496  25.658  21.947  1.00  0.00
ATOM   1152  CZ  ARG A 228      23.470  26.834  22.568  1.00  0.00
ATOM   1153  NH1 ARG A 228      23.444  27.956  21.853  1.00  0.00
ATOM   1154  NH2 ARG A 228      23.463  26.888  23.896  1.00  0.00
ATOM   1155  N   LEU A 229      22.754  22.681  17.746  1.00  0.00
ATOM   1156  CA  LEU A 229      23.236  22.352  16.393  1.00  0.00
ATOM   1157  C   LEU A 229      22.364  21.230  15.807  1.00  0.00
ATOM   1158  O   LEU A 229      21.786  21.380  14.729  1.00  0.00
ATOM   1159  CB  LEU A 229      24.724  21.971  16.453  1.00  0.00
ATOM   1160  CG  LEU A 229      25.550  23.202  16.875  1.00  0.00
ATOM   1161  CD1 LEU A 229      25.471  23.411  18.397  1.00  0.00
ATOM   1162  CD2 LEU A 229      27.016  23.038  16.435  1.00  0.00
ATOM   1163  N   LEU A 230      22.232  20.157  16.584  1.00  0.00
ATOM   1164  CA  LEU A 230      21.302  19.090  16.219  1.00  0.00
ATOM   1165  C   LEU A 230      21.946  17.826  15.643  1.00  0.00
ATOM   1166  O   LEU A 230      21.254  16.820  15.442  1.00  0.00
ATOM   1167  CB  LEU A 230      20.210  19.614  15.268  1.00  0.00
ATOM   1168  CG  LEU A 230      18.830  19.472  15.941  1.00  0.00
ATOM   1169  CD1 LEU A 230      18.212  18.105  15.593  1.00  0.00
ATOM   1170  CD2 LEU A 230      18.985  19.607  17.468  1.00  0.00
ATOM   1171  N   GLY A 231      23.242  17.894  15.351  1.00  0.00
ATOM   1172  CA  GLY A 231      23.919  16.723  14.773  1.00  0.00
ATOM   1173  C   GLY A 231      23.578  16.543  13.283  1.00  0.00
ATOM   1174  O   GLY A 231      23.706  15.448  12.734  1.00  0.00
ATOM   1175  N   LEU A 232      23.158  17.649  12.683  1.00  0.00
ATOM   1176  CA  LEU A 232      22.821  17.658  11.250  1.00  0.00
ATOM   1177  C   LEU A 232      23.436  18.938  10.639  1.00  0.00
ATOM   1178  O   LEU A 232      23.875  18.950   9.494  1.00  0.00
ATOM   1179  CB  LEU A 232      21.292  17.673  11.068  1.00  0.00
ATOM   1180  CG  LEU A 232      20.628  16.920  12.236  1.00  0.00
ATOM   1181  CD1 LEU A 232      19.457  17.743  12.801  1.00  0.00
ATOM   1182  CD2 LEU A 232      20.133  15.541  11.764  1.00  0.00
ATOM   1183  N   PHE A 233      23.455  19.953  11.497  1.00  0.00
ATOM   1184  CA  PHE A 233      24.062  21.239  11.158  1.00  0.00
ATOM   1185  C   PHE A 233      25.537  21.287  11.603  1.00  0.00
ATOM   1186  O   PHE A 233      25.882  21.070  12.754  1.00  0.00
ATOM   1187  CB  PHE A 233      23.243  22.422  11.692  1.00  0.00
ATOM   1188  CG  PHE A 233      21.799  22.261  11.172  1.00  0.00
ATOM   1189  CD1 PHE A 233      21.579  22.095   9.799  1.00  0.00
ATOM   1190  CD2 PHE A 233      20.717  22.342  12.055  1.00  0.00
ATOM   1191  CE1 PHE A 233      20.271  22.006   9.307  1.00  0.00
ATOM   1192  CE2 PHE A 233      19.409  22.252  11.561  1.00  0.00
ATOM   1193  CZ  PHE A 233      19.188  22.079  10.190  1.00  0.00
ATOM   1194  N   PRO A 234      26.326  21.534  10.556  1.00  0.00
ATOM   1195  CA  PRO A 234      27.776  21.513  10.605  1.00  0.00
ATOM   1196  C   PRO A 234      28.455  22.536  11.523  1.00  0.00
ATOM   1197  O   PRO A 234      29.671  22.743  11.409  1.00  0.00
ATOM   1198  CB  PRO A 234      28.261  21.754   9.162  1.00  0.00
ATOM   1199  CG  PRO A 234      27.030  22.137   8.331  1.00  0.00
ATOM   1200  CD  PRO A 234      25.813  22.010   9.252  1.00  0.00
ATOM   1201  N   ASP A 235      27.689  23.163  12.410  1.00  0.00
ATOM   1202  CA  ASP A 235      28.296  24.154  13.317  1.00  0.00
ATOM   1203  C   ASP A 235      27.652  25.540  13.087  1.00  0.00
ATOM   1204  O   ASP A 235      26.674  25.886  13.745  1.00  0.00
ATOM   1205  CB  ASP A 235      29.812  24.256  13.061  1.00  0.00
ATOM   1206  CG  ASP A 235      30.134  25.481  12.186  1.00  0.00
ATOM   1207  OD1 ASP A 235      29.932  25.349  10.949  1.00  0.00
ATOM   1208  OD2 ASP A 235      30.579  26.498  12.786  1.00  0.00
ATOM   1209  N   ALA A 236      28.258  26.244  12.148  1.00  0.00
ATOM   1210  CA  ALA A 236      27.884  27.593  11.731  1.00  0.00
ATOM   1211  C   ALA A 236      26.383  27.717  11.413  1.00  0.00
ATOM   1212  O   ALA A 236      25.936  27.367  10.322  1.00  0.00
ATOM   1213  CB  ALA A 236      28.714  27.990  10.492  1.00  0.00
ATOM   1214  N   ASN A 237      25.665  28.193  12.424  1.00  0.00
ATOM   1215  CA  ASN A 237      24.216  28.406  12.308  1.00  0.00
ATOM   1216  C   ASN A 237      23.916  29.121  10.970  1.00  0.00
ATOM   1217  O   ASN A 237      23.000  30.150  11.000  1.00  0.00
ATOM   1218  CB  ASN A 237      23.731  29.315  13.456  1.00  0.00
ATOM   1219  CG  ASN A 237      23.954  28.659  14.828  1.00  0.00
ATOM   1220  OD1 ASN A 237      23.315  29.030  15.815  1.00  0.00
ATOM   1221  ND2 ASN A 237      24.895  27.721  14.851  1.00  0.00
ATOM   1222  OXT ASN A 237      24.450  28.850   9.900  1.00  0.00
TER    1223      ASN A 237 
REMARK  Target:     2pel_1_1_82
ATOM   1224  N   ALA A   1       4.469   3.807 -12.452  1.00  2.00
ATOM   1225  CA  ALA A   1       4.698   4.250 -11.065  1.00  2.00
ATOM   1226  C   ALA A   1       5.924   3.580 -10.439  1.00  2.00
ATOM   1227  O   ALA A   1       6.122   2.368 -10.560  1.00  2.00
ATOM   1228  CB  ALA A   1       3.467   3.885 -10.238  1.00  2.00
ATOM   1229  N   GLU A   2       6.700   4.379  -9.759  1.00  2.00
ATOM   1230  CA  GLU A   2       7.918   4.009  -9.041  1.00  1.00
ATOM   1231  C   GLU A   2       7.680   4.224  -7.533  1.00  1.00
ATOM   1232  O   GLU A   2       7.679   5.389  -7.086  1.00  1.00
ATOM   1233  CB  GLU A   2       9.105   4.872  -9.458  1.00  1.00
ATOM   1234  CG  GLU A   2      10.434   4.552  -8.750  1.00  2.00
ATOM   1235  CD  GLU A   2      11.612   5.126  -9.492  1.00  2.00
ATOM   1236  OE1 GLU A   2      11.852   4.770 -10.640  1.00  2.00
ATOM   1237  OE2 GLU A   2      12.228   5.991  -8.823  1.00  2.00
ATOM   1238  N   THR A   3       7.521   3.134  -6.816  1.00  1.00
ATOM   1239  CA  THR A   3       7.252   3.132  -5.383  1.00  1.00
ATOM   1240  C   THR A   3       8.272   2.451  -4.491  1.00  1.00
ATOM   1241  O   THR A   3       8.815   1.403  -4.856  1.00  1.00
ATOM   1242  CB  THR A   3       5.854   2.397  -5.146  1.00  1.00
ATOM   1243  OG1 THR A   3       4.964   3.148  -6.039  1.00  1.00
ATOM   1244  CG2 THR A   3       5.422   2.351  -3.672  1.00  1.00
ATOM   1245  N   VAL A   4       8.471   3.053  -3.321  1.00  1.00
ATOM   1246  CA  VAL A   4       9.365   2.617  -2.254  1.00  1.00
ATOM   1247  C   VAL A   4       8.505   2.567  -0.986  1.00  1.00
ATOM   1248  O   VAL A   4       7.919   3.609  -0.677  1.00  1.00
ATOM   1249  CB  VAL A   4      10.583   3.530  -2.025  1.00  1.00
ATOM   1250  CG1 VAL A   4      11.385   3.135  -0.782  1.00  1.00
ATOM   1251  CG2 VAL A   4      11.495   3.600  -3.255  1.00  1.00
ATOM   1252  N   SER A   5       8.434   1.433  -0.326  1.00  1.00
ATOM   1253  CA  SER A   5       7.639   1.366   0.903  1.00  1.00
ATOM   1254  C   SER A   5       8.289   0.369   1.864  1.00  1.00
ATOM   1255  O   SER A   5       8.787  -0.655   1.412  1.00  1.00
ATOM   1256  CB  SER A   5       6.172   1.047   0.683  1.00  1.00
ATOM   1257  OG  SER A   5       6.061  -0.354   0.613  1.00  2.00
ATOM   1258  N   PHE A   6       8.192   0.709   3.147  1.00  1.00
ATOM   1259  CA  PHE A   6       8.799  -0.195   4.166  1.00  1.00
ATOM   1260  C   PHE A   6       8.055   0.025   5.479  1.00  1.00
ATOM   1261  O   PHE A   6       7.476   1.113   5.636  1.00  1.00
ATOM   1262  CB  PHE A   6      10.288   0.064   4.272  1.00  1.00
ATOM   1263  CG  PHE A   6      10.744   1.479   4.461  1.00  1.00
ATOM   1264  CD1 PHE A   6      10.721   2.050   5.733  1.00  1.00
ATOM   1265  CD2 PHE A   6      11.200   2.223   3.371  1.00  1.00
ATOM   1266  CE1 PHE A   6      11.165   3.350   5.933  1.00  1.00
ATOM   1267  CE2 PHE A   6      11.675   3.525   3.550  1.00  1.00
ATOM   1268  CZ  PHE A   6      11.639   4.073   4.851  1.00  1.00
ATOM   1269  N   ASN A   7       8.134  -0.984   6.320  1.00  1.00
ATOM   1270  CA  ASN A   7       7.446  -0.943   7.607  1.00  1.00
ATOM   1271  C   ASN A   7       8.301  -1.542   8.711  1.00  2.00
ATOM   1272  O   ASN A   7       8.573  -2.758   8.644  1.00  2.00
ATOM   1273  CB  ASN A   7       6.117  -1.707   7.437  1.00  2.00
ATOM   1274  CG  ASN A   7       5.225  -1.617   8.663  1.00  3.00
ATOM   1275  OD1 ASN A   7       5.088  -0.568   9.321  1.00  3.00
ATOM   1276  ND2 ASN A   7       4.569  -2.731   9.007  1.00  3.00
ATOM   1277  N   PHE A   8       8.624  -0.691   9.674  1.00  1.00
ATOM   1278  CA  PHE A   8       9.420  -1.180  10.825  1.00  2.00
ATOM   1279  C   PHE A   8       8.555  -1.140  12.095  1.00  2.00
ATOM   1280  O   PHE A   8       8.344  -0.029  12.618  1.00  2.00
ATOM   1281  CB  PHE A   8      10.703  -0.400  11.009  1.00  1.00
ATOM   1282  CG  PHE A   8      11.725  -0.435   9.922  1.00  2.00
ATOM   1283  CD1 PHE A   8      12.539  -1.563   9.764  1.00  2.00
ATOM   1284  CD2 PHE A   8      11.900   0.661   9.068  1.00  2.00
ATOM   1285  CE1 PHE A   8      13.515  -1.601   8.759  1.00  2.00
ATOM   1286  CE2 PHE A   8      12.867   0.643   8.068  1.00  1.00
ATOM   1287  CZ  PHE A   8      13.667  -0.485   7.916  1.00  2.00
ATOM   1288  N   ASN A   9       8.117  -2.299  12.552  1.00  2.00
ATOM   1289  CA  ASN A   9       7.303  -2.452  13.772  1.00  2.00
ATOM   1290  C   ASN A   9       8.218  -2.497  15.011  1.00  2.00
ATOM   1291  O   ASN A   9       7.800  -2.255  16.145  1.00  2.00
ATOM   1292  CB  ASN A   9       6.463  -3.725  13.810  1.00  3.00
ATOM   1293  CG  ASN A   9       5.500  -3.927  12.657  1.00  4.00
ATOM   1294  OD1 ASN A   9       4.586  -3.091  12.481  1.00  4.00
ATOM   1295  ND2 ASN A   9       5.706  -5.015  11.892  1.00  3.00
ATOM   1296  N   SER A  10       9.451  -2.853  14.764  1.00  2.00
ATOM   1297  CA  SER A  10      10.546  -2.984  15.721  1.00  2.00
ATOM   1298  C   SER A  10      11.852  -2.954  14.917  1.00  2.00
ATOM   1299  O   SER A  10      11.830  -3.197  13.692  1.00  2.00
ATOM   1300  CB  SER A  10      10.466  -4.300  16.488  1.00  2.00
ATOM   1301  OG  SER A  10      10.461  -5.351  15.518  1.00  3.00
ATOM   1302  N   PHE A  11      12.924  -2.667  15.630  1.00  2.00
ATOM   1303  CA  PHE A  11      14.239  -2.585  14.946  1.00  2.00
ATOM   1304  C   PHE A  11      15.127  -3.719  15.435  1.00  2.00
ATOM   1305  O   PHE A  11      14.874  -4.309  16.506  1.00  3.00
ATOM   1306  CB  PHE A  11      14.805  -1.186  15.114  1.00  2.00
ATOM   1307  CG  PHE A  11      13.896  -0.106  14.595  1.00  2.00
ATOM   1308  CD1 PHE A  11      13.994   0.310  13.255  1.00  2.00
ATOM   1309  CD2 PHE A  11      12.944   0.476  15.435  1.00  2.00
ATOM   1310  CE1 PHE A  11      13.154   1.309  12.759  1.00  2.00
ATOM   1311  CE2 PHE A  11      12.112   1.471  14.959  1.00  2.00
ATOM   1312  CZ  PHE A  11      12.220   1.874  13.625  1.00  2.00
ATOM   1313  N   SER A  12      16.120  -4.023  14.622  1.00  2.00
ATOM   1314  CA  SER A  12      17.067  -5.096  14.948  1.00  3.00
ATOM   1315  C   SER A  12      18.464  -4.682  14.488  1.00  3.00
ATOM   1316  O   SER A  12      18.679  -3.943  13.507  1.00  3.00
ATOM   1317  CB  SER A  12      16.701  -6.460  14.404  1.00  3.00
ATOM   1318  OG  SER A  12      16.621  -6.520  12.988  1.00  3.00
ATOM   1319  N   GLU A  13      19.381  -5.200  15.288  1.00  3.00
ATOM   1320  CA  GLU A  13      20.819  -4.970  15.069  1.00  3.00
ATOM   1321  C   GLU A  13      21.260  -5.848  13.889  1.00  3.00
ATOM   1322  O   GLU A  13      20.923  -7.054  13.834  1.00  2.00
ATOM   1323  CB  GLU A  13      21.595  -5.370  16.308  1.00  3.00
ATOM   1324  CG  GLU A  13      22.922  -4.707  16.672  1.00  4.00
ATOM   1325  CD  GLU A  13      23.205  -4.884  18.163  1.00  4.00
ATOM   1326  OE1 GLU A  13      23.504  -5.989  18.613  1.00  5.00
ATOM   1327  OE2 GLU A  13      23.060  -3.839  18.850  1.00  4.00
ATOM   1328  N   GLY A  14      21.992  -5.197  12.989  1.00  2.00
ATOM   1329  CA  GLY A  14      22.510  -5.910  11.818  1.00  2.00
ATOM   1330  C   GLY A  14      21.622  -5.910  10.600  1.00  2.00
ATOM   1331  O   GLY A  14      22.010  -6.589   9.620  1.00  2.00
ATOM   1332  N   ASN A  15      20.509  -5.198  10.664  1.00  2.00
ATOM   1333  CA  ASN A  15      19.604  -5.140   9.490  1.00  1.00
ATOM   1334  C   ASN A  15      20.232  -4.228   8.422  1.00  1.00
ATOM   1335  O   ASN A  15      20.435  -3.025   8.646  1.00  1.00
ATOM   1336  CB  ASN A  15      18.209  -4.703   9.884  1.00  2.00
ATOM   1337  CG  ASN A  15      17.211  -4.651   8.730  1.00  2.00
ATOM   1338  OD1 ASN A  15      16.125  -4.075   8.947  1.00  2.00
ATOM   1339  ND2 ASN A  15      17.504  -5.224   7.556  1.00  2.00
ATOM   1340  N   PRO A  16      20.507  -4.833   7.276  1.00  1.00
ATOM   1341  CA  PRO A  16      21.087  -4.117   6.146  1.00  1.00
ATOM   1342  C   PRO A  16      20.298  -2.885   5.727  1.00  1.00
ATOM   1343  O   PRO A  16      20.893  -2.017   5.049  1.00  2.00
ATOM   1344  CB  PRO A  16      21.119  -5.164   5.027  1.00  1.00
ATOM   1345  CG  PRO A  16      21.072  -6.499   5.710  1.00  1.00
ATOM   1346  CD  PRO A  16      20.276  -6.265   6.973  1.00  1.00
ATOM   1347  N   ALA A  17      19.021  -2.769   6.065  1.00  1.00
ATOM   1348  CA  ALA A  17      18.238  -1.597   5.630  1.00  1.00
ATOM   1349  C   ALA A  17      18.353  -0.353   6.487  1.00  1.00
ATOM   1350  O   ALA A  17      17.816   0.704   6.114  1.00  1.00
ATOM   1351  CB  ALA A  17      16.761  -1.989   5.486  1.00  1.00
ATOM   1352  N   ILE A  18      19.011  -0.431   7.620  1.00  1.00
ATOM   1353  CA  ILE A  18      19.221   0.657   8.550  1.00  1.00
ATOM   1354  C   ILE A  18      20.701   0.990   8.799  1.00  2.00
ATOM   1355  O   ILE A  18      21.432   0.088   9.191  1.00  2.00
ATOM   1356  CB  ILE A  18      18.707   0.278   9.992  1.00  2.00
ATOM   1357  CG1 ILE A  18      17.243  -0.165   9.944  1.00  2.00
ATOM   1358  CG2 ILE A  18      18.935   1.454  10.986  1.00  2.00
ATOM   1359  CD1 ILE A  18      16.842  -0.922  11.263  1.00  2.00
ATOM   1360  N   ASN A  19      21.025   2.243   8.662  1.00  1.00
ATOM   1361  CA  ASN A  19      22.313   2.850   8.866  1.00  1.00
ATOM   1362  C   ASN A  19      22.263   3.585  10.224  1.00  2.00
ATOM   1363  O   ASN A  19      21.324   4.375  10.391  1.00  2.00
ATOM   1364  CB  ASN A  19      22.597   3.942   7.844  1.00  2.00
ATOM   1365  CG  ASN A  19      22.909   3.615   6.411  1.00  2.00
ATOM   1366  OD1 ASN A  19      22.878   4.569   5.586  1.00  3.00
ATOM   1367  ND2 ASN A  19      23.197   2.367   6.035  1.00  2.00
ATOM   1368  N   PHE A  20      23.226   3.368  11.075  1.00  2.00
ATOM   1369  CA  PHE A  20      23.317   4.055  12.390  1.00  1.00
ATOM   1370  C   PHE A  20      24.474   5.045  12.310  1.00  1.00
ATOM   1371  O   PHE A  20      25.516   4.754  11.701  1.00  2.00
ATOM   1372  CB  PHE A  20      23.417   3.076  13.549  1.00  2.00
ATOM   1373  CG  PHE A  20      22.247   2.133  13.658  1.00  2.00
ATOM   1374  CD1 PHE A  20      21.067   2.526  14.261  1.00  2.00
ATOM   1375  CD2 PHE A  20      22.340   0.833  13.146  1.00  3.00
ATOM   1376  CE1 PHE A  20      19.988   1.661  14.374  1.00  2.00
ATOM   1377  CE2 PHE A  20      21.272  -0.051  13.246  1.00  3.00
ATOM   1378  CZ  PHE A  20      20.096   0.368  13.860  1.00  2.00
ATOM   1379  N   GLN A  21      24.301   6.212  12.875  1.00  1.00
ATOM   1380  CA  GLN A  21      25.353   7.248  12.875  1.00  1.00
ATOM   1381  C   GLN A  21      25.371   7.780  14.317  1.00  1.00
ATOM   1382  O   GLN A  21      24.280   8.079  14.831  1.00  1.00
ATOM   1383  CB  GLN A  21      25.154   8.339  11.846  1.00  1.00
ATOM   1384  CG  GLN A  21      24.849   7.843  10.446  1.00  1.00
ATOM   1385  CD  GLN A  21      24.827   8.966   9.432  1.00  1.00
ATOM   1386  OE1 GLN A  21      24.259  10.026   9.749  1.00  2.00
ATOM   1387  NE2 GLN A  21      25.414   8.829   8.246  1.00  1.00
ATOM   1388  N   GLY A  22      26.554   7.840  14.919  1.00  1.00
ATOM   1389  CA  GLY A  22      26.668   8.334  16.299  1.00  1.00
ATOM   1390  C   GLY A  22      26.266   7.422  17.448  1.00  2.00
ATOM   1391  O   GLY A  22      26.488   6.194  17.389  1.00  2.00
ATOM   1392  N   ASP A  23      25.694   7.996  18.497  1.00  1.00
ATOM   1393  CA  ASP A  23      25.300   7.297  19.727  1.00  1.00
ATOM   1394  C   ASP A  23      24.087   6.396  19.664  1.00  2.00
ATOM   1395  O   ASP A  23      23.548   6.069  20.761  1.00  2.00
ATOM   1396  CB  ASP A  23      25.195   8.405  20.809  1.00  1.00
ATOM   1397  CG  ASP A  23      26.487   9.204  20.903  1.00  2.00
ATOM   1398  OD1 ASP A  23      27.508   8.478  20.793  1.00  2.00
ATOM   1399  OD2 ASP A  23      26.569  10.445  21.063  1.00  2.00
ATOM   1400  N   VAL A  24      23.637   5.942  18.509  1.00  2.00
ATOM   1401  CA  VAL A  24      22.468   5.083  18.391  1.00  2.00
ATOM   1402  C   VAL A  24      22.619   3.686  18.992  1.00  2.00
ATOM   1403  O   VAL A  24      23.653   3.060  18.784  1.00  2.00
ATOM   1404  CB  VAL A  24      22.029   4.876  16.918  1.00  2.00
ATOM   1405  CG1 VAL A  24      20.573   4.440  16.906  1.00  2.00
ATOM   1406  CG2 VAL A  24      22.226   6.100  16.065  1.00  2.00
ATOM   1407  N   THR A  25      21.569   3.225  19.637  1.00  2.00
ATOM   1408  CA  THR A  25      21.456   1.910  20.277  1.00  2.00
ATOM   1409  C   THR A  25      20.112   1.251  19.945  1.00  2.00
ATOM   1410  O   THR A  25      19.084   1.919  19.730  1.00  2.00
ATOM   1411  CB  THR A  25      21.646   2.019  21.848  1.00  2.00
ATOM   1412  OG1 THR A  25      22.998   2.524  22.030  1.00  3.00
ATOM   1413  CG2 THR A  25      21.521   0.718  22.645  1.00  3.00
ATOM   1414  N   VAL A  26      20.139  -0.072  19.882  1.00  2.00
ATOM   1415  CA  VAL A  26      18.983  -0.928  19.623  1.00  2.00
ATOM   1416  C   VAL A  26      18.731  -1.634  20.978  1.00  2.00
ATOM   1417  O   VAL A  26      19.666  -2.328  21.412  1.00  2.00
ATOM   1418  CB  VAL A  26      19.140  -1.897  18.456  1.00  1.00
ATOM   1419  CG1 VAL A  26      17.943  -2.846  18.402  1.00  2.00
ATOM   1420  CG2 VAL A  26      19.286  -1.217  17.103  1.00  2.00
ATOM   1421  N   LEU A  27      17.584  -1.399  21.582  1.00  2.00
ATOM   1422  CA  LEU A  27      17.277  -2.018  22.889  1.00  2.00
ATOM   1423  C   LEU A  27      16.750  -3.436  22.687  1.00  2.00
ATOM   1424  O   LEU A  27      16.414  -3.839  21.545  1.00  2.00
ATOM   1425  CB  LEU A  27      16.369  -1.059  23.663  1.00  2.00
ATOM   1426  CG  LEU A  27      16.844   0.383  23.677  1.00  2.00
ATOM   1427  CD1 LEU A  27      15.817   1.308  24.297  1.00  2.00
ATOM   1428  CD2 LEU A  27      18.155   0.451  24.465  1.00  2.00
ATOM   1429  N   SER A  28      16.700  -4.178  23.793  1.00  3.00
ATOM   1430  CA  SER A  28      16.241  -5.581  23.740  1.00  3.00
ATOM   1431  C   SER A  28      14.770  -5.691  23.343  1.00  3.00
ATOM   1432  O   SER A  28      14.267  -6.790  23.028  1.00  4.00
ATOM   1433  CB  SER A  28      16.529  -6.311  25.050  1.00  3.00
ATOM   1434  OG  SER A  28      15.588  -5.988  26.059  1.00  4.00
ATOM   1435  N   ASN A  29      14.106  -4.553  23.336  1.00  3.00
ATOM   1436  CA  ASN A  29      12.690  -4.451  22.970  1.00  3.00
ATOM   1437  C   ASN A  29      12.435  -4.082  21.504  1.00  2.00
ATOM   1438  O   ASN A  29      11.242  -4.075  21.089  1.00  3.00
ATOM   1439  CB  ASN A  29      12.055  -3.509  24.002  1.00  3.00
ATOM   1440  CG  ASN A  29      12.346  -2.038  23.819  1.00  3.00
ATOM   1441  OD1 ASN A  29      13.309  -1.704  23.104  1.00  4.00
ATOM   1442  ND2 ASN A  29      11.556  -1.124  24.381  1.00  3.00
ATOM   1443  N   GLY A  30      13.432  -3.762  20.693  1.00  2.00
ATOM   1444  CA  GLY A  30      13.206  -3.389  19.277  1.00  2.00
ATOM   1445  C   GLY A  30      13.164  -1.883  19.051  1.00  1.00
ATOM   1446  O   GLY A  30      13.140  -1.425  17.882  1.00  1.00
ATOM   1447  N   ASN A  31      13.159  -1.147  20.156  1.00  1.00
ATOM   1448  CA  ASN A  31      13.174   0.315  20.155  1.00  1.00
ATOM   1449  C   ASN A  31      14.640   0.756  19.921  1.00  1.00
ATOM   1450  O   ASN A  31      15.608   0.085  20.301  1.00  1.00
ATOM   1451  CB  ASN A  31      12.676   0.957  21.436  1.00  1.00
ATOM   1452  CG  ASN A  31      11.224   0.765  21.802  1.00  2.00
ATOM   1453  OD1 ASN A  31      10.867   0.978  22.978  1.00  2.00
ATOM   1454  ND2 ASN A  31      10.388   0.384  20.843  1.00  1.00
ATOM   1455  N   ILE A  32      14.756   1.916  19.332  1.00  1.00
ATOM   1456  CA  ILE A  32      16.056   2.525  19.044  1.00  1.00
ATOM   1457  C   ILE A  32      16.211   3.669  20.049  1.00  1.00
ATOM   1458  O   ILE A  32      15.225   4.380  20.307  1.00  1.00
ATOM   1459  CB  ILE A  32      16.123   3.018  17.552  1.00  1.00
ATOM   1460  CG1 ILE A  32      16.493   1.882  16.571  1.00  1.00
ATOM   1461  CG2 ILE A  32      17.053   4.243  17.357  1.00  1.00
ATOM   1462  CD1 ILE A  32      16.462   2.390  15.085  1.00  1.00
ATOM   1463  N   GLN A  33      17.397   3.813  20.592  1.00  2.00
ATOM   1464  CA  GLN A  33      17.685   4.912  21.540  1.00  2.00
ATOM   1465  C   GLN A  33      18.690   5.802  20.796  1.00  1.00
ATOM   1466  O   GLN A  33      19.800   5.343  20.506  1.00  1.00
ATOM   1467  CB  GLN A  33      18.109   4.405  22.916  1.00  2.00
ATOM   1468  CG  GLN A  33      18.257   5.601  23.856  1.00  2.00
ATOM   1469  CD  GLN A  33      18.839   5.257  25.209  1.00  3.00
ATOM   1470  OE1 GLN A  33      19.558   6.010  25.867  1.00  3.00
ATOM   1471  NE2 GLN A  33      18.524   4.058  25.679  1.00  3.00
ATOM   1472  N   LEU A  34      18.299   7.016  20.443  1.00  1.00
ATOM   1473  CA  LEU A  34      19.146   7.927  19.680  1.00  1.00
ATOM   1474  C   LEU A  34      20.340   8.487  20.442  1.00  2.00
ATOM   1475  O   LEU A  34      21.390   8.561  19.764  1.00  2.00
ATOM   1476  CB  LEU A  34      18.295   9.028  18.983  1.00  1.00
ATOM   1477  CG  LEU A  34      17.401   8.534  17.847  1.00  1.00
ATOM   1478  CD1 LEU A  34      16.379   9.552  17.375  1.00  1.00
ATOM   1479  CD2 LEU A  34      18.224   8.115  16.638  1.00  1.00
ATOM   1480  N   THR A  35      20.235   8.861  21.710  1.00  1.00
ATOM   1481  CA  THR A  35      21.425   9.435  22.355  1.00  1.00
ATOM   1482  C   THR A  35      21.989   8.589  23.487  1.00  2.00
ATOM   1483  O   THR A  35      21.316   7.681  23.977  1.00  2.00
ATOM   1484  CB  THR A  35      21.200  10.941  22.794  1.00  1.00
ATOM   1485  OG1 THR A  35      20.084  10.970  23.744  1.00  1.00
ATOM   1486  CG2 THR A  35      20.960  11.896  21.629  1.00  1.00
ATOM   1487  N   ASN A  36      23.223   8.914  23.830  1.00  1.00
ATOM   1488  CA  ASN A  36      23.940   8.217  24.925  1.00  2.00
ATOM   1489  C   ASN A  36      23.758   9.127  26.143  1.00  1.00
ATOM   1490  O   ASN A  36      24.190  10.283  26.021  1.00  1.00
ATOM   1491  CB  ASN A  36      25.395   8.012  24.535  1.00  2.00
ATOM   1492  CG  ASN A  36      26.175   7.209  25.565  1.00  2.00
ATOM   1493  OD1 ASN A  36      26.138   7.453  26.786  1.00  2.00
ATOM   1494  ND2 ASN A  36      26.898   6.192  25.107  1.00  2.00
ATOM   1495  N   LEU A  37      23.148   8.649  27.208  1.00  2.00
ATOM   1496  CA  LEU A  37      22.905   9.477  28.416  1.00  2.00
ATOM   1497  C   LEU A  37      24.151   9.894  29.194  1.00  2.00
ATOM   1498  O   LEU A  37      24.113  10.895  29.954  1.00  2.00
ATOM   1499  CB  LEU A  37      21.885   8.723  29.273  1.00  1.00
ATOM   1500  CG  LEU A  37      20.383   8.816  29.151  1.00  2.00
ATOM   1501  CD1 LEU A  37      19.869   9.043  27.730  1.00  1.00
ATOM   1502  CD2 LEU A  37      19.768   7.504  29.668  1.00  1.00
ATOM   1503  N   ASN A  38      25.242   9.164  29.050  1.00  2.00
ATOM   1504  CA  ASN A  38      26.501   9.431  29.759  1.00  2.00
ATOM   1505  C   ASN A  38      27.499  10.296  28.989  1.00  2.00
ATOM   1506  O   ASN A  38      28.605  10.489  29.533  1.00  2.00
ATOM   1507  CB  ASN A  38      27.206   8.122  30.175  1.00  2.00
ATOM   1508  CG  ASN A  38      26.340   7.230  31.039  1.00  3.00
ATOM   1509  OD1 ASN A  38      26.044   7.583  32.200  1.00  3.00
ATOM   1510  ND2 ASN A  38      25.959   6.101  30.437  1.00  3.00
ATOM   1511  N   LYS A  39      27.142  10.760  27.817  1.00  1.00
ATOM   1512  CA  LYS A  39      28.084  11.581  27.035  1.00  1.00
ATOM   1513  C   LYS A  39      27.701  13.034  26.865  1.00  2.00
ATOM   1514  O   LYS A  39      26.522  13.421  26.722  1.00  2.00
ATOM   1515  CB  LYS A  39      28.165  10.773  25.738  1.00  1.00
ATOM   1516  CG  LYS A  39      29.307  11.143  24.831  1.00  2.00
ATOM   1517  CD  LYS A  39      29.348  10.376  23.506  1.00  2.00
ATOM   1518  CE  LYS A  39      29.629  11.400  22.390  1.00  3.00
ATOM   1519  NZ  LYS A  39      30.180  10.757  21.164  1.00  3.00
ATOM   1520  N   VAL A  40      28.665  13.944  26.871  1.00  2.00
ATOM   1521  CA  VAL A  40      28.499  15.399  26.683  1.00  1.00
ATOM   1522  C   VAL A  40      28.233  15.572  25.172  1.00  1.00
ATOM   1523  O   VAL A  40      28.886  14.889  24.348  1.00  2.00
ATOM   1524  CB  VAL A  40      29.713  16.193  27.199  1.00  2.00
ATOM   1525  CG1 VAL A  40      29.630  17.710  26.959  1.00  1.00
ATOM   1526  CG2 VAL A  40      30.032  15.935  28.681  1.00  1.00
ATOM   1527  N   ASN A  41      27.275  16.409  24.818  1.00  1.00
ATOM   1528  CA  ASN A  41      26.888  16.689  23.431  1.00  1.00
ATOM   1529  C   ASN A  41      26.653  15.467  22.560  1.00  1.00
ATOM   1530  O   ASN A  41      27.112  15.482  21.401  1.00  1.00
ATOM   1531  CB  ASN A  41      27.945  17.585  22.783  1.00  1.00
ATOM   1532  CG  ASN A  41      28.159  18.902  23.510  1.00  1.00
ATOM   1533  OD1 ASN A  41      29.064  19.663  23.118  1.00  1.00
ATOM   1534  ND2 ASN A  41      27.382  19.185  24.555  1.00  1.00
ATOM   1535  N   SER A  42      25.971  14.458  23.044  1.00  1.00
ATOM   1536  CA  SER A  42      25.649  13.234  22.290  1.00  1.00
ATOM   1537  C   SER A  42      24.813  13.534  21.036  1.00  1.00
ATOM   1538  O   SER A  42      24.061  14.524  20.962  1.00  1.00
ATOM   1539  CB  SER A  42      24.846  12.339  23.209  1.00  0.00
ATOM   1540  OG  SER A  42      24.786  11.007  22.722  1.00  1.00
ATOM   1541  N   VAL A  43      24.933  12.684  20.024  1.00  1.00
ATOM   1542  CA  VAL A  43      24.215  12.803  18.745  1.00  1.00
ATOM   1543  C   VAL A  43      24.095  11.344  18.268  1.00  1.00
ATOM   1544  O   VAL A  43      25.087  10.595  18.327  1.00  1.00
ATOM   1545  CB  VAL A  43      24.878  13.689  17.673  1.00  1.00
ATOM   1546  CG1 VAL A  43      24.230  13.569  16.275  1.00  1.00
ATOM   1547  CG2 VAL A  43      24.928  15.179  18.002  1.00  1.00
ATOM   1548  N   GLY A  44      22.898  11.012  17.856  1.00  1.00
ATOM   1549  CA  GLY A  44      22.561   9.679  17.319  1.00  1.00
ATOM   1550  C   GLY A  44      21.607   9.919  16.127  1.00  1.00
ATOM   1551  O   GLY A  44      20.673  10.720  16.238  1.00  1.00
ATOM   1552  N   ARG A  45      21.839   9.267  15.010  1.00  1.00
ATOM   1553  CA  ARG A  45      20.975   9.423  13.822  1.00  1.00
ATOM   1554  C   ARG A  45      20.762   8.027  13.250  1.00  1.00
ATOM   1555  O   ARG A  45      21.683   7.207  13.373  1.00  1.00
ATOM   1556  CB  ARG A  45      21.601  10.382  12.818  1.00  1.00
ATOM   1557  CG  ARG A  45      22.129  11.653  13.484  1.00  1.00
ATOM   1558  CD  ARG A  45      22.352  12.761  12.515  1.00  1.00
ATOM   1559  NE  ARG A  45      22.820  12.274  11.213  1.00  1.00
ATOM   1560  CZ  ARG A  45      23.018  13.128  10.191  1.00  1.00
ATOM   1561  NH1 ARG A  45      22.835  14.445  10.341  1.00  1.00
ATOM   1562  NH2 ARG A  45      23.352  12.697   8.964  1.00  1.00
ATOM   1563  N   VAL A  46      19.599   7.763  12.713  1.00  1.00
ATOM   1564  CA  VAL A  46      19.255   6.465  12.103  1.00  1.00
ATOM   1565  C   VAL A  46      18.720   6.831  10.706  1.00  1.00
ATOM   1566  O   VAL A  46      18.025   7.869  10.541  1.00  1.00
ATOM   1567  CB  VAL A  46      18.366   5.667  13.048  1.00  1.00
ATOM   1568  CG1 VAL A  46      16.950   6.202  13.214  1.00  1.00
ATOM   1569  CG2 VAL A  46      18.256   4.217  12.611  1.00  1.00
ATOM   1570  N   LEU A  47      19.058   6.043   9.686  1.00  1.00
ATOM   1571  CA  LEU A  47      18.593   6.356   8.322  1.00  1.00
ATOM   1572  C   LEU A  47      18.137   5.115   7.557  1.00  1.00
ATOM   1573  O   LEU A  47      18.676   4.034   7.827  1.00  1.00
ATOM   1574  CB  LEU A  47      19.699   7.056   7.498  1.00  1.00
ATOM   1575  CG  LEU A  47      19.989   8.524   7.823  1.00  1.00
ATOM   1576  CD1 LEU A  47      21.117   8.664   8.822  1.00  2.00
ATOM   1577  CD2 LEU A  47      20.387   9.239   6.540  1.00  2.00
ATOM   1578  N   TYR A  48      17.174   5.362   6.660  1.00  1.00
ATOM   1579  CA  TYR A  48      16.749   4.250   5.784  1.00  1.00
ATOM   1580  C   TYR A  48      18.010   4.168   4.878  1.00  1.00
ATOM   1581  O   TYR A  48      18.389   5.191   4.280  1.00  1.00
ATOM   1582  CB  TYR A  48      15.475   4.539   4.986  1.00  0.00
ATOM   1583  CG  TYR A  48      15.115   3.396   4.076  1.00  0.00
ATOM   1584  CD1 TYR A  48      14.970   2.116   4.631  1.00  0.00
ATOM   1585  CD2 TYR A  48      14.936   3.545   2.696  1.00  0.00
ATOM   1586  CE1 TYR A  48      14.648   0.988   3.862  1.00  0.00
ATOM   1587  CE2 TYR A  48      14.612   2.432   1.909  1.00  0.00
ATOM   1588  CZ  TYR A  48      14.476   1.184   2.489  1.00  0.00
ATOM   1589  OH  TYR A  48      14.135   0.124   1.688  1.00  1.00
ATOM   1590  N   ALA A  49      18.634   3.021   4.817  1.00  1.00
ATOM   1591  CA  ALA A  49      19.869   2.782   4.084  1.00  1.00
ATOM   1592  C   ALA A  49      19.872   3.009   2.584  1.00  1.00
ATOM   1593  O   ALA A  49      20.958   3.262   2.038  1.00  2.00
ATOM   1594  CB  ALA A  49      20.378   1.353   4.363  1.00  1.00
ATOM   1595  N   MET A  50      18.750   2.894   1.937  1.00  2.00
ATOM   1596  CA  MET A  50      18.661   3.082   0.469  1.00  2.00
ATOM   1597  C   MET A  50      18.353   4.540   0.140  1.00  2.00
ATOM   1598  O   MET A  50      17.505   5.187   0.791  1.00  1.00
ATOM   1599  CB  MET A  50      17.630   2.073  -0.037  1.00  2.00
ATOM   1600  CG  MET A  50      17.584   1.900  -1.526  1.00  3.00
ATOM   1601  SD  MET A  50      16.178   0.832  -2.054  1.00  4.00
ATOM   1602  CE  MET A  50      14.991   2.185  -2.400  1.00  3.00
ATOM   1603  N   PRO A  51      19.087   5.087  -0.824  1.00  2.00
ATOM   1604  CA  PRO A  51      18.854   6.468  -1.295  1.00  1.00
ATOM   1605  C   PRO A  51      17.476   6.377  -1.975  1.00  1.00
ATOM   1606  O   PRO A  51      17.278   5.326  -2.630  1.00  1.00
ATOM   1607  CB  PRO A  51      19.840   6.716  -2.430  1.00  1.00
ATOM   1608  CG  PRO A  51      20.722   5.511  -2.494  1.00  1.00
ATOM   1609  CD  PRO A  51      20.143   4.423  -1.606  1.00  1.00
ATOM   1610  N   VAL A  52      16.629   7.360  -1.824  1.00  1.00
ATOM   1611  CA  VAL A  52      15.313   7.322  -2.474  1.00  1.00
ATOM   1612  C   VAL A  52      15.371   8.440  -3.522  1.00  1.00
ATOM   1613  O   VAL A  52      15.814   9.567  -3.229  1.00  1.00
ATOM   1614  CB  VAL A  52      14.147   7.459  -1.483  1.00  1.00
ATOM   1615  CG1 VAL A  52      12.784   7.478  -2.189  1.00  0.00
ATOM   1616  CG2 VAL A  52      14.138   6.416  -0.364  1.00  1.00
ATOM   1617  N   ARG A  53      14.912   8.136  -4.711  1.00  1.00
ATOM   1618  CA  ARG A  53      14.878   9.125  -5.809  1.00  1.00
ATOM   1619  C   ARG A  53      13.602   9.939  -5.707  1.00  1.00
ATOM   1620  O   ARG A  53      12.584   9.460  -6.231  1.00  1.00
ATOM   1621  CB  ARG A  53      14.953   8.347  -7.118  1.00  1.00
ATOM   1622  CG  ARG A  53      14.989   9.287  -8.324  1.00  1.00
ATOM   1623  CD  ARG A  53      13.964   8.740  -9.275  1.00  1.00
ATOM   1624  NE  ARG A  53      14.579   8.768 -10.579  1.00  2.00
ATOM   1625  CZ  ARG A  53      14.405   7.832 -11.498  1.00  2.00
ATOM   1626  NH1 ARG A  53      13.678   6.753 -11.264  1.00  2.00
ATOM   1627  NH2 ARG A  53      14.955   8.074 -12.703  1.00  2.00
ATOM   1628  N   ILE A  54      13.616  11.113  -5.098  1.00  1.00
ATOM   1629  CA  ILE A  54      12.443  11.940  -4.896  1.00  1.00
ATOM   1630  C   ILE A  54      11.949  12.785  -6.064  1.00  1.00
ATOM   1631  O   ILE A  54      10.758  13.128  -6.071  1.00  1.00
ATOM   1632  CB  ILE A  54      12.547  12.890  -3.646  1.00  1.00
ATOM   1633  CG1 ILE A  54      13.952  13.532  -3.651  1.00  1.00
ATOM   1634  CG2 ILE A  54      12.174  12.236  -2.304  1.00  1.00
ATOM   1635  CD1 ILE A  54      13.873  15.028  -3.206  1.00  1.00
ATOM   1636  N   TRP A  55      12.826  13.128  -6.978  1.00  2.00
ATOM   1637  CA  TRP A  55      12.399  13.937  -8.156  1.00  2.00
ATOM   1638  C   TRP A  55      13.297  13.430  -9.293  1.00  2.00
ATOM   1639  O   TRP A  55      14.436  13.006  -9.050  1.00  2.00
ATOM   1640  CB  TRP A  55      12.375  15.445  -7.974  1.00  2.00
ATOM   1641  CG  TRP A  55      13.686  16.108  -7.769  1.00  2.00
ATOM   1642  CD1 TRP A  55      14.318  16.361  -6.576  1.00  1.00
ATOM   1643  CD2 TRP A  55      14.569  16.557  -8.809  1.00  2.00
ATOM   1644  NE1 TRP A  55      15.522  16.970  -6.815  1.00  2.00
ATOM   1645  CE2 TRP A  55      15.705  17.090  -8.169  1.00  2.00
ATOM   1646  CE3 TRP A  55      14.484  16.556 -10.203  1.00  2.00
ATOM   1647  CZ2 TRP A  55      16.769  17.630  -8.879  1.00  2.00
ATOM   1648  CZ3 TRP A  55      15.540  17.073 -10.920  1.00  2.00
ATOM   1649  CH2 TRP A  55      16.671  17.607 -10.273  1.00  2.00
ATOM   1650  N   SER A  56      12.703  13.464 -10.466  1.00  2.00
ATOM   1651  CA  SER A  56      13.366  13.000 -11.689  1.00  2.00
ATOM   1652  C   SER A  56      13.775  14.194 -12.537  1.00  2.00
ATOM   1653  O   SER A  56      12.924  15.064 -12.667  1.00  3.00
ATOM   1654  CB  SER A  56      12.426  12.139 -12.533  1.00  3.00
ATOM   1655  OG  SER A  56      12.949  12.064 -13.866  1.00  3.00
ATOM   1656  N   SER A  57      14.975  14.175 -13.053  1.00  3.00
ATOM   1657  CA  SER A  57      15.430  15.286 -13.904  1.00  3.00
ATOM   1658  C   SER A  57      14.931  15.008 -15.336  1.00  3.00
ATOM   1659  O   SER A  57      14.809  16.038 -16.039  1.00  3.00
ATOM   1660  CB  SER A  57      16.916  15.554 -13.874  1.00  3.00
ATOM   1661  OG  SER A  57      17.608  14.520 -14.585  1.00  4.00
ATOM   1662  N   ALA A  58      14.660  13.767 -15.717  1.00  3.00
ATOM   1663  CA  ALA A  58      14.169  13.496 -17.098  1.00  3.00
ATOM   1664  C   ALA A  58      12.837  14.194 -17.370  1.00  3.00
ATOM   1665  O   ALA A  58      12.645  15.035 -18.269  1.00  4.00
ATOM   1666  CB  ALA A  58      14.063  12.006 -17.348  1.00  3.00
ATOM   1667  N   THR A  59      11.870  13.814 -16.568  1.00  3.00
ATOM   1668  CA  THR A  59      10.495  14.337 -16.521  1.00  3.00
ATOM   1669  C   THR A  59      10.617  15.425 -15.459  1.00  3.00
ATOM   1670  O   THR A  59      11.741  15.423 -14.888  1.00  3.00
ATOM   1671  CB  THR A  59       9.505  13.203 -16.075  1.00  3.00
ATOM   1672  OG1 THR A  59       9.898  12.834 -14.696  1.00  3.00
ATOM   1673  CG2 THR A  59       9.515  11.993 -17.018  1.00  3.00
ATOM   1674  N   GLY A  60       9.677  16.273 -15.158  1.00  3.00
ATOM   1675  CA  GLY A  60      10.041  17.240 -14.054  1.00  3.00
ATOM   1676  C   GLY A  60       9.341  16.797 -12.760  1.00  3.00
ATOM   1677  O   GLY A  60       9.220  17.617 -11.833  1.00  3.00
ATOM   1678  N   ASN A  61       8.884  15.561 -12.681  1.00  3.00
ATOM   1679  CA  ASN A  61       8.136  15.054 -11.531  1.00  2.00
ATOM   1680  C   ASN A  61       8.873  14.968 -10.191  1.00  2.00
ATOM   1681  O   ASN A  61      10.074  14.686 -10.076  1.00  2.00
ATOM   1682  CB  ASN A  61       7.482  13.714 -11.894  1.00  3.00
ATOM   1683  CG  ASN A  61       6.750  13.712 -13.226  1.00  2.00
ATOM   1684  OD1 ASN A  61       6.495  12.646 -13.811  1.00  3.00
ATOM   1685  ND2 ASN A  61       6.413  14.900 -13.718  1.00  2.00
ATOM   1686  N   VAL A  62       8.055  15.229  -9.168  1.00  2.00
ATOM   1687  CA  VAL A  62       8.377  15.205  -7.731  1.00  1.00
ATOM   1688  C   VAL A  62       7.508  14.062  -7.164  1.00  1.00
ATOM   1689  O   VAL A  62       6.364  13.916  -7.624  1.00  2.00
ATOM   1690  CB  VAL A  62       8.166  16.536  -6.986  1.00  1.00
ATOM   1691  CG1 VAL A  62       8.736  16.492  -5.560  1.00  1.00
ATOM   1692  CG2 VAL A  62       8.712  17.746  -7.709  1.00  1.00
ATOM   1693  N   ALA A  63       7.976  13.231  -6.253  1.00  1.00
ATOM   1694  CA  ALA A  63       7.163  12.143  -5.730  1.00  1.00
ATOM   1695  C   ALA A  63       6.355  12.673  -4.541  1.00  1.00
ATOM   1696  O   ALA A  63       6.735  13.686  -3.957  1.00  1.00
ATOM   1697  CB  ALA A  63       8.052  11.006  -5.241  1.00  1.00
ATOM   1698  N   SER A  64       5.294  11.954  -4.249  1.00  1.00
ATOM   1699  CA  SER A  64       4.453  12.301  -3.072  1.00  1.00
ATOM   1700  C   SER A  64       4.857  11.216  -2.053  1.00  1.00
ATOM   1701  O   SER A  64       5.368  10.153  -2.476  1.00  1.00
ATOM   1702  CB  SER A  64       2.982  12.255  -3.393  1.00  1.00
ATOM   1703  OG  SER A  64       2.542  13.153  -4.394  1.00  1.00
ATOM   1704  N   PHE A  65       4.647  11.459  -0.775  1.00  0.00
ATOM   1705  CA  PHE A  65       5.035  10.394   0.179  1.00  1.00
ATOM   1706  C   PHE A  65       4.099  10.466   1.389  1.00  1.00
ATOM   1707  O   PHE A  65       3.606  11.524   1.756  1.00  1.00
ATOM   1708  CB  PHE A  65       6.530  10.429   0.536  1.00  1.00
ATOM   1709  CG  PHE A  65       7.042  11.586   1.346  1.00  1.00
ATOM   1710  CD1 PHE A  65       6.790  11.666   2.727  1.00  1.00
ATOM   1711  CD2 PHE A  65       7.789  12.606   0.759  1.00  1.00
ATOM   1712  CE1 PHE A  65       7.247  12.731   3.488  1.00  1.00
ATOM   1713  CE2 PHE A  65       8.238  13.693   1.524  1.00  1.00
ATOM   1714  CZ  PHE A  65       7.971  13.747   2.905  1.00  0.00
ATOM   1715  N   LEU A  66       3.891   9.301   1.986  1.00  1.00
ATOM   1716  CA  LEU A  66       3.087   9.239   3.212  1.00  1.00
ATOM   1717  C   LEU A  66       3.941   8.450   4.214  1.00  1.00
ATOM   1718  O   LEU A  66       4.388   7.330   3.911  1.00  1.00
ATOM   1719  CB  LEU A  66       1.705   8.656   2.915  1.00  1.00
ATOM   1720  CG  LEU A  66       0.936   8.045   4.089  1.00  1.00
ATOM   1721  CD1 LEU A  66       0.451   9.113   5.052  1.00  1.00
ATOM   1722  CD2 LEU A  66      -0.245   7.284   3.485  1.00  2.00
ATOM   1723  N   THR A  67       4.119   9.023   5.392  1.00  1.00
ATOM   1724  CA  THR A  67       4.895   8.324   6.425  1.00  1.00
ATOM   1725  C   THR A  67       4.302   8.527   7.810  1.00  1.00
ATOM   1726  O   THR A  67       3.809   9.637   8.097  1.00  1.00
ATOM   1727  CB  THR A  67       6.419   8.815   6.382  1.00  1.00
ATOM   1728  OG1 THR A  67       7.196   7.994   7.313  1.00  1.00
ATOM   1729  CG2 THR A  67       6.625  10.299   6.718  1.00  1.00
ATOM   1730  N   SER A  68       4.425   7.491   8.635  1.00  1.00
ATOM   1731  CA  SER A  68       3.962   7.620  10.036  1.00  1.00
ATOM   1732  C   SER A  68       4.994   6.933  10.926  1.00  1.00
ATOM   1733  O   SER A  68       5.571   5.904  10.529  1.00  1.00
ATOM   1734  CB  SER A  68       2.522   7.182  10.202  1.00  1.00
ATOM   1735  OG  SER A  68       2.339   5.933   9.578  1.00  2.00
ATOM   1736  N   PHE A  69       5.210   7.493  12.114  1.00  1.00
ATOM   1737  CA  PHE A  69       6.198   6.914  13.053  1.00  0.00
ATOM   1738  C   PHE A  69       5.734   7.315  14.449  1.00  0.00
ATOM   1739  O   PHE A  69       4.958   8.250  14.594  1.00  1.00
ATOM   1740  CB  PHE A  69       7.616   7.488  12.842  1.00  0.00
ATOM   1741  CG  PHE A  69       7.701   8.995  12.770  1.00  0.00
ATOM   1742  CD1 PHE A  69       7.819   9.798  13.906  1.00  0.00
ATOM   1743  CD2 PHE A  69       7.602   9.626  11.525  1.00  0.00
ATOM   1744  CE1 PHE A  69       7.870  11.181  13.830  1.00  0.00
ATOM   1745  CE2 PHE A  69       7.650  10.987  11.349  1.00  0.00
ATOM   1746  CZ  PHE A  69       7.767  11.746  12.532  1.00  0.00
ATOM   1747  N   SER A  70       6.292   6.660  15.438  1.00  1.00
ATOM   1748  CA  SER A  70       5.964   7.012  16.836  1.00  1.00
ATOM   1749  C   SER A  70       7.301   7.031  17.581  1.00  1.00
ATOM   1750  O   SER A  70       8.196   6.254  17.263  1.00  1.00
ATOM   1751  CB  SER A  70       4.934   6.060  17.416  1.00  1.00
ATOM   1752  OG  SER A  70       5.406   4.778  17.032  1.00  2.00
ATOM   1753  N   PHE A  71       7.358   7.931  18.536  1.00  1.00
ATOM   1754  CA  PHE A  71       8.550   8.111  19.356  1.00  1.00
ATOM   1755  C   PHE A  71       8.079   8.327  20.802  1.00  1.00
ATOM   1756  O   PHE A  71       6.878   8.458  21.096  1.00  1.00
ATOM   1757  CB  PHE A  71       9.345   9.321  18.902  1.00  1.00
ATOM   1758  CG  PHE A  71       8.663  10.660  18.967  1.00  1.00
ATOM   1759  CD1 PHE A  71       8.584  11.384  20.161  1.00  1.00
ATOM   1760  CD2 PHE A  71       8.114  11.221  17.806  1.00  1.00
ATOM   1761  CE1 PHE A  71       7.974  12.647  20.196  1.00  1.00
ATOM   1762  CE2 PHE A  71       7.498  12.471  17.836  1.00  0.00
ATOM   1763  CZ  PHE A  71       7.420  13.198  19.035  1.00  0.00
ATOM   1764  N   GLU A  72       9.114   8.406  21.616  1.00  1.00
ATOM   1765  CA  GLU A  72       8.903   8.655  23.054  1.00  1.00
ATOM   1766  C   GLU A  72      10.095   9.396  23.635  1.00  1.00
ATOM   1767  O   GLU A  72      11.239   9.016  23.380  1.00  2.00
ATOM   1768  CB  GLU A  72       8.713   7.359  23.829  1.00  1.00
ATOM   1769  CG  GLU A  72       8.533   7.687  25.317  1.00  1.00
ATOM   1770  CD  GLU A  72       8.632   6.542  26.274  1.00  2.00
ATOM   1771  OE1 GLU A  72       8.263   5.472  25.739  1.00  2.00
ATOM   1772  OE2 GLU A  72       9.029   6.738  27.419  1.00  2.00
ATOM   1773  N   MET A  73       9.822  10.461  24.357  1.00  1.00
ATOM   1774  CA  MET A  73      10.879  11.244  25.011  1.00  1.00
ATOM   1775  C   MET A  73      10.546  11.066  26.517  1.00  1.00
ATOM   1776  O   MET A  73       9.381  11.132  26.917  1.00  2.00
ATOM   1777  CB  MET A  73      11.063  12.668  24.603  1.00  1.00
ATOM   1778  CG  MET A  73      11.579  12.828  23.183  1.00  1.00
ATOM   1779  SD  MET A  73      11.724  14.631  22.945  1.00  1.00
ATOM   1780  CE  MET A  73      10.865  14.941  21.403  1.00  1.00
ATOM   1781  N   LYS A  74      11.593  10.817  27.265  1.00  2.00
ATOM   1782  CA  LYS A  74      11.467  10.599  28.715  1.00  2.00
ATOM   1783  C   LYS A  74      12.628  11.221  29.476  1.00  2.00
ATOM   1784  O   LYS A  74      13.822  11.086  29.158  1.00  2.00
ATOM   1785  CB  LYS A  74      11.340   9.078  28.920  1.00  2.00
ATOM   1786  CG  LYS A  74      11.332   8.662  30.388  1.00  2.00
ATOM   1787  CD  LYS A  74      10.320   7.633  30.796  1.00  2.00
ATOM   1788  CE  LYS A  74      10.786   6.210  30.590  1.00  3.00
ATOM   1789  NZ  LYS A  74      12.063   6.020  31.346  1.00  3.00
ATOM   1790  N   ASP A  75      12.257  11.948  30.520  1.00  2.00
ATOM   1791  CA  ASP A  75      13.122  12.652  31.453  1.00  2.00
ATOM   1792  C   ASP A  75      14.076  11.700  32.193  1.00  2.00
ATOM   1793  O   ASP A  75      13.735  10.518  32.376  1.00  2.00
ATOM   1794  CB  ASP A  75      12.269  13.281  32.563  1.00  2.00
ATOM   1795  CG  ASP A  75      11.503  14.510  32.147  1.00  2.00
ATOM   1796  OD1 ASP A  75      11.454  14.704  30.903  1.00  2.00
ATOM   1797  OD2 ASP A  75      10.980  15.222  33.032  1.00  2.00
ATOM   1798  N   ILE A  76      15.211  12.249  32.594  1.00  2.00
ATOM   1799  CA  ILE A  76      16.174  11.434  33.374  1.00  2.00
ATOM   1800  C   ILE A  76      16.516  12.396  34.518  1.00  3.00
ATOM   1801  O   ILE A  76      16.563  13.614  34.277  1.00  3.00
ATOM   1802  CB  ILE A  76      17.372  10.824  32.616  1.00  2.00
ATOM   1803  CG1 ILE A  76      18.372  11.939  32.251  1.00  2.00
ATOM   1804  CG2 ILE A  76      16.930  10.025  31.356  1.00  2.00
ATOM   1805  CD1 ILE A  76      19.712  11.405  31.685  1.00  3.00
ATOM   1806  N   LYS A  77      16.709  11.843  35.680  1.00  3.00
ATOM   1807  CA  LYS A  77      17.028  12.617  36.888  1.00  3.00
ATOM   1808  C   LYS A  77      18.211  13.552  36.723  1.00  3.00
ATOM   1809  O   LYS A  77      19.189  13.306  36.003  1.00  3.00
ATOM   1810  CB  LYS A  77      17.247  11.667  38.064  1.00  3.00
ATOM   1811  CG  LYS A  77      17.213  12.293  39.462  1.00  4.00
ATOM   1812  CD  LYS A  77      16.714  11.270  40.484  1.00  4.00
ATOM   1813  CE  LYS A  77      16.522  11.849  41.879  1.00  5.00
ATOM   1814  NZ  LYS A  77      17.848  12.033  42.551  1.00  5.00
ATOM   1815  N   ASP A  78      18.081  14.663  37.430  1.00  3.00
ATOM   1816  CA  ASP A  78      19.066  15.736  37.501  1.00  4.00
ATOM   1817  C   ASP A  78      19.415  16.394  36.172  1.00  3.00
ATOM   1818  O   ASP A  78      20.196  17.354  36.309  1.00  4.00
ATOM   1819  CB  ASP A  78      20.336  15.292  38.266  1.00  3.00
ATOM   1820  CG  ASP A  78      19.981  14.746  39.647  1.00  4.00
ATOM   1821  OD1 ASP A  78      19.391  15.495  40.456  1.00  4.00
ATOM   1822  OD2 ASP A  78      20.305  13.548  39.849  1.00  4.00
ATOM   1823  N   TYR A  79      18.986  16.000  35.005  1.00  3.00
ATOM   1824  CA  TYR A  79      19.357  16.712  33.763  1.00  2.00
ATOM   1825  C   TYR A  79      18.098  17.355  33.167  1.00  2.00
ATOM   1826  O   TYR A  79      16.961  16.889  33.315  1.00  3.00
ATOM   1827  CB  TYR A  79      20.043  15.838  32.729  1.00  2.00
ATOM   1828  CG  TYR A  79      21.340  15.152  33.031  1.00  2.00
ATOM   1829  CD1 TYR A  79      22.548  15.795  32.797  1.00  2.00
ATOM   1830  CD2 TYR A  79      21.408  13.845  33.522  1.00  3.00
ATOM   1831  CE1 TYR A  79      23.775  15.190  33.048  1.00  2.00
ATOM   1832  CE2 TYR A  79      22.618  13.206  33.782  1.00  3.00
ATOM   1833  CZ  TYR A  79      23.804  13.892  33.537  1.00  3.00
ATOM   1834  OH  TYR A  79      25.024  13.327  33.776  1.00  3.00
ATOM   1835  N   ASP A  80      18.298  18.443  32.476  1.00  2.00
ATOM   1836  CA  ASP A  80      17.282  19.240  31.788  1.00  2.00
ATOM   1837  C   ASP A  80      16.869  18.451  30.541  1.00  2.00
ATOM   1838  O   ASP A  80      17.764  18.214  29.724  1.00  3.00
ATOM   1839  CB  ASP A  80      17.855  20.555  31.286  1.00  3.00
ATOM   1840  CG  ASP A  80      17.916  21.667  32.305  1.00  4.00
ATOM   1841  OD1 ASP A  80      18.077  21.429  33.535  1.00  4.00
ATOM   1842  OD2 ASP A  80      17.790  22.831  31.859  1.00  4.00
ATOM   1843  N   PRO A  81      15.594  18.166  30.456  1.00  2.00
ATOM   1844  CA  PRO A  81      15.067  17.413  29.303  1.00  2.00
ATOM   1845  C   PRO A  81      15.331  18.151  28.001  1.00  2.00
ATOM   1846  O   PRO A  81      14.517  19.038  27.667  1.00  2.00
ATOM   1847  CB  PRO A  81      13.588  17.242  29.634  1.00  2.00
ATOM   1848  CG  PRO A  81      13.521  17.408  31.136  1.00  2.00
ATOM   1849  CD  PRO A  81      14.557  18.488  31.450  1.00  2.00
ATOM   1850  N   ALA A  82      16.411  17.811  27.317  1.00  2.00
ATOM   1851  CA  ALA A  82      16.764  18.476  26.039  1.00  1.00
ATOM   1852  C   ALA A  82      17.400  17.423  25.149  1.00  2.00
ATOM   1853  O   ALA A  82      17.851  16.367  25.611  1.00  2.00
ATOM   1854  CB  ALA A  82      17.628  19.675  26.346  1.00  1.00
TER    1855      ALA A  82 
CONECT  361 1225
CONECT  368 1230
CONECT  376 1239
CONECT  381 1246
CONECT  389 1253
CONECT  399 1259
CONECT  410 1270
CONECT  418 1278
CONECT  429 1289
CONECT  437 1297
CONECT  446 1303
CONECT  457 1314
CONECT  463 1320
CONECT  472 1329
CONECT  480 1333
CONECT  489 1341
CONECT  498 1348
CONECT  506 1353
CONECT  514 1361
CONECT  522 1369
CONECT  530 1380
CONECT  539 1389
CONECT  543 1393
CONECT  551 1401
CONECT  556 1408
CONECT  563 1415
CONECT  570 1422
CONECT  574 1430
CONECT  581 1436
CONECT  589 1444
CONECT  593 1448
CONECT  601 1456
CONECT  609 1464
CONECT  618 1473
CONECT  626 1481
CONECT  633 1488
CONECT  644 1496
CONECT  688 1504
CONECT  697 1512
CONECT  701 1528
CONECT  707 1536
CONECT  713 1542
CONECT  720 1549
CONECT  724 1553
CONECT  735 1564
CONECT  740 1571
CONECT  748 1579
CONECT  759 1591
CONECT  771 1596
CONECT  776 1604
CONECT  783 1611
CONECT  790 1618
CONECT  800 1629
CONECT  808 1637
CONECT  822 1651
CONECT  831 1663
CONECT  837 1668
CONECT  843 1675
CONECT  848 1679
CONECT  853 1687
CONECT  860 1694
CONECT  867 1699
CONECT  873 1705
CONECT  884 1716
CONECT  893 1724
CONECT  898 1731
CONECT  905 1737
CONECT  916 1748
CONECT  921 1754
CONECT  932 1765
CONECT  940 1774
CONECT  948 1782
CONECT  957 1791
CONECT  963 1799
CONECT  970 1824
CONECT  984 1836
CONECT  994 1844
CONECT 1001 1851
