# Supplementary material for: Detection of circular permutations by Protein Language Models
Source: Comput Struct Biotechnol J. 2024 Dec 30;27:214–20. doi: 10.1016/j.csbj.2024.12.029 (PMC11757225; doi:10.1016/j.csbj.2024.12.029)
Supplement: Supplementary file 1 — Supplementary material [file mmc1.zip › Original_results/2PEL_3CNA/ICARUS/2pel_and_3cna/2pel_on_3cna/intermediate/alignments_level_1_3_PUs/ali_2pel_1_83_155-on-mmFko3wqc7/2pel_1_83_155_mmFko3wqc7.kalign]

#===============================================================================
#Query In:     mmFko3wqc7
#Target In:    2pel_1_83_155
#Query chain:  A
#Target chain: A
#Query Out:    mmFko3wqc7_query.pdb
#Target Out:   2pel_1_83_155_mmFko3wqc7.pdb
#Kscore:         34.48
#Gscore:         35.94
#Jscore:        0.4430
#Mscore:        0.5164
#Tscore:        0.5143
#Nquery:      83
#Ntarget:     73
#Nsegments:   1
#Ncolumns:    115
#Ncover:      41
#Naligned:    41
#Nmatched:    41
#Nanchor:     40
#Nidentity:   20 (48.78!)
#RMSD-aligned: 1.35
#RMSD-matched: 1.35
#RMSD-anchor:  0.97
#MaxDist:      6.05
#Contact:      7.00
#Alignment  (X + Gap): 41 + 74 = 115
#Identities (@ matched + # unmatched): 20 + 0 = 20
#Others     (* matched + $ unmatched): 21 + 0 = 21
#SSEs       (A = ALPHA, B = BETA, C = COIL/LOOP)
#===============================================================================

--------------------------------ADTIVAVELDTYPNTDIGDPSYPHIGIDIKSVRSKKTAKWNMSTHQSS
DGIIFFIAPEDTQIPAGSIGGGTLGVSDTKGA-GHFVGVEFDTYSNSEYNDPPTDHVGIDVNSVDSVKTVPWNS------
                                 ***@*@@*@@@*@****@@***@*@@@**@@*@*@@**@@*      

NGSPSDGIAFFISNIDSSIPSGSTGRLLGLFPDAN
-----------------------------------
                                   


#===============================================================================

--------------------------------cbbbbbbbbbccbbccccccccccbbbbcccccccccccccccccccc
cccbbbbccccccccccccccccccccccccc-cccbbbbbbccbbccccccccccbbbbccccccccbbbbbb------
                                 ***@*@@*@@@*@****@@***@*@@@**@@*@*@@**@@*      

cccccccbbbbbccccccccccccccccccccccc
-----------------------------------
                                   


#===============================================================================
