# Supplementary material for: Detection of circular permutations by Protein Language Models
Source: Comput Struct Biotechnol J. 2024 Dec 30;27:214–20. doi: 10.1016/j.csbj.2024.12.029 (PMC11757225; doi:10.1016/j.csbj.2024.12.029)
Supplement: Supplementary file 1 — Supplementary material [file mmc1.zip › Original_results/2PEL_3CNA/ICARUS/2pel_and_3cna/2pel_on_3cna/intermediate/alignments_level_1_3_PUs/ali_2pel_1_83_155-on-mmFko3wqc7/2pel_1_83_155_mmFko3wqc7.kchains]

#===============================================================================
#Query:          mmFko3wqc7
#Target:         2pel_1_83_155
#No. Qchains:    1
#Qchain:         A  83
#No. Tchains:    1
#Tchain:         A  73
#No. QTpairs:    1
#No. QTcontacts: 1
#===============================================================================
#  Q  T  Npairs       K-Sum       G-Sum   K-Score   G-Score  TM-Score
#===============================================================================
   A  A      41     33.0568     35.9426    0.4528    0.4924    0.5143
