# Supplementary material for: Detection of circular permutations by Protein Language Models
Source: Comput Struct Biotechnol J. 2024 Dec 30;27:214–20. doi: 10.1016/j.csbj.2024.12.029 (PMC11757225; doi:10.1016/j.csbj.2024.12.029)
Supplement: Supplementary file 1 — Supplementary material [file mmc1.zip › Original_results/2PEL_3CNA/ICARUS/2pel_and_3cna/2pel_on_3cna/intermediate/alignments_level_1_3_PUs/ali_2pel_1_83_155-on-mmFko3wqc7/mmFko3wqc7.kroc]

#============================
#query      =  mmFko3wqc7
#targets    =  1
#positives  =  1
#points     =  500
#AUC   5!   =  0.050000
#AUC  10!   =  0.100000
#AUC 100!   =  1.000000
#
#  X=FPR     Y=TPR     AUC
#============================
#
 0.000000  1.000000  0.002000
 0.002000  1.000000  0.002000
 0.004000  1.000000  0.002000
 0.006000  1.000000  0.002000
 0.008000  1.000000  0.002000
 0.010000  1.000000  0.002000
 0.012000  1.000000  0.002000
 0.014000  1.000000  0.002000
 0.016000  1.000000  0.002000
 0.018000  1.000000  0.002000
 0.020000  1.000000  0.002000
 0.022000  1.000000  0.002000
 0.024000  1.000000  0.002000
 0.026000  1.000000  0.002000
 0.028000  1.000000  0.002000
 0.030000  1.000000  0.002000
 0.032000  1.000000  0.002000
 0.034000  1.000000  0.002000
 0.036000  1.000000  0.002000
 0.038000  1.000000  0.002000
 0.040000  1.000000  0.002000
 0.042000  1.000000  0.002000
 0.044000  1.000000  0.002000
 0.046000  1.000000  0.002000
 0.048000  1.000000  0.002000
 0.050000  1.000000  0.002000
 0.052000  1.000000  0.002000
 0.054000  1.000000  0.002000
 0.056000  1.000000  0.002000
 0.058000  1.000000  0.002000
 0.060000  1.000000  0.002000
 0.062000  1.000000  0.002000
 0.064000  1.000000  0.002000
 0.066000  1.000000  0.002000
 0.068000  1.000000  0.002000
 0.070000  1.000000  0.002000
 0.072000  1.000000  0.002000
 0.074000  1.000000  0.002000
 0.076000  1.000000  0.002000
 0.078000  1.000000  0.002000
 0.080000  1.000000  0.002000
 0.082000  1.000000  0.002000
 0.084000  1.000000  0.002000
 0.086000  1.000000  0.002000
 0.088000  1.000000  0.002000
 0.090000  1.000000  0.002000
 0.092000  1.000000  0.002000
 0.094000  1.000000  0.002000
 0.096000  1.000000  0.002000
 0.098000  1.000000  0.002000
 0.100000  1.000000  0.002000
 0.102000  1.000000  0.002000
 0.104000  1.000000  0.002000
 0.106000  1.000000  0.002000
 0.108000  1.000000  0.002000
 0.110000  1.000000  0.002000
 0.112000  1.000000  0.002000
 0.114000  1.000000  0.002000
 0.116000  1.000000  0.002000
 0.118000  1.000000  0.002000
 0.120000  1.000000  0.002000
 0.122000  1.000000  0.002000
 0.124000  1.000000  0.002000
 0.126000  1.000000  0.002000
 0.128000  1.000000  0.002000
 0.130000  1.000000  0.002000
 0.132000  1.000000  0.002000
 0.134000  1.000000  0.002000
 0.136000  1.000000  0.002000
 0.138000  1.000000  0.002000
 0.140000  1.000000  0.002000
 0.142000  1.000000  0.002000
 0.144000  1.000000  0.002000
 0.146000  1.000000  0.002000
 0.148000  1.000000  0.002000
 0.150000  1.000000  0.002000
 0.152000  1.000000  0.002000
 0.154000  1.000000  0.002000
 0.156000  1.000000  0.002000
 0.158000  1.000000  0.002000
 0.160000  1.000000  0.002000
 0.162000  1.000000  0.002000
 0.164000  1.000000  0.002000
 0.166000  1.000000  0.002000
 0.168000  1.000000  0.002000
 0.170000  1.000000  0.002000
 0.172000  1.000000  0.002000
 0.174000  1.000000  0.002000
 0.176000  1.000000  0.002000
 0.178000  1.000000  0.002000
 0.180000  1.000000  0.002000
 0.182000  1.000000  0.002000
 0.184000  1.000000  0.002000
 0.186000  1.000000  0.002000
 0.188000  1.000000  0.002000
 0.190000  1.000000  0.002000
 0.192000  1.000000  0.002000
 0.194000  1.000000  0.002000
 0.196000  1.000000  0.002000
 0.198000  1.000000  0.002000
 0.200000  1.000000  0.002000
 0.202000  1.000000  0.002000
 0.204000  1.000000  0.002000
 0.206000  1.000000  0.002000
 0.208000  1.000000  0.002000
 0.210000  1.000000  0.002000
 0.212000  1.000000  0.002000
 0.214000  1.000000  0.002000
 0.216000  1.000000  0.002000
 0.218000  1.000000  0.002000
 0.220000  1.000000  0.002000
 0.222000  1.000000  0.002000
 0.224000  1.000000  0.002000
 0.226000  1.000000  0.002000
 0.228000  1.000000  0.002000
 0.230000  1.000000  0.002000
 0.232000  1.000000  0.002000
 0.234000  1.000000  0.002000
 0.236000  1.000000  0.002000
 0.238000  1.000000  0.002000
 0.240000  1.000000  0.002000
 0.242000  1.000000  0.002000
 0.244000  1.000000  0.002000
 0.246000  1.000000  0.002000
 0.248000  1.000000  0.002000
 0.250000  1.000000  0.002000
 0.252000  1.000000  0.002000
 0.254000  1.000000  0.002000
 0.256000  1.000000  0.002000
 0.258000  1.000000  0.002000
 0.260000  1.000000  0.002000
 0.262000  1.000000  0.002000
 0.264000  1.000000  0.002000
 0.266000  1.000000  0.002000
 0.268000  1.000000  0.002000
 0.270000  1.000000  0.002000
 0.272000  1.000000  0.002000
 0.274000  1.000000  0.002000
 0.276000  1.000000  0.002000
 0.278000  1.000000  0.002000
 0.280000  1.000000  0.002000
 0.282000  1.000000  0.002000
 0.284000  1.000000  0.002000
 0.286000  1.000000  0.002000
 0.288000  1.000000  0.002000
 0.290000  1.000000  0.002000
 0.292000  1.000000  0.002000
 0.294000  1.000000  0.002000
 0.296000  1.000000  0.002000
 0.298000  1.000000  0.002000
 0.300000  1.000000  0.002000
 0.302000  1.000000  0.002000
 0.304000  1.000000  0.002000
 0.306000  1.000000  0.002000
 0.308000  1.000000  0.002000
 0.310000  1.000000  0.002000
 0.312000  1.000000  0.002000
 0.314000  1.000000  0.002000
 0.316000  1.000000  0.002000
 0.318000  1.000000  0.002000
 0.320000  1.000000  0.002000
 0.322000  1.000000  0.002000
 0.324000  1.000000  0.002000
 0.326000  1.000000  0.002000
 0.328000  1.000000  0.002000
 0.330000  1.000000  0.002000
 0.332000  1.000000  0.002000
 0.334000  1.000000  0.002000
 0.336000  1.000000  0.002000
 0.338000  1.000000  0.002000
 0.340000  1.000000  0.002000
 0.342000  1.000000  0.002000
 0.344000  1.000000  0.002000
 0.346000  1.000000  0.002000
 0.348000  1.000000  0.002000
 0.350000  1.000000  0.002000
 0.352000  1.000000  0.002000
 0.354000  1.000000  0.002000
 0.356000  1.000000  0.002000
 0.358000  1.000000  0.002000
 0.360000  1.000000  0.002000
 0.362000  1.000000  0.002000
 0.364000  1.000000  0.002000
 0.366000  1.000000  0.002000
 0.368000  1.000000  0.002000
 0.370000  1.000000  0.002000
 0.372000  1.000000  0.002000
 0.374000  1.000000  0.002000
 0.376000  1.000000  0.002000
 0.378000  1.000000  0.002000
 0.380000  1.000000  0.002000
 0.382000  1.000000  0.002000
 0.384000  1.000000  0.002000
 0.386000  1.000000  0.002000
 0.388000  1.000000  0.002000
 0.390000  1.000000  0.002000
 0.392000  1.000000  0.002000
 0.394000  1.000000  0.002000
 0.396000  1.000000  0.002000
 0.398000  1.000000  0.002000
 0.400000  1.000000  0.002000
 0.402000  1.000000  0.002000
 0.404000  1.000000  0.002000
 0.406000  1.000000  0.002000
 0.408000  1.000000  0.002000
 0.410000  1.000000  0.002000
 0.412000  1.000000  0.002000
 0.414000  1.000000  0.002000
 0.416000  1.000000  0.002000
 0.418000  1.000000  0.002000
 0.420000  1.000000  0.002000
 0.422000  1.000000  0.002000
 0.424000  1.000000  0.002000
 0.426000  1.000000  0.002000
 0.428000  1.000000  0.002000
 0.430000  1.000000  0.002000
 0.432000  1.000000  0.002000
 0.434000  1.000000  0.002000
 0.436000  1.000000  0.002000
 0.438000  1.000000  0.002000
 0.440000  1.000000  0.002000
 0.442000  1.000000  0.002000
 0.444000  1.000000  0.002000
 0.446000  1.000000  0.002000
 0.448000  1.000000  0.002000
 0.450000  1.000000  0.002000
 0.452000  1.000000  0.002000
 0.454000  1.000000  0.002000
 0.456000  1.000000  0.002000
 0.458000  1.000000  0.002000
 0.460000  1.000000  0.002000
 0.462000  1.000000  0.002000
 0.464000  1.000000  0.002000
 0.466000  1.000000  0.002000
 0.468000  1.000000  0.002000
 0.470000  1.000000  0.002000
 0.472000  1.000000  0.002000
 0.474000  1.000000  0.002000
 0.476000  1.000000  0.002000
 0.478000  1.000000  0.002000
 0.480000  1.000000  0.002000
 0.482000  1.000000  0.002000
 0.484000  1.000000  0.002000
 0.486000  1.000000  0.002000
 0.488000  1.000000  0.002000
 0.490000  1.000000  0.002000
 0.492000  1.000000  0.002000
 0.494000  1.000000  0.002000
 0.496000  1.000000  0.002000
 0.498000  1.000000  0.002000
 0.500000  1.000000  0.002000
 0.502000  1.000000  0.002000
 0.504000  1.000000  0.002000
 0.506000  1.000000  0.002000
 0.508000  1.000000  0.002000
 0.510000  1.000000  0.002000
 0.512000  1.000000  0.002000
 0.514000  1.000000  0.002000
 0.516000  1.000000  0.002000
 0.518000  1.000000  0.002000
 0.520000  1.000000  0.002000
 0.522000  1.000000  0.002000
 0.524000  1.000000  0.002000
 0.526000  1.000000  0.002000
 0.528000  1.000000  0.002000
 0.530000  1.000000  0.002000
 0.532000  1.000000  0.002000
 0.534000  1.000000  0.002000
 0.536000  1.000000  0.002000
 0.538000  1.000000  0.002000
 0.540000  1.000000  0.002000
 0.542000  1.000000  0.002000
 0.544000  1.000000  0.002000
 0.546000  1.000000  0.002000
 0.548000  1.000000  0.002000
 0.550000  1.000000  0.002000
 0.552000  1.000000  0.002000
 0.554000  1.000000  0.002000
 0.556000  1.000000  0.002000
 0.558000  1.000000  0.002000
 0.560000  1.000000  0.002000
 0.562000  1.000000  0.002000
 0.564000  1.000000  0.002000
 0.566000  1.000000  0.002000
 0.568000  1.000000  0.002000
 0.570000  1.000000  0.002000
 0.572000  1.000000  0.002000
 0.574000  1.000000  0.002000
 0.576000  1.000000  0.002000
 0.578000  1.000000  0.002000
 0.580000  1.000000  0.002000
 0.582000  1.000000  0.002000
 0.584000  1.000000  0.002000
 0.586000  1.000000  0.002000
 0.588000  1.000000  0.002000
 0.590000  1.000000  0.002000
 0.592000  1.000000  0.002000
 0.594000  1.000000  0.002000
 0.596000  1.000000  0.002000
 0.598000  1.000000  0.002000
 0.600000  1.000000  0.002000
 0.602000  1.000000  0.002000
 0.604000  1.000000  0.002000
 0.606000  1.000000  0.002000
 0.608000  1.000000  0.002000
 0.610000  1.000000  0.002000
 0.612000  1.000000  0.002000
 0.614000  1.000000  0.002000
 0.616000  1.000000  0.002000
 0.618000  1.000000  0.002000
 0.620000  1.000000  0.002000
 0.622000  1.000000  0.002000
 0.624000  1.000000  0.002000
 0.626000  1.000000  0.002000
 0.628000  1.000000  0.002000
 0.630000  1.000000  0.002000
 0.632000  1.000000  0.002000
 0.634000  1.000000  0.002000
 0.636000  1.000000  0.002000
 0.638000  1.000000  0.002000
 0.640000  1.000000  0.002000
 0.642000  1.000000  0.002000
 0.644000  1.000000  0.002000
 0.646000  1.000000  0.002000
 0.648000  1.000000  0.002000
 0.650000  1.000000  0.002000
 0.652000  1.000000  0.002000
 0.654000  1.000000  0.002000
 0.656000  1.000000  0.002000
 0.658000  1.000000  0.002000
 0.660000  1.000000  0.002000
 0.662000  1.000000  0.002000
 0.664000  1.000000  0.002000
 0.666000  1.000000  0.002000
 0.668000  1.000000  0.002000
 0.670000  1.000000  0.002000
 0.672000  1.000000  0.002000
 0.674000  1.000000  0.002000
 0.676000  1.000000  0.002000
 0.678000  1.000000  0.002000
 0.680000  1.000000  0.002000
 0.682000  1.000000  0.002000
 0.684000  1.000000  0.002000
 0.686000  1.000000  0.002000
 0.688000  1.000000  0.002000
 0.690000  1.000000  0.002000
 0.692000  1.000000  0.002000
 0.694000  1.000000  0.002000
 0.696000  1.000000  0.002000
 0.698000  1.000000  0.002000
 0.700000  1.000000  0.002000
 0.702000  1.000000  0.002000
 0.704000  1.000000  0.002000
 0.706000  1.000000  0.002000
 0.708000  1.000000  0.002000
 0.710000  1.000000  0.002000
 0.712000  1.000000  0.002000
 0.714000  1.000000  0.002000
 0.716000  1.000000  0.002000
 0.718000  1.000000  0.002000
 0.720000  1.000000  0.002000
 0.722000  1.000000  0.002000
 0.724000  1.000000  0.002000
 0.726000  1.000000  0.002000
 0.728000  1.000000  0.002000
 0.730000  1.000000  0.002000
 0.732000  1.000000  0.002000
 0.734000  1.000000  0.002000
 0.736000  1.000000  0.002000
 0.738000  1.000000  0.002000
 0.740000  1.000000  0.002000
 0.742000  1.000000  0.002000
 0.744000  1.000000  0.002000
 0.746000  1.000000  0.002000
 0.748000  1.000000  0.002000
 0.750000  1.000000  0.002000
 0.752000  1.000000  0.002000
 0.754000  1.000000  0.002000
 0.756000  1.000000  0.002000
 0.758000  1.000000  0.002000
 0.760000  1.000000  0.002000
 0.762000  1.000000  0.002000
 0.764000  1.000000  0.002000
 0.766000  1.000000  0.002000
 0.768000  1.000000  0.002000
 0.770000  1.000000  0.002000
 0.772000  1.000000  0.002000
 0.774000  1.000000  0.002000
 0.776000  1.000000  0.002000
 0.778000  1.000000  0.002000
 0.780000  1.000000  0.002000
 0.782000  1.000000  0.002000
 0.784000  1.000000  0.002000
 0.786000  1.000000  0.002000
 0.788000  1.000000  0.002000
 0.790000  1.000000  0.002000
 0.792000  1.000000  0.002000
 0.794000  1.000000  0.002000
 0.796000  1.000000  0.002000
 0.798000  1.000000  0.002000
 0.800000  1.000000  0.002000
 0.802000  1.000000  0.002000
 0.804000  1.000000  0.002000
 0.806000  1.000000  0.002000
 0.808000  1.000000  0.002000
 0.810000  1.000000  0.002000
 0.812000  1.000000  0.002000
 0.814000  1.000000  0.002000
 0.816000  1.000000  0.002000
 0.818000  1.000000  0.002000
 0.820000  1.000000  0.002000
 0.822000  1.000000  0.002000
 0.824000  1.000000  0.002000
 0.826000  1.000000  0.002000
 0.828000  1.000000  0.002000
 0.830000  1.000000  0.002000
 0.832000  1.000000  0.002000
 0.834000  1.000000  0.002000
 0.836000  1.000000  0.002000
 0.838000  1.000000  0.002000
 0.840000  1.000000  0.002000
 0.842000  1.000000  0.002000
 0.844000  1.000000  0.002000
 0.846000  1.000000  0.002000
 0.848000  1.000000  0.002000
 0.850000  1.000000  0.002000
 0.852000  1.000000  0.002000
 0.854000  1.000000  0.002000
 0.856000  1.000000  0.002000
 0.858000  1.000000  0.002000
 0.860000  1.000000  0.002000
 0.862000  1.000000  0.002000
 0.864000  1.000000  0.002000
 0.866000  1.000000  0.002000
 0.868000  1.000000  0.002000
 0.870000  1.000000  0.002000
 0.872000  1.000000  0.002000
 0.874000  1.000000  0.002000
 0.876000  1.000000  0.002000
 0.878000  1.000000  0.002000
 0.880000  1.000000  0.002000
 0.882000  1.000000  0.002000
 0.884000  1.000000  0.002000
 0.886000  1.000000  0.002000
 0.888000  1.000000  0.002000
 0.890000  1.000000  0.002000
 0.892000  1.000000  0.002000
 0.894000  1.000000  0.002000
 0.896000  1.000000  0.002000
 0.898000  1.000000  0.002000
 0.900000  1.000000  0.002000
 0.902000  1.000000  0.002000
 0.904000  1.000000  0.002000
 0.906000  1.000000  0.002000
 0.908000  1.000000  0.002000
 0.910000  1.000000  0.002000
 0.912000  1.000000  0.002000
 0.914000  1.000000  0.002000
 0.916000  1.000000  0.002000
 0.918000  1.000000  0.002000
 0.920000  1.000000  0.002000
 0.922000  1.000000  0.002000
 0.924000  1.000000  0.002000
 0.926000  1.000000  0.002000
 0.928000  1.000000  0.002000
 0.930000  1.000000  0.002000
 0.932000  1.000000  0.002000
 0.934000  1.000000  0.002000
 0.936000  1.000000  0.002000
 0.938000  1.000000  0.002000
 0.940000  1.000000  0.002000
 0.942000  1.000000  0.002000
 0.944000  1.000000  0.002000
 0.946000  1.000000  0.002000
 0.948000  1.000000  0.002000
 0.950000  1.000000  0.002000
 0.952000  1.000000  0.002000
 0.954000  1.000000  0.002000
 0.956000  1.000000  0.002000
 0.958000  1.000000  0.002000
 0.960000  1.000000  0.002000
 0.962000  1.000000  0.002000
 0.964000  1.000000  0.002000
 0.966000  1.000000  0.002000
 0.968000  1.000000  0.002000
 0.970000  1.000000  0.002000
 0.972000  1.000000  0.002000
 0.974000  1.000000  0.002000
 0.976000  1.000000  0.002000
 0.978000  1.000000  0.002000
 0.980000  1.000000  0.002000
 0.982000  1.000000  0.002000
 0.984000  1.000000  0.002000
 0.986000  1.000000  0.002000
 0.988000  1.000000  0.002000
 0.990000  1.000000  0.002000
 0.992000  1.000000  0.002000
 0.994000  1.000000  0.002000
 0.996000  1.000000  0.002000
 1.000000  1.000000  0.002000
