# Supplementary material for: Detection of circular permutations by Protein Language Models
Source: Comput Struct Biotechnol J. 2024 Dec 30;27:214–20. doi: 10.1016/j.csbj.2024.12.029 (PMC11757225; doi:10.1016/j.csbj.2024.12.029)
Supplement: Supplementary file 1 — Supplementary material [file mmc1.zip › Original_results/2PEL_3CNA/ICARUS/2pel_and_3cna/2pel_on_3cna/intermediate/alignments_level_2_4_PUs/ali_2pel_2_156_232-on-WpNmXqqGMX/2pel_2_156_232_WpNmXqqGMX.wpairs]

#Query In:   WpNmXqqGMX.pdb A
#Target In:  2pel_2_156_232.pdb A
#Query Out:  WpNmXqqGMX_query.pdb
#Target Out: 2pel_2_156_232_WpNmXqqGMX.pdb
#76 158 77
A:1:A | - | -
A:2:D | - | -
A:3:T | - | -
A:4:I | - | -
A:5:V | - | -
A:6:A | - | -
A:7:V | - | -
A:8:E | - | -
A:9:L | - | -
A:10:D | - | -
A:11:T | - | -
A:12:Y | - | -
A:13:P | - | -
A:14:N | - | -
A:15:T | - | -
A:16:D | - | -
A:17:I | - | -
A:18:G | - | -
A:19:D | - | -
A:20:P | - | -
A:21:S | - | -
A:22:Y | - | -
A:23:P | - | -
A:24:H | - | -
A:25:I | - | -
A:26:G | - | -
A:27:I | - | -
A:28:D | - | -
A:29:I | - | -
A:30:K | - | -
A:31:S | - | -
A:32:V | - | -
A:33:R | - | -
A:34:S | - | -
A:35:K | - | -
A:36:K | - | -
A:37:T | - | -
A:38:A | - | -
A:39:K | - | -
A:40:W | - | -
A:41:N | - | -
A:42:M | - | -
A:43:Q | A:156:V | *
A:44:D | A:157:S | *
A:45:G | A:158:G | *
A:46:K | A:159:A | *
A:47:V | A:160:V | *
A:48:G | A:161:V | *
A:49:T | A:162:K | *
A:50:A | A:163:V | *
A:51:H | A:164:T | *
A:52:I | A:165:V | *
A:53:I | A:166:I | *
A:54:Y | A:167:Y | *
A:55:N | A:168:D | *
A:56:S | A:169:S | *
A:57:V | A:170:S | *
A:58:D | A:171:T | *
A:59:K | A:172:K | *
A:60:R | A:173:T | *
A:61:L | A:174:L | *
A:62:S | A:175:S | *
A:63:A | A:176:V | *
A:64:V | A:177:A | *
A:65:V | A:178:V | *
A:66:S | A:179:T | *
A:67:Y | A:180:N | *
A:68:P | A:181:D | *
A:69:N | A:182:N | *
A:70:A | A:183:G | *
A:71:D | A:184:D | *
A:72:A | A:185:I | *
A:73:T | A:186:T | *
A:74:S | A:187:T | *
A:75:V | A:188:I | *
A:76:S | A:189:A | *
A:77:Y | A:190:Q | *
A:78:D | A:191:V | *
A:79:V | A:192:V | *
A:80:D | A:193:D | *
A:81:L | A:194:L | *
A:82:N | A:195:K | *
A:83:D | A:196:A | *
A:84:V | A:197:K | *
A:85:L | A:198:L | *
A:86:P | A:199:P | *
A:87:E | A:200:E | *
A:88:W | A:201:R | *
A:89:V | A:202:V | *
A:90:R | A:203:K | *
A:91:V | A:204:F | *
A:92:G | A:205:G | *
A:93:L | A:206:F | *
A:94:S | A:207:S | *
A:95:A | A:208:A | *
A:96:S | A:209:S | *
A:97:T | A:210:G | *
A:98:G | A:211:S | *
 - | A:212:L | -
A:99:L | A:213:G | *
A:100:Y | A:214:G | *
A:101:K | A:215:R | *
A:102:E | A:216:Q | *
A:103:T | A:217:I | *
A:104:N | A:218:H | *
A:105:T | A:219:L | *
A:106:I | A:220:I | *
A:107:L | A:221:R | *
A:108:S | A:222:S | *
A:109:W | A:223:W | *
A:110:S | A:224:S | *
A:111:F | A:225:F | *
A:112:T | A:226:T | *
A:113:S | A:227:S | *
A:114:K | A:228:T | *
A:115:L | A:229:L | *
A:116:K | A:230:I | *
A:117:S | A:231:T | *
A:118:N | A:232:T | *
A:119:S | - | -
A:120:T | - | -
A:121:H | - | -
A:122:Q | - | -
A:160:S | - | -
A:161:S | - | -
A:162:N | - | -
A:163:G | - | -
A:164:S | - | -
A:165:P | - | -
A:208:D | - | -
A:209:G | - | -
A:210:I | - | -
A:211:A | - | -
A:212:F | - | -
A:213:F | - | -
A:214:I | - | -
A:215:S | - | -
A:216:N | - | -
A:217:I | - | -
A:218:D | - | -
A:219:S | - | -
A:220:S | - | -
A:221:I | - | -
A:222:P | - | -
A:223:S | - | -
A:224:G | - | -
A:225:S | - | -
A:226:T | - | -
A:227:G | - | -
A:228:R | - | -
A:229:L | - | -
A:230:L | - | -
A:231:G | - | -
A:232:L | - | -
A:233:F | - | -
A:234:P | - | -
A:235:D | - | -
A:236:A | - | -
A:237:N | - | -
