# Supplementary material for: Detection of circular permutations by Protein Language Models
Source: Comput Struct Biotechnol J. 2024 Dec 30;27:214–20. doi: 10.1016/j.csbj.2024.12.029 (PMC11757225; doi:10.1016/j.csbj.2024.12.029)
Supplement: Supplementary file 1 — Supplementary material [file mmc1.zip › Original_results/2PEL_3CNA/ICARUS/2pel_and_3cna/2pel_on_3cna/intermediate/alignments_level_2_4_PUs/ali_2pel_2_156_232-on-WpNmXqqGMX/2pel_2_156_232_WpNmXqqGMX_conect.pdb]

REMARK  File written by Kpax 5.0.5 on Wed Jun 12 18:31:01 2024.
REMARK  Query:      WpNmXqqGMX
ATOM      1  N   ALA A   1      29.489  21.099   0.203  1.00  0.00
ATOM      2  CA  ALA A   1      29.759  20.207   1.338  1.00  0.00
ATOM      3  C   ALA A   1      28.522  19.333   1.635  1.00  0.00
ATOM      4  O   ALA A   1      27.777  18.960   0.734  1.00  0.00
ATOM      5  CB  ALA A   1      30.095  21.040   2.592  1.00  0.00
ATOM      6  N   ASP A   2      28.378  19.065   2.928  1.00  0.00
ATOM      7  CA  ASP A   2      27.255  18.253   3.413  1.00  0.00
ATOM      8  C   ASP A   2      26.053  19.182   3.684  1.00  0.00
ATOM      9  O   ASP A   2      26.133  20.122   4.468  1.00  0.00
ATOM     10  CB  ASP A   2      27.644  17.542   4.720  1.00  0.00
ATOM     11  CG  ASP A   2      26.972  16.162   4.812  1.00  0.00
ATOM     12  OD1 ASP A   2      25.715  16.146   4.901  1.00  0.00
ATOM     13  OD2 ASP A   2      27.752  15.170   4.800  1.00  0.00
ATOM     14  N   THR A   3      24.983  18.851   2.973  1.00  0.00
ATOM     15  CA  THR A   3      23.748  19.646   3.081  1.00  0.00
ATOM     16  C   THR A   3      22.678  18.752   3.739  1.00  0.00
ATOM     17  O   THR A   3      22.784  17.527   3.738  1.00  0.00
ATOM     18  CB  THR A   3      23.318  20.083   1.669  1.00  0.00
ATOM     19  OG1 THR A   3      21.894  20.082   1.574  1.00  0.00
ATOM     20  CG2 THR A   3      23.864  19.073   0.640  1.00  0.00
ATOM     21  N   ILE A   4      21.687  19.438   4.286  1.00  0.00
ATOM     22  CA  ILE A   4      20.555  18.768   4.926  1.00  0.00
ATOM     23  C   ILE A   4      19.363  19.751   4.935  1.00  0.00
ATOM     24  O   ILE A   4      19.556  20.963   4.897  1.00  0.00
ATOM     25  CB  ILE A   4      20.873  18.299   6.352  1.00  0.00
ATOM     26  CG1 ILE A   4      20.693  19.444   7.364  1.00  0.00
ATOM     27  CG2 ILE A   4      22.302  17.732   6.415  1.00  0.00
ATOM     28  CD1 ILE A   4      20.949  20.791   6.659  1.00  0.00
ATOM     29  N   VAL A   5      18.201  19.137   4.966  1.00  0.00
ATOM     30  CA  VAL A   5      16.900  19.813   5.076  1.00  0.00
ATOM     31  C   VAL A   5      16.096  18.828   5.960  1.00  0.00
ATOM     32  O   VAL A   5      16.013  17.644   5.627  1.00  0.00
ATOM     33  CB  VAL A   5      16.222  19.965   3.706  1.00  0.00
ATOM     34  CG1 VAL A   5      14.794  20.526   3.850  1.00  0.00
ATOM     35  CG2 VAL A   5      17.048  20.902   2.804  1.00  0.00
ATOM     36  N   ALA A   6      15.671  19.316   7.118  1.00  0.00
ATOM     37  CA  ALA A   6      14.997  18.419   8.069  1.00  0.00
ATOM     38  C   ALA A   6      13.975  19.212   8.910  1.00  0.00
ATOM     39  O   ALA A   6      13.861  20.429   8.795  1.00  0.00
ATOM     40  CB  ALA A   6      16.040  17.754   8.990  1.00  0.00
ATOM     41  N   VAL A   7      13.266  18.418   9.692  1.00  0.00
ATOM     42  CA  VAL A   7      12.238  18.884  10.626  1.00  0.00
ATOM     43  C   VAL A   7      12.738  18.528  12.046  1.00  0.00
ATOM     44  O   VAL A   7      13.028  17.368  12.335  1.00  0.00
ATOM     45  CB  VAL A   7      10.915  18.149  10.339  1.00  0.00
ATOM     46  CG1 VAL A   7      10.883  17.642   8.887  1.00  0.00
ATOM     47  CG2 VAL A   7      10.734  16.984  11.328  1.00  0.00
ATOM     48  N   GLU A   8      12.864  19.575  12.853  1.00  0.00
ATOM     49  CA  GLU A   8      13.439  19.423  14.188  1.00  0.00
ATOM     50  C   GLU A   8      12.397  19.481  15.319  1.00  0.00
ATOM     51  O   GLU A   8      11.479  20.295  15.308  1.00  0.00
ATOM     52  CB  GLU A   8      14.520  20.497  14.434  1.00  0.00
ATOM     53  CG  GLU A   8      14.018  21.451  15.537  1.00  0.00
ATOM     54  CD  GLU A   8      14.932  22.688  15.609  1.00  0.00
ATOM     55  OE1 GLU A   8      16.109  22.482  16.008  1.00  0.00
ATOM     56  OE2 GLU A   8      14.409  23.781  15.265  1.00  0.00
ATOM     57  N   LEU A   9      12.671  18.623  16.295  1.00  0.00
ATOM     58  CA  LEU A   9      11.914  18.585  17.552  1.00  0.00
ATOM     59  C   LEU A   9      12.839  19.138  18.664  1.00  0.00
ATOM     60  O   LEU A   9      13.624  18.399  19.253  1.00  0.00
ATOM     61  CB  LEU A   9      11.530  17.134  17.902  1.00  0.00
ATOM     62  CG  LEU A   9      11.231  16.336  16.620  1.00  0.00
ATOM     63  CD1 LEU A   9      10.529  15.012  16.977  1.00  0.00
ATOM     64  CD2 LEU A   9      10.346  17.168  15.674  1.00  0.00
ATOM     65  N   ASP A  10      12.712  20.444  18.853  1.00  0.00
ATOM     66  CA  ASP A  10      13.559  21.160  19.815  1.00  0.00
ATOM     67  C   ASP A  10      12.818  21.330  21.154  1.00  0.00
ATOM     68  O   ASP A  10      11.961  22.200  21.297  1.00  0.00
ATOM     69  CB  ASP A  10      13.913  22.545  19.234  1.00  0.00
ATOM     70  CG  ASP A  10      15.436  22.760  19.256  1.00  0.00
ATOM     71  OD1 ASP A  10      16.000  22.880  18.135  1.00  0.00
ATOM     72  OD2 ASP A  10      15.973  22.803  20.395  1.00  0.00
ATOM     73  N   THR A  11      13.210  20.476  22.095  1.00  0.00
ATOM     74  CA  THR A  11      12.602  20.524  23.434  1.00  0.00
ATOM     75  C   THR A  11      13.354  21.563  24.291  1.00  0.00
ATOM     76  O   THR A  11      12.927  21.912  25.389  1.00  0.00
ATOM     77  CB  THR A  11      12.683  19.140  24.104  1.00  0.00
ATOM     78  OG1 THR A  11      14.038  18.918  24.503  1.00  0.00
ATOM     79  CG2 THR A  11      12.290  18.031  23.111  1.00  0.00
ATOM     80  N   TYR A  12      14.478  22.002  23.728  1.00  0.00
ATOM     81  CA  TYR A  12      15.348  22.941  24.438  1.00  0.00
ATOM     82  C   TYR A  12      15.490  24.287  23.707  1.00  0.00
ATOM     83  O   TYR A  12      16.160  24.396  22.682  1.00  0.00
ATOM     84  CB  TYR A  12      16.751  22.326  24.644  1.00  0.00
ATOM     85  CG  TYR A  12      17.399  23.057  25.839  1.00  0.00
ATOM     86  CD1 TYR A  12      17.643  22.370  27.032  1.00  0.00
ATOM     87  CD2 TYR A  12      17.820  24.384  25.687  1.00  0.00
ATOM     88  CE1 TYR A  12      18.292  23.023  28.088  1.00  0.00
ATOM     89  CE2 TYR A  12      18.469  25.035  26.742  1.00  0.00
ATOM     90  CZ  TYR A  12      18.726  24.345  27.933  1.00  0.00
ATOM     91  OH  TYR A  12      19.371  24.997  28.992  1.00  0.00
ATOM     92  N   PRO A  13      14.848  25.286  24.314  1.00  0.00
ATOM     93  CA  PRO A  13      14.910  26.642  23.761  1.00  0.00
ATOM     94  C   PRO A  13      16.341  27.205  23.874  1.00  0.00
ATOM     95  O   PRO A  13      16.833  27.470  24.971  1.00  0.00
ATOM     96  CB  PRO A  13      13.964  27.502  24.614  1.00  0.00
ATOM     97  CG  PRO A  13      13.438  26.609  25.744  1.00  0.00
ATOM     98  CD  PRO A  13      14.005  25.202  25.514  1.00  0.00
ATOM     99  N   ASN A  14      16.950  27.384  22.706  1.00  0.00
ATOM    100  CA  ASN A  14      18.290  27.986  22.651  1.00  0.00
ATOM    101  C   ASN A  14      18.191  29.293  21.830  1.00  0.00
ATOM    102  O   ASN A  14      18.430  29.295  20.625  1.00  0.00
ATOM    103  CB  ASN A  14      19.323  27.034  22.038  1.00  0.00
ATOM    104  CG  ASN A  14      19.272  25.638  22.680  1.00  0.00
ATOM    105  OD1 ASN A  14      19.096  24.628  21.998  1.00  0.00
ATOM    106  ND2 ASN A  14      19.478  25.635  23.995  1.00  0.00
ATOM    107  N   THR A  15      17.788  30.327  22.553  1.00  0.00
ATOM    108  CA  THR A  15      17.495  31.645  21.983  1.00  0.00
ATOM    109  C   THR A  15      18.785  32.287  21.439  1.00  0.00
ATOM    110  O   THR A  15      18.749  33.185  20.601  1.00  0.00
ATOM    111  CB  THR A  15      16.924  32.563  23.088  1.00  0.00
ATOM    112  OG1 THR A  15      17.868  32.552  24.164  1.00  0.00
ATOM    113  CG2 THR A  15      15.590  32.008  23.617  1.00  0.00
ATOM    114  N   ASP A  16      19.895  31.784  21.977  1.00  0.00
ATOM    115  CA  ASP A  16      21.190  32.315  21.521  1.00  0.00
ATOM    116  C   ASP A  16      21.232  32.271  19.984  1.00  0.00
ATOM    117  O   ASP A  16      21.264  33.308  19.323  1.00  0.00
ATOM    118  CB  ASP A  16      22.342  31.512  22.146  1.00  0.00
ATOM    119  CG  ASP A  16      23.467  32.480  22.560  1.00  0.00
ATOM    120  OD1 ASP A  16      23.218  33.251  23.525  1.00  0.00
ATOM    121  OD2 ASP A  16      24.526  32.411  21.881  1.00  0.00
ATOM    122  N   ILE A  17      21.200  31.043  19.473  1.00  0.00
ATOM    123  CA  ILE A  17      21.175  30.862  18.013  1.00  0.00
ATOM    124  C   ILE A  17      19.744  31.052  17.473  1.00  0.00
ATOM    125  O   ILE A  17      19.197  30.180  16.800  1.00  0.00
ATOM    126  CB  ILE A  17      21.693  29.459  17.649  1.00  0.00
ATOM    127  CG1 ILE A  17      20.766  28.384  18.244  1.00  0.00
ATOM    128  CG2 ILE A  17      23.136  29.265  18.147  1.00  0.00
ATOM    129  CD1 ILE A  17      21.327  26.980  17.949  1.00  0.00
ATOM    130  N   GLY A  18      19.200  32.220  17.802  1.00  0.00
ATOM    131  CA  GLY A  18      17.859  32.579  17.324  1.00  0.00
ATOM    132  C   GLY A  18      16.864  31.440  17.612  1.00  0.00
ATOM    133  O   GLY A  18      15.878  31.263  16.897  1.00  0.00
ATOM    134  N   ASP A  19      17.164  30.722  18.689  1.00  0.00
ATOM    135  CA  ASP A  19      16.234  29.664  19.141  1.00  0.00
ATOM    136  C   ASP A  19      15.236  30.338  20.111  1.00  0.00
ATOM    137  O   ASP A  19      15.632  31.155  20.941  1.00  0.00
ATOM    138  CB  ASP A  19      17.047  28.593  19.886  1.00  0.00
ATOM    139  CG  ASP A  19      16.662  27.166  19.470  1.00  0.00
ATOM    140  OD1 ASP A  19      15.753  27.029  18.609  1.00  0.00
ATOM    141  OD2 ASP A  19      17.306  26.248  20.054  1.00  0.00
ATOM    142  N   PRO A  20      13.964  29.997  19.920  1.00  0.00
ATOM    143  CA  PRO A  20      12.902  30.611  20.717  1.00  0.00
ATOM    144  C   PRO A  20      13.033  30.311  22.221  1.00  0.00
ATOM    145  O   PRO A  20      13.965  29.642  22.658  1.00  0.00
ATOM    146  CB  PRO A  20      11.568  30.082  20.175  1.00  0.00
ATOM    147  CG  PRO A  20      11.905  29.089  19.056  1.00  0.00
ATOM    148  CD  PRO A  20      13.433  29.057  18.922  1.00  0.00
ATOM    149  N   SER A  21      12.061  30.863  22.931  1.00  0.00
ATOM    150  CA  SER A  21      11.955  30.804  24.383  1.00  0.00
ATOM    151  C   SER A  21      11.331  29.508  24.919  1.00  0.00
ATOM    152  O   SER A  21      11.116  29.382  26.131  1.00  0.00
ATOM    153  CB  SER A  21      11.090  31.994  24.867  1.00  0.00
ATOM    154  OG  SER A  21      10.237  32.353  23.774  1.00  0.00
ATOM    155  N   TYR A  22      11.022  28.576  24.019  1.00  0.00
ATOM    156  CA  TYR A  22      10.368  27.343  24.479  1.00  0.00
ATOM    157  C   TYR A  22      10.579  26.166  23.512  1.00  0.00
ATOM    158  O   TYR A  22      10.734  26.351  22.308  1.00  0.00
ATOM    159  CB  TYR A  22       8.869  27.552  24.734  1.00  0.00
ATOM    160  CG  TYR A  22       8.224  28.404  23.628  1.00  0.00
ATOM    161  CD1 TYR A  22       7.561  27.795  22.556  1.00  0.00
ATOM    162  CD2 TYR A  22       8.388  29.795  23.644  1.00  0.00
ATOM    163  CE1 TYR A  22       7.040  28.576  21.516  1.00  0.00
ATOM    164  CE2 TYR A  22       7.869  30.575  22.605  1.00  0.00
ATOM    165  CZ  TYR A  22       7.215  29.965  21.527  1.00  0.00
ATOM    166  OH  TYR A  22       6.695  30.754  20.494  1.00  0.00
ATOM    167  N   PRO A  23      10.548  24.974  24.110  1.00  0.00
ATOM    168  CA  PRO A  23      10.692  23.740  23.332  1.00  0.00
ATOM    169  C   PRO A  23       9.645  23.681  22.204  1.00  0.00
ATOM    170  O   PRO A  23       8.452  23.872  22.427  1.00  0.00
ATOM    171  CB  PRO A  23      10.506  22.573  24.308  1.00  0.00
ATOM    172  CG  PRO A  23      10.367  23.182  25.709  1.00  0.00
ATOM    173  CD  PRO A  23      10.425  24.708  25.550  1.00  0.00
ATOM    174  N   HIS A  24      10.183  23.476  21.003  1.00  0.00
ATOM    175  CA  HIS A  24       9.357  23.558  19.793  1.00  0.00
ATOM    176  C   HIS A  24       9.841  22.618  18.668  1.00  0.00
ATOM    177  O   HIS A  24      10.837  21.916  18.804  1.00  0.00
ATOM    178  CB  HIS A  24       9.512  25.000  19.238  1.00  0.00
ATOM    179  CG  HIS A  24      10.972  25.264  19.006  1.00  0.00
ATOM    180  ND1 HIS A  24      11.857  25.345  20.063  1.00  0.00
ATOM    181  CD2 HIS A  24      11.649  25.481  17.835  1.00  0.00
ATOM    182  CE1 HIS A  24      13.043  25.591  19.512  1.00  0.00
ATOM    183  NE2 HIS A  24      12.961  25.681  18.186  1.00  0.00
ATOM    184  N   ILE A  25       9.093  22.720  17.576  1.00  0.00
ATOM    185  CA  ILE A  25       9.383  21.987  16.338  1.00  0.00
ATOM    186  C   ILE A  25       9.530  22.995  15.178  1.00  0.00
ATOM    187  O   ILE A  25       8.706  23.899  15.027  1.00  0.00
ATOM    188  CB  ILE A  25       8.215  21.023  16.041  1.00  0.00
ATOM    189  CG1 ILE A  25       6.927  21.558  16.699  1.00  0.00
ATOM    190  CG2 ILE A  25       8.548  19.635  16.626  1.00  0.00
ATOM    191  CD1 ILE A  25       6.158  22.458  15.715  1.00  0.00
ATOM    192  N   GLY A  26      10.605  22.822  14.412  1.00  0.00
ATOM    193  CA  GLY A  26      10.865  23.752  13.304  1.00  0.00
ATOM    194  C   GLY A  26      11.535  23.057  12.105  1.00  0.00
ATOM    195  O   GLY A  26      12.167  22.012  12.244  1.00  0.00
ATOM    196  N   ILE A  27      11.344  23.697  10.956  1.00  0.00
ATOM    197  CA  ILE A  27      11.890  23.201   9.687  1.00  0.00
ATOM    198  C   ILE A  27      13.221  23.922   9.387  1.00  0.00
ATOM    199  O   ILE A  27      13.251  25.131   9.167  1.00  0.00
ATOM    200  CB  ILE A  27      10.904  23.479   8.536  1.00  0.00
ATOM    201  CG1 ILE A  27      10.088  22.212   8.221  1.00  0.00
ATOM    202  CG2 ILE A  27      11.672  23.942   7.284  1.00  0.00
ATOM    203  CD1 ILE A  27       8.623  22.412   8.653  1.00  0.00
ATOM    204  N   ASP A  28      14.277  23.116   9.401  1.00  0.00
ATOM    205  CA  ASP A  28      15.622  23.648   9.146  1.00  0.00
ATOM    206  C   ASP A  28      16.027  23.404   7.679  1.00  0.00
ATOM    207  O   ASP A  28      16.035  22.268   7.209  1.00  0.00
ATOM    208  CB  ASP A  28      16.639  22.963  10.079  1.00  0.00
ATOM    209  CG  ASP A  28      16.293  23.251  11.551  1.00  0.00
ATOM    210  OD1 ASP A  28      16.618  22.356  12.378  1.00  0.00
ATOM    211  OD2 ASP A  28      15.727  24.351  11.791  1.00  0.00
ATOM    212  N   ILE A  29      16.371  24.509   7.026  1.00  0.00
ATOM    213  CA  ILE A  29      16.829  24.443   5.629  1.00  0.00
ATOM    214  C   ILE A  29      18.319  24.848   5.597  1.00  0.00
ATOM    215  O   ILE A  29      18.651  26.028   5.702  1.00  0.00
ATOM    216  CB  ILE A  29      16.022  25.418   4.751  1.00  0.00
ATOM    217  CG1 ILE A  29      14.574  25.524   5.264  1.00  0.00
ATOM    218  CG2 ILE A  29      16.022  24.935   3.287  1.00  0.00
ATOM    219  CD1 ILE A  29      13.833  24.199   5.005  1.00  0.00
ATOM    220  N   LYS A  30      19.161  23.825   5.481  1.00  0.00
ATOM    221  CA  LYS A  30      20.611  24.078   5.481  1.00  0.00
ATOM    222  C   LYS A  30      20.993  24.867   6.751  1.00  0.00
ATOM    223  O   LYS A  30      22.163  25.187   6.960  1.00  0.00
ATOM    224  CB  LYS A  30      21.007  24.901   4.241  1.00  0.00
ATOM    225  CG  LYS A  30      20.647  24.164   2.940  1.00  0.00
ATOM    226  CD  LYS A  30      21.749  24.377   1.886  1.00  0.00
ATOM    227  CE  LYS A  30      21.928  25.874   1.578  1.00  0.00
ATOM    228  NZ  LYS A  30      22.571  26.048   0.267  1.00  0.00
ATOM    229  N   SER A  31      19.969  25.171   7.544  1.00  0.00
ATOM    230  CA  SER A  31      20.190  25.967   8.759  1.00  0.00
ATOM    231  C   SER A  31      19.376  25.434   9.952  1.00  0.00
ATOM    232  O   SER A  31      18.251  24.963   9.796  1.00  0.00
ATOM    233  CB  SER A  31      19.804  27.437   8.492  1.00  0.00
ATOM    234  OG  SER A  31      20.066  28.174   9.690  1.00  0.00
ATOM    235  N   VAL A  32      19.997  25.561  11.120  1.00  0.00
ATOM    236  CA  VAL A  32      19.354  25.142  12.376  1.00  0.00
ATOM    237  C   VAL A  32      18.215  26.131  12.713  1.00  0.00
ATOM    238  O   VAL A  32      17.157  25.737  13.196  1.00  0.00
ATOM    239  CB  VAL A  32      20.403  25.171  13.507  1.00  0.00
ATOM    240  CG1 VAL A  32      20.123  24.052  14.525  1.00  0.00
ATOM    241  CG2 VAL A  32      21.813  25.004  12.909  1.00  0.00
ATOM    242  N   ARG A  33      18.507  27.390  12.413  1.00  0.00
ATOM    243  CA  ARG A  33      17.560  28.487  12.629  1.00  0.00
ATOM    244  C   ARG A  33      16.288  28.310  11.778  1.00  0.00
ATOM    245  O   ARG A  33      16.113  28.975  10.758  1.00  0.00
ATOM    246  CB  ARG A  33      18.241  29.823  12.275  1.00  0.00
ATOM    247  CG  ARG A  33      19.601  29.926  12.992  1.00  0.00
ATOM    248  CD  ARG A  33      20.084  31.386  12.952  1.00  0.00
ATOM    249  NE  ARG A  33      21.431  31.498  13.531  1.00  0.00
ATOM    250  CZ  ARG A  33      21.633  32.326  14.553  1.00  0.00
ATOM    251  NH1 ARG A  33      20.634  33.089  14.990  1.00  0.00
ATOM    252  NH2 ARG A  33      22.823  32.386  15.141  1.00  0.00
ATOM    253  N   SER A  34      15.452  27.397  12.255  1.00  0.00
ATOM    254  CA  SER A  34      14.190  27.074  11.586  1.00  0.00
ATOM    255  C   SER A  34      13.643  28.290  10.816  1.00  0.00
ATOM    256  O   SER A  34      13.743  29.429  11.266  1.00  0.00
ATOM    257  CB  SER A  34      13.148  26.615  12.627  1.00  0.00
ATOM    258  OG  SER A  34      13.854  26.204  13.801  1.00  0.00
ATOM    259  N   LYS A  35      13.049  27.969   9.670  1.00  0.00
ATOM    260  CA  LYS A  35      12.402  29.008   8.854  1.00  0.00
ATOM    261  C   LYS A  35      11.009  29.314   9.444  1.00  0.00
ATOM    262  O   LYS A  35      10.490  30.418   9.298  1.00  0.00
ATOM    263  CB  LYS A  35      12.273  28.528   7.398  1.00  0.00
ATOM    264  CG  LYS A  35      13.512  28.957   6.590  1.00  0.00
ATOM    265  CD  LYS A  35      14.802  28.584   7.342  1.00  0.00
ATOM    266  CE  LYS A  35      15.999  28.583   6.373  1.00  0.00
ATOM    267  NZ  LYS A  35      16.666  29.892   6.386  1.00  0.00
ATOM    268  N   LYS A  36      10.492  28.294  10.115  1.00  0.00
ATOM    269  CA  LYS A  36       9.207  28.383  10.812  1.00  0.00
ATOM    270  C   LYS A  36       9.282  27.547  12.106  1.00  0.00
ATOM    271  O   LYS A  36      10.164  26.704  12.262  1.00  0.00
ATOM    272  CB  LYS A  36       8.051  27.894   9.923  1.00  0.00
ATOM    273  CG  LYS A  36       6.871  28.878  10.032  1.00  0.00
ATOM    274  CD  LYS A  36       5.667  28.379   9.214  1.00  0.00
ATOM    275  CE  LYS A  36       4.429  29.242   9.525  1.00  0.00
ATOM    276  NZ  LYS A  36       4.814  30.655   9.637  1.00  0.00
ATOM    277  N   THR A  37       8.340  27.842  12.995  1.00  0.00
ATOM    278  CA  THR A  37       8.293  27.142  14.287  1.00  0.00
ATOM    279  C   THR A  37       6.856  27.168  14.844  1.00  0.00
ATOM    280  O   THR A  37       5.985  27.870  14.336  1.00  0.00
ATOM    281  CB  THR A  37       9.243  27.837  15.285  1.00  0.00
ATOM    282  OG1 THR A  37       8.429  28.517  16.247  1.00  0.00
ATOM    283  CG2 THR A  37      10.077  28.906  14.551  1.00  0.00
ATOM    284  N   ALA A  38       6.681  26.377  15.898  1.00  0.00
ATOM    285  CA  ALA A  38       5.362  26.275  16.539  1.00  0.00
ATOM    286  C   ALA A  38       5.529  25.745  17.974  1.00  0.00
ATOM    287  O   ALA A  38       6.081  24.667  18.194  1.00  0.00
ATOM    288  CB  ALA A  38       4.445  25.337  15.732  1.00  0.00
ATOM    289  N   LYS A  39       5.017  26.537  18.917  1.00  0.00
ATOM    290  CA  LYS A  39       5.074  26.085  20.319  1.00  0.00
ATOM    291  C   LYS A  39       4.696  24.591  20.367  1.00  0.00
ATOM    292  O   LYS A  39       3.788  24.149  19.666  1.00  0.00
ATOM    293  CB  LYS A  39       4.121  26.916  21.193  1.00  0.00
ATOM    294  CG  LYS A  39       4.481  26.738  22.681  1.00  0.00
ATOM    295  CD  LYS A  39       4.333  28.075  23.428  1.00  0.00
ATOM    296  CE  LYS A  39       2.860  28.296  23.823  1.00  0.00
ATOM    297  NZ  LYS A  39       2.717  29.566  24.548  1.00  0.00
ATOM    298  N   TRP A  40       5.448  23.876  21.194  1.00  0.00
ATOM    299  CA  TRP A  40       5.265  22.419  21.305  1.00  0.00
ATOM    300  C   TRP A  40       5.432  21.998  22.777  1.00  0.00
ATOM    301  O   TRP A  40       6.537  21.961  23.311  1.00  0.00
ATOM    302  CB  TRP A  40       6.325  21.735  20.427  1.00  0.00
ATOM    303  CG  TRP A  40       6.506  20.280  20.724  1.00  0.00
ATOM    304  CD1 TRP A  40       5.648  19.450  21.327  1.00  0.00
ATOM    305  CD2 TRP A  40       7.681  19.525  20.402  1.00  0.00
ATOM    306  NE1 TRP A  40       6.195  18.184  21.382  1.00  0.00
ATOM    307  CE2 TRP A  40       7.415  18.228  20.855  1.00  0.00
ATOM    308  CE3 TRP A  40       8.907  19.824  19.797  1.00  0.00
ATOM    309  CZ2 TRP A  40       8.373  17.221  20.696  1.00  0.00
ATOM    310  CZ3 TRP A  40       9.871  18.820  19.645  1.00  0.00
ATOM    311  CH2 TRP A  40       9.606  17.525  20.107  1.00  0.00
ATOM    312  N   ASN A  41       4.280  21.671  23.355  1.00  0.00
ATOM    313  CA  ASN A  41       4.258  21.209  24.748  1.00  0.00
ATOM    314  C   ASN A  41       4.593  19.705  24.800  1.00  0.00
ATOM    315  O   ASN A  41       3.732  18.850  24.607  1.00  0.00
ATOM    316  CB  ASN A  41       2.877  21.465  25.373  1.00  0.00
ATOM    317  CG  ASN A  41       2.623  22.973  25.545  1.00  0.00
ATOM    318  OD1 ASN A  41       1.604  23.503  25.105  1.00  0.00
ATOM    319  ND2 ASN A  41       3.572  23.604  26.232  1.00  0.00
ATOM    320  N   MET A  42       5.872  19.468  25.058  1.00  0.00
ATOM    321  CA  MET A  42       6.406  18.102  25.135  1.00  0.00
ATOM    322  C   MET A  42       5.725  17.329  26.280  1.00  0.00
ATOM    323  O   MET A  42       5.211  17.922  27.227  1.00  0.00
ATOM    324  CB  MET A  42       7.923  18.197  25.396  1.00  0.00
ATOM    325  CG  MET A  42       8.459  16.884  25.993  1.00  0.00
ATOM    326  SD  MET A  42      10.161  17.005  26.601  1.00  0.00
ATOM    327  CE  MET A  42      10.037  17.608  28.304  1.00  0.00
ATOM    328  N   GLN A  43       5.732  16.008  26.120  1.00  0.00
ATOM    329  CA  GLN A  43       5.091  15.140  27.117  1.00  0.00
ATOM    330  C   GLN A  43       6.073  14.054  27.600  1.00  0.00
ATOM    331  O   GLN A  43       6.303  13.057  26.920  1.00  0.00
ATOM    332  CB  GLN A  43       3.811  14.521  26.537  1.00  0.00
ATOM    333  CG  GLN A  43       2.599  15.407  26.886  1.00  0.00
ATOM    334  CD  GLN A  43       1.643  14.613  27.799  1.00  0.00
ATOM    335  OE1 GLN A  43       1.164  13.539  27.441  1.00  0.00
ATOM    336  NE2 GLN A  43       1.450  15.187  28.983  1.00  0.00
ATOM    337  N   ASP A  44       6.616  14.340  28.772  1.00  0.00
ATOM    338  CA  ASP A  44       7.591  13.479  29.450  1.00  0.00
ATOM    339  C   ASP A  44       6.966  12.111  29.780  1.00  0.00
ATOM    340  O   ASP A  44       5.913  12.026  30.413  1.00  0.00
ATOM    341  CB  ASP A  44       8.002  14.210  30.748  1.00  0.00
ATOM    342  CG  ASP A  44       9.387  13.745  31.225  1.00  0.00
ATOM    343  OD1 ASP A  44       9.387  12.996  32.240  1.00  0.00
ATOM    344  OD2 ASP A  44      10.379  14.158  30.567  1.00  0.00
ATOM    345  N   GLY A  45       7.646  11.063  29.320  1.00  0.00
ATOM    346  CA  GLY A  45       7.211   9.694  29.587  1.00  0.00
ATOM    347  C   GLY A  45       6.116   9.146  28.662  1.00  0.00
ATOM    348  O   GLY A  45       5.705   7.990  28.820  1.00  0.00
ATOM    349  N   LYS A  46       5.657   9.984  27.742  1.00  0.00
ATOM    350  CA  LYS A  46       4.539   9.632  26.856  1.00  0.00
ATOM    351  C   LYS A  46       5.015   9.324  25.422  1.00  0.00
ATOM    352  O   LYS A  46       6.001   9.883  24.944  1.00  0.00
ATOM    353  CB  LYS A  46       3.582  10.845  26.806  1.00  0.00
ATOM    354  CG  LYS A  46       2.655  10.840  28.031  1.00  0.00
ATOM    355  CD  LYS A  46       3.469  10.770  29.335  1.00  0.00
ATOM    356  CE  LYS A  46       2.518  10.404  30.493  1.00  0.00
ATOM    357  NZ  LYS A  46       3.305  10.127  31.702  1.00  0.00
ATOM    358  N   VAL A  47       4.250   8.446  24.779  1.00  0.00
ATOM    359  CA  VAL A  47       4.527   8.076  23.387  1.00  0.00
ATOM    360  C   VAL A  47       3.974   9.164  22.443  1.00  0.00
ATOM    361  O   VAL A  47       2.805   9.539  22.515  1.00  0.00
ATOM    362  CB  VAL A  47       3.838   6.744  23.030  1.00  0.00
ATOM    363  CG1 VAL A  47       4.097   6.407  21.550  1.00  0.00
ATOM    364  CG2 VAL A  47       4.318   5.607  23.945  1.00  0.00
ATOM    365  N   GLY A  48       4.860   9.602  21.552  1.00  0.00
ATOM    366  CA  GLY A  48       4.458  10.609  20.560  1.00  0.00
ATOM    367  C   GLY A  48       4.495  10.020  19.137  1.00  0.00
ATOM    368  O   GLY A  48       4.812   8.849  18.941  1.00  0.00
ATOM    369  N   THR A  49       4.134  10.892  18.203  1.00  0.00
ATOM    370  CA  THR A  49       4.084  10.528  16.782  1.00  0.00
ATOM    371  C   THR A  49       4.120  11.814  15.932  1.00  0.00
ATOM    372  O   THR A  49       3.427  12.784  16.236  1.00  0.00
ATOM    373  CB  THR A  49       2.837   9.686  16.477  1.00  0.00
ATOM    374  OG1 THR A  49       3.066   8.358  16.959  1.00  0.00
ATOM    375  CG2 THR A  49       2.586   9.604  14.961  1.00  0.00
ATOM    376  N   ALA A  50       4.986  11.773  14.928  1.00  0.00
ATOM    377  CA  ALA A  50       5.202  12.934  14.056  1.00  0.00
ATOM    378  C   ALA A  50       5.010  12.524  12.583  1.00  0.00
ATOM    379  O   ALA A  50       5.355  11.416  12.180  1.00  0.00
ATOM    380  CB  ALA A  50       6.627  13.485  14.254  1.00  0.00
ATOM    381  N   HIS A  51       4.413  13.462  11.854  1.00  0.00
ATOM    382  CA  HIS A  51       4.075  13.193  10.450  1.00  0.00
ATOM    383  C   HIS A  51       4.552  14.356   9.558  1.00  0.00
ATOM    384  O   HIS A  51       4.448  15.522   9.934  1.00  0.00
ATOM    385  CB  HIS A  51       2.549  13.035  10.306  1.00  0.00
ATOM    386  CG  HIS A  51       2.090  11.772  10.968  1.00  0.00
ATOM    387  ND1 HIS A  51       1.641  11.787  12.274  1.00  0.00
ATOM    388  CD2 HIS A  51       2.048  10.490  10.486  1.00  0.00
ATOM    389  CE1 HIS A  51       1.321  10.525  12.547  1.00  0.00
ATOM    390  NE2 HIS A  51       1.550   9.723  11.510  1.00  0.00
ATOM    391  N   ILE A  52       5.022  13.968   8.376  1.00  0.00
ATOM    392  CA  ILE A  52       5.493  14.945   7.389  1.00  0.00
ATOM    393  C   ILE A  52       4.814  14.687   6.028  1.00  0.00
ATOM    394  O   ILE A  52       4.525  13.547   5.675  1.00  0.00
ATOM    395  CB  ILE A  52       7.011  14.839   7.132  1.00  0.00
ATOM    396  CG1 ILE A  52       7.798  15.014   8.442  1.00  0.00
ATOM    397  CG2 ILE A  52       7.438  15.877   6.080  1.00  0.00
ATOM    398  CD1 ILE A  52       6.929  14.411   9.568  1.00  0.00
ATOM    399  N   ILE A  53       4.651  15.792   5.305  1.00  0.00
ATOM    400  CA  ILE A  53       4.054  15.651   3.963  1.00  0.00
ATOM    401  C   ILE A  53       4.591  16.787   3.074  1.00  0.00
ATOM    402  O   ILE A  53       4.902  17.874   3.559  1.00  0.00
ATOM    403  CB  ILE A  53       2.518  15.726   4.135  1.00  0.00
ATOM    404  CG1 ILE A  53       2.201  16.777   5.225  1.00  0.00
ATOM    405  CG2 ILE A  53       2.057  14.349   4.676  1.00  0.00
ATOM    406  CD1 ILE A  53       3.309  17.846   5.243  1.00  0.00
ATOM    407  N   TYR A  54       4.647  16.471   1.787  1.00  0.00
ATOM    408  CA  TYR A  54       5.125  17.443   0.792  1.00  0.00
ATOM    409  C   TYR A  54       4.802  16.912  -0.623  1.00  0.00
ATOM    410  O   TYR A  54       5.028  15.737  -0.912  1.00  0.00
ATOM    411  CB  TYR A  54       6.660  17.609   0.978  1.00  0.00
ATOM    412  CG  TYR A  54       7.210  18.334  -0.266  1.00  0.00
ATOM    413  CD1 TYR A  54       7.960  17.622  -1.209  1.00  0.00
ATOM    414  CD2 TYR A  54       7.026  19.716  -0.395  1.00  0.00
ATOM    415  CE1 TYR A  54       8.507  18.293  -2.310  1.00  0.00
ATOM    416  CE2 TYR A  54       7.572  20.387  -1.495  1.00  0.00
ATOM    417  CZ  TYR A  54       8.330  19.676  -2.435  1.00  0.00
ATOM    418  OH  TYR A  54       8.871  20.353  -3.535  1.00  0.00
ATOM    419  N   ASN A  55       4.297  17.824  -1.449  1.00  0.00
ATOM    420  CA  ASN A  55       3.964  17.514  -2.839  1.00  0.00
ATOM    421  C   ASN A  55       4.888  18.301  -3.790  1.00  0.00
ATOM    422  O   ASN A  55       5.131  19.492  -3.618  1.00  0.00
ATOM    423  CB  ASN A  55       2.526  17.864  -3.267  1.00  0.00
ATOM    424  CG  ASN A  55       1.521  17.025  -2.460  1.00  0.00
ATOM    425  OD1 ASN A  55       1.909  16.332  -1.520  1.00  0.00
ATOM    426  ND2 ASN A  55       0.256  17.163  -2.845  1.00  0.00
ATOM    427  N   SER A  56       5.320  17.568  -4.814  1.00  0.00
ATOM    428  CA  SER A  56       6.050  18.254  -5.895  1.00  0.00
ATOM    429  C   SER A  56       5.149  19.366  -6.479  1.00  0.00
ATOM    430  O   SER A  56       5.644  20.384  -6.964  1.00  0.00
ATOM    431  CB  SER A  56       6.419  17.218  -6.976  1.00  0.00
ATOM    432  OG  SER A  56       7.718  17.566  -7.468  1.00  0.00
ATOM    433  N   VAL A  57       3.850  19.097  -6.419  1.00  0.00
ATOM    434  CA  VAL A  57       2.828  19.992  -6.962  1.00  0.00
ATOM    435  C   VAL A  57       2.600  21.238  -6.090  1.00  0.00
ATOM    436  O   VAL A  57       2.768  22.366  -6.557  1.00  0.00
ATOM    437  CB  VAL A  57       1.495  19.238  -7.139  1.00  0.00
ATOM    438  CG1 VAL A  57       0.342  20.239  -7.335  1.00  0.00
ATOM    439  CG2 VAL A  57       1.592  18.285  -8.344  1.00  0.00
ATOM    440  N   ASP A  58       2.190  20.987  -4.850  1.00  0.00
ATOM    441  CA  ASP A  58       1.871  22.094  -3.935  1.00  0.00
ATOM    442  C   ASP A  58       3.171  22.776  -3.464  1.00  0.00
ATOM    443  O   ASP A  58       3.216  23.990  -3.277  1.00  0.00
ATOM    444  CB  ASP A  58       1.096  21.562  -2.715  1.00  0.00
ATOM    445  CG  ASP A  58      -0.404  21.461  -3.046  1.00  0.00
ATOM    446  OD1 ASP A  58      -0.897  22.421  -3.697  1.00  0.00
ATOM    447  OD2 ASP A  58      -0.994  20.428  -2.628  1.00  0.00
ATOM    448  N   LYS A  59       4.189  21.936  -3.313  1.00  0.00
ATOM    449  CA  LYS A  59       5.514  22.426  -2.916  1.00  0.00
ATOM    450  C   LYS A  59       5.454  23.083  -1.524  1.00  0.00
ATOM    451  O   LYS A  59       5.787  24.257  -1.362  1.00  0.00
ATOM    452  CB  LYS A  59       6.040  23.437  -3.952  1.00  0.00
ATOM    453  CG  LYS A  59       5.089  24.646  -4.023  1.00  0.00
ATOM    454  CD  LYS A  59       5.847  25.933  -3.647  1.00  0.00
ATOM    455  CE  LYS A  59       4.929  26.865  -2.834  1.00  0.00
ATOM    456  NZ  LYS A  59       4.860  28.185  -3.477  1.00  0.00
ATOM    457  N   ARG A  60       5.016  22.274  -0.565  1.00  0.00
ATOM    458  CA  ARG A  60       4.885  22.759   0.816  1.00  0.00
ATOM    459  C   ARG A  60       5.395  21.699   1.813  1.00  0.00
ATOM    460  O   ARG A  60       5.133  20.507   1.651  1.00  0.00
ATOM    461  CB  ARG A  60       3.411  23.100   1.103  1.00  0.00
ATOM    462  CG  ARG A  60       3.287  23.657   2.535  1.00  0.00
ATOM    463  CD  ARG A  60       1.926  23.252   3.131  1.00  0.00
ATOM    464  NE  ARG A  60       1.203  24.455   3.571  1.00  0.00
ATOM    465  CZ  ARG A  60       0.364  24.375   4.601  1.00  0.00
ATOM    466  NH1 ARG A  60       0.244  23.227   5.261  1.00  0.00
ATOM    467  NH2 ARG A  60      -0.354  25.435   4.956  1.00  0.00
ATOM    468  N   LEU A  61       6.124  22.198   2.802  1.00  0.00
ATOM    469  CA  LEU A  61       6.718  21.349   3.846  1.00  0.00
ATOM    470  C   LEU A  61       5.902  21.450   5.152  1.00  0.00
ATOM    471  O   LEU A  61       6.037  22.419   5.899  1.00  0.00
ATOM    472  CB  LEU A  61       8.155  21.850   4.105  1.00  0.00
ATOM    473  CG  LEU A  61       8.944  20.849   4.963  1.00  0.00
ATOM    474  CD1 LEU A  61       8.346  19.438   4.829  1.00  0.00
ATOM    475  CD2 LEU A  61      10.424  20.847   4.537  1.00  0.00
ATOM    476  N   SER A  62       5.077  20.431   5.370  1.00  0.00
ATOM    477  CA  SER A  62       4.231  20.389   6.569  1.00  0.00
ATOM    478  C   SER A  62       4.542  19.157   7.443  1.00  0.00
ATOM    479  O   SER A  62       4.812  18.072   6.932  1.00  0.00
ATOM    480  CB  SER A  62       2.743  20.367   6.164  1.00  0.00
ATOM    481  OG  SER A  62       2.626  21.048   4.912  1.00  0.00
ATOM    482  N   ALA A  63       4.458  19.398   8.746  1.00  0.00
ATOM    483  CA  ALA A  63       4.672  18.353   9.755  1.00  0.00
ATOM    484  C   ALA A  63       3.763  18.611  10.975  1.00  0.00
ATOM    485  O   ALA A  63       3.379  19.752  11.235  1.00  0.00
ATOM    486  CB  ALA A  63       6.145  18.367  10.211  1.00  0.00
ATOM    487  N   VAL A  64       3.438  17.523  11.669  1.00  0.00
ATOM    488  CA  VAL A  64       2.536  17.631  12.825  1.00  0.00
ATOM    489  C   VAL A  64       2.871  16.565  13.887  1.00  0.00
ATOM    490  O   VAL A  64       2.859  15.368  13.604  1.00  0.00
ATOM    491  CB  VAL A  64       1.075  17.458  12.367  1.00  0.00
ATOM    492  CG1 VAL A  64       0.766  18.440  11.222  1.00  0.00
ATOM    493  CG2 VAL A  64       0.848  16.009  11.894  1.00  0.00
ATOM    494  N   VAL A  65       3.149  17.065  15.086  1.00  0.00
ATOM    495  CA  VAL A  65       3.470  16.184  16.218  1.00  0.00
ATOM    496  C   VAL A  65       2.241  16.028  17.135  1.00  0.00
ATOM    497  O   VAL A  65       1.381  16.905  17.193  1.00  0.00
ATOM    498  CB  VAL A  65       4.632  16.798  17.026  1.00  0.00
ATOM    499  CG1 VAL A  65       5.958  16.111  16.653  1.00  0.00
ATOM    500  CG2 VAL A  65       4.720  18.308  16.729  1.00  0.00
ATOM    501  N   SER A  66       2.207  14.915  17.899  1.00  0.00
ATOM    502  CA  SER A  66       1.066  14.712  18.800  1.00  0.00
ATOM    503  C   SER A  66       1.204  13.524  19.771  1.00  0.00
ATOM    504  O   SER A  66       1.973  12.596  19.540  1.00  0.00
ATOM    505  CB  SER A  66      -0.225  14.500  17.978  1.00  0.00
ATOM    506  OG  SER A  66      -0.921  13.389  18.553  1.00  0.00
ATOM    507  N   TYR A  67       0.352  13.604  20.784  1.00  0.00
ATOM    508  CA  TYR A  67       0.093  12.553  21.760  1.00  0.00
ATOM    509  C   TYR A  67      -1.443  12.443  21.955  1.00  0.00
ATOM    510  O   TYR A  67      -2.180  13.378  21.660  1.00  0.00
ATOM    511  CB  TYR A  67       0.676  12.824  23.154  1.00  0.00
ATOM    512  CG  TYR A  67       2.129  13.312  23.140  1.00  0.00
ATOM    513  CD1 TYR A  67       3.182  12.392  23.078  1.00  0.00
ATOM    514  CD2 TYR A  67       2.400  14.676  23.310  1.00  0.00
ATOM    515  CE1 TYR A  67       4.507  12.839  23.147  1.00  0.00
ATOM    516  CE2 TYR A  67       3.724  15.122  23.379  1.00  0.00
ATOM    517  CZ  TYR A  67       4.777  14.201  23.323  1.00  0.00
ATOM    518  OH  TYR A  67       6.101  14.652  23.389  1.00  0.00
ATOM    519  N   PRO A  68      -1.825  11.285  22.486  1.00  0.00
ATOM    520  CA  PRO A  68      -3.243  11.009  22.724  1.00  0.00
ATOM    521  C   PRO A  68      -3.890  12.030  23.678  1.00  0.00
ATOM    522  O   PRO A  68      -3.217  12.648  24.500  1.00  0.00
ATOM    523  CB  PRO A  68      -3.314   9.602  23.336  1.00  0.00
ATOM    524  CG  PRO A  68      -1.884   9.049  23.371  1.00  0.00
ATOM    525  CD  PRO A  68      -0.965  10.133  22.796  1.00  0.00
ATOM    526  N   ASN A  69      -5.204  12.140  23.521  1.00  0.00
ATOM    527  CA  ASN A  69      -6.022  13.015  24.360  1.00  0.00
ATOM    528  C   ASN A  69      -5.519  14.468  24.334  1.00  0.00
ATOM    529  O   ASN A  69      -6.216  15.382  24.778  1.00  0.00
ATOM    530  CB  ASN A  69      -6.063  12.501  25.810  1.00  0.00
ATOM    531  CG  ASN A  69      -5.008  11.402  26.029  1.00  0.00
ATOM    532  OD1 ASN A  69      -4.232  11.450  26.982  1.00  0.00
ATOM    533  ND2 ASN A  69      -5.007  10.456  25.094  1.00  0.00
ATOM    534  N   ALA A  70      -4.297  14.621  23.834  1.00  0.00
ATOM    535  CA  ALA A  70      -3.660  15.942  23.807  1.00  0.00
ATOM    536  C   ALA A  70      -3.799  16.647  22.445  1.00  0.00
ATOM    537  O   ALA A  70      -3.864  16.004  21.399  1.00  0.00
ATOM    538  CB  ALA A  70      -2.166  15.798  24.160  1.00  0.00
ATOM    539  N   ASP A  71      -3.809  17.971  22.541  1.00  0.00
ATOM    540  CA  ASP A  71      -3.902  18.848  21.366  1.00  0.00
ATOM    541  C   ASP A  71      -2.550  18.854  20.623  1.00  0.00
ATOM    542  O   ASP A  71      -1.495  18.717  21.244  1.00  0.00
ATOM    543  CB  ASP A  71      -4.237  20.280  21.831  1.00  0.00
ATOM    544  CG  ASP A  71      -5.720  20.394  22.226  1.00  0.00
ATOM    545  OD1 ASP A  71      -6.207  21.557  22.208  1.00  0.00
ATOM    546  OD2 ASP A  71      -6.297  19.318  22.535  1.00  0.00
ATOM    547  N   ALA A  72      -2.641  18.980  19.303  1.00  0.00
ATOM    548  CA  ALA A  72      -1.442  18.891  18.464  1.00  0.00
ATOM    549  C   ALA A  72      -0.883  20.268  18.063  1.00  0.00
ATOM    550  O   ALA A  72      -1.451  21.311  18.374  1.00  0.00
ATOM    551  CB  ALA A  72      -1.762  18.086  17.188  1.00  0.00
ATOM    552  N   THR A  73       0.231  20.179  17.342  1.00  0.00
ATOM    553  CA  THR A  73       0.917  21.361  16.813  1.00  0.00
ATOM    554  C   THR A  73       1.026  21.267  15.277  1.00  0.00
ATOM    555  O   THR A  73       1.133  20.178  14.716  1.00  0.00
ATOM    556  CB  THR A  73       2.338  21.458  17.405  1.00  0.00
ATOM    557  OG1 THR A  73       3.263  21.540  16.316  1.00  0.00
ATOM    558  CG2 THR A  73       2.661  20.182  18.204  1.00  0.00
ATOM    559  N   SER A  74       0.989  22.448  14.668  1.00  0.00
ATOM    560  CA  SER A  74       1.056  22.533  13.205  1.00  0.00
ATOM    561  C   SER A  74       2.025  23.656  12.781  1.00  0.00
ATOM    562  O   SER A  74       2.054  24.728  13.380  1.00  0.00
ATOM    563  CB  SER A  74      -0.342  22.815  12.623  1.00  0.00
ATOM    564  OG  SER A  74      -0.922  21.568  12.232  1.00  0.00
ATOM    565  N   VAL A  75       2.767  23.334  11.730  1.00  0.00
ATOM    566  CA  VAL A  75       3.725  24.281  11.144  1.00  0.00
ATOM    567  C   VAL A  75       4.028  23.826   9.701  1.00  0.00
ATOM    568  O   VAL A  75       4.140  22.631   9.430  1.00  0.00
ATOM    569  CB  VAL A  75       5.032  24.280  11.962  1.00  0.00
ATOM    570  CG1 VAL A  75       5.134  25.564  12.805  1.00  0.00
ATOM    571  CG2 VAL A  75       5.074  23.043  12.878  1.00  0.00
ATOM    572  N   SER A  76       4.133  24.822   8.828  1.00  0.00
ATOM    573  CA  SER A  76       4.384  24.519   7.412  1.00  0.00
ATOM    574  C   SER A  76       5.316  25.584   6.804  1.00  0.00
ATOM    575  O   SER A  76       5.316  26.741   7.216  1.00  0.00
ATOM    576  CB  SER A  76       3.065  24.481   6.620  1.00  0.00
ATOM    577  OG  SER A  76       2.164  23.592   7.281  1.00  0.00
ATOM    578  N   TYR A  77       6.059  25.116   5.807  1.00  0.00
ATOM    579  CA  TYR A  77       6.987  26.002   5.093  1.00  0.00
ATOM    580  C   TYR A  77       6.870  25.757   3.578  1.00  0.00
ATOM    581  O   TYR A  77       6.887  24.615   3.121  1.00  0.00
ATOM    582  CB  TYR A  77       8.425  25.737   5.590  1.00  0.00
ATOM    583  CG  TYR A  77       9.325  26.887   5.098  1.00  0.00
ATOM    584  CD1 TYR A  77      10.442  26.611   4.302  1.00  0.00
ATOM    585  CD2 TYR A  77       9.072  28.194   5.532  1.00  0.00
ATOM    586  CE1 TYR A  77      11.296  27.652   3.917  1.00  0.00
ATOM    587  CE2 TYR A  77       9.926  29.233   5.146  1.00  0.00
ATOM    588  CZ  TYR A  77      11.051  28.957   4.359  1.00  0.00
ATOM    589  OH  TYR A  77      11.903  29.998   3.970  1.00  0.00
ATOM    590  N   ASP A  78       6.734  26.864   2.853  1.00  0.00
ATOM    591  CA  ASP A  78       6.584  26.770   1.390  1.00  0.00
ATOM    592  C   ASP A  78       7.989  26.648   0.769  1.00  0.00
ATOM    593  O   ASP A  78       8.820  27.544   0.915  1.00  0.00
ATOM    594  CB  ASP A  78       5.864  28.022   0.860  1.00  0.00
ATOM    595  CG  ASP A  78       4.337  27.835   0.936  1.00  0.00
ATOM    596  OD1 ASP A  78       3.679  28.823   1.361  1.00  0.00
ATOM    597  OD2 ASP A  78       3.899  26.712   0.570  1.00  0.00
ATOM    598  N   VAL A  79       8.213  25.496   0.141  1.00  0.00
ATOM    599  CA  VAL A  79       9.546  25.231  -0.422  1.00  0.00
ATOM    600  C   VAL A  79       9.472  24.267  -1.620  1.00  0.00
ATOM    601  O   VAL A  79       9.139  23.093  -1.463  1.00  0.00
ATOM    602  CB  VAL A  79      10.426  24.609   0.684  1.00  0.00
ATOM    603  CG1 VAL A  79       9.778  23.305   1.188  1.00  0.00
ATOM    604  CG2 VAL A  79      11.835  24.318   0.139  1.00  0.00
ATOM    605  N   ASP A  80       9.831  24.814  -2.777  1.00  0.00
ATOM    606  CA  ASP A  80       9.868  24.004  -4.012  1.00  0.00
ATOM    607  C   ASP A  80      10.600  22.683  -3.677  1.00  0.00
ATOM    608  O   ASP A  80      10.049  21.596  -3.815  1.00  0.00
ATOM    609  CB  ASP A  80      10.696  24.768  -5.065  1.00  0.00
ATOM    610  CG  ASP A  80      10.197  24.482  -6.491  1.00  0.00
ATOM    611  OD1 ASP A  80       9.751  23.325  -6.711  1.00  0.00
ATOM    612  OD2 ASP A  80      10.296  25.442  -7.305  1.00  0.00
ATOM    613  N   LEU A  81      11.828  22.887  -3.214  1.00  0.00
ATOM    614  CA  LEU A  81      12.673  21.781  -2.771  1.00  0.00
ATOM    615  C   LEU A  81      13.553  21.189  -3.876  1.00  0.00
ATOM    616  O   LEU A  81      14.439  20.373  -3.601  1.00  0.00
ATOM    617  CB  LEU A  81      11.802  20.668  -2.153  1.00  0.00
ATOM    618  CG  LEU A  81      12.557  20.028  -0.973  1.00  0.00
ATOM    619  CD1 LEU A  81      12.827  21.087   0.112  1.00  0.00
ATOM    620  CD2 LEU A  81      11.732  18.869  -0.385  1.00  0.00
ATOM    621  N   ASN A  82      13.268  21.565  -5.124  1.00  0.00
ATOM    622  CA  ASN A  82      14.040  20.945  -6.213  1.00  0.00
ATOM    623  C   ASN A  82      15.383  21.664  -6.417  1.00  0.00
ATOM    624  O   ASN A  82      16.265  21.164  -7.117  1.00  0.00
ATOM    625  CB  ASN A  82      13.246  20.909  -7.525  1.00  0.00
ATOM    626  CG  ASN A  82      11.943  21.717  -7.420  1.00  0.00
ATOM    627  OD1 ASN A  82      11.414  21.936  -6.331  1.00  0.00
ATOM    628  ND2 ASN A  82      11.488  22.165  -8.588  1.00  0.00
ATOM    629  N   ASP A  83      15.479  22.845  -5.813  1.00  0.00
ATOM    630  CA  ASP A  83      16.712  23.635  -5.968  1.00  0.00
ATOM    631  C   ASP A  83      17.598  23.459  -4.718  1.00  0.00
ATOM    632  O   ASP A  83      18.777  23.808  -4.726  1.00  0.00
ATOM    633  CB  ASP A  83      16.371  25.124  -6.154  1.00  0.00
ATOM    634  CG  ASP A  83      15.056  25.295  -6.935  1.00  0.00
ATOM    635  OD1 ASP A  83      14.187  26.033  -6.398  1.00  0.00
ATOM    636  OD2 ASP A  83      14.983  24.689  -8.037  1.00  0.00
ATOM    637  N   VAL A  84      16.966  22.927  -3.676  1.00  0.00
ATOM    638  CA  VAL A  84      17.677  22.690  -2.415  1.00  0.00
ATOM    639  C   VAL A  84      18.379  21.321  -2.421  1.00  0.00
ATOM    640  O   VAL A  84      19.609  21.250  -2.392  1.00  0.00
ATOM    641  CB  VAL A  84      16.701  22.799  -1.230  1.00  0.00
ATOM    642  CG1 VAL A  84      17.331  23.643  -0.105  1.00  0.00
ATOM    643  CG2 VAL A  84      15.387  23.458  -1.694  1.00  0.00
ATOM    644  N   LEU A  85      17.564  20.269  -2.453  1.00  0.00
ATOM    645  CA  LEU A  85      18.102  18.907  -2.459  1.00  0.00
ATOM    646  C   LEU A  85      18.255  18.327  -3.880  1.00  0.00
ATOM    647  O   LEU A  85      17.560  18.702  -4.814  1.00  0.00
ATOM    648  CB  LEU A  85      17.219  17.954  -1.635  1.00  0.00
ATOM    649  CG  LEU A  85      17.197  18.352  -0.150  1.00  0.00
ATOM    650  CD1 LEU A  85      15.913  17.808   0.508  1.00  0.00
ATOM    651  CD2 LEU A  85      18.430  17.775   0.572  1.00  0.00
ATOM    652  N   PRO A  86      19.191  17.377  -3.924  1.00  0.00
ATOM    653  CA  PRO A  86      19.507  16.640  -5.145  1.00  0.00
ATOM    654  C   PRO A  86      18.370  15.718  -5.619  1.00  0.00
ATOM    655  O   PRO A  86      17.474  15.365  -4.855  1.00  0.00
ATOM    656  CB  PRO A  86      20.747  15.791  -4.820  1.00  0.00
ATOM    657  CG  PRO A  86      21.012  15.925  -3.315  1.00  0.00
ATOM    658  CD  PRO A  86      19.972  16.908  -2.764  1.00  0.00
ATOM    659  N   GLU A  87      18.472  15.342  -6.893  1.00  0.00
ATOM    660  CA  GLU A  87      17.489  14.412  -7.478  1.00  0.00
ATOM    661  C   GLU A  87      17.440  13.143  -6.594  1.00  0.00
ATOM    662  O   GLU A  87      16.373  12.680  -6.205  1.00  0.00
ATOM    663  CB  GLU A  87      17.936  14.011  -8.900  1.00  0.00
ATOM    664  CG  GLU A  87      16.836  13.186  -9.593  1.00  0.00
ATOM    665  CD  GLU A  87      17.374  12.523 -10.874  1.00  0.00
ATOM    666  OE1 GLU A  87      18.483  12.949 -11.293  1.00  0.00
ATOM    667  OE2 GLU A  87      16.655  11.617 -11.376  1.00  0.00
ATOM    668  N   TRP A  88      18.647  12.670  -6.323  1.00  0.00
ATOM    669  CA  TRP A  88      18.854  11.461  -5.513  1.00  0.00
ATOM    670  C   TRP A  88      19.362  11.886  -4.115  1.00  0.00
ATOM    671  O   TRP A  88      20.335  12.632  -4.013  1.00  0.00
ATOM    672  CB  TRP A  88      19.958  10.623  -6.189  1.00  0.00
ATOM    673  CG  TRP A  88      19.417   9.623  -7.164  1.00  0.00
ATOM    674  CD1 TRP A  88      19.504   9.672  -8.501  1.00  0.00
ATOM    675  CD2 TRP A  88      18.739   8.409  -6.827  1.00  0.00
ATOM    676  NE1 TRP A  88      18.877   8.569  -9.046  1.00  0.00
ATOM    677  CE2 TRP A  88      18.441   7.800  -8.053  1.00  0.00
ATOM    678  CE3 TRP A  88      18.366   7.785  -5.631  1.00  0.00
ATOM    679  CZ2 TRP A  88      17.764   6.577  -8.084  1.00  0.00
ATOM    680  CZ3 TRP A  88      17.697   6.556  -5.661  1.00  0.00
ATOM    681  CH2 TRP A  88      17.409   5.943  -6.886  1.00  0.00
ATOM    682  N   VAL A  89      18.676  11.379  -3.096  1.00  0.00
ATOM    683  CA  VAL A  89      19.065  11.697  -1.714  1.00  0.00
ATOM    684  C   VAL A  89      18.905  10.466  -0.798  1.00  0.00
ATOM    685  O   VAL A  89      18.542   9.384  -1.254  1.00  0.00
ATOM    686  CB  VAL A  89      18.182  12.840  -1.176  1.00  0.00
ATOM    687  CG1 VAL A  89      18.392  12.993   0.343  1.00  0.00
ATOM    688  CG2 VAL A  89      18.521  14.161  -1.889  1.00  0.00
ATOM    689  N   ARG A  90      19.185  10.717   0.475  1.00  0.00
ATOM    690  CA  ARG A  90      19.063   9.697   1.526  1.00  0.00
ATOM    691  C   ARG A  90      18.178  10.241   2.666  1.00  0.00
ATOM    692  O   ARG A  90      18.094  11.455   2.858  1.00  0.00
ATOM    693  CB  ARG A  90      20.469   9.376   2.074  1.00  0.00
ATOM    694  CG  ARG A  90      20.406   8.179   3.040  1.00  0.00
ATOM    695  CD  ARG A  90      21.095   6.959   2.403  1.00  0.00
ATOM    696  NE  ARG A  90      22.550   7.037   2.605  1.00  0.00
ATOM    697  CZ  ARG A  90      23.331   6.061   2.149  1.00  0.00
ATOM    698  NH1 ARG A  90      22.786   4.990   1.578  1.00  0.00
ATOM    699  NH2 ARG A  90      24.652   6.160   2.256  1.00  0.00
ATOM    700  N   VAL A  91      17.530   9.318   3.371  1.00  0.00
ATOM    701  CA  VAL A  91      16.628   9.717   4.464  1.00  0.00
ATOM    702  C   VAL A  91      17.100   9.131   5.809  1.00  0.00
ATOM    703  O   VAL A  91      17.618   8.015   5.856  1.00  0.00
ATOM    704  CB  VAL A  91      15.200   9.228   4.158  1.00  0.00
ATOM    705  CG1 VAL A  91      14.578   8.599   5.419  1.00  0.00
ATOM    706  CG2 VAL A  91      14.332  10.403   3.672  1.00  0.00
ATOM    707  N   GLY A  92      16.901   9.917   6.867  1.00  0.00
ATOM    708  CA  GLY A  92      17.293   9.460   8.207  1.00  0.00
ATOM    709  C   GLY A  92      16.669  10.309   9.330  1.00  0.00
ATOM    710  O   GLY A  92      15.764  11.107   9.092  1.00  0.00
ATOM    711  N   LEU A  93      17.191  10.078  10.530  1.00  0.00
ATOM    712  CA  LEU A  93      16.736  10.774  11.740  1.00  0.00
ATOM    713  C   LEU A  93      17.906  10.894  12.739  1.00  0.00
ATOM    714  O   LEU A  93      18.878  10.143  12.652  1.00  0.00
ATOM    715  CB  LEU A  93      15.579  10.003  12.403  1.00  0.00
ATOM    716  CG  LEU A  93      15.221   8.762  11.565  1.00  0.00
ATOM    717  CD1 LEU A  93      15.564   7.480  12.347  1.00  0.00
ATOM    718  CD2 LEU A  93      13.720   8.779  11.218  1.00  0.00
ATOM    719  N   SER A  94      17.773  11.851  13.657  1.00  0.00
ATOM    720  CA  SER A  94      18.844  12.040  14.649  1.00  0.00
ATOM    721  C   SER A  94      18.437  13.036  15.754  1.00  0.00
ATOM    722  O   SER A  94      17.348  13.602  15.732  1.00  0.00
ATOM    723  CB  SER A  94      20.100  12.586  13.936  1.00  0.00
ATOM    724  OG  SER A  94      19.928  13.998  13.783  1.00  0.00
ATOM    725  N   ALA A  95      19.380  13.203  16.674  1.00  0.00
ATOM    726  CA  ALA A  95      19.216  14.105  17.819  1.00  0.00
ATOM    727  C   ALA A  95      20.507  14.097  18.665  1.00  0.00
ATOM    728  O   ALA A  95      21.183  13.072  18.763  1.00  0.00
ATOM    729  CB  ALA A  95      18.028  13.653  18.689  1.00  0.00
ATOM    730  N   SER A  96      20.805  15.262  19.234  1.00  0.00
ATOM    731  CA  SER A  96      22.039  15.402  20.017  1.00  0.00
ATOM    732  C   SER A  96      21.750  15.815  21.477  1.00  0.00
ATOM    733  O   SER A  96      20.632  16.201  21.809  1.00  0.00
ATOM    734  CB  SER A  96      22.944  16.469  19.365  1.00  0.00
ATOM    735  OG  SER A  96      22.233  17.710  19.381  1.00  0.00
ATOM    736  N   THR A  97      22.811  15.723  22.262  1.00  0.00
ATOM    737  CA  THR A  97      22.838  16.107  23.676  1.00  0.00
ATOM    738  C   THR A  97      24.274  16.561  24.020  1.00  0.00
ATOM    739  O   THR A  97      25.232  16.032  23.450  1.00  0.00
ATOM    740  CB  THR A  97      22.455  14.926  24.585  1.00  0.00
ATOM    741  OG1 THR A  97      23.574  14.042  24.673  1.00  0.00
ATOM    742  CG2 THR A  97      21.265  14.146  24.003  1.00  0.00
ATOM    743  N   GLY A  98      24.379  17.543  24.914  1.00  0.00
ATOM    744  CA  GLY A  98      25.711  18.094  25.203  1.00  0.00
ATOM    745  C   GLY A  98      25.850  18.670  26.618  1.00  0.00
ATOM    746  O   GLY A  98      26.711  18.234  27.387  1.00  0.00
ATOM    747  N   LEU A  99      25.011  19.659  26.918  1.00  0.00
ATOM    748  CA  LEU A  99      25.082  20.299  28.246  1.00  0.00
ATOM    749  C   LEU A  99      24.188  19.503  29.213  1.00  0.00
ATOM    750  O   LEU A  99      24.557  19.211  30.347  1.00  0.00
ATOM    751  CB  LEU A  99      24.629  21.765  28.164  1.00  0.00
ATOM    752  CG  LEU A  99      25.842  22.712  28.178  1.00  0.00
ATOM    753  CD1 LEU A  99      26.191  23.108  29.624  1.00  0.00
ATOM    754  CD2 LEU A  99      27.057  22.052  27.503  1.00  0.00
ATOM    755  N   TYR A 100      23.047  19.108  28.652  1.00  0.00
ATOM    756  CA  TYR A 100      22.135  18.238  29.403  1.00  0.00
ATOM    757  C   TYR A 100      21.958  16.902  28.650  1.00  0.00
ATOM    758  O   TYR A 100      22.581  16.655  27.623  1.00  0.00
ATOM    759  CB  TYR A 100      20.754  18.893  29.554  1.00  0.00
ATOM    760  CG  TYR A 100      20.815  20.248  30.274  1.00  0.00
ATOM    761  CD1 TYR A 100      20.659  20.310  31.665  1.00  0.00
ATOM    762  CD2 TYR A 100      21.117  21.412  29.557  1.00  0.00
ATOM    763  CE1 TYR A 100      20.782  21.533  32.334  1.00  0.00
ATOM    764  CE2 TYR A 100      21.241  22.635  30.226  1.00  0.00
ATOM    765  CZ  TYR A 100      21.099  22.694  31.617  1.00  0.00
ATOM    766  OH  TYR A 100      21.219  23.920  32.283  1.00  0.00
ATOM    767  N   LYS A 101      21.057  16.116  29.228  1.00  0.00
ATOM    768  CA  LYS A 101      20.785  14.777  28.696  1.00  0.00
ATOM    769  C   LYS A 101      19.279  14.558  28.463  1.00  0.00
ATOM    770  O   LYS A 101      18.441  15.375  28.832  1.00  0.00
ATOM    771  CB  LYS A 101      21.272  13.742  29.738  1.00  0.00
ATOM    772  CG  LYS A 101      21.221  14.384  31.140  1.00  0.00
ATOM    773  CD  LYS A 101      22.550  14.151  31.879  1.00  0.00
ATOM    774  CE  LYS A 101      22.652  15.081  33.102  1.00  0.00
ATOM    775  NZ  LYS A 101      21.480  14.901  33.970  1.00  0.00
ATOM    776  N   GLU A 102      19.024  13.407  27.852  1.00  0.00
ATOM    777  CA  GLU A 102      17.652  12.980  27.579  1.00  0.00
ATOM    778  C   GLU A 102      17.661  11.772  26.628  1.00  0.00
ATOM    779  O   GLU A 102      18.549  11.615  25.793  1.00  0.00
ATOM    780  CB  GLU A 102      16.803  14.121  26.998  1.00  0.00
ATOM    781  CG  GLU A 102      17.078  14.291  25.494  1.00  0.00
ATOM    782  CD  GLU A 102      15.822  14.800  24.763  1.00  0.00
ATOM    783  OE1 GLU A 102      15.450  14.125  23.766  1.00  0.00
ATOM    784  OE2 GLU A 102      15.297  15.848  25.227  1.00  0.00
ATOM    785  N   THR A 103      16.603  10.983  26.786  1.00  0.00
ATOM    786  CA  THR A 103      16.424   9.849  25.859  1.00  0.00
ATOM    787  C   THR A 103      15.903  10.439  24.537  1.00  0.00
ATOM    788  O   THR A 103      15.291  11.509  24.533  1.00  0.00
ATOM    789  CB  THR A 103      15.491   8.822  26.520  1.00  0.00
ATOM    790  OG1 THR A 103      14.249   9.470  26.811  1.00  0.00
ATOM    791  CG2 THR A 103      16.113   8.388  27.867  1.00  0.00
ATOM    792  N   ASN A 104      16.243   9.759  23.451  1.00  0.00
ATOM    793  CA  ASN A 104      15.850  10.235  22.110  1.00  0.00
ATOM    794  C   ASN A 104      15.515   8.959  21.307  1.00  0.00
ATOM    795  O   ASN A 104      16.379   8.359  20.677  1.00  0.00
ATOM    796  CB  ASN A 104      16.996  11.035  21.469  1.00  0.00
ATOM    797  CG  ASN A 104      16.903  12.501  21.943  1.00  0.00
ATOM    798  OD1 ASN A 104      15.880  13.154  21.739  1.00  0.00
ATOM    799  ND2 ASN A 104      17.970  12.941  22.601  1.00  0.00
ATOM    800  N   THR A 105      14.264   8.563  21.512  1.00  0.00
ATOM    801  CA  THR A 105      13.792   7.246  21.121  1.00  0.00
ATOM    802  C   THR A 105      12.536   7.217  20.235  1.00  0.00
ATOM    803  O   THR A 105      11.563   7.929  20.441  1.00  0.00
ATOM    804  CB  THR A 105      13.488   6.406  22.382  1.00  0.00
ATOM    805  OG1 THR A 105      14.716   5.839  22.840  1.00  0.00
ATOM    806  CG2 THR A 105      12.544   5.256  21.980  1.00  0.00
ATOM    807  N   ILE A 106      12.661   6.289  19.309  1.00  0.00
ATOM    808  CA  ILE A 106      11.648   6.032  18.254  1.00  0.00
ATOM    809  C   ILE A 106      11.449   4.502  18.269  1.00  0.00
ATOM    810  O   ILE A 106      12.413   3.737  18.269  1.00  0.00
ATOM    811  CB  ILE A 106      12.419   6.615  17.080  1.00  0.00
ATOM    812  CG1 ILE A 106      13.752   7.165  17.593  1.00  0.00
ATOM    813  CG2 ILE A 106      12.131   6.541  15.619  1.00  0.00
ATOM    814  CD1 ILE A 106      14.872   7.029  16.555  1.00  0.00
ATOM    815  N   LEU A 107      10.173   4.144  18.370  1.00  0.00
ATOM    816  CA  LEU A 107       9.787   2.723  18.506  1.00  0.00
ATOM    817  C   LEU A 107       9.342   2.205  17.109  1.00  0.00
ATOM    818  O   LEU A 107       9.328   0.996  16.886  1.00  0.00
ATOM    819  CB  LEU A 107       8.491   2.695  19.361  1.00  0.00
ATOM    820  CG  LEU A 107       8.710   2.360  20.844  1.00  0.00
ATOM    821  CD1 LEU A 107       7.961   3.371  21.748  1.00  0.00
ATOM    822  CD2 LEU A 107       8.130   0.959  21.184  1.00  0.00
ATOM    823  N   SER A 108       8.911   3.170  16.305  1.00  0.00
ATOM    824  CA  SER A 108       8.380   2.849  14.971  1.00  0.00
ATOM    825  C   SER A 108       8.909   3.832  13.907  1.00  0.00
ATOM    826  O   SER A 108       9.234   4.975  14.230  1.00  0.00
ATOM    827  CB  SER A 108       6.845   2.836  15.012  1.00  0.00
ATOM    828  OG  SER A 108       6.367   4.097  14.541  1.00  0.00
ATOM    829  N   TRP A 109       8.996   3.333  12.680  1.00  0.00
ATOM    830  CA  TRP A 109       9.502   4.109  11.535  1.00  0.00
ATOM    831  C   TRP A 109       8.758   3.638  10.261  1.00  0.00
ATOM    832  O   TRP A 109       8.994   2.521   9.797  1.00  0.00
ATOM    833  CB  TRP A 109      11.013   3.864  11.354  1.00  0.00
ATOM    834  CG  TRP A 109      11.754   5.006  10.728  1.00  0.00
ATOM    835  CD1 TRP A 109      11.260   6.121  10.179  1.00  0.00
ATOM    836  CD2 TRP A 109      13.184   5.095  10.632  1.00  0.00
ATOM    837  NE1 TRP A 109      12.283   6.915   9.697  1.00  0.00
ATOM    838  CE2 TRP A 109      13.433   6.313   9.990  1.00  0.00
ATOM    839  CE3 TRP A 109      14.245   4.271  11.036  1.00  0.00
ATOM    840  CZ2 TRP A 109      14.744   6.731   9.730  1.00  0.00
ATOM    841  CZ3 TRP A 109      15.557   4.694  10.782  1.00  0.00
ATOM    842  CH2 TRP A 109      15.804   5.916  10.149  1.00  0.00
ATOM    843  N   SER A 110       7.906   4.511   9.736  1.00  0.00
ATOM    844  CA  SER A 110       7.157   4.199   8.501  1.00  0.00
ATOM    845  C   SER A 110       7.594   5.187   7.401  1.00  0.00
ATOM    846  O   SER A 110       7.743   6.383   7.661  1.00  0.00
ATOM    847  CB  SER A 110       5.648   4.370   8.768  1.00  0.00
ATOM    848  OG  SER A 110       4.949   4.344   7.523  1.00  0.00
ATOM    849  N   PHE A 111       7.823   4.650   6.201  1.00  0.00
ATOM    850  CA  PHE A 111       8.296   5.540   5.125  1.00  0.00
ATOM    851  C   PHE A 111       7.819   5.095   3.731  1.00  0.00
ATOM    852  O   PHE A 111       8.003   3.948   3.327  1.00  0.00
ATOM    853  CB  PHE A 111       9.835   5.592   5.148  1.00  0.00
ATOM    854  CG  PHE A 111      10.363   6.995   4.804  1.00  0.00
ATOM    855  CD1 PHE A 111      10.601   7.924   5.828  1.00  0.00
ATOM    856  CD2 PHE A 111      10.693   7.336   3.487  1.00  0.00
ATOM    857  CE1 PHE A 111      11.149   9.173   5.518  1.00  0.00
ATOM    858  CE2 PHE A 111      11.243   8.585   3.177  1.00  0.00
ATOM    859  CZ  PHE A 111      11.467   9.517   4.200  1.00  0.00
ATOM    860  N   THR A 112       7.229   6.067   3.045  1.00  0.00
ATOM    861  CA  THR A 112       6.734   5.874   1.680  1.00  0.00
ATOM    862  C   THR A 112       7.002   7.148   0.849  1.00  0.00
ATOM    863  O   THR A 112       6.825   8.266   1.326  1.00  0.00
ATOM    864  CB  THR A 112       5.214   5.615   1.678  1.00  0.00
ATOM    865  OG1 THR A 112       4.907   4.722   2.748  1.00  0.00
ATOM    866  CG2 THR A 112       4.802   4.955   0.349  1.00  0.00
ATOM    867  N   SER A 113       7.387   6.893  -0.397  1.00  0.00
ATOM    868  CA  SER A 113       7.554   7.990  -1.361  1.00  0.00
ATOM    869  C   SER A 113       7.131   7.507  -2.762  1.00  0.00
ATOM    870  O   SER A 113       7.417   6.371  -3.141  1.00  0.00
ATOM    871  CB  SER A 113       9.024   8.442  -1.409  1.00  0.00
ATOM    872  OG  SER A 113       9.847   7.304  -1.668  1.00  0.00
ATOM    873  N   LYS A 114       6.466   8.404  -3.489  1.00  0.00
ATOM    874  CA  LYS A 114       6.031   8.027  -4.842  1.00  0.00
ATOM    875  C   LYS A 114       6.489   9.075  -5.875  1.00  0.00
ATOM    876  O   LYS A 114       6.515  10.270  -5.593  1.00  0.00
ATOM    877  CB  LYS A 114       4.500   7.885  -4.905  1.00  0.00
ATOM    878  CG  LYS A 114       4.012   6.754  -3.984  1.00  0.00
ATOM    879  CD  LYS A 114       2.580   7.057  -3.504  1.00  0.00
ATOM    880  CE  LYS A 114       1.716   5.785  -3.588  1.00  0.00
ATOM    881  NZ  LYS A 114       0.512   5.946  -2.759  1.00  0.00
ATOM    882  N   LEU A 115       6.764   8.548  -7.063  1.00  0.00
ATOM    883  CA  LEU A 115       7.064   9.393  -8.220  1.00  0.00
ATOM    884  C   LEU A 115       6.124   9.018  -9.383  1.00  0.00
ATOM    885  O   LEU A 115       5.891   7.842  -9.651  1.00  0.00
ATOM    886  CB  LEU A 115       8.533   9.290  -8.654  1.00  0.00
ATOM    887  CG  LEU A 115       9.168  10.693  -8.644  1.00  0.00
ATOM    888  CD1 LEU A 115      10.391  10.715  -7.710  1.00  0.00
ATOM    889  CD2 LEU A 115       9.575  11.110 -10.068  1.00  0.00
ATOM    890  N   LYS A 116       5.587  10.073  -9.987  1.00  0.00
ATOM    891  CA  LYS A 116       4.549   9.886 -11.008  1.00  0.00
ATOM    892  C   LYS A 116       4.828  10.718 -12.272  1.00  0.00
ATOM    893  O   LYS A 116       5.973  11.038 -12.585  1.00  0.00
ATOM    894  CB  LYS A 116       3.193  10.307 -10.395  1.00  0.00
ATOM    895  CG  LYS A 116       3.284  10.173  -8.862  1.00  0.00
ATOM    896  CD  LYS A 116       1.879  10.050  -8.249  1.00  0.00
ATOM    897  CE  LYS A 116       1.970  10.018  -6.712  1.00  0.00
ATOM    898  NZ  LYS A 116       0.638  10.235  -6.129  1.00  0.00
ATOM    899  N   SER A 117       3.728  10.997 -12.959  1.00  0.00
ATOM    900  CA  SER A 117       3.738  11.722 -14.225  1.00  0.00
ATOM    901  C   SER A 117       4.079  10.791 -15.403  1.00  0.00
ATOM    902  O   SER A 117       3.378   9.818 -15.670  1.00  0.00
ATOM    903  CB  SER A 117       4.703  12.917 -14.205  1.00  0.00
ATOM    904  OG  SER A 117       5.692  12.687 -13.201  1.00  0.00
ATOM    905  N   ASN A 118       5.166  11.167 -16.069  1.00  0.00
ATOM    906  CA  ASN A 118       5.622  10.421 -17.244  1.00  0.00
ATOM    907  C   ASN A 118       4.416   9.977 -18.090  1.00  0.00
ATOM    908  O   ASN A 118       4.526   9.120 -18.964  1.00  0.00
ATOM    909  CB  ASN A 118       6.487   9.220 -16.850  1.00  0.00
ATOM    910  CG  ASN A 118       6.423   8.928 -15.342  1.00  0.00
ATOM    911  OD1 ASN A 118       5.473   8.313 -14.857  1.00  0.00
ATOM    912  ND2 ASN A 118       7.446   9.413 -14.644  1.00  0.00
ATOM    913  N   SER A 119       3.295  10.616 -17.769  1.00  0.00
ATOM    914  CA  SER A 119       2.044  10.325 -18.479  1.00  0.00
ATOM    915  C   SER A 119       2.037   8.862 -18.956  1.00  0.00
ATOM    916  O   SER A 119       1.112   8.435 -19.647  1.00  0.00
ATOM    917  CB  SER A 119       1.887  11.289 -19.669  1.00  0.00
ATOM    918  OG  SER A 119       0.520  11.275 -20.083  1.00  0.00
ATOM    919  N   THR A 120       3.078   8.145 -18.538  1.00  0.00
ATOM    920  CA  THR A 120       3.159   6.712 -18.867  1.00  0.00
ATOM    921  C   THR A 120       2.146   5.964 -17.969  1.00  0.00
ATOM    922  O   THR A 120       1.699   4.869 -18.294  1.00  0.00
ATOM    923  CB  THR A 120       4.566   6.157 -18.582  1.00  0.00
ATOM    924  OG1 THR A 120       5.529   7.017 -19.189  1.00  0.00
ATOM    925  CG2 THR A 120       4.703   4.747 -19.185  1.00  0.00
ATOM    926  N   HIS A 121       1.846   6.645 -16.869  1.00  0.00
ATOM    927  CA  HIS A 121       0.918   6.105 -15.875  1.00  0.00
ATOM    928  C   HIS A 121       1.442   4.767 -15.323  1.00  0.00
ATOM    929  O   HIS A 121       0.756   3.748 -15.379  1.00  0.00
ATOM    930  CB  HIS A 121      -0.495   5.964 -16.447  1.00  0.00
ATOM    931  CG  HIS A 121      -0.494   5.685 -17.917  1.00  0.00
ATOM    932  ND1 HIS A 121      -0.321   6.683 -18.854  1.00  0.00
ATOM    933  CD2 HIS A 121      -0.640   4.480 -18.561  1.00  0.00
ATOM    934  CE1 HIS A 121      -0.381   6.065 -20.032  1.00  0.00
ATOM    935  NE2 HIS A 121      -0.566   4.753 -19.902  1.00  0.00
ATOM    936  N   GLN A 122       2.666   4.834 -14.806  1.00  0.00
ATOM    937  CA  GLN A 122       3.266   3.648 -14.176  1.00  0.00
ATOM    938  C   GLN A 122       3.436   3.941 -12.666  1.00  0.00
ATOM    939  O   GLN A 122       2.863   3.264 -11.820  1.00  0.00
ATOM    940  CB  GLN A 122       4.657   3.353 -14.769  1.00  0.00
ATOM    941  CG  GLN A 122       4.824   4.055 -16.125  1.00  0.00
ATOM    942  CD  GLN A 122       6.135   3.627 -16.808  1.00  0.00
ATOM    943  OE1 GLN A 122       6.115   2.880 -17.786  1.00  0.00
ATOM    944  NE2 GLN A 122       7.233   4.163 -16.283  1.00  0.00
ATOM    945  N   SER A 160      22.457   4.459  29.637  1.00  0.00
ATOM    946  CA  SER A 160      23.105   3.397  30.410  1.00  0.00
ATOM    947  C   SER A 160      22.168   2.204  30.677  1.00  0.00
ATOM    948  O   SER A 160      20.957   2.297  30.490  1.00  0.00
ATOM    949  CB  SER A 160      23.647   3.947  31.742  1.00  0.00
ATOM    950  OG  SER A 160      24.283   2.867  32.434  1.00  0.00
ATOM    951  N   SER A 161      22.813   1.134  31.113  1.00  0.00
ATOM    952  CA  SER A 161      22.196  -0.149  31.424  1.00  0.00
ATOM    953  C   SER A 161      20.890  -0.031  32.222  1.00  0.00
ATOM    954  O   SER A 161      19.848  -0.546  31.813  1.00  0.00
ATOM    955  CB  SER A 161      23.200  -1.025  32.202  1.00  0.00
ATOM    956  OG  SER A 161      23.770  -1.973  31.299  1.00  0.00
ATOM    957  N   ASN A 162      20.999   0.630  33.372  1.00  0.00
ATOM    958  CA  ASN A 162      19.809   0.782  34.233  1.00  0.00
ATOM    959  C   ASN A 162      18.772   1.623  33.456  1.00  0.00
ATOM    960  O   ASN A 162      17.625   1.231  33.270  1.00  0.00
ATOM    961  CB  ASN A 162      20.217   1.547  35.510  1.00  0.00
ATOM    962  CG  ASN A 162      19.628   2.970  35.475  1.00  0.00
ATOM    963  OD1 ASN A 162      18.467   3.200  35.803  1.00  0.00
ATOM    964  ND2 ASN A 162      20.512   3.891  35.097  1.00  0.00
ATOM    965  N   GLY A 163      19.282   2.769  33.024  1.00  0.00
ATOM    966  CA  GLY A 163      18.460   3.724  32.265  1.00  0.00
ATOM    967  C   GLY A 163      18.942   5.136  32.661  1.00  0.00
ATOM    968  O   GLY A 163      18.172   5.976  33.116  1.00  0.00
ATOM    969  N   SER A 164      20.255   5.297  32.510  1.00  0.00
ATOM    970  CA  SER A 164      20.861   6.589  32.854  1.00  0.00
ATOM    971  C   SER A 164      21.449   7.233  31.595  1.00  0.00
ATOM    972  O   SER A 164      22.641   7.201  31.315  1.00  0.00
ATOM    973  CB  SER A 164      21.799   6.473  34.056  1.00  0.00
ATOM    974  OG  SER A 164      20.999   5.963  35.135  1.00  0.00
ATOM    975  N   PRO A 165      20.488   7.782  30.848  1.00  0.00
ATOM    976  CA  PRO A 165      20.825   8.443  29.582  1.00  0.00
ATOM    977  C   PRO A 165      22.007   9.406  29.835  1.00  0.00
ATOM    978  O   PRO A 165      22.111   9.990  30.913  1.00  0.00
ATOM    979  CB  PRO A 165      19.576   9.269  29.227  1.00  0.00
ATOM    980  CG  PRO A 165      18.424   8.717  30.078  1.00  0.00
ATOM    981  CD  PRO A 165      19.038   7.727  31.080  1.00  0.00
ATOM    982  N   ASP A 208      18.340  17.032  24.002  1.00  0.00
ATOM    983  CA  ASP A 208      18.241  18.361  23.389  1.00  0.00
ATOM    984  C   ASP A 208      17.195  18.459  22.270  1.00  0.00
ATOM    985  O   ASP A 208      16.927  19.557  21.772  1.00  0.00
ATOM    986  CB  ASP A 208      19.630  18.656  22.773  1.00  0.00
ATOM    987  CG  ASP A 208      20.229  19.965  23.304  1.00  0.00
ATOM    988  OD1 ASP A 208      20.947  19.877  24.336  1.00  0.00
ATOM    989  OD2 ASP A 208      19.958  21.005  22.643  1.00  0.00
ATOM    990  N   GLY A 209      16.669  17.307  21.863  1.00  0.00
ATOM    991  CA  GLY A 209      15.682  17.329  20.771  1.00  0.00
ATOM    992  C   GLY A 209      15.834  16.102  19.850  1.00  0.00
ATOM    993  O   GLY A 209      16.703  15.259  20.063  1.00  0.00
ATOM    994  N   ILE A 210      14.940  16.059  18.872  1.00  0.00
ATOM    995  CA  ILE A 210      14.894  14.990  17.865  1.00  0.00
ATOM    996  C   ILE A 210      14.403  15.597  16.536  1.00  0.00
ATOM    997  O   ILE A 210      13.849  16.702  16.543  1.00  0.00
ATOM    998  CB  ILE A 210      14.020  13.830  18.367  1.00  0.00
ATOM    999  CG1 ILE A 210      14.478  13.423  19.784  1.00  0.00
ATOM   1000  CG2 ILE A 210      14.147  12.614  17.429  1.00  0.00
ATOM   1001  CD1 ILE A 210      13.521  12.376  20.380  1.00  0.00
ATOM   1002  N   ALA A 211      14.687  14.919  15.426  1.00  0.00
ATOM   1003  CA  ALA A 211      14.325  15.462  14.107  1.00  0.00
ATOM   1004  C   ALA A 211      14.067  14.356  13.059  1.00  0.00
ATOM   1005  O   ALA A 211      13.681  13.241  13.405  1.00  0.00
ATOM   1006  CB  ALA A 211      15.473  16.367  13.610  1.00  0.00
ATOM   1007  N   PHE A 212      14.274  14.754  11.817  1.00  0.00
ATOM   1008  CA  PHE A 212      14.163  13.954  10.602  1.00  0.00
ATOM   1009  C   PHE A 212      14.783  14.768   9.447  1.00  0.00
ATOM   1010  O   PHE A 212      14.603  15.983   9.365  1.00  0.00
ATOM   1011  CB  PHE A 212      12.721  13.612  10.203  1.00  0.00
ATOM   1012  CG  PHE A 212      12.648  13.115   8.745  1.00  0.00
ATOM   1013  CD1 PHE A 212      13.482  12.084   8.297  1.00  0.00
ATOM   1014  CD2 PHE A 212      11.784  13.745   7.840  1.00  0.00
ATOM   1015  CE1 PHE A 212      13.448  11.681   6.955  1.00  0.00
ATOM   1016  CE2 PHE A 212      11.749  13.345   6.499  1.00  0.00
ATOM   1017  CZ  PHE A 212      12.579  12.308   6.054  1.00  0.00
ATOM   1018  N   PHE A 213      15.515  14.057   8.588  1.00  0.00
ATOM   1019  CA  PHE A 213      16.148  14.818   7.496  1.00  0.00
ATOM   1020  C   PHE A 213      16.594  13.900   6.339  1.00  0.00
ATOM   1021  O   PHE A 213      16.723  12.691   6.475  1.00  0.00
ATOM   1022  CB  PHE A 213      17.431  15.477   8.072  1.00  0.00
ATOM   1023  CG  PHE A 213      18.280  14.330   8.663  1.00  0.00
ATOM   1024  CD1 PHE A 213      18.693  14.376   9.998  1.00  0.00
ATOM   1025  CD2 PHE A 213      18.684  13.276   7.834  1.00  0.00
ATOM   1026  CE1 PHE A 213      19.512  13.361  10.508  1.00  0.00
ATOM   1027  CE2 PHE A 213      19.503  12.261   8.345  1.00  0.00
ATOM   1028  CZ  PHE A 213      19.912  12.303   9.683  1.00  0.00
ATOM   1029  N   ILE A 214      16.868  14.624   5.267  1.00  0.00
ATOM   1030  CA  ILE A 214      17.463  14.078   4.043  1.00  0.00
ATOM   1031  C   ILE A 214      18.883  14.689   3.996  1.00  0.00
ATOM   1032  O   ILE A 214      19.195  15.583   4.784  1.00  0.00
ATOM   1033  CB  ILE A 214      16.644  14.565   2.829  1.00  0.00
ATOM   1034  CG1 ILE A 214      15.602  15.602   3.298  1.00  0.00
ATOM   1035  CG2 ILE A 214      15.921  13.369   2.181  1.00  0.00
ATOM   1036  CD1 ILE A 214      14.221  14.931   3.425  1.00  0.00
ATOM   1037  N   SER A 215      19.694  14.162   3.088  1.00  0.00
ATOM   1038  CA  SER A 215      21.068  14.691   3.006  1.00  0.00
ATOM   1039  C   SER A 215      21.824  13.930   1.900  1.00  0.00
ATOM   1040  O   SER A 215      21.263  13.077   1.218  1.00  0.00
ATOM   1041  CB  SER A 215      21.778  14.487   4.359  1.00  0.00
ATOM   1042  OG  SER A 215      21.859  13.082   4.610  1.00  0.00
ATOM   1043  N   ASN A 216      23.095  14.296   1.800  1.00  0.00
ATOM   1044  CA  ASN A 216      23.976  13.649   0.816  1.00  0.00
ATOM   1045  C   ASN A 216      23.966  12.126   1.053  1.00  0.00
ATOM   1046  O   ASN A 216      23.295  11.628   1.954  1.00  0.00
ATOM   1047  CB  ASN A 216      25.406  14.197   1.021  1.00  0.00
ATOM   1048  CG  ASN A 216      25.361  15.349   2.043  1.00  0.00
ATOM   1049  OD1 ASN A 216      24.493  15.397   2.913  1.00  0.00
ATOM   1050  ND2 ASN A 216      26.350  16.227   1.906  1.00  0.00
ATOM   1051  N   ILE A 217      24.746  11.454   0.213  1.00  0.00
ATOM   1052  CA  ILE A 217      24.881   9.992   0.353  1.00  0.00
ATOM   1053  C   ILE A 217      26.135   9.738   1.218  1.00  0.00
ATOM   1054  O   ILE A 217      26.145   8.865   2.080  1.00  0.00
ATOM   1055  CB  ILE A 217      25.032   9.355  -1.039  1.00  0.00
ATOM   1056  CG1 ILE A 217      23.830   9.748  -1.921  1.00  0.00
ATOM   1057  CG2 ILE A 217      25.118   7.822  -0.922  1.00  0.00
ATOM   1058  CD1 ILE A 217      23.946   9.078  -3.302  1.00  0.00
ATOM   1059  N   ASP A 218      27.132  10.574   0.946  1.00  0.00
ATOM   1060  CA  ASP A 218      28.386  10.533   1.711  1.00  0.00
ATOM   1061  C   ASP A 218      28.255  11.467   2.934  1.00  0.00
ATOM   1062  O   ASP A 218      29.227  12.080   3.369  1.00  0.00
ATOM   1063  CB  ASP A 218      29.567  10.997   0.841  1.00  0.00
ATOM   1064  CG  ASP A 218      29.085  11.425  -0.555  1.00  0.00
ATOM   1065  OD1 ASP A 218      29.563  10.778  -1.526  1.00  0.00
ATOM   1066  OD2 ASP A 218      28.267  12.383  -0.597  1.00  0.00
ATOM   1067  N   SER A 219      27.022  11.523   3.422  1.00  0.00
ATOM   1068  CA  SER A 219      26.705  12.349   4.592  1.00  0.00
ATOM   1069  C   SER A 219      27.376  11.770   5.852  1.00  0.00
ATOM   1070  O   SER A 219      27.372  10.562   6.075  1.00  0.00
ATOM   1071  CB  SER A 219      25.179  12.413   4.791  1.00  0.00
ATOM   1072  OG  SER A 219      24.892  13.507   5.667  1.00  0.00
ATOM   1073  N   SER A 220      27.927  12.696   6.628  1.00  0.00
ATOM   1074  CA  SER A 220      28.604  12.334   7.880  1.00  0.00
ATOM   1075  C   SER A 220      28.164  13.304   8.996  1.00  0.00
ATOM   1076  O   SER A 220      27.766  14.435   8.727  1.00  0.00
ATOM   1077  CB  SER A 220      30.131  12.438   7.693  1.00  0.00
ATOM   1078  OG  SER A 220      30.670  11.114   7.692  1.00  0.00
ATOM   1079  N   ILE A 221      28.266  12.788  10.215  1.00  0.00
ATOM   1080  CA  ILE A 221      27.862  13.555  11.396  1.00  0.00
ATOM   1081  C   ILE A 221      28.688  14.849  11.524  1.00  0.00
ATOM   1082  O   ILE A 221      29.884  14.879  11.247  1.00  0.00
ATOM   1083  CB  ILE A 221      28.075  12.719  12.677  1.00  0.00
ATOM   1084  CG1 ILE A 221      26.718  12.447  13.352  1.00  0.00
ATOM   1085  CG2 ILE A 221      28.987  13.505  13.642  1.00  0.00
ATOM   1086  CD1 ILE A 221      25.686  12.015  12.293  1.00  0.00
ATOM   1087  N   PRO A 222      27.983  15.874  12.000  1.00  0.00
ATOM   1088  CA  PRO A 222      28.663  17.149  12.282  1.00  0.00
ATOM   1089  C   PRO A 222      29.699  16.865  13.392  1.00  0.00
ATOM   1090  O   PRO A 222      29.607  15.839  14.069  1.00  0.00
ATOM   1091  CB  PRO A 222      27.575  18.102  12.794  1.00  0.00
ATOM   1092  CG  PRO A 222      26.236  17.357  12.715  1.00  0.00
ATOM   1093  CD  PRO A 222      26.537  15.931  12.238  1.00  0.00
ATOM   1094  N   SER A 223      30.673  17.761  13.505  1.00  0.00
ATOM   1095  CA  SER A 223      31.765  17.530  14.465  1.00  0.00
ATOM   1096  C   SER A 223      31.364  18.032  15.865  1.00  0.00
ATOM   1097  O   SER A 223      31.517  17.328  16.862  1.00  0.00
ATOM   1098  CB  SER A 223      33.035  18.273  14.005  1.00  0.00
ATOM   1099  OG  SER A 223      33.500  17.655  12.803  1.00  0.00
ATOM   1100  N   GLY A 224      30.867  19.263  15.859  1.00  0.00
ATOM   1101  CA  GLY A 224      30.428  19.900  17.109  1.00  0.00
ATOM   1102  C   GLY A 224      28.908  20.153  17.027  1.00  0.00
ATOM   1103  O   GLY A 224      28.406  21.157  17.521  1.00  0.00
ATOM   1104  N   SER A 225      28.260  19.189  16.383  1.00  0.00
ATOM   1105  CA  SER A 225      26.809  19.266  16.167  1.00  0.00
ATOM   1106  C   SER A 225      26.089  18.621  17.368  1.00  0.00
ATOM   1107  O   SER A 225      25.138  17.862  17.208  1.00  0.00
ATOM   1108  CB  SER A 225      26.439  18.524  14.869  1.00  0.00
ATOM   1109  OG  SER A 225      27.224  17.330  14.806  1.00  0.00
ATOM   1110  N   THR A 226      26.619  18.966  18.537  1.00  0.00
ATOM   1111  CA  THR A 226      26.078  18.424  19.791  1.00  0.00
ATOM   1112  C   THR A 226      25.144  19.465  20.442  1.00  0.00
ATOM   1113  O   THR A 226      25.466  20.651  20.494  1.00  0.00
ATOM   1114  CB  THR A 226      27.243  18.101  20.749  1.00  0.00
ATOM   1115  OG1 THR A 226      28.447  18.093  19.974  1.00  0.00
ATOM   1116  CG2 THR A 226      27.063  16.691  21.344  1.00  0.00
ATOM   1117  N   GLY A 227      24.022  18.948  20.926  1.00  0.00
ATOM   1118  CA  GLY A 227      23.028  19.777  21.615  1.00  0.00
ATOM   1119  C   GLY A 227      22.040  20.417  20.625  1.00  0.00
ATOM   1120  O   GLY A 227      21.221  19.737  20.009  1.00  0.00
ATOM   1121  N   ARG A 228      22.171  21.735  20.520  1.00  0.00
ATOM   1122  CA  ARG A 228      21.282  22.507  19.633  1.00  0.00
ATOM   1123  C   ARG A 228      21.612  22.144  18.171  1.00  0.00
ATOM   1124  O   ARG A 228      20.884  21.410  17.510  1.00  0.00
ATOM   1125  CB  ARG A 228      21.585  24.009  19.841  1.00  0.00
ATOM   1126  CG  ARG A 228      23.108  24.184  20.010  1.00  0.00
ATOM   1127  CD  ARG A 228      23.416  25.618  20.478  1.00  0.00
ATOM   1128  NE  ARG A 228      23.496  25.658  21.947  1.00  0.00
ATOM   1129  CZ  ARG A 228      23.470  26.834  22.568  1.00  0.00
ATOM   1130  NH1 ARG A 228      23.444  27.956  21.853  1.00  0.00
ATOM   1131  NH2 ARG A 228      23.463  26.888  23.896  1.00  0.00
ATOM   1132  N   LEU A 229      22.754  22.681  17.746  1.00  0.00
ATOM   1133  CA  LEU A 229      23.236  22.352  16.393  1.00  0.00
ATOM   1134  C   LEU A 229      22.364  21.230  15.807  1.00  0.00
ATOM   1135  O   LEU A 229      21.786  21.380  14.729  1.00  0.00
ATOM   1136  CB  LEU A 229      24.724  21.971  16.453  1.00  0.00
ATOM   1137  CG  LEU A 229      25.550  23.202  16.875  1.00  0.00
ATOM   1138  CD1 LEU A 229      25.471  23.411  18.397  1.00  0.00
ATOM   1139  CD2 LEU A 229      27.016  23.038  16.435  1.00  0.00
ATOM   1140  N   LEU A 230      22.232  20.157  16.584  1.00  0.00
ATOM   1141  CA  LEU A 230      21.302  19.090  16.219  1.00  0.00
ATOM   1142  C   LEU A 230      21.946  17.826  15.643  1.00  0.00
ATOM   1143  O   LEU A 230      21.254  16.820  15.442  1.00  0.00
ATOM   1144  CB  LEU A 230      20.210  19.614  15.268  1.00  0.00
ATOM   1145  CG  LEU A 230      18.830  19.472  15.941  1.00  0.00
ATOM   1146  CD1 LEU A 230      18.212  18.105  15.593  1.00  0.00
ATOM   1147  CD2 LEU A 230      18.985  19.607  17.468  1.00  0.00
ATOM   1148  N   GLY A 231      23.242  17.894  15.351  1.00  0.00
ATOM   1149  CA  GLY A 231      23.919  16.723  14.773  1.00  0.00
ATOM   1150  C   GLY A 231      23.578  16.543  13.283  1.00  0.00
ATOM   1151  O   GLY A 231      23.706  15.448  12.734  1.00  0.00
ATOM   1152  N   LEU A 232      23.158  17.649  12.683  1.00  0.00
ATOM   1153  CA  LEU A 232      22.821  17.658  11.250  1.00  0.00
ATOM   1154  C   LEU A 232      23.436  18.938  10.639  1.00  0.00
ATOM   1155  O   LEU A 232      23.875  18.950   9.494  1.00  0.00
ATOM   1156  CB  LEU A 232      21.292  17.673  11.068  1.00  0.00
ATOM   1157  CG  LEU A 232      20.628  16.920  12.236  1.00  0.00
ATOM   1158  CD1 LEU A 232      19.457  17.743  12.801  1.00  0.00
ATOM   1159  CD2 LEU A 232      20.133  15.541  11.764  1.00  0.00
ATOM   1160  N   PHE A 233      23.455  19.953  11.497  1.00  0.00
ATOM   1161  CA  PHE A 233      24.062  21.239  11.158  1.00  0.00
ATOM   1162  C   PHE A 233      25.537  21.287  11.603  1.00  0.00
ATOM   1163  O   PHE A 233      25.882  21.070  12.754  1.00  0.00
ATOM   1164  CB  PHE A 233      23.243  22.422  11.692  1.00  0.00
ATOM   1165  CG  PHE A 233      21.799  22.261  11.172  1.00  0.00
ATOM   1166  CD1 PHE A 233      21.579  22.095   9.799  1.00  0.00
ATOM   1167  CD2 PHE A 233      20.717  22.342  12.055  1.00  0.00
ATOM   1168  CE1 PHE A 233      20.271  22.006   9.307  1.00  0.00
ATOM   1169  CE2 PHE A 233      19.409  22.252  11.561  1.00  0.00
ATOM   1170  CZ  PHE A 233      19.188  22.079  10.190  1.00  0.00
ATOM   1171  N   PRO A 234      26.326  21.534  10.556  1.00  0.00
ATOM   1172  CA  PRO A 234      27.776  21.513  10.605  1.00  0.00
ATOM   1173  C   PRO A 234      28.455  22.536  11.523  1.00  0.00
ATOM   1174  O   PRO A 234      29.671  22.743  11.409  1.00  0.00
ATOM   1175  CB  PRO A 234      28.261  21.754   9.162  1.00  0.00
ATOM   1176  CG  PRO A 234      27.030  22.137   8.331  1.00  0.00
ATOM   1177  CD  PRO A 234      25.813  22.010   9.252  1.00  0.00
ATOM   1178  N   ASP A 235      27.689  23.163  12.410  1.00  0.00
ATOM   1179  CA  ASP A 235      28.296  24.154  13.317  1.00  0.00
ATOM   1180  C   ASP A 235      27.652  25.540  13.087  1.00  0.00
ATOM   1181  O   ASP A 235      26.674  25.886  13.745  1.00  0.00
ATOM   1182  CB  ASP A 235      29.812  24.256  13.061  1.00  0.00
ATOM   1183  CG  ASP A 235      30.134  25.481  12.186  1.00  0.00
ATOM   1184  OD1 ASP A 235      29.932  25.349  10.949  1.00  0.00
ATOM   1185  OD2 ASP A 235      30.579  26.498  12.786  1.00  0.00
ATOM   1186  N   ALA A 236      28.258  26.244  12.148  1.00  0.00
ATOM   1187  CA  ALA A 236      27.884  27.593  11.731  1.00  0.00
ATOM   1188  C   ALA A 236      26.383  27.717  11.413  1.00  0.00
ATOM   1189  O   ALA A 236      25.936  27.367  10.322  1.00  0.00
ATOM   1190  CB  ALA A 236      28.714  27.990  10.492  1.00  0.00
ATOM   1191  N   ASN A 237      25.665  28.193  12.424  1.00  0.00
ATOM   1192  CA  ASN A 237      24.216  28.406  12.308  1.00  0.00
ATOM   1193  C   ASN A 237      23.916  29.121  10.970  1.00  0.00
ATOM   1194  O   ASN A 237      23.000  30.150  11.000  1.00  0.00
ATOM   1195  CB  ASN A 237      23.731  29.315  13.456  1.00  0.00
ATOM   1196  CG  ASN A 237      23.954  28.659  14.828  1.00  0.00
ATOM   1197  OD1 ASN A 237      23.315  29.030  15.815  1.00  0.00
ATOM   1198  ND2 ASN A 237      24.895  27.721  14.851  1.00  0.00
ATOM   1199  OXT ASN A 237      24.450  28.850   9.900  1.00  0.00
TER    1200      ASN A 237 
REMARK  Target:     2pel_2_156_232
ATOM   1201  N   VAL A 156       7.018  16.261  26.661  1.00  1.00
ATOM   1202  CA  VAL A 156       6.608  15.561  27.884  1.00  1.00
ATOM   1203  C   VAL A 156       7.443  14.295  28.039  1.00  1.00
ATOM   1204  O   VAL A 156       7.410  13.304  27.286  1.00  1.00
ATOM   1205  CB  VAL A 156       5.089  15.285  27.897  1.00  1.00
ATOM   1206  CG1 VAL A 156       4.654  14.447  29.094  1.00  1.00
ATOM   1207  CG2 VAL A 156       4.283  16.567  27.792  1.00  1.00
ATOM   1208  N   SER A 157       8.198  14.388  29.134  1.00  1.00
ATOM   1209  CA  SER A 157       9.086  13.276  29.490  1.00  2.00
ATOM   1210  C   SER A 157       8.299  11.970  29.551  1.00  2.00
ATOM   1211  O   SER A 157       7.329  11.847  30.330  1.00  2.00
ATOM   1212  CB  SER A 157       9.768  13.597  30.813  1.00  2.00
ATOM   1213  OG  SER A 157      10.457  12.450  31.280  1.00  1.00
ATOM   1214  N   GLY A 158       8.732  11.012  28.752  1.00  2.00
ATOM   1215  CA  GLY A 158       8.142   9.682  28.684  1.00  2.00
ATOM   1216  C   GLY A 158       6.926   9.550  27.779  1.00  2.00
ATOM   1217  O   GLY A 158       6.407   8.424  27.614  1.00  2.00
ATOM   1218  N   ALA A 159       6.450  10.622  27.185  1.00  2.00
ATOM   1219  CA  ALA A 159       5.270  10.517  26.305  1.00  1.00
ATOM   1220  C   ALA A 159       5.712  10.041  24.914  1.00  2.00
ATOM   1221  O   ALA A 159       6.829  10.323  24.440  1.00  2.00
ATOM   1222  CB  ALA A 159       4.610  11.883  26.209  1.00  1.00
ATOM   1223  N   VAL A 160       4.785   9.342  24.293  1.00  1.00
ATOM   1224  CA  VAL A 160       4.964   8.824  22.928  1.00  1.00
ATOM   1225  C   VAL A 160       4.351   9.913  22.030  1.00  1.00
ATOM   1226  O   VAL A 160       3.170  10.195  22.275  1.00  1.00
ATOM   1227  CB  VAL A 160       4.310   7.447  22.718  1.00  1.00
ATOM   1228  CG1 VAL A 160       4.315   6.991  21.247  1.00  1.00
ATOM   1229  CG2 VAL A 160       4.928   6.396  23.622  1.00  1.00
ATOM   1230  N   VAL A 161       5.106  10.432  21.094  1.00  1.00
ATOM   1231  CA  VAL A 161       4.582  11.481  20.186  1.00  1.00
ATOM   1232  C   VAL A 161       4.387  10.798  18.831  1.00  1.00
ATOM   1233  O   VAL A 161       5.199   9.929  18.533  1.00  1.00
ATOM   1234  CB  VAL A 161       5.496  12.718  20.150  1.00  1.00
ATOM   1235  CG1 VAL A 161       4.983  13.815  19.227  1.00  1.00
ATOM   1236  CG2 VAL A 161       5.813  13.251  21.541  1.00  0.00
ATOM   1237  N   LYS A 162       3.372  11.138  18.082  1.00  1.00
ATOM   1238  CA  LYS A 162       3.098  10.570  16.757  1.00  1.00
ATOM   1239  C   LYS A 162       3.159  11.788  15.842  1.00  1.00
ATOM   1240  O   LYS A 162       2.688  12.838  16.295  1.00  1.00
ATOM   1241  CB  LYS A 162       1.785   9.803  16.676  1.00  2.00
ATOM   1242  CG  LYS A 162       1.823   8.581  17.608  1.00  2.00
ATOM   1243  CD  LYS A 162       0.545   7.832  17.914  1.00  3.00
ATOM   1244  CE  LYS A 162       0.762   6.515  18.653  1.00  3.00
ATOM   1245  NZ  LYS A 162       0.674   6.543  20.149  1.00  3.00
ATOM   1246  N   VAL A 163       3.757  11.662  14.677  1.00  1.00
ATOM   1247  CA  VAL A 163       3.905  12.776  13.729  1.00  1.00
ATOM   1248  C   VAL A 163       3.518  12.275  12.334  1.00  1.00
ATOM   1249  O   VAL A 163       3.822  11.111  12.057  1.00  1.00
ATOM   1250  CB  VAL A 163       5.371  13.268  13.716  1.00  1.00
ATOM   1251  CG1 VAL A 163       5.555  14.397  12.720  1.00  1.00
ATOM   1252  CG2 VAL A 163       5.915  13.597  15.104  1.00  1.00
ATOM   1253  N   THR A 164       2.911  13.111  11.531  1.00  1.00
ATOM   1254  CA  THR A 164       2.499  12.758  10.167  1.00  1.00
ATOM   1255  C   THR A 164       3.013  13.924   9.311  1.00  1.00
ATOM   1256  O   THR A 164       2.841  15.092   9.728  1.00  1.00
ATOM   1257  CB  THR A 164       0.949  12.604   9.962  1.00  1.00
ATOM   1258  OG1 THR A 164       0.516  11.622  10.958  1.00  1.00
ATOM   1259  CG2 THR A 164       0.564  12.161   8.540  1.00  0.00
ATOM   1260  N   VAL A 165       3.619  13.548   8.190  1.00  1.00
ATOM   1261  CA  VAL A 165       4.143  14.617   7.309  1.00  1.00
ATOM   1262  C   VAL A 165       3.736  14.340   5.867  1.00  1.00
ATOM   1263  O   VAL A 165       3.773  13.173   5.431  1.00  1.00
ATOM   1264  CB  VAL A 165       5.678  14.739   7.466  1.00  1.00
ATOM   1265  CG1 VAL A 165       6.212  15.795   6.480  1.00  1.00
ATOM   1266  CG2 VAL A 165       6.089  15.026   8.911  1.00  0.00
ATOM   1267  N   ILE A 166       3.374  15.409   5.187  1.00  0.00
ATOM   1268  CA  ILE A 166       2.981  15.285   3.773  1.00  1.00
ATOM   1269  C   ILE A 166       3.769  16.331   2.992  1.00  1.00
ATOM   1270  O   ILE A 166       3.767  17.479   3.477  1.00  1.00
ATOM   1271  CB  ILE A 166       1.450  15.580   3.578  1.00  1.00
ATOM   1272  CG1 ILE A 166       0.621  14.532   4.351  1.00  1.00
ATOM   1273  CG2 ILE A 166       1.048  15.735   2.074  1.00  1.00
ATOM   1274  CD1 ILE A 166      -0.873  14.896   4.515  1.00  0.00
ATOM   1275  N   TYR A 167       4.365  15.933   1.885  1.00  1.00
ATOM   1276  CA  TYR A 167       5.084  16.925   1.044  1.00  1.00
ATOM   1277  C   TYR A 167       4.251  16.849  -0.255  1.00  1.00
ATOM   1278  O   TYR A 167       4.149  15.726  -0.779  1.00  1.00
ATOM   1279  CB  TYR A 167       6.552  16.658   0.736  1.00  0.00
ATOM   1280  CG  TYR A 167       7.205  17.745  -0.103  1.00  1.00
ATOM   1281  CD1 TYR A 167       7.587  18.966   0.479  1.00  0.00
ATOM   1282  CD2 TYR A 167       7.420  17.560  -1.465  1.00  1.00
ATOM   1283  CE1 TYR A 167       8.143  19.984  -0.283  1.00  1.00
ATOM   1284  CE2 TYR A 167       7.997  18.572  -2.250  1.00  1.00
ATOM   1285  CZ  TYR A 167       8.339  19.772  -1.666  1.00  1.00
ATOM   1286  OH  TYR A 167       8.917  20.711  -2.468  1.00  1.00
ATOM   1287  N   ASP A 168       3.700  17.934  -0.700  1.00  1.00
ATOM   1288  CA  ASP A 168       2.884  17.921  -1.945  1.00  1.00
ATOM   1289  C   ASP A 168       3.785  18.445  -3.049  1.00  1.00
ATOM   1290  O   ASP A 168       4.137  19.648  -2.953  1.00  1.00
ATOM   1291  CB  ASP A 168       1.611  18.731  -1.713  1.00  1.00
ATOM   1292  CG  ASP A 168       0.879  18.869  -3.051  1.00  1.00
ATOM   1293  OD1 ASP A 168       0.618  17.842  -3.697  1.00  1.00
ATOM   1294  OD2 ASP A 168       0.656  20.027  -3.419  1.00  0.00
ATOM   1295  N   SER A 169       4.146  17.639  -4.026  1.00  1.00
ATOM   1296  CA  SER A 169       5.065  18.185  -5.069  1.00  2.00
ATOM   1297  C   SER A 169       4.644  19.472  -5.780  1.00  2.00
ATOM   1298  O   SER A 169       5.486  20.392  -5.911  1.00  2.00
ATOM   1299  CB  SER A 169       5.411  17.169  -6.142  1.00  1.00
ATOM   1300  OG  SER A 169       4.273  16.630  -6.784  1.00  2.00
ATOM   1301  N   SER A 170       3.413  19.542  -6.257  1.00  2.00
ATOM   1302  CA  SER A 170       2.909  20.723  -6.984  1.00  2.00
ATOM   1303  C   SER A 170       2.919  22.037  -6.222  1.00  1.00
ATOM   1304  O   SER A 170       3.309  23.029  -6.864  1.00  2.00
ATOM   1305  CB  SER A 170       1.483  20.514  -7.521  1.00  2.00
ATOM   1306  OG  SER A 170       0.715  20.304  -6.328  1.00  3.00
ATOM   1307  N   THR A 171       2.515  22.127  -4.965  1.00  1.00
ATOM   1308  CA  THR A 171       2.549  23.407  -4.245  1.00  1.00
ATOM   1309  C   THR A 171       3.896  23.586  -3.562  1.00  1.00
ATOM   1310  O   THR A 171       4.249  24.733  -3.273  1.00  1.00
ATOM   1311  CB  THR A 171       1.401  23.524  -3.163  1.00  1.00
ATOM   1312  OG1 THR A 171       1.589  22.347  -2.308  1.00  1.00
ATOM   1313  CG2 THR A 171       0.038  23.610  -3.828  1.00  1.00
ATOM   1314  N   LYS A 172       4.545  22.477  -3.280  1.00  1.00
ATOM   1315  CA  LYS A 172       5.842  22.417  -2.626  1.00  1.00
ATOM   1316  C   LYS A 172       5.672  22.648  -1.124  1.00  1.00
ATOM   1317  O   LYS A 172       6.587  23.173  -0.493  1.00  1.00
ATOM   1318  CB  LYS A 172       6.854  23.437  -3.143  1.00  1.00
ATOM   1319  CG  LYS A 172       7.336  23.186  -4.567  1.00  1.00
ATOM   1320  CD  LYS A 172       7.824  24.466  -5.238  1.00  2.00
ATOM   1321  CE  LYS A 172       8.440  24.130  -6.601  1.00  2.00
ATOM   1322  NZ  LYS A 172       7.613  23.078  -7.283  1.00  3.00
ATOM   1323  N   THR A 173       4.542  22.250  -0.611  1.00  1.00
ATOM   1324  CA  THR A 173       4.169  22.399   0.792  1.00  1.00
ATOM   1325  C   THR A 173       4.571  21.198   1.647  1.00  1.00
ATOM   1326  O   THR A 173       4.206  20.048   1.335  1.00  1.00
ATOM   1327  CB  THR A 173       2.594  22.577   0.988  1.00  1.00
ATOM   1328  OG1 THR A 173       2.085  23.378  -0.112  1.00  1.00
ATOM   1329  CG2 THR A 173       2.223  23.235   2.328  1.00  1.00
ATOM   1330  N   LEU A 174       5.300  21.513   2.698  1.00  1.00
ATOM   1331  CA  LEU A 174       5.710  20.495   3.676  1.00  1.00
ATOM   1332  C   LEU A 174       4.725  20.731   4.829  1.00  1.00
ATOM   1333  O   LEU A 174       4.780  21.855   5.396  1.00  1.00
ATOM   1334  CB  LEU A 174       7.187  20.643   4.030  1.00  1.00
ATOM   1335  CG  LEU A 174       7.746  19.742   5.127  1.00  1.00
ATOM   1336  CD1 LEU A 174       7.795  18.275   4.707  1.00  0.00
ATOM   1337  CD2 LEU A 174       9.171  20.175   5.488  1.00  1.00
ATOM   1338  N   SER A 175       3.897  19.748   5.130  1.00  1.00
ATOM   1339  CA  SER A 175       2.925  19.881   6.239  1.00  1.00
ATOM   1340  C   SER A 175       3.153  18.862   7.351  1.00  0.00
ATOM   1341  O   SER A 175       3.235  17.653   7.022  1.00  1.00
ATOM   1342  CB  SER A 175       1.490  19.628   5.763  1.00  1.00
ATOM   1343  OG  SER A 175       1.140  20.590   4.794  1.00  2.00
ATOM   1344  N   VAL A 176       3.169  19.327   8.578  1.00  0.00
ATOM   1345  CA  VAL A 176       3.407  18.447   9.750  1.00  0.00
ATOM   1346  C   VAL A 176       2.294  18.480  10.795  1.00  1.00
ATOM   1347  O   VAL A 176       1.889  19.596  11.209  1.00  1.00
ATOM   1348  CB  VAL A 176       4.688  18.988  10.456  1.00  0.00
ATOM   1349  CG1 VAL A 176       5.055  18.212  11.714  1.00  0.00
ATOM   1350  CG2 VAL A 176       5.805  19.116   9.434  1.00  1.00
ATOM   1351  N   ALA A 177       1.869  17.305  11.227  1.00  0.00
ATOM   1352  CA  ALA A 177       0.817  17.275  12.277  1.00  1.00
ATOM   1353  C   ALA A 177       1.478  16.500  13.413  1.00  1.00
ATOM   1354  O   ALA A 177       1.936  15.373  13.111  1.00  1.00
ATOM   1355  CB  ALA A 177      -0.474  16.654  11.780  1.00  0.00
ATOM   1356  N   VAL A 178       1.560  17.088  14.576  1.00  1.00
ATOM   1357  CA  VAL A 178       2.173  16.407  15.743  1.00  1.00
ATOM   1358  C   VAL A 178       1.059  16.082  16.746  1.00  1.00
ATOM   1359  O   VAL A 178       0.281  16.986  17.090  1.00  1.00
ATOM   1360  CB  VAL A 178       3.254  17.295  16.385  1.00  0.00
ATOM   1361  CG1 VAL A 178       3.847  16.630  17.627  1.00  1.00
ATOM   1362  CG2 VAL A 178       4.330  17.709  15.402  1.00  1.00
ATOM   1363  N   THR A 179       0.982  14.835  17.199  1.00  2.00
ATOM   1364  CA  THR A 179      -0.065  14.472  18.165  1.00  2.00
ATOM   1365  C   THR A 179       0.541  14.275  19.555  1.00  2.00
ATOM   1366  O   THR A 179       1.260  13.288  19.757  1.00  2.00
ATOM   1367  CB  THR A 179      -0.929  13.212  17.802  1.00  2.00
ATOM   1368  OG1 THR A 179      -1.502  13.474  16.487  1.00  2.00
ATOM   1369  CG2 THR A 179      -2.022  12.978  18.864  1.00  2.00
ATOM   1370  N   ASN A 180       0.213  15.210  20.432  1.00  2.00
ATOM   1371  CA  ASN A 180       0.725  15.106  21.812  1.00  3.00
ATOM   1372  C   ASN A 180      -0.094  13.975  22.456  1.00  3.00
ATOM   1373  O   ASN A 180      -1.075  13.399  21.977  1.00  3.00
ATOM   1374  CB  ASN A 180       0.700  16.393  22.623  1.00  3.00
ATOM   1375  CG  ASN A 180       1.681  17.428  22.091  1.00  4.00
ATOM   1376  OD1 ASN A 180       2.552  17.800  22.887  1.00  4.00
ATOM   1377  ND2 ASN A 180       1.526  17.853  20.823  1.00  4.00
ATOM   1378  N   ASP A 181       0.405  13.699  23.634  1.00  3.00
ATOM   1379  CA  ASP A 181      -0.044  12.697  24.600  1.00  4.00
ATOM   1380  C   ASP A 181      -1.451  12.991  25.129  1.00  3.00
ATOM   1381  O   ASP A 181      -2.275  12.066  25.284  1.00  3.00
ATOM   1382  CB  ASP A 181       1.060  12.731  25.673  1.00  4.00
ATOM   1383  CG  ASP A 181       0.799  11.668  26.741  1.00  4.00
ATOM   1384  OD1 ASP A 181       0.731  10.480  26.338  1.00  4.00
ATOM   1385  OD2 ASP A 181       0.678  12.202  27.881  1.00  4.00
ATOM   1386  N   ASN A 182      -1.677  14.255  25.418  1.00  3.00
ATOM   1387  CA  ASN A 182      -2.962  14.739  25.922  1.00  3.00
ATOM   1388  C   ASN A 182      -3.986  14.862  24.784  1.00  3.00
ATOM   1389  O   ASN A 182      -4.983  15.583  24.983  1.00  3.00
ATOM   1390  CB  ASN A 182      -2.795  16.090  26.628  1.00  3.00
ATOM   1391  CG  ASN A 182      -2.517  17.241  25.674  1.00  3.00
ATOM   1392  OD1 ASN A 182      -2.763  18.418  25.986  1.00  4.00
ATOM   1393  ND2 ASN A 182      -1.996  16.988  24.473  1.00  3.00
ATOM   1394  N   GLY A 183      -3.742  14.254  23.634  1.00  3.00
ATOM   1395  CA  GLY A 183      -4.622  14.284  22.466  1.00  2.00
ATOM   1396  C   GLY A 183      -4.626  15.541  21.620  1.00  2.00
ATOM   1397  O   GLY A 183      -5.243  15.521  20.528  1.00  3.00
ATOM   1398  N   ASP A 184      -3.999  16.610  22.047  1.00  2.00
ATOM   1399  CA  ASP A 184      -3.882  17.908  21.371  1.00  2.00
ATOM   1400  C   ASP A 184      -2.984  17.803  20.128  1.00  2.00
ATOM   1401  O   ASP A 184      -1.994  17.053  20.253  1.00  2.00
ATOM   1402  CB  ASP A 184      -3.269  18.938  22.316  1.00  2.00
ATOM   1403  CG  ASP A 184      -4.187  19.797  23.144  1.00  3.00
ATOM   1404  OD1 ASP A 184      -5.356  19.413  23.357  1.00  3.00
ATOM   1405  OD2 ASP A 184      -3.759  20.887  23.603  1.00  3.00
ATOM   1406  N   ILE A 185      -3.313  18.527  19.064  1.00  1.00
ATOM   1407  CA  ILE A 185      -2.503  18.484  17.858  1.00  1.00
ATOM   1408  C   ILE A 185      -1.852  19.858  17.597  1.00  1.00
ATOM   1409  O   ILE A 185      -2.516  20.880  17.779  1.00  1.00
ATOM   1410  CB  ILE A 185      -3.162  18.057  16.487  1.00  1.00
ATOM   1411  CG1 ILE A 185      -4.278  19.038  16.053  1.00  1.00
ATOM   1412  CG2 ILE A 185      -3.624  16.603  16.361  1.00  1.00
ATOM   1413  CD1 ILE A 185      -4.305  19.071  14.472  1.00  1.00
ATOM   1414  N   THR A 186      -0.619  19.804  17.145  1.00  1.00
ATOM   1415  CA  THR A 186       0.207  20.949  16.757  1.00  1.00
ATOM   1416  C   THR A 186       0.464  20.813  15.248  1.00  1.00
ATOM   1417  O   THR A 186       0.752  19.675  14.788  1.00  1.00
ATOM   1418  CB  THR A 186       1.574  20.951  17.534  1.00  1.00
ATOM   1419  OG1 THR A 186       1.119  20.757  18.922  1.00  2.00
ATOM   1420  CG2 THR A 186       2.504  22.168  17.449  1.00  1.00
ATOM   1421  N   THR A 187       0.373  21.902  14.510  1.00  1.00
ATOM   1422  CA  THR A 187       0.629  21.860  13.062  1.00  1.00
ATOM   1423  C   THR A 187       1.574  23.004  12.659  1.00  1.00
ATOM   1424  O   THR A 187       1.658  24.073  13.314  1.00  1.00
ATOM   1425  CB  THR A 187      -0.657  21.811  12.147  1.00  1.00
ATOM   1426  OG1 THR A 187      -1.176  23.180  12.154  1.00  1.00
ATOM   1427  CG2 THR A 187      -1.718  20.788  12.505  1.00  1.00
ATOM   1428  N   ILE A 188       2.305  22.710  11.585  1.00  1.00
ATOM   1429  CA  ILE A 188       3.263  23.682  11.020  1.00  1.00
ATOM   1430  C   ILE A 188       3.411  23.405   9.527  1.00  1.00
ATOM   1431  O   ILE A 188       3.476  22.208   9.155  1.00  1.00
ATOM   1432  CB  ILE A 188       4.585  23.713  11.882  1.00  1.00
ATOM   1433  CG1 ILE A 188       5.404  24.949  11.396  1.00  1.00
ATOM   1434  CG2 ILE A 188       5.395  22.405  11.878  1.00  1.00
ATOM   1435  CD1 ILE A 188       6.727  25.165  12.149  1.00  1.00
ATOM   1436  N   ALA A 189       3.445  24.400   8.665  1.00  0.00
ATOM   1437  CA  ALA A 189       3.565  24.124   7.205  1.00  1.00
ATOM   1438  C   ALA A 189       4.453  25.181   6.566  1.00  1.00
ATOM   1439  O   ALA A 189       4.383  26.346   7.024  1.00  1.00
ATOM   1440  CB  ALA A 189       2.183  24.165   6.535  1.00  1.00
ATOM   1441  N   GLN A 190       5.205  24.786   5.552  1.00  1.00
ATOM   1442  CA  GLN A 190       6.071  25.807   4.907  1.00  1.00
ATOM   1443  C   GLN A 190       6.327  25.452   3.451  1.00  0.00
ATOM   1444  O   GLN A 190       6.415  24.243   3.172  1.00  1.00
ATOM   1445  CB  GLN A 190       7.383  25.903   5.698  1.00  1.00
ATOM   1446  CG  GLN A 190       8.477  26.693   5.011  1.00  1.00
ATOM   1447  CD  GLN A 190       8.231  28.172   5.181  1.00  1.00
ATOM   1448  OE1 GLN A 190       8.070  28.684   6.287  1.00  2.00
ATOM   1449  NE2 GLN A 190       8.189  28.871   4.052  1.00  2.00
ATOM   1450  N   VAL A 191       6.420  26.421   2.567  1.00  1.00
ATOM   1451  CA  VAL A 191       6.723  26.082   1.150  1.00  1.00
ATOM   1452  C   VAL A 191       8.255  25.887   1.147  1.00  2.00
ATOM   1453  O   VAL A 191       8.950  26.809   1.629  1.00  2.00
ATOM   1454  CB  VAL A 191       6.286  27.150   0.153  1.00  1.00
ATOM   1455  CG1 VAL A 191       6.938  26.968  -1.211  1.00  1.00
ATOM   1456  CG2 VAL A 191       4.768  27.264   0.039  1.00  1.00
ATOM   1457  N   VAL A 192       8.708  24.734   0.683  1.00  1.00
ATOM   1458  CA  VAL A 192      10.130  24.410   0.596  1.00  1.00
ATOM   1459  C   VAL A 192      10.337  23.751  -0.780  1.00  1.00
ATOM   1460  O   VAL A 192       9.743  22.672  -0.972  1.00  1.00
ATOM   1461  CB  VAL A 192      10.689  23.460   1.675  1.00  2.00
ATOM   1462  CG1 VAL A 192      12.227  23.453   1.620  1.00  1.00
ATOM   1463  CG2 VAL A 192      10.208  23.750   3.088  1.00  1.00
ATOM   1464  N   ASP A 193      11.129  24.388  -1.629  1.00  1.00
ATOM   1465  CA  ASP A 193      11.369  23.797  -2.978  1.00  1.00
ATOM   1466  C   ASP A 193      12.510  22.792  -2.874  1.00  2.00
ATOM   1467  O   ASP A 193      13.680  23.177  -2.982  1.00  2.00
ATOM   1468  CB  ASP A 193      11.579  24.883  -4.033  1.00  2.00
ATOM   1469  CG  ASP A 193      11.606  24.340  -5.455  1.00  2.00
ATOM   1470  OD1 ASP A 193      11.586  23.097  -5.647  1.00  2.00
ATOM   1471  OD2 ASP A 193      11.637  25.102  -6.442  1.00  3.00
ATOM   1472  N   LEU A 194      12.202  21.523  -2.666  1.00  2.00
ATOM   1473  CA  LEU A 194      13.208  20.459  -2.538  1.00  1.00
ATOM   1474  C   LEU A 194      14.180  20.422  -3.709  1.00  1.00
ATOM   1475  O   LEU A 194      15.399  20.277  -3.556  1.00  2.00
ATOM   1476  CB  LEU A 194      12.423  19.172  -2.275  1.00  1.00
ATOM   1477  CG  LEU A 194      11.737  18.997  -0.931  1.00  1.00
ATOM   1478  CD1 LEU A 194      11.628  17.502  -0.637  1.00  1.00
ATOM   1479  CD2 LEU A 194      12.557  19.622   0.200  1.00  1.00
ATOM   1480  N   LYS A 195      13.659  20.546  -4.909  1.00  2.00
ATOM   1481  CA  LYS A 195      14.418  20.531  -6.166  1.00  2.00
ATOM   1482  C   LYS A 195      15.454  21.644  -6.260  1.00  2.00
ATOM   1483  O   LYS A 195      16.369  21.612  -7.112  1.00  2.00
ATOM   1484  CB  LYS A 195      13.463  20.653  -7.349  1.00  2.00
ATOM   1485  CG  LYS A 195      14.119  20.661  -8.731  1.00  2.00
ATOM   1486  CD  LYS A 195      13.004  20.722  -9.773  1.00  2.00
ATOM   1487  CE  LYS A 195      13.560  20.975 -11.165  1.00  2.00
ATOM   1488  NZ  LYS A 195      12.528  21.720 -11.960  1.00  3.00
ATOM   1489  N   ALA A 196      15.324  22.639  -5.403  1.00  2.00
ATOM   1490  CA  ALA A 196      16.255  23.762  -5.396  1.00  2.00
ATOM   1491  C   ALA A 196      17.321  23.608  -4.305  1.00  2.00
ATOM   1492  O   ALA A 196      18.488  24.025  -4.457  1.00  2.00
ATOM   1493  CB  ALA A 196      15.504  25.090  -5.271  1.00  2.00
ATOM   1494  N   LYS A 197      16.923  23.009  -3.204  1.00  1.00
ATOM   1495  CA  LYS A 197      17.795  22.818  -2.048  1.00  2.00
ATOM   1496  C   LYS A 197      18.514  21.491  -1.991  1.00  2.00
ATOM   1497  O   LYS A 197      19.475  21.409  -1.196  1.00  2.00
ATOM   1498  CB  LYS A 197      16.936  22.930  -0.770  1.00  2.00
ATOM   1499  CG  LYS A 197      16.051  24.189  -0.754  1.00  2.00
ATOM   1500  CD  LYS A 197      16.942  25.412  -0.561  1.00  2.00
ATOM   1501  CE  LYS A 197      16.196  26.689  -0.902  1.00  2.00
ATOM   1502  NZ  LYS A 197      17.087  27.855  -0.627  1.00  2.00
ATOM   1503  N   LEU A 198      18.064  20.506  -2.754  1.00  1.00
ATOM   1504  CA  LEU A 198      18.718  19.201  -2.643  1.00  1.00
ATOM   1505  C   LEU A 198      18.949  18.524  -3.989  1.00  1.00
ATOM   1506  O   LEU A 198      18.266  18.831  -4.969  1.00  2.00
ATOM   1507  CB  LEU A 198      17.854  18.324  -1.734  1.00  1.00
ATOM   1508  CG  LEU A 198      17.582  18.709  -0.296  1.00  1.00
ATOM   1509  CD1 LEU A 198      16.444  17.824   0.234  1.00  1.00
ATOM   1510  CD2 LEU A 198      18.819  18.504   0.571  1.00  1.00
ATOM   1511  N   PRO A 199      19.921  17.626  -3.957  1.00  1.00
ATOM   1512  CA  PRO A 199      20.261  16.866  -5.177  1.00  1.00
ATOM   1513  C   PRO A 199      19.107  15.910  -5.454  1.00  1.00
ATOM   1514  O   PRO A 199      18.214  15.747  -4.603  1.00  1.00
ATOM   1515  CB  PRO A 199      21.600  16.227  -4.831  1.00  1.00
ATOM   1516  CG  PRO A 199      21.657  16.136  -3.314  1.00  1.00
ATOM   1517  CD  PRO A 199      20.765  17.259  -2.807  1.00  1.00
ATOM   1518  N   GLU A 200      19.145  15.290  -6.622  1.00  1.00
ATOM   1519  CA  GLU A 200      18.125  14.343  -7.057  1.00  2.00
ATOM   1520  C   GLU A 200      18.042  13.114  -6.155  1.00  2.00
ATOM   1521  O   GLU A 200      16.938  12.577  -5.992  1.00  2.00
ATOM   1522  CB  GLU A 200      18.363  13.775  -8.472  1.00  2.00
ATOM   1523  CG  GLU A 200      18.474  14.834  -9.571  1.00  2.00
ATOM   1524  CD  GLU A 200      18.899  14.315 -10.924  1.00  3.00
ATOM   1525  OE1 GLU A 200      18.371  13.359 -11.480  1.00  3.00
ATOM   1526  OE2 GLU A 200      19.854  14.964 -11.404  1.00  3.00
ATOM   1527  N   ARG A 201      19.199  12.714  -5.675  1.00  1.00
ATOM   1528  CA  ARG A 201      19.277  11.526  -4.811  1.00  1.00
ATOM   1529  C   ARG A 201      19.548  11.988  -3.387  1.00  1.00
ATOM   1530  O   ARG A 201      20.501  12.741  -3.230  1.00  1.00
ATOM   1531  CB  ARG A 201      20.331  10.541  -5.304  1.00  1.00
ATOM   1532  CG  ARG A 201      19.842   9.729  -6.497  1.00  2.00
ATOM   1533  CD  ARG A 201      20.893   9.057  -7.279  1.00  2.00
ATOM   1534  NE  ARG A 201      21.624   8.027  -6.548  1.00  3.00
ATOM   1535  CZ  ARG A 201      21.921   6.846  -7.130  1.00  3.00
ATOM   1536  NH1 ARG A 201      21.490   6.572  -8.380  1.00  3.00
ATOM   1537  NH2 ARG A 201      22.689   5.978  -6.450  1.00  3.00
ATOM   1538  N   VAL A 202      18.707  11.529  -2.465  1.00  1.00
ATOM   1539  CA  VAL A 202      18.833  11.901  -1.048  1.00  1.00
ATOM   1540  C   VAL A 202      18.605  10.685  -0.148  1.00  1.00
ATOM   1541  O   VAL A 202      18.223   9.612  -0.596  1.00  0.00
ATOM   1542  CB  VAL A 202      17.852  13.015  -0.611  1.00  1.00
ATOM   1543  CG1 VAL A 202      18.098  14.386  -1.240  1.00  1.00
ATOM   1544  CG2 VAL A 202      16.404  12.590  -0.810  1.00  1.00
ATOM   1545  N   LYS A 203      18.859  10.988   1.126  1.00  1.00
ATOM   1546  CA  LYS A 203      18.643   9.965   2.178  1.00  1.00
ATOM   1547  C   LYS A 203      17.757  10.594   3.258  1.00  1.00
ATOM   1548  O   LYS A 203      17.862  11.806   3.506  1.00  1.00
ATOM   1549  CB  LYS A 203      19.891   9.366   2.763  1.00  1.00
ATOM   1550  CG  LYS A 203      20.286   8.116   1.919  1.00  1.00
ATOM   1551  CD  LYS A 203      21.544   7.533   2.535  1.00  2.00
ATOM   1552  CE  LYS A 203      22.394   6.727   1.569  1.00  2.00
ATOM   1553  NZ  LYS A 203      23.456   6.080   2.414  1.00  2.00
ATOM   1554  N   PHE A 204      16.916   9.762   3.849  1.00  1.00
ATOM   1555  CA  PHE A 204      15.997  10.210   4.904  1.00  1.00
ATOM   1556  C   PHE A 204      16.380   9.609   6.257  1.00  1.00
ATOM   1557  O   PHE A 204      16.749   8.427   6.241  1.00  0.00
ATOM   1558  CB  PHE A 204      14.575   9.754   4.550  1.00  0.00
ATOM   1559  CG  PHE A 204      13.924  10.496   3.419  1.00  0.00
ATOM   1560  CD1 PHE A 204      14.126  10.111   2.085  1.00  0.00
ATOM   1561  CD2 PHE A 204      13.106  11.595   3.707  1.00  0.00
ATOM   1562  CE1 PHE A 204      13.500  10.821   1.056  1.00  0.00
ATOM   1563  CE2 PHE A 204      12.463  12.304   2.673  1.00  0.00
ATOM   1564  CZ  PHE A 204      12.667  11.911   1.329  1.00  0.00
ATOM   1565  N   GLY A 205      16.261  10.386   7.329  1.00  1.00
ATOM   1566  CA  GLY A 205      16.579   9.743   8.652  1.00  1.00
ATOM   1567  C   GLY A 205      16.252  10.709   9.793  1.00  1.00
ATOM   1568  O   GLY A 205      15.639  11.770   9.589  1.00  1.00
ATOM   1569  N   PHE A 206      16.692  10.299  10.965  1.00  1.00
ATOM   1570  CA  PHE A 206      16.584  11.013  12.243  1.00  1.00
ATOM   1571  C   PHE A 206      17.993  11.210  12.841  1.00  1.00
ATOM   1572  O   PHE A 206      18.913  10.392  12.693  1.00  1.00
ATOM   1573  CB  PHE A 206      15.730  10.230  13.245  1.00  1.00
ATOM   1574  CG  PHE A 206      14.373   9.879  12.705  1.00  1.00
ATOM   1575  CD1 PHE A 206      14.200   8.665  12.012  1.00  1.00
ATOM   1576  CD2 PHE A 206      13.300  10.734  12.893  1.00  1.00
ATOM   1577  CE1 PHE A 206      12.967   8.346  11.489  1.00  1.00
ATOM   1578  CE2 PHE A 206      12.039  10.398  12.368  1.00  1.00
ATOM   1579  CZ  PHE A 206      11.874   9.208  11.657  1.00  1.00
ATOM   1580  N   SER A 207      18.178  12.299  13.564  1.00  1.00
ATOM   1581  CA  SER A 207      19.421  12.656  14.252  1.00  1.00
ATOM   1582  C   SER A 207      19.056  13.260  15.611  1.00  1.00
ATOM   1583  O   SER A 207      18.064  13.990  15.642  1.00  1.00
ATOM   1584  CB  SER A 207      20.292  13.593  13.427  1.00  1.00
ATOM   1585  OG  SER A 207      21.424  13.961  14.206  1.00  1.00
ATOM   1586  N   ALA A 208      19.797  12.958  16.653  1.00  1.00
ATOM   1587  CA  ALA A 208      19.599  13.501  18.019  1.00  1.00
ATOM   1588  C   ALA A 208      20.997  13.835  18.599  1.00  2.00
ATOM   1589  O   ALA A 208      21.997  13.228  18.155  1.00  1.00
ATOM   1590  CB  ALA A 208      18.842  12.591  18.938  1.00  1.00
ATOM   1591  N   SER A 209      21.061  14.811  19.516  1.00  2.00
ATOM   1592  CA  SER A 209      22.365  15.187  20.102  1.00  1.00
ATOM   1593  C   SER A 209      22.163  15.640  21.544  1.00  1.00
ATOM   1594  O   SER A 209      21.030  15.855  21.965  1.00  1.00
ATOM   1595  CB  SER A 209      23.034  16.270  19.264  1.00  1.00
ATOM   1596  OG  SER A 209      22.201  17.423  19.282  1.00  1.00
ATOM   1597  N   GLY A 210      23.253  15.729  22.262  1.00  1.00
ATOM   1598  CA  GLY A 210      23.367  16.160  23.675  1.00  1.00
ATOM   1599  C   GLY A 210      24.711  16.884  23.854  1.00  1.00
ATOM   1600  O   GLY A 210      25.481  17.030  22.881  1.00  1.00
ATOM   1601  N   SER A 211      24.981  17.372  25.049  1.00  1.00
ATOM   1602  CA  SER A 211      26.244  18.080  25.349  1.00  1.00
ATOM   1603  C   SER A 211      26.738  17.521  26.687  1.00  1.00
ATOM   1604  O   SER A 211      26.320  16.422  27.098  1.00  2.00
ATOM   1605  CB  SER A 211      26.051  19.580  25.344  1.00  1.00
ATOM   1606  OG  SER A 211      25.081  20.056  26.268  1.00  1.00
ATOM   1607  N   LEU A 212      27.622  18.242  27.359  1.00  1.00
ATOM   1608  CA  LEU A 212      28.071  17.782  28.727  1.00  2.00
ATOM   1609  C   LEU A 212      26.969  17.907  29.674  1.00  2.00
ATOM   1610  O   LEU A 212      26.792  16.955  30.422  1.00  2.00
ATOM   1611  CB  LEU A 212      29.374  18.537  29.175  1.00  1.00
ATOM   1612  CG  LEU A 212      30.227  18.179  30.386  1.00  1.00
ATOM   1613  CD1 LEU A 212      31.430  19.106  30.550  1.00  1.00
ATOM   1614  CD2 LEU A 212      29.439  18.286  31.690  1.00  1.00
ATOM   1615  N   GLY A 213      26.208  18.981  29.779  1.00  2.00
ATOM   1616  CA  GLY A 213      25.221  19.086  30.872  1.00  2.00
ATOM   1617  C   GLY A 213      23.914  18.651  30.406  1.00  2.00
ATOM   1618  O   GLY A 213      23.010  18.300  31.190  1.00  2.00
ATOM   1619  N   GLY A 214      23.701  18.765  29.099  1.00  1.00
ATOM   1620  CA  GLY A 214      22.384  18.453  28.491  1.00  1.00
ATOM   1621  C   GLY A 214      22.329  17.041  27.908  1.00  1.00
ATOM   1622  O   GLY A 214      22.987  16.740  26.888  1.00  1.00
ATOM   1623  N   ARG A 215      21.558  16.149  28.523  1.00  1.00
ATOM   1624  CA  ARG A 215      21.397  14.748  28.089  1.00  1.00
ATOM   1625  C   ARG A 215      20.024  14.216  28.480  1.00  1.00
ATOM   1626  O   ARG A 215      19.511  14.591  29.562  1.00  1.00
ATOM   1627  CB  ARG A 215      22.481  13.805  28.643  1.00  1.00
ATOM   1628  CG  ARG A 215      23.898  14.349  28.594  1.00  1.00
ATOM   1629  CD  ARG A 215      24.916  13.312  28.962  1.00  1.00
ATOM   1630  NE  ARG A 215      26.150  13.984  29.307  1.00  1.00
ATOM   1631  CZ  ARG A 215      27.222  13.464  29.923  1.00  1.00
ATOM   1632  NH1 ARG A 215      27.325  12.195  30.281  1.00  1.00
ATOM   1633  NH2 ARG A 215      28.215  14.316  30.221  1.00  1.00
ATOM   1634  N   GLN A 216      19.462  13.377  27.613  1.00  1.00
ATOM   1635  CA  GLN A 216      18.127  12.757  27.841  1.00  1.00
ATOM   1636  C   GLN A 216      17.979  11.541  26.920  1.00  1.00
ATOM   1637  O   GLN A 216      18.799  11.463  25.983  1.00  1.00
ATOM   1638  CB  GLN A 216      16.924  13.670  27.628  1.00  1.00
ATOM   1639  CG  GLN A 216      16.683  14.032  26.165  1.00  1.00
ATOM   1640  CD  GLN A 216      15.710  15.165  25.933  1.00  1.00
ATOM   1641  OE1 GLN A 216      15.785  15.928  24.951  1.00  1.00
ATOM   1642  NE2 GLN A 216      14.765  15.303  26.852  1.00  1.00
ATOM   1643  N   ILE A 217      17.006  10.684  27.171  1.00  1.00
ATOM   1644  CA  ILE A 217      16.788   9.504  26.301  1.00  1.00
ATOM   1645  C   ILE A 217      16.062   9.950  25.023  1.00  1.00
ATOM   1646  O   ILE A 217      15.161  10.795  25.109  1.00  1.00
ATOM   1647  CB  ILE A 217      16.028   8.371  27.051  1.00  1.00
ATOM   1648  CG1 ILE A 217      16.926   7.850  28.203  1.00  2.00
ATOM   1649  CG2 ILE A 217      15.633   7.225  26.095  1.00  2.00
ATOM   1650  CD1 ILE A 217      16.172   7.208  29.401  1.00  2.00
ATOM   1651  N   HIS A 218      16.482   9.411  23.895  1.00  1.00
ATOM   1652  CA  HIS A 218      15.957   9.721  22.550  1.00  1.00
ATOM   1653  C   HIS A 218      15.655   8.409  21.823  1.00  1.00
ATOM   1654  O   HIS A 218      16.576   7.720  21.365  1.00  1.00
ATOM   1655  CB  HIS A 218      16.914  10.569  21.678  1.00  1.00
ATOM   1656  CG  HIS A 218      17.281  11.946  22.145  1.00  1.00
ATOM   1657  ND1 HIS A 218      18.438  12.264  22.846  1.00  1.00
ATOM   1658  CD2 HIS A 218      16.613  13.127  21.991  1.00  1.00
ATOM   1659  CE1 HIS A 218      18.478  13.566  23.104  1.00  1.00
ATOM   1660  NE2 HIS A 218      17.384  14.109  22.586  1.00  2.00
ATOM   1661  N   LEU A 219      14.384   8.062  21.708  1.00  1.00
ATOM   1662  CA  LEU A 219      13.927   6.837  21.062  1.00  1.00
ATOM   1663  C   LEU A 219      13.095   7.039  19.796  1.00  1.00
ATOM   1664  O   LEU A 219      12.328   7.990  19.616  1.00  2.00
ATOM   1665  CB  LEU A 219      13.116   6.049  22.114  1.00  1.00
ATOM   1666  CG  LEU A 219      13.799   5.596  23.394  1.00  1.00
ATOM   1667  CD1 LEU A 219      12.787   5.031  24.391  1.00  1.00
ATOM   1668  CD2 LEU A 219      14.815   4.486  23.128  1.00  1.00
ATOM   1669  N   ILE A 220      13.263   6.109  18.886  1.00  1.00
ATOM   1670  CA  ILE A 220      12.539   6.018  17.609  1.00  1.00
ATOM   1671  C   ILE A 220      11.813   4.665  17.770  1.00  2.00
ATOM   1672  O   ILE A 220      12.517   3.655  17.983  1.00  2.00
ATOM   1673  CB  ILE A 220      13.399   6.140  16.334  1.00  1.00
ATOM   1674  CG1 ILE A 220      14.222   7.447  16.383  1.00  1.00
ATOM   1675  CG2 ILE A 220      12.529   6.001  15.038  1.00  1.00
ATOM   1676  CD1 ILE A 220      13.412   8.763  16.243  1.00  2.00
ATOM   1677  N   ARG A 221      10.484   4.712  17.716  1.00  2.00
ATOM   1678  CA  ARG A 221       9.729   3.460  17.903  1.00  1.00
ATOM   1679  C   ARG A 221       9.210   2.855  16.619  1.00  1.00
ATOM   1680  O   ARG A 221       9.158   1.607  16.577  1.00  2.00
ATOM   1681  CB  ARG A 221       8.654   3.690  18.949  1.00  1.00
ATOM   1682  CG  ARG A 221       9.339   4.428  20.123  1.00  2.00
ATOM   1683  CD  ARG A 221       8.251   5.248  20.773  1.00  3.00
ATOM   1684  NE  ARG A 221       7.317   4.318  21.406  1.00  3.00
ATOM   1685  CZ  ARG A 221       7.516   3.889  22.670  1.00  3.00
ATOM   1686  NH1 ARG A 221       8.507   4.296  23.470  1.00  3.00
ATOM   1687  NH2 ARG A 221       6.656   2.951  23.086  1.00  4.00
ATOM   1688  N   SER A 222       8.893   3.697  15.640  1.00  1.00
ATOM   1689  CA  SER A 222       8.396   3.165  14.353  1.00  1.00
ATOM   1690  C   SER A 222       8.508   4.207  13.245  1.00  1.00
ATOM   1691  O   SER A 222       8.670   5.413  13.470  1.00  1.00
ATOM   1692  CB  SER A 222       6.948   2.731  14.558  1.00  1.00
ATOM   1693  OG  SER A 222       6.187   3.841  14.998  1.00  1.00
ATOM   1694  N   TRP A 223       8.378   3.735  12.009  1.00  1.00
ATOM   1695  CA  TRP A 223       8.509   4.679  10.880  1.00  1.00
ATOM   1696  C   TRP A 223       7.956   3.975   9.647  1.00  1.00
ATOM   1697  O   TRP A 223       8.332   2.823   9.362  1.00  0.00
ATOM   1698  CB  TRP A 223       9.991   5.107  10.840  1.00  1.00
ATOM   1699  CG  TRP A 223      10.349   6.062   9.748  1.00  1.00
ATOM   1700  CD1 TRP A 223       9.527   7.017   9.200  1.00  1.00
ATOM   1701  CD2 TRP A 223      11.589   6.166   9.030  1.00  1.00
ATOM   1702  NE1 TRP A 223      10.162   7.696   8.185  1.00  1.00
ATOM   1703  CE2 TRP A 223      11.429   7.194   8.061  1.00  1.00
ATOM   1704  CE3 TRP A 223      12.809   5.500   9.113  1.00  1.00
ATOM   1705  CZ2 TRP A 223      12.449   7.574   7.190  1.00  1.00
ATOM   1706  CZ3 TRP A 223      13.829   5.869   8.252  1.00  0.00
ATOM   1707  CH2 TRP A 223      13.652   6.881   7.304  1.00  1.00
ATOM   1708  N   SER A 224       7.044   4.703   9.000  1.00  1.00
ATOM   1709  CA  SER A 224       6.443   4.164   7.742  1.00  1.00
ATOM   1710  C   SER A 224       6.683   5.282   6.725  1.00  0.00
ATOM   1711  O   SER A 224       6.715   6.455   7.149  1.00  0.00
ATOM   1712  CB  SER A 224       5.056   3.596   7.876  1.00  1.00
ATOM   1713  OG  SER A 224       4.210   4.526   8.526  1.00  1.00
ATOM   1714  N   PHE A 225       6.917   4.913   5.473  1.00  1.00
ATOM   1715  CA  PHE A 225       7.228   5.944   4.451  1.00  1.00
ATOM   1716  C   PHE A 225       6.750   5.521   3.068  1.00  0.00
ATOM   1717  O   PHE A 225       6.832   4.325   2.757  1.00  1.00
ATOM   1718  CB  PHE A 225       8.764   6.162   4.428  1.00  0.00
ATOM   1719  CG  PHE A 225       9.252   7.106   3.364  1.00  0.00
ATOM   1720  CD1 PHE A 225       9.467   6.651   2.050  1.00  0.00
ATOM   1721  CD2 PHE A 225       9.478   8.450   3.674  1.00  0.00
ATOM   1722  CE1 PHE A 225       9.880   7.545   1.045  1.00  0.00
ATOM   1723  CE2 PHE A 225       9.862   9.356   2.700  1.00  0.00
ATOM   1724  CZ  PHE A 225      10.077   8.891   1.391  1.00  0.00
ATOM   1725  N   THR A 226       6.336   6.483   2.274  1.00  1.00
ATOM   1726  CA  THR A 226       5.900   6.236   0.885  1.00  1.00
ATOM   1727  C   THR A 226       6.170   7.552   0.125  1.00  1.00
ATOM   1728  O   THR A 226       5.833   8.635   0.643  1.00  1.00
ATOM   1729  CB  THR A 226       4.411   5.782   0.651  1.00  1.00
ATOM   1730  OG1 THR A 226       4.125   4.663   1.560  1.00  0.00
ATOM   1731  CG2 THR A 226       4.099   5.428  -0.825  1.00  0.00
ATOM   1732  N   SER A 227       6.782   7.373  -1.036  1.00  0.00
ATOM   1733  CA  SER A 227       7.044   8.565  -1.870  1.00  1.00
ATOM   1734  C   SER A 227       6.653   8.102  -3.278  1.00  1.00
ATOM   1735  O   SER A 227       6.875   6.905  -3.556  1.00  1.00
ATOM   1736  CB  SER A 227       8.467   9.060  -1.846  1.00  1.00
ATOM   1737  OG  SER A 227       9.390   8.144  -2.396  1.00  1.00
ATOM   1738  N   THR A 228       6.083   9.003  -4.055  1.00  1.00
ATOM   1739  CA  THR A 228       5.690   8.647  -5.440  1.00  1.00
ATOM   1740  C   THR A 228       6.170   9.788  -6.336  1.00  1.00
ATOM   1741  O   THR A 228       5.948  10.974  -6.007  1.00  1.00
ATOM   1742  CB  THR A 228       4.182   8.270  -5.555  1.00  1.00
ATOM   1743  OG1 THR A 228       4.004   7.143  -4.633  1.00  1.00
ATOM   1744  CG2 THR A 228       3.719   7.885  -6.962  1.00  1.00
ATOM   1745  N   LEU A 229       6.893   9.394  -7.374  1.00  1.00
ATOM   1746  CA  LEU A 229       7.464  10.280  -8.380  1.00  1.00
ATOM   1747  C   LEU A 229       6.747  10.049  -9.718  1.00  1.00
ATOM   1748  O   LEU A 229       6.808   8.896 -10.193  1.00  2.00
ATOM   1749  CB  LEU A 229       8.968  10.054  -8.623  1.00  2.00
ATOM   1750  CG  LEU A 229       9.540  10.844  -9.816  1.00  1.00
ATOM   1751  CD1 LEU A 229       9.474  12.344  -9.548  1.00  1.00
ATOM   1752  CD2 LEU A 229      11.007  10.492 -10.033  1.00  1.00
ATOM   1753  N   ILE A 230       6.148  11.112 -10.232  1.00  2.00
ATOM   1754  CA  ILE A 230       5.474  10.939 -11.521  1.00  2.00
ATOM   1755  C   ILE A 230       6.565  10.833 -12.605  1.00  3.00
ATOM   1756  O   ILE A 230       7.345  11.753 -12.842  1.00  3.00
ATOM   1757  CB  ILE A 230       4.496  12.037 -12.017  1.00  2.00
ATOM   1758  CG1 ILE A 230       3.296  12.178 -11.068  1.00  2.00
ATOM   1759  CG2 ILE A 230       4.038  11.696 -13.476  1.00  2.00
ATOM   1760  CD1 ILE A 230       2.475  10.866 -10.941  1.00  3.00
ATOM   1761  N   THR A 231       6.524   9.665 -13.198  1.00  3.00
ATOM   1762  CA  THR A 231       7.404   9.288 -14.314  1.00  4.00
ATOM   1763  C   THR A 231       6.332   9.025 -15.398  1.00  5.00
ATOM   1764  O   THR A 231       5.254   8.480 -15.056  1.00  5.00
ATOM   1765  CB  THR A 231       8.383   8.077 -14.202  1.00  4.00
ATOM   1766  OG1 THR A 231       7.586   6.842 -14.300  1.00  5.00
ATOM   1767  CG2 THR A 231       9.268   8.056 -12.942  1.00  4.00
ATOM   1768  N   THR A 232       6.693   9.464 -16.595  1.00  5.00
ATOM   1769  CA  THR A 232       5.687   9.250 -17.687  1.00  5.00
ATOM   1770  C   THR A 232       6.360   9.301 -19.050  1.00  5.00
ATOM   1771  O   THR A 232       7.327   8.473 -19.108  1.00  6.00
ATOM   1772  CB  THR A 232       4.466  10.197 -17.395  1.00  5.00
ATOM   1773  OG1 THR A 232       3.377   9.650 -18.213  1.00  5.00
ATOM   1774  CG2 THR A 232       4.731  11.692 -17.603  1.00  5.00
TER    1775      THR A 232 
CONECT  329 1202
CONECT  338 1209
CONECT  346 1215
CONECT  350 1219
CONECT  359 1224
CONECT  366 1231
CONECT  370 1238
CONECT  377 1247
CONECT  382 1254
CONECT  392 1261
CONECT  400 1268
CONECT  408 1276
CONECT  420 1288
CONECT  428 1296
CONECT  434 1302
CONECT  441 1308
CONECT  449 1315
CONECT  458 1324
CONECT  469 1331
CONECT  477 1339
CONECT  483 1345
CONECT  488 1352
CONECT  495 1357
CONECT  502 1364
CONECT  508 1371
CONECT  520 1379
CONECT  527 1387
CONECT  535 1395
CONECT  540 1399
CONECT  548 1407
CONECT  553 1415
CONECT  560 1422
CONECT  566 1429
CONECT  573 1437
CONECT  579 1442
CONECT  591 1451
CONECT  599 1458
CONECT  606 1465
CONECT  614 1473
CONECT  622 1481
CONECT  630 1490
CONECT  638 1495
CONECT  645 1504
CONECT  653 1512
CONECT  660 1519
CONECT  669 1528
CONECT  683 1539
CONECT  690 1546
CONECT  701 1555
CONECT  708 1566
CONECT  712 1570
CONECT  720 1581
CONECT  726 1587
CONECT  731 1592
CONECT  737 1598
CONECT  744 1602
CONECT  748 1616
CONECT  756 1620
CONECT  768 1624
CONECT  777 1635
CONECT  786 1644
CONECT  793 1652
CONECT  801 1662
CONECT  808 1670
CONECT  816 1678
CONECT  824 1689
CONECT  830 1695
CONECT  844 1709
CONECT  850 1715
CONECT  861 1726
CONECT  868 1733
CONECT  874 1739
CONECT  883 1746
CONECT  891 1754
CONECT  900 1762
CONECT  906 1769
