# Supplementary material for: Detection of circular permutations by Protein Language Models
Source: Comput Struct Biotechnol J. 2024 Dec 30;27:214–20. doi: 10.1016/j.csbj.2024.12.029 (PMC11757225; doi:10.1016/j.csbj.2024.12.029)
Supplement: Supplementary file 1 — Supplementary material [file mmc1.zip › Original_results/2PEL_3CNA/ICARUS/2pel_and_3cna/2pel_on_3cna/intermediate/alignments_level_2_4_PUs/ali_2pel_2_1_52-on-3cna/2pel_2_1_52_3cna.kalign]

#===============================================================================
#Query In:     3cna
#Target In:    2pel_2_1_52
#Query chain:  A
#Target chain: A
#Query Out:    3cna_query.pdb
#Target Out:   2pel_2_1_52_3cna.pdb
#Kscore:         35.41
#Gscore:         40.45
#Jscore:        0.3190
#Mscore:        0.8448
#Tscore:        0.8095
#Nquery:      237
#Ntarget:     52
#Nsegments:   1
#Ncolumns:    238
#Ncover:      58
#Naligned:    51
#Nmatched:    51
#Nanchor:     47
#Nidentity:   20 (39.22!)
#RMSD-aligned: 1.58
#RMSD-matched: 1.58
#RMSD-anchor:  1.21
#MaxDist:      4.81
#Contact:      7.00
#Alignment  (X + Gap): 51 + 187 = 238
#Identities (@ matched + # unmatched): 20 + 0 = 20
#Others     (* matched + $ unmatched): 31 + 0 = 31
#SSEs       (A = ALPHA, B = BETA, C = COIL/LOOP)
#===============================================================================

ADTIVAVELDTYPNTDIGDPSYPHIGIDIKSVRSKKTAKWNMQDGKVGTAHIIYNSVDKRLSAVVSYPNADATSVSYDVD
--------------------------------------------------------------------------------
                                                                                

LNDVLPEWVRVGLSASTGLYKETNTILSWSFTSKLKSNSTHQTDALHFMFNQFSKDQKDLILQGDATTGTDGNLELTRVS
------------------------------------------AETVSFNFNSFSEGNPAINFQGDVTVLSNGNIQLTNL-
                                          *****@*@@*@@********@@@*@****@@**@@** 

SNGSPEG-SSVGRALFYAPVHIWESSAATVSFEATFAFLIKSPDSHPADGIAFFISNIDSSIPSGSTGRLLGLFPDAN
-----NKVNSVGRVLYAMPV----------------------------------------------------------
     ** *@@@@*@***@@                                                          


#===============================================================================

cbbbbbbbbbccbbccccccccccbbbbcccccccccccbbbbccccbbbbbbbcccccbbbbbbbccccccbbbbbbbc
--------------------------------------------------------------------------------
                                                                                

caaaccccbbbbbbbbbcccbbbbbbccbbbbbbbbccccccbbbbbbbbccccccccccbbcccccccccccbbccccc
------------------------------------------bbbbbbbbccbbccccccbbcccbbbcccccbbcccc-
                                          *****@*@@*@@********@@@*@****@@**@@** 

cccbbcc-ccbbbbcccccbbccccccccbbbbbbbbbbbbbcccccccbbbbbbccccccccccccccccccccccc
-----ccccbbbbbcccccc----------------------------------------------------------
     ** *@@@@*@***@@                                                          


#===============================================================================
