# Supplementary material for: Detection of circular permutations by Protein Language Models
Source: Comput Struct Biotechnol J. 2024 Dec 30;27:214–20. doi: 10.1016/j.csbj.2024.12.029 (PMC11757225; doi:10.1016/j.csbj.2024.12.029)
Supplement: Supplementary file 1 — Supplementary material [file mmc1.zip › Original_results/2PEL_3CNA/ICARUS/2pel_and_3cna/2pel_on_3cna/intermediate/alignments_level_2_4_PUs/ali_2pel_2_1_52-on-3cna/2pel_2_1_52_3cna.wpairs]

#Query In:   3cna A
#Target In:  2pel_2_1_52.pdb A
#Query Out:  3cna_query.pdb
#Target Out: 2pel_2_1_52_3cna.pdb
#51 237 52
A:1:A | - | -
A:2:D | - | -
A:3:T | - | -
A:4:I | - | -
A:5:V | - | -
A:6:A | - | -
A:7:V | - | -
A:8:E | - | -
A:9:L | - | -
A:10:D | - | -
A:11:T | - | -
A:12:Y | - | -
A:13:P | - | -
A:14:N | - | -
A:15:T | - | -
A:16:D | - | -
A:17:I | - | -
A:18:G | - | -
A:19:D | - | -
A:20:P | - | -
A:21:S | - | -
A:22:Y | - | -
A:23:P | - | -
A:24:H | - | -
A:25:I | - | -
A:26:G | - | -
A:27:I | - | -
A:28:D | - | -
A:29:I | - | -
A:30:K | - | -
A:31:S | - | -
A:32:V | - | -
A:33:R | - | -
A:34:S | - | -
A:35:K | - | -
A:36:K | - | -
A:37:T | - | -
A:38:A | - | -
A:39:K | - | -
A:40:W | - | -
A:41:N | - | -
A:42:M | - | -
A:43:Q | - | -
A:44:D | - | -
A:45:G | - | -
A:46:K | - | -
A:47:V | - | -
A:48:G | - | -
A:49:T | - | -
A:50:A | - | -
A:51:H | - | -
A:52:I | - | -
A:53:I | - | -
A:54:Y | - | -
A:55:N | - | -
A:56:S | - | -
A:57:V | - | -
A:58:D | - | -
A:59:K | - | -
A:60:R | - | -
A:61:L | - | -
A:62:S | - | -
A:63:A | - | -
A:64:V | - | -
A:65:V | - | -
A:66:S | - | -
A:67:Y | - | -
A:68:P | - | -
A:69:N | - | -
A:70:A | - | -
A:71:D | - | -
A:72:A | - | -
A:73:T | - | -
A:74:S | - | -
A:75:V | - | -
A:76:S | - | -
A:77:Y | - | -
A:78:D | - | -
A:79:V | - | -
A:80:D | - | -
A:81:L | - | -
A:82:N | - | -
A:83:D | - | -
A:84:V | - | -
A:85:L | - | -
A:86:P | - | -
A:87:E | - | -
A:88:W | - | -
A:89:V | - | -
A:90:R | - | -
A:91:V | - | -
A:92:G | - | -
A:93:L | - | -
A:94:S | - | -
A:95:A | - | -
A:96:S | - | -
A:97:T | - | -
A:98:G | - | -
A:99:L | - | -
A:100:Y | - | -
A:101:K | - | -
A:102:E | - | -
A:103:T | - | -
A:104:N | - | -
A:105:T | - | -
A:106:I | - | -
A:107:L | - | -
A:108:S | - | -
A:109:W | - | -
A:110:S | - | -
A:111:F | - | -
A:112:T | - | -
A:113:S | - | -
A:114:K | - | -
A:115:L | - | -
A:116:K | - | -
A:117:S | - | -
A:118:N | - | -
A:119:S | - | -
A:120:T | - | -
A:121:H | - | -
A:122:Q | - | -
A:123:T | A:1:A | *
A:124:D | A:2:E | *
A:125:A | A:3:T | *
A:126:L | A:4:V | *
A:127:H | A:5:S | *
A:128:F | A:6:F | *
A:129:M | A:7:N | *
A:130:F | A:8:F | *
A:131:N | A:9:N | *
A:132:Q | A:10:S | *
A:133:F | A:11:F | *
A:134:S | A:12:S | *
A:135:K | A:13:E | *
A:136:D | A:14:G | *
A:137:Q | A:15:N | *
A:138:K | A:16:P | *
A:139:D | A:17:A | *
A:140:L | A:18:I | *
A:141:I | A:19:N | *
A:142:L | A:20:F | *
A:143:Q | A:21:Q | *
A:144:G | A:22:G | *
A:145:D | A:23:D | *
A:146:A | A:24:V | *
A:147:T | A:25:T | *
A:148:T | A:26:V | *
A:149:G | A:27:L | *
A:150:T | A:28:S | *
A:151:D | A:29:N | *
A:152:G | A:30:G | *
A:153:N | A:31:N | *
A:154:L | A:32:I | *
A:155:E | A:33:Q | *
A:156:L | A:34:L | *
A:157:T | A:35:T | *
A:158:R | A:36:N | *
A:159:V | A:37:L | *
A:160:S | - | -
A:161:S | - | -
A:162:N | - | -
A:163:G | - | -
A:164:S | - | -
A:165:P | - | -
A:166:E | A:38:N | *
A:167:G | A:39:K | *
 - | A:40:V | -
A:168:S | A:41:N | *
A:169:S | A:42:S | *
A:170:V | A:43:V | *
A:171:G | A:44:G | *
A:172:R | A:45:R | *
A:173:A | A:46:V | *
A:174:L | A:47:L | *
A:175:F | A:48:Y | *
A:176:Y | A:49:A | *
A:177:A | A:50:M | *
A:178:P | A:51:P | *
A:179:V | A:52:V | *
A:180:H | - | -
A:181:I | - | -
A:182:W | - | -
A:183:E | - | -
A:184:S | - | -
A:185:S | - | -
A:186:A | - | -
A:187:A | - | -
A:188:T | - | -
A:189:V | - | -
A:190:S | - | -
A:191:F | - | -
A:192:E | - | -
A:193:A | - | -
A:194:T | - | -
A:195:F | - | -
A:196:A | - | -
A:197:F | - | -
A:198:L | - | -
A:199:I | - | -
A:200:K | - | -
A:201:S | - | -
A:202:P | - | -
A:203:D | - | -
A:204:S | - | -
A:205:H | - | -
A:206:P | - | -
A:207:A | - | -
A:208:D | - | -
A:209:G | - | -
A:210:I | - | -
A:211:A | - | -
A:212:F | - | -
A:213:F | - | -
A:214:I | - | -
A:215:S | - | -
A:216:N | - | -
A:217:I | - | -
A:218:D | - | -
A:219:S | - | -
A:220:S | - | -
A:221:I | - | -
A:222:P | - | -
A:223:S | - | -
A:224:G | - | -
A:225:S | - | -
A:226:T | - | -
A:227:G | - | -
A:228:R | - | -
A:229:L | - | -
A:230:L | - | -
A:231:G | - | -
A:232:L | - | -
A:233:F | - | -
A:234:P | - | -
A:235:D | - | -
A:236:A | - | -
A:237:N | - | -
