# Supplementary material for: Detection of circular permutations by Protein Language Models
Source: Comput Struct Biotechnol J. 2024 Dec 30;27:214–20. doi: 10.1016/j.csbj.2024.12.029 (PMC11757225; doi:10.1016/j.csbj.2024.12.029)
Supplement: Supplementary file 1 — Supplementary material [file mmc1.zip › Original_results/2PEL_3CNA/ICARUS/2pel_and_3cna/2pel_on_3cna/intermediate/alignments_level_2_4_PUs/ali_2pel_2_1_52-on-3cna/kpax.log]

------------------------------------------------------------------------------
Kpax 5.0.5 log starting at Wed Jun 12 18:31:00 2024 on host stark01-server.
------------------------------------------------------------------------------

/home/data/t030413/ICARUS/ICARUS-main/bin/kpax/bin/kpax5.1.3.x64 -conect \
-nosubdirs -nohex -novmd -nojmol -nomatrix -nosse -nofasta -nopir -nokrmsd \
-noprofit -nohits -notops -norank -norainbow -pdb \
/home/data/t030413/ICARUS/ICARUS-main/icarus_output/PDBs_Stand/3cna \
/home/data/t030413/ICARUS/ICARUS-main/icarus_output/PDBs_Clean/2pel/Peeling/2pel_2_1_52.pdb
-----------------------------------------------------------------
Hostname:                       stark01-server
Main memory:                    2051693 Mb
CPUs online:                    256
GPUs online:                    0
Compute threads:                128
KPAX_ROOT:                      NULL
KPAX_DATABASE:                  NULL
KPAX_CACHE:                     NULL
KPAX_RESULTS:                   NULL
KPAX_JOB:                       
KPAX_CPUS:                      256
KPAX_GPUS:                      1
System folder:                  ./kpax_database/
Cache folder:                   ./
Results folder:                 ./kpax_results/
Source folder:                  (null)
Strip hydrogens:                0
-----------------------------------------------------------------
Top matches to align:           64 (-top)
Top hits to show and output:    40 (-show)
Banded alignment mode:          No (-nobanded)
Banded alignment similarity:    0.00 (-filter)
Alignment trace weight:         0.50 (-trace)
Alignment spatial weight:       0.50 (-spatial)
Alignment Blosum62 weight:      0.00 (-blosum)
Alignment gap open penalty:     0.10 (-rho)
Alignment gap extend penalty:   0.00 (-eta)
Alignment alpha penalty factor: 2.00 (-alpha)
Alignment beta penalty factor:  1.00 (-beta)
Alignment loop penalty factor:  0.50 (-gamma)
Alignment K-score scale factor: 1.00 (-sigma)
Alignment G-score scale factor: 1.00 (-tau)
Top CATH matches to output:     10 (-ncath)
-----------------------------------------------------------------
Correlation scoring order:      15
Re-scoring order:               0
Top solutions to consider:      5
Max solutions:                  20
Database import order:          0
Receptor range angle:           180.00
Ligand range angle:             180.00
Receptor step size:             20.00
Ligand step size:               10.00
Distance range:                 6.00
Distance step:                  0.80
-----------------------------------------------------------------

Using LOG file: ./kpax_results/kpax.log
Done 1 alignments for 1 targets in 0.0008 seconds (1182/s).
Done 1 superpositions in 0.0040 seconds (248/s).
Writing QUERY pdb file:  ./kpax_results/3cna_query.pdb
Writing TARGET pdb file: ./kpax_results/2pel_2_1_52_3cna.pdb
Writing CONECT pdb file: ./kpax_results/2pel_2_1_52_3cna_conect.pdb
Writing TARGET pdb file: ./kpax_results/2pel_2_1_52_3cna_conect.pdb

================================================================================================================
Top 1 matches for 3cna (length 237) [0.0.0.0] -> [0.0.0.0] (1/1) ROC AUC = 1.000000
================================================================================================================
 Rank  K-Score  G-Score J-Score M-Score T-Score   RMSD   N/*   D/$   I/@   P/!   Len  Seg  TP   Match [Family]
=====  =======  ======= ======= ======= =======   ====   ===   ===   ===   ===   ===  ===  ==  =================
    1    35.41    40.45  0.3190  0.8448  0.8095   1.58    51    52    20  39.2    52    1  +1  2pel_2_1_52[0.0.0.0]
================================================================================================================
 Mean    35.41    40.45  0.3190  0.8448  0.8095   1.58    51    52    20  39.2    52    1   1
================================================================================================================

Done 1 queries in 0.01 seconds (0.00 minutes).
Peak  memory allocation: 291 Mb.
Total memory on exit: 0 Mb.
Kpax finished in a total of 0.03 seconds (0.00 minutes).


------------------------------------------------------------------------------
Kpax 5.0.5 log stopping at Wed Jun 12 18:31:00 2024 on host stark01-server.
------------------------------------------------------------------------------
