# Supplementary material for: Detection of circular permutations by Protein Language Models
Source: Comput Struct Biotechnol J. 2024 Dec 30;27:214–20. doi: 10.1016/j.csbj.2024.12.029 (PMC11757225; doi:10.1016/j.csbj.2024.12.029)
Supplement: Supplementary file 1 — Supplementary material [file mmc1.zip › Original_results/2PEL_3CNA/ICARUS/2pel_and_3cna/2pel_on_3cna/intermediate/alignments_level_2_4_PUs/ali_2pel_2_53_82-on-rYYz8fhecX/2pel_2_53_82_rYYz8fhecX.kpairs]

#===============================================================================
#Query In:     rYYz8fhecX
#Target In:    2pel_2_53_82
#Query chain:  A
#Target chain: A
#Query Out:    rYYz8fhecX_query.pdb
#Target Out:   2pel_2_53_82_rYYz8fhecX.pdb
#Kscore:         20.98
#Gscore:         17.37
#Jscore:        0.2808
#Mscore:        0.6844
#Tscore:        0.5324
#Nquery:      186
#Ntarget:     30
#Nsegments:   1
#Ncolumns:    188
#Ncover:      30
#Naligned:    28
#Nmatched:    28
#Nanchor:     23
#Nidentity:   10 (35.71!)
#RMSD-aligned: 2.25
#RMSD-matched: 2.25
#RMSD-anchor:  1.98
#MaxDist:      5.29
#Contact:      7.00
#Alignment  (X + Gap): 28 + 160 = 188
#Identities (@ matched + # unmatched): 10 + 0 = 10
#Others     (* matched + $ unmatched): 18 + 0 = 18
#Tmatrix (Target Out = Tmatrix * Target In):
# 0.094139 0.978991 -0.180870 11.130217
# -0.076825 0.188278 0.979106 13.014002
# 0.992590 -0.078277 0.092935 10.793954
# 0.000000 0.000000 0.000000 1.000000
#===============================================================================
#  Posn   Dist  K-Score  G-Score  SegID   Query        Target
#===============================================================================
    1    -1.00   0.0000   0.0000    0   A:1:ALA        -         -
    2    -1.00   0.0000   0.0000    0   A:2:ASP        -         -
    3    -1.00   0.0000   0.0000    0   A:3:THR        -         -
    4    -1.00   0.0000   0.0000    0   A:4:ILE        -         -
    5    -1.00   0.0000   0.0000    0   A:5:VAL        -         -
    6    -1.00   0.0000   0.0000    0   A:6:ALA        -         -
    7    -1.00   0.0000   0.0000    0   A:7:VAL        -         -
    8    -1.00   0.0000   0.0000    0   A:8:GLU        -         -
    9    -1.00   0.0000   0.0000    0   A:9:LEU        -         -
   10    -1.00   0.0000   0.0000    0   A:10:ASP       -         -
   11    -1.00   0.0000   0.0000    0   A:11:THR       -         -
   12    -1.00   0.0000   0.0000    0   A:12:TYR       -         -
   13    -1.00   0.0000   0.0000    0   A:13:PRO       -         -
   14    -1.00   0.0000   0.0000    0   A:14:ASN       -         -
   15    -1.00   0.0000   0.0000    0   A:15:THR       -         -
   16    -1.00   0.0000   0.0000    0   A:16:ASP       -         -
   17    -1.00   0.0000   0.0000    0   A:17:ILE       -         -
   18    -1.00   0.0000   0.0000    0   A:18:GLY       -         -
   19    -1.00   0.0000   0.0000    0   A:19:ASP       -         -
   20    -1.00   0.0000   0.0000    0   A:20:PRO       -         -
   21    -1.00   0.0000   0.0000    0   A:21:SER       -         -
   22    -1.00   0.0000   0.0000    0   A:22:TYR       -         -
   23    -1.00   0.0000   0.0000    0   A:23:PRO       -         -
   24    -1.00   0.0000   0.0000    0   A:24:HIS       -         -
   25    -1.00   0.0000   0.0000    0   A:25:ILE       -         -
   26    -1.00   0.0000   0.0000    0   A:26:GLY       -         -
   27    -1.00   0.0000   0.0000    0   A:27:ILE       -         -
   28    -1.00   0.0000   0.0000    0   A:28:ASP       -         -
   29    -1.00   0.0000   0.0000    0   A:29:ILE       -         -
   30    -1.00   0.0000   0.0000    0   A:30:LYS       -         -
   31    -1.00   0.0000   0.0000    0   A:31:SER       -         -
   32    -1.00   0.0000   0.0000    0   A:32:VAL       -         -
   33    -1.00   0.0000   0.0000    0   A:33:ARG       -         -
   34    -1.00   0.0000   0.0000    0   A:34:SER       -         -
   35    -1.00   0.0000   0.0000    0   A:35:LYS       -         -
   36    -1.00   0.0000   0.0000    0   A:36:LYS       -         -
   37    -1.00   0.0000   0.0000    0   A:37:THR       -         -
   38    -1.00   0.0000   0.0000    0   A:38:ALA       -         -
   39    -1.00   0.0000   0.0000    0   A:39:LYS       -         -
   40    -1.00   0.0000   0.0000    0   A:40:TRP       -         -
   41    -1.00   0.0000   0.0000    0   A:41:ASN       -         -
   42    -1.00   0.0000   0.0000    0   A:42:MET       -         -
   43    -1.00   0.0000   0.0000    0   A:43:GLN       -         -
   44    -1.00   0.0000   0.0000    0   A:44:ASP       -         -
   45    -1.00   0.0000   0.0000    0   A:45:GLY       -         -
   46    -1.00   0.0000   0.0000    0   A:46:LYS       -         -
   47    -1.00   0.0000   0.0000    0   A:47:VAL       -         -
   48    -1.00   0.0000   0.0000    0   A:48:GLY       -         -
   49    -1.00   0.0000   0.0000    0   A:49:THR       -         -
   50    -1.00   0.0000   0.0000    0   A:50:ALA       -         -
   51    -1.00   0.0000   0.0000    0   A:51:HIS       -         -
   52    -1.00   0.0000   0.0000    0   A:52:ILE       -         -
   53    -1.00   0.0000   0.0000    0   A:53:ILE       -         -
   54    -1.00   0.0000   0.0000    0   A:54:TYR       -         -
   55    -1.00   0.0000   0.0000    0   A:55:ASN       -         -
   56    -1.00   0.0000   0.0000    0   A:56:SER       -         -
   57    -1.00   0.0000   0.0000    0   A:57:VAL       -         -
   58    -1.00   0.0000   0.0000    0   A:58:ASP       -         -
   59    -1.00   0.0000   0.0000    0   A:59:LYS       -         -
   60    -1.00   0.0000   0.0000    0   A:60:ARG       -         -
   61    -1.00   0.0000   0.0000    0   A:61:LEU       -         -
   62    -1.00   0.0000   0.0000    0   A:62:SER       -         -
   63    -1.00   0.0000   0.0000    0   A:63:ALA       -         -
   64    -1.00   0.0000   0.0000    0   A:64:VAL       -         -
   65    -1.00   0.0000   0.0000    0   A:65:VAL       -         -
   66    -1.00   0.0000   0.0000    0   A:66:SER       -         -
   67    -1.00   0.0000   0.0000    0   A:67:TYR       -         -
   68    -1.00   0.0000   0.0000    0   A:68:PRO       -         -
   69    -1.00   0.0000   0.0000    0   A:69:ASN       -         -
   70    -1.00   0.0000   0.0000    0   A:70:ALA       -         -
   71    -1.00   0.0000   0.0000    0   A:71:ASP       -         -
   72    -1.00   0.0000   0.0000    0   A:72:ALA       -         -
   73    -1.00   0.0000   0.0000    0   A:73:THR       -         -
   74    -1.00   0.0000   0.0000    0   A:74:SER       -         -
   75    -1.00   0.0000   0.0000    0   A:75:VAL       -         -
   76    -1.00   0.0000   0.0000    0   A:76:SER       -         -
   77    -1.00   0.0000   0.0000    0   A:77:TYR       -         -
   78    -1.00   0.0000   0.0000    0   A:78:ASP       -         -
   79    -1.00   0.0000   0.0000    0   A:79:VAL       -         -
   80    -1.00   0.0000   0.0000    0   A:80:ASP       -         -
   81    -1.00   0.0000   0.0000    0   A:81:LEU       -         -
   82    -1.00   0.0000   0.0000    0   A:82:ASN       -         -
   83    -1.00   0.0000   0.0000    0   A:83:ASP       -         -
   84    -1.00   0.0000   0.0000    0   A:84:VAL       -         -
   85    -1.00   0.0000   0.0000    0   A:85:LEU       -         -
   86    -1.00   0.0000   0.0000    0   A:86:PRO       -         -
   87    -1.00   0.0000   0.0000    0   A:87:GLU       -         -
   88    -1.00   0.0000   0.0000    0   A:88:TRP       -         -
   89    -1.00   0.0000   0.0000    0   A:89:VAL       -         -
   90    -1.00   0.0000   0.0000    0   A:90:ARG       -         -
   91    -1.00   0.0000   0.0000    0   A:91:VAL       -         -
   92    -1.00   0.0000   0.0000    0   A:92:GLY       -         -
   93    -1.00   0.0000   0.0000    0   A:93:LEU       -         -
   94    -1.00   0.0000   0.0000    0   A:94:SER       -         -
   95    -1.00   0.0000   0.0000    0   A:95:ALA       -         -
   96    -1.00   0.0000   0.0000    0   A:96:SER       -         -
   97    -1.00   0.0000   0.0000    0   A:97:THR       -         -
   98    -1.00   0.0000   0.0000    0   A:98:GLY       -         -
   99    -1.00   0.0000   0.0000    0   A:99:LEU       -         -
  100    -1.00   0.0000   0.0000    0   A:100:TYR      -         -
  101    -1.00   0.0000   0.0000    0   A:101:LYS      -         -
  102    -1.00   0.0000   0.0000    0   A:102:GLU      -         -
  103    -1.00   0.0000   0.0000    0   A:103:THR      -         -
  104    -1.00   0.0000   0.0000    0   A:104:ASN      -         -
  105    -1.00   0.0000   0.0000    0   A:105:THR      -         -
  106    -1.00   0.0000   0.0000    0   A:106:ILE      -         -
  107    -1.00   0.0000   0.0000    0   A:107:LEU      -         -
  108    -1.00   0.0000   0.0000    0   A:108:SER      -         -
  109    -1.00   0.0000   0.0000    0   A:109:TRP      -         -
  110    -1.00   0.0000   0.0000    0   A:110:SER      -         -
  111    -1.00   0.0000   0.0000    0   A:111:PHE      -         -
  112    -1.00   0.0000   0.0000    0   A:112:THR      -         -
  113    -1.00   0.0000   0.0000    0   A:113:SER      -         -
  114    -1.00   0.0000   0.0000    0   A:114:LYS      -         -
  115    -1.00   0.0000   0.0000    0   A:115:LEU      -         -
  116    -1.00   0.0000   0.0000    0   A:116:LYS      -         -
  117    -1.00   0.0000   0.0000    0   A:117:SER      -         -
  118    -1.00   0.0000   0.0000    0   A:118:ASN      -         -
  119    -1.00   0.0000   0.0000    0   A:119:SER      -         -
  120    -1.00   0.0000   0.0000    0   A:120:THR      -         -
  121    -1.00   0.0000   0.0000    0   A:121:HIS      -         -
  122    -1.00   0.0000   0.0000    0   A:122:GLN      -         -
  123    -1.00   0.0000   0.0000    0   A:160:SER      -         -
  124    -1.00   0.0000   0.0000    0   A:161:SER      -         -
  125    -1.00   0.0000   0.0000    0   A:162:ASN      -         -
  126    -1.00   0.0000   0.0000    0   A:163:GLY      -         -
  127    -1.00   0.0000   0.0000    0   A:164:SER      -         -
  128    -1.00   0.0000   0.0000    0   A:165:PRO      -         -
  129     0.81   0.8634   0.9206    1   A:180:HIS    A:53:ARG    *
  130     0.91   0.3298   0.8996    1   A:181:ILE    A:54:ILE    @
  131     2.00   0.1509   0.5990    1   A:182:TRP    A:55:TRP    @
  132     1.72   0.2246   0.6864    1   A:183:GLU    A:56:SER    *
  133    -1.00   0.0000   0.0000    0     -          A:57:SER    -
  134     1.44   0.1140   0.7676    1   A:184:SER    A:58:ALA    *
  135     1.58   0.1339   0.7285    1   A:185:SER    A:59:THR    *
  136     3.14   0.0208   0.2838    1   A:186:ALA    A:60:GLY    *
  137     2.79   0.0100   0.3718    1   A:187:ALA    A:61:ASN    *
  138     3.48   0.1575   0.2126    1   A:188:THR    A:62:VAL    *
  139     1.85   0.1748   0.6462    1   A:189:VAL    A:63:ALA    *
  140     1.41   0.4563   0.7746    1   A:190:SER    A:64:SER    @
  141     2.15   0.7443   0.5539    1   A:191:PHE    A:65:PHE    @
  142     3.06   0.8342   0.3022    1   A:192:GLU    A:66:LEU    *
  143     2.98   0.8143   0.3212    1   A:193:ALA    A:67:THR    *
  144     2.49   0.7448   0.4541    1   A:194:THR    A:68:SER    *
  145     1.46   0.8540   0.7606    1   A:195:PHE    A:69:PHE    @
  146     0.77   0.8361   0.9268    1   A:196:ALA    A:70:SER    *
  147     0.78   0.7306   0.9244    1   A:197:PHE    A:71:PHE    @
  148     1.16   0.7728   0.8425    1   A:198:LEU    A:72:GLU    *
  149     0.96   0.6034   0.8891    1   A:199:ILE    A:73:MET    *
  150     0.91   0.3069   0.8992    1   A:200:LYS    A:74:LYS    @
  151     1.71   0.1070   0.6873    1   A:201:SER    A:75:ASP    *
  152     1.81   0.1290   0.6575    1   A:202:PRO    A:76:ILE    *
  153    -1.00   0.0000   0.0000    0     -          A:77:LYS    -
  154     3.64   0.0416   0.1842    0   A:203:ASP    A:78:ASP    @
  155     5.29   0.0046   0.0281    0   A:204:SER    A:79:TYR    *
  156     0.88   0.3518   0.9052    0   A:205:HIS    A:80:ASP    *
  157     1.44   0.4173   0.7676    0   A:206:PRO    A:81:PRO    @
  158     2.76   0.4436   0.3789    0   A:207:ALA    A:82:ALA    @
  159    -1.00   0.0000   0.0000    0   A:208:ASP      -         -
  160    -1.00   0.0000   0.0000    0   A:209:GLY      -         -
  161    -1.00   0.0000   0.0000    0   A:210:ILE      -         -
  162    -1.00   0.0000   0.0000    0   A:211:ALA      -         -
  163    -1.00   0.0000   0.0000    0   A:212:PHE      -         -
  164    -1.00   0.0000   0.0000    0   A:213:PHE      -         -
  165    -1.00   0.0000   0.0000    0   A:214:ILE      -         -
  166    -1.00   0.0000   0.0000    0   A:215:SER      -         -
  167    -1.00   0.0000   0.0000    0   A:216:ASN      -         -
  168    -1.00   0.0000   0.0000    0   A:217:ILE      -         -
  169    -1.00   0.0000   0.0000    0   A:218:ASP      -         -
  170    -1.00   0.0000   0.0000    0   A:219:SER      -         -
  171    -1.00   0.0000   0.0000    0   A:220:SER      -         -
  172    -1.00   0.0000   0.0000    0   A:221:ILE      -         -
  173    -1.00   0.0000   0.0000    0   A:222:PRO      -         -
  174    -1.00   0.0000   0.0000    0   A:223:SER      -         -
  175    -1.00   0.0000   0.0000    0   A:224:GLY      -         -
  176    -1.00   0.0000   0.0000    0   A:225:SER      -         -
  177    -1.00   0.0000   0.0000    0   A:226:THR      -         -
  178    -1.00   0.0000   0.0000    0   A:227:GLY      -         -
  179    -1.00   0.0000   0.0000    0   A:228:ARG      -         -
  180    -1.00   0.0000   0.0000    0   A:229:LEU      -         -
  181    -1.00   0.0000   0.0000    0   A:230:LEU      -         -
  182    -1.00   0.0000   0.0000    0   A:231:GLY      -         -
  183    -1.00   0.0000   0.0000    0   A:232:LEU      -         -
  184    -1.00   0.0000   0.0000    0   A:233:PHE      -         -
  185    -1.00   0.0000   0.0000    0   A:234:PRO      -         -
  186    -1.00   0.0000   0.0000    0   A:235:ASP      -         -
  187    -1.00   0.0000   0.0000    0   A:236:ALA      -         -
  188    -1.00   0.0000   0.0000    0   A:237:ASN      -         -
