# Supplementary material for: Detection of circular permutations by Protein Language Models
Source: Comput Struct Biotechnol J. 2024 Dec 30;27:214–20. doi: 10.1016/j.csbj.2024.12.029 (PMC11757225; doi:10.1016/j.csbj.2024.12.029)
Supplement: Supplementary file 1 — Supplementary material [file mmc1.zip › Original_results/2PEL_3CNA/ICARUS/2pel_and_3cna/2pel_on_3cna/intermediate/alignments_level_2_4_PUs/ali_2pel_2_53_82-on-rYYz8fhecX/2pel_2_53_82_rYYz8fhecX_conect.pdb]

REMARK  File written by Kpax 5.0.5 on Wed Jun 12 18:31:00 2024.
REMARK  Query:      rYYz8fhecX
ATOM      1  N   ALA A   1      29.489  21.099   0.203  1.00  0.00
ATOM      2  CA  ALA A   1      29.759  20.207   1.338  1.00  0.00
ATOM      3  C   ALA A   1      28.522  19.333   1.635  1.00  0.00
ATOM      4  O   ALA A   1      27.777  18.960   0.734  1.00  0.00
ATOM      5  CB  ALA A   1      30.095  21.040   2.592  1.00  0.00
ATOM      6  N   ASP A   2      28.378  19.065   2.928  1.00  0.00
ATOM      7  CA  ASP A   2      27.255  18.253   3.413  1.00  0.00
ATOM      8  C   ASP A   2      26.053  19.182   3.684  1.00  0.00
ATOM      9  O   ASP A   2      26.133  20.122   4.468  1.00  0.00
ATOM     10  CB  ASP A   2      27.644  17.542   4.720  1.00  0.00
ATOM     11  CG  ASP A   2      26.972  16.162   4.812  1.00  0.00
ATOM     12  OD1 ASP A   2      25.715  16.146   4.901  1.00  0.00
ATOM     13  OD2 ASP A   2      27.752  15.170   4.800  1.00  0.00
ATOM     14  N   THR A   3      24.983  18.851   2.973  1.00  0.00
ATOM     15  CA  THR A   3      23.748  19.646   3.081  1.00  0.00
ATOM     16  C   THR A   3      22.678  18.752   3.739  1.00  0.00
ATOM     17  O   THR A   3      22.784  17.527   3.738  1.00  0.00
ATOM     18  CB  THR A   3      23.318  20.083   1.669  1.00  0.00
ATOM     19  OG1 THR A   3      21.894  20.082   1.574  1.00  0.00
ATOM     20  CG2 THR A   3      23.864  19.073   0.640  1.00  0.00
ATOM     21  N   ILE A   4      21.687  19.438   4.286  1.00  0.00
ATOM     22  CA  ILE A   4      20.555  18.768   4.926  1.00  0.00
ATOM     23  C   ILE A   4      19.363  19.751   4.935  1.00  0.00
ATOM     24  O   ILE A   4      19.556  20.963   4.897  1.00  0.00
ATOM     25  CB  ILE A   4      20.873  18.299   6.352  1.00  0.00
ATOM     26  CG1 ILE A   4      20.693  19.444   7.364  1.00  0.00
ATOM     27  CG2 ILE A   4      22.302  17.732   6.415  1.00  0.00
ATOM     28  CD1 ILE A   4      20.949  20.791   6.659  1.00  0.00
ATOM     29  N   VAL A   5      18.201  19.137   4.966  1.00  0.00
ATOM     30  CA  VAL A   5      16.900  19.813   5.076  1.00  0.00
ATOM     31  C   VAL A   5      16.096  18.828   5.960  1.00  0.00
ATOM     32  O   VAL A   5      16.013  17.644   5.627  1.00  0.00
ATOM     33  CB  VAL A   5      16.222  19.965   3.706  1.00  0.00
ATOM     34  CG1 VAL A   5      14.794  20.526   3.850  1.00  0.00
ATOM     35  CG2 VAL A   5      17.048  20.902   2.804  1.00  0.00
ATOM     36  N   ALA A   6      15.671  19.316   7.118  1.00  0.00
ATOM     37  CA  ALA A   6      14.997  18.419   8.069  1.00  0.00
ATOM     38  C   ALA A   6      13.975  19.212   8.910  1.00  0.00
ATOM     39  O   ALA A   6      13.861  20.429   8.795  1.00  0.00
ATOM     40  CB  ALA A   6      16.040  17.754   8.990  1.00  0.00
ATOM     41  N   VAL A   7      13.266  18.418   9.692  1.00  0.00
ATOM     42  CA  VAL A   7      12.238  18.884  10.626  1.00  0.00
ATOM     43  C   VAL A   7      12.738  18.528  12.046  1.00  0.00
ATOM     44  O   VAL A   7      13.028  17.368  12.335  1.00  0.00
ATOM     45  CB  VAL A   7      10.915  18.149  10.339  1.00  0.00
ATOM     46  CG1 VAL A   7      10.883  17.642   8.887  1.00  0.00
ATOM     47  CG2 VAL A   7      10.734  16.984  11.328  1.00  0.00
ATOM     48  N   GLU A   8      12.864  19.575  12.853  1.00  0.00
ATOM     49  CA  GLU A   8      13.439  19.423  14.188  1.00  0.00
ATOM     50  C   GLU A   8      12.397  19.481  15.319  1.00  0.00
ATOM     51  O   GLU A   8      11.479  20.295  15.308  1.00  0.00
ATOM     52  CB  GLU A   8      14.520  20.497  14.434  1.00  0.00
ATOM     53  CG  GLU A   8      14.018  21.451  15.537  1.00  0.00
ATOM     54  CD  GLU A   8      14.932  22.688  15.609  1.00  0.00
ATOM     55  OE1 GLU A   8      16.109  22.482  16.008  1.00  0.00
ATOM     56  OE2 GLU A   8      14.409  23.781  15.265  1.00  0.00
ATOM     57  N   LEU A   9      12.671  18.623  16.295  1.00  0.00
ATOM     58  CA  LEU A   9      11.914  18.585  17.552  1.00  0.00
ATOM     59  C   LEU A   9      12.839  19.138  18.664  1.00  0.00
ATOM     60  O   LEU A   9      13.624  18.399  19.253  1.00  0.00
ATOM     61  CB  LEU A   9      11.530  17.134  17.902  1.00  0.00
ATOM     62  CG  LEU A   9      11.231  16.336  16.620  1.00  0.00
ATOM     63  CD1 LEU A   9      10.529  15.012  16.977  1.00  0.00
ATOM     64  CD2 LEU A   9      10.346  17.168  15.674  1.00  0.00
ATOM     65  N   ASP A  10      12.712  20.444  18.853  1.00  0.00
ATOM     66  CA  ASP A  10      13.559  21.160  19.815  1.00  0.00
ATOM     67  C   ASP A  10      12.818  21.330  21.154  1.00  0.00
ATOM     68  O   ASP A  10      11.961  22.200  21.297  1.00  0.00
ATOM     69  CB  ASP A  10      13.913  22.545  19.234  1.00  0.00
ATOM     70  CG  ASP A  10      15.436  22.760  19.256  1.00  0.00
ATOM     71  OD1 ASP A  10      16.000  22.880  18.135  1.00  0.00
ATOM     72  OD2 ASP A  10      15.973  22.803  20.395  1.00  0.00
ATOM     73  N   THR A  11      13.210  20.476  22.095  1.00  0.00
ATOM     74  CA  THR A  11      12.602  20.524  23.434  1.00  0.00
ATOM     75  C   THR A  11      13.354  21.563  24.291  1.00  0.00
ATOM     76  O   THR A  11      12.927  21.912  25.389  1.00  0.00
ATOM     77  CB  THR A  11      12.683  19.140  24.104  1.00  0.00
ATOM     78  OG1 THR A  11      14.038  18.918  24.503  1.00  0.00
ATOM     79  CG2 THR A  11      12.290  18.031  23.111  1.00  0.00
ATOM     80  N   TYR A  12      14.478  22.002  23.728  1.00  0.00
ATOM     81  CA  TYR A  12      15.348  22.941  24.438  1.00  0.00
ATOM     82  C   TYR A  12      15.490  24.287  23.707  1.00  0.00
ATOM     83  O   TYR A  12      16.160  24.396  22.682  1.00  0.00
ATOM     84  CB  TYR A  12      16.751  22.326  24.644  1.00  0.00
ATOM     85  CG  TYR A  12      17.399  23.057  25.839  1.00  0.00
ATOM     86  CD1 TYR A  12      17.643  22.370  27.032  1.00  0.00
ATOM     87  CD2 TYR A  12      17.820  24.384  25.687  1.00  0.00
ATOM     88  CE1 TYR A  12      18.292  23.023  28.088  1.00  0.00
ATOM     89  CE2 TYR A  12      18.469  25.035  26.742  1.00  0.00
ATOM     90  CZ  TYR A  12      18.726  24.345  27.933  1.00  0.00
ATOM     91  OH  TYR A  12      19.371  24.997  28.992  1.00  0.00
ATOM     92  N   PRO A  13      14.848  25.286  24.314  1.00  0.00
ATOM     93  CA  PRO A  13      14.910  26.642  23.761  1.00  0.00
ATOM     94  C   PRO A  13      16.341  27.205  23.874  1.00  0.00
ATOM     95  O   PRO A  13      16.833  27.470  24.971  1.00  0.00
ATOM     96  CB  PRO A  13      13.964  27.502  24.614  1.00  0.00
ATOM     97  CG  PRO A  13      13.438  26.609  25.744  1.00  0.00
ATOM     98  CD  PRO A  13      14.005  25.202  25.514  1.00  0.00
ATOM     99  N   ASN A  14      16.950  27.384  22.706  1.00  0.00
ATOM    100  CA  ASN A  14      18.290  27.986  22.651  1.00  0.00
ATOM    101  C   ASN A  14      18.191  29.293  21.830  1.00  0.00
ATOM    102  O   ASN A  14      18.430  29.295  20.625  1.00  0.00
ATOM    103  CB  ASN A  14      19.323  27.034  22.038  1.00  0.00
ATOM    104  CG  ASN A  14      19.272  25.638  22.680  1.00  0.00
ATOM    105  OD1 ASN A  14      19.096  24.628  21.998  1.00  0.00
ATOM    106  ND2 ASN A  14      19.478  25.635  23.995  1.00  0.00
ATOM    107  N   THR A  15      17.788  30.327  22.553  1.00  0.00
ATOM    108  CA  THR A  15      17.495  31.645  21.983  1.00  0.00
ATOM    109  C   THR A  15      18.785  32.287  21.439  1.00  0.00
ATOM    110  O   THR A  15      18.749  33.185  20.601  1.00  0.00
ATOM    111  CB  THR A  15      16.924  32.563  23.088  1.00  0.00
ATOM    112  OG1 THR A  15      17.868  32.552  24.164  1.00  0.00
ATOM    113  CG2 THR A  15      15.590  32.008  23.617  1.00  0.00
ATOM    114  N   ASP A  16      19.895  31.784  21.977  1.00  0.00
ATOM    115  CA  ASP A  16      21.190  32.315  21.521  1.00  0.00
ATOM    116  C   ASP A  16      21.232  32.271  19.984  1.00  0.00
ATOM    117  O   ASP A  16      21.264  33.308  19.323  1.00  0.00
ATOM    118  CB  ASP A  16      22.342  31.512  22.146  1.00  0.00
ATOM    119  CG  ASP A  16      23.467  32.480  22.560  1.00  0.00
ATOM    120  OD1 ASP A  16      23.218  33.251  23.525  1.00  0.00
ATOM    121  OD2 ASP A  16      24.526  32.411  21.881  1.00  0.00
ATOM    122  N   ILE A  17      21.200  31.043  19.473  1.00  0.00
ATOM    123  CA  ILE A  17      21.175  30.862  18.013  1.00  0.00
ATOM    124  C   ILE A  17      19.744  31.052  17.473  1.00  0.00
ATOM    125  O   ILE A  17      19.197  30.180  16.800  1.00  0.00
ATOM    126  CB  ILE A  17      21.693  29.459  17.649  1.00  0.00
ATOM    127  CG1 ILE A  17      20.766  28.384  18.244  1.00  0.00
ATOM    128  CG2 ILE A  17      23.136  29.265  18.147  1.00  0.00
ATOM    129  CD1 ILE A  17      21.327  26.980  17.949  1.00  0.00
ATOM    130  N   GLY A  18      19.200  32.220  17.802  1.00  0.00
ATOM    131  CA  GLY A  18      17.859  32.579  17.324  1.00  0.00
ATOM    132  C   GLY A  18      16.864  31.440  17.612  1.00  0.00
ATOM    133  O   GLY A  18      15.878  31.263  16.897  1.00  0.00
ATOM    134  N   ASP A  19      17.164  30.722  18.689  1.00  0.00
ATOM    135  CA  ASP A  19      16.234  29.664  19.141  1.00  0.00
ATOM    136  C   ASP A  19      15.236  30.338  20.111  1.00  0.00
ATOM    137  O   ASP A  19      15.632  31.155  20.941  1.00  0.00
ATOM    138  CB  ASP A  19      17.047  28.593  19.886  1.00  0.00
ATOM    139  CG  ASP A  19      16.662  27.166  19.470  1.00  0.00
ATOM    140  OD1 ASP A  19      15.753  27.029  18.609  1.00  0.00
ATOM    141  OD2 ASP A  19      17.306  26.248  20.054  1.00  0.00
ATOM    142  N   PRO A  20      13.964  29.997  19.920  1.00  0.00
ATOM    143  CA  PRO A  20      12.902  30.611  20.717  1.00  0.00
ATOM    144  C   PRO A  20      13.033  30.311  22.221  1.00  0.00
ATOM    145  O   PRO A  20      13.965  29.642  22.658  1.00  0.00
ATOM    146  CB  PRO A  20      11.568  30.082  20.175  1.00  0.00
ATOM    147  CG  PRO A  20      11.905  29.089  19.056  1.00  0.00
ATOM    148  CD  PRO A  20      13.433  29.057  18.922  1.00  0.00
ATOM    149  N   SER A  21      12.061  30.863  22.931  1.00  0.00
ATOM    150  CA  SER A  21      11.955  30.804  24.383  1.00  0.00
ATOM    151  C   SER A  21      11.331  29.508  24.919  1.00  0.00
ATOM    152  O   SER A  21      11.116  29.382  26.131  1.00  0.00
ATOM    153  CB  SER A  21      11.090  31.994  24.867  1.00  0.00
ATOM    154  OG  SER A  21      10.237  32.353  23.774  1.00  0.00
ATOM    155  N   TYR A  22      11.022  28.576  24.019  1.00  0.00
ATOM    156  CA  TYR A  22      10.368  27.343  24.479  1.00  0.00
ATOM    157  C   TYR A  22      10.579  26.166  23.512  1.00  0.00
ATOM    158  O   TYR A  22      10.734  26.351  22.308  1.00  0.00
ATOM    159  CB  TYR A  22       8.869  27.552  24.734  1.00  0.00
ATOM    160  CG  TYR A  22       8.224  28.404  23.628  1.00  0.00
ATOM    161  CD1 TYR A  22       7.561  27.795  22.556  1.00  0.00
ATOM    162  CD2 TYR A  22       8.388  29.795  23.644  1.00  0.00
ATOM    163  CE1 TYR A  22       7.040  28.576  21.516  1.00  0.00
ATOM    164  CE2 TYR A  22       7.869  30.575  22.605  1.00  0.00
ATOM    165  CZ  TYR A  22       7.215  29.965  21.527  1.00  0.00
ATOM    166  OH  TYR A  22       6.695  30.754  20.494  1.00  0.00
ATOM    167  N   PRO A  23      10.548  24.974  24.110  1.00  0.00
ATOM    168  CA  PRO A  23      10.692  23.740  23.332  1.00  0.00
ATOM    169  C   PRO A  23       9.645  23.681  22.204  1.00  0.00
ATOM    170  O   PRO A  23       8.452  23.872  22.427  1.00  0.00
ATOM    171  CB  PRO A  23      10.506  22.573  24.308  1.00  0.00
ATOM    172  CG  PRO A  23      10.367  23.182  25.709  1.00  0.00
ATOM    173  CD  PRO A  23      10.425  24.708  25.550  1.00  0.00
ATOM    174  N   HIS A  24      10.183  23.476  21.003  1.00  0.00
ATOM    175  CA  HIS A  24       9.357  23.558  19.793  1.00  0.00
ATOM    176  C   HIS A  24       9.841  22.618  18.668  1.00  0.00
ATOM    177  O   HIS A  24      10.837  21.916  18.804  1.00  0.00
ATOM    178  CB  HIS A  24       9.512  25.000  19.238  1.00  0.00
ATOM    179  CG  HIS A  24      10.972  25.264  19.006  1.00  0.00
ATOM    180  ND1 HIS A  24      11.857  25.345  20.063  1.00  0.00
ATOM    181  CD2 HIS A  24      11.649  25.481  17.835  1.00  0.00
ATOM    182  CE1 HIS A  24      13.043  25.591  19.512  1.00  0.00
ATOM    183  NE2 HIS A  24      12.961  25.681  18.186  1.00  0.00
ATOM    184  N   ILE A  25       9.093  22.720  17.576  1.00  0.00
ATOM    185  CA  ILE A  25       9.383  21.987  16.338  1.00  0.00
ATOM    186  C   ILE A  25       9.530  22.995  15.178  1.00  0.00
ATOM    187  O   ILE A  25       8.706  23.899  15.027  1.00  0.00
ATOM    188  CB  ILE A  25       8.215  21.023  16.041  1.00  0.00
ATOM    189  CG1 ILE A  25       6.927  21.558  16.699  1.00  0.00
ATOM    190  CG2 ILE A  25       8.548  19.635  16.626  1.00  0.00
ATOM    191  CD1 ILE A  25       6.158  22.458  15.715  1.00  0.00
ATOM    192  N   GLY A  26      10.605  22.822  14.412  1.00  0.00
ATOM    193  CA  GLY A  26      10.865  23.752  13.304  1.00  0.00
ATOM    194  C   GLY A  26      11.535  23.057  12.105  1.00  0.00
ATOM    195  O   GLY A  26      12.167  22.012  12.244  1.00  0.00
ATOM    196  N   ILE A  27      11.344  23.697  10.956  1.00  0.00
ATOM    197  CA  ILE A  27      11.890  23.201   9.687  1.00  0.00
ATOM    198  C   ILE A  27      13.221  23.922   9.387  1.00  0.00
ATOM    199  O   ILE A  27      13.251  25.131   9.167  1.00  0.00
ATOM    200  CB  ILE A  27      10.904  23.479   8.536  1.00  0.00
ATOM    201  CG1 ILE A  27      10.088  22.212   8.221  1.00  0.00
ATOM    202  CG2 ILE A  27      11.672  23.942   7.284  1.00  0.00
ATOM    203  CD1 ILE A  27       8.623  22.412   8.653  1.00  0.00
ATOM    204  N   ASP A  28      14.277  23.116   9.401  1.00  0.00
ATOM    205  CA  ASP A  28      15.622  23.648   9.146  1.00  0.00
ATOM    206  C   ASP A  28      16.027  23.404   7.679  1.00  0.00
ATOM    207  O   ASP A  28      16.035  22.268   7.209  1.00  0.00
ATOM    208  CB  ASP A  28      16.639  22.963  10.079  1.00  0.00
ATOM    209  CG  ASP A  28      16.293  23.251  11.551  1.00  0.00
ATOM    210  OD1 ASP A  28      16.618  22.356  12.378  1.00  0.00
ATOM    211  OD2 ASP A  28      15.727  24.351  11.791  1.00  0.00
ATOM    212  N   ILE A  29      16.371  24.509   7.026  1.00  0.00
ATOM    213  CA  ILE A  29      16.829  24.443   5.629  1.00  0.00
ATOM    214  C   ILE A  29      18.319  24.848   5.597  1.00  0.00
ATOM    215  O   ILE A  29      18.651  26.028   5.702  1.00  0.00
ATOM    216  CB  ILE A  29      16.022  25.418   4.751  1.00  0.00
ATOM    217  CG1 ILE A  29      14.574  25.524   5.264  1.00  0.00
ATOM    218  CG2 ILE A  29      16.022  24.935   3.287  1.00  0.00
ATOM    219  CD1 ILE A  29      13.833  24.199   5.005  1.00  0.00
ATOM    220  N   LYS A  30      19.161  23.825   5.481  1.00  0.00
ATOM    221  CA  LYS A  30      20.611  24.078   5.481  1.00  0.00
ATOM    222  C   LYS A  30      20.993  24.867   6.751  1.00  0.00
ATOM    223  O   LYS A  30      22.163  25.187   6.960  1.00  0.00
ATOM    224  CB  LYS A  30      21.007  24.901   4.241  1.00  0.00
ATOM    225  CG  LYS A  30      20.647  24.164   2.940  1.00  0.00
ATOM    226  CD  LYS A  30      21.749  24.377   1.886  1.00  0.00
ATOM    227  CE  LYS A  30      21.928  25.874   1.578  1.00  0.00
ATOM    228  NZ  LYS A  30      22.571  26.048   0.267  1.00  0.00
ATOM    229  N   SER A  31      19.969  25.171   7.544  1.00  0.00
ATOM    230  CA  SER A  31      20.190  25.967   8.759  1.00  0.00
ATOM    231  C   SER A  31      19.376  25.434   9.952  1.00  0.00
ATOM    232  O   SER A  31      18.251  24.963   9.796  1.00  0.00
ATOM    233  CB  SER A  31      19.804  27.437   8.492  1.00  0.00
ATOM    234  OG  SER A  31      20.066  28.174   9.690  1.00  0.00
ATOM    235  N   VAL A  32      19.997  25.561  11.120  1.00  0.00
ATOM    236  CA  VAL A  32      19.354  25.142  12.376  1.00  0.00
ATOM    237  C   VAL A  32      18.215  26.131  12.713  1.00  0.00
ATOM    238  O   VAL A  32      17.157  25.737  13.196  1.00  0.00
ATOM    239  CB  VAL A  32      20.403  25.171  13.507  1.00  0.00
ATOM    240  CG1 VAL A  32      20.123  24.052  14.525  1.00  0.00
ATOM    241  CG2 VAL A  32      21.813  25.004  12.909  1.00  0.00
ATOM    242  N   ARG A  33      18.507  27.390  12.413  1.00  0.00
ATOM    243  CA  ARG A  33      17.560  28.487  12.629  1.00  0.00
ATOM    244  C   ARG A  33      16.288  28.310  11.778  1.00  0.00
ATOM    245  O   ARG A  33      16.113  28.975  10.758  1.00  0.00
ATOM    246  CB  ARG A  33      18.241  29.823  12.275  1.00  0.00
ATOM    247  CG  ARG A  33      19.601  29.926  12.992  1.00  0.00
ATOM    248  CD  ARG A  33      20.084  31.386  12.952  1.00  0.00
ATOM    249  NE  ARG A  33      21.431  31.498  13.531  1.00  0.00
ATOM    250  CZ  ARG A  33      21.633  32.326  14.553  1.00  0.00
ATOM    251  NH1 ARG A  33      20.634  33.089  14.990  1.00  0.00
ATOM    252  NH2 ARG A  33      22.823  32.386  15.141  1.00  0.00
ATOM    253  N   SER A  34      15.452  27.397  12.255  1.00  0.00
ATOM    254  CA  SER A  34      14.190  27.074  11.586  1.00  0.00
ATOM    255  C   SER A  34      13.643  28.290  10.816  1.00  0.00
ATOM    256  O   SER A  34      13.743  29.429  11.266  1.00  0.00
ATOM    257  CB  SER A  34      13.148  26.615  12.627  1.00  0.00
ATOM    258  OG  SER A  34      13.854  26.204  13.801  1.00  0.00
ATOM    259  N   LYS A  35      13.049  27.969   9.670  1.00  0.00
ATOM    260  CA  LYS A  35      12.402  29.008   8.854  1.00  0.00
ATOM    261  C   LYS A  35      11.009  29.314   9.444  1.00  0.00
ATOM    262  O   LYS A  35      10.490  30.418   9.298  1.00  0.00
ATOM    263  CB  LYS A  35      12.273  28.528   7.398  1.00  0.00
ATOM    264  CG  LYS A  35      13.512  28.957   6.590  1.00  0.00
ATOM    265  CD  LYS A  35      14.802  28.584   7.342  1.00  0.00
ATOM    266  CE  LYS A  35      15.999  28.583   6.373  1.00  0.00
ATOM    267  NZ  LYS A  35      16.666  29.892   6.386  1.00  0.00
ATOM    268  N   LYS A  36      10.492  28.294  10.115  1.00  0.00
ATOM    269  CA  LYS A  36       9.207  28.383  10.812  1.00  0.00
ATOM    270  C   LYS A  36       9.282  27.547  12.106  1.00  0.00
ATOM    271  O   LYS A  36      10.164  26.704  12.262  1.00  0.00
ATOM    272  CB  LYS A  36       8.051  27.894   9.923  1.00  0.00
ATOM    273  CG  LYS A  36       6.871  28.878  10.032  1.00  0.00
ATOM    274  CD  LYS A  36       5.667  28.379   9.214  1.00  0.00
ATOM    275  CE  LYS A  36       4.429  29.242   9.525  1.00  0.00
ATOM    276  NZ  LYS A  36       4.814  30.655   9.637  1.00  0.00
ATOM    277  N   THR A  37       8.340  27.842  12.995  1.00  0.00
ATOM    278  CA  THR A  37       8.293  27.142  14.287  1.00  0.00
ATOM    279  C   THR A  37       6.856  27.168  14.844  1.00  0.00
ATOM    280  O   THR A  37       5.985  27.870  14.336  1.00  0.00
ATOM    281  CB  THR A  37       9.243  27.837  15.285  1.00  0.00
ATOM    282  OG1 THR A  37       8.429  28.517  16.247  1.00  0.00
ATOM    283  CG2 THR A  37      10.077  28.906  14.551  1.00  0.00
ATOM    284  N   ALA A  38       6.681  26.377  15.898  1.00  0.00
ATOM    285  CA  ALA A  38       5.362  26.275  16.539  1.00  0.00
ATOM    286  C   ALA A  38       5.529  25.745  17.974  1.00  0.00
ATOM    287  O   ALA A  38       6.081  24.667  18.194  1.00  0.00
ATOM    288  CB  ALA A  38       4.445  25.337  15.732  1.00  0.00
ATOM    289  N   LYS A  39       5.017  26.537  18.917  1.00  0.00
ATOM    290  CA  LYS A  39       5.074  26.085  20.319  1.00  0.00
ATOM    291  C   LYS A  39       4.696  24.591  20.367  1.00  0.00
ATOM    292  O   LYS A  39       3.788  24.149  19.666  1.00  0.00
ATOM    293  CB  LYS A  39       4.121  26.916  21.193  1.00  0.00
ATOM    294  CG  LYS A  39       4.481  26.738  22.681  1.00  0.00
ATOM    295  CD  LYS A  39       4.333  28.075  23.428  1.00  0.00
ATOM    296  CE  LYS A  39       2.860  28.296  23.823  1.00  0.00
ATOM    297  NZ  LYS A  39       2.717  29.566  24.548  1.00  0.00
ATOM    298  N   TRP A  40       5.448  23.876  21.194  1.00  0.00
ATOM    299  CA  TRP A  40       5.265  22.419  21.305  1.00  0.00
ATOM    300  C   TRP A  40       5.432  21.998  22.777  1.00  0.00
ATOM    301  O   TRP A  40       6.537  21.961  23.311  1.00  0.00
ATOM    302  CB  TRP A  40       6.325  21.735  20.427  1.00  0.00
ATOM    303  CG  TRP A  40       6.506  20.280  20.724  1.00  0.00
ATOM    304  CD1 TRP A  40       5.648  19.450  21.327  1.00  0.00
ATOM    305  CD2 TRP A  40       7.681  19.525  20.402  1.00  0.00
ATOM    306  NE1 TRP A  40       6.195  18.184  21.382  1.00  0.00
ATOM    307  CE2 TRP A  40       7.415  18.228  20.855  1.00  0.00
ATOM    308  CE3 TRP A  40       8.907  19.824  19.797  1.00  0.00
ATOM    309  CZ2 TRP A  40       8.373  17.221  20.696  1.00  0.00
ATOM    310  CZ3 TRP A  40       9.871  18.820  19.645  1.00  0.00
ATOM    311  CH2 TRP A  40       9.606  17.525  20.107  1.00  0.00
ATOM    312  N   ASN A  41       4.280  21.671  23.355  1.00  0.00
ATOM    313  CA  ASN A  41       4.258  21.209  24.748  1.00  0.00
ATOM    314  C   ASN A  41       4.593  19.705  24.800  1.00  0.00
ATOM    315  O   ASN A  41       3.732  18.850  24.607  1.00  0.00
ATOM    316  CB  ASN A  41       2.877  21.465  25.373  1.00  0.00
ATOM    317  CG  ASN A  41       2.623  22.973  25.545  1.00  0.00
ATOM    318  OD1 ASN A  41       1.604  23.503  25.105  1.00  0.00
ATOM    319  ND2 ASN A  41       3.572  23.604  26.232  1.00  0.00
ATOM    320  N   MET A  42       5.872  19.468  25.058  1.00  0.00
ATOM    321  CA  MET A  42       6.406  18.102  25.135  1.00  0.00
ATOM    322  C   MET A  42       5.725  17.329  26.280  1.00  0.00
ATOM    323  O   MET A  42       5.211  17.922  27.227  1.00  0.00
ATOM    324  CB  MET A  42       7.923  18.197  25.396  1.00  0.00
ATOM    325  CG  MET A  42       8.459  16.884  25.993  1.00  0.00
ATOM    326  SD  MET A  42      10.161  17.005  26.601  1.00  0.00
ATOM    327  CE  MET A  42      10.037  17.608  28.304  1.00  0.00
ATOM    328  N   GLN A  43       5.732  16.008  26.120  1.00  0.00
ATOM    329  CA  GLN A  43       5.091  15.140  27.117  1.00  0.00
ATOM    330  C   GLN A  43       6.073  14.054  27.600  1.00  0.00
ATOM    331  O   GLN A  43       6.303  13.057  26.920  1.00  0.00
ATOM    332  CB  GLN A  43       3.811  14.521  26.537  1.00  0.00
ATOM    333  CG  GLN A  43       2.599  15.407  26.886  1.00  0.00
ATOM    334  CD  GLN A  43       1.643  14.613  27.799  1.00  0.00
ATOM    335  OE1 GLN A  43       1.164  13.539  27.441  1.00  0.00
ATOM    336  NE2 GLN A  43       1.450  15.187  28.983  1.00  0.00
ATOM    337  N   ASP A  44       6.616  14.340  28.772  1.00  0.00
ATOM    338  CA  ASP A  44       7.591  13.479  29.450  1.00  0.00
ATOM    339  C   ASP A  44       6.966  12.111  29.780  1.00  0.00
ATOM    340  O   ASP A  44       5.913  12.026  30.413  1.00  0.00
ATOM    341  CB  ASP A  44       8.002  14.210  30.748  1.00  0.00
ATOM    342  CG  ASP A  44       9.387  13.745  31.225  1.00  0.00
ATOM    343  OD1 ASP A  44       9.387  12.996  32.240  1.00  0.00
ATOM    344  OD2 ASP A  44      10.379  14.158  30.567  1.00  0.00
ATOM    345  N   GLY A  45       7.646  11.063  29.320  1.00  0.00
ATOM    346  CA  GLY A  45       7.211   9.694  29.587  1.00  0.00
ATOM    347  C   GLY A  45       6.116   9.146  28.662  1.00  0.00
ATOM    348  O   GLY A  45       5.705   7.990  28.820  1.00  0.00
ATOM    349  N   LYS A  46       5.657   9.984  27.742  1.00  0.00
ATOM    350  CA  LYS A  46       4.539   9.632  26.856  1.00  0.00
ATOM    351  C   LYS A  46       5.015   9.324  25.422  1.00  0.00
ATOM    352  O   LYS A  46       6.001   9.883  24.944  1.00  0.00
ATOM    353  CB  LYS A  46       3.582  10.845  26.806  1.00  0.00
ATOM    354  CG  LYS A  46       2.655  10.840  28.031  1.00  0.00
ATOM    355  CD  LYS A  46       3.469  10.770  29.335  1.00  0.00
ATOM    356  CE  LYS A  46       2.518  10.404  30.493  1.00  0.00
ATOM    357  NZ  LYS A  46       3.305  10.127  31.702  1.00  0.00
ATOM    358  N   VAL A  47       4.250   8.446  24.779  1.00  0.00
ATOM    359  CA  VAL A  47       4.527   8.076  23.387  1.00  0.00
ATOM    360  C   VAL A  47       3.974   9.164  22.443  1.00  0.00
ATOM    361  O   VAL A  47       2.805   9.539  22.515  1.00  0.00
ATOM    362  CB  VAL A  47       3.838   6.744  23.030  1.00  0.00
ATOM    363  CG1 VAL A  47       4.097   6.407  21.550  1.00  0.00
ATOM    364  CG2 VAL A  47       4.318   5.607  23.945  1.00  0.00
ATOM    365  N   GLY A  48       4.860   9.602  21.552  1.00  0.00
ATOM    366  CA  GLY A  48       4.458  10.609  20.560  1.00  0.00
ATOM    367  C   GLY A  48       4.495  10.020  19.137  1.00  0.00
ATOM    368  O   GLY A  48       4.812   8.849  18.941  1.00  0.00
ATOM    369  N   THR A  49       4.134  10.892  18.203  1.00  0.00
ATOM    370  CA  THR A  49       4.084  10.528  16.782  1.00  0.00
ATOM    371  C   THR A  49       4.120  11.814  15.932  1.00  0.00
ATOM    372  O   THR A  49       3.427  12.784  16.236  1.00  0.00
ATOM    373  CB  THR A  49       2.837   9.686  16.477  1.00  0.00
ATOM    374  OG1 THR A  49       3.066   8.358  16.959  1.00  0.00
ATOM    375  CG2 THR A  49       2.586   9.604  14.961  1.00  0.00
ATOM    376  N   ALA A  50       4.986  11.773  14.928  1.00  0.00
ATOM    377  CA  ALA A  50       5.202  12.934  14.056  1.00  0.00
ATOM    378  C   ALA A  50       5.010  12.524  12.583  1.00  0.00
ATOM    379  O   ALA A  50       5.355  11.416  12.180  1.00  0.00
ATOM    380  CB  ALA A  50       6.627  13.485  14.254  1.00  0.00
ATOM    381  N   HIS A  51       4.413  13.462  11.854  1.00  0.00
ATOM    382  CA  HIS A  51       4.075  13.193  10.450  1.00  0.00
ATOM    383  C   HIS A  51       4.552  14.356   9.558  1.00  0.00
ATOM    384  O   HIS A  51       4.448  15.522   9.934  1.00  0.00
ATOM    385  CB  HIS A  51       2.549  13.035  10.306  1.00  0.00
ATOM    386  CG  HIS A  51       2.090  11.772  10.968  1.00  0.00
ATOM    387  ND1 HIS A  51       1.641  11.787  12.274  1.00  0.00
ATOM    388  CD2 HIS A  51       2.048  10.490  10.486  1.00  0.00
ATOM    389  CE1 HIS A  51       1.321  10.525  12.547  1.00  0.00
ATOM    390  NE2 HIS A  51       1.550   9.723  11.510  1.00  0.00
ATOM    391  N   ILE A  52       5.022  13.968   8.376  1.00  0.00
ATOM    392  CA  ILE A  52       5.493  14.945   7.389  1.00  0.00
ATOM    393  C   ILE A  52       4.814  14.687   6.028  1.00  0.00
ATOM    394  O   ILE A  52       4.525  13.547   5.675  1.00  0.00
ATOM    395  CB  ILE A  52       7.011  14.839   7.132  1.00  0.00
ATOM    396  CG1 ILE A  52       7.798  15.014   8.442  1.00  0.00
ATOM    397  CG2 ILE A  52       7.438  15.877   6.080  1.00  0.00
ATOM    398  CD1 ILE A  52       6.929  14.411   9.568  1.00  0.00
ATOM    399  N   ILE A  53       4.651  15.792   5.305  1.00  0.00
ATOM    400  CA  ILE A  53       4.054  15.651   3.963  1.00  0.00
ATOM    401  C   ILE A  53       4.591  16.787   3.074  1.00  0.00
ATOM    402  O   ILE A  53       4.902  17.874   3.559  1.00  0.00
ATOM    403  CB  ILE A  53       2.518  15.726   4.135  1.00  0.00
ATOM    404  CG1 ILE A  53       2.201  16.777   5.225  1.00  0.00
ATOM    405  CG2 ILE A  53       2.057  14.349   4.676  1.00  0.00
ATOM    406  CD1 ILE A  53       3.309  17.846   5.243  1.00  0.00
ATOM    407  N   TYR A  54       4.647  16.471   1.787  1.00  0.00
ATOM    408  CA  TYR A  54       5.125  17.443   0.792  1.00  0.00
ATOM    409  C   TYR A  54       4.802  16.912  -0.623  1.00  0.00
ATOM    410  O   TYR A  54       5.028  15.737  -0.912  1.00  0.00
ATOM    411  CB  TYR A  54       6.660  17.609   0.978  1.00  0.00
ATOM    412  CG  TYR A  54       7.210  18.334  -0.266  1.00  0.00
ATOM    413  CD1 TYR A  54       7.960  17.622  -1.209  1.00  0.00
ATOM    414  CD2 TYR A  54       7.026  19.716  -0.395  1.00  0.00
ATOM    415  CE1 TYR A  54       8.507  18.293  -2.310  1.00  0.00
ATOM    416  CE2 TYR A  54       7.572  20.387  -1.495  1.00  0.00
ATOM    417  CZ  TYR A  54       8.330  19.676  -2.435  1.00  0.00
ATOM    418  OH  TYR A  54       8.871  20.353  -3.535  1.00  0.00
ATOM    419  N   ASN A  55       4.297  17.824  -1.449  1.00  0.00
ATOM    420  CA  ASN A  55       3.964  17.514  -2.839  1.00  0.00
ATOM    421  C   ASN A  55       4.888  18.301  -3.790  1.00  0.00
ATOM    422  O   ASN A  55       5.131  19.492  -3.618  1.00  0.00
ATOM    423  CB  ASN A  55       2.526  17.864  -3.267  1.00  0.00
ATOM    424  CG  ASN A  55       1.521  17.025  -2.460  1.00  0.00
ATOM    425  OD1 ASN A  55       1.909  16.332  -1.520  1.00  0.00
ATOM    426  ND2 ASN A  55       0.256  17.163  -2.845  1.00  0.00
ATOM    427  N   SER A  56       5.320  17.568  -4.814  1.00  0.00
ATOM    428  CA  SER A  56       6.050  18.254  -5.895  1.00  0.00
ATOM    429  C   SER A  56       5.149  19.366  -6.479  1.00  0.00
ATOM    430  O   SER A  56       5.644  20.384  -6.964  1.00  0.00
ATOM    431  CB  SER A  56       6.419  17.218  -6.976  1.00  0.00
ATOM    432  OG  SER A  56       7.718  17.566  -7.468  1.00  0.00
ATOM    433  N   VAL A  57       3.850  19.097  -6.419  1.00  0.00
ATOM    434  CA  VAL A  57       2.828  19.992  -6.962  1.00  0.00
ATOM    435  C   VAL A  57       2.600  21.238  -6.090  1.00  0.00
ATOM    436  O   VAL A  57       2.768  22.366  -6.557  1.00  0.00
ATOM    437  CB  VAL A  57       1.495  19.238  -7.139  1.00  0.00
ATOM    438  CG1 VAL A  57       0.342  20.239  -7.335  1.00  0.00
ATOM    439  CG2 VAL A  57       1.592  18.285  -8.344  1.00  0.00
ATOM    440  N   ASP A  58       2.190  20.987  -4.850  1.00  0.00
ATOM    441  CA  ASP A  58       1.871  22.094  -3.935  1.00  0.00
ATOM    442  C   ASP A  58       3.171  22.776  -3.464  1.00  0.00
ATOM    443  O   ASP A  58       3.216  23.990  -3.277  1.00  0.00
ATOM    444  CB  ASP A  58       1.096  21.562  -2.715  1.00  0.00
ATOM    445  CG  ASP A  58      -0.404  21.461  -3.046  1.00  0.00
ATOM    446  OD1 ASP A  58      -0.897  22.421  -3.697  1.00  0.00
ATOM    447  OD2 ASP A  58      -0.994  20.428  -2.628  1.00  0.00
ATOM    448  N   LYS A  59       4.189  21.936  -3.313  1.00  0.00
ATOM    449  CA  LYS A  59       5.514  22.426  -2.916  1.00  0.00
ATOM    450  C   LYS A  59       5.454  23.083  -1.524  1.00  0.00
ATOM    451  O   LYS A  59       5.787  24.257  -1.362  1.00  0.00
ATOM    452  CB  LYS A  59       6.040  23.437  -3.952  1.00  0.00
ATOM    453  CG  LYS A  59       5.089  24.646  -4.023  1.00  0.00
ATOM    454  CD  LYS A  59       5.847  25.933  -3.647  1.00  0.00
ATOM    455  CE  LYS A  59       4.929  26.865  -2.834  1.00  0.00
ATOM    456  NZ  LYS A  59       4.860  28.185  -3.477  1.00  0.00
ATOM    457  N   ARG A  60       5.016  22.274  -0.565  1.00  0.00
ATOM    458  CA  ARG A  60       4.885  22.759   0.816  1.00  0.00
ATOM    459  C   ARG A  60       5.395  21.699   1.813  1.00  0.00
ATOM    460  O   ARG A  60       5.133  20.507   1.651  1.00  0.00
ATOM    461  CB  ARG A  60       3.411  23.100   1.103  1.00  0.00
ATOM    462  CG  ARG A  60       3.287  23.657   2.535  1.00  0.00
ATOM    463  CD  ARG A  60       1.926  23.252   3.131  1.00  0.00
ATOM    464  NE  ARG A  60       1.203  24.455   3.571  1.00  0.00
ATOM    465  CZ  ARG A  60       0.364  24.375   4.601  1.00  0.00
ATOM    466  NH1 ARG A  60       0.244  23.227   5.261  1.00  0.00
ATOM    467  NH2 ARG A  60      -0.354  25.435   4.956  1.00  0.00
ATOM    468  N   LEU A  61       6.124  22.198   2.802  1.00  0.00
ATOM    469  CA  LEU A  61       6.718  21.349   3.846  1.00  0.00
ATOM    470  C   LEU A  61       5.902  21.450   5.152  1.00  0.00
ATOM    471  O   LEU A  61       6.037  22.419   5.899  1.00  0.00
ATOM    472  CB  LEU A  61       8.155  21.850   4.105  1.00  0.00
ATOM    473  CG  LEU A  61       8.944  20.849   4.963  1.00  0.00
ATOM    474  CD1 LEU A  61       8.346  19.438   4.829  1.00  0.00
ATOM    475  CD2 LEU A  61      10.424  20.847   4.537  1.00  0.00
ATOM    476  N   SER A  62       5.077  20.431   5.370  1.00  0.00
ATOM    477  CA  SER A  62       4.231  20.389   6.569  1.00  0.00
ATOM    478  C   SER A  62       4.542  19.157   7.443  1.00  0.00
ATOM    479  O   SER A  62       4.812  18.072   6.932  1.00  0.00
ATOM    480  CB  SER A  62       2.743  20.367   6.164  1.00  0.00
ATOM    481  OG  SER A  62       2.626  21.048   4.912  1.00  0.00
ATOM    482  N   ALA A  63       4.458  19.398   8.746  1.00  0.00
ATOM    483  CA  ALA A  63       4.672  18.353   9.755  1.00  0.00
ATOM    484  C   ALA A  63       3.763  18.611  10.975  1.00  0.00
ATOM    485  O   ALA A  63       3.379  19.752  11.235  1.00  0.00
ATOM    486  CB  ALA A  63       6.145  18.367  10.211  1.00  0.00
ATOM    487  N   VAL A  64       3.438  17.523  11.669  1.00  0.00
ATOM    488  CA  VAL A  64       2.536  17.631  12.825  1.00  0.00
ATOM    489  C   VAL A  64       2.871  16.565  13.887  1.00  0.00
ATOM    490  O   VAL A  64       2.859  15.368  13.604  1.00  0.00
ATOM    491  CB  VAL A  64       1.075  17.458  12.367  1.00  0.00
ATOM    492  CG1 VAL A  64       0.766  18.440  11.222  1.00  0.00
ATOM    493  CG2 VAL A  64       0.848  16.009  11.894  1.00  0.00
ATOM    494  N   VAL A  65       3.149  17.065  15.086  1.00  0.00
ATOM    495  CA  VAL A  65       3.470  16.184  16.218  1.00  0.00
ATOM    496  C   VAL A  65       2.241  16.028  17.135  1.00  0.00
ATOM    497  O   VAL A  65       1.381  16.905  17.193  1.00  0.00
ATOM    498  CB  VAL A  65       4.632  16.798  17.026  1.00  0.00
ATOM    499  CG1 VAL A  65       5.958  16.111  16.653  1.00  0.00
ATOM    500  CG2 VAL A  65       4.720  18.308  16.729  1.00  0.00
ATOM    501  N   SER A  66       2.207  14.915  17.899  1.00  0.00
ATOM    502  CA  SER A  66       1.066  14.712  18.800  1.00  0.00
ATOM    503  C   SER A  66       1.204  13.524  19.771  1.00  0.00
ATOM    504  O   SER A  66       1.973  12.596  19.540  1.00  0.00
ATOM    505  CB  SER A  66      -0.225  14.500  17.978  1.00  0.00
ATOM    506  OG  SER A  66      -0.921  13.389  18.553  1.00  0.00
ATOM    507  N   TYR A  67       0.352  13.604  20.784  1.00  0.00
ATOM    508  CA  TYR A  67       0.093  12.553  21.760  1.00  0.00
ATOM    509  C   TYR A  67      -1.443  12.443  21.955  1.00  0.00
ATOM    510  O   TYR A  67      -2.180  13.378  21.660  1.00  0.00
ATOM    511  CB  TYR A  67       0.676  12.824  23.154  1.00  0.00
ATOM    512  CG  TYR A  67       2.129  13.312  23.140  1.00  0.00
ATOM    513  CD1 TYR A  67       3.182  12.392  23.078  1.00  0.00
ATOM    514  CD2 TYR A  67       2.400  14.676  23.310  1.00  0.00
ATOM    515  CE1 TYR A  67       4.507  12.839  23.147  1.00  0.00
ATOM    516  CE2 TYR A  67       3.724  15.122  23.379  1.00  0.00
ATOM    517  CZ  TYR A  67       4.777  14.201  23.323  1.00  0.00
ATOM    518  OH  TYR A  67       6.101  14.652  23.389  1.00  0.00
ATOM    519  N   PRO A  68      -1.825  11.285  22.486  1.00  0.00
ATOM    520  CA  PRO A  68      -3.243  11.009  22.724  1.00  0.00
ATOM    521  C   PRO A  68      -3.890  12.030  23.678  1.00  0.00
ATOM    522  O   PRO A  68      -3.217  12.648  24.500  1.00  0.00
ATOM    523  CB  PRO A  68      -3.314   9.602  23.336  1.00  0.00
ATOM    524  CG  PRO A  68      -1.884   9.049  23.371  1.00  0.00
ATOM    525  CD  PRO A  68      -0.965  10.133  22.796  1.00  0.00
ATOM    526  N   ASN A  69      -5.204  12.140  23.521  1.00  0.00
ATOM    527  CA  ASN A  69      -6.022  13.015  24.360  1.00  0.00
ATOM    528  C   ASN A  69      -5.519  14.468  24.334  1.00  0.00
ATOM    529  O   ASN A  69      -6.216  15.382  24.778  1.00  0.00
ATOM    530  CB  ASN A  69      -6.063  12.501  25.810  1.00  0.00
ATOM    531  CG  ASN A  69      -5.008  11.402  26.029  1.00  0.00
ATOM    532  OD1 ASN A  69      -4.232  11.450  26.982  1.00  0.00
ATOM    533  ND2 ASN A  69      -5.007  10.456  25.094  1.00  0.00
ATOM    534  N   ALA A  70      -4.297  14.621  23.834  1.00  0.00
ATOM    535  CA  ALA A  70      -3.660  15.942  23.807  1.00  0.00
ATOM    536  C   ALA A  70      -3.799  16.647  22.445  1.00  0.00
ATOM    537  O   ALA A  70      -3.864  16.004  21.399  1.00  0.00
ATOM    538  CB  ALA A  70      -2.166  15.798  24.160  1.00  0.00
ATOM    539  N   ASP A  71      -3.809  17.971  22.541  1.00  0.00
ATOM    540  CA  ASP A  71      -3.902  18.848  21.366  1.00  0.00
ATOM    541  C   ASP A  71      -2.550  18.854  20.623  1.00  0.00
ATOM    542  O   ASP A  71      -1.495  18.717  21.244  1.00  0.00
ATOM    543  CB  ASP A  71      -4.237  20.280  21.831  1.00  0.00
ATOM    544  CG  ASP A  71      -5.720  20.394  22.226  1.00  0.00
ATOM    545  OD1 ASP A  71      -6.207  21.557  22.208  1.00  0.00
ATOM    546  OD2 ASP A  71      -6.297  19.318  22.535  1.00  0.00
ATOM    547  N   ALA A  72      -2.641  18.980  19.303  1.00  0.00
ATOM    548  CA  ALA A  72      -1.442  18.891  18.464  1.00  0.00
ATOM    549  C   ALA A  72      -0.883  20.268  18.063  1.00  0.00
ATOM    550  O   ALA A  72      -1.451  21.311  18.374  1.00  0.00
ATOM    551  CB  ALA A  72      -1.762  18.086  17.188  1.00  0.00
ATOM    552  N   THR A  73       0.231  20.179  17.342  1.00  0.00
ATOM    553  CA  THR A  73       0.917  21.361  16.813  1.00  0.00
ATOM    554  C   THR A  73       1.026  21.267  15.277  1.00  0.00
ATOM    555  O   THR A  73       1.133  20.178  14.716  1.00  0.00
ATOM    556  CB  THR A  73       2.338  21.458  17.405  1.00  0.00
ATOM    557  OG1 THR A  73       3.263  21.540  16.316  1.00  0.00
ATOM    558  CG2 THR A  73       2.661  20.182  18.204  1.00  0.00
ATOM    559  N   SER A  74       0.989  22.448  14.668  1.00  0.00
ATOM    560  CA  SER A  74       1.056  22.533  13.205  1.00  0.00
ATOM    561  C   SER A  74       2.025  23.656  12.781  1.00  0.00
ATOM    562  O   SER A  74       2.054  24.728  13.380  1.00  0.00
ATOM    563  CB  SER A  74      -0.342  22.815  12.623  1.00  0.00
ATOM    564  OG  SER A  74      -0.922  21.568  12.232  1.00  0.00
ATOM    565  N   VAL A  75       2.767  23.334  11.730  1.00  0.00
ATOM    566  CA  VAL A  75       3.725  24.281  11.144  1.00  0.00
ATOM    567  C   VAL A  75       4.028  23.826   9.701  1.00  0.00
ATOM    568  O   VAL A  75       4.140  22.631   9.430  1.00  0.00
ATOM    569  CB  VAL A  75       5.032  24.280  11.962  1.00  0.00
ATOM    570  CG1 VAL A  75       5.134  25.564  12.805  1.00  0.00
ATOM    571  CG2 VAL A  75       5.074  23.043  12.878  1.00  0.00
ATOM    572  N   SER A  76       4.133  24.822   8.828  1.00  0.00
ATOM    573  CA  SER A  76       4.384  24.519   7.412  1.00  0.00
ATOM    574  C   SER A  76       5.316  25.584   6.804  1.00  0.00
ATOM    575  O   SER A  76       5.316  26.741   7.216  1.00  0.00
ATOM    576  CB  SER A  76       3.065  24.481   6.620  1.00  0.00
ATOM    577  OG  SER A  76       2.164  23.592   7.281  1.00  0.00
ATOM    578  N   TYR A  77       6.059  25.116   5.807  1.00  0.00
ATOM    579  CA  TYR A  77       6.987  26.002   5.093  1.00  0.00
ATOM    580  C   TYR A  77       6.870  25.757   3.578  1.00  0.00
ATOM    581  O   TYR A  77       6.887  24.615   3.121  1.00  0.00
ATOM    582  CB  TYR A  77       8.425  25.737   5.590  1.00  0.00
ATOM    583  CG  TYR A  77       9.325  26.887   5.098  1.00  0.00
ATOM    584  CD1 TYR A  77      10.442  26.611   4.302  1.00  0.00
ATOM    585  CD2 TYR A  77       9.072  28.194   5.532  1.00  0.00
ATOM    586  CE1 TYR A  77      11.296  27.652   3.917  1.00  0.00
ATOM    587  CE2 TYR A  77       9.926  29.233   5.146  1.00  0.00
ATOM    588  CZ  TYR A  77      11.051  28.957   4.359  1.00  0.00
ATOM    589  OH  TYR A  77      11.903  29.998   3.970  1.00  0.00
ATOM    590  N   ASP A  78       6.734  26.864   2.853  1.00  0.00
ATOM    591  CA  ASP A  78       6.584  26.770   1.390  1.00  0.00
ATOM    592  C   ASP A  78       7.989  26.648   0.769  1.00  0.00
ATOM    593  O   ASP A  78       8.820  27.544   0.915  1.00  0.00
ATOM    594  CB  ASP A  78       5.864  28.022   0.860  1.00  0.00
ATOM    595  CG  ASP A  78       4.337  27.835   0.936  1.00  0.00
ATOM    596  OD1 ASP A  78       3.679  28.823   1.361  1.00  0.00
ATOM    597  OD2 ASP A  78       3.899  26.712   0.570  1.00  0.00
ATOM    598  N   VAL A  79       8.213  25.496   0.141  1.00  0.00
ATOM    599  CA  VAL A  79       9.546  25.231  -0.422  1.00  0.00
ATOM    600  C   VAL A  79       9.472  24.267  -1.620  1.00  0.00
ATOM    601  O   VAL A  79       9.139  23.093  -1.463  1.00  0.00
ATOM    602  CB  VAL A  79      10.426  24.609   0.684  1.00  0.00
ATOM    603  CG1 VAL A  79       9.778  23.305   1.188  1.00  0.00
ATOM    604  CG2 VAL A  79      11.835  24.318   0.139  1.00  0.00
ATOM    605  N   ASP A  80       9.831  24.814  -2.777  1.00  0.00
ATOM    606  CA  ASP A  80       9.868  24.004  -4.012  1.00  0.00
ATOM    607  C   ASP A  80      10.600  22.683  -3.677  1.00  0.00
ATOM    608  O   ASP A  80      10.049  21.596  -3.815  1.00  0.00
ATOM    609  CB  ASP A  80      10.696  24.768  -5.065  1.00  0.00
ATOM    610  CG  ASP A  80      10.197  24.482  -6.491  1.00  0.00
ATOM    611  OD1 ASP A  80       9.751  23.325  -6.711  1.00  0.00
ATOM    612  OD2 ASP A  80      10.296  25.442  -7.305  1.00  0.00
ATOM    613  N   LEU A  81      11.828  22.887  -3.214  1.00  0.00
ATOM    614  CA  LEU A  81      12.673  21.781  -2.771  1.00  0.00
ATOM    615  C   LEU A  81      13.553  21.189  -3.876  1.00  0.00
ATOM    616  O   LEU A  81      14.439  20.373  -3.601  1.00  0.00
ATOM    617  CB  LEU A  81      11.802  20.668  -2.153  1.00  0.00
ATOM    618  CG  LEU A  81      12.557  20.028  -0.973  1.00  0.00
ATOM    619  CD1 LEU A  81      12.827  21.087   0.112  1.00  0.00
ATOM    620  CD2 LEU A  81      11.732  18.869  -0.385  1.00  0.00
ATOM    621  N   ASN A  82      13.268  21.565  -5.124  1.00  0.00
ATOM    622  CA  ASN A  82      14.040  20.945  -6.213  1.00  0.00
ATOM    623  C   ASN A  82      15.383  21.664  -6.417  1.00  0.00
ATOM    624  O   ASN A  82      16.265  21.164  -7.117  1.00  0.00
ATOM    625  CB  ASN A  82      13.246  20.909  -7.525  1.00  0.00
ATOM    626  CG  ASN A  82      11.943  21.717  -7.420  1.00  0.00
ATOM    627  OD1 ASN A  82      11.414  21.936  -6.331  1.00  0.00
ATOM    628  ND2 ASN A  82      11.488  22.165  -8.588  1.00  0.00
ATOM    629  N   ASP A  83      15.479  22.845  -5.813  1.00  0.00
ATOM    630  CA  ASP A  83      16.712  23.635  -5.968  1.00  0.00
ATOM    631  C   ASP A  83      17.598  23.459  -4.718  1.00  0.00
ATOM    632  O   ASP A  83      18.777  23.808  -4.726  1.00  0.00
ATOM    633  CB  ASP A  83      16.371  25.124  -6.154  1.00  0.00
ATOM    634  CG  ASP A  83      15.056  25.295  -6.935  1.00  0.00
ATOM    635  OD1 ASP A  83      14.187  26.033  -6.398  1.00  0.00
ATOM    636  OD2 ASP A  83      14.983  24.689  -8.037  1.00  0.00
ATOM    637  N   VAL A  84      16.966  22.927  -3.676  1.00  0.00
ATOM    638  CA  VAL A  84      17.677  22.690  -2.415  1.00  0.00
ATOM    639  C   VAL A  84      18.379  21.321  -2.421  1.00  0.00
ATOM    640  O   VAL A  84      19.609  21.250  -2.392  1.00  0.00
ATOM    641  CB  VAL A  84      16.701  22.799  -1.230  1.00  0.00
ATOM    642  CG1 VAL A  84      17.331  23.643  -0.105  1.00  0.00
ATOM    643  CG2 VAL A  84      15.387  23.458  -1.694  1.00  0.00
ATOM    644  N   LEU A  85      17.564  20.269  -2.453  1.00  0.00
ATOM    645  CA  LEU A  85      18.102  18.907  -2.459  1.00  0.00
ATOM    646  C   LEU A  85      18.255  18.327  -3.880  1.00  0.00
ATOM    647  O   LEU A  85      17.560  18.702  -4.814  1.00  0.00
ATOM    648  CB  LEU A  85      17.219  17.954  -1.635  1.00  0.00
ATOM    649  CG  LEU A  85      17.197  18.352  -0.150  1.00  0.00
ATOM    650  CD1 LEU A  85      15.913  17.808   0.508  1.00  0.00
ATOM    651  CD2 LEU A  85      18.430  17.775   0.572  1.00  0.00
ATOM    652  N   PRO A  86      19.191  17.377  -3.924  1.00  0.00
ATOM    653  CA  PRO A  86      19.507  16.640  -5.145  1.00  0.00
ATOM    654  C   PRO A  86      18.370  15.718  -5.619  1.00  0.00
ATOM    655  O   PRO A  86      17.474  15.365  -4.855  1.00  0.00
ATOM    656  CB  PRO A  86      20.747  15.791  -4.820  1.00  0.00
ATOM    657  CG  PRO A  86      21.012  15.925  -3.315  1.00  0.00
ATOM    658  CD  PRO A  86      19.972  16.908  -2.764  1.00  0.00
ATOM    659  N   GLU A  87      18.472  15.342  -6.893  1.00  0.00
ATOM    660  CA  GLU A  87      17.489  14.412  -7.478  1.00  0.00
ATOM    661  C   GLU A  87      17.440  13.143  -6.594  1.00  0.00
ATOM    662  O   GLU A  87      16.373  12.680  -6.205  1.00  0.00
ATOM    663  CB  GLU A  87      17.936  14.011  -8.900  1.00  0.00
ATOM    664  CG  GLU A  87      16.836  13.186  -9.593  1.00  0.00
ATOM    665  CD  GLU A  87      17.374  12.523 -10.874  1.00  0.00
ATOM    666  OE1 GLU A  87      18.483  12.949 -11.293  1.00  0.00
ATOM    667  OE2 GLU A  87      16.655  11.617 -11.376  1.00  0.00
ATOM    668  N   TRP A  88      18.647  12.670  -6.323  1.00  0.00
ATOM    669  CA  TRP A  88      18.854  11.461  -5.513  1.00  0.00
ATOM    670  C   TRP A  88      19.362  11.886  -4.115  1.00  0.00
ATOM    671  O   TRP A  88      20.335  12.632  -4.013  1.00  0.00
ATOM    672  CB  TRP A  88      19.958  10.623  -6.189  1.00  0.00
ATOM    673  CG  TRP A  88      19.417   9.623  -7.164  1.00  0.00
ATOM    674  CD1 TRP A  88      19.504   9.672  -8.501  1.00  0.00
ATOM    675  CD2 TRP A  88      18.739   8.409  -6.827  1.00  0.00
ATOM    676  NE1 TRP A  88      18.877   8.569  -9.046  1.00  0.00
ATOM    677  CE2 TRP A  88      18.441   7.800  -8.053  1.00  0.00
ATOM    678  CE3 TRP A  88      18.366   7.785  -5.631  1.00  0.00
ATOM    679  CZ2 TRP A  88      17.764   6.577  -8.084  1.00  0.00
ATOM    680  CZ3 TRP A  88      17.697   6.556  -5.661  1.00  0.00
ATOM    681  CH2 TRP A  88      17.409   5.943  -6.886  1.00  0.00
ATOM    682  N   VAL A  89      18.676  11.379  -3.096  1.00  0.00
ATOM    683  CA  VAL A  89      19.065  11.697  -1.714  1.00  0.00
ATOM    684  C   VAL A  89      18.905  10.466  -0.798  1.00  0.00
ATOM    685  O   VAL A  89      18.542   9.384  -1.254  1.00  0.00
ATOM    686  CB  VAL A  89      18.182  12.840  -1.176  1.00  0.00
ATOM    687  CG1 VAL A  89      18.392  12.993   0.343  1.00  0.00
ATOM    688  CG2 VAL A  89      18.521  14.161  -1.889  1.00  0.00
ATOM    689  N   ARG A  90      19.185  10.717   0.475  1.00  0.00
ATOM    690  CA  ARG A  90      19.063   9.697   1.526  1.00  0.00
ATOM    691  C   ARG A  90      18.178  10.241   2.666  1.00  0.00
ATOM    692  O   ARG A  90      18.094  11.455   2.858  1.00  0.00
ATOM    693  CB  ARG A  90      20.469   9.376   2.074  1.00  0.00
ATOM    694  CG  ARG A  90      20.406   8.179   3.040  1.00  0.00
ATOM    695  CD  ARG A  90      21.095   6.959   2.403  1.00  0.00
ATOM    696  NE  ARG A  90      22.550   7.037   2.605  1.00  0.00
ATOM    697  CZ  ARG A  90      23.331   6.061   2.149  1.00  0.00
ATOM    698  NH1 ARG A  90      22.786   4.990   1.578  1.00  0.00
ATOM    699  NH2 ARG A  90      24.652   6.160   2.256  1.00  0.00
ATOM    700  N   VAL A  91      17.530   9.318   3.371  1.00  0.00
ATOM    701  CA  VAL A  91      16.628   9.717   4.464  1.00  0.00
ATOM    702  C   VAL A  91      17.100   9.131   5.809  1.00  0.00
ATOM    703  O   VAL A  91      17.618   8.015   5.856  1.00  0.00
ATOM    704  CB  VAL A  91      15.200   9.228   4.158  1.00  0.00
ATOM    705  CG1 VAL A  91      14.578   8.599   5.419  1.00  0.00
ATOM    706  CG2 VAL A  91      14.332  10.403   3.672  1.00  0.00
ATOM    707  N   GLY A  92      16.901   9.917   6.867  1.00  0.00
ATOM    708  CA  GLY A  92      17.293   9.460   8.207  1.00  0.00
ATOM    709  C   GLY A  92      16.669  10.309   9.330  1.00  0.00
ATOM    710  O   GLY A  92      15.764  11.107   9.092  1.00  0.00
ATOM    711  N   LEU A  93      17.191  10.078  10.530  1.00  0.00
ATOM    712  CA  LEU A  93      16.736  10.774  11.740  1.00  0.00
ATOM    713  C   LEU A  93      17.906  10.894  12.739  1.00  0.00
ATOM    714  O   LEU A  93      18.878  10.143  12.652  1.00  0.00
ATOM    715  CB  LEU A  93      15.579  10.003  12.403  1.00  0.00
ATOM    716  CG  LEU A  93      15.221   8.762  11.565  1.00  0.00
ATOM    717  CD1 LEU A  93      15.564   7.480  12.347  1.00  0.00
ATOM    718  CD2 LEU A  93      13.720   8.779  11.218  1.00  0.00
ATOM    719  N   SER A  94      17.773  11.851  13.657  1.00  0.00
ATOM    720  CA  SER A  94      18.844  12.040  14.649  1.00  0.00
ATOM    721  C   SER A  94      18.437  13.036  15.754  1.00  0.00
ATOM    722  O   SER A  94      17.348  13.602  15.732  1.00  0.00
ATOM    723  CB  SER A  94      20.100  12.586  13.936  1.00  0.00
ATOM    724  OG  SER A  94      19.928  13.998  13.783  1.00  0.00
ATOM    725  N   ALA A  95      19.380  13.203  16.674  1.00  0.00
ATOM    726  CA  ALA A  95      19.216  14.105  17.819  1.00  0.00
ATOM    727  C   ALA A  95      20.507  14.097  18.665  1.00  0.00
ATOM    728  O   ALA A  95      21.183  13.072  18.763  1.00  0.00
ATOM    729  CB  ALA A  95      18.028  13.653  18.689  1.00  0.00
ATOM    730  N   SER A  96      20.805  15.262  19.234  1.00  0.00
ATOM    731  CA  SER A  96      22.039  15.402  20.017  1.00  0.00
ATOM    732  C   SER A  96      21.750  15.815  21.477  1.00  0.00
ATOM    733  O   SER A  96      20.632  16.201  21.809  1.00  0.00
ATOM    734  CB  SER A  96      22.944  16.469  19.365  1.00  0.00
ATOM    735  OG  SER A  96      22.233  17.710  19.381  1.00  0.00
ATOM    736  N   THR A  97      22.811  15.723  22.262  1.00  0.00
ATOM    737  CA  THR A  97      22.838  16.107  23.676  1.00  0.00
ATOM    738  C   THR A  97      24.274  16.561  24.020  1.00  0.00
ATOM    739  O   THR A  97      25.232  16.032  23.450  1.00  0.00
ATOM    740  CB  THR A  97      22.455  14.926  24.585  1.00  0.00
ATOM    741  OG1 THR A  97      23.574  14.042  24.673  1.00  0.00
ATOM    742  CG2 THR A  97      21.265  14.146  24.003  1.00  0.00
ATOM    743  N   GLY A  98      24.379  17.543  24.914  1.00  0.00
ATOM    744  CA  GLY A  98      25.711  18.094  25.203  1.00  0.00
ATOM    745  C   GLY A  98      25.850  18.670  26.618  1.00  0.00
ATOM    746  O   GLY A  98      26.711  18.234  27.387  1.00  0.00
ATOM    747  N   LEU A  99      25.011  19.659  26.918  1.00  0.00
ATOM    748  CA  LEU A  99      25.082  20.299  28.246  1.00  0.00
ATOM    749  C   LEU A  99      24.188  19.503  29.213  1.00  0.00
ATOM    750  O   LEU A  99      24.557  19.211  30.347  1.00  0.00
ATOM    751  CB  LEU A  99      24.629  21.765  28.164  1.00  0.00
ATOM    752  CG  LEU A  99      25.842  22.712  28.178  1.00  0.00
ATOM    753  CD1 LEU A  99      26.191  23.108  29.624  1.00  0.00
ATOM    754  CD2 LEU A  99      27.057  22.052  27.503  1.00  0.00
ATOM    755  N   TYR A 100      23.047  19.108  28.652  1.00  0.00
ATOM    756  CA  TYR A 100      22.135  18.238  29.403  1.00  0.00
ATOM    757  C   TYR A 100      21.958  16.902  28.650  1.00  0.00
ATOM    758  O   TYR A 100      22.581  16.655  27.623  1.00  0.00
ATOM    759  CB  TYR A 100      20.754  18.893  29.554  1.00  0.00
ATOM    760  CG  TYR A 100      20.815  20.248  30.274  1.00  0.00
ATOM    761  CD1 TYR A 100      20.659  20.310  31.665  1.00  0.00
ATOM    762  CD2 TYR A 100      21.117  21.412  29.557  1.00  0.00
ATOM    763  CE1 TYR A 100      20.782  21.533  32.334  1.00  0.00
ATOM    764  CE2 TYR A 100      21.241  22.635  30.226  1.00  0.00
ATOM    765  CZ  TYR A 100      21.099  22.694  31.617  1.00  0.00
ATOM    766  OH  TYR A 100      21.219  23.920  32.283  1.00  0.00
ATOM    767  N   LYS A 101      21.057  16.116  29.228  1.00  0.00
ATOM    768  CA  LYS A 101      20.785  14.777  28.696  1.00  0.00
ATOM    769  C   LYS A 101      19.279  14.558  28.463  1.00  0.00
ATOM    770  O   LYS A 101      18.441  15.375  28.832  1.00  0.00
ATOM    771  CB  LYS A 101      21.272  13.742  29.738  1.00  0.00
ATOM    772  CG  LYS A 101      21.221  14.384  31.140  1.00  0.00
ATOM    773  CD  LYS A 101      22.550  14.151  31.879  1.00  0.00
ATOM    774  CE  LYS A 101      22.652  15.081  33.102  1.00  0.00
ATOM    775  NZ  LYS A 101      21.480  14.901  33.970  1.00  0.00
ATOM    776  N   GLU A 102      19.024  13.407  27.852  1.00  0.00
ATOM    777  CA  GLU A 102      17.652  12.980  27.579  1.00  0.00
ATOM    778  C   GLU A 102      17.661  11.772  26.628  1.00  0.00
ATOM    779  O   GLU A 102      18.549  11.615  25.793  1.00  0.00
ATOM    780  CB  GLU A 102      16.803  14.121  26.998  1.00  0.00
ATOM    781  CG  GLU A 102      17.078  14.291  25.494  1.00  0.00
ATOM    782  CD  GLU A 102      15.822  14.800  24.763  1.00  0.00
ATOM    783  OE1 GLU A 102      15.450  14.125  23.766  1.00  0.00
ATOM    784  OE2 GLU A 102      15.297  15.848  25.227  1.00  0.00
ATOM    785  N   THR A 103      16.603  10.983  26.786  1.00  0.00
ATOM    786  CA  THR A 103      16.424   9.849  25.859  1.00  0.00
ATOM    787  C   THR A 103      15.903  10.439  24.537  1.00  0.00
ATOM    788  O   THR A 103      15.291  11.509  24.533  1.00  0.00
ATOM    789  CB  THR A 103      15.491   8.822  26.520  1.00  0.00
ATOM    790  OG1 THR A 103      14.249   9.470  26.811  1.00  0.00
ATOM    791  CG2 THR A 103      16.113   8.388  27.867  1.00  0.00
ATOM    792  N   ASN A 104      16.243   9.759  23.451  1.00  0.00
ATOM    793  CA  ASN A 104      15.850  10.235  22.110  1.00  0.00
ATOM    794  C   ASN A 104      15.515   8.959  21.307  1.00  0.00
ATOM    795  O   ASN A 104      16.379   8.359  20.677  1.00  0.00
ATOM    796  CB  ASN A 104      16.996  11.035  21.469  1.00  0.00
ATOM    797  CG  ASN A 104      16.903  12.501  21.943  1.00  0.00
ATOM    798  OD1 ASN A 104      15.880  13.154  21.739  1.00  0.00
ATOM    799  ND2 ASN A 104      17.970  12.941  22.601  1.00  0.00
ATOM    800  N   THR A 105      14.264   8.563  21.512  1.00  0.00
ATOM    801  CA  THR A 105      13.792   7.246  21.121  1.00  0.00
ATOM    802  C   THR A 105      12.536   7.217  20.235  1.00  0.00
ATOM    803  O   THR A 105      11.563   7.929  20.441  1.00  0.00
ATOM    804  CB  THR A 105      13.488   6.406  22.382  1.00  0.00
ATOM    805  OG1 THR A 105      14.716   5.839  22.840  1.00  0.00
ATOM    806  CG2 THR A 105      12.544   5.256  21.980  1.00  0.00
ATOM    807  N   ILE A 106      12.661   6.289  19.309  1.00  0.00
ATOM    808  CA  ILE A 106      11.648   6.032  18.254  1.00  0.00
ATOM    809  C   ILE A 106      11.449   4.502  18.269  1.00  0.00
ATOM    810  O   ILE A 106      12.413   3.737  18.269  1.00  0.00
ATOM    811  CB  ILE A 106      12.419   6.615  17.080  1.00  0.00
ATOM    812  CG1 ILE A 106      13.752   7.165  17.593  1.00  0.00
ATOM    813  CG2 ILE A 106      12.131   6.541  15.619  1.00  0.00
ATOM    814  CD1 ILE A 106      14.872   7.029  16.555  1.00  0.00
ATOM    815  N   LEU A 107      10.173   4.144  18.370  1.00  0.00
ATOM    816  CA  LEU A 107       9.787   2.723  18.506  1.00  0.00
ATOM    817  C   LEU A 107       9.342   2.205  17.109  1.00  0.00
ATOM    818  O   LEU A 107       9.328   0.996  16.886  1.00  0.00
ATOM    819  CB  LEU A 107       8.491   2.695  19.361  1.00  0.00
ATOM    820  CG  LEU A 107       8.710   2.360  20.844  1.00  0.00
ATOM    821  CD1 LEU A 107       7.961   3.371  21.748  1.00  0.00
ATOM    822  CD2 LEU A 107       8.130   0.959  21.184  1.00  0.00
ATOM    823  N   SER A 108       8.911   3.170  16.305  1.00  0.00
ATOM    824  CA  SER A 108       8.380   2.849  14.971  1.00  0.00
ATOM    825  C   SER A 108       8.909   3.832  13.907  1.00  0.00
ATOM    826  O   SER A 108       9.234   4.975  14.230  1.00  0.00
ATOM    827  CB  SER A 108       6.845   2.836  15.012  1.00  0.00
ATOM    828  OG  SER A 108       6.367   4.097  14.541  1.00  0.00
ATOM    829  N   TRP A 109       8.996   3.333  12.680  1.00  0.00
ATOM    830  CA  TRP A 109       9.502   4.109  11.535  1.00  0.00
ATOM    831  C   TRP A 109       8.758   3.638  10.261  1.00  0.00
ATOM    832  O   TRP A 109       8.994   2.521   9.797  1.00  0.00
ATOM    833  CB  TRP A 109      11.013   3.864  11.354  1.00  0.00
ATOM    834  CG  TRP A 109      11.754   5.006  10.728  1.00  0.00
ATOM    835  CD1 TRP A 109      11.260   6.121  10.179  1.00  0.00
ATOM    836  CD2 TRP A 109      13.184   5.095  10.632  1.00  0.00
ATOM    837  NE1 TRP A 109      12.283   6.915   9.697  1.00  0.00
ATOM    838  CE2 TRP A 109      13.433   6.313   9.990  1.00  0.00
ATOM    839  CE3 TRP A 109      14.245   4.271  11.036  1.00  0.00
ATOM    840  CZ2 TRP A 109      14.744   6.731   9.730  1.00  0.00
ATOM    841  CZ3 TRP A 109      15.557   4.694  10.782  1.00  0.00
ATOM    842  CH2 TRP A 109      15.804   5.916  10.149  1.00  0.00
ATOM    843  N   SER A 110       7.906   4.511   9.736  1.00  0.00
ATOM    844  CA  SER A 110       7.157   4.199   8.501  1.00  0.00
ATOM    845  C   SER A 110       7.594   5.187   7.401  1.00  0.00
ATOM    846  O   SER A 110       7.743   6.383   7.661  1.00  0.00
ATOM    847  CB  SER A 110       5.648   4.370   8.768  1.00  0.00
ATOM    848  OG  SER A 110       4.949   4.344   7.523  1.00  0.00
ATOM    849  N   PHE A 111       7.823   4.650   6.201  1.00  0.00
ATOM    850  CA  PHE A 111       8.296   5.540   5.125  1.00  0.00
ATOM    851  C   PHE A 111       7.819   5.095   3.731  1.00  0.00
ATOM    852  O   PHE A 111       8.003   3.948   3.327  1.00  0.00
ATOM    853  CB  PHE A 111       9.835   5.592   5.148  1.00  0.00
ATOM    854  CG  PHE A 111      10.363   6.995   4.804  1.00  0.00
ATOM    855  CD1 PHE A 111      10.601   7.924   5.828  1.00  0.00
ATOM    856  CD2 PHE A 111      10.693   7.336   3.487  1.00  0.00
ATOM    857  CE1 PHE A 111      11.149   9.173   5.518  1.00  0.00
ATOM    858  CE2 PHE A 111      11.243   8.585   3.177  1.00  0.00
ATOM    859  CZ  PHE A 111      11.467   9.517   4.200  1.00  0.00
ATOM    860  N   THR A 112       7.229   6.067   3.045  1.00  0.00
ATOM    861  CA  THR A 112       6.734   5.874   1.680  1.00  0.00
ATOM    862  C   THR A 112       7.002   7.148   0.849  1.00  0.00
ATOM    863  O   THR A 112       6.825   8.266   1.326  1.00  0.00
ATOM    864  CB  THR A 112       5.214   5.615   1.678  1.00  0.00
ATOM    865  OG1 THR A 112       4.907   4.722   2.748  1.00  0.00
ATOM    866  CG2 THR A 112       4.802   4.955   0.349  1.00  0.00
ATOM    867  N   SER A 113       7.387   6.893  -0.397  1.00  0.00
ATOM    868  CA  SER A 113       7.554   7.990  -1.361  1.00  0.00
ATOM    869  C   SER A 113       7.131   7.507  -2.762  1.00  0.00
ATOM    870  O   SER A 113       7.417   6.371  -3.141  1.00  0.00
ATOM    871  CB  SER A 113       9.024   8.442  -1.409  1.00  0.00
ATOM    872  OG  SER A 113       9.847   7.304  -1.668  1.00  0.00
ATOM    873  N   LYS A 114       6.466   8.404  -3.489  1.00  0.00
ATOM    874  CA  LYS A 114       6.031   8.027  -4.842  1.00  0.00
ATOM    875  C   LYS A 114       6.489   9.075  -5.875  1.00  0.00
ATOM    876  O   LYS A 114       6.515  10.270  -5.593  1.00  0.00
ATOM    877  CB  LYS A 114       4.500   7.885  -4.905  1.00  0.00
ATOM    878  CG  LYS A 114       4.012   6.754  -3.984  1.00  0.00
ATOM    879  CD  LYS A 114       2.580   7.057  -3.504  1.00  0.00
ATOM    880  CE  LYS A 114       1.716   5.785  -3.588  1.00  0.00
ATOM    881  NZ  LYS A 114       0.512   5.946  -2.759  1.00  0.00
ATOM    882  N   LEU A 115       6.764   8.548  -7.063  1.00  0.00
ATOM    883  CA  LEU A 115       7.064   9.393  -8.220  1.00  0.00
ATOM    884  C   LEU A 115       6.124   9.018  -9.383  1.00  0.00
ATOM    885  O   LEU A 115       5.891   7.842  -9.651  1.00  0.00
ATOM    886  CB  LEU A 115       8.533   9.290  -8.654  1.00  0.00
ATOM    887  CG  LEU A 115       9.168  10.693  -8.644  1.00  0.00
ATOM    888  CD1 LEU A 115      10.391  10.715  -7.710  1.00  0.00
ATOM    889  CD2 LEU A 115       9.575  11.110 -10.068  1.00  0.00
ATOM    890  N   LYS A 116       5.587  10.073  -9.987  1.00  0.00
ATOM    891  CA  LYS A 116       4.549   9.886 -11.008  1.00  0.00
ATOM    892  C   LYS A 116       4.828  10.718 -12.272  1.00  0.00
ATOM    893  O   LYS A 116       5.973  11.038 -12.585  1.00  0.00
ATOM    894  CB  LYS A 116       3.193  10.307 -10.395  1.00  0.00
ATOM    895  CG  LYS A 116       3.284  10.173  -8.862  1.00  0.00
ATOM    896  CD  LYS A 116       1.879  10.050  -8.249  1.00  0.00
ATOM    897  CE  LYS A 116       1.970  10.018  -6.712  1.00  0.00
ATOM    898  NZ  LYS A 116       0.638  10.235  -6.129  1.00  0.00
ATOM    899  N   SER A 117       3.728  10.997 -12.959  1.00  0.00
ATOM    900  CA  SER A 117       3.738  11.722 -14.225  1.00  0.00
ATOM    901  C   SER A 117       4.079  10.791 -15.403  1.00  0.00
ATOM    902  O   SER A 117       3.378   9.818 -15.670  1.00  0.00
ATOM    903  CB  SER A 117       4.703  12.917 -14.205  1.00  0.00
ATOM    904  OG  SER A 117       5.692  12.687 -13.201  1.00  0.00
ATOM    905  N   ASN A 118       5.166  11.167 -16.069  1.00  0.00
ATOM    906  CA  ASN A 118       5.622  10.421 -17.244  1.00  0.00
ATOM    907  C   ASN A 118       4.416   9.977 -18.090  1.00  0.00
ATOM    908  O   ASN A 118       4.526   9.120 -18.964  1.00  0.00
ATOM    909  CB  ASN A 118       6.487   9.220 -16.850  1.00  0.00
ATOM    910  CG  ASN A 118       6.423   8.928 -15.342  1.00  0.00
ATOM    911  OD1 ASN A 118       5.473   8.313 -14.857  1.00  0.00
ATOM    912  ND2 ASN A 118       7.446   9.413 -14.644  1.00  0.00
ATOM    913  N   SER A 119       3.295  10.616 -17.769  1.00  0.00
ATOM    914  CA  SER A 119       2.044  10.325 -18.479  1.00  0.00
ATOM    915  C   SER A 119       2.037   8.862 -18.956  1.00  0.00
ATOM    916  O   SER A 119       1.112   8.435 -19.647  1.00  0.00
ATOM    917  CB  SER A 119       1.887  11.289 -19.669  1.00  0.00
ATOM    918  OG  SER A 119       0.520  11.275 -20.083  1.00  0.00
ATOM    919  N   THR A 120       3.078   8.145 -18.538  1.00  0.00
ATOM    920  CA  THR A 120       3.159   6.712 -18.867  1.00  0.00
ATOM    921  C   THR A 120       2.146   5.964 -17.969  1.00  0.00
ATOM    922  O   THR A 120       1.699   4.869 -18.294  1.00  0.00
ATOM    923  CB  THR A 120       4.566   6.157 -18.582  1.00  0.00
ATOM    924  OG1 THR A 120       5.529   7.017 -19.189  1.00  0.00
ATOM    925  CG2 THR A 120       4.703   4.747 -19.185  1.00  0.00
ATOM    926  N   HIS A 121       1.846   6.645 -16.869  1.00  0.00
ATOM    927  CA  HIS A 121       0.918   6.105 -15.875  1.00  0.00
ATOM    928  C   HIS A 121       1.442   4.767 -15.323  1.00  0.00
ATOM    929  O   HIS A 121       0.756   3.748 -15.379  1.00  0.00
ATOM    930  CB  HIS A 121      -0.495   5.964 -16.447  1.00  0.00
ATOM    931  CG  HIS A 121      -0.494   5.685 -17.917  1.00  0.00
ATOM    932  ND1 HIS A 121      -0.321   6.683 -18.854  1.00  0.00
ATOM    933  CD2 HIS A 121      -0.640   4.480 -18.561  1.00  0.00
ATOM    934  CE1 HIS A 121      -0.381   6.065 -20.032  1.00  0.00
ATOM    935  NE2 HIS A 121      -0.566   4.753 -19.902  1.00  0.00
ATOM    936  N   GLN A 122       2.666   4.834 -14.806  1.00  0.00
ATOM    937  CA  GLN A 122       3.266   3.648 -14.176  1.00  0.00
ATOM    938  C   GLN A 122       3.436   3.941 -12.666  1.00  0.00
ATOM    939  O   GLN A 122       2.863   3.264 -11.820  1.00  0.00
ATOM    940  CB  GLN A 122       4.657   3.353 -14.769  1.00  0.00
ATOM    941  CG  GLN A 122       4.824   4.055 -16.125  1.00  0.00
ATOM    942  CD  GLN A 122       6.135   3.627 -16.808  1.00  0.00
ATOM    943  OE1 GLN A 122       6.115   2.880 -17.786  1.00  0.00
ATOM    944  NE2 GLN A 122       7.233   4.163 -16.283  1.00  0.00
ATOM    945  N   SER A 160      22.457   4.459  29.637  1.00  0.00
ATOM    946  CA  SER A 160      23.105   3.397  30.410  1.00  0.00
ATOM    947  C   SER A 160      22.168   2.204  30.677  1.00  0.00
ATOM    948  O   SER A 160      20.957   2.297  30.490  1.00  0.00
ATOM    949  CB  SER A 160      23.647   3.947  31.742  1.00  0.00
ATOM    950  OG  SER A 160      24.283   2.867  32.434  1.00  0.00
ATOM    951  N   SER A 161      22.813   1.134  31.113  1.00  0.00
ATOM    952  CA  SER A 161      22.196  -0.149  31.424  1.00  0.00
ATOM    953  C   SER A 161      20.890  -0.031  32.222  1.00  0.00
ATOM    954  O   SER A 161      19.848  -0.546  31.813  1.00  0.00
ATOM    955  CB  SER A 161      23.200  -1.025  32.202  1.00  0.00
ATOM    956  OG  SER A 161      23.770  -1.973  31.299  1.00  0.00
ATOM    957  N   ASN A 162      20.999   0.630  33.372  1.00  0.00
ATOM    958  CA  ASN A 162      19.809   0.782  34.233  1.00  0.00
ATOM    959  C   ASN A 162      18.772   1.623  33.456  1.00  0.00
ATOM    960  O   ASN A 162      17.625   1.231  33.270  1.00  0.00
ATOM    961  CB  ASN A 162      20.217   1.547  35.510  1.00  0.00
ATOM    962  CG  ASN A 162      19.628   2.970  35.475  1.00  0.00
ATOM    963  OD1 ASN A 162      18.467   3.200  35.803  1.00  0.00
ATOM    964  ND2 ASN A 162      20.512   3.891  35.097  1.00  0.00
ATOM    965  N   GLY A 163      19.282   2.769  33.024  1.00  0.00
ATOM    966  CA  GLY A 163      18.460   3.724  32.265  1.00  0.00
ATOM    967  C   GLY A 163      18.942   5.136  32.661  1.00  0.00
ATOM    968  O   GLY A 163      18.172   5.976  33.116  1.00  0.00
ATOM    969  N   SER A 164      20.255   5.297  32.510  1.00  0.00
ATOM    970  CA  SER A 164      20.861   6.589  32.854  1.00  0.00
ATOM    971  C   SER A 164      21.449   7.233  31.595  1.00  0.00
ATOM    972  O   SER A 164      22.641   7.201  31.315  1.00  0.00
ATOM    973  CB  SER A 164      21.799   6.473  34.056  1.00  0.00
ATOM    974  OG  SER A 164      20.999   5.963  35.135  1.00  0.00
ATOM    975  N   PRO A 165      20.488   7.782  30.848  1.00  0.00
ATOM    976  CA  PRO A 165      20.825   8.443  29.582  1.00  0.00
ATOM    977  C   PRO A 165      22.007   9.406  29.835  1.00  0.00
ATOM    978  O   PRO A 165      22.111   9.990  30.913  1.00  0.00
ATOM    979  CB  PRO A 165      19.576   9.269  29.227  1.00  0.00
ATOM    980  CG  PRO A 165      18.424   8.717  30.078  1.00  0.00
ATOM    981  CD  PRO A 165      19.038   7.727  31.080  1.00  0.00
ATOM    982  N   HIS A 180      14.589   8.543  -4.645  1.00  0.00
ATOM    983  CA  HIS A 180      14.531   9.346  -5.872  1.00  0.00
ATOM    984  C   HIS A 180      13.292  10.264  -5.843  1.00  0.00
ATOM    985  O   HIS A 180      12.158   9.792  -5.810  1.00  0.00
ATOM    986  CB  HIS A 180      14.501   8.473  -7.133  1.00  0.00
ATOM    987  CG  HIS A 180      13.385   8.833  -8.064  1.00  0.00
ATOM    988  ND1 HIS A 180      12.419   9.764  -7.746  1.00  0.00
ATOM    989  CD2 HIS A 180      13.143   8.354  -9.331  1.00  0.00
ATOM    990  CE1 HIS A 180      11.614   9.815  -8.805  1.00  0.00
ATOM    991  NE2 HIS A 180      12.012   8.992  -9.772  1.00  0.00
ATOM    992  N   ILE A 181      13.595  11.556  -5.856  1.00  0.00
ATOM    993  CA  ILE A 181      12.545  12.583  -5.826  1.00  0.00
ATOM    994  C   ILE A 181      12.731  13.553  -7.011  1.00  0.00
ATOM    995  O   ILE A 181      12.533  14.758  -6.870  1.00  0.00
ATOM    996  CB  ILE A 181      12.654  13.342  -4.484  1.00  0.00
ATOM    997  CG1 ILE A 181      14.138  13.671  -4.217  1.00  0.00
ATOM    998  CG2 ILE A 181      12.135  12.428  -3.353  1.00  0.00
ATOM    999  CD1 ILE A 181      14.274  14.459  -2.901  1.00  0.00
ATOM   1000  N   TRP A 182      13.105  12.955  -8.135  1.00  0.00
ATOM   1001  CA  TRP A 182      13.321  13.693  -9.386  1.00  0.00
ATOM   1002  C   TRP A 182      12.471  13.078 -10.522  1.00  0.00
ATOM   1003  O   TRP A 182      11.284  12.815 -10.363  1.00  0.00
ATOM   1004  CB  TRP A 182      14.802  13.546  -9.815  1.00  0.00
ATOM   1005  CG  TRP A 182      14.991  12.172 -10.395  1.00  0.00
ATOM   1006  CD1 TRP A 182      14.772  11.787 -11.658  1.00  0.00
ATOM   1007  CD2 TRP A 182      15.459  11.031  -9.670  1.00  0.00
ATOM   1008  NE1 TRP A 182      15.045  10.439 -11.779  1.00  0.00
ATOM   1009  CE2 TRP A 182      15.477   9.990 -10.605  1.00  0.00
ATOM   1010  CE3 TRP A 182      15.866  10.801  -8.350  1.00  0.00
ATOM   1011  CZ2 TRP A 182      15.894   8.711 -10.219  1.00  0.00
ATOM   1012  CZ3 TRP A 182      16.292   9.524  -7.964  1.00  0.00
ATOM   1013  CH2 TRP A 182      16.317   8.486  -8.903  1.00  0.00
ATOM   1014  N   GLU A 183      13.175  12.850 -11.627  1.00  0.00
ATOM   1015  CA  GLU A 183      12.578  12.213 -12.802  1.00  0.00
ATOM   1016  C   GLU A 183      12.236  13.254 -13.885  1.00  0.00
ATOM   1017  O   GLU A 183      11.442  14.164 -13.649  1.00  0.00
ATOM   1018  CB  GLU A 183      11.334  11.400 -12.405  1.00  0.00
ATOM   1019  CG  GLU A 183      10.774  10.675 -13.642  1.00  0.00
ATOM   1020  CD  GLU A 183       9.868   9.508 -13.210  1.00  0.00
ATOM   1021  OE1 GLU A 183       8.733   9.824 -12.763  1.00  0.00
ATOM   1022  OE2 GLU A 183      10.355   8.354 -13.345  1.00  0.00
ATOM   1023  N   SER A 184      12.852  13.046 -15.041  1.00  0.00
ATOM   1024  CA  SER A 184      12.656  13.907 -16.212  1.00  0.00
ATOM   1025  C   SER A 184      11.157  14.176 -16.446  1.00  0.00
ATOM   1026  O   SER A 184      10.712  15.316 -16.555  1.00  0.00
ATOM   1027  CB  SER A 184      13.226  13.202 -17.464  1.00  0.00
ATOM   1028  OG  SER A 184      14.637  13.423 -17.493  1.00  0.00
ATOM   1029  N   SER A 185      10.437  13.063 -16.559  1.00  0.00
ATOM   1030  CA  SER A 185       8.989  13.149 -16.798  1.00  0.00
ATOM   1031  C   SER A 185       8.251  13.433 -15.472  1.00  0.00
ATOM   1032  O   SER A 185       7.071  13.112 -15.337  1.00  0.00
ATOM   1033  CB  SER A 185       8.492  11.830 -17.421  1.00  0.00
ATOM   1034  OG  SER A 185       9.590  10.912 -17.431  1.00  0.00
ATOM   1035  N   ALA A 186       8.997  14.026 -14.550  1.00  0.00
ATOM   1036  CA  ALA A 186       8.520  14.341 -13.205  1.00  0.00
ATOM   1037  C   ALA A 186       7.580  15.558 -13.159  1.00  0.00
ATOM   1038  O   ALA A 186       7.989  16.696 -13.387  1.00  0.00
ATOM   1039  CB  ALA A 186       9.714  14.592 -12.262  1.00  0.00
ATOM   1040  N   ALA A 187       6.321  15.246 -12.870  1.00  0.00
ATOM   1041  CA  ALA A 187       5.276  16.273 -12.766  1.00  0.00
ATOM   1042  C   ALA A 187       4.426  15.979 -11.510  1.00  0.00
ATOM   1043  O   ALA A 187       3.310  16.469 -11.358  1.00  0.00
ATOM   1044  CB  ALA A 187       4.402  16.284 -14.030  1.00  0.00
ATOM   1045  N   THR A 188       5.038  15.183 -10.641  1.00  0.00
ATOM   1046  CA  THR A 188       4.468  14.811  -9.354  1.00  0.00
ATOM   1047  C   THR A 188       5.373  13.847  -8.563  1.00  0.00
ATOM   1048  O   THR A 188       5.675  12.743  -9.013  1.00  0.00
ATOM   1049  CB  THR A 188       3.009  14.346  -9.394  1.00  0.00
ATOM   1050  OG1 THR A 188       2.803  13.493  -8.256  1.00  0.00
ATOM   1051  CG2 THR A 188       2.718  13.499 -10.649  1.00  0.00
ATOM   1052  N   VAL A 189       5.741  14.302  -7.366  1.00  0.00
ATOM   1053  CA  VAL A 189       6.648  13.627  -6.420  1.00  0.00
ATOM   1054  C   VAL A 189       6.073  13.722  -4.992  1.00  0.00
ATOM   1055  O   VAL A 189       5.850  14.824  -4.488  1.00  0.00
ATOM   1056  CB  VAL A 189       8.007  14.363  -6.446  1.00  0.00
ATOM   1057  CG1 VAL A 189       8.007  15.454  -5.356  1.00  0.00
ATOM   1058  CG2 VAL A 189       9.151  13.364  -6.194  1.00  0.00
ATOM   1059  N   SER A 190       5.855  12.557  -4.387  1.00  0.00
ATOM   1060  CA  SER A 190       5.246  12.539  -3.046  1.00  0.00
ATOM   1061  C   SER A 190       6.005  11.618  -2.072  1.00  0.00
ATOM   1062  O   SER A 190       6.472  10.546  -2.453  1.00  0.00
ATOM   1063  CB  SER A 190       3.800  12.004  -3.188  1.00  0.00
ATOM   1064  OG  SER A 190       3.902  10.656  -3.661  1.00  0.00
ATOM   1065  N   PHE A 191       6.042  12.061  -0.816  1.00  0.00
ATOM   1066  CA  PHE A 191       6.650  11.255   0.250  1.00  0.00
ATOM   1067  C   PHE A 191       6.067  11.608   1.633  1.00  0.00
ATOM   1068  O   PHE A 191       5.886  12.782   1.956  1.00  0.00
ATOM   1069  CB  PHE A 191       8.179  11.444   0.256  1.00  0.00
ATOM   1070  CG  PHE A 191       8.553  12.749   0.981  1.00  0.00
ATOM   1071  CD1 PHE A 191       8.708  12.755   2.373  1.00  0.00
ATOM   1072  CD2 PHE A 191       8.813  13.912   0.244  1.00  0.00
ATOM   1073  CE1 PHE A 191       9.111  13.924   3.029  1.00  0.00
ATOM   1074  CE2 PHE A 191       9.216  15.081   0.900  1.00  0.00
ATOM   1075  CZ  PHE A 191       9.360  15.089   2.293  1.00  0.00
ATOM   1076  N   GLU A 192       5.805  10.555   2.401  1.00  0.00
ATOM   1077  CA  GLU A 192       5.250  10.689   3.753  1.00  0.00
ATOM   1078  C   GLU A 192       6.070   9.857   4.762  1.00  0.00
ATOM   1079  O   GLU A 192       6.288   8.663   4.552  1.00  0.00
ATOM   1080  CB  GLU A 192       3.775  10.247   3.791  1.00  0.00
ATOM   1081  CG  GLU A 192       3.631   8.799   3.294  1.00  0.00
ATOM   1082  CD  GLU A 192       2.149   8.399   3.184  1.00  0.00
ATOM   1083  OE1 GLU A 192       1.358   8.921   4.015  1.00  0.00
ATOM   1084  OE2 GLU A 192       1.866   7.585   2.263  1.00  0.00
ATOM   1085  N   ALA A 193       6.507  10.536   5.817  1.00  0.00
ATOM   1086  CA  ALA A 193       7.270   9.888   6.895  1.00  0.00
ATOM   1087  C   ALA A 193       6.569  10.103   8.256  1.00  0.00
ATOM   1088  O   ALA A 193       6.102  11.208   8.535  1.00  0.00
ATOM   1089  CB  ALA A 193       8.688  10.489   6.953  1.00  0.00
ATOM   1090  N   THR A 194       6.478   9.020   9.019  1.00  0.00
ATOM   1091  CA  THR A 194       5.795   9.027  10.326  1.00  0.00
ATOM   1092  C   THR A 194       6.467   8.019  11.284  1.00  0.00
ATOM   1093  O   THR A 194       6.383   6.809  11.050  1.00  0.00
ATOM   1094  CB  THR A 194       4.334   8.574  10.096  1.00  0.00
ATOM   1095  OG1 THR A 194       3.573   8.892  11.263  1.00  0.00
ATOM   1096  CG2 THR A 194       4.294   7.043   9.922  1.00  0.00
ATOM   1097  N   PHE A 195       7.122   8.520  12.331  1.00  0.00
ATOM   1098  CA  PHE A 195       7.744   7.607  13.307  1.00  0.00
ATOM   1099  C   PHE A 195       7.291   7.936  14.746  1.00  0.00
ATOM   1100  O   PHE A 195       6.823   9.038  15.029  1.00  0.00
ATOM   1101  CB  PHE A 195       9.287   7.703  13.242  1.00  0.00
ATOM   1102  CG  PHE A 195       9.676   9.136  13.661  1.00  0.00
ATOM   1103  CD1 PHE A 195       9.605   9.506  15.009  1.00  0.00
ATOM   1104  CD2 PHE A 195      10.149  10.038  12.703  1.00  0.00
ATOM   1105  CE1 PHE A 195      10.007  10.789  15.400  1.00  0.00
ATOM   1106  CE2 PHE A 195      10.551  11.321  13.095  1.00  0.00
ATOM   1107  CZ  PHE A 195      10.474  11.696  14.441  1.00  0.00
ATOM   1108  N   ALA A 196       7.459   6.939  15.609  1.00  0.00
ATOM   1109  CA  ALA A 196       7.057   7.054  17.017  1.00  0.00
ATOM   1110  C   ALA A 196       8.229   7.550  17.885  1.00  0.00
ATOM   1111  O   ALA A 196       9.393   7.364  17.531  1.00  0.00
ATOM   1112  CB  ALA A 196       6.602   5.666  17.518  1.00  0.00
ATOM   1113  N   PHE A 197       7.865   8.162  19.012  1.00  0.00
ATOM   1114  CA  PHE A 197       8.880   8.658  19.937  1.00  0.00
ATOM   1115  C   PHE A 197       8.463   8.589  21.416  1.00  0.00
ATOM   1116  O   PHE A 197       7.364   8.985  21.792  1.00  0.00
ATOM   1117  CB  PHE A 197       9.370  10.073  19.614  1.00  0.00
ATOM   1118  CG  PHE A 197       8.248  11.120  19.544  1.00  0.00
ATOM   1119  CD1 PHE A 197       7.843  11.602  18.291  1.00  0.00
ATOM   1120  CD2 PHE A 197       7.690  11.664  20.708  1.00  0.00
ATOM   1121  CE1 PHE A 197       6.874  12.606  18.204  1.00  0.00
ATOM   1122  CE2 PHE A 197       6.719  12.668  20.620  1.00  0.00
ATOM   1123  CZ  PHE A 197       6.306  13.139  19.367  1.00  0.00
ATOM   1124  N   LEU A 198       9.440   8.138  22.194  1.00  0.00
ATOM   1125  CA  LEU A 198       9.257   8.034  23.655  1.00  0.00
ATOM   1126  C   LEU A 198      10.329   8.914  24.325  1.00  0.00
ATOM   1127  O   LEU A 198      11.497   8.523  24.382  1.00  0.00
ATOM   1128  CB  LEU A 198       9.416   6.547  24.026  1.00  0.00
ATOM   1129  CG  LEU A 198       9.587   6.348  25.541  1.00  0.00
ATOM   1130  CD1 LEU A 198       8.345   5.637  26.115  1.00  0.00
ATOM   1131  CD2 LEU A 198      10.834   5.472  25.788  1.00  0.00
ATOM   1132  N   ILE A 199       9.933  10.122  24.737  1.00  0.00
ATOM   1133  CA  ILE A 199      10.905  11.018  25.360  1.00  0.00
ATOM   1134  C   ILE A 199      10.718  11.198  26.869  1.00  0.00
ATOM   1135  O   ILE A 199       9.847  11.913  27.365  1.00  0.00
ATOM   1136  CB  ILE A 199      11.214  12.320  24.627  1.00  0.00
ATOM   1137  CG1 ILE A 199      10.628  12.300  23.203  1.00  0.00
ATOM   1138  CG2 ILE A 199      12.744  12.511  24.568  1.00  0.00
ATOM   1139  CD1 ILE A 199      10.990  13.610  22.477  1.00  0.00
ATOM   1140  N   LYS A 200      11.582  10.481  27.588  1.00  0.00
ATOM   1141  CA  LYS A 200      11.579  10.550  29.055  1.00  0.00
ATOM   1142  C   LYS A 200      12.338  11.803  29.534  1.00  0.00
ATOM   1143  O   LYS A 200      12.143  12.902  29.017  1.00  0.00
ATOM   1144  CB  LYS A 200      12.260   9.293  29.633  1.00  0.00
ATOM   1145  CG  LYS A 200      11.186   8.409  30.296  1.00  0.00
ATOM   1146  CD  LYS A 200      11.818   7.587  31.435  1.00  0.00
ATOM   1147  CE  LYS A 200      10.795   6.553  31.943  1.00  0.00
ATOM   1148  NZ  LYS A 200      11.370   5.796  33.064  1.00  0.00
ATOM   1149  N   SER A 201      13.209  11.579  30.518  1.00  0.00
ATOM   1150  CA  SER A 201      14.027  12.689  31.020  1.00  0.00
ATOM   1151  C   SER A 201      13.752  12.990  32.504  1.00  0.00
ATOM   1152  O   SER A 201      12.685  13.467  32.878  1.00  0.00
ATOM   1153  CB  SER A 201      13.783  13.955  30.178  1.00  0.00
ATOM   1154  OG  SER A 201      14.258  15.076  30.930  1.00  0.00
ATOM   1155  N   PRO A 202      14.792  12.708  33.290  1.00  0.00
ATOM   1156  CA  PRO A 202      14.741  12.976  34.731  1.00  0.00
ATOM   1157  C   PRO A 202      14.665  14.498  34.982  1.00  0.00
ATOM   1158  O   PRO A 202      13.711  14.990  35.579  1.00  0.00
ATOM   1159  CB  PRO A 202      16.052  12.429  35.316  1.00  0.00
ATOM   1160  CG  PRO A 202      16.873  11.863  34.151  1.00  0.00
ATOM   1161  CD  PRO A 202      16.037  12.044  32.879  1.00  0.00
ATOM   1162  N   ASP A 203      15.694  15.171  34.483  1.00  0.00
ATOM   1163  CA  ASP A 203      15.795  16.630  34.584  1.00  0.00
ATOM   1164  C   ASP A 203      14.538  17.315  34.014  1.00  0.00
ATOM   1165  O   ASP A 203      13.976  16.868  33.015  1.00  0.00
ATOM   1166  CB  ASP A 203      17.039  17.121  33.818  1.00  0.00
ATOM   1167  CG  ASP A 203      18.279  16.309  34.232  1.00  0.00
ATOM   1168  OD1 ASP A 203      19.323  16.516  33.555  1.00  0.00
ATOM   1169  OD2 ASP A 203      18.139  15.523  35.207  1.00  0.00
ATOM   1170  N   SER A 204      14.138  18.374  34.709  1.00  0.00
ATOM   1171  CA  SER A 204      12.935  19.125  34.332  1.00  0.00
ATOM   1172  C   SER A 204      13.205  20.027  33.111  1.00  0.00
ATOM   1173  O   SER A 204      12.316  20.740  32.647  1.00  0.00
ATOM   1174  CB  SER A 204      12.473  20.002  35.513  1.00  0.00
ATOM   1175  OG  SER A 204      13.626  20.321  36.296  1.00  0.00
ATOM   1176  N   HIS A 205      14.441  19.942  32.633  1.00  0.00
ATOM   1177  CA  HIS A 205      14.849  20.708  31.446  1.00  0.00
ATOM   1178  C   HIS A 205      15.526  19.726  30.462  1.00  0.00
ATOM   1179  O   HIS A 205      16.741  19.712  30.307  1.00  0.00
ATOM   1180  CB  HIS A 205      15.835  21.825  31.819  1.00  0.00
ATOM   1181  CG  HIS A 205      15.165  22.971  32.510  1.00  0.00
ATOM   1182  ND1 HIS A 205      13.885  23.377  32.195  1.00  0.00
ATOM   1183  CD2 HIS A 205      15.650  23.760  33.524  1.00  0.00
ATOM   1184  CE1 HIS A 205      13.632  24.402  33.006  1.00  0.00
ATOM   1185  NE2 HIS A 205      14.657  24.660  33.815  1.00  0.00
ATOM   1186  N   PRO A 206      14.647  18.926  29.862  1.00  0.00
ATOM   1187  CA  PRO A 206      15.078  17.905  28.907  1.00  0.00
ATOM   1188  C   PRO A 206      15.859  18.532  27.739  1.00  0.00
ATOM   1189  O   PRO A 206      15.738  19.719  27.447  1.00  0.00
ATOM   1190  CB  PRO A 206      13.807  17.216  28.395  1.00  0.00
ATOM   1191  CG  PRO A 206      12.617  17.904  29.075  1.00  0.00
ATOM   1192  CD  PRO A 206      13.187  18.952  30.039  1.00  0.00
ATOM   1193  N   ALA A 207      16.662  17.670  27.123  1.00  0.00
ATOM   1194  CA  ALA A 207      17.491  18.104  25.988  1.00  0.00
ATOM   1195  C   ALA A 207      18.086  16.862  25.294  1.00  0.00
ATOM   1196  O   ALA A 207      18.281  15.825  25.926  1.00  0.00
ATOM   1197  CB  ALA A 207      18.633  18.999  26.513  1.00  0.00
ATOM   1198  N   ASP A 208      18.340  17.032  24.002  1.00  0.00
ATOM   1199  CA  ASP A 208      18.241  18.361  23.389  1.00  0.00
ATOM   1200  C   ASP A 208      17.195  18.459  22.270  1.00  0.00
ATOM   1201  O   ASP A 208      16.927  19.557  21.772  1.00  0.00
ATOM   1202  CB  ASP A 208      19.630  18.656  22.773  1.00  0.00
ATOM   1203  CG  ASP A 208      20.229  19.965  23.304  1.00  0.00
ATOM   1204  OD1 ASP A 208      20.947  19.877  24.336  1.00  0.00
ATOM   1205  OD2 ASP A 208      19.958  21.005  22.643  1.00  0.00
ATOM   1206  N   GLY A 209      16.669  17.307  21.863  1.00  0.00
ATOM   1207  CA  GLY A 209      15.682  17.329  20.771  1.00  0.00
ATOM   1208  C   GLY A 209      15.834  16.102  19.850  1.00  0.00
ATOM   1209  O   GLY A 209      16.703  15.259  20.063  1.00  0.00
ATOM   1210  N   ILE A 210      14.940  16.059  18.872  1.00  0.00
ATOM   1211  CA  ILE A 210      14.894  14.990  17.865  1.00  0.00
ATOM   1212  C   ILE A 210      14.403  15.597  16.536  1.00  0.00
ATOM   1213  O   ILE A 210      13.849  16.702  16.543  1.00  0.00
ATOM   1214  CB  ILE A 210      14.020  13.830  18.367  1.00  0.00
ATOM   1215  CG1 ILE A 210      14.478  13.423  19.784  1.00  0.00
ATOM   1216  CG2 ILE A 210      14.147  12.614  17.429  1.00  0.00
ATOM   1217  CD1 ILE A 210      13.521  12.376  20.380  1.00  0.00
ATOM   1218  N   ALA A 211      14.687  14.919  15.426  1.00  0.00
ATOM   1219  CA  ALA A 211      14.325  15.462  14.107  1.00  0.00
ATOM   1220  C   ALA A 211      14.067  14.356  13.059  1.00  0.00
ATOM   1221  O   ALA A 211      13.681  13.241  13.405  1.00  0.00
ATOM   1222  CB  ALA A 211      15.473  16.367  13.610  1.00  0.00
ATOM   1223  N   PHE A 212      14.274  14.754  11.817  1.00  0.00
ATOM   1224  CA  PHE A 212      14.163  13.954  10.602  1.00  0.00
ATOM   1225  C   PHE A 212      14.783  14.768   9.447  1.00  0.00
ATOM   1226  O   PHE A 212      14.603  15.983   9.365  1.00  0.00
ATOM   1227  CB  PHE A 212      12.721  13.612  10.203  1.00  0.00
ATOM   1228  CG  PHE A 212      12.648  13.115   8.745  1.00  0.00
ATOM   1229  CD1 PHE A 212      13.482  12.084   8.297  1.00  0.00
ATOM   1230  CD2 PHE A 212      11.784  13.745   7.840  1.00  0.00
ATOM   1231  CE1 PHE A 212      13.448  11.681   6.955  1.00  0.00
ATOM   1232  CE2 PHE A 212      11.749  13.345   6.499  1.00  0.00
ATOM   1233  CZ  PHE A 212      12.579  12.308   6.054  1.00  0.00
ATOM   1234  N   PHE A 213      15.515  14.057   8.588  1.00  0.00
ATOM   1235  CA  PHE A 213      16.148  14.818   7.496  1.00  0.00
ATOM   1236  C   PHE A 213      16.594  13.900   6.339  1.00  0.00
ATOM   1237  O   PHE A 213      16.723  12.691   6.475  1.00  0.00
ATOM   1238  CB  PHE A 213      17.431  15.477   8.072  1.00  0.00
ATOM   1239  CG  PHE A 213      18.280  14.330   8.663  1.00  0.00
ATOM   1240  CD1 PHE A 213      18.693  14.376   9.998  1.00  0.00
ATOM   1241  CD2 PHE A 213      18.684  13.276   7.834  1.00  0.00
ATOM   1242  CE1 PHE A 213      19.512  13.361  10.508  1.00  0.00
ATOM   1243  CE2 PHE A 213      19.503  12.261   8.345  1.00  0.00
ATOM   1244  CZ  PHE A 213      19.912  12.303   9.683  1.00  0.00
ATOM   1245  N   ILE A 214      16.868  14.624   5.267  1.00  0.00
ATOM   1246  CA  ILE A 214      17.463  14.078   4.043  1.00  0.00
ATOM   1247  C   ILE A 214      18.883  14.689   3.996  1.00  0.00
ATOM   1248  O   ILE A 214      19.195  15.583   4.784  1.00  0.00
ATOM   1249  CB  ILE A 214      16.644  14.565   2.829  1.00  0.00
ATOM   1250  CG1 ILE A 214      15.602  15.602   3.298  1.00  0.00
ATOM   1251  CG2 ILE A 214      15.921  13.369   2.181  1.00  0.00
ATOM   1252  CD1 ILE A 214      14.221  14.931   3.425  1.00  0.00
ATOM   1253  N   SER A 215      19.694  14.162   3.088  1.00  0.00
ATOM   1254  CA  SER A 215      21.068  14.691   3.006  1.00  0.00
ATOM   1255  C   SER A 215      21.824  13.930   1.900  1.00  0.00
ATOM   1256  O   SER A 215      21.263  13.077   1.218  1.00  0.00
ATOM   1257  CB  SER A 215      21.778  14.487   4.359  1.00  0.00
ATOM   1258  OG  SER A 215      21.859  13.082   4.610  1.00  0.00
ATOM   1259  N   ASN A 216      23.095  14.296   1.800  1.00  0.00
ATOM   1260  CA  ASN A 216      23.976  13.649   0.816  1.00  0.00
ATOM   1261  C   ASN A 216      23.966  12.126   1.053  1.00  0.00
ATOM   1262  O   ASN A 216      23.295  11.628   1.954  1.00  0.00
ATOM   1263  CB  ASN A 216      25.406  14.197   1.021  1.00  0.00
ATOM   1264  CG  ASN A 216      25.361  15.349   2.043  1.00  0.00
ATOM   1265  OD1 ASN A 216      24.493  15.397   2.913  1.00  0.00
ATOM   1266  ND2 ASN A 216      26.350  16.227   1.906  1.00  0.00
ATOM   1267  N   ILE A 217      24.746  11.454   0.213  1.00  0.00
ATOM   1268  CA  ILE A 217      24.881   9.992   0.353  1.00  0.00
ATOM   1269  C   ILE A 217      26.135   9.738   1.218  1.00  0.00
ATOM   1270  O   ILE A 217      26.145   8.865   2.080  1.00  0.00
ATOM   1271  CB  ILE A 217      25.032   9.355  -1.039  1.00  0.00
ATOM   1272  CG1 ILE A 217      23.830   9.748  -1.921  1.00  0.00
ATOM   1273  CG2 ILE A 217      25.118   7.822  -0.922  1.00  0.00
ATOM   1274  CD1 ILE A 217      23.946   9.078  -3.302  1.00  0.00
ATOM   1275  N   ASP A 218      27.132  10.574   0.946  1.00  0.00
ATOM   1276  CA  ASP A 218      28.386  10.533   1.711  1.00  0.00
ATOM   1277  C   ASP A 218      28.255  11.467   2.934  1.00  0.00
ATOM   1278  O   ASP A 218      29.227  12.080   3.369  1.00  0.00
ATOM   1279  CB  ASP A 218      29.567  10.997   0.841  1.00  0.00
ATOM   1280  CG  ASP A 218      29.085  11.425  -0.555  1.00  0.00
ATOM   1281  OD1 ASP A 218      29.563  10.778  -1.526  1.00  0.00
ATOM   1282  OD2 ASP A 218      28.267  12.383  -0.597  1.00  0.00
ATOM   1283  N   SER A 219      27.022  11.523   3.422  1.00  0.00
ATOM   1284  CA  SER A 219      26.705  12.349   4.592  1.00  0.00
ATOM   1285  C   SER A 219      27.376  11.770   5.852  1.00  0.00
ATOM   1286  O   SER A 219      27.372  10.562   6.075  1.00  0.00
ATOM   1287  CB  SER A 219      25.179  12.413   4.791  1.00  0.00
ATOM   1288  OG  SER A 219      24.892  13.507   5.667  1.00  0.00
ATOM   1289  N   SER A 220      27.927  12.696   6.628  1.00  0.00
ATOM   1290  CA  SER A 220      28.604  12.334   7.880  1.00  0.00
ATOM   1291  C   SER A 220      28.164  13.304   8.996  1.00  0.00
ATOM   1292  O   SER A 220      27.766  14.435   8.727  1.00  0.00
ATOM   1293  CB  SER A 220      30.131  12.438   7.693  1.00  0.00
ATOM   1294  OG  SER A 220      30.670  11.114   7.692  1.00  0.00
ATOM   1295  N   ILE A 221      28.266  12.788  10.215  1.00  0.00
ATOM   1296  CA  ILE A 221      27.862  13.555  11.396  1.00  0.00
ATOM   1297  C   ILE A 221      28.688  14.849  11.524  1.00  0.00
ATOM   1298  O   ILE A 221      29.884  14.879  11.247  1.00  0.00
ATOM   1299  CB  ILE A 221      28.075  12.719  12.677  1.00  0.00
ATOM   1300  CG1 ILE A 221      26.718  12.447  13.352  1.00  0.00
ATOM   1301  CG2 ILE A 221      28.987  13.505  13.642  1.00  0.00
ATOM   1302  CD1 ILE A 221      25.686  12.015  12.293  1.00  0.00
ATOM   1303  N   PRO A 222      27.983  15.874  12.000  1.00  0.00
ATOM   1304  CA  PRO A 222      28.663  17.149  12.282  1.00  0.00
ATOM   1305  C   PRO A 222      29.699  16.865  13.392  1.00  0.00
ATOM   1306  O   PRO A 222      29.607  15.839  14.069  1.00  0.00
ATOM   1307  CB  PRO A 222      27.575  18.102  12.794  1.00  0.00
ATOM   1308  CG  PRO A 222      26.236  17.357  12.715  1.00  0.00
ATOM   1309  CD  PRO A 222      26.537  15.931  12.238  1.00  0.00
ATOM   1310  N   SER A 223      30.673  17.761  13.505  1.00  0.00
ATOM   1311  CA  SER A 223      31.765  17.530  14.465  1.00  0.00
ATOM   1312  C   SER A 223      31.364  18.032  15.865  1.00  0.00
ATOM   1313  O   SER A 223      31.517  17.328  16.862  1.00  0.00
ATOM   1314  CB  SER A 223      33.035  18.273  14.005  1.00  0.00
ATOM   1315  OG  SER A 223      33.500  17.655  12.803  1.00  0.00
ATOM   1316  N   GLY A 224      30.867  19.263  15.859  1.00  0.00
ATOM   1317  CA  GLY A 224      30.428  19.900  17.109  1.00  0.00
ATOM   1318  C   GLY A 224      28.908  20.153  17.027  1.00  0.00
ATOM   1319  O   GLY A 224      28.406  21.157  17.521  1.00  0.00
ATOM   1320  N   SER A 225      28.260  19.189  16.383  1.00  0.00
ATOM   1321  CA  SER A 225      26.809  19.266  16.167  1.00  0.00
ATOM   1322  C   SER A 225      26.089  18.621  17.368  1.00  0.00
ATOM   1323  O   SER A 225      25.138  17.862  17.208  1.00  0.00
ATOM   1324  CB  SER A 225      26.439  18.524  14.869  1.00  0.00
ATOM   1325  OG  SER A 225      27.224  17.330  14.806  1.00  0.00
ATOM   1326  N   THR A 226      26.619  18.966  18.537  1.00  0.00
ATOM   1327  CA  THR A 226      26.078  18.424  19.791  1.00  0.00
ATOM   1328  C   THR A 226      25.144  19.465  20.442  1.00  0.00
ATOM   1329  O   THR A 226      25.466  20.651  20.494  1.00  0.00
ATOM   1330  CB  THR A 226      27.243  18.101  20.749  1.00  0.00
ATOM   1331  OG1 THR A 226      28.447  18.093  19.974  1.00  0.00
ATOM   1332  CG2 THR A 226      27.063  16.691  21.344  1.00  0.00
ATOM   1333  N   GLY A 227      24.022  18.948  20.926  1.00  0.00
ATOM   1334  CA  GLY A 227      23.028  19.777  21.615  1.00  0.00
ATOM   1335  C   GLY A 227      22.040  20.417  20.625  1.00  0.00
ATOM   1336  O   GLY A 227      21.221  19.737  20.009  1.00  0.00
ATOM   1337  N   ARG A 228      22.171  21.735  20.520  1.00  0.00
ATOM   1338  CA  ARG A 228      21.282  22.507  19.633  1.00  0.00
ATOM   1339  C   ARG A 228      21.612  22.144  18.171  1.00  0.00
ATOM   1340  O   ARG A 228      20.884  21.410  17.510  1.00  0.00
ATOM   1341  CB  ARG A 228      21.585  24.009  19.841  1.00  0.00
ATOM   1342  CG  ARG A 228      23.108  24.184  20.010  1.00  0.00
ATOM   1343  CD  ARG A 228      23.416  25.618  20.478  1.00  0.00
ATOM   1344  NE  ARG A 228      23.496  25.658  21.947  1.00  0.00
ATOM   1345  CZ  ARG A 228      23.470  26.834  22.568  1.00  0.00
ATOM   1346  NH1 ARG A 228      23.444  27.956  21.853  1.00  0.00
ATOM   1347  NH2 ARG A 228      23.463  26.888  23.896  1.00  0.00
ATOM   1348  N   LEU A 229      22.754  22.681  17.746  1.00  0.00
ATOM   1349  CA  LEU A 229      23.236  22.352  16.393  1.00  0.00
ATOM   1350  C   LEU A 229      22.364  21.230  15.807  1.00  0.00
ATOM   1351  O   LEU A 229      21.786  21.380  14.729  1.00  0.00
ATOM   1352  CB  LEU A 229      24.724  21.971  16.453  1.00  0.00
ATOM   1353  CG  LEU A 229      25.550  23.202  16.875  1.00  0.00
ATOM   1354  CD1 LEU A 229      25.471  23.411  18.397  1.00  0.00
ATOM   1355  CD2 LEU A 229      27.016  23.038  16.435  1.00  0.00
ATOM   1356  N   LEU A 230      22.232  20.157  16.584  1.00  0.00
ATOM   1357  CA  LEU A 230      21.302  19.090  16.219  1.00  0.00
ATOM   1358  C   LEU A 230      21.946  17.826  15.643  1.00  0.00
ATOM   1359  O   LEU A 230      21.254  16.820  15.442  1.00  0.00
ATOM   1360  CB  LEU A 230      20.210  19.614  15.268  1.00  0.00
ATOM   1361  CG  LEU A 230      18.830  19.472  15.941  1.00  0.00
ATOM   1362  CD1 LEU A 230      18.212  18.105  15.593  1.00  0.00
ATOM   1363  CD2 LEU A 230      18.985  19.607  17.468  1.00  0.00
ATOM   1364  N   GLY A 231      23.242  17.894  15.351  1.00  0.00
ATOM   1365  CA  GLY A 231      23.919  16.723  14.773  1.00  0.00
ATOM   1366  C   GLY A 231      23.578  16.543  13.283  1.00  0.00
ATOM   1367  O   GLY A 231      23.706  15.448  12.734  1.00  0.00
ATOM   1368  N   LEU A 232      23.158  17.649  12.683  1.00  0.00
ATOM   1369  CA  LEU A 232      22.821  17.658  11.250  1.00  0.00
ATOM   1370  C   LEU A 232      23.436  18.938  10.639  1.00  0.00
ATOM   1371  O   LEU A 232      23.875  18.950   9.494  1.00  0.00
ATOM   1372  CB  LEU A 232      21.292  17.673  11.068  1.00  0.00
ATOM   1373  CG  LEU A 232      20.628  16.920  12.236  1.00  0.00
ATOM   1374  CD1 LEU A 232      19.457  17.743  12.801  1.00  0.00
ATOM   1375  CD2 LEU A 232      20.133  15.541  11.764  1.00  0.00
ATOM   1376  N   PHE A 233      23.455  19.953  11.497  1.00  0.00
ATOM   1377  CA  PHE A 233      24.062  21.239  11.158  1.00  0.00
ATOM   1378  C   PHE A 233      25.537  21.287  11.603  1.00  0.00
ATOM   1379  O   PHE A 233      25.882  21.070  12.754  1.00  0.00
ATOM   1380  CB  PHE A 233      23.243  22.422  11.692  1.00  0.00
ATOM   1381  CG  PHE A 233      21.799  22.261  11.172  1.00  0.00
ATOM   1382  CD1 PHE A 233      21.579  22.095   9.799  1.00  0.00
ATOM   1383  CD2 PHE A 233      20.717  22.342  12.055  1.00  0.00
ATOM   1384  CE1 PHE A 233      20.271  22.006   9.307  1.00  0.00
ATOM   1385  CE2 PHE A 233      19.409  22.252  11.561  1.00  0.00
ATOM   1386  CZ  PHE A 233      19.188  22.079  10.190  1.00  0.00
ATOM   1387  N   PRO A 234      26.326  21.534  10.556  1.00  0.00
ATOM   1388  CA  PRO A 234      27.776  21.513  10.605  1.00  0.00
ATOM   1389  C   PRO A 234      28.455  22.536  11.523  1.00  0.00
ATOM   1390  O   PRO A 234      29.671  22.743  11.409  1.00  0.00
ATOM   1391  CB  PRO A 234      28.261  21.754   9.162  1.00  0.00
ATOM   1392  CG  PRO A 234      27.030  22.137   8.331  1.00  0.00
ATOM   1393  CD  PRO A 234      25.813  22.010   9.252  1.00  0.00
ATOM   1394  N   ASP A 235      27.689  23.163  12.410  1.00  0.00
ATOM   1395  CA  ASP A 235      28.296  24.154  13.317  1.00  0.00
ATOM   1396  C   ASP A 235      27.652  25.540  13.087  1.00  0.00
ATOM   1397  O   ASP A 235      26.674  25.886  13.745  1.00  0.00
ATOM   1398  CB  ASP A 235      29.812  24.256  13.061  1.00  0.00
ATOM   1399  CG  ASP A 235      30.134  25.481  12.186  1.00  0.00
ATOM   1400  OD1 ASP A 235      29.932  25.349  10.949  1.00  0.00
ATOM   1401  OD2 ASP A 235      30.579  26.498  12.786  1.00  0.00
ATOM   1402  N   ALA A 236      28.258  26.244  12.148  1.00  0.00
ATOM   1403  CA  ALA A 236      27.884  27.593  11.731  1.00  0.00
ATOM   1404  C   ALA A 236      26.383  27.717  11.413  1.00  0.00
ATOM   1405  O   ALA A 236      25.936  27.367  10.322  1.00  0.00
ATOM   1406  CB  ALA A 236      28.714  27.990  10.492  1.00  0.00
ATOM   1407  N   ASN A 237      25.665  28.193  12.424  1.00  0.00
ATOM   1408  CA  ASN A 237      24.216  28.406  12.308  1.00  0.00
ATOM   1409  C   ASN A 237      23.916  29.121  10.970  1.00  0.00
ATOM   1410  O   ASN A 237      23.000  30.150  11.000  1.00  0.00
ATOM   1411  CB  ASN A 237      23.731  29.315  13.456  1.00  0.00
ATOM   1412  CG  ASN A 237      23.954  28.659  14.828  1.00  0.00
ATOM   1413  OD1 ASN A 237      23.315  29.030  15.815  1.00  0.00
ATOM   1414  ND2 ASN A 237      24.895  27.721  14.851  1.00  0.00
ATOM   1415  OXT ASN A 237      24.450  28.850   9.900  1.00  0.00
TER    1416      ASN A 237 
REMARK  Target:     2pel_2_53_82
ATOM   1417  N   ARG A  53      15.126   9.069  -4.808  1.00  1.00
ATOM   1418  CA  ARG A  53      14.949  10.033  -5.914  1.00  1.00
ATOM   1419  C   ARG A  53      13.565  10.650  -5.821  1.00  1.00
ATOM   1420  O   ARG A  53      12.631  10.020  -6.343  1.00  1.00
ATOM   1421  CB  ARG A  53      15.142   9.264  -7.216  1.00  1.00
ATOM   1422  CG  ARG A  53      15.042  10.189  -8.431  1.00  1.00
ATOM   1423  CD  ARG A  53      14.112   9.488  -9.378  1.00  1.00
ATOM   1424  NE  ARG A  53      14.719   9.596 -10.682  1.00  2.00
ATOM   1425  CZ  ARG A  53      14.689   8.638 -11.593  1.00  2.00
ATOM   1426  NH1 ARG A  53      14.129   7.464 -11.351  1.00  2.00
ATOM   1427  NH2 ARG A  53      15.201   8.949 -12.799  1.00  2.00
ATOM   1428  N   ILE A  54      13.404  11.818  -5.223  1.00  1.00
ATOM   1429  CA  ILE A  54      12.121  12.463  -5.029  1.00  1.00
ATOM   1430  C   ILE A  54      11.510  13.216  -6.205  1.00  1.00
ATOM   1431  O   ILE A  54      10.282  13.378  -6.217  1.00  1.00
ATOM   1432  CB  ILE A  54      12.079  13.428  -3.788  1.00  1.00
ATOM   1433  CG1 ILE A  54      13.373  14.272  -3.796  1.00  1.00
ATOM   1434  CG2 ILE A  54      11.803  12.737  -2.441  1.00  1.00
ATOM   1435  CD1 ILE A  54      13.071  15.743  -3.363  1.00  1.00
ATOM   1436  N   TRP A  55      12.329  13.677  -7.121  1.00  2.00
ATOM   1437  CA  TRP A  55      11.790  14.404  -8.306  1.00  2.00
ATOM   1438  C   TRP A  55      12.756  14.027  -9.437  1.00  2.00
ATOM   1439  O   TRP A  55      13.945  13.779  -9.189  1.00  2.00
ATOM   1440  CB  TRP A  55      11.542  15.894  -8.137  1.00  2.00
ATOM   1441  CG  TRP A  55      12.740  16.746  -7.936  1.00  2.00
ATOM   1442  CD1 TRP A  55      13.324  17.100  -6.744  1.00  1.00
ATOM   1443  CD2 TRP A  55      13.549  17.313  -8.978  1.00  2.00
ATOM   1444  NE1 TRP A  55      14.424  17.879  -6.986  1.00  2.00
ATOM   1445  CE2 TRP A  55      14.591  18.014  -8.341  1.00  2.00
ATOM   1446  CE3 TRP A  55      13.469  17.287 -10.372  1.00  2.00
ATOM   1447  CZ2 TRP A  55      15.566  18.699  -9.054  1.00  2.00
ATOM   1448  CZ3 TRP A  55      14.439  17.949 -11.092  1.00  2.00
ATOM   1449  CH2 TRP A  55      15.476  18.651 -10.448  1.00  2.00
ATOM   1450  N   SER A  56      12.167  13.963 -10.611  1.00  2.00
ATOM   1451  CA  SER A  56      12.895  13.593 -11.829  1.00  2.00
ATOM   1452  C   SER A  56      13.125  14.827 -12.688  1.00  2.00
ATOM   1453  O   SER A  56      12.155  15.560 -12.826  1.00  3.00
ATOM   1454  CB  SER A  56      12.096  12.595 -12.668  1.00  3.00
ATOM   1455  OG  SER A  56      12.628  12.587 -14.000  1.00  3.00
ATOM   1456  N   SER A  57      14.316  14.982 -13.202  1.00  3.00
ATOM   1457  CA  SER A  57      14.603  16.141 -14.061  1.00  3.00
ATOM   1458  C   SER A  57      14.156  15.781 -15.491  1.00  3.00
ATOM   1459  O   SER A  57      13.884  16.775 -16.203  1.00  3.00
ATOM   1460  CB  SER A  57      16.033  16.627 -14.031  1.00  3.00
ATOM   1461  OG  SER A  57      16.873  15.702 -14.731  1.00  4.00
ATOM   1462  N   ALA A  58      14.072  14.510 -15.862  1.00  3.00
ATOM   1463  CA  ALA A  58      13.631  14.158 -17.241  1.00  3.00
ATOM   1464  C   ALA A  58      12.211  14.648 -17.521  1.00  3.00
ATOM   1465  O   ALA A  58      11.899  15.444 -18.428  1.00  4.00
ATOM   1466  CB  ALA A  58      13.748  12.667 -17.479  1.00  3.00
ATOM   1467  N   THR A  59      11.309  14.135 -16.718  1.00  3.00
ATOM   1468  CA  THR A  59       9.872  14.449 -16.678  1.00  3.00
ATOM   1469  C   THR A  59       9.828  15.551 -15.624  1.00  3.00
ATOM   1470  O   THR A  59      10.938  15.721 -15.051  1.00  3.00
ATOM   1471  CB  THR A  59       9.059  13.185 -16.223  1.00  3.00
ATOM   1472  OG1 THR A  59       9.499  12.890 -14.841  1.00  3.00
ATOM   1473  CG2 THR A  59       9.252  11.982 -17.156  1.00  3.00
ATOM   1474  N   GLY A  60       8.771  16.254 -15.333  1.00  3.00
ATOM   1475  CA  GLY A  60       8.984  17.273 -14.236  1.00  3.00
ATOM   1476  C   GLY A  60       8.355  16.741 -12.939  1.00  3.00
ATOM   1477  O   GLY A  60       8.111  17.543 -12.020  1.00  3.00
ATOM   1478  N   ASN A  61       8.086  15.452 -12.850  1.00  3.00
ATOM   1479  CA  ASN A  61       7.418  14.849 -11.697  1.00  2.00
ATOM   1480  C   ASN A  61       8.155  14.884 -10.356  1.00  2.00
ATOM   1481  O   ASN A  61       9.385  14.785 -10.237  1.00  2.00
ATOM   1482  CB  ASN A  61       6.971  13.424 -12.050  1.00  3.00
ATOM   1483  CG  ASN A  61       6.251  13.302 -13.383  1.00  2.00
ATOM   1484  OD1 ASN A  61       6.159  12.205 -13.960  1.00  3.00
ATOM   1485  ND2 ASN A  61       5.743  14.423 -13.886  1.00  2.00
ATOM   1486  N   VAL A  62       7.305  15.030  -9.336  1.00  2.00
ATOM   1487  CA  VAL A  62       7.623  15.066  -7.899  1.00  1.00
ATOM   1488  C   VAL A  62       6.931  13.811  -7.323  1.00  1.00
ATOM   1489  O   VAL A  62       5.824  13.493  -7.783  1.00  2.00
ATOM   1490  CB  VAL A  62       7.215  16.357  -7.166  1.00  1.00
ATOM   1491  CG1 VAL A  62       7.781  16.409  -5.738  1.00  1.00
ATOM   1492  CG2 VAL A  62       7.577  17.628  -7.898  1.00  1.00
ATOM   1493  N   ALA A  63       7.516  13.066  -6.404  1.00  1.00
ATOM   1494  CA  ALA A  63       6.871  11.874  -5.873  1.00  1.00
ATOM   1495  C   ALA A  63       5.990  12.288  -4.691  1.00  1.00
ATOM   1496  O   ALA A  63       6.214  13.350  -4.114  1.00  1.00
ATOM   1497  CB  ALA A  63       7.918  10.885  -5.373  1.00  1.00
ATOM   1498  N   SER A  64       5.047  11.422  -4.394  1.00  1.00
ATOM   1499  CA  SER A  64       4.160  11.649  -3.222  1.00  1.00
ATOM   1500  C   SER A  64       4.717  10.645  -2.193  1.00  1.00
ATOM   1501  O   SER A  64       5.382   9.667  -2.605  1.00  1.00
ATOM   1502  CB  SER A  64       2.714  11.383  -3.544  1.00  1.00
ATOM   1503  OG  SER A  64       2.147  12.197  -4.554  1.00  1.00
ATOM   1504  N   PHE A  65       4.471  10.865  -0.917  1.00  0.00
ATOM   1505  CA  PHE A  65       5.009   9.877   0.046  1.00  1.00
ATOM   1506  C   PHE A  65       4.070   9.819   1.254  1.00  1.00
ATOM   1507  O   PHE A  65       3.424  10.795   1.612  1.00  1.00
ATOM   1508  CB  PHE A  65       6.482  10.136   0.405  1.00  1.00
ATOM   1509  CG  PHE A  65       6.814  11.363   1.207  1.00  1.00
ATOM   1510  CD1 PHE A  65       6.549  11.416   2.587  1.00  1.00
ATOM   1511  CD2 PHE A  65       7.403  12.478   0.612  1.00  1.00
ATOM   1512  CE1 PHE A  65       6.841  12.543   3.339  1.00  1.00
ATOM   1513  CE2 PHE A  65       7.683  13.625   1.369  1.00  1.00
ATOM   1514  CZ  PHE A  65       7.408  13.651   2.749  1.00  0.00
ATOM   1515  N   LEU A  66       4.035   8.641   1.861  1.00  1.00
ATOM   1516  CA  LEU A  66       3.246   8.470   3.087  1.00  1.00
ATOM   1517  C   LEU A  66       4.205   7.825   4.097  1.00  1.00
ATOM   1518  O   LEU A  66       4.813   6.782   3.804  1.00  1.00
ATOM   1519  CB  LEU A  66       1.967   7.687   2.792  1.00  1.00
ATOM   1520  CG  LEU A  66       1.293   6.978   3.971  1.00  1.00
ATOM   1521  CD1 LEU A  66       0.653   7.970   4.923  1.00  1.00
ATOM   1522  CD2 LEU A  66       0.240   6.045   3.371  1.00  2.00
ATOM   1523  N   THR A  67       4.292   8.428   5.269  1.00  1.00
ATOM   1524  CA  THR A  67       5.161   7.860   6.310  1.00  1.00
ATOM   1525  C   THR A  67       4.540   7.984   7.692  1.00  1.00
ATOM   1526  O   THR A  67       3.887   9.012   7.969  1.00  1.00
ATOM   1527  CB  THR A  67       6.595   8.572   6.265  1.00  1.00
ATOM   1528  OG1 THR A  67       7.482   7.882   7.205  1.00  1.00
ATOM   1529  CG2 THR A  67       6.578  10.073   6.589  1.00  1.00
ATOM   1530  N   SER A  68       4.813   6.985   8.527  1.00  1.00
ATOM   1531  CA  SER A  68       4.332   7.055   9.926  1.00  1.00
ATOM   1532  C   SER A  68       5.452   6.536  10.823  1.00  1.00
ATOM   1533  O   SER A  68       6.176   5.601  10.435  1.00  1.00
ATOM   1534  CB  SER A  68       2.972   6.409  10.093  1.00  1.00
ATOM   1535  OG  SER A  68       2.979   5.142   9.479  1.00  2.00
ATOM   1536  N   PHE A  69       5.579   7.132  12.007  1.00  1.00
ATOM   1537  CA  PHE A  69       6.639   6.713  12.952  1.00  0.00
ATOM   1538  C   PHE A  69       6.117   7.053  14.343  1.00  0.00
ATOM   1539  O   PHE A  69       5.211   7.863  14.480  1.00  1.00
ATOM   1540  CB  PHE A  69       7.957   7.490  12.739  1.00  0.00
ATOM   1541  CG  PHE A  69       7.818   8.992  12.654  1.00  0.00
ATOM   1542  CD1 PHE A  69       7.813   9.813  13.782  1.00  0.00
ATOM   1543  CD2 PHE A  69       7.630   9.592  11.403  1.00  0.00
ATOM   1544  CE1 PHE A  69       7.658  11.188  13.695  1.00  0.00
ATOM   1545  CE2 PHE A  69       7.476  10.942  11.216  1.00  0.00
ATOM   1546  CZ  PHE A  69       7.476  11.720  12.392  1.00  0.00
ATOM   1547  N   SER A  70       6.763   6.495  15.339  1.00  1.00
ATOM   1548  CA  SER A  70       6.383   6.806  16.734  1.00  1.00
ATOM   1549  C   SER A  70       7.700   7.030  17.481  1.00  1.00
ATOM   1550  O   SER A  70       8.702   6.392  17.171  1.00  1.00
ATOM   1551  CB  SER A  70       5.504   5.717  17.320  1.00  1.00
ATOM   1552  OG  SER A  70       6.162   4.517  16.947  1.00  2.00
ATOM   1553  N   PHE A  71       7.620   7.936  18.428  1.00  1.00
ATOM   1554  CA  PHE A  71       8.770   8.298  19.248  1.00  1.00
ATOM   1555  C   PHE A  71       8.268   8.453  20.691  1.00  1.00
ATOM   1556  O   PHE A  71       7.060   8.407  20.983  1.00  1.00
ATOM   1557  CB  PHE A  71       9.377   9.609  18.786  1.00  1.00
ATOM   1558  CG  PHE A  71       8.505  10.832  18.838  1.00  1.00
ATOM   1559  CD1 PHE A  71       8.315  11.546  20.026  1.00  1.00
ATOM   1560  CD2 PHE A  71       7.882  11.296  17.671  1.00  1.00
ATOM   1561  CE1 PHE A  71       7.524  12.705  20.048  1.00  1.00
ATOM   1562  CE2 PHE A  71       7.087  12.441  17.690  1.00  0.00
ATOM   1563  CZ  PHE A  71       6.899  13.158  18.882  1.00  0.00
ATOM   1564  N   GLU A  72       9.277   8.692  21.507  1.00  1.00
ATOM   1565  CA  GLU A  72       9.027   8.919  22.942  1.00  1.00
ATOM   1566  C   GLU A  72      10.095   9.833  23.518  1.00  1.00
ATOM   1567  O   GLU A  72      11.283   9.624  23.269  1.00  2.00
ATOM   1568  CB  GLU A  72       9.029   7.615  23.728  1.00  1.00
ATOM   1569  CG  GLU A  72       8.799   7.925  25.212  1.00  1.00
ATOM   1570  CD  GLU A  72       9.064   6.815  26.179  1.00  2.00
ATOM   1571  OE1 GLU A  72       8.859   5.698  25.653  1.00  2.00
ATOM   1572  OE2 GLU A  72       9.424   7.077  27.323  1.00  2.00
ATOM   1573  N   MET A  73       9.665  10.852  24.231  1.00  1.00
ATOM   1574  CA  MET A  73      10.592  11.788  24.880  1.00  1.00
ATOM   1575  C   MET A  73      10.285  11.575  26.386  1.00  1.00
ATOM   1576  O   MET A  73       9.122  11.470  26.785  1.00  2.00
ATOM   1577  CB  MET A  73      10.564  13.221  24.460  1.00  1.00
ATOM   1578  CG  MET A  73      11.055  13.443  23.040  1.00  1.00
ATOM   1579  SD  MET A  73      10.931  15.246  22.786  1.00  1.00
ATOM   1580  CE  MET A  73      10.040  15.412  21.240  1.00  1.00
ATOM   1581  N   LYS A  74      11.356  11.490  27.139  1.00  2.00
ATOM   1582  CA  LYS A  74      11.259  11.268  28.590  1.00  2.00
ATOM   1583  C   LYS A  74      12.312  12.061  29.348  1.00  2.00
ATOM   1584  O   LYS A  74      13.514  12.102  29.033  1.00  2.00
ATOM   1585  CB  LYS A  74      11.359   9.747  28.808  1.00  2.00
ATOM   1586  CG  LYS A  74      11.408   9.346  30.279  1.00  2.00
ATOM   1587  CD  LYS A  74      10.558   8.182  30.695  1.00  2.00
ATOM   1588  CE  LYS A  74      11.231   6.842  30.501  1.00  3.00
ATOM   1589  NZ  LYS A  74      12.521   6.849  31.261  1.00  3.00
ATOM   1590  N   ASP A  75      11.835  12.734  30.385  1.00  2.00
ATOM   1591  CA  ASP A  75      12.583  13.566  31.314  1.00  2.00
ATOM   1592  C   ASP A  75      13.665  12.772  32.063  1.00  2.00
ATOM   1593  O   ASP A  75      13.503  11.554  32.255  1.00  2.00
ATOM   1594  CB  ASP A  75      11.643  14.070  32.416  1.00  2.00
ATOM   1595  CG  ASP A  75      10.704  15.169  31.989  1.00  2.00
ATOM   1596  OD1 ASP A  75      10.631  15.343  30.743  1.00  2.00
ATOM   1597  OD2 ASP A  75      10.079  15.803  32.867  1.00  2.00
ATOM   1598  N   ILE A  76      14.706  13.487  32.461  1.00  2.00
ATOM   1599  CA  ILE A  76      15.777  12.830  33.250  1.00  2.00
ATOM   1600  C   ILE A  76      15.969  13.842  34.386  1.00  3.00
ATOM   1601  O   ILE A  76      15.835  15.051  34.134  1.00  3.00
ATOM   1602  CB  ILE A  76      17.054  12.398  32.499  1.00  2.00
ATOM   1603  CG1 ILE A  76      17.879  13.646  32.125  1.00  2.00
ATOM   1604  CG2 ILE A  76      16.739  11.533  31.245  1.00  2.00
ATOM   1605  CD1 ILE A  76      19.285  13.312  31.566  1.00  3.00
ATOM   1606  N   LYS A  77      16.239  13.333  35.553  1.00  3.00
ATOM   1607  CA  LYS A  77      16.435  14.156  36.755  1.00  3.00
ATOM   1608  C   LYS A  77      17.468  15.254  36.583  1.00  3.00
ATOM   1609  O   LYS A  77      18.473  15.150  35.868  1.00  3.00
ATOM   1610  CB  LYS A  77      16.790  13.258  37.939  1.00  3.00
ATOM   1611  CG  LYS A  77      16.660  13.884  39.332  1.00  4.00
ATOM   1612  CD  LYS A  77      16.315  12.806  40.361  1.00  4.00
ATOM   1613  CE  LYS A  77      16.035  13.362  41.751  1.00  5.00
ATOM   1614  NZ  LYS A  77      17.318  13.746  42.424  1.00  5.00
ATOM   1615  N   ASP A  78      17.172  16.339  37.281  1.00  3.00
ATOM   1616  CA  ASP A  78      17.986  17.547  37.344  1.00  4.00
ATOM   1617  C   ASP A  78      18.238  18.239  36.010  1.00  3.00
ATOM   1618  O   ASP A  78      18.868  19.305  36.141  1.00  4.00
ATOM   1619  CB  ASP A  78      19.306  17.303  38.115  1.00  3.00
ATOM   1620  CG  ASP A  78      19.033  16.722  39.500  1.00  4.00
ATOM   1621  OD1 ASP A  78      18.336  17.381  40.302  1.00  4.00
ATOM   1622  OD2 ASP A  78      19.529  15.586  39.713  1.00  4.00
ATOM   1623  N   TYR A  79      17.875  17.776  34.846  1.00  3.00
ATOM   1624  CA  TYR A  79      18.140  18.525  33.598  1.00  2.00
ATOM   1625  C   TYR A  79      16.801  18.969  32.995  1.00  2.00
ATOM   1626  O   TYR A  79      15.746  18.341  33.145  1.00  3.00
ATOM   1627  CB  TYR A  79      18.951  17.754  32.573  1.00  2.00
ATOM   1628  CG  TYR A  79      20.335  17.271  32.883  1.00  2.00
ATOM   1629  CD1 TYR A  79      21.435  18.084  32.645  1.00  2.00
ATOM   1630  CD2 TYR A  79      20.595  15.992  33.385  1.00  3.00
ATOM   1631  CE1 TYR A  79      22.738  17.670  32.904  1.00  2.00
ATOM   1632  CE2 TYR A  79      21.885  15.541  33.653  1.00  3.00
ATOM   1633  CZ  TYR A  79      22.957  16.394  33.404  1.00  3.00
ATOM   1634  OH  TYR A  79      24.246  16.019  33.649  1.00  3.00
ATOM   1635  N   ASP A  80      16.840  20.069  32.295  1.00  2.00
ATOM   1636  CA  ASP A  80      15.719  20.701  31.599  1.00  2.00
ATOM   1637  C   ASP A  80      15.430  19.849  30.358  1.00  2.00
ATOM   1638  O   ASP A  80      16.354  19.741  29.544  1.00  3.00
ATOM   1639  CB  ASP A  80      16.092  22.082  31.087  1.00  3.00
ATOM   1640  CG  ASP A  80      15.984  23.199  32.096  1.00  4.00
ATOM   1641  OD1 ASP A  80      16.176  22.998  33.328  1.00  4.00
ATOM   1642  OD2 ASP A  80      15.688  24.328  31.640  1.00  4.00
ATOM   1643  N   PRO A  81      14.213  19.377  30.273  1.00  2.00
ATOM   1644  CA  PRO A  81      13.806  18.545  29.126  1.00  2.00
ATOM   1645  C   PRO A  81      13.962  19.303  27.818  1.00  2.00
ATOM   1646  O   PRO A  81      13.026  20.057  27.475  1.00  2.00
ATOM   1647  CB  PRO A  81      12.369  18.159  29.456  1.00  2.00
ATOM   1648  CG  PRO A  81      12.273  18.326  30.957  1.00  2.00
ATOM   1649  CD  PRO A  81      13.136  19.550  31.263  1.00  2.00
ATOM   1650  N   ALA A  82      15.082  19.122  27.138  1.00  2.00
ATOM   1651  CA  ALA A  82      15.336  19.821  25.856  1.00  1.00
ATOM   1652  C   ALA A  82      16.124  18.867  24.976  1.00  2.00
ATOM   1653  O   ALA A  82      16.725  17.894  25.448  1.00  2.00
ATOM   1654  CB  ALA A  82      16.012  21.138  26.153  1.00  1.00
TER    1655      ALA A  82 
CONECT  983 1418
CONECT  993 1429
CONECT 1001 1437
CONECT 1015 1451
CONECT 1024 1463
CONECT 1030 1468
CONECT 1036 1475
CONECT 1041 1479
CONECT 1046 1487
CONECT 1053 1494
CONECT 1060 1499
CONECT 1066 1505
CONECT 1077 1516
CONECT 1086 1524
CONECT 1091 1531
CONECT 1098 1537
CONECT 1109 1548
CONECT 1114 1554
CONECT 1125 1565
CONECT 1133 1574
CONECT 1141 1582
CONECT 1150 1591
CONECT 1156 1599
CONECT 1163 1616
CONECT 1171 1624
CONECT 1177 1636
CONECT 1187 1644
CONECT 1194 1651
