# Supplementary material for: Detection of circular permutations by Protein Language Models
Source: Comput Struct Biotechnol J. 2024 Dec 30;27:214–20. doi: 10.1016/j.csbj.2024.12.029 (PMC11757225; doi:10.1016/j.csbj.2024.12.029)
Supplement: Supplementary file 1 — Supplementary material [file mmc1.zip › Original_results/2PEL_3CNA/ICARUS/2pel_and_3cna/2pel_on_3cna/intermediate/alignments_level_2_4_PUs/ali_2pel_2_53_82-on-rYYz8fhecX/rYYz8fhecX_query.pdb]

REMARK  File written by Kpax 5.0.5 on Wed Jun 12 18:31:00 2024.
ATOM      1  N   ALA A   1      29.489  21.099   0.203  1.00  0.00
ATOM      2  CA  ALA A   1      29.759  20.207   1.338  1.00  0.00
ATOM      3  C   ALA A   1      28.522  19.333   1.635  1.00  0.00
ATOM      4  O   ALA A   1      27.777  18.960   0.734  1.00  0.00
ATOM      5  CB  ALA A   1      30.095  21.040   2.592  1.00  0.00
ATOM      6  N   ASP A   2      28.378  19.065   2.928  1.00  0.00
ATOM      7  CA  ASP A   2      27.255  18.253   3.413  1.00  0.00
ATOM      8  C   ASP A   2      26.053  19.182   3.684  1.00  0.00
ATOM      9  O   ASP A   2      26.133  20.122   4.468  1.00  0.00
ATOM     10  CB  ASP A   2      27.644  17.542   4.720  1.00  0.00
ATOM     11  CG  ASP A   2      26.972  16.162   4.812  1.00  0.00
ATOM     12  OD1 ASP A   2      25.715  16.146   4.901  1.00  0.00
ATOM     13  OD2 ASP A   2      27.752  15.170   4.800  1.00  0.00
ATOM     14  N   THR A   3      24.983  18.851   2.973  1.00  0.00
ATOM     15  CA  THR A   3      23.748  19.646   3.081  1.00  0.00
ATOM     16  C   THR A   3      22.678  18.752   3.739  1.00  0.00
ATOM     17  O   THR A   3      22.784  17.527   3.738  1.00  0.00
ATOM     18  CB  THR A   3      23.318  20.083   1.669  1.00  0.00
ATOM     19  OG1 THR A   3      21.894  20.082   1.574  1.00  0.00
ATOM     20  CG2 THR A   3      23.864  19.073   0.640  1.00  0.00
ATOM     21  N   ILE A   4      21.687  19.438   4.286  1.00  0.00
ATOM     22  CA  ILE A   4      20.555  18.768   4.926  1.00  0.00
ATOM     23  C   ILE A   4      19.363  19.751   4.935  1.00  0.00
ATOM     24  O   ILE A   4      19.556  20.963   4.897  1.00  0.00
ATOM     25  CB  ILE A   4      20.873  18.299   6.352  1.00  0.00
ATOM     26  CG1 ILE A   4      20.693  19.444   7.364  1.00  0.00
ATOM     27  CG2 ILE A   4      22.302  17.732   6.415  1.00  0.00
ATOM     28  CD1 ILE A   4      20.949  20.791   6.659  1.00  0.00
ATOM     29  N   VAL A   5      18.201  19.137   4.966  1.00  0.00
ATOM     30  CA  VAL A   5      16.900  19.813   5.076  1.00  0.00
ATOM     31  C   VAL A   5      16.096  18.828   5.960  1.00  0.00
ATOM     32  O   VAL A   5      16.013  17.644   5.627  1.00  0.00
ATOM     33  CB  VAL A   5      16.222  19.965   3.706  1.00  0.00
ATOM     34  CG1 VAL A   5      14.794  20.526   3.850  1.00  0.00
ATOM     35  CG2 VAL A   5      17.048  20.902   2.804  1.00  0.00
ATOM     36  N   ALA A   6      15.671  19.316   7.118  1.00  0.00
ATOM     37  CA  ALA A   6      14.997  18.419   8.069  1.00  0.00
ATOM     38  C   ALA A   6      13.975  19.212   8.910  1.00  0.00
ATOM     39  O   ALA A   6      13.861  20.429   8.795  1.00  0.00
ATOM     40  CB  ALA A   6      16.040  17.754   8.990  1.00  0.00
ATOM     41  N   VAL A   7      13.266  18.418   9.692  1.00  0.00
ATOM     42  CA  VAL A   7      12.238  18.884  10.626  1.00  0.00
ATOM     43  C   VAL A   7      12.738  18.528  12.046  1.00  0.00
ATOM     44  O   VAL A   7      13.028  17.368  12.335  1.00  0.00
ATOM     45  CB  VAL A   7      10.915  18.149  10.339  1.00  0.00
ATOM     46  CG1 VAL A   7      10.883  17.642   8.887  1.00  0.00
ATOM     47  CG2 VAL A   7      10.734  16.984  11.328  1.00  0.00
ATOM     48  N   GLU A   8      12.864  19.575  12.853  1.00  0.00
ATOM     49  CA  GLU A   8      13.439  19.423  14.188  1.00  0.00
ATOM     50  C   GLU A   8      12.397  19.481  15.319  1.00  0.00
ATOM     51  O   GLU A   8      11.479  20.295  15.308  1.00  0.00
ATOM     52  CB  GLU A   8      14.520  20.497  14.434  1.00  0.00
ATOM     53  CG  GLU A   8      14.018  21.451  15.537  1.00  0.00
ATOM     54  CD  GLU A   8      14.932  22.688  15.609  1.00  0.00
ATOM     55  OE1 GLU A   8      16.109  22.482  16.008  1.00  0.00
ATOM     56  OE2 GLU A   8      14.409  23.781  15.265  1.00  0.00
ATOM     57  N   LEU A   9      12.671  18.623  16.295  1.00  0.00
ATOM     58  CA  LEU A   9      11.914  18.585  17.552  1.00  0.00
ATOM     59  C   LEU A   9      12.839  19.138  18.664  1.00  0.00
ATOM     60  O   LEU A   9      13.624  18.399  19.253  1.00  0.00
ATOM     61  CB  LEU A   9      11.530  17.134  17.902  1.00  0.00
ATOM     62  CG  LEU A   9      11.231  16.336  16.620  1.00  0.00
ATOM     63  CD1 LEU A   9      10.529  15.012  16.977  1.00  0.00
ATOM     64  CD2 LEU A   9      10.346  17.168  15.674  1.00  0.00
ATOM     65  N   ASP A  10      12.712  20.444  18.853  1.00  0.00
ATOM     66  CA  ASP A  10      13.559  21.160  19.815  1.00  0.00
ATOM     67  C   ASP A  10      12.818  21.330  21.154  1.00  0.00
ATOM     68  O   ASP A  10      11.961  22.200  21.297  1.00  0.00
ATOM     69  CB  ASP A  10      13.913  22.545  19.234  1.00  0.00
ATOM     70  CG  ASP A  10      15.436  22.760  19.256  1.00  0.00
ATOM     71  OD1 ASP A  10      16.000  22.880  18.135  1.00  0.00
ATOM     72  OD2 ASP A  10      15.973  22.803  20.395  1.00  0.00
ATOM     73  N   THR A  11      13.210  20.476  22.095  1.00  0.00
ATOM     74  CA  THR A  11      12.602  20.524  23.434  1.00  0.00
ATOM     75  C   THR A  11      13.354  21.563  24.291  1.00  0.00
ATOM     76  O   THR A  11      12.927  21.912  25.389  1.00  0.00
ATOM     77  CB  THR A  11      12.683  19.140  24.104  1.00  0.00
ATOM     78  OG1 THR A  11      14.038  18.918  24.503  1.00  0.00
ATOM     79  CG2 THR A  11      12.290  18.031  23.111  1.00  0.00
ATOM     80  N   TYR A  12      14.478  22.002  23.728  1.00  0.00
ATOM     81  CA  TYR A  12      15.348  22.941  24.438  1.00  0.00
ATOM     82  C   TYR A  12      15.490  24.287  23.707  1.00  0.00
ATOM     83  O   TYR A  12      16.160  24.396  22.682  1.00  0.00
ATOM     84  CB  TYR A  12      16.751  22.326  24.644  1.00  0.00
ATOM     85  CG  TYR A  12      17.399  23.057  25.839  1.00  0.00
ATOM     86  CD1 TYR A  12      17.643  22.370  27.032  1.00  0.00
ATOM     87  CD2 TYR A  12      17.820  24.384  25.687  1.00  0.00
ATOM     88  CE1 TYR A  12      18.292  23.023  28.088  1.00  0.00
ATOM     89  CE2 TYR A  12      18.469  25.035  26.742  1.00  0.00
ATOM     90  CZ  TYR A  12      18.726  24.345  27.933  1.00  0.00
ATOM     91  OH  TYR A  12      19.371  24.997  28.992  1.00  0.00
ATOM     92  N   PRO A  13      14.848  25.286  24.314  1.00  0.00
ATOM     93  CA  PRO A  13      14.910  26.642  23.761  1.00  0.00
ATOM     94  C   PRO A  13      16.341  27.205  23.874  1.00  0.00
ATOM     95  O   PRO A  13      16.833  27.470  24.971  1.00  0.00
ATOM     96  CB  PRO A  13      13.964  27.502  24.614  1.00  0.00
ATOM     97  CG  PRO A  13      13.438  26.609  25.744  1.00  0.00
ATOM     98  CD  PRO A  13      14.005  25.202  25.514  1.00  0.00
ATOM     99  N   ASN A  14      16.950  27.384  22.706  1.00  0.00
ATOM    100  CA  ASN A  14      18.290  27.986  22.651  1.00  0.00
ATOM    101  C   ASN A  14      18.191  29.293  21.830  1.00  0.00
ATOM    102  O   ASN A  14      18.430  29.295  20.625  1.00  0.00
ATOM    103  CB  ASN A  14      19.323  27.034  22.038  1.00  0.00
ATOM    104  CG  ASN A  14      19.272  25.638  22.680  1.00  0.00
ATOM    105  OD1 ASN A  14      19.096  24.628  21.998  1.00  0.00
ATOM    106  ND2 ASN A  14      19.478  25.635  23.995  1.00  0.00
ATOM    107  N   THR A  15      17.788  30.327  22.553  1.00  0.00
ATOM    108  CA  THR A  15      17.495  31.645  21.983  1.00  0.00
ATOM    109  C   THR A  15      18.785  32.287  21.439  1.00  0.00
ATOM    110  O   THR A  15      18.749  33.185  20.601  1.00  0.00
ATOM    111  CB  THR A  15      16.924  32.563  23.088  1.00  0.00
ATOM    112  OG1 THR A  15      17.868  32.552  24.164  1.00  0.00
ATOM    113  CG2 THR A  15      15.590  32.008  23.617  1.00  0.00
ATOM    114  N   ASP A  16      19.895  31.784  21.977  1.00  0.00
ATOM    115  CA  ASP A  16      21.190  32.315  21.521  1.00  0.00
ATOM    116  C   ASP A  16      21.232  32.271  19.984  1.00  0.00
ATOM    117  O   ASP A  16      21.264  33.308  19.323  1.00  0.00
ATOM    118  CB  ASP A  16      22.342  31.512  22.146  1.00  0.00
ATOM    119  CG  ASP A  16      23.467  32.480  22.560  1.00  0.00
ATOM    120  OD1 ASP A  16      23.218  33.251  23.525  1.00  0.00
ATOM    121  OD2 ASP A  16      24.526  32.411  21.881  1.00  0.00
ATOM    122  N   ILE A  17      21.200  31.043  19.473  1.00  0.00
ATOM    123  CA  ILE A  17      21.175  30.862  18.013  1.00  0.00
ATOM    124  C   ILE A  17      19.744  31.052  17.473  1.00  0.00
ATOM    125  O   ILE A  17      19.197  30.180  16.800  1.00  0.00
ATOM    126  CB  ILE A  17      21.693  29.459  17.649  1.00  0.00
ATOM    127  CG1 ILE A  17      20.766  28.384  18.244  1.00  0.00
ATOM    128  CG2 ILE A  17      23.136  29.265  18.147  1.00  0.00
ATOM    129  CD1 ILE A  17      21.327  26.980  17.949  1.00  0.00
ATOM    130  N   GLY A  18      19.200  32.220  17.802  1.00  0.00
ATOM    131  CA  GLY A  18      17.859  32.579  17.324  1.00  0.00
ATOM    132  C   GLY A  18      16.864  31.440  17.612  1.00  0.00
ATOM    133  O   GLY A  18      15.878  31.263  16.897  1.00  0.00
ATOM    134  N   ASP A  19      17.164  30.722  18.689  1.00  0.00
ATOM    135  CA  ASP A  19      16.234  29.664  19.141  1.00  0.00
ATOM    136  C   ASP A  19      15.236  30.338  20.111  1.00  0.00
ATOM    137  O   ASP A  19      15.632  31.155  20.941  1.00  0.00
ATOM    138  CB  ASP A  19      17.047  28.593  19.886  1.00  0.00
ATOM    139  CG  ASP A  19      16.662  27.166  19.470  1.00  0.00
ATOM    140  OD1 ASP A  19      15.753  27.029  18.609  1.00  0.00
ATOM    141  OD2 ASP A  19      17.306  26.248  20.054  1.00  0.00
ATOM    142  N   PRO A  20      13.964  29.997  19.920  1.00  0.00
ATOM    143  CA  PRO A  20      12.902  30.611  20.717  1.00  0.00
ATOM    144  C   PRO A  20      13.033  30.311  22.221  1.00  0.00
ATOM    145  O   PRO A  20      13.965  29.642  22.658  1.00  0.00
ATOM    146  CB  PRO A  20      11.568  30.082  20.175  1.00  0.00
ATOM    147  CG  PRO A  20      11.905  29.089  19.056  1.00  0.00
ATOM    148  CD  PRO A  20      13.433  29.057  18.922  1.00  0.00
ATOM    149  N   SER A  21      12.061  30.863  22.931  1.00  0.00
ATOM    150  CA  SER A  21      11.955  30.804  24.383  1.00  0.00
ATOM    151  C   SER A  21      11.331  29.508  24.919  1.00  0.00
ATOM    152  O   SER A  21      11.116  29.382  26.131  1.00  0.00
ATOM    153  CB  SER A  21      11.090  31.994  24.867  1.00  0.00
ATOM    154  OG  SER A  21      10.237  32.353  23.774  1.00  0.00
ATOM    155  N   TYR A  22      11.022  28.576  24.019  1.00  0.00
ATOM    156  CA  TYR A  22      10.368  27.343  24.479  1.00  0.00
ATOM    157  C   TYR A  22      10.579  26.166  23.512  1.00  0.00
ATOM    158  O   TYR A  22      10.734  26.351  22.308  1.00  0.00
ATOM    159  CB  TYR A  22       8.869  27.552  24.734  1.00  0.00
ATOM    160  CG  TYR A  22       8.224  28.404  23.628  1.00  0.00
ATOM    161  CD1 TYR A  22       7.561  27.795  22.556  1.00  0.00
ATOM    162  CD2 TYR A  22       8.388  29.795  23.644  1.00  0.00
ATOM    163  CE1 TYR A  22       7.040  28.576  21.516  1.00  0.00
ATOM    164  CE2 TYR A  22       7.869  30.575  22.605  1.00  0.00
ATOM    165  CZ  TYR A  22       7.215  29.965  21.527  1.00  0.00
ATOM    166  OH  TYR A  22       6.695  30.754  20.494  1.00  0.00
ATOM    167  N   PRO A  23      10.548  24.974  24.110  1.00  0.00
ATOM    168  CA  PRO A  23      10.692  23.740  23.332  1.00  0.00
ATOM    169  C   PRO A  23       9.645  23.681  22.204  1.00  0.00
ATOM    170  O   PRO A  23       8.452  23.872  22.427  1.00  0.00
ATOM    171  CB  PRO A  23      10.506  22.573  24.308  1.00  0.00
ATOM    172  CG  PRO A  23      10.367  23.182  25.709  1.00  0.00
ATOM    173  CD  PRO A  23      10.425  24.708  25.550  1.00  0.00
ATOM    174  N   HIS A  24      10.183  23.476  21.003  1.00  0.00
ATOM    175  CA  HIS A  24       9.357  23.558  19.793  1.00  0.00
ATOM    176  C   HIS A  24       9.841  22.618  18.668  1.00  0.00
ATOM    177  O   HIS A  24      10.837  21.916  18.804  1.00  0.00
ATOM    178  CB  HIS A  24       9.512  25.000  19.238  1.00  0.00
ATOM    179  CG  HIS A  24      10.972  25.264  19.006  1.00  0.00
ATOM    180  ND1 HIS A  24      11.857  25.345  20.063  1.00  0.00
ATOM    181  CD2 HIS A  24      11.649  25.481  17.835  1.00  0.00
ATOM    182  CE1 HIS A  24      13.043  25.591  19.512  1.00  0.00
ATOM    183  NE2 HIS A  24      12.961  25.681  18.186  1.00  0.00
ATOM    184  N   ILE A  25       9.093  22.720  17.576  1.00  0.00
ATOM    185  CA  ILE A  25       9.383  21.987  16.338  1.00  0.00
ATOM    186  C   ILE A  25       9.530  22.995  15.178  1.00  0.00
ATOM    187  O   ILE A  25       8.706  23.899  15.027  1.00  0.00
ATOM    188  CB  ILE A  25       8.215  21.023  16.041  1.00  0.00
ATOM    189  CG1 ILE A  25       6.927  21.558  16.699  1.00  0.00
ATOM    190  CG2 ILE A  25       8.548  19.635  16.626  1.00  0.00
ATOM    191  CD1 ILE A  25       6.158  22.458  15.715  1.00  0.00
ATOM    192  N   GLY A  26      10.605  22.822  14.412  1.00  0.00
ATOM    193  CA  GLY A  26      10.865  23.752  13.304  1.00  0.00
ATOM    194  C   GLY A  26      11.535  23.057  12.105  1.00  0.00
ATOM    195  O   GLY A  26      12.167  22.012  12.244  1.00  0.00
ATOM    196  N   ILE A  27      11.344  23.697  10.956  1.00  0.00
ATOM    197  CA  ILE A  27      11.890  23.201   9.687  1.00  0.00
ATOM    198  C   ILE A  27      13.221  23.922   9.387  1.00  0.00
ATOM    199  O   ILE A  27      13.251  25.131   9.167  1.00  0.00
ATOM    200  CB  ILE A  27      10.904  23.479   8.536  1.00  0.00
ATOM    201  CG1 ILE A  27      10.088  22.212   8.221  1.00  0.00
ATOM    202  CG2 ILE A  27      11.672  23.942   7.284  1.00  0.00
ATOM    203  CD1 ILE A  27       8.623  22.412   8.653  1.00  0.00
ATOM    204  N   ASP A  28      14.277  23.116   9.401  1.00  0.00
ATOM    205  CA  ASP A  28      15.622  23.648   9.146  1.00  0.00
ATOM    206  C   ASP A  28      16.027  23.404   7.679  1.00  0.00
ATOM    207  O   ASP A  28      16.035  22.268   7.209  1.00  0.00
ATOM    208  CB  ASP A  28      16.639  22.963  10.079  1.00  0.00
ATOM    209  CG  ASP A  28      16.293  23.251  11.551  1.00  0.00
ATOM    210  OD1 ASP A  28      16.618  22.356  12.378  1.00  0.00
ATOM    211  OD2 ASP A  28      15.727  24.351  11.791  1.00  0.00
ATOM    212  N   ILE A  29      16.371  24.509   7.026  1.00  0.00
ATOM    213  CA  ILE A  29      16.829  24.443   5.629  1.00  0.00
ATOM    214  C   ILE A  29      18.319  24.848   5.597  1.00  0.00
ATOM    215  O   ILE A  29      18.651  26.028   5.702  1.00  0.00
ATOM    216  CB  ILE A  29      16.022  25.418   4.751  1.00  0.00
ATOM    217  CG1 ILE A  29      14.574  25.524   5.264  1.00  0.00
ATOM    218  CG2 ILE A  29      16.022  24.935   3.287  1.00  0.00
ATOM    219  CD1 ILE A  29      13.833  24.199   5.005  1.00  0.00
ATOM    220  N   LYS A  30      19.161  23.825   5.481  1.00  0.00
ATOM    221  CA  LYS A  30      20.611  24.078   5.481  1.00  0.00
ATOM    222  C   LYS A  30      20.993  24.867   6.751  1.00  0.00
ATOM    223  O   LYS A  30      22.163  25.187   6.960  1.00  0.00
ATOM    224  CB  LYS A  30      21.007  24.901   4.241  1.00  0.00
ATOM    225  CG  LYS A  30      20.647  24.164   2.940  1.00  0.00
ATOM    226  CD  LYS A  30      21.749  24.377   1.886  1.00  0.00
ATOM    227  CE  LYS A  30      21.928  25.874   1.578  1.00  0.00
ATOM    228  NZ  LYS A  30      22.571  26.048   0.267  1.00  0.00
ATOM    229  N   SER A  31      19.969  25.171   7.544  1.00  0.00
ATOM    230  CA  SER A  31      20.190  25.967   8.759  1.00  0.00
ATOM    231  C   SER A  31      19.376  25.434   9.952  1.00  0.00
ATOM    232  O   SER A  31      18.251  24.963   9.796  1.00  0.00
ATOM    233  CB  SER A  31      19.804  27.437   8.492  1.00  0.00
ATOM    234  OG  SER A  31      20.066  28.174   9.690  1.00  0.00
ATOM    235  N   VAL A  32      19.997  25.561  11.120  1.00  0.00
ATOM    236  CA  VAL A  32      19.354  25.142  12.376  1.00  0.00
ATOM    237  C   VAL A  32      18.215  26.131  12.713  1.00  0.00
ATOM    238  O   VAL A  32      17.157  25.737  13.196  1.00  0.00
ATOM    239  CB  VAL A  32      20.403  25.171  13.507  1.00  0.00
ATOM    240  CG1 VAL A  32      20.123  24.052  14.525  1.00  0.00
ATOM    241  CG2 VAL A  32      21.813  25.004  12.909  1.00  0.00
ATOM    242  N   ARG A  33      18.507  27.390  12.413  1.00  0.00
ATOM    243  CA  ARG A  33      17.560  28.487  12.629  1.00  0.00
ATOM    244  C   ARG A  33      16.288  28.310  11.778  1.00  0.00
ATOM    245  O   ARG A  33      16.113  28.975  10.758  1.00  0.00
ATOM    246  CB  ARG A  33      18.241  29.823  12.275  1.00  0.00
ATOM    247  CG  ARG A  33      19.601  29.926  12.992  1.00  0.00
ATOM    248  CD  ARG A  33      20.084  31.386  12.952  1.00  0.00
ATOM    249  NE  ARG A  33      21.431  31.498  13.531  1.00  0.00
ATOM    250  CZ  ARG A  33      21.633  32.326  14.553  1.00  0.00
ATOM    251  NH1 ARG A  33      20.634  33.089  14.990  1.00  0.00
ATOM    252  NH2 ARG A  33      22.823  32.386  15.141  1.00  0.00
ATOM    253  N   SER A  34      15.452  27.397  12.255  1.00  0.00
ATOM    254  CA  SER A  34      14.190  27.074  11.586  1.00  0.00
ATOM    255  C   SER A  34      13.643  28.290  10.816  1.00  0.00
ATOM    256  O   SER A  34      13.743  29.429  11.266  1.00  0.00
ATOM    257  CB  SER A  34      13.148  26.615  12.627  1.00  0.00
ATOM    258  OG  SER A  34      13.854  26.204  13.801  1.00  0.00
ATOM    259  N   LYS A  35      13.049  27.969   9.670  1.00  0.00
ATOM    260  CA  LYS A  35      12.402  29.008   8.854  1.00  0.00
ATOM    261  C   LYS A  35      11.009  29.314   9.444  1.00  0.00
ATOM    262  O   LYS A  35      10.490  30.418   9.298  1.00  0.00
ATOM    263  CB  LYS A  35      12.273  28.528   7.398  1.00  0.00
ATOM    264  CG  LYS A  35      13.512  28.957   6.590  1.00  0.00
ATOM    265  CD  LYS A  35      14.802  28.584   7.342  1.00  0.00
ATOM    266  CE  LYS A  35      15.999  28.583   6.373  1.00  0.00
ATOM    267  NZ  LYS A  35      16.666  29.892   6.386  1.00  0.00
ATOM    268  N   LYS A  36      10.492  28.294  10.115  1.00  0.00
ATOM    269  CA  LYS A  36       9.207  28.383  10.812  1.00  0.00
ATOM    270  C   LYS A  36       9.282  27.547  12.106  1.00  0.00
ATOM    271  O   LYS A  36      10.164  26.704  12.262  1.00  0.00
ATOM    272  CB  LYS A  36       8.051  27.894   9.923  1.00  0.00
ATOM    273  CG  LYS A  36       6.871  28.878  10.032  1.00  0.00
ATOM    274  CD  LYS A  36       5.667  28.379   9.214  1.00  0.00
ATOM    275  CE  LYS A  36       4.429  29.242   9.525  1.00  0.00
ATOM    276  NZ  LYS A  36       4.814  30.655   9.637  1.00  0.00
ATOM    277  N   THR A  37       8.340  27.842  12.995  1.00  0.00
ATOM    278  CA  THR A  37       8.293  27.142  14.287  1.00  0.00
ATOM    279  C   THR A  37       6.856  27.168  14.844  1.00  0.00
ATOM    280  O   THR A  37       5.985  27.870  14.336  1.00  0.00
ATOM    281  CB  THR A  37       9.243  27.837  15.285  1.00  0.00
ATOM    282  OG1 THR A  37       8.429  28.517  16.247  1.00  0.00
ATOM    283  CG2 THR A  37      10.077  28.906  14.551  1.00  0.00
ATOM    284  N   ALA A  38       6.681  26.377  15.898  1.00  0.00
ATOM    285  CA  ALA A  38       5.362  26.275  16.539  1.00  0.00
ATOM    286  C   ALA A  38       5.529  25.745  17.974  1.00  0.00
ATOM    287  O   ALA A  38       6.081  24.667  18.194  1.00  0.00
ATOM    288  CB  ALA A  38       4.445  25.337  15.732  1.00  0.00
ATOM    289  N   LYS A  39       5.017  26.537  18.917  1.00  0.00
ATOM    290  CA  LYS A  39       5.074  26.085  20.319  1.00  0.00
ATOM    291  C   LYS A  39       4.696  24.591  20.367  1.00  0.00
ATOM    292  O   LYS A  39       3.788  24.149  19.666  1.00  0.00
ATOM    293  CB  LYS A  39       4.121  26.916  21.193  1.00  0.00
ATOM    294  CG  LYS A  39       4.481  26.738  22.681  1.00  0.00
ATOM    295  CD  LYS A  39       4.333  28.075  23.428  1.00  0.00
ATOM    296  CE  LYS A  39       2.860  28.296  23.823  1.00  0.00
ATOM    297  NZ  LYS A  39       2.717  29.566  24.548  1.00  0.00
ATOM    298  N   TRP A  40       5.448  23.876  21.194  1.00  0.00
ATOM    299  CA  TRP A  40       5.265  22.419  21.305  1.00  0.00
ATOM    300  C   TRP A  40       5.432  21.998  22.777  1.00  0.00
ATOM    301  O   TRP A  40       6.537  21.961  23.311  1.00  0.00
ATOM    302  CB  TRP A  40       6.325  21.735  20.427  1.00  0.00
ATOM    303  CG  TRP A  40       6.506  20.280  20.724  1.00  0.00
ATOM    304  CD1 TRP A  40       5.648  19.450  21.327  1.00  0.00
ATOM    305  CD2 TRP A  40       7.681  19.525  20.402  1.00  0.00
ATOM    306  NE1 TRP A  40       6.195  18.184  21.382  1.00  0.00
ATOM    307  CE2 TRP A  40       7.415  18.228  20.855  1.00  0.00
ATOM    308  CE3 TRP A  40       8.907  19.824  19.797  1.00  0.00
ATOM    309  CZ2 TRP A  40       8.373  17.221  20.696  1.00  0.00
ATOM    310  CZ3 TRP A  40       9.871  18.820  19.645  1.00  0.00
ATOM    311  CH2 TRP A  40       9.606  17.525  20.107  1.00  0.00
ATOM    312  N   ASN A  41       4.280  21.671  23.355  1.00  0.00
ATOM    313  CA  ASN A  41       4.258  21.209  24.748  1.00  0.00
ATOM    314  C   ASN A  41       4.593  19.705  24.800  1.00  0.00
ATOM    315  O   ASN A  41       3.732  18.850  24.607  1.00  0.00
ATOM    316  CB  ASN A  41       2.877  21.465  25.373  1.00  0.00
ATOM    317  CG  ASN A  41       2.623  22.973  25.545  1.00  0.00
ATOM    318  OD1 ASN A  41       1.604  23.503  25.105  1.00  0.00
ATOM    319  ND2 ASN A  41       3.572  23.604  26.232  1.00  0.00
ATOM    320  N   MET A  42       5.872  19.468  25.058  1.00  0.00
ATOM    321  CA  MET A  42       6.406  18.102  25.135  1.00  0.00
ATOM    322  C   MET A  42       5.725  17.329  26.280  1.00  0.00
ATOM    323  O   MET A  42       5.211  17.922  27.227  1.00  0.00
ATOM    324  CB  MET A  42       7.923  18.197  25.396  1.00  0.00
ATOM    325  CG  MET A  42       8.459  16.884  25.993  1.00  0.00
ATOM    326  SD  MET A  42      10.161  17.005  26.601  1.00  0.00
ATOM    327  CE  MET A  42      10.037  17.608  28.304  1.00  0.00
ATOM    328  N   GLN A  43       5.732  16.008  26.120  1.00  0.00
ATOM    329  CA  GLN A  43       5.091  15.140  27.117  1.00  0.00
ATOM    330  C   GLN A  43       6.073  14.054  27.600  1.00  0.00
ATOM    331  O   GLN A  43       6.303  13.057  26.920  1.00  0.00
ATOM    332  CB  GLN A  43       3.811  14.521  26.537  1.00  0.00
ATOM    333  CG  GLN A  43       2.599  15.407  26.886  1.00  0.00
ATOM    334  CD  GLN A  43       1.643  14.613  27.799  1.00  0.00
ATOM    335  OE1 GLN A  43       1.164  13.539  27.441  1.00  0.00
ATOM    336  NE2 GLN A  43       1.450  15.187  28.983  1.00  0.00
ATOM    337  N   ASP A  44       6.616  14.340  28.772  1.00  0.00
ATOM    338  CA  ASP A  44       7.591  13.479  29.450  1.00  0.00
ATOM    339  C   ASP A  44       6.966  12.111  29.780  1.00  0.00
ATOM    340  O   ASP A  44       5.913  12.026  30.413  1.00  0.00
ATOM    341  CB  ASP A  44       8.002  14.210  30.748  1.00  0.00
ATOM    342  CG  ASP A  44       9.387  13.745  31.225  1.00  0.00
ATOM    343  OD1 ASP A  44       9.387  12.996  32.240  1.00  0.00
ATOM    344  OD2 ASP A  44      10.379  14.158  30.567  1.00  0.00
ATOM    345  N   GLY A  45       7.646  11.063  29.320  1.00  0.00
ATOM    346  CA  GLY A  45       7.211   9.694  29.587  1.00  0.00
ATOM    347  C   GLY A  45       6.116   9.146  28.662  1.00  0.00
ATOM    348  O   GLY A  45       5.705   7.990  28.820  1.00  0.00
ATOM    349  N   LYS A  46       5.657   9.984  27.742  1.00  0.00
ATOM    350  CA  LYS A  46       4.539   9.632  26.856  1.00  0.00
ATOM    351  C   LYS A  46       5.015   9.324  25.422  1.00  0.00
ATOM    352  O   LYS A  46       6.001   9.883  24.944  1.00  0.00
ATOM    353  CB  LYS A  46       3.582  10.845  26.806  1.00  0.00
ATOM    354  CG  LYS A  46       2.655  10.840  28.031  1.00  0.00
ATOM    355  CD  LYS A  46       3.469  10.770  29.335  1.00  0.00
ATOM    356  CE  LYS A  46       2.518  10.404  30.493  1.00  0.00
ATOM    357  NZ  LYS A  46       3.305  10.127  31.702  1.00  0.00
ATOM    358  N   VAL A  47       4.250   8.446  24.779  1.00  0.00
ATOM    359  CA  VAL A  47       4.527   8.076  23.387  1.00  0.00
ATOM    360  C   VAL A  47       3.974   9.164  22.443  1.00  0.00
ATOM    361  O   VAL A  47       2.805   9.539  22.515  1.00  0.00
ATOM    362  CB  VAL A  47       3.838   6.744  23.030  1.00  0.00
ATOM    363  CG1 VAL A  47       4.097   6.407  21.550  1.00  0.00
ATOM    364  CG2 VAL A  47       4.318   5.607  23.945  1.00  0.00
ATOM    365  N   GLY A  48       4.860   9.602  21.552  1.00  0.00
ATOM    366  CA  GLY A  48       4.458  10.609  20.560  1.00  0.00
ATOM    367  C   GLY A  48       4.495  10.020  19.137  1.00  0.00
ATOM    368  O   GLY A  48       4.812   8.849  18.941  1.00  0.00
ATOM    369  N   THR A  49       4.134  10.892  18.203  1.00  0.00
ATOM    370  CA  THR A  49       4.084  10.528  16.782  1.00  0.00
ATOM    371  C   THR A  49       4.120  11.814  15.932  1.00  0.00
ATOM    372  O   THR A  49       3.427  12.784  16.236  1.00  0.00
ATOM    373  CB  THR A  49       2.837   9.686  16.477  1.00  0.00
ATOM    374  OG1 THR A  49       3.066   8.358  16.959  1.00  0.00
ATOM    375  CG2 THR A  49       2.586   9.604  14.961  1.00  0.00
ATOM    376  N   ALA A  50       4.986  11.773  14.928  1.00  0.00
ATOM    377  CA  ALA A  50       5.202  12.934  14.056  1.00  0.00
ATOM    378  C   ALA A  50       5.010  12.524  12.583  1.00  0.00
ATOM    379  O   ALA A  50       5.355  11.416  12.180  1.00  0.00
ATOM    380  CB  ALA A  50       6.627  13.485  14.254  1.00  0.00
ATOM    381  N   HIS A  51       4.413  13.462  11.854  1.00  0.00
ATOM    382  CA  HIS A  51       4.075  13.193  10.450  1.00  0.00
ATOM    383  C   HIS A  51       4.552  14.356   9.558  1.00  0.00
ATOM    384  O   HIS A  51       4.448  15.522   9.934  1.00  0.00
ATOM    385  CB  HIS A  51       2.549  13.035  10.306  1.00  0.00
ATOM    386  CG  HIS A  51       2.090  11.772  10.968  1.00  0.00
ATOM    387  ND1 HIS A  51       1.641  11.787  12.274  1.00  0.00
ATOM    388  CD2 HIS A  51       2.048  10.490  10.486  1.00  0.00
ATOM    389  CE1 HIS A  51       1.321  10.525  12.547  1.00  0.00
ATOM    390  NE2 HIS A  51       1.550   9.723  11.510  1.00  0.00
ATOM    391  N   ILE A  52       5.022  13.968   8.376  1.00  0.00
ATOM    392  CA  ILE A  52       5.493  14.945   7.389  1.00  0.00
ATOM    393  C   ILE A  52       4.814  14.687   6.028  1.00  0.00
ATOM    394  O   ILE A  52       4.525  13.547   5.675  1.00  0.00
ATOM    395  CB  ILE A  52       7.011  14.839   7.132  1.00  0.00
ATOM    396  CG1 ILE A  52       7.798  15.014   8.442  1.00  0.00
ATOM    397  CG2 ILE A  52       7.438  15.877   6.080  1.00  0.00
ATOM    398  CD1 ILE A  52       6.929  14.411   9.568  1.00  0.00
ATOM    399  N   ILE A  53       4.651  15.792   5.305  1.00  0.00
ATOM    400  CA  ILE A  53       4.054  15.651   3.963  1.00  0.00
ATOM    401  C   ILE A  53       4.591  16.787   3.074  1.00  0.00
ATOM    402  O   ILE A  53       4.902  17.874   3.559  1.00  0.00
ATOM    403  CB  ILE A  53       2.518  15.726   4.135  1.00  0.00
ATOM    404  CG1 ILE A  53       2.201  16.777   5.225  1.00  0.00
ATOM    405  CG2 ILE A  53       2.057  14.349   4.676  1.00  0.00
ATOM    406  CD1 ILE A  53       3.309  17.846   5.243  1.00  0.00
ATOM    407  N   TYR A  54       4.647  16.471   1.787  1.00  0.00
ATOM    408  CA  TYR A  54       5.125  17.443   0.792  1.00  0.00
ATOM    409  C   TYR A  54       4.802  16.912  -0.623  1.00  0.00
ATOM    410  O   TYR A  54       5.028  15.737  -0.912  1.00  0.00
ATOM    411  CB  TYR A  54       6.660  17.609   0.978  1.00  0.00
ATOM    412  CG  TYR A  54       7.210  18.334  -0.266  1.00  0.00
ATOM    413  CD1 TYR A  54       7.960  17.622  -1.209  1.00  0.00
ATOM    414  CD2 TYR A  54       7.026  19.716  -0.395  1.00  0.00
ATOM    415  CE1 TYR A  54       8.507  18.293  -2.310  1.00  0.00
ATOM    416  CE2 TYR A  54       7.572  20.387  -1.495  1.00  0.00
ATOM    417  CZ  TYR A  54       8.330  19.676  -2.435  1.00  0.00
ATOM    418  OH  TYR A  54       8.871  20.353  -3.535  1.00  0.00
ATOM    419  N   ASN A  55       4.297  17.824  -1.449  1.00  0.00
ATOM    420  CA  ASN A  55       3.964  17.514  -2.839  1.00  0.00
ATOM    421  C   ASN A  55       4.888  18.301  -3.790  1.00  0.00
ATOM    422  O   ASN A  55       5.131  19.492  -3.618  1.00  0.00
ATOM    423  CB  ASN A  55       2.526  17.864  -3.267  1.00  0.00
ATOM    424  CG  ASN A  55       1.521  17.025  -2.460  1.00  0.00
ATOM    425  OD1 ASN A  55       1.909  16.332  -1.520  1.00  0.00
ATOM    426  ND2 ASN A  55       0.256  17.163  -2.845  1.00  0.00
ATOM    427  N   SER A  56       5.320  17.568  -4.814  1.00  0.00
ATOM    428  CA  SER A  56       6.050  18.254  -5.895  1.00  0.00
ATOM    429  C   SER A  56       5.149  19.366  -6.479  1.00  0.00
ATOM    430  O   SER A  56       5.644  20.384  -6.964  1.00  0.00
ATOM    431  CB  SER A  56       6.419  17.218  -6.976  1.00  0.00
ATOM    432  OG  SER A  56       7.718  17.566  -7.468  1.00  0.00
ATOM    433  N   VAL A  57       3.850  19.097  -6.419  1.00  0.00
ATOM    434  CA  VAL A  57       2.828  19.992  -6.962  1.00  0.00
ATOM    435  C   VAL A  57       2.600  21.238  -6.090  1.00  0.00
ATOM    436  O   VAL A  57       2.768  22.366  -6.557  1.00  0.00
ATOM    437  CB  VAL A  57       1.495  19.238  -7.139  1.00  0.00
ATOM    438  CG1 VAL A  57       0.342  20.239  -7.335  1.00  0.00
ATOM    439  CG2 VAL A  57       1.592  18.285  -8.344  1.00  0.00
ATOM    440  N   ASP A  58       2.190  20.987  -4.850  1.00  0.00
ATOM    441  CA  ASP A  58       1.871  22.094  -3.935  1.00  0.00
ATOM    442  C   ASP A  58       3.171  22.776  -3.464  1.00  0.00
ATOM    443  O   ASP A  58       3.216  23.990  -3.277  1.00  0.00
ATOM    444  CB  ASP A  58       1.096  21.562  -2.715  1.00  0.00
ATOM    445  CG  ASP A  58      -0.404  21.461  -3.046  1.00  0.00
ATOM    446  OD1 ASP A  58      -0.897  22.421  -3.697  1.00  0.00
ATOM    447  OD2 ASP A  58      -0.994  20.428  -2.628  1.00  0.00
ATOM    448  N   LYS A  59       4.189  21.936  -3.313  1.00  0.00
ATOM    449  CA  LYS A  59       5.514  22.426  -2.916  1.00  0.00
ATOM    450  C   LYS A  59       5.454  23.083  -1.524  1.00  0.00
ATOM    451  O   LYS A  59       5.787  24.257  -1.362  1.00  0.00
ATOM    452  CB  LYS A  59       6.040  23.437  -3.952  1.00  0.00
ATOM    453  CG  LYS A  59       5.089  24.646  -4.023  1.00  0.00
ATOM    454  CD  LYS A  59       5.847  25.933  -3.647  1.00  0.00
ATOM    455  CE  LYS A  59       4.929  26.865  -2.834  1.00  0.00
ATOM    456  NZ  LYS A  59       4.860  28.185  -3.477  1.00  0.00
ATOM    457  N   ARG A  60       5.016  22.274  -0.565  1.00  0.00
ATOM    458  CA  ARG A  60       4.885  22.759   0.816  1.00  0.00
ATOM    459  C   ARG A  60       5.395  21.699   1.813  1.00  0.00
ATOM    460  O   ARG A  60       5.133  20.507   1.651  1.00  0.00
ATOM    461  CB  ARG A  60       3.411  23.100   1.103  1.00  0.00
ATOM    462  CG  ARG A  60       3.287  23.657   2.535  1.00  0.00
ATOM    463  CD  ARG A  60       1.926  23.252   3.131  1.00  0.00
ATOM    464  NE  ARG A  60       1.203  24.455   3.571  1.00  0.00
ATOM    465  CZ  ARG A  60       0.364  24.375   4.601  1.00  0.00
ATOM    466  NH1 ARG A  60       0.244  23.227   5.261  1.00  0.00
ATOM    467  NH2 ARG A  60      -0.354  25.435   4.956  1.00  0.00
ATOM    468  N   LEU A  61       6.124  22.198   2.802  1.00  0.00
ATOM    469  CA  LEU A  61       6.718  21.349   3.846  1.00  0.00
ATOM    470  C   LEU A  61       5.902  21.450   5.152  1.00  0.00
ATOM    471  O   LEU A  61       6.037  22.419   5.899  1.00  0.00
ATOM    472  CB  LEU A  61       8.155  21.850   4.105  1.00  0.00
ATOM    473  CG  LEU A  61       8.944  20.849   4.963  1.00  0.00
ATOM    474  CD1 LEU A  61       8.346  19.438   4.829  1.00  0.00
ATOM    475  CD2 LEU A  61      10.424  20.847   4.537  1.00  0.00
ATOM    476  N   SER A  62       5.077  20.431   5.370  1.00  0.00
ATOM    477  CA  SER A  62       4.231  20.389   6.569  1.00  0.00
ATOM    478  C   SER A  62       4.542  19.157   7.443  1.00  0.00
ATOM    479  O   SER A  62       4.812  18.072   6.932  1.00  0.00
ATOM    480  CB  SER A  62       2.743  20.367   6.164  1.00  0.00
ATOM    481  OG  SER A  62       2.626  21.048   4.912  1.00  0.00
ATOM    482  N   ALA A  63       4.458  19.398   8.746  1.00  0.00
ATOM    483  CA  ALA A  63       4.672  18.353   9.755  1.00  0.00
ATOM    484  C   ALA A  63       3.763  18.611  10.975  1.00  0.00
ATOM    485  O   ALA A  63       3.379  19.752  11.235  1.00  0.00
ATOM    486  CB  ALA A  63       6.145  18.367  10.211  1.00  0.00
ATOM    487  N   VAL A  64       3.438  17.523  11.669  1.00  0.00
ATOM    488  CA  VAL A  64       2.536  17.631  12.825  1.00  0.00
ATOM    489  C   VAL A  64       2.871  16.565  13.887  1.00  0.00
ATOM    490  O   VAL A  64       2.859  15.368  13.604  1.00  0.00
ATOM    491  CB  VAL A  64       1.075  17.458  12.367  1.00  0.00
ATOM    492  CG1 VAL A  64       0.766  18.440  11.222  1.00  0.00
ATOM    493  CG2 VAL A  64       0.848  16.009  11.894  1.00  0.00
ATOM    494  N   VAL A  65       3.149  17.065  15.086  1.00  0.00
ATOM    495  CA  VAL A  65       3.470  16.184  16.218  1.00  0.00
ATOM    496  C   VAL A  65       2.241  16.028  17.135  1.00  0.00
ATOM    497  O   VAL A  65       1.381  16.905  17.193  1.00  0.00
ATOM    498  CB  VAL A  65       4.632  16.798  17.026  1.00  0.00
ATOM    499  CG1 VAL A  65       5.958  16.111  16.653  1.00  0.00
ATOM    500  CG2 VAL A  65       4.720  18.308  16.729  1.00  0.00
ATOM    501  N   SER A  66       2.207  14.915  17.899  1.00  0.00
ATOM    502  CA  SER A  66       1.066  14.712  18.800  1.00  0.00
ATOM    503  C   SER A  66       1.204  13.524  19.771  1.00  0.00
ATOM    504  O   SER A  66       1.973  12.596  19.540  1.00  0.00
ATOM    505  CB  SER A  66      -0.225  14.500  17.978  1.00  0.00
ATOM    506  OG  SER A  66      -0.921  13.389  18.553  1.00  0.00
ATOM    507  N   TYR A  67       0.352  13.604  20.784  1.00  0.00
ATOM    508  CA  TYR A  67       0.093  12.553  21.760  1.00  0.00
ATOM    509  C   TYR A  67      -1.443  12.443  21.955  1.00  0.00
ATOM    510  O   TYR A  67      -2.180  13.378  21.660  1.00  0.00
ATOM    511  CB  TYR A  67       0.676  12.824  23.154  1.00  0.00
ATOM    512  CG  TYR A  67       2.129  13.312  23.140  1.00  0.00
ATOM    513  CD1 TYR A  67       3.182  12.392  23.078  1.00  0.00
ATOM    514  CD2 TYR A  67       2.400  14.676  23.310  1.00  0.00
ATOM    515  CE1 TYR A  67       4.507  12.839  23.147  1.00  0.00
ATOM    516  CE2 TYR A  67       3.724  15.122  23.379  1.00  0.00
ATOM    517  CZ  TYR A  67       4.777  14.201  23.323  1.00  0.00
ATOM    518  OH  TYR A  67       6.101  14.652  23.389  1.00  0.00
ATOM    519  N   PRO A  68      -1.825  11.285  22.486  1.00  0.00
ATOM    520  CA  PRO A  68      -3.243  11.009  22.724  1.00  0.00
ATOM    521  C   PRO A  68      -3.890  12.030  23.678  1.00  0.00
ATOM    522  O   PRO A  68      -3.217  12.648  24.500  1.00  0.00
ATOM    523  CB  PRO A  68      -3.314   9.602  23.336  1.00  0.00
ATOM    524  CG  PRO A  68      -1.884   9.049  23.371  1.00  0.00
ATOM    525  CD  PRO A  68      -0.965  10.133  22.796  1.00  0.00
ATOM    526  N   ASN A  69      -5.204  12.140  23.521  1.00  0.00
ATOM    527  CA  ASN A  69      -6.022  13.015  24.360  1.00  0.00
ATOM    528  C   ASN A  69      -5.519  14.468  24.334  1.00  0.00
ATOM    529  O   ASN A  69      -6.216  15.382  24.778  1.00  0.00
ATOM    530  CB  ASN A  69      -6.063  12.501  25.810  1.00  0.00
ATOM    531  CG  ASN A  69      -5.008  11.402  26.029  1.00  0.00
ATOM    532  OD1 ASN A  69      -4.232  11.450  26.982  1.00  0.00
ATOM    533  ND2 ASN A  69      -5.007  10.456  25.094  1.00  0.00
ATOM    534  N   ALA A  70      -4.297  14.621  23.834  1.00  0.00
ATOM    535  CA  ALA A  70      -3.660  15.942  23.807  1.00  0.00
ATOM    536  C   ALA A  70      -3.799  16.647  22.445  1.00  0.00
ATOM    537  O   ALA A  70      -3.864  16.004  21.399  1.00  0.00
ATOM    538  CB  ALA A  70      -2.166  15.798  24.160  1.00  0.00
ATOM    539  N   ASP A  71      -3.809  17.971  22.541  1.00  0.00
ATOM    540  CA  ASP A  71      -3.902  18.848  21.366  1.00  0.00
ATOM    541  C   ASP A  71      -2.550  18.854  20.623  1.00  0.00
ATOM    542  O   ASP A  71      -1.495  18.717  21.244  1.00  0.00
ATOM    543  CB  ASP A  71      -4.237  20.280  21.831  1.00  0.00
ATOM    544  CG  ASP A  71      -5.720  20.394  22.226  1.00  0.00
ATOM    545  OD1 ASP A  71      -6.207  21.557  22.208  1.00  0.00
ATOM    546  OD2 ASP A  71      -6.297  19.318  22.535  1.00  0.00
ATOM    547  N   ALA A  72      -2.641  18.980  19.303  1.00  0.00
ATOM    548  CA  ALA A  72      -1.442  18.891  18.464  1.00  0.00
ATOM    549  C   ALA A  72      -0.883  20.268  18.063  1.00  0.00
ATOM    550  O   ALA A  72      -1.451  21.311  18.374  1.00  0.00
ATOM    551  CB  ALA A  72      -1.762  18.086  17.188  1.00  0.00
ATOM    552  N   THR A  73       0.231  20.179  17.342  1.00  0.00
ATOM    553  CA  THR A  73       0.917  21.361  16.813  1.00  0.00
ATOM    554  C   THR A  73       1.026  21.267  15.277  1.00  0.00
ATOM    555  O   THR A  73       1.133  20.178  14.716  1.00  0.00
ATOM    556  CB  THR A  73       2.338  21.458  17.405  1.00  0.00
ATOM    557  OG1 THR A  73       3.263  21.540  16.316  1.00  0.00
ATOM    558  CG2 THR A  73       2.661  20.182  18.204  1.00  0.00
ATOM    559  N   SER A  74       0.989  22.448  14.668  1.00  0.00
ATOM    560  CA  SER A  74       1.056  22.533  13.205  1.00  0.00
ATOM    561  C   SER A  74       2.025  23.656  12.781  1.00  0.00
ATOM    562  O   SER A  74       2.054  24.728  13.380  1.00  0.00
ATOM    563  CB  SER A  74      -0.342  22.815  12.623  1.00  0.00
ATOM    564  OG  SER A  74      -0.922  21.568  12.232  1.00  0.00
ATOM    565  N   VAL A  75       2.767  23.334  11.730  1.00  0.00
ATOM    566  CA  VAL A  75       3.725  24.281  11.144  1.00  0.00
ATOM    567  C   VAL A  75       4.028  23.826   9.701  1.00  0.00
ATOM    568  O   VAL A  75       4.140  22.631   9.430  1.00  0.00
ATOM    569  CB  VAL A  75       5.032  24.280  11.962  1.00  0.00
ATOM    570  CG1 VAL A  75       5.134  25.564  12.805  1.00  0.00
ATOM    571  CG2 VAL A  75       5.074  23.043  12.878  1.00  0.00
ATOM    572  N   SER A  76       4.133  24.822   8.828  1.00  0.00
ATOM    573  CA  SER A  76       4.384  24.519   7.412  1.00  0.00
ATOM    574  C   SER A  76       5.316  25.584   6.804  1.00  0.00
ATOM    575  O   SER A  76       5.316  26.741   7.216  1.00  0.00
ATOM    576  CB  SER A  76       3.065  24.481   6.620  1.00  0.00
ATOM    577  OG  SER A  76       2.164  23.592   7.281  1.00  0.00
ATOM    578  N   TYR A  77       6.059  25.116   5.807  1.00  0.00
ATOM    579  CA  TYR A  77       6.987  26.002   5.093  1.00  0.00
ATOM    580  C   TYR A  77       6.870  25.757   3.578  1.00  0.00
ATOM    581  O   TYR A  77       6.887  24.615   3.121  1.00  0.00
ATOM    582  CB  TYR A  77       8.425  25.737   5.590  1.00  0.00
ATOM    583  CG  TYR A  77       9.325  26.887   5.098  1.00  0.00
ATOM    584  CD1 TYR A  77      10.442  26.611   4.302  1.00  0.00
ATOM    585  CD2 TYR A  77       9.072  28.194   5.532  1.00  0.00
ATOM    586  CE1 TYR A  77      11.296  27.652   3.917  1.00  0.00
ATOM    587  CE2 TYR A  77       9.926  29.233   5.146  1.00  0.00
ATOM    588  CZ  TYR A  77      11.051  28.957   4.359  1.00  0.00
ATOM    589  OH  TYR A  77      11.903  29.998   3.970  1.00  0.00
ATOM    590  N   ASP A  78       6.734  26.864   2.853  1.00  0.00
ATOM    591  CA  ASP A  78       6.584  26.770   1.390  1.00  0.00
ATOM    592  C   ASP A  78       7.989  26.648   0.769  1.00  0.00
ATOM    593  O   ASP A  78       8.820  27.544   0.915  1.00  0.00
ATOM    594  CB  ASP A  78       5.864  28.022   0.860  1.00  0.00
ATOM    595  CG  ASP A  78       4.337  27.835   0.936  1.00  0.00
ATOM    596  OD1 ASP A  78       3.679  28.823   1.361  1.00  0.00
ATOM    597  OD2 ASP A  78       3.899  26.712   0.570  1.00  0.00
ATOM    598  N   VAL A  79       8.213  25.496   0.141  1.00  0.00
ATOM    599  CA  VAL A  79       9.546  25.231  -0.422  1.00  0.00
ATOM    600  C   VAL A  79       9.472  24.267  -1.620  1.00  0.00
ATOM    601  O   VAL A  79       9.139  23.093  -1.463  1.00  0.00
ATOM    602  CB  VAL A  79      10.426  24.609   0.684  1.00  0.00
ATOM    603  CG1 VAL A  79       9.778  23.305   1.188  1.00  0.00
ATOM    604  CG2 VAL A  79      11.835  24.318   0.139  1.00  0.00
ATOM    605  N   ASP A  80       9.831  24.814  -2.777  1.00  0.00
ATOM    606  CA  ASP A  80       9.868  24.004  -4.012  1.00  0.00
ATOM    607  C   ASP A  80      10.600  22.683  -3.677  1.00  0.00
ATOM    608  O   ASP A  80      10.049  21.596  -3.815  1.00  0.00
ATOM    609  CB  ASP A  80      10.696  24.768  -5.065  1.00  0.00
ATOM    610  CG  ASP A  80      10.197  24.482  -6.491  1.00  0.00
ATOM    611  OD1 ASP A  80       9.751  23.325  -6.711  1.00  0.00
ATOM    612  OD2 ASP A  80      10.296  25.442  -7.305  1.00  0.00
ATOM    613  N   LEU A  81      11.828  22.887  -3.214  1.00  0.00
ATOM    614  CA  LEU A  81      12.673  21.781  -2.771  1.00  0.00
ATOM    615  C   LEU A  81      13.553  21.189  -3.876  1.00  0.00
ATOM    616  O   LEU A  81      14.439  20.373  -3.601  1.00  0.00
ATOM    617  CB  LEU A  81      11.802  20.668  -2.153  1.00  0.00
ATOM    618  CG  LEU A  81      12.557  20.028  -0.973  1.00  0.00
ATOM    619  CD1 LEU A  81      12.827  21.087   0.112  1.00  0.00
ATOM    620  CD2 LEU A  81      11.732  18.869  -0.385  1.00  0.00
ATOM    621  N   ASN A  82      13.268  21.565  -5.124  1.00  0.00
ATOM    622  CA  ASN A  82      14.040  20.945  -6.213  1.00  0.00
ATOM    623  C   ASN A  82      15.383  21.664  -6.417  1.00  0.00
ATOM    624  O   ASN A  82      16.265  21.164  -7.117  1.00  0.00
ATOM    625  CB  ASN A  82      13.246  20.909  -7.525  1.00  0.00
ATOM    626  CG  ASN A  82      11.943  21.717  -7.420  1.00  0.00
ATOM    627  OD1 ASN A  82      11.414  21.936  -6.331  1.00  0.00
ATOM    628  ND2 ASN A  82      11.488  22.165  -8.588  1.00  0.00
ATOM    629  N   ASP A  83      15.479  22.845  -5.813  1.00  0.00
ATOM    630  CA  ASP A  83      16.712  23.635  -5.968  1.00  0.00
ATOM    631  C   ASP A  83      17.598  23.459  -4.718  1.00  0.00
ATOM    632  O   ASP A  83      18.777  23.808  -4.726  1.00  0.00
ATOM    633  CB  ASP A  83      16.371  25.124  -6.154  1.00  0.00
ATOM    634  CG  ASP A  83      15.056  25.295  -6.935  1.00  0.00
ATOM    635  OD1 ASP A  83      14.187  26.033  -6.398  1.00  0.00
ATOM    636  OD2 ASP A  83      14.983  24.689  -8.037  1.00  0.00
ATOM    637  N   VAL A  84      16.966  22.927  -3.676  1.00  0.00
ATOM    638  CA  VAL A  84      17.677  22.690  -2.415  1.00  0.00
ATOM    639  C   VAL A  84      18.379  21.321  -2.421  1.00  0.00
ATOM    640  O   VAL A  84      19.609  21.250  -2.392  1.00  0.00
ATOM    641  CB  VAL A  84      16.701  22.799  -1.230  1.00  0.00
ATOM    642  CG1 VAL A  84      17.331  23.643  -0.105  1.00  0.00
ATOM    643  CG2 VAL A  84      15.387  23.458  -1.694  1.00  0.00
ATOM    644  N   LEU A  85      17.564  20.269  -2.453  1.00  0.00
ATOM    645  CA  LEU A  85      18.102  18.907  -2.459  1.00  0.00
ATOM    646  C   LEU A  85      18.255  18.327  -3.880  1.00  0.00
ATOM    647  O   LEU A  85      17.560  18.702  -4.814  1.00  0.00
ATOM    648  CB  LEU A  85      17.219  17.954  -1.635  1.00  0.00
ATOM    649  CG  LEU A  85      17.197  18.352  -0.150  1.00  0.00
ATOM    650  CD1 LEU A  85      15.913  17.808   0.508  1.00  0.00
ATOM    651  CD2 LEU A  85      18.430  17.775   0.572  1.00  0.00
ATOM    652  N   PRO A  86      19.191  17.377  -3.924  1.00  0.00
ATOM    653  CA  PRO A  86      19.507  16.640  -5.145  1.00  0.00
ATOM    654  C   PRO A  86      18.370  15.718  -5.619  1.00  0.00
ATOM    655  O   PRO A  86      17.474  15.365  -4.855  1.00  0.00
ATOM    656  CB  PRO A  86      20.747  15.791  -4.820  1.00  0.00
ATOM    657  CG  PRO A  86      21.012  15.925  -3.315  1.00  0.00
ATOM    658  CD  PRO A  86      19.972  16.908  -2.764  1.00  0.00
ATOM    659  N   GLU A  87      18.472  15.342  -6.893  1.00  0.00
ATOM    660  CA  GLU A  87      17.489  14.412  -7.478  1.00  0.00
ATOM    661  C   GLU A  87      17.440  13.143  -6.594  1.00  0.00
ATOM    662  O   GLU A  87      16.373  12.680  -6.205  1.00  0.00
ATOM    663  CB  GLU A  87      17.936  14.011  -8.900  1.00  0.00
ATOM    664  CG  GLU A  87      16.836  13.186  -9.593  1.00  0.00
ATOM    665  CD  GLU A  87      17.374  12.523 -10.874  1.00  0.00
ATOM    666  OE1 GLU A  87      18.483  12.949 -11.293  1.00  0.00
ATOM    667  OE2 GLU A  87      16.655  11.617 -11.376  1.00  0.00
ATOM    668  N   TRP A  88      18.647  12.670  -6.323  1.00  0.00
ATOM    669  CA  TRP A  88      18.854  11.461  -5.513  1.00  0.00
ATOM    670  C   TRP A  88      19.362  11.886  -4.115  1.00  0.00
ATOM    671  O   TRP A  88      20.335  12.632  -4.013  1.00  0.00
ATOM    672  CB  TRP A  88      19.958  10.623  -6.189  1.00  0.00
ATOM    673  CG  TRP A  88      19.417   9.623  -7.164  1.00  0.00
ATOM    674  CD1 TRP A  88      19.504   9.672  -8.501  1.00  0.00
ATOM    675  CD2 TRP A  88      18.739   8.409  -6.827  1.00  0.00
ATOM    676  NE1 TRP A  88      18.877   8.569  -9.046  1.00  0.00
ATOM    677  CE2 TRP A  88      18.441   7.800  -8.053  1.00  0.00
ATOM    678  CE3 TRP A  88      18.366   7.785  -5.631  1.00  0.00
ATOM    679  CZ2 TRP A  88      17.764   6.577  -8.084  1.00  0.00
ATOM    680  CZ3 TRP A  88      17.697   6.556  -5.661  1.00  0.00
ATOM    681  CH2 TRP A  88      17.409   5.943  -6.886  1.00  0.00
ATOM    682  N   VAL A  89      18.676  11.379  -3.096  1.00  0.00
ATOM    683  CA  VAL A  89      19.065  11.697  -1.714  1.00  0.00
ATOM    684  C   VAL A  89      18.905  10.466  -0.798  1.00  0.00
ATOM    685  O   VAL A  89      18.542   9.384  -1.254  1.00  0.00
ATOM    686  CB  VAL A  89      18.182  12.840  -1.176  1.00  0.00
ATOM    687  CG1 VAL A  89      18.392  12.993   0.343  1.00  0.00
ATOM    688  CG2 VAL A  89      18.521  14.161  -1.889  1.00  0.00
ATOM    689  N   ARG A  90      19.185  10.717   0.475  1.00  0.00
ATOM    690  CA  ARG A  90      19.063   9.697   1.526  1.00  0.00
ATOM    691  C   ARG A  90      18.178  10.241   2.666  1.00  0.00
ATOM    692  O   ARG A  90      18.094  11.455   2.858  1.00  0.00
ATOM    693  CB  ARG A  90      20.469   9.376   2.074  1.00  0.00
ATOM    694  CG  ARG A  90      20.406   8.179   3.040  1.00  0.00
ATOM    695  CD  ARG A  90      21.095   6.959   2.403  1.00  0.00
ATOM    696  NE  ARG A  90      22.550   7.037   2.605  1.00  0.00
ATOM    697  CZ  ARG A  90      23.331   6.061   2.149  1.00  0.00
ATOM    698  NH1 ARG A  90      22.786   4.990   1.578  1.00  0.00
ATOM    699  NH2 ARG A  90      24.652   6.160   2.256  1.00  0.00
ATOM    700  N   VAL A  91      17.530   9.318   3.371  1.00  0.00
ATOM    701  CA  VAL A  91      16.628   9.717   4.464  1.00  0.00
ATOM    702  C   VAL A  91      17.100   9.131   5.809  1.00  0.00
ATOM    703  O   VAL A  91      17.618   8.015   5.856  1.00  0.00
ATOM    704  CB  VAL A  91      15.200   9.228   4.158  1.00  0.00
ATOM    705  CG1 VAL A  91      14.578   8.599   5.419  1.00  0.00
ATOM    706  CG2 VAL A  91      14.332  10.403   3.672  1.00  0.00
ATOM    707  N   GLY A  92      16.901   9.917   6.867  1.00  0.00
ATOM    708  CA  GLY A  92      17.293   9.460   8.207  1.00  0.00
ATOM    709  C   GLY A  92      16.669  10.309   9.330  1.00  0.00
ATOM    710  O   GLY A  92      15.764  11.107   9.092  1.00  0.00
ATOM    711  N   LEU A  93      17.191  10.078  10.530  1.00  0.00
ATOM    712  CA  LEU A  93      16.736  10.774  11.740  1.00  0.00
ATOM    713  C   LEU A  93      17.906  10.894  12.739  1.00  0.00
ATOM    714  O   LEU A  93      18.878  10.143  12.652  1.00  0.00
ATOM    715  CB  LEU A  93      15.579  10.003  12.403  1.00  0.00
ATOM    716  CG  LEU A  93      15.221   8.762  11.565  1.00  0.00
ATOM    717  CD1 LEU A  93      15.564   7.480  12.347  1.00  0.00
ATOM    718  CD2 LEU A  93      13.720   8.779  11.218  1.00  0.00
ATOM    719  N   SER A  94      17.773  11.851  13.657  1.00  0.00
ATOM    720  CA  SER A  94      18.844  12.040  14.649  1.00  0.00
ATOM    721  C   SER A  94      18.437  13.036  15.754  1.00  0.00
ATOM    722  O   SER A  94      17.348  13.602  15.732  1.00  0.00
ATOM    723  CB  SER A  94      20.100  12.586  13.936  1.00  0.00
ATOM    724  OG  SER A  94      19.928  13.998  13.783  1.00  0.00
ATOM    725  N   ALA A  95      19.380  13.203  16.674  1.00  0.00
ATOM    726  CA  ALA A  95      19.216  14.105  17.819  1.00  0.00
ATOM    727  C   ALA A  95      20.507  14.097  18.665  1.00  0.00
ATOM    728  O   ALA A  95      21.183  13.072  18.763  1.00  0.00
ATOM    729  CB  ALA A  95      18.028  13.653  18.689  1.00  0.00
ATOM    730  N   SER A  96      20.805  15.262  19.234  1.00  0.00
ATOM    731  CA  SER A  96      22.039  15.402  20.017  1.00  0.00
ATOM    732  C   SER A  96      21.750  15.815  21.477  1.00  0.00
ATOM    733  O   SER A  96      20.632  16.201  21.809  1.00  0.00
ATOM    734  CB  SER A  96      22.944  16.469  19.365  1.00  0.00
ATOM    735  OG  SER A  96      22.233  17.710  19.381  1.00  0.00
ATOM    736  N   THR A  97      22.811  15.723  22.262  1.00  0.00
ATOM    737  CA  THR A  97      22.838  16.107  23.676  1.00  0.00
ATOM    738  C   THR A  97      24.274  16.561  24.020  1.00  0.00
ATOM    739  O   THR A  97      25.232  16.032  23.450  1.00  0.00
ATOM    740  CB  THR A  97      22.455  14.926  24.585  1.00  0.00
ATOM    741  OG1 THR A  97      23.574  14.042  24.673  1.00  0.00
ATOM    742  CG2 THR A  97      21.265  14.146  24.003  1.00  0.00
ATOM    743  N   GLY A  98      24.379  17.543  24.914  1.00  0.00
ATOM    744  CA  GLY A  98      25.711  18.094  25.203  1.00  0.00
ATOM    745  C   GLY A  98      25.850  18.670  26.618  1.00  0.00
ATOM    746  O   GLY A  98      26.711  18.234  27.387  1.00  0.00
ATOM    747  N   LEU A  99      25.011  19.659  26.918  1.00  0.00
ATOM    748  CA  LEU A  99      25.082  20.299  28.246  1.00  0.00
ATOM    749  C   LEU A  99      24.188  19.503  29.213  1.00  0.00
ATOM    750  O   LEU A  99      24.557  19.211  30.347  1.00  0.00
ATOM    751  CB  LEU A  99      24.629  21.765  28.164  1.00  0.00
ATOM    752  CG  LEU A  99      25.842  22.712  28.178  1.00  0.00
ATOM    753  CD1 LEU A  99      26.191  23.108  29.624  1.00  0.00
ATOM    754  CD2 LEU A  99      27.057  22.052  27.503  1.00  0.00
ATOM    755  N   TYR A 100      23.047  19.108  28.652  1.00  0.00
ATOM    756  CA  TYR A 100      22.135  18.238  29.403  1.00  0.00
ATOM    757  C   TYR A 100      21.958  16.902  28.650  1.00  0.00
ATOM    758  O   TYR A 100      22.581  16.655  27.623  1.00  0.00
ATOM    759  CB  TYR A 100      20.754  18.893  29.554  1.00  0.00
ATOM    760  CG  TYR A 100      20.815  20.248  30.274  1.00  0.00
ATOM    761  CD1 TYR A 100      20.659  20.310  31.665  1.00  0.00
ATOM    762  CD2 TYR A 100      21.117  21.412  29.557  1.00  0.00
ATOM    763  CE1 TYR A 100      20.782  21.533  32.334  1.00  0.00
ATOM    764  CE2 TYR A 100      21.241  22.635  30.226  1.00  0.00
ATOM    765  CZ  TYR A 100      21.099  22.694  31.617  1.00  0.00
ATOM    766  OH  TYR A 100      21.219  23.920  32.283  1.00  0.00
ATOM    767  N   LYS A 101      21.057  16.116  29.228  1.00  0.00
ATOM    768  CA  LYS A 101      20.785  14.777  28.696  1.00  0.00
ATOM    769  C   LYS A 101      19.279  14.558  28.463  1.00  0.00
ATOM    770  O   LYS A 101      18.441  15.375  28.832  1.00  0.00
ATOM    771  CB  LYS A 101      21.272  13.742  29.738  1.00  0.00
ATOM    772  CG  LYS A 101      21.221  14.384  31.140  1.00  0.00
ATOM    773  CD  LYS A 101      22.550  14.151  31.879  1.00  0.00
ATOM    774  CE  LYS A 101      22.652  15.081  33.102  1.00  0.00
ATOM    775  NZ  LYS A 101      21.480  14.901  33.970  1.00  0.00
ATOM    776  N   GLU A 102      19.024  13.407  27.852  1.00  0.00
ATOM    777  CA  GLU A 102      17.652  12.980  27.579  1.00  0.00
ATOM    778  C   GLU A 102      17.661  11.772  26.628  1.00  0.00
ATOM    779  O   GLU A 102      18.549  11.615  25.793  1.00  0.00
ATOM    780  CB  GLU A 102      16.803  14.121  26.998  1.00  0.00
ATOM    781  CG  GLU A 102      17.078  14.291  25.494  1.00  0.00
ATOM    782  CD  GLU A 102      15.822  14.800  24.763  1.00  0.00
ATOM    783  OE1 GLU A 102      15.450  14.125  23.766  1.00  0.00
ATOM    784  OE2 GLU A 102      15.297  15.848  25.227  1.00  0.00
ATOM    785  N   THR A 103      16.603  10.983  26.786  1.00  0.00
ATOM    786  CA  THR A 103      16.424   9.849  25.859  1.00  0.00
ATOM    787  C   THR A 103      15.903  10.439  24.537  1.00  0.00
ATOM    788  O   THR A 103      15.291  11.509  24.533  1.00  0.00
ATOM    789  CB  THR A 103      15.491   8.822  26.520  1.00  0.00
ATOM    790  OG1 THR A 103      14.249   9.470  26.811  1.00  0.00
ATOM    791  CG2 THR A 103      16.113   8.388  27.867  1.00  0.00
ATOM    792  N   ASN A 104      16.243   9.759  23.451  1.00  0.00
ATOM    793  CA  ASN A 104      15.850  10.235  22.110  1.00  0.00
ATOM    794  C   ASN A 104      15.515   8.959  21.307  1.00  0.00
ATOM    795  O   ASN A 104      16.379   8.359  20.677  1.00  0.00
ATOM    796  CB  ASN A 104      16.996  11.035  21.469  1.00  0.00
ATOM    797  CG  ASN A 104      16.903  12.501  21.943  1.00  0.00
ATOM    798  OD1 ASN A 104      15.880  13.154  21.739  1.00  0.00
ATOM    799  ND2 ASN A 104      17.970  12.941  22.601  1.00  0.00
ATOM    800  N   THR A 105      14.264   8.563  21.512  1.00  0.00
ATOM    801  CA  THR A 105      13.792   7.246  21.121  1.00  0.00
ATOM    802  C   THR A 105      12.536   7.217  20.235  1.00  0.00
ATOM    803  O   THR A 105      11.563   7.929  20.441  1.00  0.00
ATOM    804  CB  THR A 105      13.488   6.406  22.382  1.00  0.00
ATOM    805  OG1 THR A 105      14.716   5.839  22.840  1.00  0.00
ATOM    806  CG2 THR A 105      12.544   5.256  21.980  1.00  0.00
ATOM    807  N   ILE A 106      12.661   6.289  19.309  1.00  0.00
ATOM    808  CA  ILE A 106      11.648   6.032  18.254  1.00  0.00
ATOM    809  C   ILE A 106      11.449   4.502  18.269  1.00  0.00
ATOM    810  O   ILE A 106      12.413   3.737  18.269  1.00  0.00
ATOM    811  CB  ILE A 106      12.419   6.615  17.080  1.00  0.00
ATOM    812  CG1 ILE A 106      13.752   7.165  17.593  1.00  0.00
ATOM    813  CG2 ILE A 106      12.131   6.541  15.619  1.00  0.00
ATOM    814  CD1 ILE A 106      14.872   7.029  16.555  1.00  0.00
ATOM    815  N   LEU A 107      10.173   4.144  18.370  1.00  0.00
ATOM    816  CA  LEU A 107       9.787   2.723  18.506  1.00  0.00
ATOM    817  C   LEU A 107       9.342   2.205  17.109  1.00  0.00
ATOM    818  O   LEU A 107       9.328   0.996  16.886  1.00  0.00
ATOM    819  CB  LEU A 107       8.491   2.695  19.361  1.00  0.00
ATOM    820  CG  LEU A 107       8.710   2.360  20.844  1.00  0.00
ATOM    821  CD1 LEU A 107       7.961   3.371  21.748  1.00  0.00
ATOM    822  CD2 LEU A 107       8.130   0.959  21.184  1.00  0.00
ATOM    823  N   SER A 108       8.911   3.170  16.305  1.00  0.00
ATOM    824  CA  SER A 108       8.380   2.849  14.971  1.00  0.00
ATOM    825  C   SER A 108       8.909   3.832  13.907  1.00  0.00
ATOM    826  O   SER A 108       9.234   4.975  14.230  1.00  0.00
ATOM    827  CB  SER A 108       6.845   2.836  15.012  1.00  0.00
ATOM    828  OG  SER A 108       6.367   4.097  14.541  1.00  0.00
ATOM    829  N   TRP A 109       8.996   3.333  12.680  1.00  0.00
ATOM    830  CA  TRP A 109       9.502   4.109  11.535  1.00  0.00
ATOM    831  C   TRP A 109       8.758   3.638  10.261  1.00  0.00
ATOM    832  O   TRP A 109       8.994   2.521   9.797  1.00  0.00
ATOM    833  CB  TRP A 109      11.013   3.864  11.354  1.00  0.00
ATOM    834  CG  TRP A 109      11.754   5.006  10.728  1.00  0.00
ATOM    835  CD1 TRP A 109      11.260   6.121  10.179  1.00  0.00
ATOM    836  CD2 TRP A 109      13.184   5.095  10.632  1.00  0.00
ATOM    837  NE1 TRP A 109      12.283   6.915   9.697  1.00  0.00
ATOM    838  CE2 TRP A 109      13.433   6.313   9.990  1.00  0.00
ATOM    839  CE3 TRP A 109      14.245   4.271  11.036  1.00  0.00
ATOM    840  CZ2 TRP A 109      14.744   6.731   9.730  1.00  0.00
ATOM    841  CZ3 TRP A 109      15.557   4.694  10.782  1.00  0.00
ATOM    842  CH2 TRP A 109      15.804   5.916  10.149  1.00  0.00
ATOM    843  N   SER A 110       7.906   4.511   9.736  1.00  0.00
ATOM    844  CA  SER A 110       7.157   4.199   8.501  1.00  0.00
ATOM    845  C   SER A 110       7.594   5.187   7.401  1.00  0.00
ATOM    846  O   SER A 110       7.743   6.383   7.661  1.00  0.00
ATOM    847  CB  SER A 110       5.648   4.370   8.768  1.00  0.00
ATOM    848  OG  SER A 110       4.949   4.344   7.523  1.00  0.00
ATOM    849  N   PHE A 111       7.823   4.650   6.201  1.00  0.00
ATOM    850  CA  PHE A 111       8.296   5.540   5.125  1.00  0.00
ATOM    851  C   PHE A 111       7.819   5.095   3.731  1.00  0.00
ATOM    852  O   PHE A 111       8.003   3.948   3.327  1.00  0.00
ATOM    853  CB  PHE A 111       9.835   5.592   5.148  1.00  0.00
ATOM    854  CG  PHE A 111      10.363   6.995   4.804  1.00  0.00
ATOM    855  CD1 PHE A 111      10.601   7.924   5.828  1.00  0.00
ATOM    856  CD2 PHE A 111      10.693   7.336   3.487  1.00  0.00
ATOM    857  CE1 PHE A 111      11.149   9.173   5.518  1.00  0.00
ATOM    858  CE2 PHE A 111      11.243   8.585   3.177  1.00  0.00
ATOM    859  CZ  PHE A 111      11.467   9.517   4.200  1.00  0.00
ATOM    860  N   THR A 112       7.229   6.067   3.045  1.00  0.00
ATOM    861  CA  THR A 112       6.734   5.874   1.680  1.00  0.00
ATOM    862  C   THR A 112       7.002   7.148   0.849  1.00  0.00
ATOM    863  O   THR A 112       6.825   8.266   1.326  1.00  0.00
ATOM    864  CB  THR A 112       5.214   5.615   1.678  1.00  0.00
ATOM    865  OG1 THR A 112       4.907   4.722   2.748  1.00  0.00
ATOM    866  CG2 THR A 112       4.802   4.955   0.349  1.00  0.00
ATOM    867  N   SER A 113       7.387   6.893  -0.397  1.00  0.00
ATOM    868  CA  SER A 113       7.554   7.990  -1.361  1.00  0.00
ATOM    869  C   SER A 113       7.131   7.507  -2.762  1.00  0.00
ATOM    870  O   SER A 113       7.417   6.371  -3.141  1.00  0.00
ATOM    871  CB  SER A 113       9.024   8.442  -1.409  1.00  0.00
ATOM    872  OG  SER A 113       9.847   7.304  -1.668  1.00  0.00
ATOM    873  N   LYS A 114       6.466   8.404  -3.489  1.00  0.00
ATOM    874  CA  LYS A 114       6.031   8.027  -4.842  1.00  0.00
ATOM    875  C   LYS A 114       6.489   9.075  -5.875  1.00  0.00
ATOM    876  O   LYS A 114       6.515  10.270  -5.593  1.00  0.00
ATOM    877  CB  LYS A 114       4.500   7.885  -4.905  1.00  0.00
ATOM    878  CG  LYS A 114       4.012   6.754  -3.984  1.00  0.00
ATOM    879  CD  LYS A 114       2.580   7.057  -3.504  1.00  0.00
ATOM    880  CE  LYS A 114       1.716   5.785  -3.588  1.00  0.00
ATOM    881  NZ  LYS A 114       0.512   5.946  -2.759  1.00  0.00
ATOM    882  N   LEU A 115       6.764   8.548  -7.063  1.00  0.00
ATOM    883  CA  LEU A 115       7.064   9.393  -8.220  1.00  0.00
ATOM    884  C   LEU A 115       6.124   9.018  -9.383  1.00  0.00
ATOM    885  O   LEU A 115       5.891   7.842  -9.651  1.00  0.00
ATOM    886  CB  LEU A 115       8.533   9.290  -8.654  1.00  0.00
ATOM    887  CG  LEU A 115       9.168  10.693  -8.644  1.00  0.00
ATOM    888  CD1 LEU A 115      10.391  10.715  -7.710  1.00  0.00
ATOM    889  CD2 LEU A 115       9.575  11.110 -10.068  1.00  0.00
ATOM    890  N   LYS A 116       5.587  10.073  -9.987  1.00  0.00
ATOM    891  CA  LYS A 116       4.549   9.886 -11.008  1.00  0.00
ATOM    892  C   LYS A 116       4.828  10.718 -12.272  1.00  0.00
ATOM    893  O   LYS A 116       5.973  11.038 -12.585  1.00  0.00
ATOM    894  CB  LYS A 116       3.193  10.307 -10.395  1.00  0.00
ATOM    895  CG  LYS A 116       3.284  10.173  -8.862  1.00  0.00
ATOM    896  CD  LYS A 116       1.879  10.050  -8.249  1.00  0.00
ATOM    897  CE  LYS A 116       1.970  10.018  -6.712  1.00  0.00
ATOM    898  NZ  LYS A 116       0.638  10.235  -6.129  1.00  0.00
ATOM    899  N   SER A 117       3.728  10.997 -12.959  1.00  0.00
ATOM    900  CA  SER A 117       3.738  11.722 -14.225  1.00  0.00
ATOM    901  C   SER A 117       4.079  10.791 -15.403  1.00  0.00
ATOM    902  O   SER A 117       3.378   9.818 -15.670  1.00  0.00
ATOM    903  CB  SER A 117       4.703  12.917 -14.205  1.00  0.00
ATOM    904  OG  SER A 117       5.692  12.687 -13.201  1.00  0.00
ATOM    905  N   ASN A 118       5.166  11.167 -16.069  1.00  0.00
ATOM    906  CA  ASN A 118       5.622  10.421 -17.244  1.00  0.00
ATOM    907  C   ASN A 118       4.416   9.977 -18.090  1.00  0.00
ATOM    908  O   ASN A 118       4.526   9.120 -18.964  1.00  0.00
ATOM    909  CB  ASN A 118       6.487   9.220 -16.850  1.00  0.00
ATOM    910  CG  ASN A 118       6.423   8.928 -15.342  1.00  0.00
ATOM    911  OD1 ASN A 118       5.473   8.313 -14.857  1.00  0.00
ATOM    912  ND2 ASN A 118       7.446   9.413 -14.644  1.00  0.00
ATOM    913  N   SER A 119       3.295  10.616 -17.769  1.00  0.00
ATOM    914  CA  SER A 119       2.044  10.325 -18.479  1.00  0.00
ATOM    915  C   SER A 119       2.037   8.862 -18.956  1.00  0.00
ATOM    916  O   SER A 119       1.112   8.435 -19.647  1.00  0.00
ATOM    917  CB  SER A 119       1.887  11.289 -19.669  1.00  0.00
ATOM    918  OG  SER A 119       0.520  11.275 -20.083  1.00  0.00
ATOM    919  N   THR A 120       3.078   8.145 -18.538  1.00  0.00
ATOM    920  CA  THR A 120       3.159   6.712 -18.867  1.00  0.00
ATOM    921  C   THR A 120       2.146   5.964 -17.969  1.00  0.00
ATOM    922  O   THR A 120       1.699   4.869 -18.294  1.00  0.00
ATOM    923  CB  THR A 120       4.566   6.157 -18.582  1.00  0.00
ATOM    924  OG1 THR A 120       5.529   7.017 -19.189  1.00  0.00
ATOM    925  CG2 THR A 120       4.703   4.747 -19.185  1.00  0.00
ATOM    926  N   HIS A 121       1.846   6.645 -16.869  1.00  0.00
ATOM    927  CA  HIS A 121       0.918   6.105 -15.875  1.00  0.00
ATOM    928  C   HIS A 121       1.442   4.767 -15.323  1.00  0.00
ATOM    929  O   HIS A 121       0.756   3.748 -15.379  1.00  0.00
ATOM    930  CB  HIS A 121      -0.495   5.964 -16.447  1.00  0.00
ATOM    931  CG  HIS A 121      -0.494   5.685 -17.917  1.00  0.00
ATOM    932  ND1 HIS A 121      -0.321   6.683 -18.854  1.00  0.00
ATOM    933  CD2 HIS A 121      -0.640   4.480 -18.561  1.00  0.00
ATOM    934  CE1 HIS A 121      -0.381   6.065 -20.032  1.00  0.00
ATOM    935  NE2 HIS A 121      -0.566   4.753 -19.902  1.00  0.00
ATOM    936  N   GLN A 122       2.666   4.834 -14.806  1.00  0.00
ATOM    937  CA  GLN A 122       3.266   3.648 -14.176  1.00  0.00
ATOM    938  C   GLN A 122       3.436   3.941 -12.666  1.00  0.00
ATOM    939  O   GLN A 122       2.863   3.264 -11.820  1.00  0.00
ATOM    940  CB  GLN A 122       4.657   3.353 -14.769  1.00  0.00
ATOM    941  CG  GLN A 122       4.824   4.055 -16.125  1.00  0.00
ATOM    942  CD  GLN A 122       6.135   3.627 -16.808  1.00  0.00
ATOM    943  OE1 GLN A 122       6.115   2.880 -17.786  1.00  0.00
ATOM    944  NE2 GLN A 122       7.233   4.163 -16.283  1.00  0.00
ATOM    945  N   SER A 160      22.457   4.459  29.637  1.00  0.00
ATOM    946  CA  SER A 160      23.105   3.397  30.410  1.00  0.00
ATOM    947  C   SER A 160      22.168   2.204  30.677  1.00  0.00
ATOM    948  O   SER A 160      20.957   2.297  30.490  1.00  0.00
ATOM    949  CB  SER A 160      23.647   3.947  31.742  1.00  0.00
ATOM    950  OG  SER A 160      24.283   2.867  32.434  1.00  0.00
ATOM    951  N   SER A 161      22.813   1.134  31.113  1.00  0.00
ATOM    952  CA  SER A 161      22.196  -0.149  31.424  1.00  0.00
ATOM    953  C   SER A 161      20.890  -0.031  32.222  1.00  0.00
ATOM    954  O   SER A 161      19.848  -0.546  31.813  1.00  0.00
ATOM    955  CB  SER A 161      23.200  -1.025  32.202  1.00  0.00
ATOM    956  OG  SER A 161      23.770  -1.973  31.299  1.00  0.00
ATOM    957  N   ASN A 162      20.999   0.630  33.372  1.00  0.00
ATOM    958  CA  ASN A 162      19.809   0.782  34.233  1.00  0.00
ATOM    959  C   ASN A 162      18.772   1.623  33.456  1.00  0.00
ATOM    960  O   ASN A 162      17.625   1.231  33.270  1.00  0.00
ATOM    961  CB  ASN A 162      20.217   1.547  35.510  1.00  0.00
ATOM    962  CG  ASN A 162      19.628   2.970  35.475  1.00  0.00
ATOM    963  OD1 ASN A 162      18.467   3.200  35.803  1.00  0.00
ATOM    964  ND2 ASN A 162      20.512   3.891  35.097  1.00  0.00
ATOM    965  N   GLY A 163      19.282   2.769  33.024  1.00  0.00
ATOM    966  CA  GLY A 163      18.460   3.724  32.265  1.00  0.00
ATOM    967  C   GLY A 163      18.942   5.136  32.661  1.00  0.00
ATOM    968  O   GLY A 163      18.172   5.976  33.116  1.00  0.00
ATOM    969  N   SER A 164      20.255   5.297  32.510  1.00  0.00
ATOM    970  CA  SER A 164      20.861   6.589  32.854  1.00  0.00
ATOM    971  C   SER A 164      21.449   7.233  31.595  1.00  0.00
ATOM    972  O   SER A 164      22.641   7.201  31.315  1.00  0.00
ATOM    973  CB  SER A 164      21.799   6.473  34.056  1.00  0.00
ATOM    974  OG  SER A 164      20.999   5.963  35.135  1.00  0.00
ATOM    975  N   PRO A 165      20.488   7.782  30.848  1.00  0.00
ATOM    976  CA  PRO A 165      20.825   8.443  29.582  1.00  0.00
ATOM    977  C   PRO A 165      22.007   9.406  29.835  1.00  0.00
ATOM    978  O   PRO A 165      22.111   9.990  30.913  1.00  0.00
ATOM    979  CB  PRO A 165      19.576   9.269  29.227  1.00  0.00
ATOM    980  CG  PRO A 165      18.424   8.717  30.078  1.00  0.00
ATOM    981  CD  PRO A 165      19.038   7.727  31.080  1.00  0.00
ATOM    982  N   HIS A 180      14.589   8.543  -4.645  1.00  0.00
ATOM    983  CA  HIS A 180      14.531   9.346  -5.872  1.00  0.00
ATOM    984  C   HIS A 180      13.292  10.264  -5.843  1.00  0.00
ATOM    985  O   HIS A 180      12.158   9.792  -5.810  1.00  0.00
ATOM    986  CB  HIS A 180      14.501   8.473  -7.133  1.00  0.00
ATOM    987  CG  HIS A 180      13.385   8.833  -8.064  1.00  0.00
ATOM    988  ND1 HIS A 180      12.419   9.764  -7.746  1.00  0.00
ATOM    989  CD2 HIS A 180      13.143   8.354  -9.331  1.00  0.00
ATOM    990  CE1 HIS A 180      11.614   9.815  -8.805  1.00  0.00
ATOM    991  NE2 HIS A 180      12.012   8.992  -9.772  1.00  0.00
ATOM    992  N   ILE A 181      13.595  11.556  -5.856  1.00  0.00
ATOM    993  CA  ILE A 181      12.545  12.583  -5.826  1.00  0.00
ATOM    994  C   ILE A 181      12.731  13.553  -7.011  1.00  0.00
ATOM    995  O   ILE A 181      12.533  14.758  -6.870  1.00  0.00
ATOM    996  CB  ILE A 181      12.654  13.342  -4.484  1.00  0.00
ATOM    997  CG1 ILE A 181      14.138  13.671  -4.217  1.00  0.00
ATOM    998  CG2 ILE A 181      12.135  12.428  -3.353  1.00  0.00
ATOM    999  CD1 ILE A 181      14.274  14.459  -2.901  1.00  0.00
ATOM   1000  N   TRP A 182      13.105  12.955  -8.135  1.00  0.00
ATOM   1001  CA  TRP A 182      13.321  13.693  -9.386  1.00  0.00
ATOM   1002  C   TRP A 182      12.471  13.078 -10.522  1.00  0.00
ATOM   1003  O   TRP A 182      11.284  12.815 -10.363  1.00  0.00
ATOM   1004  CB  TRP A 182      14.802  13.546  -9.815  1.00  0.00
ATOM   1005  CG  TRP A 182      14.991  12.172 -10.395  1.00  0.00
ATOM   1006  CD1 TRP A 182      14.772  11.787 -11.658  1.00  0.00
ATOM   1007  CD2 TRP A 182      15.459  11.031  -9.670  1.00  0.00
ATOM   1008  NE1 TRP A 182      15.045  10.439 -11.779  1.00  0.00
ATOM   1009  CE2 TRP A 182      15.477   9.990 -10.605  1.00  0.00
ATOM   1010  CE3 TRP A 182      15.866  10.801  -8.350  1.00  0.00
ATOM   1011  CZ2 TRP A 182      15.894   8.711 -10.219  1.00  0.00
ATOM   1012  CZ3 TRP A 182      16.292   9.524  -7.964  1.00  0.00
ATOM   1013  CH2 TRP A 182      16.317   8.486  -8.903  1.00  0.00
ATOM   1014  N   GLU A 183      13.175  12.850 -11.627  1.00  0.00
ATOM   1015  CA  GLU A 183      12.578  12.213 -12.802  1.00  0.00
ATOM   1016  C   GLU A 183      12.236  13.254 -13.885  1.00  0.00
ATOM   1017  O   GLU A 183      11.442  14.164 -13.649  1.00  0.00
ATOM   1018  CB  GLU A 183      11.334  11.400 -12.405  1.00  0.00
ATOM   1019  CG  GLU A 183      10.774  10.675 -13.642  1.00  0.00
ATOM   1020  CD  GLU A 183       9.868   9.508 -13.210  1.00  0.00
ATOM   1021  OE1 GLU A 183       8.733   9.824 -12.763  1.00  0.00
ATOM   1022  OE2 GLU A 183      10.355   8.354 -13.345  1.00  0.00
ATOM   1023  N   SER A 184      12.852  13.046 -15.041  1.00  0.00
ATOM   1024  CA  SER A 184      12.656  13.907 -16.212  1.00  0.00
ATOM   1025  C   SER A 184      11.157  14.176 -16.446  1.00  0.00
ATOM   1026  O   SER A 184      10.712  15.316 -16.555  1.00  0.00
ATOM   1027  CB  SER A 184      13.226  13.202 -17.464  1.00  0.00
ATOM   1028  OG  SER A 184      14.637  13.423 -17.493  1.00  0.00
ATOM   1029  N   SER A 185      10.437  13.063 -16.559  1.00  0.00
ATOM   1030  CA  SER A 185       8.989  13.149 -16.798  1.00  0.00
ATOM   1031  C   SER A 185       8.251  13.433 -15.472  1.00  0.00
ATOM   1032  O   SER A 185       7.071  13.112 -15.337  1.00  0.00
ATOM   1033  CB  SER A 185       8.492  11.830 -17.421  1.00  0.00
ATOM   1034  OG  SER A 185       9.590  10.912 -17.431  1.00  0.00
ATOM   1035  N   ALA A 186       8.997  14.026 -14.550  1.00  0.00
ATOM   1036  CA  ALA A 186       8.520  14.341 -13.205  1.00  0.00
ATOM   1037  C   ALA A 186       7.580  15.558 -13.159  1.00  0.00
ATOM   1038  O   ALA A 186       7.989  16.696 -13.387  1.00  0.00
ATOM   1039  CB  ALA A 186       9.714  14.592 -12.262  1.00  0.00
ATOM   1040  N   ALA A 187       6.321  15.246 -12.870  1.00  0.00
ATOM   1041  CA  ALA A 187       5.276  16.273 -12.766  1.00  0.00
ATOM   1042  C   ALA A 187       4.426  15.979 -11.510  1.00  0.00
ATOM   1043  O   ALA A 187       3.310  16.469 -11.358  1.00  0.00
ATOM   1044  CB  ALA A 187       4.402  16.284 -14.030  1.00  0.00
ATOM   1045  N   THR A 188       5.038  15.183 -10.641  1.00  0.00
ATOM   1046  CA  THR A 188       4.468  14.811  -9.354  1.00  0.00
ATOM   1047  C   THR A 188       5.373  13.847  -8.563  1.00  0.00
ATOM   1048  O   THR A 188       5.675  12.743  -9.013  1.00  0.00
ATOM   1049  CB  THR A 188       3.009  14.346  -9.394  1.00  0.00
ATOM   1050  OG1 THR A 188       2.803  13.493  -8.256  1.00  0.00
ATOM   1051  CG2 THR A 188       2.718  13.499 -10.649  1.00  0.00
ATOM   1052  N   VAL A 189       5.741  14.302  -7.366  1.00  0.00
ATOM   1053  CA  VAL A 189       6.648  13.627  -6.420  1.00  0.00
ATOM   1054  C   VAL A 189       6.073  13.722  -4.992  1.00  0.00
ATOM   1055  O   VAL A 189       5.850  14.824  -4.488  1.00  0.00
ATOM   1056  CB  VAL A 189       8.007  14.363  -6.446  1.00  0.00
ATOM   1057  CG1 VAL A 189       8.007  15.454  -5.356  1.00  0.00
ATOM   1058  CG2 VAL A 189       9.151  13.364  -6.194  1.00  0.00
ATOM   1059  N   SER A 190       5.855  12.557  -4.387  1.00  0.00
ATOM   1060  CA  SER A 190       5.246  12.539  -3.046  1.00  0.00
ATOM   1061  C   SER A 190       6.005  11.618  -2.072  1.00  0.00
ATOM   1062  O   SER A 190       6.472  10.546  -2.453  1.00  0.00
ATOM   1063  CB  SER A 190       3.800  12.004  -3.188  1.00  0.00
ATOM   1064  OG  SER A 190       3.902  10.656  -3.661  1.00  0.00
ATOM   1065  N   PHE A 191       6.042  12.061  -0.816  1.00  0.00
ATOM   1066  CA  PHE A 191       6.650  11.255   0.250  1.00  0.00
ATOM   1067  C   PHE A 191       6.067  11.608   1.633  1.00  0.00
ATOM   1068  O   PHE A 191       5.886  12.782   1.956  1.00  0.00
ATOM   1069  CB  PHE A 191       8.179  11.444   0.256  1.00  0.00
ATOM   1070  CG  PHE A 191       8.553  12.749   0.981  1.00  0.00
ATOM   1071  CD1 PHE A 191       8.708  12.755   2.373  1.00  0.00
ATOM   1072  CD2 PHE A 191       8.813  13.912   0.244  1.00  0.00
ATOM   1073  CE1 PHE A 191       9.111  13.924   3.029  1.00  0.00
ATOM   1074  CE2 PHE A 191       9.216  15.081   0.900  1.00  0.00
ATOM   1075  CZ  PHE A 191       9.360  15.089   2.293  1.00  0.00
ATOM   1076  N   GLU A 192       5.805  10.555   2.401  1.00  0.00
ATOM   1077  CA  GLU A 192       5.250  10.689   3.753  1.00  0.00
ATOM   1078  C   GLU A 192       6.070   9.857   4.762  1.00  0.00
ATOM   1079  O   GLU A 192       6.288   8.663   4.552  1.00  0.00
ATOM   1080  CB  GLU A 192       3.775  10.247   3.791  1.00  0.00
ATOM   1081  CG  GLU A 192       3.631   8.799   3.294  1.00  0.00
ATOM   1082  CD  GLU A 192       2.149   8.399   3.184  1.00  0.00
ATOM   1083  OE1 GLU A 192       1.358   8.921   4.015  1.00  0.00
ATOM   1084  OE2 GLU A 192       1.866   7.585   2.263  1.00  0.00
ATOM   1085  N   ALA A 193       6.507  10.536   5.817  1.00  0.00
ATOM   1086  CA  ALA A 193       7.270   9.888   6.895  1.00  0.00
ATOM   1087  C   ALA A 193       6.569  10.103   8.256  1.00  0.00
ATOM   1088  O   ALA A 193       6.102  11.208   8.535  1.00  0.00
ATOM   1089  CB  ALA A 193       8.688  10.489   6.953  1.00  0.00
ATOM   1090  N   THR A 194       6.478   9.020   9.019  1.00  0.00
ATOM   1091  CA  THR A 194       5.795   9.027  10.326  1.00  0.00
ATOM   1092  C   THR A 194       6.467   8.019  11.284  1.00  0.00
ATOM   1093  O   THR A 194       6.383   6.809  11.050  1.00  0.00
ATOM   1094  CB  THR A 194       4.334   8.574  10.096  1.00  0.00
ATOM   1095  OG1 THR A 194       3.573   8.892  11.263  1.00  0.00
ATOM   1096  CG2 THR A 194       4.294   7.043   9.922  1.00  0.00
ATOM   1097  N   PHE A 195       7.122   8.520  12.331  1.00  0.00
ATOM   1098  CA  PHE A 195       7.744   7.607  13.307  1.00  0.00
ATOM   1099  C   PHE A 195       7.291   7.936  14.746  1.00  0.00
ATOM   1100  O   PHE A 195       6.823   9.038  15.029  1.00  0.00
ATOM   1101  CB  PHE A 195       9.287   7.703  13.242  1.00  0.00
ATOM   1102  CG  PHE A 195       9.676   9.136  13.661  1.00  0.00
ATOM   1103  CD1 PHE A 195       9.605   9.506  15.009  1.00  0.00
ATOM   1104  CD2 PHE A 195      10.149  10.038  12.703  1.00  0.00
ATOM   1105  CE1 PHE A 195      10.007  10.789  15.400  1.00  0.00
ATOM   1106  CE2 PHE A 195      10.551  11.321  13.095  1.00  0.00
ATOM   1107  CZ  PHE A 195      10.474  11.696  14.441  1.00  0.00
ATOM   1108  N   ALA A 196       7.459   6.939  15.609  1.00  0.00
ATOM   1109  CA  ALA A 196       7.057   7.054  17.017  1.00  0.00
ATOM   1110  C   ALA A 196       8.229   7.550  17.885  1.00  0.00
ATOM   1111  O   ALA A 196       9.393   7.364  17.531  1.00  0.00
ATOM   1112  CB  ALA A 196       6.602   5.666  17.518  1.00  0.00
ATOM   1113  N   PHE A 197       7.865   8.162  19.012  1.00  0.00
ATOM   1114  CA  PHE A 197       8.880   8.658  19.937  1.00  0.00
ATOM   1115  C   PHE A 197       8.463   8.589  21.416  1.00  0.00
ATOM   1116  O   PHE A 197       7.364   8.985  21.792  1.00  0.00
ATOM   1117  CB  PHE A 197       9.370  10.073  19.614  1.00  0.00
ATOM   1118  CG  PHE A 197       8.248  11.120  19.544  1.00  0.00
ATOM   1119  CD1 PHE A 197       7.843  11.602  18.291  1.00  0.00
ATOM   1120  CD2 PHE A 197       7.690  11.664  20.708  1.00  0.00
ATOM   1121  CE1 PHE A 197       6.874  12.606  18.204  1.00  0.00
ATOM   1122  CE2 PHE A 197       6.719  12.668  20.620  1.00  0.00
ATOM   1123  CZ  PHE A 197       6.306  13.139  19.367  1.00  0.00
ATOM   1124  N   LEU A 198       9.440   8.138  22.194  1.00  0.00
ATOM   1125  CA  LEU A 198       9.257   8.034  23.655  1.00  0.00
ATOM   1126  C   LEU A 198      10.329   8.914  24.325  1.00  0.00
ATOM   1127  O   LEU A 198      11.497   8.523  24.382  1.00  0.00
ATOM   1128  CB  LEU A 198       9.416   6.547  24.026  1.00  0.00
ATOM   1129  CG  LEU A 198       9.587   6.348  25.541  1.00  0.00
ATOM   1130  CD1 LEU A 198       8.345   5.637  26.115  1.00  0.00
ATOM   1131  CD2 LEU A 198      10.834   5.472  25.788  1.00  0.00
ATOM   1132  N   ILE A 199       9.933  10.122  24.737  1.00  0.00
ATOM   1133  CA  ILE A 199      10.905  11.018  25.360  1.00  0.00
ATOM   1134  C   ILE A 199      10.718  11.198  26.869  1.00  0.00
ATOM   1135  O   ILE A 199       9.847  11.913  27.365  1.00  0.00
ATOM   1136  CB  ILE A 199      11.214  12.320  24.627  1.00  0.00
ATOM   1137  CG1 ILE A 199      10.628  12.300  23.203  1.00  0.00
ATOM   1138  CG2 ILE A 199      12.744  12.511  24.568  1.00  0.00
ATOM   1139  CD1 ILE A 199      10.990  13.610  22.477  1.00  0.00
ATOM   1140  N   LYS A 200      11.582  10.481  27.588  1.00  0.00
ATOM   1141  CA  LYS A 200      11.579  10.550  29.055  1.00  0.00
ATOM   1142  C   LYS A 200      12.338  11.803  29.534  1.00  0.00
ATOM   1143  O   LYS A 200      12.143  12.902  29.017  1.00  0.00
ATOM   1144  CB  LYS A 200      12.260   9.293  29.633  1.00  0.00
ATOM   1145  CG  LYS A 200      11.186   8.409  30.296  1.00  0.00
ATOM   1146  CD  LYS A 200      11.818   7.587  31.435  1.00  0.00
ATOM   1147  CE  LYS A 200      10.795   6.553  31.943  1.00  0.00
ATOM   1148  NZ  LYS A 200      11.370   5.796  33.064  1.00  0.00
ATOM   1149  N   SER A 201      13.209  11.579  30.518  1.00  0.00
ATOM   1150  CA  SER A 201      14.027  12.689  31.020  1.00  0.00
ATOM   1151  C   SER A 201      13.752  12.990  32.504  1.00  0.00
ATOM   1152  O   SER A 201      12.685  13.467  32.878  1.00  0.00
ATOM   1153  CB  SER A 201      13.783  13.955  30.178  1.00  0.00
ATOM   1154  OG  SER A 201      14.258  15.076  30.930  1.00  0.00
ATOM   1155  N   PRO A 202      14.792  12.708  33.290  1.00  0.00
ATOM   1156  CA  PRO A 202      14.741  12.976  34.731  1.00  0.00
ATOM   1157  C   PRO A 202      14.665  14.498  34.982  1.00  0.00
ATOM   1158  O   PRO A 202      13.711  14.990  35.579  1.00  0.00
ATOM   1159  CB  PRO A 202      16.052  12.429  35.316  1.00  0.00
ATOM   1160  CG  PRO A 202      16.873  11.863  34.151  1.00  0.00
ATOM   1161  CD  PRO A 202      16.037  12.044  32.879  1.00  0.00
ATOM   1162  N   ASP A 203      15.694  15.171  34.483  1.00  0.00
ATOM   1163  CA  ASP A 203      15.795  16.630  34.584  1.00  0.00
ATOM   1164  C   ASP A 203      14.538  17.315  34.014  1.00  0.00
ATOM   1165  O   ASP A 203      13.976  16.868  33.015  1.00  0.00
ATOM   1166  CB  ASP A 203      17.039  17.121  33.818  1.00  0.00
ATOM   1167  CG  ASP A 203      18.279  16.309  34.232  1.00  0.00
ATOM   1168  OD1 ASP A 203      19.323  16.516  33.555  1.00  0.00
ATOM   1169  OD2 ASP A 203      18.139  15.523  35.207  1.00  0.00
ATOM   1170  N   SER A 204      14.138  18.374  34.709  1.00  0.00
ATOM   1171  CA  SER A 204      12.935  19.125  34.332  1.00  0.00
ATOM   1172  C   SER A 204      13.205  20.027  33.111  1.00  0.00
ATOM   1173  O   SER A 204      12.316  20.740  32.647  1.00  0.00
ATOM   1174  CB  SER A 204      12.473  20.002  35.513  1.00  0.00
ATOM   1175  OG  SER A 204      13.626  20.321  36.296  1.00  0.00
ATOM   1176  N   HIS A 205      14.441  19.942  32.633  1.00  0.00
ATOM   1177  CA  HIS A 205      14.849  20.708  31.446  1.00  0.00
ATOM   1178  C   HIS A 205      15.526  19.726  30.462  1.00  0.00
ATOM   1179  O   HIS A 205      16.741  19.712  30.307  1.00  0.00
ATOM   1180  CB  HIS A 205      15.835  21.825  31.819  1.00  0.00
ATOM   1181  CG  HIS A 205      15.165  22.971  32.510  1.00  0.00
ATOM   1182  ND1 HIS A 205      13.885  23.377  32.195  1.00  0.00
ATOM   1183  CD2 HIS A 205      15.650  23.760  33.524  1.00  0.00
ATOM   1184  CE1 HIS A 205      13.632  24.402  33.006  1.00  0.00
ATOM   1185  NE2 HIS A 205      14.657  24.660  33.815  1.00  0.00
ATOM   1186  N   PRO A 206      14.647  18.926  29.862  1.00  0.00
ATOM   1187  CA  PRO A 206      15.078  17.905  28.907  1.00  0.00
ATOM   1188  C   PRO A 206      15.859  18.532  27.739  1.00  0.00
ATOM   1189  O   PRO A 206      15.738  19.719  27.447  1.00  0.00
ATOM   1190  CB  PRO A 206      13.807  17.216  28.395  1.00  0.00
ATOM   1191  CG  PRO A 206      12.617  17.904  29.075  1.00  0.00
ATOM   1192  CD  PRO A 206      13.187  18.952  30.039  1.00  0.00
ATOM   1193  N   ALA A 207      16.662  17.670  27.123  1.00  0.00
ATOM   1194  CA  ALA A 207      17.491  18.104  25.988  1.00  0.00
ATOM   1195  C   ALA A 207      18.086  16.862  25.294  1.00  0.00
ATOM   1196  O   ALA A 207      18.281  15.825  25.926  1.00  0.00
ATOM   1197  CB  ALA A 207      18.633  18.999  26.513  1.00  0.00
ATOM   1198  N   ASP A 208      18.340  17.032  24.002  1.00  0.00
ATOM   1199  CA  ASP A 208      18.241  18.361  23.389  1.00  0.00
ATOM   1200  C   ASP A 208      17.195  18.459  22.270  1.00  0.00
ATOM   1201  O   ASP A 208      16.927  19.557  21.772  1.00  0.00
ATOM   1202  CB  ASP A 208      19.630  18.656  22.773  1.00  0.00
ATOM   1203  CG  ASP A 208      20.229  19.965  23.304  1.00  0.00
ATOM   1204  OD1 ASP A 208      20.947  19.877  24.336  1.00  0.00
ATOM   1205  OD2 ASP A 208      19.958  21.005  22.643  1.00  0.00
ATOM   1206  N   GLY A 209      16.669  17.307  21.863  1.00  0.00
ATOM   1207  CA  GLY A 209      15.682  17.329  20.771  1.00  0.00
ATOM   1208  C   GLY A 209      15.834  16.102  19.850  1.00  0.00
ATOM   1209  O   GLY A 209      16.703  15.259  20.063  1.00  0.00
ATOM   1210  N   ILE A 210      14.940  16.059  18.872  1.00  0.00
ATOM   1211  CA  ILE A 210      14.894  14.990  17.865  1.00  0.00
ATOM   1212  C   ILE A 210      14.403  15.597  16.536  1.00  0.00
ATOM   1213  O   ILE A 210      13.849  16.702  16.543  1.00  0.00
ATOM   1214  CB  ILE A 210      14.020  13.830  18.367  1.00  0.00
ATOM   1215  CG1 ILE A 210      14.478  13.423  19.784  1.00  0.00
ATOM   1216  CG2 ILE A 210      14.147  12.614  17.429  1.00  0.00
ATOM   1217  CD1 ILE A 210      13.521  12.376  20.380  1.00  0.00
ATOM   1218  N   ALA A 211      14.687  14.919  15.426  1.00  0.00
ATOM   1219  CA  ALA A 211      14.325  15.462  14.107  1.00  0.00
ATOM   1220  C   ALA A 211      14.067  14.356  13.059  1.00  0.00
ATOM   1221  O   ALA A 211      13.681  13.241  13.405  1.00  0.00
ATOM   1222  CB  ALA A 211      15.473  16.367  13.610  1.00  0.00
ATOM   1223  N   PHE A 212      14.274  14.754  11.817  1.00  0.00
ATOM   1224  CA  PHE A 212      14.163  13.954  10.602  1.00  0.00
ATOM   1225  C   PHE A 212      14.783  14.768   9.447  1.00  0.00
ATOM   1226  O   PHE A 212      14.603  15.983   9.365  1.00  0.00
ATOM   1227  CB  PHE A 212      12.721  13.612  10.203  1.00  0.00
ATOM   1228  CG  PHE A 212      12.648  13.115   8.745  1.00  0.00
ATOM   1229  CD1 PHE A 212      13.482  12.084   8.297  1.00  0.00
ATOM   1230  CD2 PHE A 212      11.784  13.745   7.840  1.00  0.00
ATOM   1231  CE1 PHE A 212      13.448  11.681   6.955  1.00  0.00
ATOM   1232  CE2 PHE A 212      11.749  13.345   6.499  1.00  0.00
ATOM   1233  CZ  PHE A 212      12.579  12.308   6.054  1.00  0.00
ATOM   1234  N   PHE A 213      15.515  14.057   8.588  1.00  0.00
ATOM   1235  CA  PHE A 213      16.148  14.818   7.496  1.00  0.00
ATOM   1236  C   PHE A 213      16.594  13.900   6.339  1.00  0.00
ATOM   1237  O   PHE A 213      16.723  12.691   6.475  1.00  0.00
ATOM   1238  CB  PHE A 213      17.431  15.477   8.072  1.00  0.00
ATOM   1239  CG  PHE A 213      18.280  14.330   8.663  1.00  0.00
ATOM   1240  CD1 PHE A 213      18.693  14.376   9.998  1.00  0.00
ATOM   1241  CD2 PHE A 213      18.684  13.276   7.834  1.00  0.00
ATOM   1242  CE1 PHE A 213      19.512  13.361  10.508  1.00  0.00
ATOM   1243  CE2 PHE A 213      19.503  12.261   8.345  1.00  0.00
ATOM   1244  CZ  PHE A 213      19.912  12.303   9.683  1.00  0.00
ATOM   1245  N   ILE A 214      16.868  14.624   5.267  1.00  0.00
ATOM   1246  CA  ILE A 214      17.463  14.078   4.043  1.00  0.00
ATOM   1247  C   ILE A 214      18.883  14.689   3.996  1.00  0.00
ATOM   1248  O   ILE A 214      19.195  15.583   4.784  1.00  0.00
ATOM   1249  CB  ILE A 214      16.644  14.565   2.829  1.00  0.00
ATOM   1250  CG1 ILE A 214      15.602  15.602   3.298  1.00  0.00
ATOM   1251  CG2 ILE A 214      15.921  13.369   2.181  1.00  0.00
ATOM   1252  CD1 ILE A 214      14.221  14.931   3.425  1.00  0.00
ATOM   1253  N   SER A 215      19.694  14.162   3.088  1.00  0.00
ATOM   1254  CA  SER A 215      21.068  14.691   3.006  1.00  0.00
ATOM   1255  C   SER A 215      21.824  13.930   1.900  1.00  0.00
ATOM   1256  O   SER A 215      21.263  13.077   1.218  1.00  0.00
ATOM   1257  CB  SER A 215      21.778  14.487   4.359  1.00  0.00
ATOM   1258  OG  SER A 215      21.859  13.082   4.610  1.00  0.00
ATOM   1259  N   ASN A 216      23.095  14.296   1.800  1.00  0.00
ATOM   1260  CA  ASN A 216      23.976  13.649   0.816  1.00  0.00
ATOM   1261  C   ASN A 216      23.966  12.126   1.053  1.00  0.00
ATOM   1262  O   ASN A 216      23.295  11.628   1.954  1.00  0.00
ATOM   1263  CB  ASN A 216      25.406  14.197   1.021  1.00  0.00
ATOM   1264  CG  ASN A 216      25.361  15.349   2.043  1.00  0.00
ATOM   1265  OD1 ASN A 216      24.493  15.397   2.913  1.00  0.00
ATOM   1266  ND2 ASN A 216      26.350  16.227   1.906  1.00  0.00
ATOM   1267  N   ILE A 217      24.746  11.454   0.213  1.00  0.00
ATOM   1268  CA  ILE A 217      24.881   9.992   0.353  1.00  0.00
ATOM   1269  C   ILE A 217      26.135   9.738   1.218  1.00  0.00
ATOM   1270  O   ILE A 217      26.145   8.865   2.080  1.00  0.00
ATOM   1271  CB  ILE A 217      25.032   9.355  -1.039  1.00  0.00
ATOM   1272  CG1 ILE A 217      23.830   9.748  -1.921  1.00  0.00
ATOM   1273  CG2 ILE A 217      25.118   7.822  -0.922  1.00  0.00
ATOM   1274  CD1 ILE A 217      23.946   9.078  -3.302  1.00  0.00
ATOM   1275  N   ASP A 218      27.132  10.574   0.946  1.00  0.00
ATOM   1276  CA  ASP A 218      28.386  10.533   1.711  1.00  0.00
ATOM   1277  C   ASP A 218      28.255  11.467   2.934  1.00  0.00
ATOM   1278  O   ASP A 218      29.227  12.080   3.369  1.00  0.00
ATOM   1279  CB  ASP A 218      29.567  10.997   0.841  1.00  0.00
ATOM   1280  CG  ASP A 218      29.085  11.425  -0.555  1.00  0.00
ATOM   1281  OD1 ASP A 218      29.563  10.778  -1.526  1.00  0.00
ATOM   1282  OD2 ASP A 218      28.267  12.383  -0.597  1.00  0.00
ATOM   1283  N   SER A 219      27.022  11.523   3.422  1.00  0.00
ATOM   1284  CA  SER A 219      26.705  12.349   4.592  1.00  0.00
ATOM   1285  C   SER A 219      27.376  11.770   5.852  1.00  0.00
ATOM   1286  O   SER A 219      27.372  10.562   6.075  1.00  0.00
ATOM   1287  CB  SER A 219      25.179  12.413   4.791  1.00  0.00
ATOM   1288  OG  SER A 219      24.892  13.507   5.667  1.00  0.00
ATOM   1289  N   SER A 220      27.927  12.696   6.628  1.00  0.00
ATOM   1290  CA  SER A 220      28.604  12.334   7.880  1.00  0.00
ATOM   1291  C   SER A 220      28.164  13.304   8.996  1.00  0.00
ATOM   1292  O   SER A 220      27.766  14.435   8.727  1.00  0.00
ATOM   1293  CB  SER A 220      30.131  12.438   7.693  1.00  0.00
ATOM   1294  OG  SER A 220      30.670  11.114   7.692  1.00  0.00
ATOM   1295  N   ILE A 221      28.266  12.788  10.215  1.00  0.00
ATOM   1296  CA  ILE A 221      27.862  13.555  11.396  1.00  0.00
ATOM   1297  C   ILE A 221      28.688  14.849  11.524  1.00  0.00
ATOM   1298  O   ILE A 221      29.884  14.879  11.247  1.00  0.00
ATOM   1299  CB  ILE A 221      28.075  12.719  12.677  1.00  0.00
ATOM   1300  CG1 ILE A 221      26.718  12.447  13.352  1.00  0.00
ATOM   1301  CG2 ILE A 221      28.987  13.505  13.642  1.00  0.00
ATOM   1302  CD1 ILE A 221      25.686  12.015  12.293  1.00  0.00
ATOM   1303  N   PRO A 222      27.983  15.874  12.000  1.00  0.00
ATOM   1304  CA  PRO A 222      28.663  17.149  12.282  1.00  0.00
ATOM   1305  C   PRO A 222      29.699  16.865  13.392  1.00  0.00
ATOM   1306  O   PRO A 222      29.607  15.839  14.069  1.00  0.00
ATOM   1307  CB  PRO A 222      27.575  18.102  12.794  1.00  0.00
ATOM   1308  CG  PRO A 222      26.236  17.357  12.715  1.00  0.00
ATOM   1309  CD  PRO A 222      26.537  15.931  12.238  1.00  0.00
ATOM   1310  N   SER A 223      30.673  17.761  13.505  1.00  0.00
ATOM   1311  CA  SER A 223      31.765  17.530  14.465  1.00  0.00
ATOM   1312  C   SER A 223      31.364  18.032  15.865  1.00  0.00
ATOM   1313  O   SER A 223      31.517  17.328  16.862  1.00  0.00
ATOM   1314  CB  SER A 223      33.035  18.273  14.005  1.00  0.00
ATOM   1315  OG  SER A 223      33.500  17.655  12.803  1.00  0.00
ATOM   1316  N   GLY A 224      30.867  19.263  15.859  1.00  0.00
ATOM   1317  CA  GLY A 224      30.428  19.900  17.109  1.00  0.00
ATOM   1318  C   GLY A 224      28.908  20.153  17.027  1.00  0.00
ATOM   1319  O   GLY A 224      28.406  21.157  17.521  1.00  0.00
ATOM   1320  N   SER A 225      28.260  19.189  16.383  1.00  0.00
ATOM   1321  CA  SER A 225      26.809  19.266  16.167  1.00  0.00
ATOM   1322  C   SER A 225      26.089  18.621  17.368  1.00  0.00
ATOM   1323  O   SER A 225      25.138  17.862  17.208  1.00  0.00
ATOM   1324  CB  SER A 225      26.439  18.524  14.869  1.00  0.00
ATOM   1325  OG  SER A 225      27.224  17.330  14.806  1.00  0.00
ATOM   1326  N   THR A 226      26.619  18.966  18.537  1.00  0.00
ATOM   1327  CA  THR A 226      26.078  18.424  19.791  1.00  0.00
ATOM   1328  C   THR A 226      25.144  19.465  20.442  1.00  0.00
ATOM   1329  O   THR A 226      25.466  20.651  20.494  1.00  0.00
ATOM   1330  CB  THR A 226      27.243  18.101  20.749  1.00  0.00
ATOM   1331  OG1 THR A 226      28.447  18.093  19.974  1.00  0.00
ATOM   1332  CG2 THR A 226      27.063  16.691  21.344  1.00  0.00
ATOM   1333  N   GLY A 227      24.022  18.948  20.926  1.00  0.00
ATOM   1334  CA  GLY A 227      23.028  19.777  21.615  1.00  0.00
ATOM   1335  C   GLY A 227      22.040  20.417  20.625  1.00  0.00
ATOM   1336  O   GLY A 227      21.221  19.737  20.009  1.00  0.00
ATOM   1337  N   ARG A 228      22.171  21.735  20.520  1.00  0.00
ATOM   1338  CA  ARG A 228      21.282  22.507  19.633  1.00  0.00
ATOM   1339  C   ARG A 228      21.612  22.144  18.171  1.00  0.00
ATOM   1340  O   ARG A 228      20.884  21.410  17.510  1.00  0.00
ATOM   1341  CB  ARG A 228      21.585  24.009  19.841  1.00  0.00
ATOM   1342  CG  ARG A 228      23.108  24.184  20.010  1.00  0.00
ATOM   1343  CD  ARG A 228      23.416  25.618  20.478  1.00  0.00
ATOM   1344  NE  ARG A 228      23.496  25.658  21.947  1.00  0.00
ATOM   1345  CZ  ARG A 228      23.470  26.834  22.568  1.00  0.00
ATOM   1346  NH1 ARG A 228      23.444  27.956  21.853  1.00  0.00
ATOM   1347  NH2 ARG A 228      23.463  26.888  23.896  1.00  0.00
ATOM   1348  N   LEU A 229      22.754  22.681  17.746  1.00  0.00
ATOM   1349  CA  LEU A 229      23.236  22.352  16.393  1.00  0.00
ATOM   1350  C   LEU A 229      22.364  21.230  15.807  1.00  0.00
ATOM   1351  O   LEU A 229      21.786  21.380  14.729  1.00  0.00
ATOM   1352  CB  LEU A 229      24.724  21.971  16.453  1.00  0.00
ATOM   1353  CG  LEU A 229      25.550  23.202  16.875  1.00  0.00
ATOM   1354  CD1 LEU A 229      25.471  23.411  18.397  1.00  0.00
ATOM   1355  CD2 LEU A 229      27.016  23.038  16.435  1.00  0.00
ATOM   1356  N   LEU A 230      22.232  20.157  16.584  1.00  0.00
ATOM   1357  CA  LEU A 230      21.302  19.090  16.219  1.00  0.00
ATOM   1358  C   LEU A 230      21.946  17.826  15.643  1.00  0.00
ATOM   1359  O   LEU A 230      21.254  16.820  15.442  1.00  0.00
ATOM   1360  CB  LEU A 230      20.210  19.614  15.268  1.00  0.00
ATOM   1361  CG  LEU A 230      18.830  19.472  15.941  1.00  0.00
ATOM   1362  CD1 LEU A 230      18.212  18.105  15.593  1.00  0.00
ATOM   1363  CD2 LEU A 230      18.985  19.607  17.468  1.00  0.00
ATOM   1364  N   GLY A 231      23.242  17.894  15.351  1.00  0.00
ATOM   1365  CA  GLY A 231      23.919  16.723  14.773  1.00  0.00
ATOM   1366  C   GLY A 231      23.578  16.543  13.283  1.00  0.00
ATOM   1367  O   GLY A 231      23.706  15.448  12.734  1.00  0.00
ATOM   1368  N   LEU A 232      23.158  17.649  12.683  1.00  0.00
ATOM   1369  CA  LEU A 232      22.821  17.658  11.250  1.00  0.00
ATOM   1370  C   LEU A 232      23.436  18.938  10.639  1.00  0.00
ATOM   1371  O   LEU A 232      23.875  18.950   9.494  1.00  0.00
ATOM   1372  CB  LEU A 232      21.292  17.673  11.068  1.00  0.00
ATOM   1373  CG  LEU A 232      20.628  16.920  12.236  1.00  0.00
ATOM   1374  CD1 LEU A 232      19.457  17.743  12.801  1.00  0.00
ATOM   1375  CD2 LEU A 232      20.133  15.541  11.764  1.00  0.00
ATOM   1376  N   PHE A 233      23.455  19.953  11.497  1.00  0.00
ATOM   1377  CA  PHE A 233      24.062  21.239  11.158  1.00  0.00
ATOM   1378  C   PHE A 233      25.537  21.287  11.603  1.00  0.00
ATOM   1379  O   PHE A 233      25.882  21.070  12.754  1.00  0.00
ATOM   1380  CB  PHE A 233      23.243  22.422  11.692  1.00  0.00
ATOM   1381  CG  PHE A 233      21.799  22.261  11.172  1.00  0.00
ATOM   1382  CD1 PHE A 233      21.579  22.095   9.799  1.00  0.00
ATOM   1383  CD2 PHE A 233      20.717  22.342  12.055  1.00  0.00
ATOM   1384  CE1 PHE A 233      20.271  22.006   9.307  1.00  0.00
ATOM   1385  CE2 PHE A 233      19.409  22.252  11.561  1.00  0.00
ATOM   1386  CZ  PHE A 233      19.188  22.079  10.190  1.00  0.00
ATOM   1387  N   PRO A 234      26.326  21.534  10.556  1.00  0.00
ATOM   1388  CA  PRO A 234      27.776  21.513  10.605  1.00  0.00
ATOM   1389  C   PRO A 234      28.455  22.536  11.523  1.00  0.00
ATOM   1390  O   PRO A 234      29.671  22.743  11.409  1.00  0.00
ATOM   1391  CB  PRO A 234      28.261  21.754   9.162  1.00  0.00
ATOM   1392  CG  PRO A 234      27.030  22.137   8.331  1.00  0.00
ATOM   1393  CD  PRO A 234      25.813  22.010   9.252  1.00  0.00
ATOM   1394  N   ASP A 235      27.689  23.163  12.410  1.00  0.00
ATOM   1395  CA  ASP A 235      28.296  24.154  13.317  1.00  0.00
ATOM   1396  C   ASP A 235      27.652  25.540  13.087  1.00  0.00
ATOM   1397  O   ASP A 235      26.674  25.886  13.745  1.00  0.00
ATOM   1398  CB  ASP A 235      29.812  24.256  13.061  1.00  0.00
ATOM   1399  CG  ASP A 235      30.134  25.481  12.186  1.00  0.00
ATOM   1400  OD1 ASP A 235      29.932  25.349  10.949  1.00  0.00
ATOM   1401  OD2 ASP A 235      30.579  26.498  12.786  1.00  0.00
ATOM   1402  N   ALA A 236      28.258  26.244  12.148  1.00  0.00
ATOM   1403  CA  ALA A 236      27.884  27.593  11.731  1.00  0.00
ATOM   1404  C   ALA A 236      26.383  27.717  11.413  1.00  0.00
ATOM   1405  O   ALA A 236      25.936  27.367  10.322  1.00  0.00
ATOM   1406  CB  ALA A 236      28.714  27.990  10.492  1.00  0.00
ATOM   1407  N   ASN A 237      25.665  28.193  12.424  1.00  0.00
ATOM   1408  CA  ASN A 237      24.216  28.406  12.308  1.00  0.00
ATOM   1409  C   ASN A 237      23.916  29.121  10.970  1.00  0.00
ATOM   1410  O   ASN A 237      23.000  30.150  11.000  1.00  0.00
ATOM   1411  CB  ASN A 237      23.731  29.315  13.456  1.00  0.00
ATOM   1412  CG  ASN A 237      23.954  28.659  14.828  1.00  0.00
ATOM   1413  OD1 ASN A 237      23.315  29.030  15.815  1.00  0.00
ATOM   1414  ND2 ASN A 237      24.895  27.721  14.851  1.00  0.00
ATOM   1415  OXT ASN A 237      24.450  28.850   9.900  1.00  0.00
TER    1416      ASN A 237 
