# Supplementary material for: Detection of circular permutations by Protein Language Models
Source: Comput Struct Biotechnol J. 2024 Dec 30;27:214–20. doi: 10.1016/j.csbj.2024.12.029 (PMC11757225; doi:10.1016/j.csbj.2024.12.029)
Supplement: Supplementary file 1 — Supplementary material [file mmc1.zip › Original_results/2PEL_3CNA/ICARUS/2pel_and_3cna/2pel_on_3cna/intermediate/alignments_level_2_4_PUs/ali_2pel_2_83_155-on-GChCqDmRIo/2pel_2_83_155_GChCqDmRIo.kpairs]

#===============================================================================
#Query In:     GChCqDmRIo
#Target In:    2pel_2_83_155
#Query chain:  A
#Target chain: A
#Query Out:    GChCqDmRIo_query.pdb
#Target Out:   2pel_2_83_155_GChCqDmRIo.pdb
#Kscore:         34.47
#Gscore:         35.94
#Jscore:        0.4456
#Mscore:        0.5164
#Tscore:        0.5143
#Nquery:      82
#Ntarget:     73
#Nsegments:   1
#Ncolumns:    114
#Ncover:      41
#Naligned:    41
#Nmatched:    41
#Nanchor:     40
#Nidentity:   20 (48.78!)
#RMSD-aligned: 1.35
#RMSD-matched: 1.35
#RMSD-anchor:  0.97
#MaxDist:      6.05
#Contact:      7.00
#Alignment  (X + Gap): 41 + 73 = 114
#Identities (@ matched + # unmatched): 20 + 0 = 20
#Others     (* matched + $ unmatched): 21 + 0 = 21
#Tmatrix (Target Out = Tmatrix * Target In):
# 0.041301 0.998813 0.025832 18.046764
# -0.106250 -0.021317 0.994111 21.588060
# 0.993481 -0.043803 0.105244 14.216782
# 0.000000 0.000000 0.000000 1.000000
#===============================================================================
#  Posn   Dist  K-Score  G-Score  SegID   Query        Target
#===============================================================================
    1    -1.00   0.0000   0.0000    0     -          A:83:ASP    -
    2    -1.00   0.0000   0.0000    0     -          A:84:GLY    -
    3    -1.00   0.0000   0.0000    0     -          A:85:ILE    -
    4    -1.00   0.0000   0.0000    0     -          A:86:ILE    -
    5    -1.00   0.0000   0.0000    0     -          A:87:PHE    -
    6    -1.00   0.0000   0.0000    0     -          A:88:PHE    -
    7    -1.00   0.0000   0.0000    0     -          A:89:ILE    -
    8    -1.00   0.0000   0.0000    0     -          A:90:ALA    -
    9    -1.00   0.0000   0.0000    0     -          A:91:PRO    -
   10    -1.00   0.0000   0.0000    0     -          A:92:GLU    -
   11    -1.00   0.0000   0.0000    0     -          A:93:ASP    -
   12    -1.00   0.0000   0.0000    0     -          A:94:THR    -
   13    -1.00   0.0000   0.0000    0     -          A:95:GLN    -
   14    -1.00   0.0000   0.0000    0     -          A:96:ILE    -
   15    -1.00   0.0000   0.0000    0     -          A:97:PRO    -
   16    -1.00   0.0000   0.0000    0     -          A:98:ALA    -
   17    -1.00   0.0000   0.0000    0     -          A:99:GLY    -
   18    -1.00   0.0000   0.0000    0     -          A:100:SER   -
   19    -1.00   0.0000   0.0000    0     -          A:101:ILE   -
   20    -1.00   0.0000   0.0000    0     -          A:102:GLY   -
   21    -1.00   0.0000   0.0000    0     -          A:103:GLY   -
   22    -1.00   0.0000   0.0000    0     -          A:104:GLY   -
   23    -1.00   0.0000   0.0000    0     -          A:105:THR   -
   24    -1.00   0.0000   0.0000    0     -          A:106:LEU   -
   25    -1.00   0.0000   0.0000    0     -          A:107:GLY   -
   26    -1.00   0.0000   0.0000    0     -          A:108:VAL   -
   27    -1.00   0.0000   0.0000    0     -          A:109:SER   -
   28    -1.00   0.0000   0.0000    0     -          A:110:ASP   -
   29    -1.00   0.0000   0.0000    0     -          A:111:THR   -
   30    -1.00   0.0000   0.0000    0     -          A:112:LYS   -
   31    -1.00   0.0000   0.0000    0     -          A:113:GLY   -
   32    -1.00   0.0000   0.0000    0     -          A:114:ALA   -
   33    -1.00   0.0000   0.0000    0   A:1:ALA        -         -
   34     6.05   0.0654   0.0094    0   A:2:ASP      A:115:GLY   *
   35     1.45   0.1843   0.7641    1   A:3:THR      A:116:HIS   *
   36     0.47   0.3446   0.9721    1   A:4:ILE      A:117:PHE   *
   37     0.58   0.6956   0.9586    1   A:5:VAL      A:118:VAL   @
   38     0.49   0.9341   0.9698    1   A:6:ALA      A:119:GLY   *
   39     0.58   0.9807   0.9578    1   A:7:VAL      A:120:VAL   @
   40     0.53   0.9607   0.9646    1   A:8:GLU      A:121:GLU   @
   41     0.61   0.9102   0.9539    1   A:9:LEU      A:122:PHE   *
   42     0.29   0.8767   0.9892    1   A:10:ASP     A:123:ASP   @
   43     0.80   0.8694   0.9207    1   A:11:THR     A:124:THR   @
   44     0.74   0.9152   0.9325    1   A:12:TYR     A:125:TYR   @
   45     1.34   0.8236   0.7942    1   A:13:PRO     A:126:SER   *
   46     1.34   0.8748   0.7950    1   A:14:ASN     A:127:ASN   @
   47     2.20   0.8767   0.5387    1   A:15:THR     A:128:SER   *
   48     2.74   0.8247   0.3828    1   A:16:ASP     A:129:GLU   *
   49     1.85   0.7373   0.6471    1   A:17:ILE     A:130:TYR   *
   50     0.67   0.7378   0.9436    1   A:18:GLY     A:131:ASN   *
   51     0.92   0.7179   0.8983    1   A:19:ASP     A:132:ASP   @
   52     1.21   0.8038   0.8305    1   A:20:PRO     A:133:PRO   @
   53     0.62   0.8871   0.9523    1   A:21:SER     A:134:PRO   *
   54     0.86   0.8529   0.9093    1   A:22:TYR     A:135:THR   *
   55     1.00   0.7198   0.8802    1   A:23:PRO     A:136:ASP   *
   56     0.59   0.8868   0.9565    1   A:24:HIS     A:137:HIS   @
   57     0.82   0.8398   0.9170    1   A:25:ILE     A:138:VAL   *
   58     0.24   0.8556   0.9929    1   A:26:GLY     A:139:GLY   @
   59     0.45   0.9273   0.9740    1   A:27:ILE     A:140:ILE   @
   60     0.50   0.9125   0.9687    1   A:28:ASP     A:141:ASP   @
   61     0.17   0.9321   0.9962    1   A:29:ILE     A:142:VAL   *
   62     0.44   0.9035   0.9753    1   A:30:LYS     A:143:ASN   *
   63     0.93   0.9470   0.8962    1   A:31:SER     A:144:SER   @
   64     0.62   0.7978   0.9527    1   A:32:VAL     A:145:VAL   @
   65     0.56   0.9449   0.9606    1   A:33:ARG     A:146:ASP   *
   66     0.60   0.8881   0.9557    1   A:34:SER     A:147:SER   @
   67     0.62   0.8794   0.9529    1   A:35:LYS     A:148:VAL   *
   68     0.62   0.8916   0.9523    1   A:36:LYS     A:149:LYS   @
   69     0.54   0.9468   0.9634    1   A:37:THR     A:150:THR   @
   70     0.66   0.9116   0.9460    1   A:38:ALA     A:151:VAL   *
   71     0.58   0.8452   0.9576    1   A:39:LYS     A:152:PRO   *
   72     0.44   0.6405   0.9754    1   A:40:TRP     A:153:TRP   @
   73     1.18   0.6573   0.8361    1   A:41:ASN     A:154:ASN   @
   74     1.14   0.8492   0.8484    1   A:42:MET     A:155:SER   *
   75    -1.00   0.0000   0.0000    0   A:119:SER      -         -
   76    -1.00   0.0000   0.0000    0   A:120:THR      -         -
   77    -1.00   0.0000   0.0000    0   A:121:HIS      -         -
   78    -1.00   0.0000   0.0000    0   A:122:GLN      -         -
   79    -1.00   0.0000   0.0000    0   A:160:SER      -         -
   80    -1.00   0.0000   0.0000    0   A:161:SER      -         -
   81    -1.00   0.0000   0.0000    0   A:162:ASN      -         -
   82    -1.00   0.0000   0.0000    0   A:163:GLY      -         -
   83    -1.00   0.0000   0.0000    0   A:164:SER      -         -
   84    -1.00   0.0000   0.0000    0   A:165:PRO      -         -
   85    -1.00   0.0000   0.0000    0   A:208:ASP      -         -
   86    -1.00   0.0000   0.0000    0   A:209:GLY      -         -
   87    -1.00   0.0000   0.0000    0   A:210:ILE      -         -
   88    -1.00   0.0000   0.0000    0   A:211:ALA      -         -
   89    -1.00   0.0000   0.0000    0   A:212:PHE      -         -
   90    -1.00   0.0000   0.0000    0   A:213:PHE      -         -
   91    -1.00   0.0000   0.0000    0   A:214:ILE      -         -
   92    -1.00   0.0000   0.0000    0   A:215:SER      -         -
   93    -1.00   0.0000   0.0000    0   A:216:ASN      -         -
   94    -1.00   0.0000   0.0000    0   A:217:ILE      -         -
   95    -1.00   0.0000   0.0000    0   A:218:ASP      -         -
   96    -1.00   0.0000   0.0000    0   A:219:SER      -         -
   97    -1.00   0.0000   0.0000    0   A:220:SER      -         -
   98    -1.00   0.0000   0.0000    0   A:221:ILE      -         -
   99    -1.00   0.0000   0.0000    0   A:222:PRO      -         -
  100    -1.00   0.0000   0.0000    0   A:223:SER      -         -
  101    -1.00   0.0000   0.0000    0   A:224:GLY      -         -
  102    -1.00   0.0000   0.0000    0   A:225:SER      -         -
  103    -1.00   0.0000   0.0000    0   A:226:THR      -         -
  104    -1.00   0.0000   0.0000    0   A:227:GLY      -         -
  105    -1.00   0.0000   0.0000    0   A:228:ARG      -         -
  106    -1.00   0.0000   0.0000    0   A:229:LEU      -         -
  107    -1.00   0.0000   0.0000    0   A:230:LEU      -         -
  108    -1.00   0.0000   0.0000    0   A:231:GLY      -         -
  109    -1.00   0.0000   0.0000    0   A:232:LEU      -         -
  110    -1.00   0.0000   0.0000    0   A:233:PHE      -         -
  111    -1.00   0.0000   0.0000    0   A:234:PRO      -         -
  112    -1.00   0.0000   0.0000    0   A:235:ASP      -         -
  113    -1.00   0.0000   0.0000    0   A:236:ALA      -         -
  114    -1.00   0.0000   0.0000    0   A:237:ASN      -         -
