# Supplementary material for: Detection of circular permutations by Protein Language Models
Source: Comput Struct Biotechnol J. 2024 Dec 30;27:214–20. doi: 10.1016/j.csbj.2024.12.029 (PMC11757225; doi:10.1016/j.csbj.2024.12.029)
Supplement: Supplementary file 1 — Supplementary material [file mmc1.zip › Original_results/2PEL_3CNA/ICARUS/2pel_and_3cna/2pel_on_3cna/intermediate/alignments_level_2_4_PUs/ali_2pel_2_83_155-on-GChCqDmRIo/2pel_2_83_155_GChCqDmRIo.pdb]

REMARK  File written by Kpax 5.0.5 on Wed Jun 12 18:31:01 2024.
REMARK  Query:      GChCqDmRIo
REMARK  Target:     2pel_2_83_155
ATOM      1  N   ASP A  83      18.663  17.427  23.902  1.00  1.00
ATOM      2  CA  ASP A  83      18.291  18.608  23.130  1.00  1.00
ATOM      3  C   ASP A  83      17.150  18.391  22.136  1.00  1.00
ATOM      4  O   ASP A  83      16.617  19.400  21.663  1.00  1.00
ATOM      5  CB  ASP A  83      19.598  19.023  22.407  1.00  1.00
ATOM      6  CG  ASP A  83      20.400  20.007  23.249  1.00  1.00
ATOM      7  OD1 ASP A  83      20.194  21.237  23.174  1.00  1.00
ATOM      8  OD2 ASP A  83      21.261  19.513  24.010  1.00  1.00
ATOM      9  N   GLY A  84      16.816  17.156  21.785  1.00  1.00
ATOM     10  CA  GLY A  84      15.754  16.884  20.816  1.00  1.00
ATOM     11  C   GLY A  84      16.175  15.950  19.682  1.00  1.00
ATOM     12  O   GLY A  84      17.329  15.510  19.579  1.00  1.00
ATOM     13  N   ILE A  85      15.196  15.667  18.838  1.00  1.00
ATOM     14  CA  ILE A  85      15.326  14.792  17.679  1.00  1.00
ATOM     15  C   ILE A  85      15.117  15.621  16.409  1.00  1.00
ATOM     16  O   ILE A  85      14.466  16.664  16.530  1.00  1.00
ATOM     17  CB  ILE A  85      14.275  13.614  17.744  1.00  1.00
ATOM     18  CG1 ILE A  85      14.497  12.720  19.000  1.00  1.00
ATOM     19  CG2 ILE A  85      14.187  12.740  16.462  1.00  1.00
ATOM     20  CD1 ILE A  85      13.388  11.634  19.184  1.00  1.00
ATOM     21  N   ILE A  86      15.633  15.113  15.290  1.00  1.00
ATOM     22  CA  ILE A  86      15.456  15.821  14.000  1.00  1.00
ATOM     23  C   ILE A  86      15.269  14.717  12.949  1.00  1.00
ATOM     24  O   ILE A  86      15.959  13.701  12.988  1.00  1.00
ATOM     25  CB  ILE A  86      16.573  16.877  13.704  1.00  1.00
ATOM     26  CG1 ILE A  86      16.222  17.604  12.387  1.00  1.00
ATOM     27  CG2 ILE A  86      18.010  16.272  13.622  1.00  0.00
ATOM     28  CD1 ILE A  86      17.068  18.831  11.976  1.00  1.00
ATOM     29  N   PHE A  87      14.300  14.865  12.087  1.00  1.00
ATOM     30  CA  PHE A  87      13.983  13.932  10.996  1.00  1.00
ATOM     31  C   PHE A  87      14.715  14.667   9.858  1.00  0.00
ATOM     32  O   PHE A  87      14.401  15.849   9.637  1.00  0.00
ATOM     33  CB  PHE A  87      12.491  13.730  10.696  1.00  1.00
ATOM     34  CG  PHE A  87      12.172  13.078   9.371  1.00  1.00
ATOM     35  CD1 PHE A  87      12.498  11.739   9.154  1.00  1.00
ATOM     36  CD2 PHE A  87      11.563  13.784   8.330  1.00  1.00
ATOM     37  CE1 PHE A  87      12.232  11.101   7.940  1.00  1.00
ATOM     38  CE2 PHE A  87      11.308  13.166   7.101  1.00  1.00
ATOM     39  CZ  PHE A  87      11.641  11.807   6.900  1.00  1.00
ATOM     40  N   PHE A  88      15.652  14.044   9.207  1.00  1.00
ATOM     41  CA  PHE A  88      16.357  14.808   8.131  1.00  1.00
ATOM     42  C   PHE A  88      16.587  13.996   6.866  1.00  1.00
ATOM     43  O   PHE A  88      16.524  12.749   6.774  1.00  1.00
ATOM     44  CB  PHE A  88      17.659  15.377   8.740  1.00  1.00
ATOM     45  CG  PHE A  88      18.764  14.375   8.924  1.00  1.00
ATOM     46  CD1 PHE A  88      18.800  13.553  10.054  1.00  1.00
ATOM     47  CD2 PHE A  88      19.777  14.265   7.949  1.00  1.00
ATOM     48  CE1 PHE A  88      19.829  12.610  10.226  1.00  1.00
ATOM     49  CE2 PHE A  88      20.789  13.338   8.112  1.00  1.00
ATOM     50  CZ  PHE A  88      20.829  12.514   9.250  1.00  1.00
ATOM     51  N   ILE A  89      16.920  14.798   5.874  1.00  1.00
ATOM     52  CA  ILE A  89      17.264  14.400   4.488  1.00  1.00
ATOM     53  C   ILE A  89      18.609  15.065   4.160  1.00  1.00
ATOM     54  O   ILE A  89      18.720  16.313   4.289  1.00  1.00
ATOM     55  CB  ILE A  89      16.173  14.923   3.491  1.00  1.00
ATOM     56  CG1 ILE A  89      14.749  14.714   4.117  1.00  1.00
ATOM     57  CG2 ILE A  89      16.271  14.368   2.048  1.00  1.00
ATOM     58  CD1 ILE A  89      13.725  15.630   3.407  1.00  0.00
ATOM     59  N   ALA A  90      19.571  14.280   3.740  1.00  1.00
ATOM     60  CA  ALA A  90      20.903  14.850   3.403  1.00  1.00
ATOM     61  C   ALA A  90      21.511  14.107   2.220  1.00  1.00
ATOM     62  O   ALA A  90      20.968  13.043   1.816  1.00  1.00
ATOM     63  CB  ALA A  90      21.720  14.692   4.682  1.00  1.00
ATOM     64  N   PRO A  91      22.617  14.650   1.715  1.00  1.00
ATOM     65  CA  PRO A  91      23.352  14.017   0.583  1.00  1.00
ATOM     66  C   PRO A  91      23.709  12.604   1.019  1.00  1.00
ATOM     67  O   PRO A  91      23.935  12.387   2.251  1.00  1.00
ATOM     68  CB  PRO A  91      24.501  14.977   0.316  1.00  1.00
ATOM     69  CG  PRO A  91      24.081  16.287   0.941  1.00  1.00
ATOM     70  CD  PRO A  91      23.275  15.875   2.183  1.00  1.00
ATOM     71  N   GLU A  92      23.753  11.649   0.100  1.00  1.00
ATOM     72  CA  GLU A  92      24.018  10.254   0.474  1.00  1.00
ATOM     73  C   GLU A  92      25.297   9.924   1.216  1.00  2.00
ATOM     74  O   GLU A  92      25.434   8.836   1.822  1.00  2.00
ATOM     75  CB  GLU A  92      23.925   9.317  -0.737  1.00  1.00
ATOM     76  CG  GLU A  92      25.038   9.365  -1.751  1.00  2.00
ATOM     77  CD  GLU A  92      24.913   8.585  -3.026  1.00  2.00
ATOM     78  OE1 GLU A  92      24.820   7.367  -3.082  1.00  3.00
ATOM     79  OE2 GLU A  92      24.958   9.330  -4.047  1.00  3.00
ATOM     80  N   ASP A  93      26.254  10.819   1.203  1.00  2.00
ATOM     81  CA  ASP A  93      27.552  10.680   1.853  1.00  2.00
ATOM     82  C   ASP A  93      27.556  11.289   3.253  1.00  2.00
ATOM     83  O   ASP A  93      28.631  11.362   3.878  1.00  2.00
ATOM     84  CB  ASP A  93      28.574  11.355   0.929  1.00  2.00
ATOM     85  CG  ASP A  93      28.168  12.771   0.544  1.00  3.00
ATOM     86  OD1 ASP A  93      28.022  13.635   1.431  1.00  4.00
ATOM     87  OD2 ASP A  93      27.964  13.077  -0.668  1.00  4.00
ATOM     88  N   THR A  94      26.400  11.737   3.702  1.00  1.00
ATOM     89  CA  THR A  94      26.205  12.362   5.010  1.00  1.00
ATOM     90  C   THR A  94      26.875  11.602   6.154  1.00  1.00
ATOM     91  O   THR A  94      26.873  10.360   6.279  1.00  1.00
ATOM     92  CB  THR A  94      24.664  12.564   5.348  1.00  1.00
ATOM     93  OG1 THR A  94      24.655  13.529   6.449  1.00  1.00
ATOM     94  CG2 THR A  94      23.930  11.280   5.724  1.00  1.00
ATOM     95  N   GLN A  95      27.436  12.410   7.046  1.00  1.00
ATOM     96  CA  GLN A  95      28.142  11.920   8.243  1.00  1.00
ATOM     97  C   GLN A  95      28.061  12.942   9.374  1.00  1.00
ATOM     98  O   GLN A  95      27.869  14.143   9.088  1.00  1.00
ATOM     99  CB  GLN A  95      29.631  11.729   7.911  1.00  2.00
ATOM    100  CG  GLN A  95      29.966  10.580   6.979  1.00  2.00
ATOM    101  CD  GLN A  95      29.868   9.233   7.660  1.00  3.00
ATOM    102  OE1 GLN A  95      29.667   8.162   7.077  1.00  3.00
ATOM    103  NE2 GLN A  95      29.997   9.262   8.997  1.00  3.00
ATOM    104  N   ILE A  96      28.258  12.468  10.601  1.00  2.00
ATOM    105  CA  ILE A  96      28.257  13.433  11.740  1.00  1.00
ATOM    106  C   ILE A  96      29.371  14.448  11.508  1.00  2.00
ATOM    107  O   ILE A  96      30.514  14.041  11.221  1.00  2.00
ATOM    108  CB  ILE A  96      28.431  12.614  13.073  1.00  1.00
ATOM    109  CG1 ILE A  96      27.208  11.670  13.212  1.00  1.00
ATOM    110  CG2 ILE A  96      28.625  13.546  14.285  1.00  1.00
ATOM    111  CD1 ILE A  96      27.263  10.739  14.453  1.00  1.00
ATOM    112  N   PRO A  97      29.050  15.734  11.626  1.00  2.00
ATOM    113  CA  PRO A  97      29.995  16.828  11.436  1.00  1.00
ATOM    114  C   PRO A  97      31.255  16.640  12.257  1.00  2.00
ATOM    115  O   PRO A  97      31.160  16.357  13.470  1.00  2.00
ATOM    116  CB  PRO A  97      29.242  18.071  11.928  1.00  1.00
ATOM    117  CG  PRO A  97      27.817  17.731  11.580  1.00  1.00
ATOM    118  CD  PRO A  97      27.716  16.262  11.959  1.00  1.00
ATOM    119  N   ALA A  98      32.387  16.837  11.604  1.00  2.00
ATOM    120  CA  ALA A  98      33.697  16.703  12.271  1.00  2.00
ATOM    121  C   ALA A  98      33.734  17.608  13.509  1.00  2.00
ATOM    122  O   ALA A  98      33.331  18.791  13.489  1.00  2.00
ATOM    123  CB  ALA A  98      34.808  16.941  11.258  1.00  2.00
ATOM    124  N   GLY A  99      34.184  17.017  14.618  1.00  2.00
ATOM    125  CA  GLY A  99      34.282  17.724  15.890  1.00  2.00
ATOM    126  C   GLY A  99      32.994  18.339  16.410  1.00  2.00
ATOM    127  O   GLY A  99      33.065  19.397  17.081  1.00  2.00
ATOM    128  N   SER A 100      31.857  17.720  16.159  1.00  2.00
ATOM    129  CA  SER A 100      30.555  18.194  16.618  1.00  2.00
ATOM    130  C   SER A 100      30.447  18.333  18.146  1.00  1.00
ATOM    131  O   SER A 100      30.877  17.460  18.940  1.00  1.00
ATOM    132  CB  SER A 100      29.470  17.215  16.148  1.00  2.00
ATOM    133  OG  SER A 100      28.248  17.449  16.817  1.00  2.00
ATOM    134  N   ILE A 101      29.824  19.436  18.551  1.00  1.00
ATOM    135  CA  ILE A 101      29.582  19.739  19.963  1.00  1.00
ATOM    136  C   ILE A 101      28.275  19.157  20.500  1.00  1.00
ATOM    137  O   ILE A 101      27.947  19.495  21.666  1.00  1.00
ATOM    138  CB  ILE A 101      29.588  21.291  20.238  1.00  1.00
ATOM    139  CG1 ILE A 101      28.522  22.024  19.405  1.00  1.00
ATOM    140  CG2 ILE A 101      31.000  21.893  20.021  1.00  1.00
ATOM    141  CD1 ILE A 101      28.456  23.551  19.676  1.00  1.00
ATOM    142  N   GLY A 102      27.577  18.355  19.719  1.00  1.00
ATOM    143  CA  GLY A 102      26.273  17.790  20.184  1.00  1.00
ATOM    144  C   GLY A 102      25.356  19.002  20.402  1.00  1.00
ATOM    145  O   GLY A 102      25.223  19.902  19.555  1.00  1.00
ATOM    146  N   GLY A 103      24.726  19.090  21.542  1.00  1.00
ATOM    147  CA  GLY A 103      23.832  20.154  21.959  1.00  1.00
ATOM    148  C   GLY A 103      22.782  20.540  20.912  1.00  2.00
ATOM    149  O   GLY A 103      22.131  19.701  20.272  1.00  1.00
ATOM    150  N   GLY A 104      22.640  21.861  20.766  1.00  1.00
ATOM    151  CA  GLY A 104      21.704  22.529  19.891  1.00  1.00
ATOM    152  C   GLY A 104      21.922  22.418  18.396  1.00  1.00
ATOM    153  O   GLY A 104      21.141  23.008  17.618  1.00  1.00
ATOM    154  N   THR A 105      22.959  21.690  18.028  1.00  1.00
ATOM    155  CA  THR A 105      23.302  21.484  16.611  1.00  1.00
ATOM    156  C   THR A 105      22.534  20.243  16.138  1.00  1.00
ATOM    157  O   THR A 105      22.490  19.992  14.925  1.00  1.00
ATOM    158  CB  THR A 105      24.842  21.285  16.327  1.00  1.00
ATOM    159  OG1 THR A 105      25.183  20.029  16.999  1.00  1.00
ATOM    160  CG2 THR A 105      25.833  22.348  16.769  1.00  1.00
ATOM    161  N   LEU A 106      21.998  19.503  17.091  1.00  1.00
ATOM    162  CA  LEU A 106      21.215  18.281  16.905  1.00  1.00
ATOM    163  C   LEU A 106      21.908  17.164  16.133  1.00  1.00
ATOM    164  O   LEU A 106      21.274  16.263  15.533  1.00  1.00
ATOM    165  CB  LEU A 106      19.850  18.701  16.299  1.00  1.00
ATOM    166  CG  LEU A 106      18.986  19.674  17.098  1.00  1.00
ATOM    167  CD1 LEU A 106      17.711  20.078  16.362  1.00  1.00
ATOM    168  CD2 LEU A 106      18.576  19.028  18.436  1.00  1.00
ATOM    169  N   GLY A 107      23.231  17.180  16.101  1.00  1.00
ATOM    170  CA  GLY A 107      24.037  16.185  15.395  1.00  1.00
ATOM    171  C   GLY A 107      24.032  16.383  13.882  1.00  1.00
ATOM    172  O   GLY A 107      24.487  15.440  13.168  1.00  1.00
ATOM    173  N   VAL A 108      23.556  17.493  13.336  1.00  1.00
ATOM    174  CA  VAL A 108      23.500  17.669  11.863  1.00  1.00
ATOM    175  C   VAL A 108      24.202  18.916  11.322  1.00  1.00
ATOM    176  O   VAL A 108      24.416  18.997  10.083  1.00  1.00
ATOM    177  CB  VAL A 108      22.047  17.690  11.290  1.00  1.00
ATOM    178  CG1 VAL A 108      21.301  16.385  11.407  1.00  1.00
ATOM    179  CG2 VAL A 108      21.213  18.822  11.861  1.00  1.00
ATOM    180  N   SER A 109      24.463  19.850  12.216  1.00  1.00
ATOM    181  CA  SER A 109      25.134  21.100  11.822  1.00  1.00
ATOM    182  C   SER A 109      26.455  21.262  12.593  1.00  1.00
ATOM    183  O   SER A 109      26.906  20.437  13.410  1.00  1.00
ATOM    184  CB  SER A 109      24.207  22.279  12.068  1.00  1.00
ATOM    185  OG  SER A 109      24.015  22.481  13.455  1.00  1.00
ATOM    186  N   ASP A 110      27.048  22.389  12.275  1.00  1.00
ATOM    187  CA  ASP A 110      28.314  22.823  12.867  1.00  2.00
ATOM    188  C   ASP A 110      27.979  23.838  13.982  1.00  2.00
ATOM    189  O   ASP A 110      26.824  24.211  14.257  1.00  2.00
ATOM    190  CB  ASP A 110      29.274  23.315  11.787  1.00  2.00
ATOM    191  CG  ASP A 110      28.877  24.664  11.207  1.00  2.00
ATOM    192  OD1 ASP A 110      28.066  25.408  11.795  1.00  2.00
ATOM    193  OD2 ASP A 110      29.409  24.969  10.110  1.00  2.00
ATOM    194  N   THR A 111      29.058  24.281  14.576  1.00  1.00
ATOM    195  CA  THR A 111      29.069  25.223  15.684  1.00  2.00
ATOM    196  C   THR A 111      28.237  26.469  15.414  1.00  2.00
ATOM    197  O   THR A 111      27.639  27.002  16.362  1.00  1.00
ATOM    198  CB  THR A 111      30.554  25.636  16.066  1.00  2.00
ATOM    199  OG1 THR A 111      31.211  24.394  16.480  1.00  2.00
ATOM    200  CG2 THR A 111      30.668  26.684  17.179  1.00  2.00
ATOM    201  N   LYS A 112      28.276  26.925  14.174  1.00  2.00
ATOM    202  CA  LYS A 112      27.518  28.148  13.838  1.00  2.00
ATOM    203  C   LYS A 112      26.077  27.760  13.536  1.00  2.00
ATOM    204  O   LYS A 112      25.243  28.641  13.333  1.00  2.00
ATOM    205  CB  LYS A 112      28.106  28.813  12.600  1.00  2.00
ATOM    206  CG  LYS A 112      29.506  29.382  12.762  1.00  3.00
ATOM    207  CD  LYS A 112      29.629  30.482  13.812  1.00  4.00
ATOM    208  CE  LYS A 112      30.739  31.483  13.568  1.00  4.00
ATOM    209  NZ  LYS A 112      32.120  30.943  13.713  1.00  4.00
ATOM    210  N   GLY A 113      25.822  26.459  13.461  1.00  2.00
ATOM    211  CA  GLY A 113      24.491  25.960  13.170  1.00  2.00
ATOM    212  C   GLY A 113      24.199  25.697  11.707  1.00  2.00
ATOM    213  O   GLY A 113      23.007  25.494  11.394  1.00  2.00
ATOM    214  N   ALA A 114      25.195  25.687  10.852  1.00  1.00
ATOM    215  CA  ALA A 114      24.970  25.428   9.405  1.00  1.00
ATOM    216  C   ALA A 114      25.316  23.969   9.080  1.00  1.00
ATOM    217  O   ALA A 114      26.000  23.292   9.862  1.00  1.00
ATOM    218  CB  ALA A 114      25.738  26.366   8.500  1.00  1.00
ATOM    219  N   GLY A 115      24.803  23.533   7.936  1.00  1.00
ATOM    220  CA  GLY A 115      24.964  22.190   7.395  1.00  1.00
ATOM    221  C   GLY A 115      24.295  22.068   6.018  1.00  1.00
ATOM    222  O   GLY A 115      23.886  23.080   5.414  1.00  1.00
ATOM    223  N   HIS A 116      24.230  20.830   5.554  1.00  1.00
ATOM    224  CA  HIS A 116      23.624  20.494   4.254  1.00  1.00
ATOM    225  C   HIS A 116      22.561  19.432   4.551  1.00  1.00
ATOM    226  O   HIS A 116      22.938  18.257   4.600  1.00  1.00
ATOM    227  CB  HIS A 116      24.576  19.911   3.188  1.00  1.00
ATOM    228  CG  HIS A 116      23.973  19.998   1.809  1.00  2.00
ATOM    229  ND1 HIS A 116      24.634  19.624   0.656  1.00  2.00
ATOM    230  CD2 HIS A 116      22.752  20.443   1.401  1.00  2.00
ATOM    231  CE1 HIS A 116      23.847  19.828  -0.399  1.00  2.00
ATOM    232  NE2 HIS A 116      22.703  20.337   0.020  1.00  2.00
ATOM    233  N   PHE A 117      21.336  19.869   4.732  1.00  1.00
ATOM    234  CA  PHE A 117      20.190  19.034   5.060  1.00  1.00
ATOM    235  C   PHE A 117      18.886  19.838   5.063  1.00  1.00
ATOM    236  O   PHE A 117      18.854  21.070   5.072  1.00  1.00
ATOM    237  CB  PHE A 117      20.377  18.447   6.492  1.00  1.00
ATOM    238  CG  PHE A 117      20.308  19.512   7.558  1.00  1.00
ATOM    239  CD1 PHE A 117      21.407  20.312   7.860  1.00  1.00
ATOM    240  CD2 PHE A 117      19.122  19.731   8.263  1.00  1.00
ATOM    241  CE1 PHE A 117      21.333  21.317   8.848  1.00  1.00
ATOM    242  CE2 PHE A 117      19.031  20.719   9.241  1.00  1.00
ATOM    243  CZ  PHE A 117      20.133  21.518   9.535  1.00  1.00
ATOM    244  N   VAL A 118      17.803  19.100   5.096  1.00  1.00
ATOM    245  CA  VAL A 118      16.406  19.539   5.187  1.00  1.00
ATOM    246  C   VAL A 118      15.878  18.644   6.343  1.00  1.00
ATOM    247  O   VAL A 118      16.222  17.435   6.385  1.00  1.00
ATOM    248  CB  VAL A 118      15.525  19.430   3.944  1.00  1.00
ATOM    249  CG1 VAL A 118      14.071  19.773   4.289  1.00  1.00
ATOM    250  CG2 VAL A 118      15.985  20.295   2.783  1.00  1.00
ATOM    251  N   GLY A 119      15.129  19.213   7.243  1.00  1.00
ATOM    252  CA  GLY A 119      14.603  18.399   8.361  1.00  1.00
ATOM    253  C   GLY A 119      13.481  19.066   9.153  1.00  1.00
ATOM    254  O   GLY A 119      13.181  20.268   9.000  1.00  1.00
ATOM    255  N   VAL A 120      12.892  18.233  10.002  1.00  0.00
ATOM    256  CA  VAL A 120      11.828  18.603  10.928  1.00  1.00
ATOM    257  C   VAL A 120      12.385  18.328  12.335  1.00  0.00
ATOM    258  O   VAL A 120      12.650  17.153  12.643  1.00  1.00
ATOM    259  CB  VAL A 120      10.499  17.879  10.621  1.00  0.00
ATOM    260  CG1 VAL A 120       9.442  18.288  11.625  1.00  0.00
ATOM    261  CG2 VAL A 120      10.103  18.078   9.162  1.00  0.00
ATOM    262  N   GLU A 121      12.557  19.356  13.139  1.00  1.00
ATOM    263  CA  GLU A 121      13.095  19.185  14.516  1.00  1.00
ATOM    264  C   GLU A 121      12.049  19.246  15.629  1.00  1.00
ATOM    265  O   GLU A 121      11.022  19.943  15.560  1.00  1.00
ATOM    266  CB  GLU A 121      14.122  20.270  14.802  1.00  1.00
ATOM    267  CG  GLU A 121      13.651  21.714  14.639  1.00  1.00
ATOM    268  CD  GLU A 121      14.647  22.692  15.185  1.00  1.00
ATOM    269  OE1 GLU A 121      15.625  22.971  14.510  1.00  2.00
ATOM    270  OE2 GLU A 121      14.395  23.110  16.335  1.00  2.00
ATOM    271  N   PHE A 122      12.317  18.475  16.667  1.00  1.00
ATOM    272  CA  PHE A 122      11.449  18.360  17.873  1.00  1.00
ATOM    273  C   PHE A 122      12.443  18.902  18.884  1.00  1.00
ATOM    274  O   PHE A 122      13.183  18.120  19.500  1.00  1.00
ATOM    275  CB  PHE A 122      10.947  16.907  18.006  1.00  1.00
ATOM    276  CG  PHE A 122      10.190  16.543  16.740  1.00  1.00
ATOM    277  CD1 PHE A 122       8.818  16.827  16.657  1.00  1.00
ATOM    278  CD2 PHE A 122      10.821  15.970  15.637  1.00  1.00
ATOM    279  CE1 PHE A 122       8.097  16.545  15.482  1.00  1.00
ATOM    280  CE2 PHE A 122      10.127  15.681  14.463  1.00  1.00
ATOM    281  CZ  PHE A 122       8.758  15.972  14.381  1.00  1.00
ATOM    282  N   ASP A 123      12.490  20.226  18.938  1.00  1.00
ATOM    283  CA  ASP A 123      13.496  20.875  19.809  1.00  1.00
ATOM    284  C   ASP A 123      13.059  21.145  21.234  1.00  1.00
ATOM    285  O   ASP A 123      12.158  21.973  21.411  1.00  1.00
ATOM    286  CB  ASP A 123      13.981  22.091  19.035  1.00  1.00
ATOM    287  CG  ASP A 123      15.236  22.711  19.564  1.00  1.00
ATOM    288  OD1 ASP A 123      15.644  22.497  20.736  1.00  1.00
ATOM    289  OD2 ASP A 123      15.876  23.464  18.796  1.00  1.00
ATOM    290  N   THR A 124      13.726  20.493  22.196  1.00  1.00
ATOM    291  CA  THR A 124      13.372  20.677  23.610  1.00  1.00
ATOM    292  C   THR A 124      14.254  21.597  24.431  1.00  1.00
ATOM    293  O   THR A 124      14.126  21.575  25.678  1.00  1.00
ATOM    294  CB  THR A 124      13.302  19.307  24.396  1.00  1.00
ATOM    295  OG1 THR A 124      14.684  18.908  24.633  1.00  1.00
ATOM    296  CG2 THR A 124      12.479  18.240  23.682  1.00  1.00
ATOM    297  N   TYR A 125      15.115  22.382  23.824  1.00  1.00
ATOM    298  CA  TYR A 125      15.981  23.281  24.615  1.00  1.00
ATOM    299  C   TYR A 125      16.162  24.556  23.812  1.00  1.00
ATOM    300  O   TYR A 125      16.454  24.455  22.614  1.00  1.00
ATOM    301  CB  TYR A 125      17.360  22.646  24.966  1.00  2.00
ATOM    302  CG  TYR A 125      18.162  23.690  25.735  1.00  2.00
ATOM    303  CD1 TYR A 125      18.973  24.600  25.036  1.00  2.00
ATOM    304  CD2 TYR A 125      18.072  23.767  27.133  1.00  1.00
ATOM    305  CE1 TYR A 125      19.671  25.590  25.730  1.00  2.00
ATOM    306  CE2 TYR A 125      18.776  24.753  27.830  1.00  1.00
ATOM    307  CZ  TYR A 125      19.578  25.649  27.123  1.00  2.00
ATOM    308  OH  TYR A 125      20.293  26.619  27.779  1.00  2.00
ATOM    309  N   SER A 126      16.082  25.692  24.461  1.00  1.00
ATOM    310  CA  SER A 126      16.213  26.968  23.732  1.00  2.00
ATOM    311  C   SER A 126      17.605  27.556  23.649  1.00  2.00
ATOM    312  O   SER A 126      18.105  28.114  24.642  1.00  2.00
ATOM    313  CB  SER A 126      15.210  27.922  24.395  1.00  2.00
ATOM    314  OG  SER A 126      15.097  29.109  23.628  1.00  2.00
ATOM    315  N   ASN A 127      18.196  27.460  22.462  1.00  2.00
ATOM    316  CA  ASN A 127      19.529  27.950  22.140  1.00  1.00
ATOM    317  C   ASN A 127      19.382  29.314  21.458  1.00  1.00
ATOM    318  O   ASN A 127      18.990  29.355  20.275  1.00  2.00
ATOM    319  CB  ASN A 127      20.331  27.036  21.208  1.00  1.00
ATOM    320  CG  ASN A 127      20.463  25.643  21.776  1.00  1.00
ATOM    321  OD1 ASN A 127      19.562  24.830  21.528  1.00  1.00
ATOM    322  ND2 ASN A 127      21.520  25.310  22.514  1.00  1.00
ATOM    323  N   SER A 128      19.754  30.303  22.237  1.00  1.00
ATOM    324  CA  SER A 128      19.684  31.690  21.747  1.00  2.00
ATOM    325  C   SER A 128      20.644  31.973  20.589  1.00  2.00
ATOM    326  O   SER A 128      20.414  32.934  19.833  1.00  2.00
ATOM    327  CB  SER A 128      19.930  32.678  22.885  1.00  2.00
ATOM    328  OG  SER A 128      21.276  32.568  23.329  1.00  3.00
ATOM    329  N   GLU A 129      21.658  31.147  20.486  1.00  2.00
ATOM    330  CA  GLU A 129      22.673  31.299  19.448  1.00  2.00
ATOM    331  C   GLU A 129      22.087  30.905  18.102  1.00  2.00
ATOM    332  O   GLU A 129      22.589  31.448  17.107  1.00  2.00
ATOM    333  CB  GLU A 129      23.953  30.522  19.660  1.00  2.00
ATOM    334  CG  GLU A 129      23.963  29.022  19.913  1.00  2.00
ATOM    335  CD  GLU A 129      23.602  28.606  21.318  1.00  2.00
ATOM    336  OE1 GLU A 129      23.188  29.559  22.030  1.00  2.00
ATOM    337  OE2 GLU A 129      23.714  27.446  21.706  1.00  2.00
ATOM    338  N   TYR A 130      21.111  30.025  18.128  1.00  2.00
ATOM    339  CA  TYR A 130      20.463  29.595  16.873  1.00  2.00
ATOM    340  C   TYR A 130      19.056  30.175  16.818  1.00  2.00
ATOM    341  O   TYR A 130      18.198  29.592  16.149  1.00  2.00
ATOM    342  CB  TYR A 130      20.408  28.070  16.743  1.00  2.00
ATOM    343  CG  TYR A 130      21.747  27.440  17.030  1.00  2.00
ATOM    344  CD1 TYR A 130      22.869  27.807  16.292  1.00  2.00
ATOM    345  CD2 TYR A 130      21.898  26.501  18.050  1.00  2.00
ATOM    346  CE1 TYR A 130      24.110  27.227  16.540  1.00  2.00
ATOM    347  CE2 TYR A 130      23.128  25.912  18.315  1.00  2.00
ATOM    348  CZ  TYR A 130      24.228  26.278  17.552  1.00  2.00
ATOM    349  OH  TYR A 130      25.452  25.737  17.791  1.00  2.00
ATOM    350  N   ASN A 131      18.867  31.271  17.509  1.00  2.00
ATOM    351  CA  ASN A 131      17.611  32.011  17.591  1.00  2.00
ATOM    352  C   ASN A 131      16.389  31.147  17.892  1.00  2.00
ATOM    353  O   ASN A 131      15.361  31.336  17.211  1.00  2.00
ATOM    354  CB  ASN A 131      17.361  32.818  16.304  1.00  2.00
ATOM    355  CG  ASN A 131      18.462  33.815  16.015  1.00  3.00
ATOM    356  OD1 ASN A 131      18.982  34.486  16.931  1.00  3.00
ATOM    357  ND2 ASN A 131      18.818  33.904  14.723  1.00  3.00
ATOM    358  N   ASP A 132      16.494  30.256  18.862  1.00  2.00
ATOM    359  CA  ASP A 132      15.354  29.409  19.186  1.00  2.00
ATOM    360  C   ASP A 132      14.217  30.169  19.861  1.00  2.00
ATOM    361  O   ASP A 132      14.510  31.094  20.632  1.00  2.00
ATOM    362  CB  ASP A 132      15.841  28.372  20.205  1.00  2.00
ATOM    363  CG  ASP A 132      16.309  27.079  19.555  1.00  2.00
ATOM    364  OD1 ASP A 132      16.070  26.914  18.348  1.00  2.00
ATOM    365  OD2 ASP A 132      16.897  26.354  20.392  1.00  1.00
ATOM    366  N   PRO A 133      12.991  29.734  19.607  1.00  2.00
ATOM    367  CA  PRO A 133      11.820  30.318  20.271  1.00  2.00
ATOM    368  C   PRO A 133      12.046  29.960  21.757  1.00  2.00
ATOM    369  O   PRO A 133      12.813  29.039  22.129  1.00  2.00
ATOM    370  CB  PRO A 133      10.635  29.605  19.651  1.00  2.00
ATOM    371  CG  PRO A 133      11.173  29.035  18.348  1.00  2.00
ATOM    372  CD  PRO A 133      12.593  28.636  18.713  1.00  2.00
ATOM    373  N   PRO A 134      11.380  30.701  22.622  1.00  2.00
ATOM    374  CA  PRO A 134      11.495  30.526  24.077  1.00  2.00
ATOM    375  C   PRO A 134      10.963  29.233  24.649  1.00  2.00
ATOM    376  O   PRO A 134      11.352  28.930  25.804  1.00  3.00
ATOM    377  CB  PRO A 134      10.724  31.715  24.665  1.00  2.00
ATOM    378  CG  PRO A 134      10.536  32.670  23.524  1.00  2.00
ATOM    379  CD  PRO A 134      10.482  31.807  22.264  1.00  2.00
ATOM    380  N   THR A 135      10.110  28.509  23.943  1.00  2.00
ATOM    381  CA  THR A 135       9.514  27.257  24.384  1.00  2.00
ATOM    382  C   THR A 135       9.924  26.063  23.539  1.00  1.00
ATOM    383  O   THR A 135      10.540  26.257  22.486  1.00  2.00
ATOM    384  CB  THR A 135       7.920  27.281  24.200  1.00  2.00
ATOM    385  OG1 THR A 135       7.625  27.560  22.770  1.00  2.00
ATOM    386  CG2 THR A 135       7.287  28.258  25.165  1.00  2.00
ATOM    387  N   ASP A 136       9.466  24.889  23.979  1.00  2.00
ATOM    388  CA  ASP A 136       9.707  23.662  23.177  1.00  1.00
ATOM    389  C   ASP A 136       9.040  24.009  21.810  1.00  1.00
ATOM    390  O   ASP A 136       8.155  24.894  21.817  1.00  1.00
ATOM    391  CB  ASP A 136       9.139  22.403  23.765  1.00  1.00
ATOM    392  CG  ASP A 136       9.709  21.979  25.098  1.00  2.00
ATOM    393  OD1 ASP A 136      10.878  22.364  25.340  1.00  2.00
ATOM    394  OD2 ASP A 136       9.042  21.283  25.894  1.00  2.00
ATOM    395  N   HIS A 137       9.467  23.338  20.748  1.00  1.00
ATOM    396  CA  HIS A 137       8.903  23.644  19.425  1.00  1.00
ATOM    397  C   HIS A 137       9.263  22.675  18.308  1.00  1.00
ATOM    398  O   HIS A 137      10.214  21.892  18.459  1.00  1.00
ATOM    399  CB  HIS A 137       9.370  25.063  18.972  1.00  1.00
ATOM    400  CG  HIS A 137      10.864  25.191  18.984  1.00  2.00
ATOM    401  ND1 HIS A 137      11.597  25.369  20.148  1.00  1.00
ATOM    402  CD2 HIS A 137      11.748  25.168  17.940  1.00  1.00
ATOM    403  CE1 HIS A 137      12.867  25.472  19.811  1.00  1.00
ATOM    404  NE2 HIS A 137      12.985  25.353  18.497  1.00  2.00
ATOM    405  N   VAL A 138       8.478  22.806  17.247  1.00  1.00
ATOM    406  CA  VAL A 138       8.639  22.020  15.984  1.00  1.00
ATOM    407  C   VAL A 138       9.125  23.084  14.984  1.00  1.00
ATOM    408  O   VAL A 138       8.647  24.234  14.990  1.00  1.00
ATOM    409  CB  VAL A 138       7.356  21.298  15.596  1.00  1.00
ATOM    410  CG1 VAL A 138       7.506  20.383  14.390  1.00  1.00
ATOM    411  CG2 VAL A 138       6.727  20.522  16.753  1.00  1.00
ATOM    412  N   GLY A 139      10.134  22.801  14.184  1.00  1.00
ATOM    413  CA  GLY A 139      10.650  23.814  13.229  1.00  0.00
ATOM    414  C   GLY A 139      11.001  23.067  11.952  1.00  1.00
ATOM    415  O   GLY A 139      11.149  21.836  11.938  1.00  1.00
ATOM    416  N   ILE A 140      11.086  23.843  10.901  1.00  1.00
ATOM    417  CA  ILE A 140      11.456  23.275   9.577  1.00  1.00
ATOM    418  C   ILE A 140      12.820  23.920   9.363  1.00  1.00
ATOM    419  O   ILE A 140      12.859  25.159   9.471  1.00  1.00
ATOM    420  CB  ILE A 140      10.390  23.636   8.513  1.00  1.00
ATOM    421  CG1 ILE A 140       9.185  22.703   8.815  1.00  1.00
ATOM    422  CG2 ILE A 140      10.928  23.560   7.067  1.00  1.00
ATOM    423  CD1 ILE A 140       7.862  23.321   8.327  1.00  1.00
ATOM    424  N   ASP A 141      13.797  23.075   9.113  1.00  1.00
ATOM    425  CA  ASP A 141      15.173  23.559   8.946  1.00  1.00
ATOM    426  C   ASP A 141      15.693  23.376   7.524  1.00  1.00
ATOM    427  O   ASP A 141      15.594  22.226   7.090  1.00  1.00
ATOM    428  CB  ASP A 141      16.066  22.764   9.916  1.00  1.00
ATOM    429  CG  ASP A 141      15.757  23.007  11.378  1.00  1.00
ATOM    430  OD1 ASP A 141      14.791  23.732  11.695  1.00  1.00
ATOM    431  OD2 ASP A 141      16.434  22.494  12.277  1.00  1.00
ATOM    432  N   VAL A 142      16.209  24.429   6.909  1.00  1.00
ATOM    433  CA  VAL A 142      16.803  24.284   5.566  1.00  1.00
ATOM    434  C   VAL A 142      18.276  24.691   5.698  1.00  1.00
ATOM    435  O   VAL A 142      18.561  25.892   5.776  1.00  1.00
ATOM    436  CB  VAL A 142      16.113  25.048   4.439  1.00  1.00
ATOM    437  CG1 VAL A 142      16.714  24.683   3.074  1.00  1.00
ATOM    438  CG2 VAL A 142      14.619  24.815   4.528  1.00  1.00
ATOM    439  N   ASN A 143      19.153  23.725   5.787  1.00  1.00
ATOM    440  CA  ASN A 143      20.597  23.919   5.893  1.00  1.00
ATOM    441  C   ASN A 143      21.027  24.733   7.119  1.00  1.00
ATOM    442  O   ASN A 143      22.118  25.307   7.036  1.00  1.00
ATOM    443  CB  ASN A 143      21.227  24.504   4.623  1.00  1.00
ATOM    444  CG  ASN A 143      21.073  23.752   3.326  1.00  1.00
ATOM    445  OD1 ASN A 143      21.182  22.521   3.212  1.00  2.00
ATOM    446  ND2 ASN A 143      20.754  24.414   2.188  1.00  1.00
ATOM    447  N   SER A 144      20.274  24.754   8.178  1.00  1.00
ATOM    448  CA  SER A 144      20.644  25.485   9.408  1.00  1.00
ATOM    449  C   SER A 144      19.677  25.120  10.538  1.00  1.00
ATOM    450  O   SER A 144      18.508  24.823  10.194  1.00  2.00
ATOM    451  CB  SER A 144      20.591  26.977   9.146  1.00  1.00
ATOM    452  OG  SER A 144      20.539  27.714  10.370  1.00  1.00
ATOM    453  N   VAL A 145      20.145  25.161  11.770  1.00  1.00
ATOM    454  CA  VAL A 145      19.276  24.866  12.921  1.00  1.00
ATOM    455  C   VAL A 145      18.574  26.175  13.354  1.00  2.00
ATOM    456  O   VAL A 145      17.891  26.262  14.392  1.00  2.00
ATOM    457  CB  VAL A 145      19.942  24.158  14.112  1.00  1.00
ATOM    458  CG1 VAL A 145      20.050  22.652  13.887  1.00  1.00
ATOM    459  CG2 VAL A 145      21.228  24.858  14.496  1.00  1.00
ATOM    460  N   ASP A 146      18.766  27.193  12.527  1.00  2.00
ATOM    461  CA  ASP A 146      18.115  28.511  12.712  1.00  2.00
ATOM    462  C   ASP A 146      16.941  28.334  11.708  1.00  1.00
ATOM    463  O   ASP A 146      17.049  28.629  10.504  1.00  1.00
ATOM    464  CB  ASP A 146      18.993  29.713  12.496  1.00  2.00
ATOM    465  CG  ASP A 146      18.324  31.056  12.706  1.00  3.00
ATOM    466  OD1 ASP A 146      17.101  31.088  13.007  1.00  3.00
ATOM    467  OD2 ASP A 146      18.982  32.112  12.579  1.00  3.00
ATOM    468  N   SER A 147      15.897  27.761  12.282  1.00  1.00
ATOM    469  CA  SER A 147      14.672  27.424  11.551  1.00  1.00
ATOM    470  C   SER A 147      14.046  28.592  10.781  1.00  1.00
ATOM    471  O   SER A 147      13.905  29.755  11.168  1.00  2.00
ATOM    472  CB  SER A 147      13.607  26.770  12.419  1.00  1.00
ATOM    473  OG  SER A 147      14.018  25.631  13.125  1.00  1.00
ATOM    474  N   VAL A 148      13.630  28.189   9.601  1.00  1.00
ATOM    475  CA  VAL A 148      12.946  28.978   8.568  1.00  1.00
ATOM    476  C   VAL A 148      11.563  29.331   9.125  1.00  2.00
ATOM    477  O   VAL A 148      11.016  30.404   8.846  1.00  2.00
ATOM    478  CB  VAL A 148      12.886  28.089   7.302  1.00  1.00
ATOM    479  CG1 VAL A 148      11.744  28.446   6.375  1.00  2.00
ATOM    480  CG2 VAL A 148      14.205  28.125   6.560  1.00  1.00
ATOM    481  N   LYS A 149      11.044  28.391   9.913  1.00  1.00
ATOM    482  CA  LYS A 149       9.743  28.530  10.540  1.00  1.00
ATOM    483  C   LYS A 149       9.588  27.589  11.734  1.00  1.00
ATOM    484  O   LYS A 149      10.001  26.428  11.583  1.00  1.00
ATOM    485  CB  LYS A 149       8.626  28.154   9.536  1.00  1.00
ATOM    486  CG  LYS A 149       7.269  28.531  10.138  1.00  1.00
ATOM    487  CD  LYS A 149       6.070  28.118   9.325  1.00  2.00
ATOM    488  CE  LYS A 149       6.019  28.582   7.876  1.00  2.00
ATOM    489  NZ  LYS A 149       4.721  28.157   7.290  1.00  2.00
ATOM    490  N   THR A 150       8.977  28.077  12.799  1.00  1.00
ATOM    491  CA  THR A 150       8.727  27.251  13.984  1.00  1.00
ATOM    492  C   THR A 150       7.303  27.458  14.505  1.00  1.00
ATOM    493  O   THR A 150       6.644  28.445  14.216  1.00  1.00
ATOM    494  CB  THR A 150       9.745  27.550  15.155  1.00  1.00
ATOM    495  OG1 THR A 150       9.283  28.867  15.611  1.00  2.00
ATOM    496  CG2 THR A 150      11.223  27.512  14.774  1.00  1.00
ATOM    497  N   VAL A 151       6.815  26.522  15.290  1.00  1.00
ATOM    498  CA  VAL A 151       5.508  26.507  15.939  1.00  1.00
ATOM    499  C   VAL A 151       5.690  25.920  17.365  1.00  1.00
ATOM    500  O   VAL A 151       6.356  24.888  17.561  1.00  1.00
ATOM    501  CB  VAL A 151       4.497  25.731  15.081  1.00  1.00
ATOM    502  CG1 VAL A 151       4.682  24.208  15.198  1.00  1.00
ATOM    503  CG2 VAL A 151       3.075  26.117  15.380  1.00  1.00
ATOM    504  N   PRO A 152       5.082  26.581  18.341  1.00  1.00
ATOM    505  CA  PRO A 152       5.150  26.148  19.745  1.00  1.00
ATOM    506  C   PRO A 152       4.645  24.725  19.899  1.00  1.00
ATOM    507  O   PRO A 152       3.692  24.260  19.255  1.00  1.00
ATOM    508  CB  PRO A 152       4.377  27.195  20.532  1.00  1.00
ATOM    509  CG  PRO A 152       4.237  28.378  19.609  1.00  1.00
ATOM    510  CD  PRO A 152       4.283  27.822  18.191  1.00  1.00
ATOM    511  N   TRP A 153       5.316  24.012  20.798  1.00  1.00
ATOM    512  CA  TRP A 153       4.941  22.606  21.069  1.00  1.00
ATOM    513  C   TRP A 153       5.322  22.304  22.514  1.00  1.00
ATOM    514  O   TRP A 153       5.950  23.141  23.193  1.00  2.00
ATOM    515  CB  TRP A 153       5.593  21.746  20.000  1.00  1.00
ATOM    516  CG  TRP A 153       5.464  20.268  20.146  1.00  2.00
ATOM    517  CD1 TRP A 153       4.332  19.512  20.052  1.00  1.00
ATOM    518  CD2 TRP A 153       6.546  19.360  20.430  1.00  2.00
ATOM    519  NE1 TRP A 153       4.637  18.189  20.247  1.00  2.00
ATOM    520  CE2 TRP A 153       5.984  18.064  20.484  1.00  2.00
ATOM    521  CE3 TRP A 153       7.908  19.520  20.638  1.00  2.00
ATOM    522  CZ2 TRP A 153       6.765  16.933  20.712  1.00  1.00
ATOM    523  CZ3 TRP A 153       8.677  18.399  20.878  1.00  2.00
ATOM    524  CH2 TRP A 153       8.122  17.125  20.907  1.00  1.00
ATOM    525  N   ASN A 154       4.960  21.124  22.968  1.00  2.00
ATOM    526  CA  ASN A 154       5.266  20.717  24.367  1.00  2.00
ATOM    527  C   ASN A 154       5.678  19.253  24.383  1.00  2.00
ATOM    528  O   ASN A 154       4.927  18.381  23.935  1.00  2.00
ATOM    529  CB  ASN A 154       4.052  21.075  25.195  1.00  2.00
ATOM    530  CG  ASN A 154       3.864  20.280  26.475  1.00  3.00
ATOM    531  OD1 ASN A 154       4.738  20.343  27.368  1.00  3.00
ATOM    532  ND2 ASN A 154       2.722  19.576  26.508  1.00  3.00
ATOM    533  N   SER A 155       6.876  19.046  24.894  1.00  2.00
ATOM    534  CA  SER A 155       7.461  17.706  24.992  1.00  1.00
ATOM    535  C   SER A 155       7.070  17.154  26.357  1.00  1.00
ATOM    536  O   SER A 155       7.353  17.813  27.369  1.00  2.00
ATOM    537  CB  SER A 155       8.976  17.726  24.791  1.00  1.00
ATOM    538  OG  SER A 155       9.419  16.374  24.772  1.00  2.00
TER     539      SER A 155 
