# Supplementary material for: Detection of circular permutations by Protein Language Models
Source: Comput Struct Biotechnol J. 2024 Dec 30;27:214–20. doi: 10.1016/j.csbj.2024.12.029 (PMC11757225; doi:10.1016/j.csbj.2024.12.029)
Supplement: Supplementary file 1 — Supplementary material [file mmc1.zip › Original_results/2PEL_3CNA/ICARUS/2pel_and_3cna/2pel_on_3cna/intermediate/alignments_level_2_4_PUs/ali_2pel_2_83_155-on-GChCqDmRIo/2pel_2_83_155_GChCqDmRIo.wpairs]

#Query In:   GChCqDmRIo.pdb A
#Target In:  2pel_2_83_155.pdb A
#Query Out:  GChCqDmRIo_query.pdb
#Target Out: 2pel_2_83_155_GChCqDmRIo.pdb
#41 82 73
 - | A:83:D | -
 - | A:84:G | -
 - | A:85:I | -
 - | A:86:I | -
 - | A:87:F | -
 - | A:88:F | -
 - | A:89:I | -
 - | A:90:A | -
 - | A:91:P | -
 - | A:92:E | -
 - | A:93:D | -
 - | A:94:T | -
 - | A:95:Q | -
 - | A:96:I | -
 - | A:97:P | -
 - | A:98:A | -
 - | A:99:G | -
 - | A:100:S | -
 - | A:101:I | -
 - | A:102:G | -
 - | A:103:G | -
 - | A:104:G | -
 - | A:105:T | -
 - | A:106:L | -
 - | A:107:G | -
 - | A:108:V | -
 - | A:109:S | -
 - | A:110:D | -
 - | A:111:T | -
 - | A:112:K | -
 - | A:113:G | -
 - | A:114:A | -
A:1:A | - | -
A:2:D | A:115:G | *
A:3:T | A:116:H | *
A:4:I | A:117:F | *
A:5:V | A:118:V | *
A:6:A | A:119:G | *
A:7:V | A:120:V | *
A:8:E | A:121:E | *
A:9:L | A:122:F | *
A:10:D | A:123:D | *
A:11:T | A:124:T | *
A:12:Y | A:125:Y | *
A:13:P | A:126:S | *
A:14:N | A:127:N | *
A:15:T | A:128:S | *
A:16:D | A:129:E | *
A:17:I | A:130:Y | *
A:18:G | A:131:N | *
A:19:D | A:132:D | *
A:20:P | A:133:P | *
A:21:S | A:134:P | *
A:22:Y | A:135:T | *
A:23:P | A:136:D | *
A:24:H | A:137:H | *
A:25:I | A:138:V | *
A:26:G | A:139:G | *
A:27:I | A:140:I | *
A:28:D | A:141:D | *
A:29:I | A:142:V | *
A:30:K | A:143:N | *
A:31:S | A:144:S | *
A:32:V | A:145:V | *
A:33:R | A:146:D | *
A:34:S | A:147:S | *
A:35:K | A:148:V | *
A:36:K | A:149:K | *
A:37:T | A:150:T | *
A:38:A | A:151:V | *
A:39:K | A:152:P | *
A:40:W | A:153:W | *
A:41:N | A:154:N | *
A:42:M | A:155:S | *
A:119:S | - | -
A:120:T | - | -
A:121:H | - | -
A:122:Q | - | -
A:160:S | - | -
A:161:S | - | -
A:162:N | - | -
A:163:G | - | -
A:164:S | - | -
A:165:P | - | -
A:208:D | - | -
A:209:G | - | -
A:210:I | - | -
A:211:A | - | -
A:212:F | - | -
A:213:F | - | -
A:214:I | - | -
A:215:S | - | -
A:216:N | - | -
A:217:I | - | -
A:218:D | - | -
A:219:S | - | -
A:220:S | - | -
A:221:I | - | -
A:222:P | - | -
A:223:S | - | -
A:224:G | - | -
A:225:S | - | -
A:226:T | - | -
A:227:G | - | -
A:228:R | - | -
A:229:L | - | -
A:230:L | - | -
A:231:G | - | -
A:232:L | - | -
A:233:F | - | -
A:234:P | - | -
A:235:D | - | -
A:236:A | - | -
A:237:N | - | -
