# Supplementary material for: Detection of circular permutations by Protein Language Models
Source: Comput Struct Biotechnol J. 2024 Dec 30;27:214–20. doi: 10.1016/j.csbj.2024.12.029 (PMC11757225; doi:10.1016/j.csbj.2024.12.029)
Supplement: Supplementary file 1 — Supplementary material [file mmc1.zip › Original_results/2PEL_3CNA/ICARUS/2pel_and_3cna/2pel_on_3cna/intermediate/alignments_level_2_4_PUs/ali_2pel_2_83_155-on-GChCqDmRIo/2pel_2_83_155_GChCqDmRIo_conect.pdb]

REMARK  File written by Kpax 5.0.5 on Wed Jun 12 18:31:01 2024.
REMARK  Query:      GChCqDmRIo
ATOM      1  N   ALA A   1      29.489  21.099   0.203  1.00  0.00
ATOM      2  CA  ALA A   1      29.759  20.207   1.338  1.00  0.00
ATOM      3  C   ALA A   1      28.522  19.333   1.635  1.00  0.00
ATOM      4  O   ALA A   1      27.777  18.960   0.734  1.00  0.00
ATOM      5  CB  ALA A   1      30.095  21.040   2.592  1.00  0.00
ATOM      6  N   ASP A   2      28.378  19.065   2.928  1.00  0.00
ATOM      7  CA  ASP A   2      27.255  18.253   3.413  1.00  0.00
ATOM      8  C   ASP A   2      26.053  19.182   3.684  1.00  0.00
ATOM      9  O   ASP A   2      26.133  20.122   4.468  1.00  0.00
ATOM     10  CB  ASP A   2      27.644  17.542   4.720  1.00  0.00
ATOM     11  CG  ASP A   2      26.972  16.162   4.812  1.00  0.00
ATOM     12  OD1 ASP A   2      25.715  16.146   4.901  1.00  0.00
ATOM     13  OD2 ASP A   2      27.752  15.170   4.800  1.00  0.00
ATOM     14  N   THR A   3      24.983  18.851   2.973  1.00  0.00
ATOM     15  CA  THR A   3      23.748  19.646   3.081  1.00  0.00
ATOM     16  C   THR A   3      22.678  18.752   3.739  1.00  0.00
ATOM     17  O   THR A   3      22.784  17.527   3.738  1.00  0.00
ATOM     18  CB  THR A   3      23.318  20.083   1.669  1.00  0.00
ATOM     19  OG1 THR A   3      21.894  20.082   1.574  1.00  0.00
ATOM     20  CG2 THR A   3      23.864  19.073   0.640  1.00  0.00
ATOM     21  N   ILE A   4      21.687  19.438   4.286  1.00  0.00
ATOM     22  CA  ILE A   4      20.555  18.768   4.926  1.00  0.00
ATOM     23  C   ILE A   4      19.363  19.751   4.935  1.00  0.00
ATOM     24  O   ILE A   4      19.556  20.963   4.897  1.00  0.00
ATOM     25  CB  ILE A   4      20.873  18.299   6.352  1.00  0.00
ATOM     26  CG1 ILE A   4      20.693  19.444   7.364  1.00  0.00
ATOM     27  CG2 ILE A   4      22.302  17.732   6.415  1.00  0.00
ATOM     28  CD1 ILE A   4      20.949  20.791   6.659  1.00  0.00
ATOM     29  N   VAL A   5      18.201  19.137   4.966  1.00  0.00
ATOM     30  CA  VAL A   5      16.900  19.813   5.076  1.00  0.00
ATOM     31  C   VAL A   5      16.096  18.828   5.960  1.00  0.00
ATOM     32  O   VAL A   5      16.013  17.644   5.627  1.00  0.00
ATOM     33  CB  VAL A   5      16.222  19.965   3.706  1.00  0.00
ATOM     34  CG1 VAL A   5      14.794  20.526   3.850  1.00  0.00
ATOM     35  CG2 VAL A   5      17.048  20.902   2.804  1.00  0.00
ATOM     36  N   ALA A   6      15.671  19.316   7.118  1.00  0.00
ATOM     37  CA  ALA A   6      14.997  18.419   8.069  1.00  0.00
ATOM     38  C   ALA A   6      13.975  19.212   8.910  1.00  0.00
ATOM     39  O   ALA A   6      13.861  20.429   8.795  1.00  0.00
ATOM     40  CB  ALA A   6      16.040  17.754   8.990  1.00  0.00
ATOM     41  N   VAL A   7      13.266  18.418   9.692  1.00  0.00
ATOM     42  CA  VAL A   7      12.238  18.884  10.626  1.00  0.00
ATOM     43  C   VAL A   7      12.738  18.528  12.046  1.00  0.00
ATOM     44  O   VAL A   7      13.028  17.368  12.335  1.00  0.00
ATOM     45  CB  VAL A   7      10.915  18.149  10.339  1.00  0.00
ATOM     46  CG1 VAL A   7      10.883  17.642   8.887  1.00  0.00
ATOM     47  CG2 VAL A   7      10.734  16.984  11.328  1.00  0.00
ATOM     48  N   GLU A   8      12.864  19.575  12.853  1.00  0.00
ATOM     49  CA  GLU A   8      13.439  19.423  14.188  1.00  0.00
ATOM     50  C   GLU A   8      12.397  19.481  15.319  1.00  0.00
ATOM     51  O   GLU A   8      11.479  20.295  15.308  1.00  0.00
ATOM     52  CB  GLU A   8      14.520  20.497  14.434  1.00  0.00
ATOM     53  CG  GLU A   8      14.018  21.451  15.537  1.00  0.00
ATOM     54  CD  GLU A   8      14.932  22.688  15.609  1.00  0.00
ATOM     55  OE1 GLU A   8      16.109  22.482  16.008  1.00  0.00
ATOM     56  OE2 GLU A   8      14.409  23.781  15.265  1.00  0.00
ATOM     57  N   LEU A   9      12.671  18.623  16.295  1.00  0.00
ATOM     58  CA  LEU A   9      11.914  18.585  17.552  1.00  0.00
ATOM     59  C   LEU A   9      12.839  19.138  18.664  1.00  0.00
ATOM     60  O   LEU A   9      13.624  18.399  19.253  1.00  0.00
ATOM     61  CB  LEU A   9      11.530  17.134  17.902  1.00  0.00
ATOM     62  CG  LEU A   9      11.231  16.336  16.620  1.00  0.00
ATOM     63  CD1 LEU A   9      10.529  15.012  16.977  1.00  0.00
ATOM     64  CD2 LEU A   9      10.346  17.168  15.674  1.00  0.00
ATOM     65  N   ASP A  10      12.712  20.444  18.853  1.00  0.00
ATOM     66  CA  ASP A  10      13.559  21.160  19.815  1.00  0.00
ATOM     67  C   ASP A  10      12.818  21.330  21.154  1.00  0.00
ATOM     68  O   ASP A  10      11.961  22.200  21.297  1.00  0.00
ATOM     69  CB  ASP A  10      13.913  22.545  19.234  1.00  0.00
ATOM     70  CG  ASP A  10      15.436  22.760  19.256  1.00  0.00
ATOM     71  OD1 ASP A  10      16.000  22.880  18.135  1.00  0.00
ATOM     72  OD2 ASP A  10      15.973  22.803  20.395  1.00  0.00
ATOM     73  N   THR A  11      13.210  20.476  22.095  1.00  0.00
ATOM     74  CA  THR A  11      12.602  20.524  23.434  1.00  0.00
ATOM     75  C   THR A  11      13.354  21.563  24.291  1.00  0.00
ATOM     76  O   THR A  11      12.927  21.912  25.389  1.00  0.00
ATOM     77  CB  THR A  11      12.683  19.140  24.104  1.00  0.00
ATOM     78  OG1 THR A  11      14.038  18.918  24.503  1.00  0.00
ATOM     79  CG2 THR A  11      12.290  18.031  23.111  1.00  0.00
ATOM     80  N   TYR A  12      14.478  22.002  23.728  1.00  0.00
ATOM     81  CA  TYR A  12      15.348  22.941  24.438  1.00  0.00
ATOM     82  C   TYR A  12      15.490  24.287  23.707  1.00  0.00
ATOM     83  O   TYR A  12      16.160  24.396  22.682  1.00  0.00
ATOM     84  CB  TYR A  12      16.751  22.326  24.644  1.00  0.00
ATOM     85  CG  TYR A  12      17.399  23.057  25.839  1.00  0.00
ATOM     86  CD1 TYR A  12      17.643  22.370  27.032  1.00  0.00
ATOM     87  CD2 TYR A  12      17.820  24.384  25.687  1.00  0.00
ATOM     88  CE1 TYR A  12      18.292  23.023  28.088  1.00  0.00
ATOM     89  CE2 TYR A  12      18.469  25.035  26.742  1.00  0.00
ATOM     90  CZ  TYR A  12      18.726  24.345  27.933  1.00  0.00
ATOM     91  OH  TYR A  12      19.371  24.997  28.992  1.00  0.00
ATOM     92  N   PRO A  13      14.848  25.286  24.314  1.00  0.00
ATOM     93  CA  PRO A  13      14.910  26.642  23.761  1.00  0.00
ATOM     94  C   PRO A  13      16.341  27.205  23.874  1.00  0.00
ATOM     95  O   PRO A  13      16.833  27.470  24.971  1.00  0.00
ATOM     96  CB  PRO A  13      13.964  27.502  24.614  1.00  0.00
ATOM     97  CG  PRO A  13      13.438  26.609  25.744  1.00  0.00
ATOM     98  CD  PRO A  13      14.005  25.202  25.514  1.00  0.00
ATOM     99  N   ASN A  14      16.950  27.384  22.706  1.00  0.00
ATOM    100  CA  ASN A  14      18.290  27.986  22.651  1.00  0.00
ATOM    101  C   ASN A  14      18.191  29.293  21.830  1.00  0.00
ATOM    102  O   ASN A  14      18.430  29.295  20.625  1.00  0.00
ATOM    103  CB  ASN A  14      19.323  27.034  22.038  1.00  0.00
ATOM    104  CG  ASN A  14      19.272  25.638  22.680  1.00  0.00
ATOM    105  OD1 ASN A  14      19.096  24.628  21.998  1.00  0.00
ATOM    106  ND2 ASN A  14      19.478  25.635  23.995  1.00  0.00
ATOM    107  N   THR A  15      17.788  30.327  22.553  1.00  0.00
ATOM    108  CA  THR A  15      17.495  31.645  21.983  1.00  0.00
ATOM    109  C   THR A  15      18.785  32.287  21.439  1.00  0.00
ATOM    110  O   THR A  15      18.749  33.185  20.601  1.00  0.00
ATOM    111  CB  THR A  15      16.924  32.563  23.088  1.00  0.00
ATOM    112  OG1 THR A  15      17.868  32.552  24.164  1.00  0.00
ATOM    113  CG2 THR A  15      15.590  32.008  23.617  1.00  0.00
ATOM    114  N   ASP A  16      19.895  31.784  21.977  1.00  0.00
ATOM    115  CA  ASP A  16      21.190  32.315  21.521  1.00  0.00
ATOM    116  C   ASP A  16      21.232  32.271  19.984  1.00  0.00
ATOM    117  O   ASP A  16      21.264  33.308  19.323  1.00  0.00
ATOM    118  CB  ASP A  16      22.342  31.512  22.146  1.00  0.00
ATOM    119  CG  ASP A  16      23.467  32.480  22.560  1.00  0.00
ATOM    120  OD1 ASP A  16      23.218  33.251  23.525  1.00  0.00
ATOM    121  OD2 ASP A  16      24.526  32.411  21.881  1.00  0.00
ATOM    122  N   ILE A  17      21.200  31.043  19.473  1.00  0.00
ATOM    123  CA  ILE A  17      21.175  30.862  18.013  1.00  0.00
ATOM    124  C   ILE A  17      19.744  31.052  17.473  1.00  0.00
ATOM    125  O   ILE A  17      19.197  30.180  16.800  1.00  0.00
ATOM    126  CB  ILE A  17      21.693  29.459  17.649  1.00  0.00
ATOM    127  CG1 ILE A  17      20.766  28.384  18.244  1.00  0.00
ATOM    128  CG2 ILE A  17      23.136  29.265  18.147  1.00  0.00
ATOM    129  CD1 ILE A  17      21.327  26.980  17.949  1.00  0.00
ATOM    130  N   GLY A  18      19.200  32.220  17.802  1.00  0.00
ATOM    131  CA  GLY A  18      17.859  32.579  17.324  1.00  0.00
ATOM    132  C   GLY A  18      16.864  31.440  17.612  1.00  0.00
ATOM    133  O   GLY A  18      15.878  31.263  16.897  1.00  0.00
ATOM    134  N   ASP A  19      17.164  30.722  18.689  1.00  0.00
ATOM    135  CA  ASP A  19      16.234  29.664  19.141  1.00  0.00
ATOM    136  C   ASP A  19      15.236  30.338  20.111  1.00  0.00
ATOM    137  O   ASP A  19      15.632  31.155  20.941  1.00  0.00
ATOM    138  CB  ASP A  19      17.047  28.593  19.886  1.00  0.00
ATOM    139  CG  ASP A  19      16.662  27.166  19.470  1.00  0.00
ATOM    140  OD1 ASP A  19      15.753  27.029  18.609  1.00  0.00
ATOM    141  OD2 ASP A  19      17.306  26.248  20.054  1.00  0.00
ATOM    142  N   PRO A  20      13.964  29.997  19.920  1.00  0.00
ATOM    143  CA  PRO A  20      12.902  30.611  20.717  1.00  0.00
ATOM    144  C   PRO A  20      13.033  30.311  22.221  1.00  0.00
ATOM    145  O   PRO A  20      13.965  29.642  22.658  1.00  0.00
ATOM    146  CB  PRO A  20      11.568  30.082  20.175  1.00  0.00
ATOM    147  CG  PRO A  20      11.905  29.089  19.056  1.00  0.00
ATOM    148  CD  PRO A  20      13.433  29.057  18.922  1.00  0.00
ATOM    149  N   SER A  21      12.061  30.863  22.931  1.00  0.00
ATOM    150  CA  SER A  21      11.955  30.804  24.383  1.00  0.00
ATOM    151  C   SER A  21      11.331  29.508  24.919  1.00  0.00
ATOM    152  O   SER A  21      11.116  29.382  26.131  1.00  0.00
ATOM    153  CB  SER A  21      11.090  31.994  24.867  1.00  0.00
ATOM    154  OG  SER A  21      10.237  32.353  23.774  1.00  0.00
ATOM    155  N   TYR A  22      11.022  28.576  24.019  1.00  0.00
ATOM    156  CA  TYR A  22      10.368  27.343  24.479  1.00  0.00
ATOM    157  C   TYR A  22      10.579  26.166  23.512  1.00  0.00
ATOM    158  O   TYR A  22      10.734  26.351  22.308  1.00  0.00
ATOM    159  CB  TYR A  22       8.869  27.552  24.734  1.00  0.00
ATOM    160  CG  TYR A  22       8.224  28.404  23.628  1.00  0.00
ATOM    161  CD1 TYR A  22       7.561  27.795  22.556  1.00  0.00
ATOM    162  CD2 TYR A  22       8.388  29.795  23.644  1.00  0.00
ATOM    163  CE1 TYR A  22       7.040  28.576  21.516  1.00  0.00
ATOM    164  CE2 TYR A  22       7.869  30.575  22.605  1.00  0.00
ATOM    165  CZ  TYR A  22       7.215  29.965  21.527  1.00  0.00
ATOM    166  OH  TYR A  22       6.695  30.754  20.494  1.00  0.00
ATOM    167  N   PRO A  23      10.548  24.974  24.110  1.00  0.00
ATOM    168  CA  PRO A  23      10.692  23.740  23.332  1.00  0.00
ATOM    169  C   PRO A  23       9.645  23.681  22.204  1.00  0.00
ATOM    170  O   PRO A  23       8.452  23.872  22.427  1.00  0.00
ATOM    171  CB  PRO A  23      10.506  22.573  24.308  1.00  0.00
ATOM    172  CG  PRO A  23      10.367  23.182  25.709  1.00  0.00
ATOM    173  CD  PRO A  23      10.425  24.708  25.550  1.00  0.00
ATOM    174  N   HIS A  24      10.183  23.476  21.003  1.00  0.00
ATOM    175  CA  HIS A  24       9.357  23.558  19.793  1.00  0.00
ATOM    176  C   HIS A  24       9.841  22.618  18.668  1.00  0.00
ATOM    177  O   HIS A  24      10.837  21.916  18.804  1.00  0.00
ATOM    178  CB  HIS A  24       9.512  25.000  19.238  1.00  0.00
ATOM    179  CG  HIS A  24      10.972  25.264  19.006  1.00  0.00
ATOM    180  ND1 HIS A  24      11.857  25.345  20.063  1.00  0.00
ATOM    181  CD2 HIS A  24      11.649  25.481  17.835  1.00  0.00
ATOM    182  CE1 HIS A  24      13.043  25.591  19.512  1.00  0.00
ATOM    183  NE2 HIS A  24      12.961  25.681  18.186  1.00  0.00
ATOM    184  N   ILE A  25       9.093  22.720  17.576  1.00  0.00
ATOM    185  CA  ILE A  25       9.383  21.987  16.338  1.00  0.00
ATOM    186  C   ILE A  25       9.530  22.995  15.178  1.00  0.00
ATOM    187  O   ILE A  25       8.706  23.899  15.027  1.00  0.00
ATOM    188  CB  ILE A  25       8.215  21.023  16.041  1.00  0.00
ATOM    189  CG1 ILE A  25       6.927  21.558  16.699  1.00  0.00
ATOM    190  CG2 ILE A  25       8.548  19.635  16.626  1.00  0.00
ATOM    191  CD1 ILE A  25       6.158  22.458  15.715  1.00  0.00
ATOM    192  N   GLY A  26      10.605  22.822  14.412  1.00  0.00
ATOM    193  CA  GLY A  26      10.865  23.752  13.304  1.00  0.00
ATOM    194  C   GLY A  26      11.535  23.057  12.105  1.00  0.00
ATOM    195  O   GLY A  26      12.167  22.012  12.244  1.00  0.00
ATOM    196  N   ILE A  27      11.344  23.697  10.956  1.00  0.00
ATOM    197  CA  ILE A  27      11.890  23.201   9.687  1.00  0.00
ATOM    198  C   ILE A  27      13.221  23.922   9.387  1.00  0.00
ATOM    199  O   ILE A  27      13.251  25.131   9.167  1.00  0.00
ATOM    200  CB  ILE A  27      10.904  23.479   8.536  1.00  0.00
ATOM    201  CG1 ILE A  27      10.088  22.212   8.221  1.00  0.00
ATOM    202  CG2 ILE A  27      11.672  23.942   7.284  1.00  0.00
ATOM    203  CD1 ILE A  27       8.623  22.412   8.653  1.00  0.00
ATOM    204  N   ASP A  28      14.277  23.116   9.401  1.00  0.00
ATOM    205  CA  ASP A  28      15.622  23.648   9.146  1.00  0.00
ATOM    206  C   ASP A  28      16.027  23.404   7.679  1.00  0.00
ATOM    207  O   ASP A  28      16.035  22.268   7.209  1.00  0.00
ATOM    208  CB  ASP A  28      16.639  22.963  10.079  1.00  0.00
ATOM    209  CG  ASP A  28      16.293  23.251  11.551  1.00  0.00
ATOM    210  OD1 ASP A  28      16.618  22.356  12.378  1.00  0.00
ATOM    211  OD2 ASP A  28      15.727  24.351  11.791  1.00  0.00
ATOM    212  N   ILE A  29      16.371  24.509   7.026  1.00  0.00
ATOM    213  CA  ILE A  29      16.829  24.443   5.629  1.00  0.00
ATOM    214  C   ILE A  29      18.319  24.848   5.597  1.00  0.00
ATOM    215  O   ILE A  29      18.651  26.028   5.702  1.00  0.00
ATOM    216  CB  ILE A  29      16.022  25.418   4.751  1.00  0.00
ATOM    217  CG1 ILE A  29      14.574  25.524   5.264  1.00  0.00
ATOM    218  CG2 ILE A  29      16.022  24.935   3.287  1.00  0.00
ATOM    219  CD1 ILE A  29      13.833  24.199   5.005  1.00  0.00
ATOM    220  N   LYS A  30      19.161  23.825   5.481  1.00  0.00
ATOM    221  CA  LYS A  30      20.611  24.078   5.481  1.00  0.00
ATOM    222  C   LYS A  30      20.993  24.867   6.751  1.00  0.00
ATOM    223  O   LYS A  30      22.163  25.187   6.960  1.00  0.00
ATOM    224  CB  LYS A  30      21.007  24.901   4.241  1.00  0.00
ATOM    225  CG  LYS A  30      20.647  24.164   2.940  1.00  0.00
ATOM    226  CD  LYS A  30      21.749  24.377   1.886  1.00  0.00
ATOM    227  CE  LYS A  30      21.928  25.874   1.578  1.00  0.00
ATOM    228  NZ  LYS A  30      22.571  26.048   0.267  1.00  0.00
ATOM    229  N   SER A  31      19.969  25.171   7.544  1.00  0.00
ATOM    230  CA  SER A  31      20.190  25.967   8.759  1.00  0.00
ATOM    231  C   SER A  31      19.376  25.434   9.952  1.00  0.00
ATOM    232  O   SER A  31      18.251  24.963   9.796  1.00  0.00
ATOM    233  CB  SER A  31      19.804  27.437   8.492  1.00  0.00
ATOM    234  OG  SER A  31      20.066  28.174   9.690  1.00  0.00
ATOM    235  N   VAL A  32      19.997  25.561  11.120  1.00  0.00
ATOM    236  CA  VAL A  32      19.354  25.142  12.376  1.00  0.00
ATOM    237  C   VAL A  32      18.215  26.131  12.713  1.00  0.00
ATOM    238  O   VAL A  32      17.157  25.737  13.196  1.00  0.00
ATOM    239  CB  VAL A  32      20.403  25.171  13.507  1.00  0.00
ATOM    240  CG1 VAL A  32      20.123  24.052  14.525  1.00  0.00
ATOM    241  CG2 VAL A  32      21.813  25.004  12.909  1.00  0.00
ATOM    242  N   ARG A  33      18.507  27.390  12.413  1.00  0.00
ATOM    243  CA  ARG A  33      17.560  28.487  12.629  1.00  0.00
ATOM    244  C   ARG A  33      16.288  28.310  11.778  1.00  0.00
ATOM    245  O   ARG A  33      16.113  28.975  10.758  1.00  0.00
ATOM    246  CB  ARG A  33      18.241  29.823  12.275  1.00  0.00
ATOM    247  CG  ARG A  33      19.601  29.926  12.992  1.00  0.00
ATOM    248  CD  ARG A  33      20.084  31.386  12.952  1.00  0.00
ATOM    249  NE  ARG A  33      21.431  31.498  13.531  1.00  0.00
ATOM    250  CZ  ARG A  33      21.633  32.326  14.553  1.00  0.00
ATOM    251  NH1 ARG A  33      20.634  33.089  14.990  1.00  0.00
ATOM    252  NH2 ARG A  33      22.823  32.386  15.141  1.00  0.00
ATOM    253  N   SER A  34      15.452  27.397  12.255  1.00  0.00
ATOM    254  CA  SER A  34      14.190  27.074  11.586  1.00  0.00
ATOM    255  C   SER A  34      13.643  28.290  10.816  1.00  0.00
ATOM    256  O   SER A  34      13.743  29.429  11.266  1.00  0.00
ATOM    257  CB  SER A  34      13.148  26.615  12.627  1.00  0.00
ATOM    258  OG  SER A  34      13.854  26.204  13.801  1.00  0.00
ATOM    259  N   LYS A  35      13.049  27.969   9.670  1.00  0.00
ATOM    260  CA  LYS A  35      12.402  29.008   8.854  1.00  0.00
ATOM    261  C   LYS A  35      11.009  29.314   9.444  1.00  0.00
ATOM    262  O   LYS A  35      10.490  30.418   9.298  1.00  0.00
ATOM    263  CB  LYS A  35      12.273  28.528   7.398  1.00  0.00
ATOM    264  CG  LYS A  35      13.512  28.957   6.590  1.00  0.00
ATOM    265  CD  LYS A  35      14.802  28.584   7.342  1.00  0.00
ATOM    266  CE  LYS A  35      15.999  28.583   6.373  1.00  0.00
ATOM    267  NZ  LYS A  35      16.666  29.892   6.386  1.00  0.00
ATOM    268  N   LYS A  36      10.492  28.294  10.115  1.00  0.00
ATOM    269  CA  LYS A  36       9.207  28.383  10.812  1.00  0.00
ATOM    270  C   LYS A  36       9.282  27.547  12.106  1.00  0.00
ATOM    271  O   LYS A  36      10.164  26.704  12.262  1.00  0.00
ATOM    272  CB  LYS A  36       8.051  27.894   9.923  1.00  0.00
ATOM    273  CG  LYS A  36       6.871  28.878  10.032  1.00  0.00
ATOM    274  CD  LYS A  36       5.667  28.379   9.214  1.00  0.00
ATOM    275  CE  LYS A  36       4.429  29.242   9.525  1.00  0.00
ATOM    276  NZ  LYS A  36       4.814  30.655   9.637  1.00  0.00
ATOM    277  N   THR A  37       8.340  27.842  12.995  1.00  0.00
ATOM    278  CA  THR A  37       8.293  27.142  14.287  1.00  0.00
ATOM    279  C   THR A  37       6.856  27.168  14.844  1.00  0.00
ATOM    280  O   THR A  37       5.985  27.870  14.336  1.00  0.00
ATOM    281  CB  THR A  37       9.243  27.837  15.285  1.00  0.00
ATOM    282  OG1 THR A  37       8.429  28.517  16.247  1.00  0.00
ATOM    283  CG2 THR A  37      10.077  28.906  14.551  1.00  0.00
ATOM    284  N   ALA A  38       6.681  26.377  15.898  1.00  0.00
ATOM    285  CA  ALA A  38       5.362  26.275  16.539  1.00  0.00
ATOM    286  C   ALA A  38       5.529  25.745  17.974  1.00  0.00
ATOM    287  O   ALA A  38       6.081  24.667  18.194  1.00  0.00
ATOM    288  CB  ALA A  38       4.445  25.337  15.732  1.00  0.00
ATOM    289  N   LYS A  39       5.017  26.537  18.917  1.00  0.00
ATOM    290  CA  LYS A  39       5.074  26.085  20.319  1.00  0.00
ATOM    291  C   LYS A  39       4.696  24.591  20.367  1.00  0.00
ATOM    292  O   LYS A  39       3.788  24.149  19.666  1.00  0.00
ATOM    293  CB  LYS A  39       4.121  26.916  21.193  1.00  0.00
ATOM    294  CG  LYS A  39       4.481  26.738  22.681  1.00  0.00
ATOM    295  CD  LYS A  39       4.333  28.075  23.428  1.00  0.00
ATOM    296  CE  LYS A  39       2.860  28.296  23.823  1.00  0.00
ATOM    297  NZ  LYS A  39       2.717  29.566  24.548  1.00  0.00
ATOM    298  N   TRP A  40       5.448  23.876  21.194  1.00  0.00
ATOM    299  CA  TRP A  40       5.265  22.419  21.305  1.00  0.00
ATOM    300  C   TRP A  40       5.432  21.998  22.777  1.00  0.00
ATOM    301  O   TRP A  40       6.537  21.961  23.311  1.00  0.00
ATOM    302  CB  TRP A  40       6.325  21.735  20.427  1.00  0.00
ATOM    303  CG  TRP A  40       6.506  20.280  20.724  1.00  0.00
ATOM    304  CD1 TRP A  40       5.648  19.450  21.327  1.00  0.00
ATOM    305  CD2 TRP A  40       7.681  19.525  20.402  1.00  0.00
ATOM    306  NE1 TRP A  40       6.195  18.184  21.382  1.00  0.00
ATOM    307  CE2 TRP A  40       7.415  18.228  20.855  1.00  0.00
ATOM    308  CE3 TRP A  40       8.907  19.824  19.797  1.00  0.00
ATOM    309  CZ2 TRP A  40       8.373  17.221  20.696  1.00  0.00
ATOM    310  CZ3 TRP A  40       9.871  18.820  19.645  1.00  0.00
ATOM    311  CH2 TRP A  40       9.606  17.525  20.107  1.00  0.00
ATOM    312  N   ASN A  41       4.280  21.671  23.355  1.00  0.00
ATOM    313  CA  ASN A  41       4.258  21.209  24.748  1.00  0.00
ATOM    314  C   ASN A  41       4.593  19.705  24.800  1.00  0.00
ATOM    315  O   ASN A  41       3.732  18.850  24.607  1.00  0.00
ATOM    316  CB  ASN A  41       2.877  21.465  25.373  1.00  0.00
ATOM    317  CG  ASN A  41       2.623  22.973  25.545  1.00  0.00
ATOM    318  OD1 ASN A  41       1.604  23.503  25.105  1.00  0.00
ATOM    319  ND2 ASN A  41       3.572  23.604  26.232  1.00  0.00
ATOM    320  N   MET A  42       5.872  19.468  25.058  1.00  0.00
ATOM    321  CA  MET A  42       6.406  18.102  25.135  1.00  0.00
ATOM    322  C   MET A  42       5.725  17.329  26.280  1.00  0.00
ATOM    323  O   MET A  42       5.211  17.922  27.227  1.00  0.00
ATOM    324  CB  MET A  42       7.923  18.197  25.396  1.00  0.00
ATOM    325  CG  MET A  42       8.459  16.884  25.993  1.00  0.00
ATOM    326  SD  MET A  42      10.161  17.005  26.601  1.00  0.00
ATOM    327  CE  MET A  42      10.037  17.608  28.304  1.00  0.00
ATOM    328  N   SER A 119       3.295  10.616 -17.769  1.00  0.00
ATOM    329  CA  SER A 119       2.044  10.325 -18.479  1.00  0.00
ATOM    330  C   SER A 119       2.037   8.862 -18.956  1.00  0.00
ATOM    331  O   SER A 119       1.112   8.435 -19.647  1.00  0.00
ATOM    332  CB  SER A 119       1.887  11.289 -19.669  1.00  0.00
ATOM    333  OG  SER A 119       0.520  11.275 -20.083  1.00  0.00
ATOM    334  N   THR A 120       3.078   8.145 -18.538  1.00  0.00
ATOM    335  CA  THR A 120       3.159   6.712 -18.867  1.00  0.00
ATOM    336  C   THR A 120       2.146   5.964 -17.969  1.00  0.00
ATOM    337  O   THR A 120       1.699   4.869 -18.294  1.00  0.00
ATOM    338  CB  THR A 120       4.566   6.157 -18.582  1.00  0.00
ATOM    339  OG1 THR A 120       5.529   7.017 -19.189  1.00  0.00
ATOM    340  CG2 THR A 120       4.703   4.747 -19.185  1.00  0.00
ATOM    341  N   HIS A 121       1.846   6.645 -16.869  1.00  0.00
ATOM    342  CA  HIS A 121       0.918   6.105 -15.875  1.00  0.00
ATOM    343  C   HIS A 121       1.442   4.767 -15.323  1.00  0.00
ATOM    344  O   HIS A 121       0.756   3.748 -15.379  1.00  0.00
ATOM    345  CB  HIS A 121      -0.495   5.964 -16.447  1.00  0.00
ATOM    346  CG  HIS A 121      -0.494   5.685 -17.917  1.00  0.00
ATOM    347  ND1 HIS A 121      -0.321   6.683 -18.854  1.00  0.00
ATOM    348  CD2 HIS A 121      -0.640   4.480 -18.561  1.00  0.00
ATOM    349  CE1 HIS A 121      -0.381   6.065 -20.032  1.00  0.00
ATOM    350  NE2 HIS A 121      -0.566   4.753 -19.902  1.00  0.00
ATOM    351  N   GLN A 122       2.666   4.834 -14.806  1.00  0.00
ATOM    352  CA  GLN A 122       3.266   3.648 -14.176  1.00  0.00
ATOM    353  C   GLN A 122       3.436   3.941 -12.666  1.00  0.00
ATOM    354  O   GLN A 122       2.863   3.264 -11.820  1.00  0.00
ATOM    355  CB  GLN A 122       4.657   3.353 -14.769  1.00  0.00
ATOM    356  CG  GLN A 122       4.824   4.055 -16.125  1.00  0.00
ATOM    357  CD  GLN A 122       6.135   3.627 -16.808  1.00  0.00
ATOM    358  OE1 GLN A 122       6.115   2.880 -17.786  1.00  0.00
ATOM    359  NE2 GLN A 122       7.233   4.163 -16.283  1.00  0.00
ATOM    360  N   SER A 160      22.457   4.459  29.637  1.00  0.00
ATOM    361  CA  SER A 160      23.105   3.397  30.410  1.00  0.00
ATOM    362  C   SER A 160      22.168   2.204  30.677  1.00  0.00
ATOM    363  O   SER A 160      20.957   2.297  30.490  1.00  0.00
ATOM    364  CB  SER A 160      23.647   3.947  31.742  1.00  0.00
ATOM    365  OG  SER A 160      24.283   2.867  32.434  1.00  0.00
ATOM    366  N   SER A 161      22.813   1.134  31.113  1.00  0.00
ATOM    367  CA  SER A 161      22.196  -0.149  31.424  1.00  0.00
ATOM    368  C   SER A 161      20.890  -0.031  32.222  1.00  0.00
ATOM    369  O   SER A 161      19.848  -0.546  31.813  1.00  0.00
ATOM    370  CB  SER A 161      23.200  -1.025  32.202  1.00  0.00
ATOM    371  OG  SER A 161      23.770  -1.973  31.299  1.00  0.00
ATOM    372  N   ASN A 162      20.999   0.630  33.372  1.00  0.00
ATOM    373  CA  ASN A 162      19.809   0.782  34.233  1.00  0.00
ATOM    374  C   ASN A 162      18.772   1.623  33.456  1.00  0.00
ATOM    375  O   ASN A 162      17.625   1.231  33.270  1.00  0.00
ATOM    376  CB  ASN A 162      20.217   1.547  35.510  1.00  0.00
ATOM    377  CG  ASN A 162      19.628   2.970  35.475  1.00  0.00
ATOM    378  OD1 ASN A 162      18.467   3.200  35.803  1.00  0.00
ATOM    379  ND2 ASN A 162      20.512   3.891  35.097  1.00  0.00
ATOM    380  N   GLY A 163      19.282   2.769  33.024  1.00  0.00
ATOM    381  CA  GLY A 163      18.460   3.724  32.265  1.00  0.00
ATOM    382  C   GLY A 163      18.942   5.136  32.661  1.00  0.00
ATOM    383  O   GLY A 163      18.172   5.976  33.116  1.00  0.00
ATOM    384  N   SER A 164      20.255   5.297  32.510  1.00  0.00
ATOM    385  CA  SER A 164      20.861   6.589  32.854  1.00  0.00
ATOM    386  C   SER A 164      21.449   7.233  31.595  1.00  0.00
ATOM    387  O   SER A 164      22.641   7.201  31.315  1.00  0.00
ATOM    388  CB  SER A 164      21.799   6.473  34.056  1.00  0.00
ATOM    389  OG  SER A 164      20.999   5.963  35.135  1.00  0.00
ATOM    390  N   PRO A 165      20.488   7.782  30.848  1.00  0.00
ATOM    391  CA  PRO A 165      20.825   8.443  29.582  1.00  0.00
ATOM    392  C   PRO A 165      22.007   9.406  29.835  1.00  0.00
ATOM    393  O   PRO A 165      22.111   9.990  30.913  1.00  0.00
ATOM    394  CB  PRO A 165      19.576   9.269  29.227  1.00  0.00
ATOM    395  CG  PRO A 165      18.424   8.717  30.078  1.00  0.00
ATOM    396  CD  PRO A 165      19.038   7.727  31.080  1.00  0.00
ATOM    397  N   ASP A 208      18.340  17.032  24.002  1.00  0.00
ATOM    398  CA  ASP A 208      18.241  18.361  23.389  1.00  0.00
ATOM    399  C   ASP A 208      17.195  18.459  22.270  1.00  0.00
ATOM    400  O   ASP A 208      16.927  19.557  21.772  1.00  0.00
ATOM    401  CB  ASP A 208      19.630  18.656  22.773  1.00  0.00
ATOM    402  CG  ASP A 208      20.229  19.965  23.304  1.00  0.00
ATOM    403  OD1 ASP A 208      20.947  19.877  24.336  1.00  0.00
ATOM    404  OD2 ASP A 208      19.958  21.005  22.643  1.00  0.00
ATOM    405  N   GLY A 209      16.669  17.307  21.863  1.00  0.00
ATOM    406  CA  GLY A 209      15.682  17.329  20.771  1.00  0.00
ATOM    407  C   GLY A 209      15.834  16.102  19.850  1.00  0.00
ATOM    408  O   GLY A 209      16.703  15.259  20.063  1.00  0.00
ATOM    409  N   ILE A 210      14.940  16.059  18.872  1.00  0.00
ATOM    410  CA  ILE A 210      14.894  14.990  17.865  1.00  0.00
ATOM    411  C   ILE A 210      14.403  15.597  16.536  1.00  0.00
ATOM    412  O   ILE A 210      13.849  16.702  16.543  1.00  0.00
ATOM    413  CB  ILE A 210      14.020  13.830  18.367  1.00  0.00
ATOM    414  CG1 ILE A 210      14.478  13.423  19.784  1.00  0.00
ATOM    415  CG2 ILE A 210      14.147  12.614  17.429  1.00  0.00
ATOM    416  CD1 ILE A 210      13.521  12.376  20.380  1.00  0.00
ATOM    417  N   ALA A 211      14.687  14.919  15.426  1.00  0.00
ATOM    418  CA  ALA A 211      14.325  15.462  14.107  1.00  0.00
ATOM    419  C   ALA A 211      14.067  14.356  13.059  1.00  0.00
ATOM    420  O   ALA A 211      13.681  13.241  13.405  1.00  0.00
ATOM    421  CB  ALA A 211      15.473  16.367  13.610  1.00  0.00
ATOM    422  N   PHE A 212      14.274  14.754  11.817  1.00  0.00
ATOM    423  CA  PHE A 212      14.163  13.954  10.602  1.00  0.00
ATOM    424  C   PHE A 212      14.783  14.768   9.447  1.00  0.00
ATOM    425  O   PHE A 212      14.603  15.983   9.365  1.00  0.00
ATOM    426  CB  PHE A 212      12.721  13.612  10.203  1.00  0.00
ATOM    427  CG  PHE A 212      12.648  13.115   8.745  1.00  0.00
ATOM    428  CD1 PHE A 212      13.482  12.084   8.297  1.00  0.00
ATOM    429  CD2 PHE A 212      11.784  13.745   7.840  1.00  0.00
ATOM    430  CE1 PHE A 212      13.448  11.681   6.955  1.00  0.00
ATOM    431  CE2 PHE A 212      11.749  13.345   6.499  1.00  0.00
ATOM    432  CZ  PHE A 212      12.579  12.308   6.054  1.00  0.00
ATOM    433  N   PHE A 213      15.515  14.057   8.588  1.00  0.00
ATOM    434  CA  PHE A 213      16.148  14.818   7.496  1.00  0.00
ATOM    435  C   PHE A 213      16.594  13.900   6.339  1.00  0.00
ATOM    436  O   PHE A 213      16.723  12.691   6.475  1.00  0.00
ATOM    437  CB  PHE A 213      17.431  15.477   8.072  1.00  0.00
ATOM    438  CG  PHE A 213      18.280  14.330   8.663  1.00  0.00
ATOM    439  CD1 PHE A 213      18.693  14.376   9.998  1.00  0.00
ATOM    440  CD2 PHE A 213      18.684  13.276   7.834  1.00  0.00
ATOM    441  CE1 PHE A 213      19.512  13.361  10.508  1.00  0.00
ATOM    442  CE2 PHE A 213      19.503  12.261   8.345  1.00  0.00
ATOM    443  CZ  PHE A 213      19.912  12.303   9.683  1.00  0.00
ATOM    444  N   ILE A 214      16.868  14.624   5.267  1.00  0.00
ATOM    445  CA  ILE A 214      17.463  14.078   4.043  1.00  0.00
ATOM    446  C   ILE A 214      18.883  14.689   3.996  1.00  0.00
ATOM    447  O   ILE A 214      19.195  15.583   4.784  1.00  0.00
ATOM    448  CB  ILE A 214      16.644  14.565   2.829  1.00  0.00
ATOM    449  CG1 ILE A 214      15.602  15.602   3.298  1.00  0.00
ATOM    450  CG2 ILE A 214      15.921  13.369   2.181  1.00  0.00
ATOM    451  CD1 ILE A 214      14.221  14.931   3.425  1.00  0.00
ATOM    452  N   SER A 215      19.694  14.162   3.088  1.00  0.00
ATOM    453  CA  SER A 215      21.068  14.691   3.006  1.00  0.00
ATOM    454  C   SER A 215      21.824  13.930   1.900  1.00  0.00
ATOM    455  O   SER A 215      21.263  13.077   1.218  1.00  0.00
ATOM    456  CB  SER A 215      21.778  14.487   4.359  1.00  0.00
ATOM    457  OG  SER A 215      21.859  13.082   4.610  1.00  0.00
ATOM    458  N   ASN A 216      23.095  14.296   1.800  1.00  0.00
ATOM    459  CA  ASN A 216      23.976  13.649   0.816  1.00  0.00
ATOM    460  C   ASN A 216      23.966  12.126   1.053  1.00  0.00
ATOM    461  O   ASN A 216      23.295  11.628   1.954  1.00  0.00
ATOM    462  CB  ASN A 216      25.406  14.197   1.021  1.00  0.00
ATOM    463  CG  ASN A 216      25.361  15.349   2.043  1.00  0.00
ATOM    464  OD1 ASN A 216      24.493  15.397   2.913  1.00  0.00
ATOM    465  ND2 ASN A 216      26.350  16.227   1.906  1.00  0.00
ATOM    466  N   ILE A 217      24.746  11.454   0.213  1.00  0.00
ATOM    467  CA  ILE A 217      24.881   9.992   0.353  1.00  0.00
ATOM    468  C   ILE A 217      26.135   9.738   1.218  1.00  0.00
ATOM    469  O   ILE A 217      26.145   8.865   2.080  1.00  0.00
ATOM    470  CB  ILE A 217      25.032   9.355  -1.039  1.00  0.00
ATOM    471  CG1 ILE A 217      23.830   9.748  -1.921  1.00  0.00
ATOM    472  CG2 ILE A 217      25.118   7.822  -0.922  1.00  0.00
ATOM    473  CD1 ILE A 217      23.946   9.078  -3.302  1.00  0.00
ATOM    474  N   ASP A 218      27.132  10.574   0.946  1.00  0.00
ATOM    475  CA  ASP A 218      28.386  10.533   1.711  1.00  0.00
ATOM    476  C   ASP A 218      28.255  11.467   2.934  1.00  0.00
ATOM    477  O   ASP A 218      29.227  12.080   3.369  1.00  0.00
ATOM    478  CB  ASP A 218      29.567  10.997   0.841  1.00  0.00
ATOM    479  CG  ASP A 218      29.085  11.425  -0.555  1.00  0.00
ATOM    480  OD1 ASP A 218      29.563  10.778  -1.526  1.00  0.00
ATOM    481  OD2 ASP A 218      28.267  12.383  -0.597  1.00  0.00
ATOM    482  N   SER A 219      27.022  11.523   3.422  1.00  0.00
ATOM    483  CA  SER A 219      26.705  12.349   4.592  1.00  0.00
ATOM    484  C   SER A 219      27.376  11.770   5.852  1.00  0.00
ATOM    485  O   SER A 219      27.372  10.562   6.075  1.00  0.00
ATOM    486  CB  SER A 219      25.179  12.413   4.791  1.00  0.00
ATOM    487  OG  SER A 219      24.892  13.507   5.667  1.00  0.00
ATOM    488  N   SER A 220      27.927  12.696   6.628  1.00  0.00
ATOM    489  CA  SER A 220      28.604  12.334   7.880  1.00  0.00
ATOM    490  C   SER A 220      28.164  13.304   8.996  1.00  0.00
ATOM    491  O   SER A 220      27.766  14.435   8.727  1.00  0.00
ATOM    492  CB  SER A 220      30.131  12.438   7.693  1.00  0.00
ATOM    493  OG  SER A 220      30.670  11.114   7.692  1.00  0.00
ATOM    494  N   ILE A 221      28.266  12.788  10.215  1.00  0.00
ATOM    495  CA  ILE A 221      27.862  13.555  11.396  1.00  0.00
ATOM    496  C   ILE A 221      28.688  14.849  11.524  1.00  0.00
ATOM    497  O   ILE A 221      29.884  14.879  11.247  1.00  0.00
ATOM    498  CB  ILE A 221      28.075  12.719  12.677  1.00  0.00
ATOM    499  CG1 ILE A 221      26.718  12.447  13.352  1.00  0.00
ATOM    500  CG2 ILE A 221      28.987  13.505  13.642  1.00  0.00
ATOM    501  CD1 ILE A 221      25.686  12.015  12.293  1.00  0.00
ATOM    502  N   PRO A 222      27.983  15.874  12.000  1.00  0.00
ATOM    503  CA  PRO A 222      28.663  17.149  12.282  1.00  0.00
ATOM    504  C   PRO A 222      29.699  16.865  13.392  1.00  0.00
ATOM    505  O   PRO A 222      29.607  15.839  14.069  1.00  0.00
ATOM    506  CB  PRO A 222      27.575  18.102  12.794  1.00  0.00
ATOM    507  CG  PRO A 222      26.236  17.357  12.715  1.00  0.00
ATOM    508  CD  PRO A 222      26.537  15.931  12.238  1.00  0.00
ATOM    509  N   SER A 223      30.673  17.761  13.505  1.00  0.00
ATOM    510  CA  SER A 223      31.765  17.530  14.465  1.00  0.00
ATOM    511  C   SER A 223      31.364  18.032  15.865  1.00  0.00
ATOM    512  O   SER A 223      31.517  17.328  16.862  1.00  0.00
ATOM    513  CB  SER A 223      33.035  18.273  14.005  1.00  0.00
ATOM    514  OG  SER A 223      33.500  17.655  12.803  1.00  0.00
ATOM    515  N   GLY A 224      30.867  19.263  15.859  1.00  0.00
ATOM    516  CA  GLY A 224      30.428  19.900  17.109  1.00  0.00
ATOM    517  C   GLY A 224      28.908  20.153  17.027  1.00  0.00
ATOM    518  O   GLY A 224      28.406  21.157  17.521  1.00  0.00
ATOM    519  N   SER A 225      28.260  19.189  16.383  1.00  0.00
ATOM    520  CA  SER A 225      26.809  19.266  16.167  1.00  0.00
ATOM    521  C   SER A 225      26.089  18.621  17.368  1.00  0.00
ATOM    522  O   SER A 225      25.138  17.862  17.208  1.00  0.00
ATOM    523  CB  SER A 225      26.439  18.524  14.869  1.00  0.00
ATOM    524  OG  SER A 225      27.224  17.330  14.806  1.00  0.00
ATOM    525  N   THR A 226      26.619  18.966  18.537  1.00  0.00
ATOM    526  CA  THR A 226      26.078  18.424  19.791  1.00  0.00
ATOM    527  C   THR A 226      25.144  19.465  20.442  1.00  0.00
ATOM    528  O   THR A 226      25.466  20.651  20.494  1.00  0.00
ATOM    529  CB  THR A 226      27.243  18.101  20.749  1.00  0.00
ATOM    530  OG1 THR A 226      28.447  18.093  19.974  1.00  0.00
ATOM    531  CG2 THR A 226      27.063  16.691  21.344  1.00  0.00
ATOM    532  N   GLY A 227      24.022  18.948  20.926  1.00  0.00
ATOM    533  CA  GLY A 227      23.028  19.777  21.615  1.00  0.00
ATOM    534  C   GLY A 227      22.040  20.417  20.625  1.00  0.00
ATOM    535  O   GLY A 227      21.221  19.737  20.009  1.00  0.00
ATOM    536  N   ARG A 228      22.171  21.735  20.520  1.00  0.00
ATOM    537  CA  ARG A 228      21.282  22.507  19.633  1.00  0.00
ATOM    538  C   ARG A 228      21.612  22.144  18.171  1.00  0.00
ATOM    539  O   ARG A 228      20.884  21.410  17.510  1.00  0.00
ATOM    540  CB  ARG A 228      21.585  24.009  19.841  1.00  0.00
ATOM    541  CG  ARG A 228      23.108  24.184  20.010  1.00  0.00
ATOM    542  CD  ARG A 228      23.416  25.618  20.478  1.00  0.00
ATOM    543  NE  ARG A 228      23.496  25.658  21.947  1.00  0.00
ATOM    544  CZ  ARG A 228      23.470  26.834  22.568  1.00  0.00
ATOM    545  NH1 ARG A 228      23.444  27.956  21.853  1.00  0.00
ATOM    546  NH2 ARG A 228      23.463  26.888  23.896  1.00  0.00
ATOM    547  N   LEU A 229      22.754  22.681  17.746  1.00  0.00
ATOM    548  CA  LEU A 229      23.236  22.352  16.393  1.00  0.00
ATOM    549  C   LEU A 229      22.364  21.230  15.807  1.00  0.00
ATOM    550  O   LEU A 229      21.786  21.380  14.729  1.00  0.00
ATOM    551  CB  LEU A 229      24.724  21.971  16.453  1.00  0.00
ATOM    552  CG  LEU A 229      25.550  23.202  16.875  1.00  0.00
ATOM    553  CD1 LEU A 229      25.471  23.411  18.397  1.00  0.00
ATOM    554  CD2 LEU A 229      27.016  23.038  16.435  1.00  0.00
ATOM    555  N   LEU A 230      22.232  20.157  16.584  1.00  0.00
ATOM    556  CA  LEU A 230      21.302  19.090  16.219  1.00  0.00
ATOM    557  C   LEU A 230      21.946  17.826  15.643  1.00  0.00
ATOM    558  O   LEU A 230      21.254  16.820  15.442  1.00  0.00
ATOM    559  CB  LEU A 230      20.210  19.614  15.268  1.00  0.00
ATOM    560  CG  LEU A 230      18.830  19.472  15.941  1.00  0.00
ATOM    561  CD1 LEU A 230      18.212  18.105  15.593  1.00  0.00
ATOM    562  CD2 LEU A 230      18.985  19.607  17.468  1.00  0.00
ATOM    563  N   GLY A 231      23.242  17.894  15.351  1.00  0.00
ATOM    564  CA  GLY A 231      23.919  16.723  14.773  1.00  0.00
ATOM    565  C   GLY A 231      23.578  16.543  13.283  1.00  0.00
ATOM    566  O   GLY A 231      23.706  15.448  12.734  1.00  0.00
ATOM    567  N   LEU A 232      23.158  17.649  12.683  1.00  0.00
ATOM    568  CA  LEU A 232      22.821  17.658  11.250  1.00  0.00
ATOM    569  C   LEU A 232      23.436  18.938  10.639  1.00  0.00
ATOM    570  O   LEU A 232      23.875  18.950   9.494  1.00  0.00
ATOM    571  CB  LEU A 232      21.292  17.673  11.068  1.00  0.00
ATOM    572  CG  LEU A 232      20.628  16.920  12.236  1.00  0.00
ATOM    573  CD1 LEU A 232      19.457  17.743  12.801  1.00  0.00
ATOM    574  CD2 LEU A 232      20.133  15.541  11.764  1.00  0.00
ATOM    575  N   PHE A 233      23.455  19.953  11.497  1.00  0.00
ATOM    576  CA  PHE A 233      24.062  21.239  11.158  1.00  0.00
ATOM    577  C   PHE A 233      25.537  21.287  11.603  1.00  0.00
ATOM    578  O   PHE A 233      25.882  21.070  12.754  1.00  0.00
ATOM    579  CB  PHE A 233      23.243  22.422  11.692  1.00  0.00
ATOM    580  CG  PHE A 233      21.799  22.261  11.172  1.00  0.00
ATOM    581  CD1 PHE A 233      21.579  22.095   9.799  1.00  0.00
ATOM    582  CD2 PHE A 233      20.717  22.342  12.055  1.00  0.00
ATOM    583  CE1 PHE A 233      20.271  22.006   9.307  1.00  0.00
ATOM    584  CE2 PHE A 233      19.409  22.252  11.561  1.00  0.00
ATOM    585  CZ  PHE A 233      19.188  22.079  10.190  1.00  0.00
ATOM    586  N   PRO A 234      26.326  21.534  10.556  1.00  0.00
ATOM    587  CA  PRO A 234      27.776  21.513  10.605  1.00  0.00
ATOM    588  C   PRO A 234      28.455  22.536  11.523  1.00  0.00
ATOM    589  O   PRO A 234      29.671  22.743  11.409  1.00  0.00
ATOM    590  CB  PRO A 234      28.261  21.754   9.162  1.00  0.00
ATOM    591  CG  PRO A 234      27.030  22.137   8.331  1.00  0.00
ATOM    592  CD  PRO A 234      25.813  22.010   9.252  1.00  0.00
ATOM    593  N   ASP A 235      27.689  23.163  12.410  1.00  0.00
ATOM    594  CA  ASP A 235      28.296  24.154  13.317  1.00  0.00
ATOM    595  C   ASP A 235      27.652  25.540  13.087  1.00  0.00
ATOM    596  O   ASP A 235      26.674  25.886  13.745  1.00  0.00
ATOM    597  CB  ASP A 235      29.812  24.256  13.061  1.00  0.00
ATOM    598  CG  ASP A 235      30.134  25.481  12.186  1.00  0.00
ATOM    599  OD1 ASP A 235      29.932  25.349  10.949  1.00  0.00
ATOM    600  OD2 ASP A 235      30.579  26.498  12.786  1.00  0.00
ATOM    601  N   ALA A 236      28.258  26.244  12.148  1.00  0.00
ATOM    602  CA  ALA A 236      27.884  27.593  11.731  1.00  0.00
ATOM    603  C   ALA A 236      26.383  27.717  11.413  1.00  0.00
ATOM    604  O   ALA A 236      25.936  27.367  10.322  1.00  0.00
ATOM    605  CB  ALA A 236      28.714  27.990  10.492  1.00  0.00
ATOM    606  N   ASN A 237      25.665  28.193  12.424  1.00  0.00
ATOM    607  CA  ASN A 237      24.216  28.406  12.308  1.00  0.00
ATOM    608  C   ASN A 237      23.916  29.121  10.970  1.00  0.00
ATOM    609  O   ASN A 237      23.000  30.150  11.000  1.00  0.00
ATOM    610  CB  ASN A 237      23.731  29.315  13.456  1.00  0.00
ATOM    611  CG  ASN A 237      23.954  28.659  14.828  1.00  0.00
ATOM    612  OD1 ASN A 237      23.315  29.030  15.815  1.00  0.00
ATOM    613  ND2 ASN A 237      24.895  27.721  14.851  1.00  0.00
ATOM    614  OXT ASN A 237      24.450  28.850   9.900  1.00  0.00
TER     615      ASN A 237 
REMARK  Target:     2pel_2_83_155
ATOM    616  N   ASP A  83      18.663  17.427  23.902  1.00  1.00
ATOM    617  CA  ASP A  83      18.291  18.608  23.130  1.00  1.00
ATOM    618  C   ASP A  83      17.150  18.391  22.136  1.00  1.00
ATOM    619  O   ASP A  83      16.617  19.400  21.663  1.00  1.00
ATOM    620  CB  ASP A  83      19.598  19.023  22.407  1.00  1.00
ATOM    621  CG  ASP A  83      20.400  20.007  23.249  1.00  1.00
ATOM    622  OD1 ASP A  83      20.194  21.237  23.174  1.00  1.00
ATOM    623  OD2 ASP A  83      21.261  19.513  24.010  1.00  1.00
ATOM    624  N   GLY A  84      16.816  17.156  21.785  1.00  1.00
ATOM    625  CA  GLY A  84      15.754  16.884  20.816  1.00  1.00
ATOM    626  C   GLY A  84      16.175  15.950  19.682  1.00  1.00
ATOM    627  O   GLY A  84      17.329  15.510  19.579  1.00  1.00
ATOM    628  N   ILE A  85      15.196  15.667  18.838  1.00  1.00
ATOM    629  CA  ILE A  85      15.326  14.792  17.679  1.00  1.00
ATOM    630  C   ILE A  85      15.117  15.621  16.409  1.00  1.00
ATOM    631  O   ILE A  85      14.466  16.664  16.530  1.00  1.00
ATOM    632  CB  ILE A  85      14.275  13.614  17.744  1.00  1.00
ATOM    633  CG1 ILE A  85      14.497  12.720  19.000  1.00  1.00
ATOM    634  CG2 ILE A  85      14.187  12.740  16.462  1.00  1.00
ATOM    635  CD1 ILE A  85      13.388  11.634  19.184  1.00  1.00
ATOM    636  N   ILE A  86      15.633  15.113  15.290  1.00  1.00
ATOM    637  CA  ILE A  86      15.456  15.821  14.000  1.00  1.00
ATOM    638  C   ILE A  86      15.269  14.717  12.949  1.00  1.00
ATOM    639  O   ILE A  86      15.959  13.701  12.988  1.00  1.00
ATOM    640  CB  ILE A  86      16.573  16.877  13.704  1.00  1.00
ATOM    641  CG1 ILE A  86      16.222  17.604  12.387  1.00  1.00
ATOM    642  CG2 ILE A  86      18.010  16.272  13.622  1.00  0.00
ATOM    643  CD1 ILE A  86      17.068  18.831  11.976  1.00  1.00
ATOM    644  N   PHE A  87      14.300  14.865  12.087  1.00  1.00
ATOM    645  CA  PHE A  87      13.983  13.932  10.996  1.00  1.00
ATOM    646  C   PHE A  87      14.715  14.667   9.858  1.00  0.00
ATOM    647  O   PHE A  87      14.401  15.849   9.637  1.00  0.00
ATOM    648  CB  PHE A  87      12.491  13.730  10.696  1.00  1.00
ATOM    649  CG  PHE A  87      12.172  13.078   9.371  1.00  1.00
ATOM    650  CD1 PHE A  87      12.498  11.739   9.154  1.00  1.00
ATOM    651  CD2 PHE A  87      11.563  13.784   8.330  1.00  1.00
ATOM    652  CE1 PHE A  87      12.232  11.101   7.940  1.00  1.00
ATOM    653  CE2 PHE A  87      11.308  13.166   7.101  1.00  1.00
ATOM    654  CZ  PHE A  87      11.641  11.807   6.900  1.00  1.00
ATOM    655  N   PHE A  88      15.652  14.044   9.207  1.00  1.00
ATOM    656  CA  PHE A  88      16.357  14.808   8.131  1.00  1.00
ATOM    657  C   PHE A  88      16.587  13.996   6.866  1.00  1.00
ATOM    658  O   PHE A  88      16.524  12.749   6.774  1.00  1.00
ATOM    659  CB  PHE A  88      17.659  15.377   8.740  1.00  1.00
ATOM    660  CG  PHE A  88      18.764  14.375   8.924  1.00  1.00
ATOM    661  CD1 PHE A  88      18.800  13.553  10.054  1.00  1.00
ATOM    662  CD2 PHE A  88      19.777  14.265   7.949  1.00  1.00
ATOM    663  CE1 PHE A  88      19.829  12.610  10.226  1.00  1.00
ATOM    664  CE2 PHE A  88      20.789  13.338   8.112  1.00  1.00
ATOM    665  CZ  PHE A  88      20.829  12.514   9.250  1.00  1.00
ATOM    666  N   ILE A  89      16.920  14.798   5.874  1.00  1.00
ATOM    667  CA  ILE A  89      17.264  14.400   4.488  1.00  1.00
ATOM    668  C   ILE A  89      18.609  15.065   4.160  1.00  1.00
ATOM    669  O   ILE A  89      18.720  16.313   4.289  1.00  1.00
ATOM    670  CB  ILE A  89      16.173  14.923   3.491  1.00  1.00
ATOM    671  CG1 ILE A  89      14.749  14.714   4.117  1.00  1.00
ATOM    672  CG2 ILE A  89      16.271  14.368   2.048  1.00  1.00
ATOM    673  CD1 ILE A  89      13.725  15.630   3.407  1.00  0.00
ATOM    674  N   ALA A  90      19.571  14.280   3.740  1.00  1.00
ATOM    675  CA  ALA A  90      20.903  14.850   3.403  1.00  1.00
ATOM    676  C   ALA A  90      21.511  14.107   2.220  1.00  1.00
ATOM    677  O   ALA A  90      20.968  13.043   1.816  1.00  1.00
ATOM    678  CB  ALA A  90      21.720  14.692   4.682  1.00  1.00
ATOM    679  N   PRO A  91      22.617  14.650   1.715  1.00  1.00
ATOM    680  CA  PRO A  91      23.352  14.017   0.583  1.00  1.00
ATOM    681  C   PRO A  91      23.709  12.604   1.019  1.00  1.00
ATOM    682  O   PRO A  91      23.935  12.387   2.251  1.00  1.00
ATOM    683  CB  PRO A  91      24.501  14.977   0.316  1.00  1.00
ATOM    684  CG  PRO A  91      24.081  16.287   0.941  1.00  1.00
ATOM    685  CD  PRO A  91      23.275  15.875   2.183  1.00  1.00
ATOM    686  N   GLU A  92      23.753  11.649   0.100  1.00  1.00
ATOM    687  CA  GLU A  92      24.018  10.254   0.474  1.00  1.00
ATOM    688  C   GLU A  92      25.297   9.924   1.216  1.00  2.00
ATOM    689  O   GLU A  92      25.434   8.836   1.822  1.00  2.00
ATOM    690  CB  GLU A  92      23.925   9.317  -0.737  1.00  1.00
ATOM    691  CG  GLU A  92      25.038   9.365  -1.751  1.00  2.00
ATOM    692  CD  GLU A  92      24.913   8.585  -3.026  1.00  2.00
ATOM    693  OE1 GLU A  92      24.820   7.367  -3.082  1.00  3.00
ATOM    694  OE2 GLU A  92      24.958   9.330  -4.047  1.00  3.00
ATOM    695  N   ASP A  93      26.254  10.819   1.203  1.00  2.00
ATOM    696  CA  ASP A  93      27.552  10.680   1.853  1.00  2.00
ATOM    697  C   ASP A  93      27.556  11.289   3.253  1.00  2.00
ATOM    698  O   ASP A  93      28.631  11.362   3.878  1.00  2.00
ATOM    699  CB  ASP A  93      28.574  11.355   0.929  1.00  2.00
ATOM    700  CG  ASP A  93      28.168  12.771   0.544  1.00  3.00
ATOM    701  OD1 ASP A  93      28.022  13.635   1.431  1.00  4.00
ATOM    702  OD2 ASP A  93      27.964  13.077  -0.668  1.00  4.00
ATOM    703  N   THR A  94      26.400  11.737   3.702  1.00  1.00
ATOM    704  CA  THR A  94      26.205  12.362   5.010  1.00  1.00
ATOM    705  C   THR A  94      26.875  11.602   6.154  1.00  1.00
ATOM    706  O   THR A  94      26.873  10.360   6.279  1.00  1.00
ATOM    707  CB  THR A  94      24.664  12.564   5.348  1.00  1.00
ATOM    708  OG1 THR A  94      24.655  13.529   6.449  1.00  1.00
ATOM    709  CG2 THR A  94      23.930  11.280   5.724  1.00  1.00
ATOM    710  N   GLN A  95      27.436  12.410   7.046  1.00  1.00
ATOM    711  CA  GLN A  95      28.142  11.920   8.243  1.00  1.00
ATOM    712  C   GLN A  95      28.061  12.942   9.374  1.00  1.00
ATOM    713  O   GLN A  95      27.869  14.143   9.088  1.00  1.00
ATOM    714  CB  GLN A  95      29.631  11.729   7.911  1.00  2.00
ATOM    715  CG  GLN A  95      29.966  10.580   6.979  1.00  2.00
ATOM    716  CD  GLN A  95      29.868   9.233   7.660  1.00  3.00
ATOM    717  OE1 GLN A  95      29.667   8.162   7.077  1.00  3.00
ATOM    718  NE2 GLN A  95      29.997   9.262   8.997  1.00  3.00
ATOM    719  N   ILE A  96      28.258  12.468  10.601  1.00  2.00
ATOM    720  CA  ILE A  96      28.257  13.433  11.740  1.00  1.00
ATOM    721  C   ILE A  96      29.371  14.448  11.508  1.00  2.00
ATOM    722  O   ILE A  96      30.514  14.041  11.221  1.00  2.00
ATOM    723  CB  ILE A  96      28.431  12.614  13.073  1.00  1.00
ATOM    724  CG1 ILE A  96      27.208  11.670  13.212  1.00  1.00
ATOM    725  CG2 ILE A  96      28.625  13.546  14.285  1.00  1.00
ATOM    726  CD1 ILE A  96      27.263  10.739  14.453  1.00  1.00
ATOM    727  N   PRO A  97      29.050  15.734  11.626  1.00  2.00
ATOM    728  CA  PRO A  97      29.995  16.828  11.436  1.00  1.00
ATOM    729  C   PRO A  97      31.255  16.640  12.257  1.00  2.00
ATOM    730  O   PRO A  97      31.160  16.357  13.470  1.00  2.00
ATOM    731  CB  PRO A  97      29.242  18.071  11.928  1.00  1.00
ATOM    732  CG  PRO A  97      27.817  17.731  11.580  1.00  1.00
ATOM    733  CD  PRO A  97      27.716  16.262  11.959  1.00  1.00
ATOM    734  N   ALA A  98      32.387  16.837  11.604  1.00  2.00
ATOM    735  CA  ALA A  98      33.697  16.703  12.271  1.00  2.00
ATOM    736  C   ALA A  98      33.734  17.608  13.509  1.00  2.00
ATOM    737  O   ALA A  98      33.331  18.791  13.489  1.00  2.00
ATOM    738  CB  ALA A  98      34.808  16.941  11.258  1.00  2.00
ATOM    739  N   GLY A  99      34.184  17.017  14.618  1.00  2.00
ATOM    740  CA  GLY A  99      34.282  17.724  15.890  1.00  2.00
ATOM    741  C   GLY A  99      32.994  18.339  16.410  1.00  2.00
ATOM    742  O   GLY A  99      33.065  19.397  17.081  1.00  2.00
ATOM    743  N   SER A 100      31.857  17.720  16.159  1.00  2.00
ATOM    744  CA  SER A 100      30.555  18.194  16.618  1.00  2.00
ATOM    745  C   SER A 100      30.447  18.333  18.146  1.00  1.00
ATOM    746  O   SER A 100      30.877  17.460  18.940  1.00  1.00
ATOM    747  CB  SER A 100      29.470  17.215  16.148  1.00  2.00
ATOM    748  OG  SER A 100      28.248  17.449  16.817  1.00  2.00
ATOM    749  N   ILE A 101      29.824  19.436  18.551  1.00  1.00
ATOM    750  CA  ILE A 101      29.582  19.739  19.963  1.00  1.00
ATOM    751  C   ILE A 101      28.275  19.157  20.500  1.00  1.00
ATOM    752  O   ILE A 101      27.947  19.495  21.666  1.00  1.00
ATOM    753  CB  ILE A 101      29.588  21.291  20.238  1.00  1.00
ATOM    754  CG1 ILE A 101      28.522  22.024  19.405  1.00  1.00
ATOM    755  CG2 ILE A 101      31.000  21.893  20.021  1.00  1.00
ATOM    756  CD1 ILE A 101      28.456  23.551  19.676  1.00  1.00
ATOM    757  N   GLY A 102      27.577  18.355  19.719  1.00  1.00
ATOM    758  CA  GLY A 102      26.273  17.790  20.184  1.00  1.00
ATOM    759  C   GLY A 102      25.356  19.002  20.402  1.00  1.00
ATOM    760  O   GLY A 102      25.223  19.902  19.555  1.00  1.00
ATOM    761  N   GLY A 103      24.726  19.090  21.542  1.00  1.00
ATOM    762  CA  GLY A 103      23.832  20.154  21.959  1.00  1.00
ATOM    763  C   GLY A 103      22.782  20.540  20.912  1.00  2.00
ATOM    764  O   GLY A 103      22.131  19.701  20.272  1.00  1.00
ATOM    765  N   GLY A 104      22.640  21.861  20.766  1.00  1.00
ATOM    766  CA  GLY A 104      21.704  22.529  19.891  1.00  1.00
ATOM    767  C   GLY A 104      21.922  22.418  18.396  1.00  1.00
ATOM    768  O   GLY A 104      21.141  23.008  17.618  1.00  1.00
ATOM    769  N   THR A 105      22.959  21.690  18.028  1.00  1.00
ATOM    770  CA  THR A 105      23.302  21.484  16.611  1.00  1.00
ATOM    771  C   THR A 105      22.534  20.243  16.138  1.00  1.00
ATOM    772  O   THR A 105      22.490  19.992  14.925  1.00  1.00
ATOM    773  CB  THR A 105      24.842  21.285  16.327  1.00  1.00
ATOM    774  OG1 THR A 105      25.183  20.029  16.999  1.00  1.00
ATOM    775  CG2 THR A 105      25.833  22.348  16.769  1.00  1.00
ATOM    776  N   LEU A 106      21.998  19.503  17.091  1.00  1.00
ATOM    777  CA  LEU A 106      21.215  18.281  16.905  1.00  1.00
ATOM    778  C   LEU A 106      21.908  17.164  16.133  1.00  1.00
ATOM    779  O   LEU A 106      21.274  16.263  15.533  1.00  1.00
ATOM    780  CB  LEU A 106      19.850  18.701  16.299  1.00  1.00
ATOM    781  CG  LEU A 106      18.986  19.674  17.098  1.00  1.00
ATOM    782  CD1 LEU A 106      17.711  20.078  16.362  1.00  1.00
ATOM    783  CD2 LEU A 106      18.576  19.028  18.436  1.00  1.00
ATOM    784  N   GLY A 107      23.231  17.180  16.101  1.00  1.00
ATOM    785  CA  GLY A 107      24.037  16.185  15.395  1.00  1.00
ATOM    786  C   GLY A 107      24.032  16.383  13.882  1.00  1.00
ATOM    787  O   GLY A 107      24.487  15.440  13.168  1.00  1.00
ATOM    788  N   VAL A 108      23.556  17.493  13.336  1.00  1.00
ATOM    789  CA  VAL A 108      23.500  17.669  11.863  1.00  1.00
ATOM    790  C   VAL A 108      24.202  18.916  11.322  1.00  1.00
ATOM    791  O   VAL A 108      24.416  18.997  10.083  1.00  1.00
ATOM    792  CB  VAL A 108      22.047  17.690  11.290  1.00  1.00
ATOM    793  CG1 VAL A 108      21.301  16.385  11.407  1.00  1.00
ATOM    794  CG2 VAL A 108      21.213  18.822  11.861  1.00  1.00
ATOM    795  N   SER A 109      24.463  19.850  12.216  1.00  1.00
ATOM    796  CA  SER A 109      25.134  21.100  11.822  1.00  1.00
ATOM    797  C   SER A 109      26.455  21.262  12.593  1.00  1.00
ATOM    798  O   SER A 109      26.906  20.437  13.410  1.00  1.00
ATOM    799  CB  SER A 109      24.207  22.279  12.068  1.00  1.00
ATOM    800  OG  SER A 109      24.015  22.481  13.455  1.00  1.00
ATOM    801  N   ASP A 110      27.048  22.389  12.275  1.00  1.00
ATOM    802  CA  ASP A 110      28.314  22.823  12.867  1.00  2.00
ATOM    803  C   ASP A 110      27.979  23.838  13.982  1.00  2.00
ATOM    804  O   ASP A 110      26.824  24.211  14.257  1.00  2.00
ATOM    805  CB  ASP A 110      29.274  23.315  11.787  1.00  2.00
ATOM    806  CG  ASP A 110      28.877  24.664  11.207  1.00  2.00
ATOM    807  OD1 ASP A 110      28.066  25.408  11.795  1.00  2.00
ATOM    808  OD2 ASP A 110      29.409  24.969  10.110  1.00  2.00
ATOM    809  N   THR A 111      29.058  24.281  14.576  1.00  1.00
ATOM    810  CA  THR A 111      29.069  25.223  15.684  1.00  2.00
ATOM    811  C   THR A 111      28.237  26.469  15.414  1.00  2.00
ATOM    812  O   THR A 111      27.639  27.002  16.362  1.00  1.00
ATOM    813  CB  THR A 111      30.554  25.636  16.066  1.00  2.00
ATOM    814  OG1 THR A 111      31.211  24.394  16.480  1.00  2.00
ATOM    815  CG2 THR A 111      30.668  26.684  17.179  1.00  2.00
ATOM    816  N   LYS A 112      28.276  26.925  14.174  1.00  2.00
ATOM    817  CA  LYS A 112      27.518  28.148  13.838  1.00  2.00
ATOM    818  C   LYS A 112      26.077  27.760  13.536  1.00  2.00
ATOM    819  O   LYS A 112      25.243  28.641  13.333  1.00  2.00
ATOM    820  CB  LYS A 112      28.106  28.813  12.600  1.00  2.00
ATOM    821  CG  LYS A 112      29.506  29.382  12.762  1.00  3.00
ATOM    822  CD  LYS A 112      29.629  30.482  13.812  1.00  4.00
ATOM    823  CE  LYS A 112      30.739  31.483  13.568  1.00  4.00
ATOM    824  NZ  LYS A 112      32.120  30.943  13.713  1.00  4.00
ATOM    825  N   GLY A 113      25.822  26.459  13.461  1.00  2.00
ATOM    826  CA  GLY A 113      24.491  25.960  13.170  1.00  2.00
ATOM    827  C   GLY A 113      24.199  25.697  11.707  1.00  2.00
ATOM    828  O   GLY A 113      23.007  25.494  11.394  1.00  2.00
ATOM    829  N   ALA A 114      25.195  25.687  10.852  1.00  1.00
ATOM    830  CA  ALA A 114      24.970  25.428   9.405  1.00  1.00
ATOM    831  C   ALA A 114      25.316  23.969   9.080  1.00  1.00
ATOM    832  O   ALA A 114      26.000  23.292   9.862  1.00  1.00
ATOM    833  CB  ALA A 114      25.738  26.366   8.500  1.00  1.00
ATOM    834  N   GLY A 115      24.803  23.533   7.936  1.00  1.00
ATOM    835  CA  GLY A 115      24.964  22.190   7.395  1.00  1.00
ATOM    836  C   GLY A 115      24.295  22.068   6.018  1.00  1.00
ATOM    837  O   GLY A 115      23.886  23.080   5.414  1.00  1.00
ATOM    838  N   HIS A 116      24.230  20.830   5.554  1.00  1.00
ATOM    839  CA  HIS A 116      23.624  20.494   4.254  1.00  1.00
ATOM    840  C   HIS A 116      22.561  19.432   4.551  1.00  1.00
ATOM    841  O   HIS A 116      22.938  18.257   4.600  1.00  1.00
ATOM    842  CB  HIS A 116      24.576  19.911   3.188  1.00  1.00
ATOM    843  CG  HIS A 116      23.973  19.998   1.809  1.00  2.00
ATOM    844  ND1 HIS A 116      24.634  19.624   0.656  1.00  2.00
ATOM    845  CD2 HIS A 116      22.752  20.443   1.401  1.00  2.00
ATOM    846  CE1 HIS A 116      23.847  19.828  -0.399  1.00  2.00
ATOM    847  NE2 HIS A 116      22.703  20.337   0.020  1.00  2.00
ATOM    848  N   PHE A 117      21.336  19.869   4.732  1.00  1.00
ATOM    849  CA  PHE A 117      20.190  19.034   5.060  1.00  1.00
ATOM    850  C   PHE A 117      18.886  19.838   5.063  1.00  1.00
ATOM    851  O   PHE A 117      18.854  21.070   5.072  1.00  1.00
ATOM    852  CB  PHE A 117      20.377  18.447   6.492  1.00  1.00
ATOM    853  CG  PHE A 117      20.308  19.512   7.558  1.00  1.00
ATOM    854  CD1 PHE A 117      21.407  20.312   7.860  1.00  1.00
ATOM    855  CD2 PHE A 117      19.122  19.731   8.263  1.00  1.00
ATOM    856  CE1 PHE A 117      21.333  21.317   8.848  1.00  1.00
ATOM    857  CE2 PHE A 117      19.031  20.719   9.241  1.00  1.00
ATOM    858  CZ  PHE A 117      20.133  21.518   9.535  1.00  1.00
ATOM    859  N   VAL A 118      17.803  19.100   5.096  1.00  1.00
ATOM    860  CA  VAL A 118      16.406  19.539   5.187  1.00  1.00
ATOM    861  C   VAL A 118      15.878  18.644   6.343  1.00  1.00
ATOM    862  O   VAL A 118      16.222  17.435   6.385  1.00  1.00
ATOM    863  CB  VAL A 118      15.525  19.430   3.944  1.00  1.00
ATOM    864  CG1 VAL A 118      14.071  19.773   4.289  1.00  1.00
ATOM    865  CG2 VAL A 118      15.985  20.295   2.783  1.00  1.00
ATOM    866  N   GLY A 119      15.129  19.213   7.243  1.00  1.00
ATOM    867  CA  GLY A 119      14.603  18.399   8.361  1.00  1.00
ATOM    868  C   GLY A 119      13.481  19.066   9.153  1.00  1.00
ATOM    869  O   GLY A 119      13.181  20.268   9.000  1.00  1.00
ATOM    870  N   VAL A 120      12.892  18.233  10.002  1.00  0.00
ATOM    871  CA  VAL A 120      11.828  18.603  10.928  1.00  1.00
ATOM    872  C   VAL A 120      12.385  18.328  12.335  1.00  0.00
ATOM    873  O   VAL A 120      12.650  17.153  12.643  1.00  1.00
ATOM    874  CB  VAL A 120      10.499  17.879  10.621  1.00  0.00
ATOM    875  CG1 VAL A 120       9.442  18.288  11.625  1.00  0.00
ATOM    876  CG2 VAL A 120      10.103  18.078   9.162  1.00  0.00
ATOM    877  N   GLU A 121      12.557  19.356  13.139  1.00  1.00
ATOM    878  CA  GLU A 121      13.095  19.185  14.516  1.00  1.00
ATOM    879  C   GLU A 121      12.049  19.246  15.629  1.00  1.00
ATOM    880  O   GLU A 121      11.022  19.943  15.560  1.00  1.00
ATOM    881  CB  GLU A 121      14.122  20.270  14.802  1.00  1.00
ATOM    882  CG  GLU A 121      13.651  21.714  14.639  1.00  1.00
ATOM    883  CD  GLU A 121      14.647  22.692  15.185  1.00  1.00
ATOM    884  OE1 GLU A 121      15.625  22.971  14.510  1.00  2.00
ATOM    885  OE2 GLU A 121      14.395  23.110  16.335  1.00  2.00
ATOM    886  N   PHE A 122      12.317  18.475  16.667  1.00  1.00
ATOM    887  CA  PHE A 122      11.449  18.360  17.873  1.00  1.00
ATOM    888  C   PHE A 122      12.443  18.902  18.884  1.00  1.00
ATOM    889  O   PHE A 122      13.183  18.120  19.500  1.00  1.00
ATOM    890  CB  PHE A 122      10.947  16.907  18.006  1.00  1.00
ATOM    891  CG  PHE A 122      10.190  16.543  16.740  1.00  1.00
ATOM    892  CD1 PHE A 122       8.818  16.827  16.657  1.00  1.00
ATOM    893  CD2 PHE A 122      10.821  15.970  15.637  1.00  1.00
ATOM    894  CE1 PHE A 122       8.097  16.545  15.482  1.00  1.00
ATOM    895  CE2 PHE A 122      10.127  15.681  14.463  1.00  1.00
ATOM    896  CZ  PHE A 122       8.758  15.972  14.381  1.00  1.00
ATOM    897  N   ASP A 123      12.490  20.226  18.938  1.00  1.00
ATOM    898  CA  ASP A 123      13.496  20.875  19.809  1.00  1.00
ATOM    899  C   ASP A 123      13.059  21.145  21.234  1.00  1.00
ATOM    900  O   ASP A 123      12.158  21.973  21.411  1.00  1.00
ATOM    901  CB  ASP A 123      13.981  22.091  19.035  1.00  1.00
ATOM    902  CG  ASP A 123      15.236  22.711  19.564  1.00  1.00
ATOM    903  OD1 ASP A 123      15.644  22.497  20.736  1.00  1.00
ATOM    904  OD2 ASP A 123      15.876  23.464  18.796  1.00  1.00
ATOM    905  N   THR A 124      13.726  20.493  22.196  1.00  1.00
ATOM    906  CA  THR A 124      13.372  20.677  23.610  1.00  1.00
ATOM    907  C   THR A 124      14.254  21.597  24.431  1.00  1.00
ATOM    908  O   THR A 124      14.126  21.575  25.678  1.00  1.00
ATOM    909  CB  THR A 124      13.302  19.307  24.396  1.00  1.00
ATOM    910  OG1 THR A 124      14.684  18.908  24.633  1.00  1.00
ATOM    911  CG2 THR A 124      12.479  18.240  23.682  1.00  1.00
ATOM    912  N   TYR A 125      15.115  22.382  23.824  1.00  1.00
ATOM    913  CA  TYR A 125      15.981  23.281  24.615  1.00  1.00
ATOM    914  C   TYR A 125      16.162  24.556  23.812  1.00  1.00
ATOM    915  O   TYR A 125      16.454  24.455  22.614  1.00  1.00
ATOM    916  CB  TYR A 125      17.360  22.646  24.966  1.00  2.00
ATOM    917  CG  TYR A 125      18.162  23.690  25.735  1.00  2.00
ATOM    918  CD1 TYR A 125      18.973  24.600  25.036  1.00  2.00
ATOM    919  CD2 TYR A 125      18.072  23.767  27.133  1.00  1.00
ATOM    920  CE1 TYR A 125      19.671  25.590  25.730  1.00  2.00
ATOM    921  CE2 TYR A 125      18.776  24.753  27.830  1.00  1.00
ATOM    922  CZ  TYR A 125      19.578  25.649  27.123  1.00  2.00
ATOM    923  OH  TYR A 125      20.293  26.619  27.779  1.00  2.00
ATOM    924  N   SER A 126      16.082  25.692  24.461  1.00  1.00
ATOM    925  CA  SER A 126      16.213  26.968  23.732  1.00  2.00
ATOM    926  C   SER A 126      17.605  27.556  23.649  1.00  2.00
ATOM    927  O   SER A 126      18.105  28.114  24.642  1.00  2.00
ATOM    928  CB  SER A 126      15.210  27.922  24.395  1.00  2.00
ATOM    929  OG  SER A 126      15.097  29.109  23.628  1.00  2.00
ATOM    930  N   ASN A 127      18.196  27.460  22.462  1.00  2.00
ATOM    931  CA  ASN A 127      19.529  27.950  22.140  1.00  1.00
ATOM    932  C   ASN A 127      19.382  29.314  21.458  1.00  1.00
ATOM    933  O   ASN A 127      18.990  29.355  20.275  1.00  2.00
ATOM    934  CB  ASN A 127      20.331  27.036  21.208  1.00  1.00
ATOM    935  CG  ASN A 127      20.463  25.643  21.776  1.00  1.00
ATOM    936  OD1 ASN A 127      19.562  24.830  21.528  1.00  1.00
ATOM    937  ND2 ASN A 127      21.520  25.310  22.514  1.00  1.00
ATOM    938  N   SER A 128      19.754  30.303  22.237  1.00  1.00
ATOM    939  CA  SER A 128      19.684  31.690  21.747  1.00  2.00
ATOM    940  C   SER A 128      20.644  31.973  20.589  1.00  2.00
ATOM    941  O   SER A 128      20.414  32.934  19.833  1.00  2.00
ATOM    942  CB  SER A 128      19.930  32.678  22.885  1.00  2.00
ATOM    943  OG  SER A 128      21.276  32.568  23.329  1.00  3.00
ATOM    944  N   GLU A 129      21.658  31.147  20.486  1.00  2.00
ATOM    945  CA  GLU A 129      22.673  31.299  19.448  1.00  2.00
ATOM    946  C   GLU A 129      22.087  30.905  18.102  1.00  2.00
ATOM    947  O   GLU A 129      22.589  31.448  17.107  1.00  2.00
ATOM    948  CB  GLU A 129      23.953  30.522  19.660  1.00  2.00
ATOM    949  CG  GLU A 129      23.963  29.022  19.913  1.00  2.00
ATOM    950  CD  GLU A 129      23.602  28.606  21.318  1.00  2.00
ATOM    951  OE1 GLU A 129      23.188  29.559  22.030  1.00  2.00
ATOM    952  OE2 GLU A 129      23.714  27.446  21.706  1.00  2.00
ATOM    953  N   TYR A 130      21.111  30.025  18.128  1.00  2.00
ATOM    954  CA  TYR A 130      20.463  29.595  16.873  1.00  2.00
ATOM    955  C   TYR A 130      19.056  30.175  16.818  1.00  2.00
ATOM    956  O   TYR A 130      18.198  29.592  16.149  1.00  2.00
ATOM    957  CB  TYR A 130      20.408  28.070  16.743  1.00  2.00
ATOM    958  CG  TYR A 130      21.747  27.440  17.030  1.00  2.00
ATOM    959  CD1 TYR A 130      22.869  27.807  16.292  1.00  2.00
ATOM    960  CD2 TYR A 130      21.898  26.501  18.050  1.00  2.00
ATOM    961  CE1 TYR A 130      24.110  27.227  16.540  1.00  2.00
ATOM    962  CE2 TYR A 130      23.128  25.912  18.315  1.00  2.00
ATOM    963  CZ  TYR A 130      24.228  26.278  17.552  1.00  2.00
ATOM    964  OH  TYR A 130      25.452  25.737  17.791  1.00  2.00
ATOM    965  N   ASN A 131      18.867  31.271  17.509  1.00  2.00
ATOM    966  CA  ASN A 131      17.611  32.011  17.591  1.00  2.00
ATOM    967  C   ASN A 131      16.389  31.147  17.892  1.00  2.00
ATOM    968  O   ASN A 131      15.361  31.336  17.211  1.00  2.00
ATOM    969  CB  ASN A 131      17.361  32.818  16.304  1.00  2.00
ATOM    970  CG  ASN A 131      18.462  33.815  16.015  1.00  3.00
ATOM    971  OD1 ASN A 131      18.982  34.486  16.931  1.00  3.00
ATOM    972  ND2 ASN A 131      18.818  33.904  14.723  1.00  3.00
ATOM    973  N   ASP A 132      16.494  30.256  18.862  1.00  2.00
ATOM    974  CA  ASP A 132      15.354  29.409  19.186  1.00  2.00
ATOM    975  C   ASP A 132      14.217  30.169  19.861  1.00  2.00
ATOM    976  O   ASP A 132      14.510  31.094  20.632  1.00  2.00
ATOM    977  CB  ASP A 132      15.841  28.372  20.205  1.00  2.00
ATOM    978  CG  ASP A 132      16.309  27.079  19.555  1.00  2.00
ATOM    979  OD1 ASP A 132      16.070  26.914  18.348  1.00  2.00
ATOM    980  OD2 ASP A 132      16.897  26.354  20.392  1.00  1.00
ATOM    981  N   PRO A 133      12.991  29.734  19.607  1.00  2.00
ATOM    982  CA  PRO A 133      11.820  30.318  20.271  1.00  2.00
ATOM    983  C   PRO A 133      12.046  29.960  21.757  1.00  2.00
ATOM    984  O   PRO A 133      12.813  29.039  22.129  1.00  2.00
ATOM    985  CB  PRO A 133      10.635  29.605  19.651  1.00  2.00
ATOM    986  CG  PRO A 133      11.173  29.035  18.348  1.00  2.00
ATOM    987  CD  PRO A 133      12.593  28.636  18.713  1.00  2.00
ATOM    988  N   PRO A 134      11.380  30.701  22.622  1.00  2.00
ATOM    989  CA  PRO A 134      11.495  30.526  24.077  1.00  2.00
ATOM    990  C   PRO A 134      10.963  29.233  24.649  1.00  2.00
ATOM    991  O   PRO A 134      11.352  28.930  25.804  1.00  3.00
ATOM    992  CB  PRO A 134      10.724  31.715  24.665  1.00  2.00
ATOM    993  CG  PRO A 134      10.536  32.670  23.524  1.00  2.00
ATOM    994  CD  PRO A 134      10.482  31.807  22.264  1.00  2.00
ATOM    995  N   THR A 135      10.110  28.509  23.943  1.00  2.00
ATOM    996  CA  THR A 135       9.514  27.257  24.384  1.00  2.00
ATOM    997  C   THR A 135       9.924  26.063  23.539  1.00  1.00
ATOM    998  O   THR A 135      10.540  26.257  22.486  1.00  2.00
ATOM    999  CB  THR A 135       7.920  27.281  24.200  1.00  2.00
ATOM   1000  OG1 THR A 135       7.625  27.560  22.770  1.00  2.00
ATOM   1001  CG2 THR A 135       7.287  28.258  25.165  1.00  2.00
ATOM   1002  N   ASP A 136       9.466  24.889  23.979  1.00  2.00
ATOM   1003  CA  ASP A 136       9.707  23.662  23.177  1.00  1.00
ATOM   1004  C   ASP A 136       9.040  24.009  21.810  1.00  1.00
ATOM   1005  O   ASP A 136       8.155  24.894  21.817  1.00  1.00
ATOM   1006  CB  ASP A 136       9.139  22.403  23.765  1.00  1.00
ATOM   1007  CG  ASP A 136       9.709  21.979  25.098  1.00  2.00
ATOM   1008  OD1 ASP A 136      10.878  22.364  25.340  1.00  2.00
ATOM   1009  OD2 ASP A 136       9.042  21.283  25.894  1.00  2.00
ATOM   1010  N   HIS A 137       9.467  23.338  20.748  1.00  1.00
ATOM   1011  CA  HIS A 137       8.903  23.644  19.425  1.00  1.00
ATOM   1012  C   HIS A 137       9.263  22.675  18.308  1.00  1.00
ATOM   1013  O   HIS A 137      10.214  21.892  18.459  1.00  1.00
ATOM   1014  CB  HIS A 137       9.370  25.063  18.972  1.00  1.00
ATOM   1015  CG  HIS A 137      10.864  25.191  18.984  1.00  2.00
ATOM   1016  ND1 HIS A 137      11.597  25.369  20.148  1.00  1.00
ATOM   1017  CD2 HIS A 137      11.748  25.168  17.940  1.00  1.00
ATOM   1018  CE1 HIS A 137      12.867  25.472  19.811  1.00  1.00
ATOM   1019  NE2 HIS A 137      12.985  25.353  18.497  1.00  2.00
ATOM   1020  N   VAL A 138       8.478  22.806  17.247  1.00  1.00
ATOM   1021  CA  VAL A 138       8.639  22.020  15.984  1.00  1.00
ATOM   1022  C   VAL A 138       9.125  23.084  14.984  1.00  1.00
ATOM   1023  O   VAL A 138       8.647  24.234  14.990  1.00  1.00
ATOM   1024  CB  VAL A 138       7.356  21.298  15.596  1.00  1.00
ATOM   1025  CG1 VAL A 138       7.506  20.383  14.390  1.00  1.00
ATOM   1026  CG2 VAL A 138       6.727  20.522  16.753  1.00  1.00
ATOM   1027  N   GLY A 139      10.134  22.801  14.184  1.00  1.00
ATOM   1028  CA  GLY A 139      10.650  23.814  13.229  1.00  0.00
ATOM   1029  C   GLY A 139      11.001  23.067  11.952  1.00  1.00
ATOM   1030  O   GLY A 139      11.149  21.836  11.938  1.00  1.00
ATOM   1031  N   ILE A 140      11.086  23.843  10.901  1.00  1.00
ATOM   1032  CA  ILE A 140      11.456  23.275   9.577  1.00  1.00
ATOM   1033  C   ILE A 140      12.820  23.920   9.363  1.00  1.00
ATOM   1034  O   ILE A 140      12.859  25.159   9.471  1.00  1.00
ATOM   1035  CB  ILE A 140      10.390  23.636   8.513  1.00  1.00
ATOM   1036  CG1 ILE A 140       9.185  22.703   8.815  1.00  1.00
ATOM   1037  CG2 ILE A 140      10.928  23.560   7.067  1.00  1.00
ATOM   1038  CD1 ILE A 140       7.862  23.321   8.327  1.00  1.00
ATOM   1039  N   ASP A 141      13.797  23.075   9.113  1.00  1.00
ATOM   1040  CA  ASP A 141      15.173  23.559   8.946  1.00  1.00
ATOM   1041  C   ASP A 141      15.693  23.376   7.524  1.00  1.00
ATOM   1042  O   ASP A 141      15.594  22.226   7.090  1.00  1.00
ATOM   1043  CB  ASP A 141      16.066  22.764   9.916  1.00  1.00
ATOM   1044  CG  ASP A 141      15.757  23.007  11.378  1.00  1.00
ATOM   1045  OD1 ASP A 141      14.791  23.732  11.695  1.00  1.00
ATOM   1046  OD2 ASP A 141      16.434  22.494  12.277  1.00  1.00
ATOM   1047  N   VAL A 142      16.209  24.429   6.909  1.00  1.00
ATOM   1048  CA  VAL A 142      16.803  24.284   5.566  1.00  1.00
ATOM   1049  C   VAL A 142      18.276  24.691   5.698  1.00  1.00
ATOM   1050  O   VAL A 142      18.561  25.892   5.776  1.00  1.00
ATOM   1051  CB  VAL A 142      16.113  25.048   4.439  1.00  1.00
ATOM   1052  CG1 VAL A 142      16.714  24.683   3.074  1.00  1.00
ATOM   1053  CG2 VAL A 142      14.619  24.815   4.528  1.00  1.00
ATOM   1054  N   ASN A 143      19.153  23.725   5.787  1.00  1.00
ATOM   1055  CA  ASN A 143      20.597  23.919   5.893  1.00  1.00
ATOM   1056  C   ASN A 143      21.027  24.733   7.119  1.00  1.00
ATOM   1057  O   ASN A 143      22.118  25.307   7.036  1.00  1.00
ATOM   1058  CB  ASN A 143      21.227  24.504   4.623  1.00  1.00
ATOM   1059  CG  ASN A 143      21.073  23.752   3.326  1.00  1.00
ATOM   1060  OD1 ASN A 143      21.182  22.521   3.212  1.00  2.00
ATOM   1061  ND2 ASN A 143      20.754  24.414   2.188  1.00  1.00
ATOM   1062  N   SER A 144      20.274  24.754   8.178  1.00  1.00
ATOM   1063  CA  SER A 144      20.644  25.485   9.408  1.00  1.00
ATOM   1064  C   SER A 144      19.677  25.120  10.538  1.00  1.00
ATOM   1065  O   SER A 144      18.508  24.823  10.194  1.00  2.00
ATOM   1066  CB  SER A 144      20.591  26.977   9.146  1.00  1.00
ATOM   1067  OG  SER A 144      20.539  27.714  10.370  1.00  1.00
ATOM   1068  N   VAL A 145      20.145  25.161  11.770  1.00  1.00
ATOM   1069  CA  VAL A 145      19.276  24.866  12.921  1.00  1.00
ATOM   1070  C   VAL A 145      18.574  26.175  13.354  1.00  2.00
ATOM   1071  O   VAL A 145      17.891  26.262  14.392  1.00  2.00
ATOM   1072  CB  VAL A 145      19.942  24.158  14.112  1.00  1.00
ATOM   1073  CG1 VAL A 145      20.050  22.652  13.887  1.00  1.00
ATOM   1074  CG2 VAL A 145      21.228  24.858  14.496  1.00  1.00
ATOM   1075  N   ASP A 146      18.766  27.193  12.527  1.00  2.00
ATOM   1076  CA  ASP A 146      18.115  28.511  12.712  1.00  2.00
ATOM   1077  C   ASP A 146      16.941  28.334  11.708  1.00  1.00
ATOM   1078  O   ASP A 146      17.049  28.629  10.504  1.00  1.00
ATOM   1079  CB  ASP A 146      18.993  29.713  12.496  1.00  2.00
ATOM   1080  CG  ASP A 146      18.324  31.056  12.706  1.00  3.00
ATOM   1081  OD1 ASP A 146      17.101  31.088  13.007  1.00  3.00
ATOM   1082  OD2 ASP A 146      18.982  32.112  12.579  1.00  3.00
ATOM   1083  N   SER A 147      15.897  27.761  12.282  1.00  1.00
ATOM   1084  CA  SER A 147      14.672  27.424  11.551  1.00  1.00
ATOM   1085  C   SER A 147      14.046  28.592  10.781  1.00  1.00
ATOM   1086  O   SER A 147      13.905  29.755  11.168  1.00  2.00
ATOM   1087  CB  SER A 147      13.607  26.770  12.419  1.00  1.00
ATOM   1088  OG  SER A 147      14.018  25.631  13.125  1.00  1.00
ATOM   1089  N   VAL A 148      13.630  28.189   9.601  1.00  1.00
ATOM   1090  CA  VAL A 148      12.946  28.978   8.568  1.00  1.00
ATOM   1091  C   VAL A 148      11.563  29.331   9.125  1.00  2.00
ATOM   1092  O   VAL A 148      11.016  30.404   8.846  1.00  2.00
ATOM   1093  CB  VAL A 148      12.886  28.089   7.302  1.00  1.00
ATOM   1094  CG1 VAL A 148      11.744  28.446   6.375  1.00  2.00
ATOM   1095  CG2 VAL A 148      14.205  28.125   6.560  1.00  1.00
ATOM   1096  N   LYS A 149      11.044  28.391   9.913  1.00  1.00
ATOM   1097  CA  LYS A 149       9.743  28.530  10.540  1.00  1.00
ATOM   1098  C   LYS A 149       9.588  27.589  11.734  1.00  1.00
ATOM   1099  O   LYS A 149      10.001  26.428  11.583  1.00  1.00
ATOM   1100  CB  LYS A 149       8.626  28.154   9.536  1.00  1.00
ATOM   1101  CG  LYS A 149       7.269  28.531  10.138  1.00  1.00
ATOM   1102  CD  LYS A 149       6.070  28.118   9.325  1.00  2.00
ATOM   1103  CE  LYS A 149       6.019  28.582   7.876  1.00  2.00
ATOM   1104  NZ  LYS A 149       4.721  28.157   7.290  1.00  2.00
ATOM   1105  N   THR A 150       8.977  28.077  12.799  1.00  1.00
ATOM   1106  CA  THR A 150       8.727  27.251  13.984  1.00  1.00
ATOM   1107  C   THR A 150       7.303  27.458  14.505  1.00  1.00
ATOM   1108  O   THR A 150       6.644  28.445  14.216  1.00  1.00
ATOM   1109  CB  THR A 150       9.745  27.550  15.155  1.00  1.00
ATOM   1110  OG1 THR A 150       9.283  28.867  15.611  1.00  2.00
ATOM   1111  CG2 THR A 150      11.223  27.512  14.774  1.00  1.00
ATOM   1112  N   VAL A 151       6.815  26.522  15.290  1.00  1.00
ATOM   1113  CA  VAL A 151       5.508  26.507  15.939  1.00  1.00
ATOM   1114  C   VAL A 151       5.690  25.920  17.365  1.00  1.00
ATOM   1115  O   VAL A 151       6.356  24.888  17.561  1.00  1.00
ATOM   1116  CB  VAL A 151       4.497  25.731  15.081  1.00  1.00
ATOM   1117  CG1 VAL A 151       4.682  24.208  15.198  1.00  1.00
ATOM   1118  CG2 VAL A 151       3.075  26.117  15.380  1.00  1.00
ATOM   1119  N   PRO A 152       5.082  26.581  18.341  1.00  1.00
ATOM   1120  CA  PRO A 152       5.150  26.148  19.745  1.00  1.00
ATOM   1121  C   PRO A 152       4.645  24.725  19.899  1.00  1.00
ATOM   1122  O   PRO A 152       3.692  24.260  19.255  1.00  1.00
ATOM   1123  CB  PRO A 152       4.377  27.195  20.532  1.00  1.00
ATOM   1124  CG  PRO A 152       4.237  28.378  19.609  1.00  1.00
ATOM   1125  CD  PRO A 152       4.283  27.822  18.191  1.00  1.00
ATOM   1126  N   TRP A 153       5.316  24.012  20.798  1.00  1.00
ATOM   1127  CA  TRP A 153       4.941  22.606  21.069  1.00  1.00
ATOM   1128  C   TRP A 153       5.322  22.304  22.514  1.00  1.00
ATOM   1129  O   TRP A 153       5.950  23.141  23.193  1.00  2.00
ATOM   1130  CB  TRP A 153       5.593  21.746  20.000  1.00  1.00
ATOM   1131  CG  TRP A 153       5.464  20.268  20.146  1.00  2.00
ATOM   1132  CD1 TRP A 153       4.332  19.512  20.052  1.00  1.00
ATOM   1133  CD2 TRP A 153       6.546  19.360  20.430  1.00  2.00
ATOM   1134  NE1 TRP A 153       4.637  18.189  20.247  1.00  2.00
ATOM   1135  CE2 TRP A 153       5.984  18.064  20.484  1.00  2.00
ATOM   1136  CE3 TRP A 153       7.908  19.520  20.638  1.00  2.00
ATOM   1137  CZ2 TRP A 153       6.765  16.933  20.712  1.00  1.00
ATOM   1138  CZ3 TRP A 153       8.677  18.399  20.878  1.00  2.00
ATOM   1139  CH2 TRP A 153       8.122  17.125  20.907  1.00  1.00
ATOM   1140  N   ASN A 154       4.960  21.124  22.968  1.00  2.00
ATOM   1141  CA  ASN A 154       5.266  20.717  24.367  1.00  2.00
ATOM   1142  C   ASN A 154       5.678  19.253  24.383  1.00  2.00
ATOM   1143  O   ASN A 154       4.927  18.381  23.935  1.00  2.00
ATOM   1144  CB  ASN A 154       4.052  21.075  25.195  1.00  2.00
ATOM   1145  CG  ASN A 154       3.864  20.280  26.475  1.00  3.00
ATOM   1146  OD1 ASN A 154       4.738  20.343  27.368  1.00  3.00
ATOM   1147  ND2 ASN A 154       2.722  19.576  26.508  1.00  3.00
ATOM   1148  N   SER A 155       6.876  19.046  24.894  1.00  2.00
ATOM   1149  CA  SER A 155       7.461  17.706  24.992  1.00  1.00
ATOM   1150  C   SER A 155       7.070  17.154  26.357  1.00  1.00
ATOM   1151  O   SER A 155       7.353  17.813  27.369  1.00  2.00
ATOM   1152  CB  SER A 155       8.976  17.726  24.791  1.00  1.00
ATOM   1153  OG  SER A 155       9.419  16.374  24.772  1.00  2.00
TER    1154      SER A 155 
CONECT    7  835
CONECT   15  839
CONECT   22  849
CONECT   30  860
CONECT   37  867
CONECT   42  871
CONECT   49  878
CONECT   58  887
CONECT   66  898
CONECT   74  906
CONECT   81  913
CONECT   93  925
CONECT  100  931
CONECT  108  939
CONECT  115  945
CONECT  123  954
CONECT  131  966
CONECT  135  974
CONECT  143  982
CONECT  150  989
CONECT  156  996
CONECT  168 1003
CONECT  175 1011
CONECT  185 1021
CONECT  193 1028
CONECT  197 1032
CONECT  205 1040
CONECT  213 1048
CONECT  221 1055
CONECT  230 1063
CONECT  236 1069
CONECT  243 1076
CONECT  254 1084
CONECT  260 1090
CONECT  269 1097
CONECT  278 1106
CONECT  285 1113
CONECT  290 1120
CONECT  299 1127
CONECT  313 1141
CONECT  321 1149
