# Supplementary material for: Detection of circular permutations by Protein Language Models
Source: Comput Struct Biotechnol J. 2024 Dec 30;27:214–20. doi: 10.1016/j.csbj.2024.12.029 (PMC11757225; doi:10.1016/j.csbj.2024.12.029)
Supplement: Supplementary file 1 — Supplementary material [file mmc1.zip › Original_results/2PEL_3CNA/ICARUS/2pel_and_3cna/2pel_on_3cna/intermediate/alignments_level_2_4_PUs/ali_2pel_2_83_155-on-GChCqDmRIo/GChCqDmRIo_query.pdb]

REMARK  File written by Kpax 5.0.5 on Wed Jun 12 18:31:01 2024.
ATOM      1  N   ALA A   1      29.489  21.099   0.203  1.00  0.00
ATOM      2  CA  ALA A   1      29.759  20.207   1.338  1.00  0.00
ATOM      3  C   ALA A   1      28.522  19.333   1.635  1.00  0.00
ATOM      4  O   ALA A   1      27.777  18.960   0.734  1.00  0.00
ATOM      5  CB  ALA A   1      30.095  21.040   2.592  1.00  0.00
ATOM      6  N   ASP A   2      28.378  19.065   2.928  1.00  0.00
ATOM      7  CA  ASP A   2      27.255  18.253   3.413  1.00  0.00
ATOM      8  C   ASP A   2      26.053  19.182   3.684  1.00  0.00
ATOM      9  O   ASP A   2      26.133  20.122   4.468  1.00  0.00
ATOM     10  CB  ASP A   2      27.644  17.542   4.720  1.00  0.00
ATOM     11  CG  ASP A   2      26.972  16.162   4.812  1.00  0.00
ATOM     12  OD1 ASP A   2      25.715  16.146   4.901  1.00  0.00
ATOM     13  OD2 ASP A   2      27.752  15.170   4.800  1.00  0.00
ATOM     14  N   THR A   3      24.983  18.851   2.973  1.00  0.00
ATOM     15  CA  THR A   3      23.748  19.646   3.081  1.00  0.00
ATOM     16  C   THR A   3      22.678  18.752   3.739  1.00  0.00
ATOM     17  O   THR A   3      22.784  17.527   3.738  1.00  0.00
ATOM     18  CB  THR A   3      23.318  20.083   1.669  1.00  0.00
ATOM     19  OG1 THR A   3      21.894  20.082   1.574  1.00  0.00
ATOM     20  CG2 THR A   3      23.864  19.073   0.640  1.00  0.00
ATOM     21  N   ILE A   4      21.687  19.438   4.286  1.00  0.00
ATOM     22  CA  ILE A   4      20.555  18.768   4.926  1.00  0.00
ATOM     23  C   ILE A   4      19.363  19.751   4.935  1.00  0.00
ATOM     24  O   ILE A   4      19.556  20.963   4.897  1.00  0.00
ATOM     25  CB  ILE A   4      20.873  18.299   6.352  1.00  0.00
ATOM     26  CG1 ILE A   4      20.693  19.444   7.364  1.00  0.00
ATOM     27  CG2 ILE A   4      22.302  17.732   6.415  1.00  0.00
ATOM     28  CD1 ILE A   4      20.949  20.791   6.659  1.00  0.00
ATOM     29  N   VAL A   5      18.201  19.137   4.966  1.00  0.00
ATOM     30  CA  VAL A   5      16.900  19.813   5.076  1.00  0.00
ATOM     31  C   VAL A   5      16.096  18.828   5.960  1.00  0.00
ATOM     32  O   VAL A   5      16.013  17.644   5.627  1.00  0.00
ATOM     33  CB  VAL A   5      16.222  19.965   3.706  1.00  0.00
ATOM     34  CG1 VAL A   5      14.794  20.526   3.850  1.00  0.00
ATOM     35  CG2 VAL A   5      17.048  20.902   2.804  1.00  0.00
ATOM     36  N   ALA A   6      15.671  19.316   7.118  1.00  0.00
ATOM     37  CA  ALA A   6      14.997  18.419   8.069  1.00  0.00
ATOM     38  C   ALA A   6      13.975  19.212   8.910  1.00  0.00
ATOM     39  O   ALA A   6      13.861  20.429   8.795  1.00  0.00
ATOM     40  CB  ALA A   6      16.040  17.754   8.990  1.00  0.00
ATOM     41  N   VAL A   7      13.266  18.418   9.692  1.00  0.00
ATOM     42  CA  VAL A   7      12.238  18.884  10.626  1.00  0.00
ATOM     43  C   VAL A   7      12.738  18.528  12.046  1.00  0.00
ATOM     44  O   VAL A   7      13.028  17.368  12.335  1.00  0.00
ATOM     45  CB  VAL A   7      10.915  18.149  10.339  1.00  0.00
ATOM     46  CG1 VAL A   7      10.883  17.642   8.887  1.00  0.00
ATOM     47  CG2 VAL A   7      10.734  16.984  11.328  1.00  0.00
ATOM     48  N   GLU A   8      12.864  19.575  12.853  1.00  0.00
ATOM     49  CA  GLU A   8      13.439  19.423  14.188  1.00  0.00
ATOM     50  C   GLU A   8      12.397  19.481  15.319  1.00  0.00
ATOM     51  O   GLU A   8      11.479  20.295  15.308  1.00  0.00
ATOM     52  CB  GLU A   8      14.520  20.497  14.434  1.00  0.00
ATOM     53  CG  GLU A   8      14.018  21.451  15.537  1.00  0.00
ATOM     54  CD  GLU A   8      14.932  22.688  15.609  1.00  0.00
ATOM     55  OE1 GLU A   8      16.109  22.482  16.008  1.00  0.00
ATOM     56  OE2 GLU A   8      14.409  23.781  15.265  1.00  0.00
ATOM     57  N   LEU A   9      12.671  18.623  16.295  1.00  0.00
ATOM     58  CA  LEU A   9      11.914  18.585  17.552  1.00  0.00
ATOM     59  C   LEU A   9      12.839  19.138  18.664  1.00  0.00
ATOM     60  O   LEU A   9      13.624  18.399  19.253  1.00  0.00
ATOM     61  CB  LEU A   9      11.530  17.134  17.902  1.00  0.00
ATOM     62  CG  LEU A   9      11.231  16.336  16.620  1.00  0.00
ATOM     63  CD1 LEU A   9      10.529  15.012  16.977  1.00  0.00
ATOM     64  CD2 LEU A   9      10.346  17.168  15.674  1.00  0.00
ATOM     65  N   ASP A  10      12.712  20.444  18.853  1.00  0.00
ATOM     66  CA  ASP A  10      13.559  21.160  19.815  1.00  0.00
ATOM     67  C   ASP A  10      12.818  21.330  21.154  1.00  0.00
ATOM     68  O   ASP A  10      11.961  22.200  21.297  1.00  0.00
ATOM     69  CB  ASP A  10      13.913  22.545  19.234  1.00  0.00
ATOM     70  CG  ASP A  10      15.436  22.760  19.256  1.00  0.00
ATOM     71  OD1 ASP A  10      16.000  22.880  18.135  1.00  0.00
ATOM     72  OD2 ASP A  10      15.973  22.803  20.395  1.00  0.00
ATOM     73  N   THR A  11      13.210  20.476  22.095  1.00  0.00
ATOM     74  CA  THR A  11      12.602  20.524  23.434  1.00  0.00
ATOM     75  C   THR A  11      13.354  21.563  24.291  1.00  0.00
ATOM     76  O   THR A  11      12.927  21.912  25.389  1.00  0.00
ATOM     77  CB  THR A  11      12.683  19.140  24.104  1.00  0.00
ATOM     78  OG1 THR A  11      14.038  18.918  24.503  1.00  0.00
ATOM     79  CG2 THR A  11      12.290  18.031  23.111  1.00  0.00
ATOM     80  N   TYR A  12      14.478  22.002  23.728  1.00  0.00
ATOM     81  CA  TYR A  12      15.348  22.941  24.438  1.00  0.00
ATOM     82  C   TYR A  12      15.490  24.287  23.707  1.00  0.00
ATOM     83  O   TYR A  12      16.160  24.396  22.682  1.00  0.00
ATOM     84  CB  TYR A  12      16.751  22.326  24.644  1.00  0.00
ATOM     85  CG  TYR A  12      17.399  23.057  25.839  1.00  0.00
ATOM     86  CD1 TYR A  12      17.643  22.370  27.032  1.00  0.00
ATOM     87  CD2 TYR A  12      17.820  24.384  25.687  1.00  0.00
ATOM     88  CE1 TYR A  12      18.292  23.023  28.088  1.00  0.00
ATOM     89  CE2 TYR A  12      18.469  25.035  26.742  1.00  0.00
ATOM     90  CZ  TYR A  12      18.726  24.345  27.933  1.00  0.00
ATOM     91  OH  TYR A  12      19.371  24.997  28.992  1.00  0.00
ATOM     92  N   PRO A  13      14.848  25.286  24.314  1.00  0.00
ATOM     93  CA  PRO A  13      14.910  26.642  23.761  1.00  0.00
ATOM     94  C   PRO A  13      16.341  27.205  23.874  1.00  0.00
ATOM     95  O   PRO A  13      16.833  27.470  24.971  1.00  0.00
ATOM     96  CB  PRO A  13      13.964  27.502  24.614  1.00  0.00
ATOM     97  CG  PRO A  13      13.438  26.609  25.744  1.00  0.00
ATOM     98  CD  PRO A  13      14.005  25.202  25.514  1.00  0.00
ATOM     99  N   ASN A  14      16.950  27.384  22.706  1.00  0.00
ATOM    100  CA  ASN A  14      18.290  27.986  22.651  1.00  0.00
ATOM    101  C   ASN A  14      18.191  29.293  21.830  1.00  0.00
ATOM    102  O   ASN A  14      18.430  29.295  20.625  1.00  0.00
ATOM    103  CB  ASN A  14      19.323  27.034  22.038  1.00  0.00
ATOM    104  CG  ASN A  14      19.272  25.638  22.680  1.00  0.00
ATOM    105  OD1 ASN A  14      19.096  24.628  21.998  1.00  0.00
ATOM    106  ND2 ASN A  14      19.478  25.635  23.995  1.00  0.00
ATOM    107  N   THR A  15      17.788  30.327  22.553  1.00  0.00
ATOM    108  CA  THR A  15      17.495  31.645  21.983  1.00  0.00
ATOM    109  C   THR A  15      18.785  32.287  21.439  1.00  0.00
ATOM    110  O   THR A  15      18.749  33.185  20.601  1.00  0.00
ATOM    111  CB  THR A  15      16.924  32.563  23.088  1.00  0.00
ATOM    112  OG1 THR A  15      17.868  32.552  24.164  1.00  0.00
ATOM    113  CG2 THR A  15      15.590  32.008  23.617  1.00  0.00
ATOM    114  N   ASP A  16      19.895  31.784  21.977  1.00  0.00
ATOM    115  CA  ASP A  16      21.190  32.315  21.521  1.00  0.00
ATOM    116  C   ASP A  16      21.232  32.271  19.984  1.00  0.00
ATOM    117  O   ASP A  16      21.264  33.308  19.323  1.00  0.00
ATOM    118  CB  ASP A  16      22.342  31.512  22.146  1.00  0.00
ATOM    119  CG  ASP A  16      23.467  32.480  22.560  1.00  0.00
ATOM    120  OD1 ASP A  16      23.218  33.251  23.525  1.00  0.00
ATOM    121  OD2 ASP A  16      24.526  32.411  21.881  1.00  0.00
ATOM    122  N   ILE A  17      21.200  31.043  19.473  1.00  0.00
ATOM    123  CA  ILE A  17      21.175  30.862  18.013  1.00  0.00
ATOM    124  C   ILE A  17      19.744  31.052  17.473  1.00  0.00
ATOM    125  O   ILE A  17      19.197  30.180  16.800  1.00  0.00
ATOM    126  CB  ILE A  17      21.693  29.459  17.649  1.00  0.00
ATOM    127  CG1 ILE A  17      20.766  28.384  18.244  1.00  0.00
ATOM    128  CG2 ILE A  17      23.136  29.265  18.147  1.00  0.00
ATOM    129  CD1 ILE A  17      21.327  26.980  17.949  1.00  0.00
ATOM    130  N   GLY A  18      19.200  32.220  17.802  1.00  0.00
ATOM    131  CA  GLY A  18      17.859  32.579  17.324  1.00  0.00
ATOM    132  C   GLY A  18      16.864  31.440  17.612  1.00  0.00
ATOM    133  O   GLY A  18      15.878  31.263  16.897  1.00  0.00
ATOM    134  N   ASP A  19      17.164  30.722  18.689  1.00  0.00
ATOM    135  CA  ASP A  19      16.234  29.664  19.141  1.00  0.00
ATOM    136  C   ASP A  19      15.236  30.338  20.111  1.00  0.00
ATOM    137  O   ASP A  19      15.632  31.155  20.941  1.00  0.00
ATOM    138  CB  ASP A  19      17.047  28.593  19.886  1.00  0.00
ATOM    139  CG  ASP A  19      16.662  27.166  19.470  1.00  0.00
ATOM    140  OD1 ASP A  19      15.753  27.029  18.609  1.00  0.00
ATOM    141  OD2 ASP A  19      17.306  26.248  20.054  1.00  0.00
ATOM    142  N   PRO A  20      13.964  29.997  19.920  1.00  0.00
ATOM    143  CA  PRO A  20      12.902  30.611  20.717  1.00  0.00
ATOM    144  C   PRO A  20      13.033  30.311  22.221  1.00  0.00
ATOM    145  O   PRO A  20      13.965  29.642  22.658  1.00  0.00
ATOM    146  CB  PRO A  20      11.568  30.082  20.175  1.00  0.00
ATOM    147  CG  PRO A  20      11.905  29.089  19.056  1.00  0.00
ATOM    148  CD  PRO A  20      13.433  29.057  18.922  1.00  0.00
ATOM    149  N   SER A  21      12.061  30.863  22.931  1.00  0.00
ATOM    150  CA  SER A  21      11.955  30.804  24.383  1.00  0.00
ATOM    151  C   SER A  21      11.331  29.508  24.919  1.00  0.00
ATOM    152  O   SER A  21      11.116  29.382  26.131  1.00  0.00
ATOM    153  CB  SER A  21      11.090  31.994  24.867  1.00  0.00
ATOM    154  OG  SER A  21      10.237  32.353  23.774  1.00  0.00
ATOM    155  N   TYR A  22      11.022  28.576  24.019  1.00  0.00
ATOM    156  CA  TYR A  22      10.368  27.343  24.479  1.00  0.00
ATOM    157  C   TYR A  22      10.579  26.166  23.512  1.00  0.00
ATOM    158  O   TYR A  22      10.734  26.351  22.308  1.00  0.00
ATOM    159  CB  TYR A  22       8.869  27.552  24.734  1.00  0.00
ATOM    160  CG  TYR A  22       8.224  28.404  23.628  1.00  0.00
ATOM    161  CD1 TYR A  22       7.561  27.795  22.556  1.00  0.00
ATOM    162  CD2 TYR A  22       8.388  29.795  23.644  1.00  0.00
ATOM    163  CE1 TYR A  22       7.040  28.576  21.516  1.00  0.00
ATOM    164  CE2 TYR A  22       7.869  30.575  22.605  1.00  0.00
ATOM    165  CZ  TYR A  22       7.215  29.965  21.527  1.00  0.00
ATOM    166  OH  TYR A  22       6.695  30.754  20.494  1.00  0.00
ATOM    167  N   PRO A  23      10.548  24.974  24.110  1.00  0.00
ATOM    168  CA  PRO A  23      10.692  23.740  23.332  1.00  0.00
ATOM    169  C   PRO A  23       9.645  23.681  22.204  1.00  0.00
ATOM    170  O   PRO A  23       8.452  23.872  22.427  1.00  0.00
ATOM    171  CB  PRO A  23      10.506  22.573  24.308  1.00  0.00
ATOM    172  CG  PRO A  23      10.367  23.182  25.709  1.00  0.00
ATOM    173  CD  PRO A  23      10.425  24.708  25.550  1.00  0.00
ATOM    174  N   HIS A  24      10.183  23.476  21.003  1.00  0.00
ATOM    175  CA  HIS A  24       9.357  23.558  19.793  1.00  0.00
ATOM    176  C   HIS A  24       9.841  22.618  18.668  1.00  0.00
ATOM    177  O   HIS A  24      10.837  21.916  18.804  1.00  0.00
ATOM    178  CB  HIS A  24       9.512  25.000  19.238  1.00  0.00
ATOM    179  CG  HIS A  24      10.972  25.264  19.006  1.00  0.00
ATOM    180  ND1 HIS A  24      11.857  25.345  20.063  1.00  0.00
ATOM    181  CD2 HIS A  24      11.649  25.481  17.835  1.00  0.00
ATOM    182  CE1 HIS A  24      13.043  25.591  19.512  1.00  0.00
ATOM    183  NE2 HIS A  24      12.961  25.681  18.186  1.00  0.00
ATOM    184  N   ILE A  25       9.093  22.720  17.576  1.00  0.00
ATOM    185  CA  ILE A  25       9.383  21.987  16.338  1.00  0.00
ATOM    186  C   ILE A  25       9.530  22.995  15.178  1.00  0.00
ATOM    187  O   ILE A  25       8.706  23.899  15.027  1.00  0.00
ATOM    188  CB  ILE A  25       8.215  21.023  16.041  1.00  0.00
ATOM    189  CG1 ILE A  25       6.927  21.558  16.699  1.00  0.00
ATOM    190  CG2 ILE A  25       8.548  19.635  16.626  1.00  0.00
ATOM    191  CD1 ILE A  25       6.158  22.458  15.715  1.00  0.00
ATOM    192  N   GLY A  26      10.605  22.822  14.412  1.00  0.00
ATOM    193  CA  GLY A  26      10.865  23.752  13.304  1.00  0.00
ATOM    194  C   GLY A  26      11.535  23.057  12.105  1.00  0.00
ATOM    195  O   GLY A  26      12.167  22.012  12.244  1.00  0.00
ATOM    196  N   ILE A  27      11.344  23.697  10.956  1.00  0.00
ATOM    197  CA  ILE A  27      11.890  23.201   9.687  1.00  0.00
ATOM    198  C   ILE A  27      13.221  23.922   9.387  1.00  0.00
ATOM    199  O   ILE A  27      13.251  25.131   9.167  1.00  0.00
ATOM    200  CB  ILE A  27      10.904  23.479   8.536  1.00  0.00
ATOM    201  CG1 ILE A  27      10.088  22.212   8.221  1.00  0.00
ATOM    202  CG2 ILE A  27      11.672  23.942   7.284  1.00  0.00
ATOM    203  CD1 ILE A  27       8.623  22.412   8.653  1.00  0.00
ATOM    204  N   ASP A  28      14.277  23.116   9.401  1.00  0.00
ATOM    205  CA  ASP A  28      15.622  23.648   9.146  1.00  0.00
ATOM    206  C   ASP A  28      16.027  23.404   7.679  1.00  0.00
ATOM    207  O   ASP A  28      16.035  22.268   7.209  1.00  0.00
ATOM    208  CB  ASP A  28      16.639  22.963  10.079  1.00  0.00
ATOM    209  CG  ASP A  28      16.293  23.251  11.551  1.00  0.00
ATOM    210  OD1 ASP A  28      16.618  22.356  12.378  1.00  0.00
ATOM    211  OD2 ASP A  28      15.727  24.351  11.791  1.00  0.00
ATOM    212  N   ILE A  29      16.371  24.509   7.026  1.00  0.00
ATOM    213  CA  ILE A  29      16.829  24.443   5.629  1.00  0.00
ATOM    214  C   ILE A  29      18.319  24.848   5.597  1.00  0.00
ATOM    215  O   ILE A  29      18.651  26.028   5.702  1.00  0.00
ATOM    216  CB  ILE A  29      16.022  25.418   4.751  1.00  0.00
ATOM    217  CG1 ILE A  29      14.574  25.524   5.264  1.00  0.00
ATOM    218  CG2 ILE A  29      16.022  24.935   3.287  1.00  0.00
ATOM    219  CD1 ILE A  29      13.833  24.199   5.005  1.00  0.00
ATOM    220  N   LYS A  30      19.161  23.825   5.481  1.00  0.00
ATOM    221  CA  LYS A  30      20.611  24.078   5.481  1.00  0.00
ATOM    222  C   LYS A  30      20.993  24.867   6.751  1.00  0.00
ATOM    223  O   LYS A  30      22.163  25.187   6.960  1.00  0.00
ATOM    224  CB  LYS A  30      21.007  24.901   4.241  1.00  0.00
ATOM    225  CG  LYS A  30      20.647  24.164   2.940  1.00  0.00
ATOM    226  CD  LYS A  30      21.749  24.377   1.886  1.00  0.00
ATOM    227  CE  LYS A  30      21.928  25.874   1.578  1.00  0.00
ATOM    228  NZ  LYS A  30      22.571  26.048   0.267  1.00  0.00
ATOM    229  N   SER A  31      19.969  25.171   7.544  1.00  0.00
ATOM    230  CA  SER A  31      20.190  25.967   8.759  1.00  0.00
ATOM    231  C   SER A  31      19.376  25.434   9.952  1.00  0.00
ATOM    232  O   SER A  31      18.251  24.963   9.796  1.00  0.00
ATOM    233  CB  SER A  31      19.804  27.437   8.492  1.00  0.00
ATOM    234  OG  SER A  31      20.066  28.174   9.690  1.00  0.00
ATOM    235  N   VAL A  32      19.997  25.561  11.120  1.00  0.00
ATOM    236  CA  VAL A  32      19.354  25.142  12.376  1.00  0.00
ATOM    237  C   VAL A  32      18.215  26.131  12.713  1.00  0.00
ATOM    238  O   VAL A  32      17.157  25.737  13.196  1.00  0.00
ATOM    239  CB  VAL A  32      20.403  25.171  13.507  1.00  0.00
ATOM    240  CG1 VAL A  32      20.123  24.052  14.525  1.00  0.00
ATOM    241  CG2 VAL A  32      21.813  25.004  12.909  1.00  0.00
ATOM    242  N   ARG A  33      18.507  27.390  12.413  1.00  0.00
ATOM    243  CA  ARG A  33      17.560  28.487  12.629  1.00  0.00
ATOM    244  C   ARG A  33      16.288  28.310  11.778  1.00  0.00
ATOM    245  O   ARG A  33      16.113  28.975  10.758  1.00  0.00
ATOM    246  CB  ARG A  33      18.241  29.823  12.275  1.00  0.00
ATOM    247  CG  ARG A  33      19.601  29.926  12.992  1.00  0.00
ATOM    248  CD  ARG A  33      20.084  31.386  12.952  1.00  0.00
ATOM    249  NE  ARG A  33      21.431  31.498  13.531  1.00  0.00
ATOM    250  CZ  ARG A  33      21.633  32.326  14.553  1.00  0.00
ATOM    251  NH1 ARG A  33      20.634  33.089  14.990  1.00  0.00
ATOM    252  NH2 ARG A  33      22.823  32.386  15.141  1.00  0.00
ATOM    253  N   SER A  34      15.452  27.397  12.255  1.00  0.00
ATOM    254  CA  SER A  34      14.190  27.074  11.586  1.00  0.00
ATOM    255  C   SER A  34      13.643  28.290  10.816  1.00  0.00
ATOM    256  O   SER A  34      13.743  29.429  11.266  1.00  0.00
ATOM    257  CB  SER A  34      13.148  26.615  12.627  1.00  0.00
ATOM    258  OG  SER A  34      13.854  26.204  13.801  1.00  0.00
ATOM    259  N   LYS A  35      13.049  27.969   9.670  1.00  0.00
ATOM    260  CA  LYS A  35      12.402  29.008   8.854  1.00  0.00
ATOM    261  C   LYS A  35      11.009  29.314   9.444  1.00  0.00
ATOM    262  O   LYS A  35      10.490  30.418   9.298  1.00  0.00
ATOM    263  CB  LYS A  35      12.273  28.528   7.398  1.00  0.00
ATOM    264  CG  LYS A  35      13.512  28.957   6.590  1.00  0.00
ATOM    265  CD  LYS A  35      14.802  28.584   7.342  1.00  0.00
ATOM    266  CE  LYS A  35      15.999  28.583   6.373  1.00  0.00
ATOM    267  NZ  LYS A  35      16.666  29.892   6.386  1.00  0.00
ATOM    268  N   LYS A  36      10.492  28.294  10.115  1.00  0.00
ATOM    269  CA  LYS A  36       9.207  28.383  10.812  1.00  0.00
ATOM    270  C   LYS A  36       9.282  27.547  12.106  1.00  0.00
ATOM    271  O   LYS A  36      10.164  26.704  12.262  1.00  0.00
ATOM    272  CB  LYS A  36       8.051  27.894   9.923  1.00  0.00
ATOM    273  CG  LYS A  36       6.871  28.878  10.032  1.00  0.00
ATOM    274  CD  LYS A  36       5.667  28.379   9.214  1.00  0.00
ATOM    275  CE  LYS A  36       4.429  29.242   9.525  1.00  0.00
ATOM    276  NZ  LYS A  36       4.814  30.655   9.637  1.00  0.00
ATOM    277  N   THR A  37       8.340  27.842  12.995  1.00  0.00
ATOM    278  CA  THR A  37       8.293  27.142  14.287  1.00  0.00
ATOM    279  C   THR A  37       6.856  27.168  14.844  1.00  0.00
ATOM    280  O   THR A  37       5.985  27.870  14.336  1.00  0.00
ATOM    281  CB  THR A  37       9.243  27.837  15.285  1.00  0.00
ATOM    282  OG1 THR A  37       8.429  28.517  16.247  1.00  0.00
ATOM    283  CG2 THR A  37      10.077  28.906  14.551  1.00  0.00
ATOM    284  N   ALA A  38       6.681  26.377  15.898  1.00  0.00
ATOM    285  CA  ALA A  38       5.362  26.275  16.539  1.00  0.00
ATOM    286  C   ALA A  38       5.529  25.745  17.974  1.00  0.00
ATOM    287  O   ALA A  38       6.081  24.667  18.194  1.00  0.00
ATOM    288  CB  ALA A  38       4.445  25.337  15.732  1.00  0.00
ATOM    289  N   LYS A  39       5.017  26.537  18.917  1.00  0.00
ATOM    290  CA  LYS A  39       5.074  26.085  20.319  1.00  0.00
ATOM    291  C   LYS A  39       4.696  24.591  20.367  1.00  0.00
ATOM    292  O   LYS A  39       3.788  24.149  19.666  1.00  0.00
ATOM    293  CB  LYS A  39       4.121  26.916  21.193  1.00  0.00
ATOM    294  CG  LYS A  39       4.481  26.738  22.681  1.00  0.00
ATOM    295  CD  LYS A  39       4.333  28.075  23.428  1.00  0.00
ATOM    296  CE  LYS A  39       2.860  28.296  23.823  1.00  0.00
ATOM    297  NZ  LYS A  39       2.717  29.566  24.548  1.00  0.00
ATOM    298  N   TRP A  40       5.448  23.876  21.194  1.00  0.00
ATOM    299  CA  TRP A  40       5.265  22.419  21.305  1.00  0.00
ATOM    300  C   TRP A  40       5.432  21.998  22.777  1.00  0.00
ATOM    301  O   TRP A  40       6.537  21.961  23.311  1.00  0.00
ATOM    302  CB  TRP A  40       6.325  21.735  20.427  1.00  0.00
ATOM    303  CG  TRP A  40       6.506  20.280  20.724  1.00  0.00
ATOM    304  CD1 TRP A  40       5.648  19.450  21.327  1.00  0.00
ATOM    305  CD2 TRP A  40       7.681  19.525  20.402  1.00  0.00
ATOM    306  NE1 TRP A  40       6.195  18.184  21.382  1.00  0.00
ATOM    307  CE2 TRP A  40       7.415  18.228  20.855  1.00  0.00
ATOM    308  CE3 TRP A  40       8.907  19.824  19.797  1.00  0.00
ATOM    309  CZ2 TRP A  40       8.373  17.221  20.696  1.00  0.00
ATOM    310  CZ3 TRP A  40       9.871  18.820  19.645  1.00  0.00
ATOM    311  CH2 TRP A  40       9.606  17.525  20.107  1.00  0.00
ATOM    312  N   ASN A  41       4.280  21.671  23.355  1.00  0.00
ATOM    313  CA  ASN A  41       4.258  21.209  24.748  1.00  0.00
ATOM    314  C   ASN A  41       4.593  19.705  24.800  1.00  0.00
ATOM    315  O   ASN A  41       3.732  18.850  24.607  1.00  0.00
ATOM    316  CB  ASN A  41       2.877  21.465  25.373  1.00  0.00
ATOM    317  CG  ASN A  41       2.623  22.973  25.545  1.00  0.00
ATOM    318  OD1 ASN A  41       1.604  23.503  25.105  1.00  0.00
ATOM    319  ND2 ASN A  41       3.572  23.604  26.232  1.00  0.00
ATOM    320  N   MET A  42       5.872  19.468  25.058  1.00  0.00
ATOM    321  CA  MET A  42       6.406  18.102  25.135  1.00  0.00
ATOM    322  C   MET A  42       5.725  17.329  26.280  1.00  0.00
ATOM    323  O   MET A  42       5.211  17.922  27.227  1.00  0.00
ATOM    324  CB  MET A  42       7.923  18.197  25.396  1.00  0.00
ATOM    325  CG  MET A  42       8.459  16.884  25.993  1.00  0.00
ATOM    326  SD  MET A  42      10.161  17.005  26.601  1.00  0.00
ATOM    327  CE  MET A  42      10.037  17.608  28.304  1.00  0.00
ATOM    328  N   SER A 119       3.295  10.616 -17.769  1.00  0.00
ATOM    329  CA  SER A 119       2.044  10.325 -18.479  1.00  0.00
ATOM    330  C   SER A 119       2.037   8.862 -18.956  1.00  0.00
ATOM    331  O   SER A 119       1.112   8.435 -19.647  1.00  0.00
ATOM    332  CB  SER A 119       1.887  11.289 -19.669  1.00  0.00
ATOM    333  OG  SER A 119       0.520  11.275 -20.083  1.00  0.00
ATOM    334  N   THR A 120       3.078   8.145 -18.538  1.00  0.00
ATOM    335  CA  THR A 120       3.159   6.712 -18.867  1.00  0.00
ATOM    336  C   THR A 120       2.146   5.964 -17.969  1.00  0.00
ATOM    337  O   THR A 120       1.699   4.869 -18.294  1.00  0.00
ATOM    338  CB  THR A 120       4.566   6.157 -18.582  1.00  0.00
ATOM    339  OG1 THR A 120       5.529   7.017 -19.189  1.00  0.00
ATOM    340  CG2 THR A 120       4.703   4.747 -19.185  1.00  0.00
ATOM    341  N   HIS A 121       1.846   6.645 -16.869  1.00  0.00
ATOM    342  CA  HIS A 121       0.918   6.105 -15.875  1.00  0.00
ATOM    343  C   HIS A 121       1.442   4.767 -15.323  1.00  0.00
ATOM    344  O   HIS A 121       0.756   3.748 -15.379  1.00  0.00
ATOM    345  CB  HIS A 121      -0.495   5.964 -16.447  1.00  0.00
ATOM    346  CG  HIS A 121      -0.494   5.685 -17.917  1.00  0.00
ATOM    347  ND1 HIS A 121      -0.321   6.683 -18.854  1.00  0.00
ATOM    348  CD2 HIS A 121      -0.640   4.480 -18.561  1.00  0.00
ATOM    349  CE1 HIS A 121      -0.381   6.065 -20.032  1.00  0.00
ATOM    350  NE2 HIS A 121      -0.566   4.753 -19.902  1.00  0.00
ATOM    351  N   GLN A 122       2.666   4.834 -14.806  1.00  0.00
ATOM    352  CA  GLN A 122       3.266   3.648 -14.176  1.00  0.00
ATOM    353  C   GLN A 122       3.436   3.941 -12.666  1.00  0.00
ATOM    354  O   GLN A 122       2.863   3.264 -11.820  1.00  0.00
ATOM    355  CB  GLN A 122       4.657   3.353 -14.769  1.00  0.00
ATOM    356  CG  GLN A 122       4.824   4.055 -16.125  1.00  0.00
ATOM    357  CD  GLN A 122       6.135   3.627 -16.808  1.00  0.00
ATOM    358  OE1 GLN A 122       6.115   2.880 -17.786  1.00  0.00
ATOM    359  NE2 GLN A 122       7.233   4.163 -16.283  1.00  0.00
ATOM    360  N   SER A 160      22.457   4.459  29.637  1.00  0.00
ATOM    361  CA  SER A 160      23.105   3.397  30.410  1.00  0.00
ATOM    362  C   SER A 160      22.168   2.204  30.677  1.00  0.00
ATOM    363  O   SER A 160      20.957   2.297  30.490  1.00  0.00
ATOM    364  CB  SER A 160      23.647   3.947  31.742  1.00  0.00
ATOM    365  OG  SER A 160      24.283   2.867  32.434  1.00  0.00
ATOM    366  N   SER A 161      22.813   1.134  31.113  1.00  0.00
ATOM    367  CA  SER A 161      22.196  -0.149  31.424  1.00  0.00
ATOM    368  C   SER A 161      20.890  -0.031  32.222  1.00  0.00
ATOM    369  O   SER A 161      19.848  -0.546  31.813  1.00  0.00
ATOM    370  CB  SER A 161      23.200  -1.025  32.202  1.00  0.00
ATOM    371  OG  SER A 161      23.770  -1.973  31.299  1.00  0.00
ATOM    372  N   ASN A 162      20.999   0.630  33.372  1.00  0.00
ATOM    373  CA  ASN A 162      19.809   0.782  34.233  1.00  0.00
ATOM    374  C   ASN A 162      18.772   1.623  33.456  1.00  0.00
ATOM    375  O   ASN A 162      17.625   1.231  33.270  1.00  0.00
ATOM    376  CB  ASN A 162      20.217   1.547  35.510  1.00  0.00
ATOM    377  CG  ASN A 162      19.628   2.970  35.475  1.00  0.00
ATOM    378  OD1 ASN A 162      18.467   3.200  35.803  1.00  0.00
ATOM    379  ND2 ASN A 162      20.512   3.891  35.097  1.00  0.00
ATOM    380  N   GLY A 163      19.282   2.769  33.024  1.00  0.00
ATOM    381  CA  GLY A 163      18.460   3.724  32.265  1.00  0.00
ATOM    382  C   GLY A 163      18.942   5.136  32.661  1.00  0.00
ATOM    383  O   GLY A 163      18.172   5.976  33.116  1.00  0.00
ATOM    384  N   SER A 164      20.255   5.297  32.510  1.00  0.00
ATOM    385  CA  SER A 164      20.861   6.589  32.854  1.00  0.00
ATOM    386  C   SER A 164      21.449   7.233  31.595  1.00  0.00
ATOM    387  O   SER A 164      22.641   7.201  31.315  1.00  0.00
ATOM    388  CB  SER A 164      21.799   6.473  34.056  1.00  0.00
ATOM    389  OG  SER A 164      20.999   5.963  35.135  1.00  0.00
ATOM    390  N   PRO A 165      20.488   7.782  30.848  1.00  0.00
ATOM    391  CA  PRO A 165      20.825   8.443  29.582  1.00  0.00
ATOM    392  C   PRO A 165      22.007   9.406  29.835  1.00  0.00
ATOM    393  O   PRO A 165      22.111   9.990  30.913  1.00  0.00
ATOM    394  CB  PRO A 165      19.576   9.269  29.227  1.00  0.00
ATOM    395  CG  PRO A 165      18.424   8.717  30.078  1.00  0.00
ATOM    396  CD  PRO A 165      19.038   7.727  31.080  1.00  0.00
ATOM    397  N   ASP A 208      18.340  17.032  24.002  1.00  0.00
ATOM    398  CA  ASP A 208      18.241  18.361  23.389  1.00  0.00
ATOM    399  C   ASP A 208      17.195  18.459  22.270  1.00  0.00
ATOM    400  O   ASP A 208      16.927  19.557  21.772  1.00  0.00
ATOM    401  CB  ASP A 208      19.630  18.656  22.773  1.00  0.00
ATOM    402  CG  ASP A 208      20.229  19.965  23.304  1.00  0.00
ATOM    403  OD1 ASP A 208      20.947  19.877  24.336  1.00  0.00
ATOM    404  OD2 ASP A 208      19.958  21.005  22.643  1.00  0.00
ATOM    405  N   GLY A 209      16.669  17.307  21.863  1.00  0.00
ATOM    406  CA  GLY A 209      15.682  17.329  20.771  1.00  0.00
ATOM    407  C   GLY A 209      15.834  16.102  19.850  1.00  0.00
ATOM    408  O   GLY A 209      16.703  15.259  20.063  1.00  0.00
ATOM    409  N   ILE A 210      14.940  16.059  18.872  1.00  0.00
ATOM    410  CA  ILE A 210      14.894  14.990  17.865  1.00  0.00
ATOM    411  C   ILE A 210      14.403  15.597  16.536  1.00  0.00
ATOM    412  O   ILE A 210      13.849  16.702  16.543  1.00  0.00
ATOM    413  CB  ILE A 210      14.020  13.830  18.367  1.00  0.00
ATOM    414  CG1 ILE A 210      14.478  13.423  19.784  1.00  0.00
ATOM    415  CG2 ILE A 210      14.147  12.614  17.429  1.00  0.00
ATOM    416  CD1 ILE A 210      13.521  12.376  20.380  1.00  0.00
ATOM    417  N   ALA A 211      14.687  14.919  15.426  1.00  0.00
ATOM    418  CA  ALA A 211      14.325  15.462  14.107  1.00  0.00
ATOM    419  C   ALA A 211      14.067  14.356  13.059  1.00  0.00
ATOM    420  O   ALA A 211      13.681  13.241  13.405  1.00  0.00
ATOM    421  CB  ALA A 211      15.473  16.367  13.610  1.00  0.00
ATOM    422  N   PHE A 212      14.274  14.754  11.817  1.00  0.00
ATOM    423  CA  PHE A 212      14.163  13.954  10.602  1.00  0.00
ATOM    424  C   PHE A 212      14.783  14.768   9.447  1.00  0.00
ATOM    425  O   PHE A 212      14.603  15.983   9.365  1.00  0.00
ATOM    426  CB  PHE A 212      12.721  13.612  10.203  1.00  0.00
ATOM    427  CG  PHE A 212      12.648  13.115   8.745  1.00  0.00
ATOM    428  CD1 PHE A 212      13.482  12.084   8.297  1.00  0.00
ATOM    429  CD2 PHE A 212      11.784  13.745   7.840  1.00  0.00
ATOM    430  CE1 PHE A 212      13.448  11.681   6.955  1.00  0.00
ATOM    431  CE2 PHE A 212      11.749  13.345   6.499  1.00  0.00
ATOM    432  CZ  PHE A 212      12.579  12.308   6.054  1.00  0.00
ATOM    433  N   PHE A 213      15.515  14.057   8.588  1.00  0.00
ATOM    434  CA  PHE A 213      16.148  14.818   7.496  1.00  0.00
ATOM    435  C   PHE A 213      16.594  13.900   6.339  1.00  0.00
ATOM    436  O   PHE A 213      16.723  12.691   6.475  1.00  0.00
ATOM    437  CB  PHE A 213      17.431  15.477   8.072  1.00  0.00
ATOM    438  CG  PHE A 213      18.280  14.330   8.663  1.00  0.00
ATOM    439  CD1 PHE A 213      18.693  14.376   9.998  1.00  0.00
ATOM    440  CD2 PHE A 213      18.684  13.276   7.834  1.00  0.00
ATOM    441  CE1 PHE A 213      19.512  13.361  10.508  1.00  0.00
ATOM    442  CE2 PHE A 213      19.503  12.261   8.345  1.00  0.00
ATOM    443  CZ  PHE A 213      19.912  12.303   9.683  1.00  0.00
ATOM    444  N   ILE A 214      16.868  14.624   5.267  1.00  0.00
ATOM    445  CA  ILE A 214      17.463  14.078   4.043  1.00  0.00
ATOM    446  C   ILE A 214      18.883  14.689   3.996  1.00  0.00
ATOM    447  O   ILE A 214      19.195  15.583   4.784  1.00  0.00
ATOM    448  CB  ILE A 214      16.644  14.565   2.829  1.00  0.00
ATOM    449  CG1 ILE A 214      15.602  15.602   3.298  1.00  0.00
ATOM    450  CG2 ILE A 214      15.921  13.369   2.181  1.00  0.00
ATOM    451  CD1 ILE A 214      14.221  14.931   3.425  1.00  0.00
ATOM    452  N   SER A 215      19.694  14.162   3.088  1.00  0.00
ATOM    453  CA  SER A 215      21.068  14.691   3.006  1.00  0.00
ATOM    454  C   SER A 215      21.824  13.930   1.900  1.00  0.00
ATOM    455  O   SER A 215      21.263  13.077   1.218  1.00  0.00
ATOM    456  CB  SER A 215      21.778  14.487   4.359  1.00  0.00
ATOM    457  OG  SER A 215      21.859  13.082   4.610  1.00  0.00
ATOM    458  N   ASN A 216      23.095  14.296   1.800  1.00  0.00
ATOM    459  CA  ASN A 216      23.976  13.649   0.816  1.00  0.00
ATOM    460  C   ASN A 216      23.966  12.126   1.053  1.00  0.00
ATOM    461  O   ASN A 216      23.295  11.628   1.954  1.00  0.00
ATOM    462  CB  ASN A 216      25.406  14.197   1.021  1.00  0.00
ATOM    463  CG  ASN A 216      25.361  15.349   2.043  1.00  0.00
ATOM    464  OD1 ASN A 216      24.493  15.397   2.913  1.00  0.00
ATOM    465  ND2 ASN A 216      26.350  16.227   1.906  1.00  0.00
ATOM    466  N   ILE A 217      24.746  11.454   0.213  1.00  0.00
ATOM    467  CA  ILE A 217      24.881   9.992   0.353  1.00  0.00
ATOM    468  C   ILE A 217      26.135   9.738   1.218  1.00  0.00
ATOM    469  O   ILE A 217      26.145   8.865   2.080  1.00  0.00
ATOM    470  CB  ILE A 217      25.032   9.355  -1.039  1.00  0.00
ATOM    471  CG1 ILE A 217      23.830   9.748  -1.921  1.00  0.00
ATOM    472  CG2 ILE A 217      25.118   7.822  -0.922  1.00  0.00
ATOM    473  CD1 ILE A 217      23.946   9.078  -3.302  1.00  0.00
ATOM    474  N   ASP A 218      27.132  10.574   0.946  1.00  0.00
ATOM    475  CA  ASP A 218      28.386  10.533   1.711  1.00  0.00
ATOM    476  C   ASP A 218      28.255  11.467   2.934  1.00  0.00
ATOM    477  O   ASP A 218      29.227  12.080   3.369  1.00  0.00
ATOM    478  CB  ASP A 218      29.567  10.997   0.841  1.00  0.00
ATOM    479  CG  ASP A 218      29.085  11.425  -0.555  1.00  0.00
ATOM    480  OD1 ASP A 218      29.563  10.778  -1.526  1.00  0.00
ATOM    481  OD2 ASP A 218      28.267  12.383  -0.597  1.00  0.00
ATOM    482  N   SER A 219      27.022  11.523   3.422  1.00  0.00
ATOM    483  CA  SER A 219      26.705  12.349   4.592  1.00  0.00
ATOM    484  C   SER A 219      27.376  11.770   5.852  1.00  0.00
ATOM    485  O   SER A 219      27.372  10.562   6.075  1.00  0.00
ATOM    486  CB  SER A 219      25.179  12.413   4.791  1.00  0.00
ATOM    487  OG  SER A 219      24.892  13.507   5.667  1.00  0.00
ATOM    488  N   SER A 220      27.927  12.696   6.628  1.00  0.00
ATOM    489  CA  SER A 220      28.604  12.334   7.880  1.00  0.00
ATOM    490  C   SER A 220      28.164  13.304   8.996  1.00  0.00
ATOM    491  O   SER A 220      27.766  14.435   8.727  1.00  0.00
ATOM    492  CB  SER A 220      30.131  12.438   7.693  1.00  0.00
ATOM    493  OG  SER A 220      30.670  11.114   7.692  1.00  0.00
ATOM    494  N   ILE A 221      28.266  12.788  10.215  1.00  0.00
ATOM    495  CA  ILE A 221      27.862  13.555  11.396  1.00  0.00
ATOM    496  C   ILE A 221      28.688  14.849  11.524  1.00  0.00
ATOM    497  O   ILE A 221      29.884  14.879  11.247  1.00  0.00
ATOM    498  CB  ILE A 221      28.075  12.719  12.677  1.00  0.00
ATOM    499  CG1 ILE A 221      26.718  12.447  13.352  1.00  0.00
ATOM    500  CG2 ILE A 221      28.987  13.505  13.642  1.00  0.00
ATOM    501  CD1 ILE A 221      25.686  12.015  12.293  1.00  0.00
ATOM    502  N   PRO A 222      27.983  15.874  12.000  1.00  0.00
ATOM    503  CA  PRO A 222      28.663  17.149  12.282  1.00  0.00
ATOM    504  C   PRO A 222      29.699  16.865  13.392  1.00  0.00
ATOM    505  O   PRO A 222      29.607  15.839  14.069  1.00  0.00
ATOM    506  CB  PRO A 222      27.575  18.102  12.794  1.00  0.00
ATOM    507  CG  PRO A 222      26.236  17.357  12.715  1.00  0.00
ATOM    508  CD  PRO A 222      26.537  15.931  12.238  1.00  0.00
ATOM    509  N   SER A 223      30.673  17.761  13.505  1.00  0.00
ATOM    510  CA  SER A 223      31.765  17.530  14.465  1.00  0.00
ATOM    511  C   SER A 223      31.364  18.032  15.865  1.00  0.00
ATOM    512  O   SER A 223      31.517  17.328  16.862  1.00  0.00
ATOM    513  CB  SER A 223      33.035  18.273  14.005  1.00  0.00
ATOM    514  OG  SER A 223      33.500  17.655  12.803  1.00  0.00
ATOM    515  N   GLY A 224      30.867  19.263  15.859  1.00  0.00
ATOM    516  CA  GLY A 224      30.428  19.900  17.109  1.00  0.00
ATOM    517  C   GLY A 224      28.908  20.153  17.027  1.00  0.00
ATOM    518  O   GLY A 224      28.406  21.157  17.521  1.00  0.00
ATOM    519  N   SER A 225      28.260  19.189  16.383  1.00  0.00
ATOM    520  CA  SER A 225      26.809  19.266  16.167  1.00  0.00
ATOM    521  C   SER A 225      26.089  18.621  17.368  1.00  0.00
ATOM    522  O   SER A 225      25.138  17.862  17.208  1.00  0.00
ATOM    523  CB  SER A 225      26.439  18.524  14.869  1.00  0.00
ATOM    524  OG  SER A 225      27.224  17.330  14.806  1.00  0.00
ATOM    525  N   THR A 226      26.619  18.966  18.537  1.00  0.00
ATOM    526  CA  THR A 226      26.078  18.424  19.791  1.00  0.00
ATOM    527  C   THR A 226      25.144  19.465  20.442  1.00  0.00
ATOM    528  O   THR A 226      25.466  20.651  20.494  1.00  0.00
ATOM    529  CB  THR A 226      27.243  18.101  20.749  1.00  0.00
ATOM    530  OG1 THR A 226      28.447  18.093  19.974  1.00  0.00
ATOM    531  CG2 THR A 226      27.063  16.691  21.344  1.00  0.00
ATOM    532  N   GLY A 227      24.022  18.948  20.926  1.00  0.00
ATOM    533  CA  GLY A 227      23.028  19.777  21.615  1.00  0.00
ATOM    534  C   GLY A 227      22.040  20.417  20.625  1.00  0.00
ATOM    535  O   GLY A 227      21.221  19.737  20.009  1.00  0.00
ATOM    536  N   ARG A 228      22.171  21.735  20.520  1.00  0.00
ATOM    537  CA  ARG A 228      21.282  22.507  19.633  1.00  0.00
ATOM    538  C   ARG A 228      21.612  22.144  18.171  1.00  0.00
ATOM    539  O   ARG A 228      20.884  21.410  17.510  1.00  0.00
ATOM    540  CB  ARG A 228      21.585  24.009  19.841  1.00  0.00
ATOM    541  CG  ARG A 228      23.108  24.184  20.010  1.00  0.00
ATOM    542  CD  ARG A 228      23.416  25.618  20.478  1.00  0.00
ATOM    543  NE  ARG A 228      23.496  25.658  21.947  1.00  0.00
ATOM    544  CZ  ARG A 228      23.470  26.834  22.568  1.00  0.00
ATOM    545  NH1 ARG A 228      23.444  27.956  21.853  1.00  0.00
ATOM    546  NH2 ARG A 228      23.463  26.888  23.896  1.00  0.00
ATOM    547  N   LEU A 229      22.754  22.681  17.746  1.00  0.00
ATOM    548  CA  LEU A 229      23.236  22.352  16.393  1.00  0.00
ATOM    549  C   LEU A 229      22.364  21.230  15.807  1.00  0.00
ATOM    550  O   LEU A 229      21.786  21.380  14.729  1.00  0.00
ATOM    551  CB  LEU A 229      24.724  21.971  16.453  1.00  0.00
ATOM    552  CG  LEU A 229      25.550  23.202  16.875  1.00  0.00
ATOM    553  CD1 LEU A 229      25.471  23.411  18.397  1.00  0.00
ATOM    554  CD2 LEU A 229      27.016  23.038  16.435  1.00  0.00
ATOM    555  N   LEU A 230      22.232  20.157  16.584  1.00  0.00
ATOM    556  CA  LEU A 230      21.302  19.090  16.219  1.00  0.00
ATOM    557  C   LEU A 230      21.946  17.826  15.643  1.00  0.00
ATOM    558  O   LEU A 230      21.254  16.820  15.442  1.00  0.00
ATOM    559  CB  LEU A 230      20.210  19.614  15.268  1.00  0.00
ATOM    560  CG  LEU A 230      18.830  19.472  15.941  1.00  0.00
ATOM    561  CD1 LEU A 230      18.212  18.105  15.593  1.00  0.00
ATOM    562  CD2 LEU A 230      18.985  19.607  17.468  1.00  0.00
ATOM    563  N   GLY A 231      23.242  17.894  15.351  1.00  0.00
ATOM    564  CA  GLY A 231      23.919  16.723  14.773  1.00  0.00
ATOM    565  C   GLY A 231      23.578  16.543  13.283  1.00  0.00
ATOM    566  O   GLY A 231      23.706  15.448  12.734  1.00  0.00
ATOM    567  N   LEU A 232      23.158  17.649  12.683  1.00  0.00
ATOM    568  CA  LEU A 232      22.821  17.658  11.250  1.00  0.00
ATOM    569  C   LEU A 232      23.436  18.938  10.639  1.00  0.00
ATOM    570  O   LEU A 232      23.875  18.950   9.494  1.00  0.00
ATOM    571  CB  LEU A 232      21.292  17.673  11.068  1.00  0.00
ATOM    572  CG  LEU A 232      20.628  16.920  12.236  1.00  0.00
ATOM    573  CD1 LEU A 232      19.457  17.743  12.801  1.00  0.00
ATOM    574  CD2 LEU A 232      20.133  15.541  11.764  1.00  0.00
ATOM    575  N   PHE A 233      23.455  19.953  11.497  1.00  0.00
ATOM    576  CA  PHE A 233      24.062  21.239  11.158  1.00  0.00
ATOM    577  C   PHE A 233      25.537  21.287  11.603  1.00  0.00
ATOM    578  O   PHE A 233      25.882  21.070  12.754  1.00  0.00
ATOM    579  CB  PHE A 233      23.243  22.422  11.692  1.00  0.00
ATOM    580  CG  PHE A 233      21.799  22.261  11.172  1.00  0.00
ATOM    581  CD1 PHE A 233      21.579  22.095   9.799  1.00  0.00
ATOM    582  CD2 PHE A 233      20.717  22.342  12.055  1.00  0.00
ATOM    583  CE1 PHE A 233      20.271  22.006   9.307  1.00  0.00
ATOM    584  CE2 PHE A 233      19.409  22.252  11.561  1.00  0.00
ATOM    585  CZ  PHE A 233      19.188  22.079  10.190  1.00  0.00
ATOM    586  N   PRO A 234      26.326  21.534  10.556  1.00  0.00
ATOM    587  CA  PRO A 234      27.776  21.513  10.605  1.00  0.00
ATOM    588  C   PRO A 234      28.455  22.536  11.523  1.00  0.00
ATOM    589  O   PRO A 234      29.671  22.743  11.409  1.00  0.00
ATOM    590  CB  PRO A 234      28.261  21.754   9.162  1.00  0.00
ATOM    591  CG  PRO A 234      27.030  22.137   8.331  1.00  0.00
ATOM    592  CD  PRO A 234      25.813  22.010   9.252  1.00  0.00
ATOM    593  N   ASP A 235      27.689  23.163  12.410  1.00  0.00
ATOM    594  CA  ASP A 235      28.296  24.154  13.317  1.00  0.00
ATOM    595  C   ASP A 235      27.652  25.540  13.087  1.00  0.00
ATOM    596  O   ASP A 235      26.674  25.886  13.745  1.00  0.00
ATOM    597  CB  ASP A 235      29.812  24.256  13.061  1.00  0.00
ATOM    598  CG  ASP A 235      30.134  25.481  12.186  1.00  0.00
ATOM    599  OD1 ASP A 235      29.932  25.349  10.949  1.00  0.00
ATOM    600  OD2 ASP A 235      30.579  26.498  12.786  1.00  0.00
ATOM    601  N   ALA A 236      28.258  26.244  12.148  1.00  0.00
ATOM    602  CA  ALA A 236      27.884  27.593  11.731  1.00  0.00
ATOM    603  C   ALA A 236      26.383  27.717  11.413  1.00  0.00
ATOM    604  O   ALA A 236      25.936  27.367  10.322  1.00  0.00
ATOM    605  CB  ALA A 236      28.714  27.990  10.492  1.00  0.00
ATOM    606  N   ASN A 237      25.665  28.193  12.424  1.00  0.00
ATOM    607  CA  ASN A 237      24.216  28.406  12.308  1.00  0.00
ATOM    608  C   ASN A 237      23.916  29.121  10.970  1.00  0.00
ATOM    609  O   ASN A 237      23.000  30.150  11.000  1.00  0.00
ATOM    610  CB  ASN A 237      23.731  29.315  13.456  1.00  0.00
ATOM    611  CG  ASN A 237      23.954  28.659  14.828  1.00  0.00
ATOM    612  OD1 ASN A 237      23.315  29.030  15.815  1.00  0.00
ATOM    613  ND2 ASN A 237      24.895  27.721  14.851  1.00  0.00
ATOM    614  OXT ASN A 237      24.450  28.850   9.900  1.00  0.00
TER     615      ASN A 237 
