# Supplementary material for: Detection of circular permutations by Protein Language Models
Source: Comput Struct Biotechnol J. 2024 Dec 30;27:214–20. doi: 10.1016/j.csbj.2024.12.029 (PMC11757225; doi:10.1016/j.csbj.2024.12.029)
Supplement: Supplementary file 1 — Supplementary material [file mmc1.zip › Original_results/2PEL_3CNA/ICARUS/2pel_and_3cna/2pel_on_3cna/intermediate/alignments_level_2_5_PUs/ali_2pel_3_156_198-on-ONGRJhEaHm/2pel_3_156_198_ONGRJhEaHm.kpairs]

#===============================================================================
#Query In:     ONGRJhEaHm
#Target In:    2pel_3_156_198
#Query chain:  A
#Target chain: A
#Query Out:    ONGRJhEaHm_query.pdb
#Target Out:   2pel_3_156_198_ONGRJhEaHm.pdb
#Kscore:         29.63
#Gscore:         34.01
#Jscore:        0.4930
#Mscore:        0.8703
#Tscore:        0.7918
#Nquery:      84
#Ntarget:     43
#Nsegments:   1
#Ncolumns:    84
#Ncover:      43
#Naligned:    43
#Nmatched:    43
#Nanchor:     41
#Nidentity:   16 (37.21!)
#RMSD-aligned: 1.49
#RMSD-matched: 1.49
#RMSD-anchor:  1.29
#MaxDist:      3.85
#Contact:      7.00
#Alignment  (X + Gap): 43 + 41 = 84
#Identities (@ matched + # unmatched): 16 + 0 = 16
#Others     (* matched + $ unmatched): 27 + 0 = 27
#Tmatrix (Target Out = Tmatrix * Target In):
# 0.073380 0.996420 0.041974 5.152577
# -0.131329 -0.032066 0.990820 18.379712
# 0.988619 -0.078219 0.128505 9.047705
# 0.000000 0.000000 0.000000 1.000000
#===============================================================================
#  Posn   Dist  K-Score  G-Score  SegID   Query        Target
#===============================================================================
    1    -1.00   0.0000   0.0000    0   A:1:ALA        -         -
    2     1.55   0.8759   0.7363    1   A:43:GLN     A:156:VAL   *
    3     1.33   0.8956   0.7973    1   A:44:ASP     A:157:SER   *
    4     1.22   0.9069   0.8274    1   A:45:GLY     A:158:GLY   @
    5     1.15   0.7511   0.8450    1   A:46:LYS     A:159:ALA   *
    6     0.93   0.8752   0.8947    1   A:47:VAL     A:160:VAL   @
    7     0.92   0.8344   0.8967    1   A:48:GLY     A:161:VAL   *
    8     0.97   0.7509   0.8870    1   A:49:THR     A:162:LYS   *
    9     1.30   0.8697   0.8052    1   A:50:ALA     A:163:VAL   *
   10     1.55   0.7711   0.7362    1   A:51:HIS     A:164:THR   *
   11     1.21   0.8494   0.8301    1   A:52:ILE     A:165:VAL   *
   12     0.92   0.7440   0.8981    1   A:53:ILE     A:166:ILE   @
   13     0.53   0.4053   0.9645    1   A:54:TYR     A:167:TYR   @
   14     1.24   0.6959   0.8228    1   A:55:ASN     A:168:ASP   *
   15     1.01   0.8427   0.8788    1   A:56:SER     A:169:SER   @
   16     1.04   0.8972   0.8721    1   A:57:VAL     A:170:SER   *
   17     1.82   0.9257   0.6549    1   A:58:ASP     A:171:THR   *
   18     0.75   0.7601   0.9301    1   A:59:LYS     A:172:LYS   @
   19     0.51   0.8273   0.9675    1   A:60:ARG     A:173:THR   *
   20     1.11   0.8088   0.8553    1   A:61:LEU     A:174:LEU   @
   21     1.27   0.8088   0.8152    1   A:62:SER     A:175:SER   @
   22     1.14   0.8543   0.8464    1   A:63:ALA     A:176:VAL   *
   23     1.80   0.7438   0.6627    1   A:64:VAL     A:177:ALA   *
   24     1.40   0.7439   0.7786    1   A:65:VAL     A:178:VAL   @
   25     1.42   0.4445   0.7739    1   A:66:SER     A:179:THR   *
   26     2.51   0.6974   0.4476    1   A:67:TYR     A:180:ASN   *
   27     3.85   0.3976   0.1509    0   A:68:PRO     A:181:ASP   *
   28     3.58   0.1873   0.1957    0   A:69:ASN     A:182:ASN   @
   29     2.60   0.0071   0.4218    1   A:70:ALA     A:183:GLY   *
   30     1.07   0.2724   0.8633    1   A:71:ASP     A:184:ASP   @
   31     1.41   0.6596   0.7772    1   A:72:ALA     A:185:ILE   *
   32     0.87   0.8120   0.9083    1   A:73:THR     A:186:THR   @
   33     0.82   0.8200   0.9187    1   A:74:SER     A:187:THR   *
   34     0.71   0.8899   0.9371    1   A:75:VAL     A:188:ILE   *
   35     0.78   0.8671   0.9257    1   A:76:SER     A:189:ALA   *
   36     0.75   0.8607   0.9316    1   A:77:TYR     A:190:GLN   *
   37     0.72   0.7117   0.9363    1   A:78:ASP     A:191:VAL   *
   38     1.59   0.8091   0.7231    1   A:79:VAL     A:192:VAL   @
   39     2.19   0.2255   0.5429    1   A:80:ASP     A:193:ASP   @
   40     1.50   0.4465   0.7498    1   A:81:LEU     A:194:LEU   @
   41     0.84   0.1959   0.9136    1   A:82:ASN     A:195:LYS   *
   42     0.88   0.3644   0.9063    1   A:83:ASP     A:196:ALA   *
   43     0.82   0.6668   0.9174    1   A:84:VAL     A:197:LYS   *
   44     1.08   0.7044   0.8628    1   A:85:LEU     A:198:LEU   @
   45    -1.00   0.0000   0.0000    0   A:119:SER      -         -
   46    -1.00   0.0000   0.0000    0   A:120:THR      -         -
   47    -1.00   0.0000   0.0000    0   A:121:HIS      -         -
   48    -1.00   0.0000   0.0000    0   A:122:GLN      -         -
   49    -1.00   0.0000   0.0000    0   A:160:SER      -         -
   50    -1.00   0.0000   0.0000    0   A:161:SER      -         -
   51    -1.00   0.0000   0.0000    0   A:162:ASN      -         -
   52    -1.00   0.0000   0.0000    0   A:163:GLY      -         -
   53    -1.00   0.0000   0.0000    0   A:164:SER      -         -
   54    -1.00   0.0000   0.0000    0   A:165:PRO      -         -
   55    -1.00   0.0000   0.0000    0   A:208:ASP      -         -
   56    -1.00   0.0000   0.0000    0   A:209:GLY      -         -
   57    -1.00   0.0000   0.0000    0   A:210:ILE      -         -
   58    -1.00   0.0000   0.0000    0   A:211:ALA      -         -
   59    -1.00   0.0000   0.0000    0   A:212:PHE      -         -
   60    -1.00   0.0000   0.0000    0   A:213:PHE      -         -
   61    -1.00   0.0000   0.0000    0   A:214:ILE      -         -
   62    -1.00   0.0000   0.0000    0   A:215:SER      -         -
   63    -1.00   0.0000   0.0000    0   A:216:ASN      -         -
   64    -1.00   0.0000   0.0000    0   A:217:ILE      -         -
   65    -1.00   0.0000   0.0000    0   A:218:ASP      -         -
   66    -1.00   0.0000   0.0000    0   A:219:SER      -         -
   67    -1.00   0.0000   0.0000    0   A:220:SER      -         -
   68    -1.00   0.0000   0.0000    0   A:221:ILE      -         -
   69    -1.00   0.0000   0.0000    0   A:222:PRO      -         -
   70    -1.00   0.0000   0.0000    0   A:223:SER      -         -
   71    -1.00   0.0000   0.0000    0   A:224:GLY      -         -
   72    -1.00   0.0000   0.0000    0   A:225:SER      -         -
   73    -1.00   0.0000   0.0000    0   A:226:THR      -         -
   74    -1.00   0.0000   0.0000    0   A:227:GLY      -         -
   75    -1.00   0.0000   0.0000    0   A:228:ARG      -         -
   76    -1.00   0.0000   0.0000    0   A:229:LEU      -         -
   77    -1.00   0.0000   0.0000    0   A:230:LEU      -         -
   78    -1.00   0.0000   0.0000    0   A:231:GLY      -         -
   79    -1.00   0.0000   0.0000    0   A:232:LEU      -         -
   80    -1.00   0.0000   0.0000    0   A:233:PHE      -         -
   81    -1.00   0.0000   0.0000    0   A:234:PRO      -         -
   82    -1.00   0.0000   0.0000    0   A:235:ASP      -         -
   83    -1.00   0.0000   0.0000    0   A:236:ALA      -         -
   84    -1.00   0.0000   0.0000    0   A:237:ASN      -         -
