# Supplementary material for: Detection of circular permutations by Protein Language Models
Source: Comput Struct Biotechnol J. 2024 Dec 30;27:214–20. doi: 10.1016/j.csbj.2024.12.029 (PMC11757225; doi:10.1016/j.csbj.2024.12.029)
Supplement: Supplementary file 1 — Supplementary material [file mmc1.zip › Original_results/2PEL_3CNA/ICARUS/2pel_and_3cna/2pel_on_3cna/intermediate/alignments_level_2_5_PUs/ali_2pel_3_156_198-on-ONGRJhEaHm/2pel_3_156_198_ONGRJhEaHm.pdb]

REMARK  File written by Kpax 5.0.5 on Wed Jun 12 18:31:06 2024.
REMARK  Query:      ONGRJhEaHm
REMARK  Target:     2pel_3_156_198
ATOM      1  N   VAL A 156       6.848  16.129  26.656  1.00  1.00
ATOM      2  CA  VAL A 156       6.419  15.416  27.865  1.00  1.00
ATOM      3  C   VAL A 156       7.255  14.152  28.023  1.00  1.00
ATOM      4  O   VAL A 156       7.239  13.168  27.261  1.00  1.00
ATOM      5  CB  VAL A 156       4.901  15.136  27.848  1.00  1.00
ATOM      6  CG1 VAL A 156       4.447  14.285  29.029  1.00  1.00
ATOM      7  CG2 VAL A 156       4.092  16.416  27.741  1.00  1.00
ATOM      8  N   SER A 157       7.990  14.237  29.132  1.00  1.00
ATOM      9  CA  SER A 157       8.875  13.125  29.494  1.00  2.00
ATOM     10  C   SER A 157       8.092  11.815  29.528  1.00  2.00
ATOM     11  O   SER A 157       7.109  11.682  30.289  1.00  2.00
ATOM     12  CB  SER A 157       9.532  13.435  30.832  1.00  2.00
ATOM     13  OG  SER A 157      10.216  12.286  31.300  1.00  1.00
ATOM     14  N   GLY A 158       8.543  10.866  28.728  1.00  2.00
ATOM     15  CA  GLY A 158       7.959   9.535  28.637  1.00  2.00
ATOM     16  C   GLY A 158       6.759   9.408  27.709  1.00  2.00
ATOM     17  O   GLY A 158       6.247   8.282  27.525  1.00  2.00
ATOM     18  N   ALA A 159       6.290  10.484  27.117  1.00  2.00
ATOM     19  CA  ALA A 159       5.126  10.383  26.215  1.00  1.00
ATOM     20  C   ALA A 159       5.596   9.922  24.827  1.00  2.00
ATOM     21  O   ALA A 159       6.720  10.212  24.377  1.00  2.00
ATOM     22  CB  ALA A 159       4.464  11.748  26.120  1.00  1.00
ATOM     23  N   VAL A 160       4.682   9.225  24.184  1.00  1.00
ATOM     24  CA  VAL A 160       4.887   8.722  22.817  1.00  1.00
ATOM     25  C   VAL A 160       4.287   9.817  21.918  1.00  1.00
ATOM     26  O   VAL A 160       3.101  10.093  22.144  1.00  1.00
ATOM     27  CB  VAL A 160       4.241   7.344  22.583  1.00  1.00
ATOM     28  CG1 VAL A 160       4.275   6.903  21.107  1.00  1.00
ATOM     29  CG2 VAL A 160       4.848   6.287  23.488  1.00  1.00
ATOM     30  N   VAL A 161       5.057  10.347  21.001  1.00  1.00
ATOM     31  CA  VAL A 161       4.546  11.403  20.094  1.00  1.00
ATOM     32  C   VAL A 161       4.377  10.732  18.729  1.00  1.00
ATOM     33  O   VAL A 161       5.198   9.869  18.438  1.00  1.00
ATOM     34  CB  VAL A 161       5.456  12.643  20.086  1.00  1.00
ATOM     35  CG1 VAL A 161       4.956  13.748  19.164  1.00  1.00
ATOM     36  CG2 VAL A 161       5.746  13.164  21.487  1.00  0.00
ATOM     37  N   LYS A 162       3.375  11.076  17.965  1.00  1.00
ATOM     38  CA  LYS A 162       3.127  10.519  16.630  1.00  1.00
ATOM     39  C   LYS A 162       3.201  11.746  15.728  1.00  1.00
ATOM     40  O   LYS A 162       2.718  12.791  16.182  1.00  1.00
ATOM     41  CB  LYS A 162       1.819   9.750  16.518  1.00  2.00
ATOM     42  CG  LYS A 162       1.843   8.519  17.439  1.00  2.00
ATOM     43  CD  LYS A 162       0.563   7.762  17.715  1.00  3.00
ATOM     44  CE  LYS A 162       0.771   6.439  18.445  1.00  3.00
ATOM     45  NZ  LYS A 162       0.656   6.453  19.940  1.00  3.00
ATOM     46  N   VAL A 163       3.820  11.634  14.573  1.00  1.00
ATOM     47  CA  VAL A 163       3.980  12.757  13.638  1.00  1.00
ATOM     48  C   VAL A 163       3.621  12.268  12.232  1.00  1.00
ATOM     49  O   VAL A 163       3.933  11.107  11.949  1.00  1.00
ATOM     50  CB  VAL A 163       5.445  13.253  13.656  1.00  1.00
ATOM     51  CG1 VAL A 163       5.644  14.393  12.675  1.00  1.00
ATOM     52  CG2 VAL A 163       5.963  13.572  15.056  1.00  1.00
ATOM     53  N   THR A 164       3.025  13.109  11.426  1.00  1.00
ATOM     54  CA  THR A 164       2.639  12.768  10.051  1.00  1.00
ATOM     55  C   THR A 164       3.165  13.944   9.215  1.00  1.00
ATOM     56  O   THR A 164       2.982  15.107   9.640  1.00  1.00
ATOM     57  CB  THR A 164       1.094  12.611   9.817  1.00  1.00
ATOM     58  OG1 THR A 164       0.647  11.618  10.796  1.00  1.00
ATOM     59  CG2 THR A 164       0.736  12.181   8.384  1.00  0.00
ATOM     60  N   VAL A 165       3.792  13.580   8.103  1.00  1.00
ATOM     61  CA  VAL A 165       4.328  14.659   7.241  1.00  1.00
ATOM     62  C   VAL A 165       3.948  14.395   5.789  1.00  1.00
ATOM     63  O   VAL A 165       3.997  13.232   5.343  1.00  1.00
ATOM     64  CB  VAL A 165       5.859  14.784   7.426  1.00  1.00
ATOM     65  CG1 VAL A 165       6.408  15.851   6.460  1.00  1.00
ATOM     66  CG2 VAL A 165       6.243  15.060   8.882  1.00  0.00
ATOM     67  N   ILE A 166       3.595  15.469   5.113  1.00  0.00
ATOM     68  CA  ILE A 166       3.228  15.357   3.691  1.00  1.00
ATOM     69  C   ILE A 166       4.027  16.413   2.935  1.00  1.00
ATOM     70  O   ILE A 166       4.012  17.556   3.430  1.00  1.00
ATOM     71  CB  ILE A 166       1.700  15.649   3.471  1.00  1.00
ATOM     72  CG1 ILE A 166       0.860  14.591   4.219  1.00  1.00
ATOM     73  CG2 ILE A 166       1.325  15.817   1.962  1.00  1.00
ATOM     74  CD1 ILE A 166      -0.637  14.949   4.360  1.00  0.00
ATOM     75  N   TYR A 167       4.643  16.028   1.834  1.00  1.00
ATOM     76  CA  TYR A 167       5.374  17.029   1.016  1.00  1.00
ATOM     77  C   TYR A 167       4.565  16.963  -0.298  1.00  1.00
ATOM     78  O   TYR A 167       4.476  15.845  -0.835  1.00  1.00
ATOM     79  CB  TYR A 167       6.848  16.771   0.732  1.00  0.00
ATOM     80  CG  TYR A 167       7.513  17.868  -0.084  1.00  1.00
ATOM     81  CD1 TYR A 167       7.880  19.084   0.515  1.00  0.00
ATOM     82  CD2 TYR A 167       7.753  17.696  -1.444  1.00  1.00
ATOM     83  CE1 TYR A 167       8.446  20.110  -0.227  1.00  1.00
ATOM     84  CE2 TYR A 167       8.341  18.717  -2.210  1.00  1.00
ATOM     85  CZ  TYR A 167       8.668  19.913  -1.608  1.00  1.00
ATOM     86  OH  TYR A 167       9.257  20.861  -2.390  1.00  1.00
ATOM     87  N   ASP A 168       4.018  18.051  -0.743  1.00  1.00
ATOM     88  CA  ASP A 168       3.225  18.047  -2.003  1.00  1.00
ATOM     89  C   ASP A 168       4.144  18.584  -3.085  1.00  1.00
ATOM     90  O   ASP A 168       4.491  19.787  -2.971  1.00  1.00
ATOM     91  CB  ASP A 168       1.945  18.850  -1.786  1.00  1.00
ATOM     92  CG  ASP A 168       1.237  18.999  -3.136  1.00  1.00
ATOM     93  OD1 ASP A 168       0.992  17.977  -3.796  1.00  1.00
ATOM     94  OD2 ASP A 168       1.017  20.159  -3.497  1.00  0.00
ATOM     95  N   SER A 169       4.525  17.788  -4.063  1.00  1.00
ATOM     96  CA  SER A 169       5.461  18.348  -5.085  1.00  2.00
ATOM     97  C   SER A 169       5.048  19.640  -5.791  1.00  2.00
ATOM     98  O   SER A 169       5.890  20.563  -5.897  1.00  2.00
ATOM     99  CB  SER A 169       5.830  17.342  -6.160  1.00  1.00
ATOM    100  OG  SER A 169       4.705  16.806  -6.828  1.00  2.00
ATOM    101  N   SER A 170       3.826  19.710  -6.290  1.00  2.00
ATOM    102  CA  SER A 170       3.331  20.896  -7.014  1.00  2.00
ATOM    103  C   SER A 170       3.323  22.203  -6.240  1.00  1.00
ATOM    104  O   SER A 170       3.721  23.202  -6.865  1.00  2.00
ATOM    105  CB  SER A 170       1.916  20.687  -7.579  1.00  2.00
ATOM    106  OG  SER A 170       1.127  20.464  -6.402  1.00  3.00
ATOM    107  N   THR A 171       2.896  22.280  -4.989  1.00  1.00
ATOM    108  CA  THR A 171       2.913  23.553  -4.257  1.00  1.00
ATOM    109  C   THR A 171       4.247  23.730  -3.548  1.00  1.00
ATOM    110  O   THR A 171       4.591  24.875  -3.242  1.00  1.00
ATOM    111  CB  THR A 171       1.745  23.656  -3.194  1.00  1.00
ATOM    112  OG1 THR A 171       1.921  22.471  -2.347  1.00  1.00
ATOM    113  CG2 THR A 171       0.394  23.744  -3.884  1.00  1.00
ATOM    114  N   LYS A 172       4.894  22.621  -3.265  1.00  1.00
ATOM    115  CA  LYS A 172       6.179  22.558  -2.588  1.00  1.00
ATOM    116  C   LYS A 172       5.982  22.775  -1.087  1.00  1.00
ATOM    117  O   LYS A 172       6.883  23.297  -0.435  1.00  1.00
ATOM    118  CB  LYS A 172       7.197  23.587  -3.077  1.00  1.00
ATOM    119  CG  LYS A 172       7.705  23.351  -4.495  1.00  1.00
ATOM    120  CD  LYS A 172       8.201  24.638  -5.144  1.00  2.00
ATOM    121  CE  LYS A 172       8.843  24.317  -6.499  1.00  2.00
ATOM    122  NZ  LYS A 172       8.032  23.270  -7.206  1.00  3.00
ATOM    123  N   THR A 173       4.844  22.368  -0.598  1.00  1.00
ATOM    124  CA  THR A 173       4.445  22.502   0.798  1.00  1.00
ATOM    125  C   THR A 173       4.836  21.295   1.650  1.00  1.00
ATOM    126  O   THR A 173       4.481  20.147   1.320  1.00  1.00
ATOM    127  CB  THR A 173       2.866  22.674   0.968  1.00  1.00
ATOM    128  OG1 THR A 173       2.375  23.483  -0.133  1.00  1.00
ATOM    129  CG2 THR A 173       2.469  23.318   2.308  1.00  1.00
ATOM    130  N   LEU A 174       5.544  21.603   2.716  1.00  1.00
ATOM    131  CA  LEU A 174       5.940  20.576   3.693  1.00  1.00
ATOM    132  C   LEU A 174       4.934  20.798   4.830  1.00  1.00
ATOM    133  O   LEU A 174       4.975  21.917   5.408  1.00  1.00
ATOM    134  CB  LEU A 174       7.410  20.726   4.074  1.00  1.00
ATOM    135  CG  LEU A 174       7.953  19.816   5.173  1.00  1.00
ATOM    136  CD1 LEU A 174       8.014  18.353   4.739  1.00  0.00
ATOM    137  CD2 LEU A 174       9.370  20.251   5.564  1.00  1.00
ATOM    138  N   SER A 175       4.104  19.810   5.106  1.00  1.00
ATOM    139  CA  SER A 175       3.111  19.929   6.199  1.00  1.00
ATOM    140  C   SER A 175       3.323  18.900   7.305  1.00  0.00
ATOM    141  O   SER A 175       3.415  17.695   6.966  1.00  1.00
ATOM    142  CB  SER A 175       1.687  19.676   5.694  1.00  1.00
ATOM    143  OG  SER A 175       1.351  20.646   4.728  1.00  2.00
ATOM    144  N   VAL A 176       3.316  19.353   8.537  1.00  0.00
ATOM    145  CA  VAL A 176       3.535  18.464   9.704  1.00  0.00
ATOM    146  C   VAL A 176       2.404  18.483  10.729  1.00  1.00
ATOM    147  O   VAL A 176       1.988  19.594  11.147  1.00  1.00
ATOM    148  CB  VAL A 176       4.801  19.003  10.438  1.00  0.00
ATOM    149  CG1 VAL A 176       5.149  18.215  11.695  1.00  0.00
ATOM    150  CG2 VAL A 176       5.937  19.144   9.438  1.00  1.00
ATOM    151  N   ALA A 177       1.975  17.303  11.143  1.00  0.00
ATOM    152  CA  ALA A 177       0.904  17.259  12.173  1.00  1.00
ATOM    153  C   ALA A 177       1.548  16.476  13.313  1.00  1.00
ATOM    154  O   ALA A 177       2.015  15.354  13.009  1.00  1.00
ATOM    155  CB  ALA A 177      -0.375  16.639  11.647  1.00  0.00
ATOM    156  N   VAL A 178       1.606  17.053  14.483  1.00  1.00
ATOM    157  CA  VAL A 178       2.200  16.363  15.654  1.00  1.00
ATOM    158  C   VAL A 178       1.070  16.025  16.634  1.00  1.00
ATOM    159  O   VAL A 178       0.283  16.923  16.972  1.00  1.00
ATOM    160  CB  VAL A 178       3.267  17.248  16.325  1.00  0.00
ATOM    161  CG1 VAL A 178       3.840  16.573  17.570  1.00  1.00
ATOM    162  CG2 VAL A 178       4.359  17.675  15.365  1.00  1.00
ATOM    163  N   THR A 179       0.989  14.773  17.074  1.00  2.00
ATOM    164  CA  THR A 179      -0.074  14.398  18.018  1.00  2.00
ATOM    165  C   THR A 179       0.507  14.190  19.417  1.00  2.00
ATOM    166  O   THR A 179       1.226  13.203  19.622  1.00  2.00
ATOM    167  CB  THR A 179      -0.927  13.138  17.627  1.00  2.00
ATOM    168  OG1 THR A 179      -1.478  13.411  16.305  1.00  2.00
ATOM    169  CG2 THR A 179      -2.038  12.891  18.667  1.00  2.00
ATOM    170  N   ASN A 180       0.160  15.115  20.296  1.00  2.00
ATOM    171  CA  ASN A 180       0.648  15.000  21.683  1.00  3.00
ATOM    172  C   ASN A 180      -0.179  13.861  22.303  1.00  3.00
ATOM    173  O   ASN A 180      -1.149  13.286  21.801  1.00  3.00
ATOM    174  CB  ASN A 180       0.604  16.279  22.506  1.00  3.00
ATOM    175  CG  ASN A 180       1.591  17.322  22.002  1.00  4.00
ATOM    176  OD1 ASN A 180       2.446  17.690  22.817  1.00  4.00
ATOM    177  ND2 ASN A 180       1.457  17.759  20.736  1.00  4.00
ATOM    178  N   ASP A 181       0.300  13.575  23.486  1.00  3.00
ATOM    179  CA  ASP A 181      -0.163  12.562  24.435  1.00  4.00
ATOM    180  C   ASP A 181      -1.580  12.846  24.941  1.00  3.00
ATOM    181  O   ASP A 181      -2.404  11.917  25.072  1.00  3.00
ATOM    182  CB  ASP A 181       0.921  12.589  25.528  1.00  4.00
ATOM    183  CG  ASP A 181       0.645  11.516  26.581  1.00  4.00
ATOM    184  OD1 ASP A 181       0.588  10.332  26.166  1.00  4.00
ATOM    185  OD2 ASP A 181       0.502  12.039  27.723  1.00  4.00
ATOM    186  N   ASN A 182      -1.816  14.108  25.237  1.00  3.00
ATOM    187  CA  ASN A 182      -3.111  14.582  25.723  1.00  3.00
ATOM    188  C   ASN A 182      -4.115  14.713  24.568  1.00  3.00
ATOM    189  O   ASN A 182      -5.118  15.428  24.756  1.00  3.00
ATOM    190  CB  ASN A 182      -2.962  15.927  26.444  1.00  3.00
ATOM    191  CG  ASN A 182      -2.670  17.088  25.507  1.00  3.00
ATOM    192  OD1 ASN A 182      -2.926  18.261  25.825  1.00  4.00
ATOM    193  ND2 ASN A 182      -2.127  16.848  24.313  1.00  3.00
ATOM    194  N   GLY A 183      -3.848  14.116  23.417  1.00  3.00
ATOM    195  CA  GLY A 183      -4.707  14.154  22.234  1.00  2.00
ATOM    196  C   GLY A 183      -4.700  15.420  21.400  1.00  2.00
ATOM    197  O   GLY A 183      -5.298  15.408  20.297  1.00  3.00
ATOM    198  N   ASP A 184      -4.085  16.486  21.848  1.00  2.00
ATOM    199  CA  ASP A 184      -3.960  17.791  21.186  1.00  2.00
ATOM    200  C   ASP A 184      -3.040  17.700  19.958  1.00  2.00
ATOM    201  O   ASP A 184      -2.050  16.952  20.095  1.00  2.00
ATOM    202  CB  ASP A 184      -3.368  18.815  22.151  1.00  2.00
ATOM    203  CG  ASP A 184      -4.304  19.662  22.971  1.00  3.00
ATOM    204  OD1 ASP A 184      -5.475  19.273  23.160  1.00  3.00
ATOM    205  OD2 ASP A 184      -3.887  20.750  23.447  1.00  3.00
ATOM    206  N   ILE A 185      -3.352  18.434  18.895  1.00  1.00
ATOM    207  CA  ILE A 185      -2.520  18.405  17.704  1.00  1.00
ATOM    208  C   ILE A 185      -1.869  19.783  17.467  1.00  1.00
ATOM    209  O   ILE A 185      -2.539  20.802  17.647  1.00  1.00
ATOM    210  CB  ILE A 185      -3.153  17.989  16.318  1.00  1.00
ATOM    211  CG1 ILE A 185      -4.264  18.970  15.872  1.00  1.00
ATOM    212  CG2 ILE A 185      -3.608  16.534  16.169  1.00  1.00
ATOM    213  CD1 ILE A 185      -4.262  19.018  14.291  1.00  1.00
ATOM    214  N   THR A 186      -0.628  19.737  17.037  1.00  1.00
ATOM    215  CA  THR A 186       0.201  20.888  16.676  1.00  1.00
ATOM    216  C   THR A 186       0.486  20.768  15.170  1.00  1.00
ATOM    217  O   THR A 186       0.786  19.636  14.705  1.00  1.00
ATOM    218  CB  THR A 186       1.554  20.888  17.477  1.00  1.00
ATOM    219  OG1 THR A 186       1.074  20.679  18.855  1.00  2.00
ATOM    220  CG2 THR A 186       2.481  22.108  17.420  1.00  1.00
ATOM    221  N   THR A 187       0.405  21.864  14.441  1.00  1.00
ATOM    222  CA  THR A 187       0.687  21.836  12.998  1.00  1.00
ATOM    223  C   THR A 187       1.635  22.986  12.622  1.00  1.00
ATOM    224  O   THR A 187       1.703  24.050  13.289  1.00  1.00
ATOM    225  CB  THR A 187      -0.583  21.792  12.059  1.00  1.00
ATOM    226  OG1 THR A 187      -1.106  23.159  12.069  1.00  1.00
ATOM    227  CG2 THR A 187      -1.647  20.762  12.388  1.00  1.00
ATOM    228  N   ILE A 188       2.386  22.706  11.559  1.00  1.00
ATOM    229  CA  ILE A 188       3.351  23.686  11.020  1.00  1.00
ATOM    230  C   ILE A 188       3.526  23.424   9.528  1.00  1.00
ATOM    231  O   ILE A 188       3.603  22.231   9.146  1.00  1.00
ATOM    232  CB  ILE A 188       4.657  23.713  11.906  1.00  1.00
ATOM    233  CG1 ILE A 188       5.481  24.956  11.447  1.00  1.00
ATOM    234  CG2 ILE A 188       5.471  22.407  11.905  1.00  1.00
ATOM    235  CD1 ILE A 188       6.789  25.169  12.226  1.00  1.00
ATOM    236  N   ALA A 189       3.573  24.426   8.676  1.00  0.00
ATOM    237  CA  ALA A 189       3.720  24.164   7.216  1.00  1.00
ATOM    238  C   ALA A 189       4.615  25.230   6.603  1.00  1.00
ATOM    239  O   ALA A 189       4.533  26.391   7.070  1.00  1.00
ATOM    240  CB  ALA A 189       2.350  24.208   6.521  1.00  1.00
ATOM    241  N   GLN A 190       5.387  24.848   5.599  1.00  1.00
ATOM    242  CA  GLN A 190       6.261  25.878   4.979  1.00  1.00
ATOM    243  C   GLN A 190       6.544  25.538   3.525  1.00  0.00
ATOM    244  O   GLN A 190       6.642  24.332   3.236  1.00  1.00
ATOM    245  CB  GLN A 190       7.559  25.970   5.795  1.00  1.00
ATOM    246  CG  GLN A 190       8.661  26.770   5.135  1.00  1.00
ATOM    247  CD  GLN A 190       8.408  28.247   5.315  1.00  1.00
ATOM    248  OE1 GLN A 190       8.225  28.748   6.422  1.00  2.00
ATOM    249  NE2 GLN A 190       8.384  28.956   4.192  1.00  2.00
ATOM    250  N   VAL A 191       6.650  26.515   2.652  1.00  1.00
ATOM    251  CA  VAL A 191       6.980  26.190   1.238  1.00  1.00
ATOM    252  C   VAL A 191       8.512  26.000   1.261  1.00  2.00
ATOM    253  O   VAL A 191       9.196  26.920   1.764  1.00  2.00
ATOM    254  CB  VAL A 191       6.557  27.266   0.243  1.00  1.00
ATOM    255  CG1 VAL A 191       7.234  27.099  -1.110  1.00  1.00
ATOM    256  CG2 VAL A 191       5.041  27.377   0.103  1.00  1.00
ATOM    257  N   VAL A 192       8.978  24.853   0.794  1.00  1.00
ATOM    258  CA  VAL A 192      10.401  24.535   0.729  1.00  1.00
ATOM    259  C   VAL A 192      10.636  23.889  -0.649  1.00  1.00
ATOM    260  O   VAL A 192      10.049  22.810  -0.861  1.00  1.00
ATOM    261  CB  VAL A 192      10.944  23.577   1.809  1.00  2.00
ATOM    262  CG1 VAL A 192      12.483  23.574   1.783  1.00  1.00
ATOM    263  CG2 VAL A 192      10.437  23.852   3.216  1.00  1.00
ATOM    264  N   ASP A 193      11.441  24.537  -1.478  1.00  1.00
ATOM    265  CA  ASP A 193      11.707  23.960  -2.827  1.00  1.00
ATOM    266  C   ASP A 193      12.849  22.957  -2.713  1.00  2.00
ATOM    267  O   ASP A 193      14.020  23.347  -2.795  1.00  2.00
ATOM    268  CB  ASP A 193      11.932  25.056  -3.868  1.00  2.00
ATOM    269  CG  ASP A 193      11.987  24.526  -5.295  1.00  2.00
ATOM    270  OD1 ASP A 193      11.975  23.286  -5.498  1.00  2.00
ATOM    271  OD2 ASP A 193      12.033  25.298  -6.274  1.00  3.00
ATOM    272  N   LEU A 194      12.542  21.686  -2.522  1.00  2.00
ATOM    273  CA  LEU A 194      13.550  20.623  -2.386  1.00  1.00
ATOM    274  C   LEU A 194      14.542  20.600  -3.539  1.00  1.00
ATOM    275  O   LEU A 194      15.759  20.458  -3.366  1.00  2.00
ATOM    276  CB  LEU A 194      12.764  19.332  -2.149  1.00  1.00
ATOM    277  CG  LEU A 194      12.054  19.142  -0.819  1.00  1.00
ATOM    278  CD1 LEU A 194      11.946  17.643  -0.541  1.00  1.00
ATOM    279  CD2 LEU A 194      12.852  19.758   0.333  1.00  1.00
ATOM    280  N   LYS A 195      14.042  20.734  -4.747  1.00  2.00
ATOM    281  CA  LYS A 195      14.824  20.734  -5.990  1.00  2.00
ATOM    282  C   LYS A 195      15.858  21.851  -6.055  1.00  2.00
ATOM    283  O   LYS A 195      16.789  21.830  -6.890  1.00  2.00
ATOM    284  CB  LYS A 195      13.890  20.863  -7.189  1.00  2.00
ATOM    285  CG  LYS A 195      14.571  20.887  -8.559  1.00  2.00
ATOM    286  CD  LYS A 195      13.475  20.954  -9.620  1.00  2.00
ATOM    287  CE  LYS A 195      14.055  21.222 -10.999  1.00  2.00
ATOM    288  NZ  LYS A 195      13.035  21.972 -11.806  1.00  3.00
ATOM    289  N   ALA A 196      15.709  22.837  -5.191  1.00  2.00
ATOM    290  CA  ALA A 196      16.636  23.963  -5.157  1.00  2.00
ATOM    291  C   ALA A 196      17.682  23.803  -4.048  1.00  2.00
ATOM    292  O   ALA A 196      18.851  24.225  -4.175  1.00  2.00
ATOM    293  CB  ALA A 196      15.878  25.287  -5.033  1.00  2.00
ATOM    294  N   LYS A 197      17.267  23.192  -2.961  1.00  1.00
ATOM    295  CA  LYS A 197      18.118  22.993  -1.791  1.00  2.00
ATOM    296  C   LYS A 197      18.841  21.668  -1.733  1.00  2.00
ATOM    297  O   LYS A 197      19.788  21.581  -0.922  1.00  2.00
ATOM    298  CB  LYS A 197      17.236  23.089  -0.527  1.00  2.00
ATOM    299  CG  LYS A 197      16.347  24.346  -0.516  1.00  2.00
ATOM    300  CD  LYS A 197      17.230  25.570  -0.295  1.00  2.00
ATOM    301  CE  LYS A 197      16.487  26.847  -0.637  1.00  2.00
ATOM    302  NZ  LYS A 197      17.368  28.013  -0.335  1.00  2.00
ATOM    303  N   LEU A 198      18.408  20.688  -2.513  1.00  1.00
ATOM    304  CA  LEU A 198      19.064  19.385  -2.403  1.00  1.00
ATOM    305  C   LEU A 198      19.323  18.721  -3.751  1.00  1.00
ATOM    306  O   LEU A 198      18.656  19.035  -4.740  1.00  2.00
ATOM    307  CB  LEU A 198      18.187  18.496  -1.517  1.00  1.00
ATOM    308  CG  LEU A 198      17.888  18.867  -0.081  1.00  1.00
ATOM    309  CD1 LEU A 198      16.744  17.973   0.420  1.00  1.00
ATOM    310  CD2 LEU A 198      19.110  18.658   0.805  1.00  1.00
TER     311      LEU A 198 
