# Supplementary material for: Detection of circular permutations by Protein Language Models
Source: Comput Struct Biotechnol J. 2024 Dec 30;27:214–20. doi: 10.1016/j.csbj.2024.12.029 (PMC11757225; doi:10.1016/j.csbj.2024.12.029)
Supplement: Supplementary file 1 — Supplementary material [file mmc1.zip › Original_results/2PEL_3CNA/ICARUS/2pel_and_3cna/2pel_on_3cna/intermediate/alignments_level_2_5_PUs/ali_2pel_3_156_198-on-ONGRJhEaHm/2pel_3_156_198_ONGRJhEaHm_conect.pdb]

REMARK  File written by Kpax 5.0.5 on Wed Jun 12 18:31:06 2024.
REMARK  Query:      ONGRJhEaHm
ATOM      1  N   ALA A   1      29.489  21.099   0.203  1.00  0.00
ATOM      2  CA  ALA A   1      29.759  20.207   1.338  1.00  0.00
ATOM      3  C   ALA A   1      28.522  19.333   1.635  1.00  0.00
ATOM      4  O   ALA A   1      27.777  18.960   0.734  1.00  0.00
ATOM      5  CB  ALA A   1      30.095  21.040   2.592  1.00  0.00
ATOM      6  N   GLN A  43       5.732  16.008  26.120  1.00  0.00
ATOM      7  CA  GLN A  43       5.091  15.140  27.117  1.00  0.00
ATOM      8  C   GLN A  43       6.073  14.054  27.600  1.00  0.00
ATOM      9  O   GLN A  43       6.303  13.057  26.920  1.00  0.00
ATOM     10  CB  GLN A  43       3.811  14.521  26.537  1.00  0.00
ATOM     11  CG  GLN A  43       2.599  15.407  26.886  1.00  0.00
ATOM     12  CD  GLN A  43       1.643  14.613  27.799  1.00  0.00
ATOM     13  OE1 GLN A  43       1.164  13.539  27.441  1.00  0.00
ATOM     14  NE2 GLN A  43       1.450  15.187  28.983  1.00  0.00
ATOM     15  N   ASP A  44       6.616  14.340  28.772  1.00  0.00
ATOM     16  CA  ASP A  44       7.591  13.479  29.450  1.00  0.00
ATOM     17  C   ASP A  44       6.966  12.111  29.780  1.00  0.00
ATOM     18  O   ASP A  44       5.913  12.026  30.413  1.00  0.00
ATOM     19  CB  ASP A  44       8.002  14.210  30.748  1.00  0.00
ATOM     20  CG  ASP A  44       9.387  13.745  31.225  1.00  0.00
ATOM     21  OD1 ASP A  44       9.387  12.996  32.240  1.00  0.00
ATOM     22  OD2 ASP A  44      10.379  14.158  30.567  1.00  0.00
ATOM     23  N   GLY A  45       7.646  11.063  29.320  1.00  0.00
ATOM     24  CA  GLY A  45       7.211   9.694  29.587  1.00  0.00
ATOM     25  C   GLY A  45       6.116   9.146  28.662  1.00  0.00
ATOM     26  O   GLY A  45       5.705   7.990  28.820  1.00  0.00
ATOM     27  N   LYS A  46       5.657   9.984  27.742  1.00  0.00
ATOM     28  CA  LYS A  46       4.539   9.632  26.856  1.00  0.00
ATOM     29  C   LYS A  46       5.015   9.324  25.422  1.00  0.00
ATOM     30  O   LYS A  46       6.001   9.883  24.944  1.00  0.00
ATOM     31  CB  LYS A  46       3.582  10.845  26.806  1.00  0.00
ATOM     32  CG  LYS A  46       2.655  10.840  28.031  1.00  0.00
ATOM     33  CD  LYS A  46       3.469  10.770  29.335  1.00  0.00
ATOM     34  CE  LYS A  46       2.518  10.404  30.493  1.00  0.00
ATOM     35  NZ  LYS A  46       3.305  10.127  31.702  1.00  0.00
ATOM     36  N   VAL A  47       4.250   8.446  24.779  1.00  0.00
ATOM     37  CA  VAL A  47       4.527   8.076  23.387  1.00  0.00
ATOM     38  C   VAL A  47       3.974   9.164  22.443  1.00  0.00
ATOM     39  O   VAL A  47       2.805   9.539  22.515  1.00  0.00
ATOM     40  CB  VAL A  47       3.838   6.744  23.030  1.00  0.00
ATOM     41  CG1 VAL A  47       4.097   6.407  21.550  1.00  0.00
ATOM     42  CG2 VAL A  47       4.318   5.607  23.945  1.00  0.00
ATOM     43  N   GLY A  48       4.860   9.602  21.552  1.00  0.00
ATOM     44  CA  GLY A  48       4.458  10.609  20.560  1.00  0.00
ATOM     45  C   GLY A  48       4.495  10.020  19.137  1.00  0.00
ATOM     46  O   GLY A  48       4.812   8.849  18.941  1.00  0.00
ATOM     47  N   THR A  49       4.134  10.892  18.203  1.00  0.00
ATOM     48  CA  THR A  49       4.084  10.528  16.782  1.00  0.00
ATOM     49  C   THR A  49       4.120  11.814  15.932  1.00  0.00
ATOM     50  O   THR A  49       3.427  12.784  16.236  1.00  0.00
ATOM     51  CB  THR A  49       2.837   9.686  16.477  1.00  0.00
ATOM     52  OG1 THR A  49       3.066   8.358  16.959  1.00  0.00
ATOM     53  CG2 THR A  49       2.586   9.604  14.961  1.00  0.00
ATOM     54  N   ALA A  50       4.986  11.773  14.928  1.00  0.00
ATOM     55  CA  ALA A  50       5.202  12.934  14.056  1.00  0.00
ATOM     56  C   ALA A  50       5.010  12.524  12.583  1.00  0.00
ATOM     57  O   ALA A  50       5.355  11.416  12.180  1.00  0.00
ATOM     58  CB  ALA A  50       6.627  13.485  14.254  1.00  0.00
ATOM     59  N   HIS A  51       4.413  13.462  11.854  1.00  0.00
ATOM     60  CA  HIS A  51       4.075  13.193  10.450  1.00  0.00
ATOM     61  C   HIS A  51       4.552  14.356   9.558  1.00  0.00
ATOM     62  O   HIS A  51       4.448  15.522   9.934  1.00  0.00
ATOM     63  CB  HIS A  51       2.549  13.035  10.306  1.00  0.00
ATOM     64  CG  HIS A  51       2.090  11.772  10.968  1.00  0.00
ATOM     65  ND1 HIS A  51       1.641  11.787  12.274  1.00  0.00
ATOM     66  CD2 HIS A  51       2.048  10.490  10.486  1.00  0.00
ATOM     67  CE1 HIS A  51       1.321  10.525  12.547  1.00  0.00
ATOM     68  NE2 HIS A  51       1.550   9.723  11.510  1.00  0.00
ATOM     69  N   ILE A  52       5.022  13.968   8.376  1.00  0.00
ATOM     70  CA  ILE A  52       5.493  14.945   7.389  1.00  0.00
ATOM     71  C   ILE A  52       4.814  14.687   6.028  1.00  0.00
ATOM     72  O   ILE A  52       4.525  13.547   5.675  1.00  0.00
ATOM     73  CB  ILE A  52       7.011  14.839   7.132  1.00  0.00
ATOM     74  CG1 ILE A  52       7.798  15.014   8.442  1.00  0.00
ATOM     75  CG2 ILE A  52       7.438  15.877   6.080  1.00  0.00
ATOM     76  CD1 ILE A  52       6.929  14.411   9.568  1.00  0.00
ATOM     77  N   ILE A  53       4.651  15.792   5.305  1.00  0.00
ATOM     78  CA  ILE A  53       4.054  15.651   3.963  1.00  0.00
ATOM     79  C   ILE A  53       4.591  16.787   3.074  1.00  0.00
ATOM     80  O   ILE A  53       4.902  17.874   3.559  1.00  0.00
ATOM     81  CB  ILE A  53       2.518  15.726   4.135  1.00  0.00
ATOM     82  CG1 ILE A  53       2.201  16.777   5.225  1.00  0.00
ATOM     83  CG2 ILE A  53       2.057  14.349   4.676  1.00  0.00
ATOM     84  CD1 ILE A  53       3.309  17.846   5.243  1.00  0.00
ATOM     85  N   TYR A  54       4.647  16.471   1.787  1.00  0.00
ATOM     86  CA  TYR A  54       5.125  17.443   0.792  1.00  0.00
ATOM     87  C   TYR A  54       4.802  16.912  -0.623  1.00  0.00
ATOM     88  O   TYR A  54       5.028  15.737  -0.912  1.00  0.00
ATOM     89  CB  TYR A  54       6.660  17.609   0.978  1.00  0.00
ATOM     90  CG  TYR A  54       7.210  18.334  -0.266  1.00  0.00
ATOM     91  CD1 TYR A  54       7.960  17.622  -1.209  1.00  0.00
ATOM     92  CD2 TYR A  54       7.026  19.716  -0.395  1.00  0.00
ATOM     93  CE1 TYR A  54       8.507  18.293  -2.310  1.00  0.00
ATOM     94  CE2 TYR A  54       7.572  20.387  -1.495  1.00  0.00
ATOM     95  CZ  TYR A  54       8.330  19.676  -2.435  1.00  0.00
ATOM     96  OH  TYR A  54       8.871  20.353  -3.535  1.00  0.00
ATOM     97  N   ASN A  55       4.297  17.824  -1.449  1.00  0.00
ATOM     98  CA  ASN A  55       3.964  17.514  -2.839  1.00  0.00
ATOM     99  C   ASN A  55       4.888  18.301  -3.790  1.00  0.00
ATOM    100  O   ASN A  55       5.131  19.492  -3.618  1.00  0.00
ATOM    101  CB  ASN A  55       2.526  17.864  -3.267  1.00  0.00
ATOM    102  CG  ASN A  55       1.521  17.025  -2.460  1.00  0.00
ATOM    103  OD1 ASN A  55       1.909  16.332  -1.520  1.00  0.00
ATOM    104  ND2 ASN A  55       0.256  17.163  -2.845  1.00  0.00
ATOM    105  N   SER A  56       5.320  17.568  -4.814  1.00  0.00
ATOM    106  CA  SER A  56       6.050  18.254  -5.895  1.00  0.00
ATOM    107  C   SER A  56       5.149  19.366  -6.479  1.00  0.00
ATOM    108  O   SER A  56       5.644  20.384  -6.964  1.00  0.00
ATOM    109  CB  SER A  56       6.419  17.218  -6.976  1.00  0.00
ATOM    110  OG  SER A  56       7.718  17.566  -7.468  1.00  0.00
ATOM    111  N   VAL A  57       3.850  19.097  -6.419  1.00  0.00
ATOM    112  CA  VAL A  57       2.828  19.992  -6.962  1.00  0.00
ATOM    113  C   VAL A  57       2.600  21.238  -6.090  1.00  0.00
ATOM    114  O   VAL A  57       2.768  22.366  -6.557  1.00  0.00
ATOM    115  CB  VAL A  57       1.495  19.238  -7.139  1.00  0.00
ATOM    116  CG1 VAL A  57       0.342  20.239  -7.335  1.00  0.00
ATOM    117  CG2 VAL A  57       1.592  18.285  -8.344  1.00  0.00
ATOM    118  N   ASP A  58       2.190  20.987  -4.850  1.00  0.00
ATOM    119  CA  ASP A  58       1.871  22.094  -3.935  1.00  0.00
ATOM    120  C   ASP A  58       3.171  22.776  -3.464  1.00  0.00
ATOM    121  O   ASP A  58       3.216  23.990  -3.277  1.00  0.00
ATOM    122  CB  ASP A  58       1.096  21.562  -2.715  1.00  0.00
ATOM    123  CG  ASP A  58      -0.404  21.461  -3.046  1.00  0.00
ATOM    124  OD1 ASP A  58      -0.897  22.421  -3.697  1.00  0.00
ATOM    125  OD2 ASP A  58      -0.994  20.428  -2.628  1.00  0.00
ATOM    126  N   LYS A  59       4.189  21.936  -3.313  1.00  0.00
ATOM    127  CA  LYS A  59       5.514  22.426  -2.916  1.00  0.00
ATOM    128  C   LYS A  59       5.454  23.083  -1.524  1.00  0.00
ATOM    129  O   LYS A  59       5.787  24.257  -1.362  1.00  0.00
ATOM    130  CB  LYS A  59       6.040  23.437  -3.952  1.00  0.00
ATOM    131  CG  LYS A  59       5.089  24.646  -4.023  1.00  0.00
ATOM    132  CD  LYS A  59       5.847  25.933  -3.647  1.00  0.00
ATOM    133  CE  LYS A  59       4.929  26.865  -2.834  1.00  0.00
ATOM    134  NZ  LYS A  59       4.860  28.185  -3.477  1.00  0.00
ATOM    135  N   ARG A  60       5.016  22.274  -0.565  1.00  0.00
ATOM    136  CA  ARG A  60       4.885  22.759   0.816  1.00  0.00
ATOM    137  C   ARG A  60       5.395  21.699   1.813  1.00  0.00
ATOM    138  O   ARG A  60       5.133  20.507   1.651  1.00  0.00
ATOM    139  CB  ARG A  60       3.411  23.100   1.103  1.00  0.00
ATOM    140  CG  ARG A  60       3.287  23.657   2.535  1.00  0.00
ATOM    141  CD  ARG A  60       1.926  23.252   3.131  1.00  0.00
ATOM    142  NE  ARG A  60       1.203  24.455   3.571  1.00  0.00
ATOM    143  CZ  ARG A  60       0.364  24.375   4.601  1.00  0.00
ATOM    144  NH1 ARG A  60       0.244  23.227   5.261  1.00  0.00
ATOM    145  NH2 ARG A  60      -0.354  25.435   4.956  1.00  0.00
ATOM    146  N   LEU A  61       6.124  22.198   2.802  1.00  0.00
ATOM    147  CA  LEU A  61       6.718  21.349   3.846  1.00  0.00
ATOM    148  C   LEU A  61       5.902  21.450   5.152  1.00  0.00
ATOM    149  O   LEU A  61       6.037  22.419   5.899  1.00  0.00
ATOM    150  CB  LEU A  61       8.155  21.850   4.105  1.00  0.00
ATOM    151  CG  LEU A  61       8.944  20.849   4.963  1.00  0.00
ATOM    152  CD1 LEU A  61       8.346  19.438   4.829  1.00  0.00
ATOM    153  CD2 LEU A  61      10.424  20.847   4.537  1.00  0.00
ATOM    154  N   SER A  62       5.077  20.431   5.370  1.00  0.00
ATOM    155  CA  SER A  62       4.231  20.389   6.569  1.00  0.00
ATOM    156  C   SER A  62       4.542  19.157   7.443  1.00  0.00
ATOM    157  O   SER A  62       4.812  18.072   6.932  1.00  0.00
ATOM    158  CB  SER A  62       2.743  20.367   6.164  1.00  0.00
ATOM    159  OG  SER A  62       2.626  21.048   4.912  1.00  0.00
ATOM    160  N   ALA A  63       4.458  19.398   8.746  1.00  0.00
ATOM    161  CA  ALA A  63       4.672  18.353   9.755  1.00  0.00
ATOM    162  C   ALA A  63       3.763  18.611  10.975  1.00  0.00
ATOM    163  O   ALA A  63       3.379  19.752  11.235  1.00  0.00
ATOM    164  CB  ALA A  63       6.145  18.367  10.211  1.00  0.00
ATOM    165  N   VAL A  64       3.438  17.523  11.669  1.00  0.00
ATOM    166  CA  VAL A  64       2.536  17.631  12.825  1.00  0.00
ATOM    167  C   VAL A  64       2.871  16.565  13.887  1.00  0.00
ATOM    168  O   VAL A  64       2.859  15.368  13.604  1.00  0.00
ATOM    169  CB  VAL A  64       1.075  17.458  12.367  1.00  0.00
ATOM    170  CG1 VAL A  64       0.766  18.440  11.222  1.00  0.00
ATOM    171  CG2 VAL A  64       0.848  16.009  11.894  1.00  0.00
ATOM    172  N   VAL A  65       3.149  17.065  15.086  1.00  0.00
ATOM    173  CA  VAL A  65       3.470  16.184  16.218  1.00  0.00
ATOM    174  C   VAL A  65       2.241  16.028  17.135  1.00  0.00
ATOM    175  O   VAL A  65       1.381  16.905  17.193  1.00  0.00
ATOM    176  CB  VAL A  65       4.632  16.798  17.026  1.00  0.00
ATOM    177  CG1 VAL A  65       5.958  16.111  16.653  1.00  0.00
ATOM    178  CG2 VAL A  65       4.720  18.308  16.729  1.00  0.00
ATOM    179  N   SER A  66       2.207  14.915  17.899  1.00  0.00
ATOM    180  CA  SER A  66       1.066  14.712  18.800  1.00  0.00
ATOM    181  C   SER A  66       1.204  13.524  19.771  1.00  0.00
ATOM    182  O   SER A  66       1.973  12.596  19.540  1.00  0.00
ATOM    183  CB  SER A  66      -0.225  14.500  17.978  1.00  0.00
ATOM    184  OG  SER A  66      -0.921  13.389  18.553  1.00  0.00
ATOM    185  N   TYR A  67       0.352  13.604  20.784  1.00  0.00
ATOM    186  CA  TYR A  67       0.093  12.553  21.760  1.00  0.00
ATOM    187  C   TYR A  67      -1.443  12.443  21.955  1.00  0.00
ATOM    188  O   TYR A  67      -2.180  13.378  21.660  1.00  0.00
ATOM    189  CB  TYR A  67       0.676  12.824  23.154  1.00  0.00
ATOM    190  CG  TYR A  67       2.129  13.312  23.140  1.00  0.00
ATOM    191  CD1 TYR A  67       3.182  12.392  23.078  1.00  0.00
ATOM    192  CD2 TYR A  67       2.400  14.676  23.310  1.00  0.00
ATOM    193  CE1 TYR A  67       4.507  12.839  23.147  1.00  0.00
ATOM    194  CE2 TYR A  67       3.724  15.122  23.379  1.00  0.00
ATOM    195  CZ  TYR A  67       4.777  14.201  23.323  1.00  0.00
ATOM    196  OH  TYR A  67       6.101  14.652  23.389  1.00  0.00
ATOM    197  N   PRO A  68      -1.825  11.285  22.486  1.00  0.00
ATOM    198  CA  PRO A  68      -3.243  11.009  22.724  1.00  0.00
ATOM    199  C   PRO A  68      -3.890  12.030  23.678  1.00  0.00
ATOM    200  O   PRO A  68      -3.217  12.648  24.500  1.00  0.00
ATOM    201  CB  PRO A  68      -3.314   9.602  23.336  1.00  0.00
ATOM    202  CG  PRO A  68      -1.884   9.049  23.371  1.00  0.00
ATOM    203  CD  PRO A  68      -0.965  10.133  22.796  1.00  0.00
ATOM    204  N   ASN A  69      -5.204  12.140  23.521  1.00  0.00
ATOM    205  CA  ASN A  69      -6.022  13.015  24.360  1.00  0.00
ATOM    206  C   ASN A  69      -5.519  14.468  24.334  1.00  0.00
ATOM    207  O   ASN A  69      -6.216  15.382  24.778  1.00  0.00
ATOM    208  CB  ASN A  69      -6.063  12.501  25.810  1.00  0.00
ATOM    209  CG  ASN A  69      -5.008  11.402  26.029  1.00  0.00
ATOM    210  OD1 ASN A  69      -4.232  11.450  26.982  1.00  0.00
ATOM    211  ND2 ASN A  69      -5.007  10.456  25.094  1.00  0.00
ATOM    212  N   ALA A  70      -4.297  14.621  23.834  1.00  0.00
ATOM    213  CA  ALA A  70      -3.660  15.942  23.807  1.00  0.00
ATOM    214  C   ALA A  70      -3.799  16.647  22.445  1.00  0.00
ATOM    215  O   ALA A  70      -3.864  16.004  21.399  1.00  0.00
ATOM    216  CB  ALA A  70      -2.166  15.798  24.160  1.00  0.00
ATOM    217  N   ASP A  71      -3.809  17.971  22.541  1.00  0.00
ATOM    218  CA  ASP A  71      -3.902  18.848  21.366  1.00  0.00
ATOM    219  C   ASP A  71      -2.550  18.854  20.623  1.00  0.00
ATOM    220  O   ASP A  71      -1.495  18.717  21.244  1.00  0.00
ATOM    221  CB  ASP A  71      -4.237  20.280  21.831  1.00  0.00
ATOM    222  CG  ASP A  71      -5.720  20.394  22.226  1.00  0.00
ATOM    223  OD1 ASP A  71      -6.207  21.557  22.208  1.00  0.00
ATOM    224  OD2 ASP A  71      -6.297  19.318  22.535  1.00  0.00
ATOM    225  N   ALA A  72      -2.641  18.980  19.303  1.00  0.00
ATOM    226  CA  ALA A  72      -1.442  18.891  18.464  1.00  0.00
ATOM    227  C   ALA A  72      -0.883  20.268  18.063  1.00  0.00
ATOM    228  O   ALA A  72      -1.451  21.311  18.374  1.00  0.00
ATOM    229  CB  ALA A  72      -1.762  18.086  17.188  1.00  0.00
ATOM    230  N   THR A  73       0.231  20.179  17.342  1.00  0.00
ATOM    231  CA  THR A  73       0.917  21.361  16.813  1.00  0.00
ATOM    232  C   THR A  73       1.026  21.267  15.277  1.00  0.00
ATOM    233  O   THR A  73       1.133  20.178  14.716  1.00  0.00
ATOM    234  CB  THR A  73       2.338  21.458  17.405  1.00  0.00
ATOM    235  OG1 THR A  73       3.263  21.540  16.316  1.00  0.00
ATOM    236  CG2 THR A  73       2.661  20.182  18.204  1.00  0.00
ATOM    237  N   SER A  74       0.989  22.448  14.668  1.00  0.00
ATOM    238  CA  SER A  74       1.056  22.533  13.205  1.00  0.00
ATOM    239  C   SER A  74       2.025  23.656  12.781  1.00  0.00
ATOM    240  O   SER A  74       2.054  24.728  13.380  1.00  0.00
ATOM    241  CB  SER A  74      -0.342  22.815  12.623  1.00  0.00
ATOM    242  OG  SER A  74      -0.922  21.568  12.232  1.00  0.00
ATOM    243  N   VAL A  75       2.767  23.334  11.730  1.00  0.00
ATOM    244  CA  VAL A  75       3.725  24.281  11.144  1.00  0.00
ATOM    245  C   VAL A  75       4.028  23.826   9.701  1.00  0.00
ATOM    246  O   VAL A  75       4.140  22.631   9.430  1.00  0.00
ATOM    247  CB  VAL A  75       5.032  24.280  11.962  1.00  0.00
ATOM    248  CG1 VAL A  75       5.134  25.564  12.805  1.00  0.00
ATOM    249  CG2 VAL A  75       5.074  23.043  12.878  1.00  0.00
ATOM    250  N   SER A  76       4.133  24.822   8.828  1.00  0.00
ATOM    251  CA  SER A  76       4.384  24.519   7.412  1.00  0.00
ATOM    252  C   SER A  76       5.316  25.584   6.804  1.00  0.00
ATOM    253  O   SER A  76       5.316  26.741   7.216  1.00  0.00
ATOM    254  CB  SER A  76       3.065  24.481   6.620  1.00  0.00
ATOM    255  OG  SER A  76       2.164  23.592   7.281  1.00  0.00
ATOM    256  N   TYR A  77       6.059  25.116   5.807  1.00  0.00
ATOM    257  CA  TYR A  77       6.987  26.002   5.093  1.00  0.00
ATOM    258  C   TYR A  77       6.870  25.757   3.578  1.00  0.00
ATOM    259  O   TYR A  77       6.887  24.615   3.121  1.00  0.00
ATOM    260  CB  TYR A  77       8.425  25.737   5.590  1.00  0.00
ATOM    261  CG  TYR A  77       9.325  26.887   5.098  1.00  0.00
ATOM    262  CD1 TYR A  77      10.442  26.611   4.302  1.00  0.00
ATOM    263  CD2 TYR A  77       9.072  28.194   5.532  1.00  0.00
ATOM    264  CE1 TYR A  77      11.296  27.652   3.917  1.00  0.00
ATOM    265  CE2 TYR A  77       9.926  29.233   5.146  1.00  0.00
ATOM    266  CZ  TYR A  77      11.051  28.957   4.359  1.00  0.00
ATOM    267  OH  TYR A  77      11.903  29.998   3.970  1.00  0.00
ATOM    268  N   ASP A  78       6.734  26.864   2.853  1.00  0.00
ATOM    269  CA  ASP A  78       6.584  26.770   1.390  1.00  0.00
ATOM    270  C   ASP A  78       7.989  26.648   0.769  1.00  0.00
ATOM    271  O   ASP A  78       8.820  27.544   0.915  1.00  0.00
ATOM    272  CB  ASP A  78       5.864  28.022   0.860  1.00  0.00
ATOM    273  CG  ASP A  78       4.337  27.835   0.936  1.00  0.00
ATOM    274  OD1 ASP A  78       3.679  28.823   1.361  1.00  0.00
ATOM    275  OD2 ASP A  78       3.899  26.712   0.570  1.00  0.00
ATOM    276  N   VAL A  79       8.213  25.496   0.141  1.00  0.00
ATOM    277  CA  VAL A  79       9.546  25.231  -0.422  1.00  0.00
ATOM    278  C   VAL A  79       9.472  24.267  -1.620  1.00  0.00
ATOM    279  O   VAL A  79       9.139  23.093  -1.463  1.00  0.00
ATOM    280  CB  VAL A  79      10.426  24.609   0.684  1.00  0.00
ATOM    281  CG1 VAL A  79       9.778  23.305   1.188  1.00  0.00
ATOM    282  CG2 VAL A  79      11.835  24.318   0.139  1.00  0.00
ATOM    283  N   ASP A  80       9.831  24.814  -2.777  1.00  0.00
ATOM    284  CA  ASP A  80       9.868  24.004  -4.012  1.00  0.00
ATOM    285  C   ASP A  80      10.600  22.683  -3.677  1.00  0.00
ATOM    286  O   ASP A  80      10.049  21.596  -3.815  1.00  0.00
ATOM    287  CB  ASP A  80      10.696  24.768  -5.065  1.00  0.00
ATOM    288  CG  ASP A  80      10.197  24.482  -6.491  1.00  0.00
ATOM    289  OD1 ASP A  80       9.751  23.325  -6.711  1.00  0.00
ATOM    290  OD2 ASP A  80      10.296  25.442  -7.305  1.00  0.00
ATOM    291  N   LEU A  81      11.828  22.887  -3.214  1.00  0.00
ATOM    292  CA  LEU A  81      12.673  21.781  -2.771  1.00  0.00
ATOM    293  C   LEU A  81      13.553  21.189  -3.876  1.00  0.00
ATOM    294  O   LEU A  81      14.439  20.373  -3.601  1.00  0.00
ATOM    295  CB  LEU A  81      11.802  20.668  -2.153  1.00  0.00
ATOM    296  CG  LEU A  81      12.557  20.028  -0.973  1.00  0.00
ATOM    297  CD1 LEU A  81      12.827  21.087   0.112  1.00  0.00
ATOM    298  CD2 LEU A  81      11.732  18.869  -0.385  1.00  0.00
ATOM    299  N   ASN A  82      13.268  21.565  -5.124  1.00  0.00
ATOM    300  CA  ASN A  82      14.040  20.945  -6.213  1.00  0.00
ATOM    301  C   ASN A  82      15.383  21.664  -6.417  1.00  0.00
ATOM    302  O   ASN A  82      16.265  21.164  -7.117  1.00  0.00
ATOM    303  CB  ASN A  82      13.246  20.909  -7.525  1.00  0.00
ATOM    304  CG  ASN A  82      11.943  21.717  -7.420  1.00  0.00
ATOM    305  OD1 ASN A  82      11.414  21.936  -6.331  1.00  0.00
ATOM    306  ND2 ASN A  82      11.488  22.165  -8.588  1.00  0.00
ATOM    307  N   ASP A  83      15.479  22.845  -5.813  1.00  0.00
ATOM    308  CA  ASP A  83      16.712  23.635  -5.968  1.00  0.00
ATOM    309  C   ASP A  83      17.598  23.459  -4.718  1.00  0.00
ATOM    310  O   ASP A  83      18.777  23.808  -4.726  1.00  0.00
ATOM    311  CB  ASP A  83      16.371  25.124  -6.154  1.00  0.00
ATOM    312  CG  ASP A  83      15.056  25.295  -6.935  1.00  0.00
ATOM    313  OD1 ASP A  83      14.187  26.033  -6.398  1.00  0.00
ATOM    314  OD2 ASP A  83      14.983  24.689  -8.037  1.00  0.00
ATOM    315  N   VAL A  84      16.966  22.927  -3.676  1.00  0.00
ATOM    316  CA  VAL A  84      17.677  22.690  -2.415  1.00  0.00
ATOM    317  C   VAL A  84      18.379  21.321  -2.421  1.00  0.00
ATOM    318  O   VAL A  84      19.609  21.250  -2.392  1.00  0.00
ATOM    319  CB  VAL A  84      16.701  22.799  -1.230  1.00  0.00
ATOM    320  CG1 VAL A  84      17.331  23.643  -0.105  1.00  0.00
ATOM    321  CG2 VAL A  84      15.387  23.458  -1.694  1.00  0.00
ATOM    322  N   LEU A  85      17.564  20.269  -2.453  1.00  0.00
ATOM    323  CA  LEU A  85      18.102  18.907  -2.459  1.00  0.00
ATOM    324  C   LEU A  85      18.255  18.327  -3.880  1.00  0.00
ATOM    325  O   LEU A  85      17.560  18.702  -4.814  1.00  0.00
ATOM    326  CB  LEU A  85      17.219  17.954  -1.635  1.00  0.00
ATOM    327  CG  LEU A  85      17.197  18.352  -0.150  1.00  0.00
ATOM    328  CD1 LEU A  85      15.913  17.808   0.508  1.00  0.00
ATOM    329  CD2 LEU A  85      18.430  17.775   0.572  1.00  0.00
ATOM    330  N   SER A 119       3.295  10.616 -17.769  1.00  0.00
ATOM    331  CA  SER A 119       2.044  10.325 -18.479  1.00  0.00
ATOM    332  C   SER A 119       2.037   8.862 -18.956  1.00  0.00
ATOM    333  O   SER A 119       1.112   8.435 -19.647  1.00  0.00
ATOM    334  CB  SER A 119       1.887  11.289 -19.669  1.00  0.00
ATOM    335  OG  SER A 119       0.520  11.275 -20.083  1.00  0.00
ATOM    336  N   THR A 120       3.078   8.145 -18.538  1.00  0.00
ATOM    337  CA  THR A 120       3.159   6.712 -18.867  1.00  0.00
ATOM    338  C   THR A 120       2.146   5.964 -17.969  1.00  0.00
ATOM    339  O   THR A 120       1.699   4.869 -18.294  1.00  0.00
ATOM    340  CB  THR A 120       4.566   6.157 -18.582  1.00  0.00
ATOM    341  OG1 THR A 120       5.529   7.017 -19.189  1.00  0.00
ATOM    342  CG2 THR A 120       4.703   4.747 -19.185  1.00  0.00
ATOM    343  N   HIS A 121       1.846   6.645 -16.869  1.00  0.00
ATOM    344  CA  HIS A 121       0.918   6.105 -15.875  1.00  0.00
ATOM    345  C   HIS A 121       1.442   4.767 -15.323  1.00  0.00
ATOM    346  O   HIS A 121       0.756   3.748 -15.379  1.00  0.00
ATOM    347  CB  HIS A 121      -0.495   5.964 -16.447  1.00  0.00
ATOM    348  CG  HIS A 121      -0.494   5.685 -17.917  1.00  0.00
ATOM    349  ND1 HIS A 121      -0.321   6.683 -18.854  1.00  0.00
ATOM    350  CD2 HIS A 121      -0.640   4.480 -18.561  1.00  0.00
ATOM    351  CE1 HIS A 121      -0.381   6.065 -20.032  1.00  0.00
ATOM    352  NE2 HIS A 121      -0.566   4.753 -19.902  1.00  0.00
ATOM    353  N   GLN A 122       2.666   4.834 -14.806  1.00  0.00
ATOM    354  CA  GLN A 122       3.266   3.648 -14.176  1.00  0.00
ATOM    355  C   GLN A 122       3.436   3.941 -12.666  1.00  0.00
ATOM    356  O   GLN A 122       2.863   3.264 -11.820  1.00  0.00
ATOM    357  CB  GLN A 122       4.657   3.353 -14.769  1.00  0.00
ATOM    358  CG  GLN A 122       4.824   4.055 -16.125  1.00  0.00
ATOM    359  CD  GLN A 122       6.135   3.627 -16.808  1.00  0.00
ATOM    360  OE1 GLN A 122       6.115   2.880 -17.786  1.00  0.00
ATOM    361  NE2 GLN A 122       7.233   4.163 -16.283  1.00  0.00
ATOM    362  N   SER A 160      22.457   4.459  29.637  1.00  0.00
ATOM    363  CA  SER A 160      23.105   3.397  30.410  1.00  0.00
ATOM    364  C   SER A 160      22.168   2.204  30.677  1.00  0.00
ATOM    365  O   SER A 160      20.957   2.297  30.490  1.00  0.00
ATOM    366  CB  SER A 160      23.647   3.947  31.742  1.00  0.00
ATOM    367  OG  SER A 160      24.283   2.867  32.434  1.00  0.00
ATOM    368  N   SER A 161      22.813   1.134  31.113  1.00  0.00
ATOM    369  CA  SER A 161      22.196  -0.149  31.424  1.00  0.00
ATOM    370  C   SER A 161      20.890  -0.031  32.222  1.00  0.00
ATOM    371  O   SER A 161      19.848  -0.546  31.813  1.00  0.00
ATOM    372  CB  SER A 161      23.200  -1.025  32.202  1.00  0.00
ATOM    373  OG  SER A 161      23.770  -1.973  31.299  1.00  0.00
ATOM    374  N   ASN A 162      20.999   0.630  33.372  1.00  0.00
ATOM    375  CA  ASN A 162      19.809   0.782  34.233  1.00  0.00
ATOM    376  C   ASN A 162      18.772   1.623  33.456  1.00  0.00
ATOM    377  O   ASN A 162      17.625   1.231  33.270  1.00  0.00
ATOM    378  CB  ASN A 162      20.217   1.547  35.510  1.00  0.00
ATOM    379  CG  ASN A 162      19.628   2.970  35.475  1.00  0.00
ATOM    380  OD1 ASN A 162      18.467   3.200  35.803  1.00  0.00
ATOM    381  ND2 ASN A 162      20.512   3.891  35.097  1.00  0.00
ATOM    382  N   GLY A 163      19.282   2.769  33.024  1.00  0.00
ATOM    383  CA  GLY A 163      18.460   3.724  32.265  1.00  0.00
ATOM    384  C   GLY A 163      18.942   5.136  32.661  1.00  0.00
ATOM    385  O   GLY A 163      18.172   5.976  33.116  1.00  0.00
ATOM    386  N   SER A 164      20.255   5.297  32.510  1.00  0.00
ATOM    387  CA  SER A 164      20.861   6.589  32.854  1.00  0.00
ATOM    388  C   SER A 164      21.449   7.233  31.595  1.00  0.00
ATOM    389  O   SER A 164      22.641   7.201  31.315  1.00  0.00
ATOM    390  CB  SER A 164      21.799   6.473  34.056  1.00  0.00
ATOM    391  OG  SER A 164      20.999   5.963  35.135  1.00  0.00
ATOM    392  N   PRO A 165      20.488   7.782  30.848  1.00  0.00
ATOM    393  CA  PRO A 165      20.825   8.443  29.582  1.00  0.00
ATOM    394  C   PRO A 165      22.007   9.406  29.835  1.00  0.00
ATOM    395  O   PRO A 165      22.111   9.990  30.913  1.00  0.00
ATOM    396  CB  PRO A 165      19.576   9.269  29.227  1.00  0.00
ATOM    397  CG  PRO A 165      18.424   8.717  30.078  1.00  0.00
ATOM    398  CD  PRO A 165      19.038   7.727  31.080  1.00  0.00
ATOM    399  N   ASP A 208      18.340  17.032  24.002  1.00  0.00
ATOM    400  CA  ASP A 208      18.241  18.361  23.389  1.00  0.00
ATOM    401  C   ASP A 208      17.195  18.459  22.270  1.00  0.00
ATOM    402  O   ASP A 208      16.927  19.557  21.772  1.00  0.00
ATOM    403  CB  ASP A 208      19.630  18.656  22.773  1.00  0.00
ATOM    404  CG  ASP A 208      20.229  19.965  23.304  1.00  0.00
ATOM    405  OD1 ASP A 208      20.947  19.877  24.336  1.00  0.00
ATOM    406  OD2 ASP A 208      19.958  21.005  22.643  1.00  0.00
ATOM    407  N   GLY A 209      16.669  17.307  21.863  1.00  0.00
ATOM    408  CA  GLY A 209      15.682  17.329  20.771  1.00  0.00
ATOM    409  C   GLY A 209      15.834  16.102  19.850  1.00  0.00
ATOM    410  O   GLY A 209      16.703  15.259  20.063  1.00  0.00
ATOM    411  N   ILE A 210      14.940  16.059  18.872  1.00  0.00
ATOM    412  CA  ILE A 210      14.894  14.990  17.865  1.00  0.00
ATOM    413  C   ILE A 210      14.403  15.597  16.536  1.00  0.00
ATOM    414  O   ILE A 210      13.849  16.702  16.543  1.00  0.00
ATOM    415  CB  ILE A 210      14.020  13.830  18.367  1.00  0.00
ATOM    416  CG1 ILE A 210      14.478  13.423  19.784  1.00  0.00
ATOM    417  CG2 ILE A 210      14.147  12.614  17.429  1.00  0.00
ATOM    418  CD1 ILE A 210      13.521  12.376  20.380  1.00  0.00
ATOM    419  N   ALA A 211      14.687  14.919  15.426  1.00  0.00
ATOM    420  CA  ALA A 211      14.325  15.462  14.107  1.00  0.00
ATOM    421  C   ALA A 211      14.067  14.356  13.059  1.00  0.00
ATOM    422  O   ALA A 211      13.681  13.241  13.405  1.00  0.00
ATOM    423  CB  ALA A 211      15.473  16.367  13.610  1.00  0.00
ATOM    424  N   PHE A 212      14.274  14.754  11.817  1.00  0.00
ATOM    425  CA  PHE A 212      14.163  13.954  10.602  1.00  0.00
ATOM    426  C   PHE A 212      14.783  14.768   9.447  1.00  0.00
ATOM    427  O   PHE A 212      14.603  15.983   9.365  1.00  0.00
ATOM    428  CB  PHE A 212      12.721  13.612  10.203  1.00  0.00
ATOM    429  CG  PHE A 212      12.648  13.115   8.745  1.00  0.00
ATOM    430  CD1 PHE A 212      13.482  12.084   8.297  1.00  0.00
ATOM    431  CD2 PHE A 212      11.784  13.745   7.840  1.00  0.00
ATOM    432  CE1 PHE A 212      13.448  11.681   6.955  1.00  0.00
ATOM    433  CE2 PHE A 212      11.749  13.345   6.499  1.00  0.00
ATOM    434  CZ  PHE A 212      12.579  12.308   6.054  1.00  0.00
ATOM    435  N   PHE A 213      15.515  14.057   8.588  1.00  0.00
ATOM    436  CA  PHE A 213      16.148  14.818   7.496  1.00  0.00
ATOM    437  C   PHE A 213      16.594  13.900   6.339  1.00  0.00
ATOM    438  O   PHE A 213      16.723  12.691   6.475  1.00  0.00
ATOM    439  CB  PHE A 213      17.431  15.477   8.072  1.00  0.00
ATOM    440  CG  PHE A 213      18.280  14.330   8.663  1.00  0.00
ATOM    441  CD1 PHE A 213      18.693  14.376   9.998  1.00  0.00
ATOM    442  CD2 PHE A 213      18.684  13.276   7.834  1.00  0.00
ATOM    443  CE1 PHE A 213      19.512  13.361  10.508  1.00  0.00
ATOM    444  CE2 PHE A 213      19.503  12.261   8.345  1.00  0.00
ATOM    445  CZ  PHE A 213      19.912  12.303   9.683  1.00  0.00
ATOM    446  N   ILE A 214      16.868  14.624   5.267  1.00  0.00
ATOM    447  CA  ILE A 214      17.463  14.078   4.043  1.00  0.00
ATOM    448  C   ILE A 214      18.883  14.689   3.996  1.00  0.00
ATOM    449  O   ILE A 214      19.195  15.583   4.784  1.00  0.00
ATOM    450  CB  ILE A 214      16.644  14.565   2.829  1.00  0.00
ATOM    451  CG1 ILE A 214      15.602  15.602   3.298  1.00  0.00
ATOM    452  CG2 ILE A 214      15.921  13.369   2.181  1.00  0.00
ATOM    453  CD1 ILE A 214      14.221  14.931   3.425  1.00  0.00
ATOM    454  N   SER A 215      19.694  14.162   3.088  1.00  0.00
ATOM    455  CA  SER A 215      21.068  14.691   3.006  1.00  0.00
ATOM    456  C   SER A 215      21.824  13.930   1.900  1.00  0.00
ATOM    457  O   SER A 215      21.263  13.077   1.218  1.00  0.00
ATOM    458  CB  SER A 215      21.778  14.487   4.359  1.00  0.00
ATOM    459  OG  SER A 215      21.859  13.082   4.610  1.00  0.00
ATOM    460  N   ASN A 216      23.095  14.296   1.800  1.00  0.00
ATOM    461  CA  ASN A 216      23.976  13.649   0.816  1.00  0.00
ATOM    462  C   ASN A 216      23.966  12.126   1.053  1.00  0.00
ATOM    463  O   ASN A 216      23.295  11.628   1.954  1.00  0.00
ATOM    464  CB  ASN A 216      25.406  14.197   1.021  1.00  0.00
ATOM    465  CG  ASN A 216      25.361  15.349   2.043  1.00  0.00
ATOM    466  OD1 ASN A 216      24.493  15.397   2.913  1.00  0.00
ATOM    467  ND2 ASN A 216      26.350  16.227   1.906  1.00  0.00
ATOM    468  N   ILE A 217      24.746  11.454   0.213  1.00  0.00
ATOM    469  CA  ILE A 217      24.881   9.992   0.353  1.00  0.00
ATOM    470  C   ILE A 217      26.135   9.738   1.218  1.00  0.00
ATOM    471  O   ILE A 217      26.145   8.865   2.080  1.00  0.00
ATOM    472  CB  ILE A 217      25.032   9.355  -1.039  1.00  0.00
ATOM    473  CG1 ILE A 217      23.830   9.748  -1.921  1.00  0.00
ATOM    474  CG2 ILE A 217      25.118   7.822  -0.922  1.00  0.00
ATOM    475  CD1 ILE A 217      23.946   9.078  -3.302  1.00  0.00
ATOM    476  N   ASP A 218      27.132  10.574   0.946  1.00  0.00
ATOM    477  CA  ASP A 218      28.386  10.533   1.711  1.00  0.00
ATOM    478  C   ASP A 218      28.255  11.467   2.934  1.00  0.00
ATOM    479  O   ASP A 218      29.227  12.080   3.369  1.00  0.00
ATOM    480  CB  ASP A 218      29.567  10.997   0.841  1.00  0.00
ATOM    481  CG  ASP A 218      29.085  11.425  -0.555  1.00  0.00
ATOM    482  OD1 ASP A 218      29.563  10.778  -1.526  1.00  0.00
ATOM    483  OD2 ASP A 218      28.267  12.383  -0.597  1.00  0.00
ATOM    484  N   SER A 219      27.022  11.523   3.422  1.00  0.00
ATOM    485  CA  SER A 219      26.705  12.349   4.592  1.00  0.00
ATOM    486  C   SER A 219      27.376  11.770   5.852  1.00  0.00
ATOM    487  O   SER A 219      27.372  10.562   6.075  1.00  0.00
ATOM    488  CB  SER A 219      25.179  12.413   4.791  1.00  0.00
ATOM    489  OG  SER A 219      24.892  13.507   5.667  1.00  0.00
ATOM    490  N   SER A 220      27.927  12.696   6.628  1.00  0.00
ATOM    491  CA  SER A 220      28.604  12.334   7.880  1.00  0.00
ATOM    492  C   SER A 220      28.164  13.304   8.996  1.00  0.00
ATOM    493  O   SER A 220      27.766  14.435   8.727  1.00  0.00
ATOM    494  CB  SER A 220      30.131  12.438   7.693  1.00  0.00
ATOM    495  OG  SER A 220      30.670  11.114   7.692  1.00  0.00
ATOM    496  N   ILE A 221      28.266  12.788  10.215  1.00  0.00
ATOM    497  CA  ILE A 221      27.862  13.555  11.396  1.00  0.00
ATOM    498  C   ILE A 221      28.688  14.849  11.524  1.00  0.00
ATOM    499  O   ILE A 221      29.884  14.879  11.247  1.00  0.00
ATOM    500  CB  ILE A 221      28.075  12.719  12.677  1.00  0.00
ATOM    501  CG1 ILE A 221      26.718  12.447  13.352  1.00  0.00
ATOM    502  CG2 ILE A 221      28.987  13.505  13.642  1.00  0.00
ATOM    503  CD1 ILE A 221      25.686  12.015  12.293  1.00  0.00
ATOM    504  N   PRO A 222      27.983  15.874  12.000  1.00  0.00
ATOM    505  CA  PRO A 222      28.663  17.149  12.282  1.00  0.00
ATOM    506  C   PRO A 222      29.699  16.865  13.392  1.00  0.00
ATOM    507  O   PRO A 222      29.607  15.839  14.069  1.00  0.00
ATOM    508  CB  PRO A 222      27.575  18.102  12.794  1.00  0.00
ATOM    509  CG  PRO A 222      26.236  17.357  12.715  1.00  0.00
ATOM    510  CD  PRO A 222      26.537  15.931  12.238  1.00  0.00
ATOM    511  N   SER A 223      30.673  17.761  13.505  1.00  0.00
ATOM    512  CA  SER A 223      31.765  17.530  14.465  1.00  0.00
ATOM    513  C   SER A 223      31.364  18.032  15.865  1.00  0.00
ATOM    514  O   SER A 223      31.517  17.328  16.862  1.00  0.00
ATOM    515  CB  SER A 223      33.035  18.273  14.005  1.00  0.00
ATOM    516  OG  SER A 223      33.500  17.655  12.803  1.00  0.00
ATOM    517  N   GLY A 224      30.867  19.263  15.859  1.00  0.00
ATOM    518  CA  GLY A 224      30.428  19.900  17.109  1.00  0.00
ATOM    519  C   GLY A 224      28.908  20.153  17.027  1.00  0.00
ATOM    520  O   GLY A 224      28.406  21.157  17.521  1.00  0.00
ATOM    521  N   SER A 225      28.260  19.189  16.383  1.00  0.00
ATOM    522  CA  SER A 225      26.809  19.266  16.167  1.00  0.00
ATOM    523  C   SER A 225      26.089  18.621  17.368  1.00  0.00
ATOM    524  O   SER A 225      25.138  17.862  17.208  1.00  0.00
ATOM    525  CB  SER A 225      26.439  18.524  14.869  1.00  0.00
ATOM    526  OG  SER A 225      27.224  17.330  14.806  1.00  0.00
ATOM    527  N   THR A 226      26.619  18.966  18.537  1.00  0.00
ATOM    528  CA  THR A 226      26.078  18.424  19.791  1.00  0.00
ATOM    529  C   THR A 226      25.144  19.465  20.442  1.00  0.00
ATOM    530  O   THR A 226      25.466  20.651  20.494  1.00  0.00
ATOM    531  CB  THR A 226      27.243  18.101  20.749  1.00  0.00
ATOM    532  OG1 THR A 226      28.447  18.093  19.974  1.00  0.00
ATOM    533  CG2 THR A 226      27.063  16.691  21.344  1.00  0.00
ATOM    534  N   GLY A 227      24.022  18.948  20.926  1.00  0.00
ATOM    535  CA  GLY A 227      23.028  19.777  21.615  1.00  0.00
ATOM    536  C   GLY A 227      22.040  20.417  20.625  1.00  0.00
ATOM    537  O   GLY A 227      21.221  19.737  20.009  1.00  0.00
ATOM    538  N   ARG A 228      22.171  21.735  20.520  1.00  0.00
ATOM    539  CA  ARG A 228      21.282  22.507  19.633  1.00  0.00
ATOM    540  C   ARG A 228      21.612  22.144  18.171  1.00  0.00
ATOM    541  O   ARG A 228      20.884  21.410  17.510  1.00  0.00
ATOM    542  CB  ARG A 228      21.585  24.009  19.841  1.00  0.00
ATOM    543  CG  ARG A 228      23.108  24.184  20.010  1.00  0.00
ATOM    544  CD  ARG A 228      23.416  25.618  20.478  1.00  0.00
ATOM    545  NE  ARG A 228      23.496  25.658  21.947  1.00  0.00
ATOM    546  CZ  ARG A 228      23.470  26.834  22.568  1.00  0.00
ATOM    547  NH1 ARG A 228      23.444  27.956  21.853  1.00  0.00
ATOM    548  NH2 ARG A 228      23.463  26.888  23.896  1.00  0.00
ATOM    549  N   LEU A 229      22.754  22.681  17.746  1.00  0.00
ATOM    550  CA  LEU A 229      23.236  22.352  16.393  1.00  0.00
ATOM    551  C   LEU A 229      22.364  21.230  15.807  1.00  0.00
ATOM    552  O   LEU A 229      21.786  21.380  14.729  1.00  0.00
ATOM    553  CB  LEU A 229      24.724  21.971  16.453  1.00  0.00
ATOM    554  CG  LEU A 229      25.550  23.202  16.875  1.00  0.00
ATOM    555  CD1 LEU A 229      25.471  23.411  18.397  1.00  0.00
ATOM    556  CD2 LEU A 229      27.016  23.038  16.435  1.00  0.00
ATOM    557  N   LEU A 230      22.232  20.157  16.584  1.00  0.00
ATOM    558  CA  LEU A 230      21.302  19.090  16.219  1.00  0.00
ATOM    559  C   LEU A 230      21.946  17.826  15.643  1.00  0.00
ATOM    560  O   LEU A 230      21.254  16.820  15.442  1.00  0.00
ATOM    561  CB  LEU A 230      20.210  19.614  15.268  1.00  0.00
ATOM    562  CG  LEU A 230      18.830  19.472  15.941  1.00  0.00
ATOM    563  CD1 LEU A 230      18.212  18.105  15.593  1.00  0.00
ATOM    564  CD2 LEU A 230      18.985  19.607  17.468  1.00  0.00
ATOM    565  N   GLY A 231      23.242  17.894  15.351  1.00  0.00
ATOM    566  CA  GLY A 231      23.919  16.723  14.773  1.00  0.00
ATOM    567  C   GLY A 231      23.578  16.543  13.283  1.00  0.00
ATOM    568  O   GLY A 231      23.706  15.448  12.734  1.00  0.00
ATOM    569  N   LEU A 232      23.158  17.649  12.683  1.00  0.00
ATOM    570  CA  LEU A 232      22.821  17.658  11.250  1.00  0.00
ATOM    571  C   LEU A 232      23.436  18.938  10.639  1.00  0.00
ATOM    572  O   LEU A 232      23.875  18.950   9.494  1.00  0.00
ATOM    573  CB  LEU A 232      21.292  17.673  11.068  1.00  0.00
ATOM    574  CG  LEU A 232      20.628  16.920  12.236  1.00  0.00
ATOM    575  CD1 LEU A 232      19.457  17.743  12.801  1.00  0.00
ATOM    576  CD2 LEU A 232      20.133  15.541  11.764  1.00  0.00
ATOM    577  N   PHE A 233      23.455  19.953  11.497  1.00  0.00
ATOM    578  CA  PHE A 233      24.062  21.239  11.158  1.00  0.00
ATOM    579  C   PHE A 233      25.537  21.287  11.603  1.00  0.00
ATOM    580  O   PHE A 233      25.882  21.070  12.754  1.00  0.00
ATOM    581  CB  PHE A 233      23.243  22.422  11.692  1.00  0.00
ATOM    582  CG  PHE A 233      21.799  22.261  11.172  1.00  0.00
ATOM    583  CD1 PHE A 233      21.579  22.095   9.799  1.00  0.00
ATOM    584  CD2 PHE A 233      20.717  22.342  12.055  1.00  0.00
ATOM    585  CE1 PHE A 233      20.271  22.006   9.307  1.00  0.00
ATOM    586  CE2 PHE A 233      19.409  22.252  11.561  1.00  0.00
ATOM    587  CZ  PHE A 233      19.188  22.079  10.190  1.00  0.00
ATOM    588  N   PRO A 234      26.326  21.534  10.556  1.00  0.00
ATOM    589  CA  PRO A 234      27.776  21.513  10.605  1.00  0.00
ATOM    590  C   PRO A 234      28.455  22.536  11.523  1.00  0.00
ATOM    591  O   PRO A 234      29.671  22.743  11.409  1.00  0.00
ATOM    592  CB  PRO A 234      28.261  21.754   9.162  1.00  0.00
ATOM    593  CG  PRO A 234      27.030  22.137   8.331  1.00  0.00
ATOM    594  CD  PRO A 234      25.813  22.010   9.252  1.00  0.00
ATOM    595  N   ASP A 235      27.689  23.163  12.410  1.00  0.00
ATOM    596  CA  ASP A 235      28.296  24.154  13.317  1.00  0.00
ATOM    597  C   ASP A 235      27.652  25.540  13.087  1.00  0.00
ATOM    598  O   ASP A 235      26.674  25.886  13.745  1.00  0.00
ATOM    599  CB  ASP A 235      29.812  24.256  13.061  1.00  0.00
ATOM    600  CG  ASP A 235      30.134  25.481  12.186  1.00  0.00
ATOM    601  OD1 ASP A 235      29.932  25.349  10.949  1.00  0.00
ATOM    602  OD2 ASP A 235      30.579  26.498  12.786  1.00  0.00
ATOM    603  N   ALA A 236      28.258  26.244  12.148  1.00  0.00
ATOM    604  CA  ALA A 236      27.884  27.593  11.731  1.00  0.00
ATOM    605  C   ALA A 236      26.383  27.717  11.413  1.00  0.00
ATOM    606  O   ALA A 236      25.936  27.367  10.322  1.00  0.00
ATOM    607  CB  ALA A 236      28.714  27.990  10.492  1.00  0.00
ATOM    608  N   ASN A 237      25.665  28.193  12.424  1.00  0.00
ATOM    609  CA  ASN A 237      24.216  28.406  12.308  1.00  0.00
ATOM    610  C   ASN A 237      23.916  29.121  10.970  1.00  0.00
ATOM    611  O   ASN A 237      23.000  30.150  11.000  1.00  0.00
ATOM    612  CB  ASN A 237      23.731  29.315  13.456  1.00  0.00
ATOM    613  CG  ASN A 237      23.954  28.659  14.828  1.00  0.00
ATOM    614  OD1 ASN A 237      23.315  29.030  15.815  1.00  0.00
ATOM    615  ND2 ASN A 237      24.895  27.721  14.851  1.00  0.00
ATOM    616  OXT ASN A 237      24.450  28.850   9.900  1.00  0.00
TER     617      ASN A 237 
REMARK  Target:     2pel_3_156_198
ATOM    618  N   VAL A 156       6.848  16.129  26.656  1.00  1.00
ATOM    619  CA  VAL A 156       6.419  15.416  27.865  1.00  1.00
ATOM    620  C   VAL A 156       7.255  14.152  28.023  1.00  1.00
ATOM    621  O   VAL A 156       7.239  13.168  27.261  1.00  1.00
ATOM    622  CB  VAL A 156       4.901  15.136  27.848  1.00  1.00
ATOM    623  CG1 VAL A 156       4.447  14.285  29.029  1.00  1.00
ATOM    624  CG2 VAL A 156       4.092  16.416  27.741  1.00  1.00
ATOM    625  N   SER A 157       7.990  14.237  29.132  1.00  1.00
ATOM    626  CA  SER A 157       8.875  13.125  29.494  1.00  2.00
ATOM    627  C   SER A 157       8.092  11.815  29.528  1.00  2.00
ATOM    628  O   SER A 157       7.109  11.682  30.289  1.00  2.00
ATOM    629  CB  SER A 157       9.532  13.435  30.832  1.00  2.00
ATOM    630  OG  SER A 157      10.216  12.286  31.300  1.00  1.00
ATOM    631  N   GLY A 158       8.543  10.866  28.728  1.00  2.00
ATOM    632  CA  GLY A 158       7.959   9.535  28.637  1.00  2.00
ATOM    633  C   GLY A 158       6.759   9.408  27.709  1.00  2.00
ATOM    634  O   GLY A 158       6.247   8.282  27.525  1.00  2.00
ATOM    635  N   ALA A 159       6.290  10.484  27.117  1.00  2.00
ATOM    636  CA  ALA A 159       5.126  10.383  26.215  1.00  1.00
ATOM    637  C   ALA A 159       5.596   9.922  24.827  1.00  2.00
ATOM    638  O   ALA A 159       6.720  10.212  24.377  1.00  2.00
ATOM    639  CB  ALA A 159       4.464  11.748  26.120  1.00  1.00
ATOM    640  N   VAL A 160       4.682   9.225  24.184  1.00  1.00
ATOM    641  CA  VAL A 160       4.887   8.722  22.817  1.00  1.00
ATOM    642  C   VAL A 160       4.287   9.817  21.918  1.00  1.00
ATOM    643  O   VAL A 160       3.101  10.093  22.144  1.00  1.00
ATOM    644  CB  VAL A 160       4.241   7.344  22.583  1.00  1.00
ATOM    645  CG1 VAL A 160       4.275   6.903  21.107  1.00  1.00
ATOM    646  CG2 VAL A 160       4.848   6.287  23.488  1.00  1.00
ATOM    647  N   VAL A 161       5.057  10.347  21.001  1.00  1.00
ATOM    648  CA  VAL A 161       4.546  11.403  20.094  1.00  1.00
ATOM    649  C   VAL A 161       4.377  10.732  18.729  1.00  1.00
ATOM    650  O   VAL A 161       5.198   9.869  18.438  1.00  1.00
ATOM    651  CB  VAL A 161       5.456  12.643  20.086  1.00  1.00
ATOM    652  CG1 VAL A 161       4.956  13.748  19.164  1.00  1.00
ATOM    653  CG2 VAL A 161       5.746  13.164  21.487  1.00  0.00
ATOM    654  N   LYS A 162       3.375  11.076  17.965  1.00  1.00
ATOM    655  CA  LYS A 162       3.127  10.519  16.630  1.00  1.00
ATOM    656  C   LYS A 162       3.201  11.746  15.728  1.00  1.00
ATOM    657  O   LYS A 162       2.718  12.791  16.182  1.00  1.00
ATOM    658  CB  LYS A 162       1.819   9.750  16.518  1.00  2.00
ATOM    659  CG  LYS A 162       1.843   8.519  17.439  1.00  2.00
ATOM    660  CD  LYS A 162       0.563   7.762  17.715  1.00  3.00
ATOM    661  CE  LYS A 162       0.771   6.439  18.445  1.00  3.00
ATOM    662  NZ  LYS A 162       0.656   6.453  19.940  1.00  3.00
ATOM    663  N   VAL A 163       3.820  11.634  14.573  1.00  1.00
ATOM    664  CA  VAL A 163       3.980  12.757  13.638  1.00  1.00
ATOM    665  C   VAL A 163       3.621  12.268  12.232  1.00  1.00
ATOM    666  O   VAL A 163       3.933  11.107  11.949  1.00  1.00
ATOM    667  CB  VAL A 163       5.445  13.253  13.656  1.00  1.00
ATOM    668  CG1 VAL A 163       5.644  14.393  12.675  1.00  1.00
ATOM    669  CG2 VAL A 163       5.963  13.572  15.056  1.00  1.00
ATOM    670  N   THR A 164       3.025  13.109  11.426  1.00  1.00
ATOM    671  CA  THR A 164       2.639  12.768  10.051  1.00  1.00
ATOM    672  C   THR A 164       3.165  13.944   9.215  1.00  1.00
ATOM    673  O   THR A 164       2.982  15.107   9.640  1.00  1.00
ATOM    674  CB  THR A 164       1.094  12.611   9.817  1.00  1.00
ATOM    675  OG1 THR A 164       0.647  11.618  10.796  1.00  1.00
ATOM    676  CG2 THR A 164       0.736  12.181   8.384  1.00  0.00
ATOM    677  N   VAL A 165       3.792  13.580   8.103  1.00  1.00
ATOM    678  CA  VAL A 165       4.328  14.659   7.241  1.00  1.00
ATOM    679  C   VAL A 165       3.948  14.395   5.789  1.00  1.00
ATOM    680  O   VAL A 165       3.997  13.232   5.343  1.00  1.00
ATOM    681  CB  VAL A 165       5.859  14.784   7.426  1.00  1.00
ATOM    682  CG1 VAL A 165       6.408  15.851   6.460  1.00  1.00
ATOM    683  CG2 VAL A 165       6.243  15.060   8.882  1.00  0.00
ATOM    684  N   ILE A 166       3.595  15.469   5.113  1.00  0.00
ATOM    685  CA  ILE A 166       3.228  15.357   3.691  1.00  1.00
ATOM    686  C   ILE A 166       4.027  16.413   2.935  1.00  1.00
ATOM    687  O   ILE A 166       4.012  17.556   3.430  1.00  1.00
ATOM    688  CB  ILE A 166       1.700  15.649   3.471  1.00  1.00
ATOM    689  CG1 ILE A 166       0.860  14.591   4.219  1.00  1.00
ATOM    690  CG2 ILE A 166       1.325  15.817   1.962  1.00  1.00
ATOM    691  CD1 ILE A 166      -0.637  14.949   4.360  1.00  0.00
ATOM    692  N   TYR A 167       4.643  16.028   1.834  1.00  1.00
ATOM    693  CA  TYR A 167       5.374  17.029   1.016  1.00  1.00
ATOM    694  C   TYR A 167       4.565  16.963  -0.298  1.00  1.00
ATOM    695  O   TYR A 167       4.476  15.845  -0.835  1.00  1.00
ATOM    696  CB  TYR A 167       6.848  16.771   0.732  1.00  0.00
ATOM    697  CG  TYR A 167       7.513  17.868  -0.084  1.00  1.00
ATOM    698  CD1 TYR A 167       7.880  19.084   0.515  1.00  0.00
ATOM    699  CD2 TYR A 167       7.753  17.696  -1.444  1.00  1.00
ATOM    700  CE1 TYR A 167       8.446  20.110  -0.227  1.00  1.00
ATOM    701  CE2 TYR A 167       8.341  18.717  -2.210  1.00  1.00
ATOM    702  CZ  TYR A 167       8.668  19.913  -1.608  1.00  1.00
ATOM    703  OH  TYR A 167       9.257  20.861  -2.390  1.00  1.00
ATOM    704  N   ASP A 168       4.018  18.051  -0.743  1.00  1.00
ATOM    705  CA  ASP A 168       3.225  18.047  -2.003  1.00  1.00
ATOM    706  C   ASP A 168       4.144  18.584  -3.085  1.00  1.00
ATOM    707  O   ASP A 168       4.491  19.787  -2.971  1.00  1.00
ATOM    708  CB  ASP A 168       1.945  18.850  -1.786  1.00  1.00
ATOM    709  CG  ASP A 168       1.237  18.999  -3.136  1.00  1.00
ATOM    710  OD1 ASP A 168       0.992  17.977  -3.796  1.00  1.00
ATOM    711  OD2 ASP A 168       1.017  20.159  -3.497  1.00  0.00
ATOM    712  N   SER A 169       4.525  17.788  -4.063  1.00  1.00
ATOM    713  CA  SER A 169       5.461  18.348  -5.085  1.00  2.00
ATOM    714  C   SER A 169       5.048  19.640  -5.791  1.00  2.00
ATOM    715  O   SER A 169       5.890  20.563  -5.897  1.00  2.00
ATOM    716  CB  SER A 169       5.830  17.342  -6.160  1.00  1.00
ATOM    717  OG  SER A 169       4.705  16.806  -6.828  1.00  2.00
ATOM    718  N   SER A 170       3.826  19.710  -6.290  1.00  2.00
ATOM    719  CA  SER A 170       3.331  20.896  -7.014  1.00  2.00
ATOM    720  C   SER A 170       3.323  22.203  -6.240  1.00  1.00
ATOM    721  O   SER A 170       3.721  23.202  -6.865  1.00  2.00
ATOM    722  CB  SER A 170       1.916  20.687  -7.579  1.00  2.00
ATOM    723  OG  SER A 170       1.127  20.464  -6.402  1.00  3.00
ATOM    724  N   THR A 171       2.896  22.280  -4.989  1.00  1.00
ATOM    725  CA  THR A 171       2.913  23.553  -4.257  1.00  1.00
ATOM    726  C   THR A 171       4.247  23.730  -3.548  1.00  1.00
ATOM    727  O   THR A 171       4.591  24.875  -3.242  1.00  1.00
ATOM    728  CB  THR A 171       1.745  23.656  -3.194  1.00  1.00
ATOM    729  OG1 THR A 171       1.921  22.471  -2.347  1.00  1.00
ATOM    730  CG2 THR A 171       0.394  23.744  -3.884  1.00  1.00
ATOM    731  N   LYS A 172       4.894  22.621  -3.265  1.00  1.00
ATOM    732  CA  LYS A 172       6.179  22.558  -2.588  1.00  1.00
ATOM    733  C   LYS A 172       5.982  22.775  -1.087  1.00  1.00
ATOM    734  O   LYS A 172       6.883  23.297  -0.435  1.00  1.00
ATOM    735  CB  LYS A 172       7.197  23.587  -3.077  1.00  1.00
ATOM    736  CG  LYS A 172       7.705  23.351  -4.495  1.00  1.00
ATOM    737  CD  LYS A 172       8.201  24.638  -5.144  1.00  2.00
ATOM    738  CE  LYS A 172       8.843  24.317  -6.499  1.00  2.00
ATOM    739  NZ  LYS A 172       8.032  23.270  -7.206  1.00  3.00
ATOM    740  N   THR A 173       4.844  22.368  -0.598  1.00  1.00
ATOM    741  CA  THR A 173       4.445  22.502   0.798  1.00  1.00
ATOM    742  C   THR A 173       4.836  21.295   1.650  1.00  1.00
ATOM    743  O   THR A 173       4.481  20.147   1.320  1.00  1.00
ATOM    744  CB  THR A 173       2.866  22.674   0.968  1.00  1.00
ATOM    745  OG1 THR A 173       2.375  23.483  -0.133  1.00  1.00
ATOM    746  CG2 THR A 173       2.469  23.318   2.308  1.00  1.00
ATOM    747  N   LEU A 174       5.544  21.603   2.716  1.00  1.00
ATOM    748  CA  LEU A 174       5.940  20.576   3.693  1.00  1.00
ATOM    749  C   LEU A 174       4.934  20.798   4.830  1.00  1.00
ATOM    750  O   LEU A 174       4.975  21.917   5.408  1.00  1.00
ATOM    751  CB  LEU A 174       7.410  20.726   4.074  1.00  1.00
ATOM    752  CG  LEU A 174       7.953  19.816   5.173  1.00  1.00
ATOM    753  CD1 LEU A 174       8.014  18.353   4.739  1.00  0.00
ATOM    754  CD2 LEU A 174       9.370  20.251   5.564  1.00  1.00
ATOM    755  N   SER A 175       4.104  19.810   5.106  1.00  1.00
ATOM    756  CA  SER A 175       3.111  19.929   6.199  1.00  1.00
ATOM    757  C   SER A 175       3.323  18.900   7.305  1.00  0.00
ATOM    758  O   SER A 175       3.415  17.695   6.966  1.00  1.00
ATOM    759  CB  SER A 175       1.687  19.676   5.694  1.00  1.00
ATOM    760  OG  SER A 175       1.351  20.646   4.728  1.00  2.00
ATOM    761  N   VAL A 176       3.316  19.353   8.537  1.00  0.00
ATOM    762  CA  VAL A 176       3.535  18.464   9.704  1.00  0.00
ATOM    763  C   VAL A 176       2.404  18.483  10.729  1.00  1.00
ATOM    764  O   VAL A 176       1.988  19.594  11.147  1.00  1.00
ATOM    765  CB  VAL A 176       4.801  19.003  10.438  1.00  0.00
ATOM    766  CG1 VAL A 176       5.149  18.215  11.695  1.00  0.00
ATOM    767  CG2 VAL A 176       5.937  19.144   9.438  1.00  1.00
ATOM    768  N   ALA A 177       1.975  17.303  11.143  1.00  0.00
ATOM    769  CA  ALA A 177       0.904  17.259  12.173  1.00  1.00
ATOM    770  C   ALA A 177       1.548  16.476  13.313  1.00  1.00
ATOM    771  O   ALA A 177       2.015  15.354  13.009  1.00  1.00
ATOM    772  CB  ALA A 177      -0.375  16.639  11.647  1.00  0.00
ATOM    773  N   VAL A 178       1.606  17.053  14.483  1.00  1.00
ATOM    774  CA  VAL A 178       2.200  16.363  15.654  1.00  1.00
ATOM    775  C   VAL A 178       1.070  16.025  16.634  1.00  1.00
ATOM    776  O   VAL A 178       0.283  16.923  16.972  1.00  1.00
ATOM    777  CB  VAL A 178       3.267  17.248  16.325  1.00  0.00
ATOM    778  CG1 VAL A 178       3.840  16.573  17.570  1.00  1.00
ATOM    779  CG2 VAL A 178       4.359  17.675  15.365  1.00  1.00
ATOM    780  N   THR A 179       0.989  14.773  17.074  1.00  2.00
ATOM    781  CA  THR A 179      -0.074  14.398  18.018  1.00  2.00
ATOM    782  C   THR A 179       0.507  14.190  19.417  1.00  2.00
ATOM    783  O   THR A 179       1.226  13.203  19.622  1.00  2.00
ATOM    784  CB  THR A 179      -0.927  13.138  17.627  1.00  2.00
ATOM    785  OG1 THR A 179      -1.478  13.411  16.305  1.00  2.00
ATOM    786  CG2 THR A 179      -2.038  12.891  18.667  1.00  2.00
ATOM    787  N   ASN A 180       0.160  15.115  20.296  1.00  2.00
ATOM    788  CA  ASN A 180       0.648  15.000  21.683  1.00  3.00
ATOM    789  C   ASN A 180      -0.179  13.861  22.303  1.00  3.00
ATOM    790  O   ASN A 180      -1.149  13.286  21.801  1.00  3.00
ATOM    791  CB  ASN A 180       0.604  16.279  22.506  1.00  3.00
ATOM    792  CG  ASN A 180       1.591  17.322  22.002  1.00  4.00
ATOM    793  OD1 ASN A 180       2.446  17.690  22.817  1.00  4.00
ATOM    794  ND2 ASN A 180       1.457  17.759  20.736  1.00  4.00
ATOM    795  N   ASP A 181       0.300  13.575  23.486  1.00  3.00
ATOM    796  CA  ASP A 181      -0.163  12.562  24.435  1.00  4.00
ATOM    797  C   ASP A 181      -1.580  12.846  24.941  1.00  3.00
ATOM    798  O   ASP A 181      -2.404  11.917  25.072  1.00  3.00
ATOM    799  CB  ASP A 181       0.921  12.589  25.528  1.00  4.00
ATOM    800  CG  ASP A 181       0.645  11.516  26.581  1.00  4.00
ATOM    801  OD1 ASP A 181       0.588  10.332  26.166  1.00  4.00
ATOM    802  OD2 ASP A 181       0.502  12.039  27.723  1.00  4.00
ATOM    803  N   ASN A 182      -1.816  14.108  25.237  1.00  3.00
ATOM    804  CA  ASN A 182      -3.111  14.582  25.723  1.00  3.00
ATOM    805  C   ASN A 182      -4.115  14.713  24.568  1.00  3.00
ATOM    806  O   ASN A 182      -5.118  15.428  24.756  1.00  3.00
ATOM    807  CB  ASN A 182      -2.962  15.927  26.444  1.00  3.00
ATOM    808  CG  ASN A 182      -2.670  17.088  25.507  1.00  3.00
ATOM    809  OD1 ASN A 182      -2.926  18.261  25.825  1.00  4.00
ATOM    810  ND2 ASN A 182      -2.127  16.848  24.313  1.00  3.00
ATOM    811  N   GLY A 183      -3.848  14.116  23.417  1.00  3.00
ATOM    812  CA  GLY A 183      -4.707  14.154  22.234  1.00  2.00
ATOM    813  C   GLY A 183      -4.700  15.420  21.400  1.00  2.00
ATOM    814  O   GLY A 183      -5.298  15.408  20.297  1.00  3.00
ATOM    815  N   ASP A 184      -4.085  16.486  21.848  1.00  2.00
ATOM    816  CA  ASP A 184      -3.960  17.791  21.186  1.00  2.00
ATOM    817  C   ASP A 184      -3.040  17.700  19.958  1.00  2.00
ATOM    818  O   ASP A 184      -2.050  16.952  20.095  1.00  2.00
ATOM    819  CB  ASP A 184      -3.368  18.815  22.151  1.00  2.00
ATOM    820  CG  ASP A 184      -4.304  19.662  22.971  1.00  3.00
ATOM    821  OD1 ASP A 184      -5.475  19.273  23.160  1.00  3.00
ATOM    822  OD2 ASP A 184      -3.887  20.750  23.447  1.00  3.00
ATOM    823  N   ILE A 185      -3.352  18.434  18.895  1.00  1.00
ATOM    824  CA  ILE A 185      -2.520  18.405  17.704  1.00  1.00
ATOM    825  C   ILE A 185      -1.869  19.783  17.467  1.00  1.00
ATOM    826  O   ILE A 185      -2.539  20.802  17.647  1.00  1.00
ATOM    827  CB  ILE A 185      -3.153  17.989  16.318  1.00  1.00
ATOM    828  CG1 ILE A 185      -4.264  18.970  15.872  1.00  1.00
ATOM    829  CG2 ILE A 185      -3.608  16.534  16.169  1.00  1.00
ATOM    830  CD1 ILE A 185      -4.262  19.018  14.291  1.00  1.00
ATOM    831  N   THR A 186      -0.628  19.737  17.037  1.00  1.00
ATOM    832  CA  THR A 186       0.201  20.888  16.676  1.00  1.00
ATOM    833  C   THR A 186       0.486  20.768  15.170  1.00  1.00
ATOM    834  O   THR A 186       0.786  19.636  14.705  1.00  1.00
ATOM    835  CB  THR A 186       1.554  20.888  17.477  1.00  1.00
ATOM    836  OG1 THR A 186       1.074  20.679  18.855  1.00  2.00
ATOM    837  CG2 THR A 186       2.481  22.108  17.420  1.00  1.00
ATOM    838  N   THR A 187       0.405  21.864  14.441  1.00  1.00
ATOM    839  CA  THR A 187       0.687  21.836  12.998  1.00  1.00
ATOM    840  C   THR A 187       1.635  22.986  12.622  1.00  1.00
ATOM    841  O   THR A 187       1.703  24.050  13.289  1.00  1.00
ATOM    842  CB  THR A 187      -0.583  21.792  12.059  1.00  1.00
ATOM    843  OG1 THR A 187      -1.106  23.159  12.069  1.00  1.00
ATOM    844  CG2 THR A 187      -1.647  20.762  12.388  1.00  1.00
ATOM    845  N   ILE A 188       2.386  22.706  11.559  1.00  1.00
ATOM    846  CA  ILE A 188       3.351  23.686  11.020  1.00  1.00
ATOM    847  C   ILE A 188       3.526  23.424   9.528  1.00  1.00
ATOM    848  O   ILE A 188       3.603  22.231   9.146  1.00  1.00
ATOM    849  CB  ILE A 188       4.657  23.713  11.906  1.00  1.00
ATOM    850  CG1 ILE A 188       5.481  24.956  11.447  1.00  1.00
ATOM    851  CG2 ILE A 188       5.471  22.407  11.905  1.00  1.00
ATOM    852  CD1 ILE A 188       6.789  25.169  12.226  1.00  1.00
ATOM    853  N   ALA A 189       3.573  24.426   8.676  1.00  0.00
ATOM    854  CA  ALA A 189       3.720  24.164   7.216  1.00  1.00
ATOM    855  C   ALA A 189       4.615  25.230   6.603  1.00  1.00
ATOM    856  O   ALA A 189       4.533  26.391   7.070  1.00  1.00
ATOM    857  CB  ALA A 189       2.350  24.208   6.521  1.00  1.00
ATOM    858  N   GLN A 190       5.387  24.848   5.599  1.00  1.00
ATOM    859  CA  GLN A 190       6.261  25.878   4.979  1.00  1.00
ATOM    860  C   GLN A 190       6.544  25.538   3.525  1.00  0.00
ATOM    861  O   GLN A 190       6.642  24.332   3.236  1.00  1.00
ATOM    862  CB  GLN A 190       7.559  25.970   5.795  1.00  1.00
ATOM    863  CG  GLN A 190       8.661  26.770   5.135  1.00  1.00
ATOM    864  CD  GLN A 190       8.408  28.247   5.315  1.00  1.00
ATOM    865  OE1 GLN A 190       8.225  28.748   6.422  1.00  2.00
ATOM    866  NE2 GLN A 190       8.384  28.956   4.192  1.00  2.00
ATOM    867  N   VAL A 191       6.650  26.515   2.652  1.00  1.00
ATOM    868  CA  VAL A 191       6.980  26.190   1.238  1.00  1.00
ATOM    869  C   VAL A 191       8.512  26.000   1.261  1.00  2.00
ATOM    870  O   VAL A 191       9.196  26.920   1.764  1.00  2.00
ATOM    871  CB  VAL A 191       6.557  27.266   0.243  1.00  1.00
ATOM    872  CG1 VAL A 191       7.234  27.099  -1.110  1.00  1.00
ATOM    873  CG2 VAL A 191       5.041  27.377   0.103  1.00  1.00
ATOM    874  N   VAL A 192       8.978  24.853   0.794  1.00  1.00
ATOM    875  CA  VAL A 192      10.401  24.535   0.729  1.00  1.00
ATOM    876  C   VAL A 192      10.636  23.889  -0.649  1.00  1.00
ATOM    877  O   VAL A 192      10.049  22.810  -0.861  1.00  1.00
ATOM    878  CB  VAL A 192      10.944  23.577   1.809  1.00  2.00
ATOM    879  CG1 VAL A 192      12.483  23.574   1.783  1.00  1.00
ATOM    880  CG2 VAL A 192      10.437  23.852   3.216  1.00  1.00
ATOM    881  N   ASP A 193      11.441  24.537  -1.478  1.00  1.00
ATOM    882  CA  ASP A 193      11.707  23.960  -2.827  1.00  1.00
ATOM    883  C   ASP A 193      12.849  22.957  -2.713  1.00  2.00
ATOM    884  O   ASP A 193      14.020  23.347  -2.795  1.00  2.00
ATOM    885  CB  ASP A 193      11.932  25.056  -3.868  1.00  2.00
ATOM    886  CG  ASP A 193      11.987  24.526  -5.295  1.00  2.00
ATOM    887  OD1 ASP A 193      11.975  23.286  -5.498  1.00  2.00
ATOM    888  OD2 ASP A 193      12.033  25.298  -6.274  1.00  3.00
ATOM    889  N   LEU A 194      12.542  21.686  -2.522  1.00  2.00
ATOM    890  CA  LEU A 194      13.550  20.623  -2.386  1.00  1.00
ATOM    891  C   LEU A 194      14.542  20.600  -3.539  1.00  1.00
ATOM    892  O   LEU A 194      15.759  20.458  -3.366  1.00  2.00
ATOM    893  CB  LEU A 194      12.764  19.332  -2.149  1.00  1.00
ATOM    894  CG  LEU A 194      12.054  19.142  -0.819  1.00  1.00
ATOM    895  CD1 LEU A 194      11.946  17.643  -0.541  1.00  1.00
ATOM    896  CD2 LEU A 194      12.852  19.758   0.333  1.00  1.00
ATOM    897  N   LYS A 195      14.042  20.734  -4.747  1.00  2.00
ATOM    898  CA  LYS A 195      14.824  20.734  -5.990  1.00  2.00
ATOM    899  C   LYS A 195      15.858  21.851  -6.055  1.00  2.00
ATOM    900  O   LYS A 195      16.789  21.830  -6.890  1.00  2.00
ATOM    901  CB  LYS A 195      13.890  20.863  -7.189  1.00  2.00
ATOM    902  CG  LYS A 195      14.571  20.887  -8.559  1.00  2.00
ATOM    903  CD  LYS A 195      13.475  20.954  -9.620  1.00  2.00
ATOM    904  CE  LYS A 195      14.055  21.222 -10.999  1.00  2.00
ATOM    905  NZ  LYS A 195      13.035  21.972 -11.806  1.00  3.00
ATOM    906  N   ALA A 196      15.709  22.837  -5.191  1.00  2.00
ATOM    907  CA  ALA A 196      16.636  23.963  -5.157  1.00  2.00
ATOM    908  C   ALA A 196      17.682  23.803  -4.048  1.00  2.00
ATOM    909  O   ALA A 196      18.851  24.225  -4.175  1.00  2.00
ATOM    910  CB  ALA A 196      15.878  25.287  -5.033  1.00  2.00
ATOM    911  N   LYS A 197      17.267  23.192  -2.961  1.00  1.00
ATOM    912  CA  LYS A 197      18.118  22.993  -1.791  1.00  2.00
ATOM    913  C   LYS A 197      18.841  21.668  -1.733  1.00  2.00
ATOM    914  O   LYS A 197      19.788  21.581  -0.922  1.00  2.00
ATOM    915  CB  LYS A 197      17.236  23.089  -0.527  1.00  2.00
ATOM    916  CG  LYS A 197      16.347  24.346  -0.516  1.00  2.00
ATOM    917  CD  LYS A 197      17.230  25.570  -0.295  1.00  2.00
ATOM    918  CE  LYS A 197      16.487  26.847  -0.637  1.00  2.00
ATOM    919  NZ  LYS A 197      17.368  28.013  -0.335  1.00  2.00
ATOM    920  N   LEU A 198      18.408  20.688  -2.513  1.00  1.00
ATOM    921  CA  LEU A 198      19.064  19.385  -2.403  1.00  1.00
ATOM    922  C   LEU A 198      19.323  18.721  -3.751  1.00  1.00
ATOM    923  O   LEU A 198      18.656  19.035  -4.740  1.00  2.00
ATOM    924  CB  LEU A 198      18.187  18.496  -1.517  1.00  1.00
ATOM    925  CG  LEU A 198      17.888  18.867  -0.081  1.00  1.00
ATOM    926  CD1 LEU A 198      16.744  17.973   0.420  1.00  1.00
ATOM    927  CD2 LEU A 198      19.110  18.658   0.805  1.00  1.00
TER     928      LEU A 198 
CONECT    7  619
CONECT   16  626
CONECT   24  632
CONECT   28  636
CONECT   37  641
CONECT   44  648
CONECT   48  655
CONECT   55  664
CONECT   60  671
CONECT   70  678
CONECT   78  685
CONECT   86  693
CONECT   98  705
CONECT  106  713
CONECT  112  719
CONECT  119  725
CONECT  127  732
CONECT  136  741
CONECT  147  748
CONECT  155  756
CONECT  161  762
CONECT  166  769
CONECT  173  774
CONECT  180  781
CONECT  186  788
CONECT  198  796
CONECT  205  804
CONECT  213  812
CONECT  218  816
CONECT  226  824
CONECT  231  832
CONECT  238  839
CONECT  244  846
CONECT  251  854
CONECT  257  859
CONECT  269  868
CONECT  277  875
CONECT  284  882
CONECT  292  890
CONECT  300  898
CONECT  308  907
CONECT  316  912
CONECT  323  921
