# Supplementary material for: Detection of circular permutations by Protein Language Models
Source: Comput Struct Biotechnol J. 2024 Dec 30;27:214–20. doi: 10.1016/j.csbj.2024.12.029 (PMC11757225; doi:10.1016/j.csbj.2024.12.029)
Supplement: Supplementary file 1 — Supplementary material [file mmc1.zip › Original_results/2PEL_3CNA/ICARUS/2pel_and_3cna/2pel_on_3cna/intermediate/alignments_level_2_5_PUs/ali_2pel_3_199_232-on-Hc0T96yhYs/2pel_3_199_232_Hc0T96yhYs.kalign]

#===============================================================================
#Query In:     Hc0T96yhYs
#Target In:    2pel_3_199_232
#Query chain:  A
#Target chain: A
#Query Out:    Hc0T96yhYs_query.pdb
#Target Out:   2pel_3_199_232_Hc0T96yhYs.pdb
#Kscore:         24.12
#Gscore:         28.52
#Jscore:        0.3435
#Mscore:        0.8847
#Tscore:        0.8097
#Nquery:      145
#Ntarget:     34
#Nsegments:   1
#Ncolumns:    146
#Ncover:      34
#Naligned:    33
#Nmatched:    33
#Nanchor:     31
#Nidentity:   16 (48.48!)
#RMSD-aligned: 1.25
#RMSD-matched: 1.25
#RMSD-anchor:  1.01
#MaxDist:      4.23
#Contact:      7.00
#Alignment  (X + Gap): 33 + 113 = 146
#Identities (@ matched + # unmatched): 16 + 0 = 16
#Others     (* matched + $ unmatched): 17 + 0 = 17
#SSEs       (A = ALPHA, B = BETA, C = COIL/LOOP)
#===============================================================================

AQDGKVGTAHIIYNSVDKRLSAVVSYPNADATSVSYDVDLNDVLPEWVRVGLSASTGL-YKETNTILSWSFTSKLKSNST
--------------------------------------------PERVKFGFSASGSLGGRQIHLIRSWSFTSTLITT--
                                            @@*@**@*@@@**@ ******@*@@@@@@*@***  

HQSSNGSPHIWESSAATVSFEATFAFLIKSPDSHPADGIAFFISNIDSSIPSGSTGRLLGLFPDAN
------------------------------------------------------------------
                                                                  


#===============================================================================

ccccccbbbbbbbcccccbbbbbbbccccccbbbbbbbccaaaccccbbbbbbbbbcc-cbbbbbbccbbbbbbbbcccc
--------------------------------------------cccbbbbbbbbbcccccccbbbccbbbbbbbbbb--
                                            @@*@**@*@@@**@ ******@*@@@@@@*@***  

cccccccccccccccccbbbbbbbbbbbbbcccccccbbbbbbccccccccccccccccccccccc
------------------------------------------------------------------
                                                                  


#===============================================================================
