# Supplementary material for: Detection of circular permutations by Protein Language Models
Source: Comput Struct Biotechnol J. 2024 Dec 30;27:214–20. doi: 10.1016/j.csbj.2024.12.029 (PMC11757225; doi:10.1016/j.csbj.2024.12.029)
Supplement: Supplementary file 1 — Supplementary material [file mmc1.zip › Original_results/2PEL_3CNA/ICARUS/2pel_and_3cna/2pel_on_3cna/intermediate/alignments_level_2_5_PUs/ali_2pel_3_199_232-on-Hc0T96yhYs/2pel_3_199_232_Hc0T96yhYs.kpairs]

#===============================================================================
#Query In:     Hc0T96yhYs
#Target In:    2pel_3_199_232
#Query chain:  A
#Target chain: A
#Query Out:    Hc0T96yhYs_query.pdb
#Target Out:   2pel_3_199_232_Hc0T96yhYs.pdb
#Kscore:         24.12
#Gscore:         28.52
#Jscore:        0.3435
#Mscore:        0.8847
#Tscore:        0.8097
#Nquery:      145
#Ntarget:     34
#Nsegments:   1
#Ncolumns:    146
#Ncover:      34
#Naligned:    33
#Nmatched:    33
#Nanchor:     31
#Nidentity:   16 (48.48!)
#RMSD-aligned: 1.25
#RMSD-matched: 1.25
#RMSD-anchor:  1.01
#MaxDist:      4.23
#Contact:      7.00
#Alignment  (X + Gap): 33 + 113 = 146
#Identities (@ matched + # unmatched): 16 + 0 = 16
#Others     (* matched + $ unmatched): 17 + 0 = 17
#Tmatrix (Target Out = Tmatrix * Target In):
# 0.108748 0.994024 -0.009508 14.600058
# -0.122835 0.022928 0.992162 10.440783
# 0.986451 -0.106728 0.124594 9.402222
# 0.000000 0.000000 0.000000 1.000000
#===============================================================================
#  Posn   Dist  K-Score  G-Score  SegID   Query        Target
#===============================================================================
    1    -1.00   0.0000   0.0000    0   A:1:ALA        -         -
    2    -1.00   0.0000   0.0000    0   A:43:GLN       -         -
    3    -1.00   0.0000   0.0000    0   A:44:ASP       -         -
    4    -1.00   0.0000   0.0000    0   A:45:GLY       -         -
    5    -1.00   0.0000   0.0000    0   A:46:LYS       -         -
    6    -1.00   0.0000   0.0000    0   A:47:VAL       -         -
    7    -1.00   0.0000   0.0000    0   A:48:GLY       -         -
    8    -1.00   0.0000   0.0000    0   A:49:THR       -         -
    9    -1.00   0.0000   0.0000    0   A:50:ALA       -         -
   10    -1.00   0.0000   0.0000    0   A:51:HIS       -         -
   11    -1.00   0.0000   0.0000    0   A:52:ILE       -         -
   12    -1.00   0.0000   0.0000    0   A:53:ILE       -         -
   13    -1.00   0.0000   0.0000    0   A:54:TYR       -         -
   14    -1.00   0.0000   0.0000    0   A:55:ASN       -         -
   15    -1.00   0.0000   0.0000    0   A:56:SER       -         -
   16    -1.00   0.0000   0.0000    0   A:57:VAL       -         -
   17    -1.00   0.0000   0.0000    0   A:58:ASP       -         -
   18    -1.00   0.0000   0.0000    0   A:59:LYS       -         -
   19    -1.00   0.0000   0.0000    0   A:60:ARG       -         -
   20    -1.00   0.0000   0.0000    0   A:61:LEU       -         -
   21    -1.00   0.0000   0.0000    0   A:62:SER       -         -
   22    -1.00   0.0000   0.0000    0   A:63:ALA       -         -
   23    -1.00   0.0000   0.0000    0   A:64:VAL       -         -
   24    -1.00   0.0000   0.0000    0   A:65:VAL       -         -
   25    -1.00   0.0000   0.0000    0   A:66:SER       -         -
   26    -1.00   0.0000   0.0000    0   A:67:TYR       -         -
   27    -1.00   0.0000   0.0000    0   A:68:PRO       -         -
   28    -1.00   0.0000   0.0000    0   A:69:ASN       -         -
   29    -1.00   0.0000   0.0000    0   A:70:ALA       -         -
   30    -1.00   0.0000   0.0000    0   A:71:ASP       -         -
   31    -1.00   0.0000   0.0000    0   A:72:ALA       -         -
   32    -1.00   0.0000   0.0000    0   A:73:THR       -         -
   33    -1.00   0.0000   0.0000    0   A:74:SER       -         -
   34    -1.00   0.0000   0.0000    0   A:75:VAL       -         -
   35    -1.00   0.0000   0.0000    0   A:76:SER       -         -
   36    -1.00   0.0000   0.0000    0   A:77:TYR       -         -
   37    -1.00   0.0000   0.0000    0   A:78:ASP       -         -
   38    -1.00   0.0000   0.0000    0   A:79:VAL       -         -
   39    -1.00   0.0000   0.0000    0   A:80:ASP       -         -
   40    -1.00   0.0000   0.0000    0   A:81:LEU       -         -
   41    -1.00   0.0000   0.0000    0   A:82:ASN       -         -
   42    -1.00   0.0000   0.0000    0   A:83:ASP       -         -
   43    -1.00   0.0000   0.0000    0   A:84:VAL       -         -
   44    -1.00   0.0000   0.0000    0   A:85:LEU       -         -
   45     0.64   0.9201   0.9493    1   A:86:PRO     A:199:PRO   @
   46     0.56   0.8792   0.9609    1   A:87:GLU     A:200:GLU   @
   47     0.87   0.9098   0.9079    1   A:88:TRP     A:201:ARG   *
   48     1.12   0.9080   0.8515    1   A:89:VAL     A:202:VAL   @
   49     1.15   0.8987   0.8455    1   A:90:ARG     A:203:LYS   *
   50     1.21   0.8626   0.8298    1   A:91:VAL     A:204:PHE   *
   51     1.13   0.8176   0.8486    1   A:92:GLY     A:205:GLY   @
   52     0.78   0.7494   0.9250    1   A:93:LEU     A:206:PHE   *
   53     0.96   0.7276   0.8890    1   A:94:SER     A:207:SER   @
   54     0.46   0.8573   0.9738    1   A:95:ALA     A:208:ALA   @
   55     0.23   0.7532   0.9933    1   A:96:SER     A:209:SER   @
   56     0.48   0.6331   0.9711    1   A:97:THR     A:210:GLY   *
   57     0.58   0.1515   0.9577    1   A:98:GLY     A:211:SER   *
   58     3.16   0.1268   0.2803    1   A:99:LEU     A:212:LEU   @
   59    -1.00   0.0000   0.0000    0     -          A:213:GLY   -
   60     1.04   0.2602   0.8720    1   A:100:TYR    A:214:GLY   *
   61     0.68   0.3461   0.9424    1   A:101:LYS    A:215:ARG   *
   62     0.47   0.6582   0.9725    1   A:102:GLU    A:216:GLN   *
   63     0.70   0.8669   0.9393    1   A:103:THR    A:217:ILE   *
   64     0.73   0.8211   0.9340    1   A:104:ASN    A:218:HIS   *
   65     0.57   0.7680   0.9598    1   A:105:THR    A:219:LEU   *
   66     1.16   0.8305   0.8417    1   A:106:ILE    A:220:ILE   @
   67     0.68   0.8526   0.9425    1   A:107:LEU    A:221:ARG   *
   68     0.58   0.7145   0.9587    1   A:108:SER    A:222:SER   @
   69     1.04   0.7326   0.8711    1   A:109:TRP    A:223:TRP   @
   70     0.99   0.8469   0.8834    1   A:110:SER    A:224:SER   @
   71     1.21   0.8513   0.8303    1   A:111:PHE    A:225:PHE   @
   72     1.11   0.9128   0.8548    1   A:112:THR    A:226:THR   @
   73     0.85   0.9115   0.9118    1   A:113:SER    A:227:SER   @
   74     0.77   0.7318   0.9264    1   A:114:LYS    A:228:THR   *
   75     0.58   0.6213   0.9585    1   A:115:LEU    A:229:LEU   @
   76     0.84   0.1539   0.9139    1   A:116:LYS    A:230:ILE   *
   77     4.23   0.1420   0.1024    0   A:117:SER    A:231:THR   *
   78     1.60   0.0999   0.7226    0   A:118:ASN    A:232:THR   *
   79    -1.00   0.0000   0.0000    0   A:119:SER      -         -
   80    -1.00   0.0000   0.0000    0   A:120:THR      -         -
   81    -1.00   0.0000   0.0000    0   A:121:HIS      -         -
   82    -1.00   0.0000   0.0000    0   A:122:GLN      -         -
   83    -1.00   0.0000   0.0000    0   A:160:SER      -         -
   84    -1.00   0.0000   0.0000    0   A:161:SER      -         -
   85    -1.00   0.0000   0.0000    0   A:162:ASN      -         -
   86    -1.00   0.0000   0.0000    0   A:163:GLY      -         -
   87    -1.00   0.0000   0.0000    0   A:164:SER      -         -
   88    -1.00   0.0000   0.0000    0   A:165:PRO      -         -
   89    -1.00   0.0000   0.0000    0   A:180:HIS      -         -
   90    -1.00   0.0000   0.0000    0   A:181:ILE      -         -
   91    -1.00   0.0000   0.0000    0   A:182:TRP      -         -
   92    -1.00   0.0000   0.0000    0   A:183:GLU      -         -
   93    -1.00   0.0000   0.0000    0   A:184:SER      -         -
   94    -1.00   0.0000   0.0000    0   A:185:SER      -         -
   95    -1.00   0.0000   0.0000    0   A:186:ALA      -         -
   96    -1.00   0.0000   0.0000    0   A:187:ALA      -         -
   97    -1.00   0.0000   0.0000    0   A:188:THR      -         -
   98    -1.00   0.0000   0.0000    0   A:189:VAL      -         -
   99    -1.00   0.0000   0.0000    0   A:190:SER      -         -
  100    -1.00   0.0000   0.0000    0   A:191:PHE      -         -
  101    -1.00   0.0000   0.0000    0   A:192:GLU      -         -
  102    -1.00   0.0000   0.0000    0   A:193:ALA      -         -
  103    -1.00   0.0000   0.0000    0   A:194:THR      -         -
  104    -1.00   0.0000   0.0000    0   A:195:PHE      -         -
  105    -1.00   0.0000   0.0000    0   A:196:ALA      -         -
  106    -1.00   0.0000   0.0000    0   A:197:PHE      -         -
  107    -1.00   0.0000   0.0000    0   A:198:LEU      -         -
  108    -1.00   0.0000   0.0000    0   A:199:ILE      -         -
  109    -1.00   0.0000   0.0000    0   A:200:LYS      -         -
  110    -1.00   0.0000   0.0000    0   A:201:SER      -         -
  111    -1.00   0.0000   0.0000    0   A:202:PRO      -         -
  112    -1.00   0.0000   0.0000    0   A:203:ASP      -         -
  113    -1.00   0.0000   0.0000    0   A:204:SER      -         -
  114    -1.00   0.0000   0.0000    0   A:205:HIS      -         -
  115    -1.00   0.0000   0.0000    0   A:206:PRO      -         -
  116    -1.00   0.0000   0.0000    0   A:207:ALA      -         -
  117    -1.00   0.0000   0.0000    0   A:208:ASP      -         -
  118    -1.00   0.0000   0.0000    0   A:209:GLY      -         -
  119    -1.00   0.0000   0.0000    0   A:210:ILE      -         -
  120    -1.00   0.0000   0.0000    0   A:211:ALA      -         -
  121    -1.00   0.0000   0.0000    0   A:212:PHE      -         -
  122    -1.00   0.0000   0.0000    0   A:213:PHE      -         -
  123    -1.00   0.0000   0.0000    0   A:214:ILE      -         -
  124    -1.00   0.0000   0.0000    0   A:215:SER      -         -
  125    -1.00   0.0000   0.0000    0   A:216:ASN      -         -
  126    -1.00   0.0000   0.0000    0   A:217:ILE      -         -
  127    -1.00   0.0000   0.0000    0   A:218:ASP      -         -
  128    -1.00   0.0000   0.0000    0   A:219:SER      -         -
  129    -1.00   0.0000   0.0000    0   A:220:SER      -         -
  130    -1.00   0.0000   0.0000    0   A:221:ILE      -         -
  131    -1.00   0.0000   0.0000    0   A:222:PRO      -         -
  132    -1.00   0.0000   0.0000    0   A:223:SER      -         -
  133    -1.00   0.0000   0.0000    0   A:224:GLY      -         -
  134    -1.00   0.0000   0.0000    0   A:225:SER      -         -
  135    -1.00   0.0000   0.0000    0   A:226:THR      -         -
  136    -1.00   0.0000   0.0000    0   A:227:GLY      -         -
  137    -1.00   0.0000   0.0000    0   A:228:ARG      -         -
  138    -1.00   0.0000   0.0000    0   A:229:LEU      -         -
  139    -1.00   0.0000   0.0000    0   A:230:LEU      -         -
  140    -1.00   0.0000   0.0000    0   A:231:GLY      -         -
  141    -1.00   0.0000   0.0000    0   A:232:LEU      -         -
  142    -1.00   0.0000   0.0000    0   A:233:PHE      -         -
  143    -1.00   0.0000   0.0000    0   A:234:PRO      -         -
  144    -1.00   0.0000   0.0000    0   A:235:ASP      -         -
  145    -1.00   0.0000   0.0000    0   A:236:ALA      -         -
  146    -1.00   0.0000   0.0000    0   A:237:ASN      -         -
