# Supplementary material for: Detection of circular permutations by Protein Language Models
Source: Comput Struct Biotechnol J. 2024 Dec 30;27:214–20. doi: 10.1016/j.csbj.2024.12.029 (PMC11757225; doi:10.1016/j.csbj.2024.12.029)
Supplement: Supplementary file 1 — Supplementary material [file mmc1.zip › Original_results/2PEL_3CNA/ICARUS/2pel_and_3cna/2pel_on_3cna/intermediate/alignments_level_2_5_PUs/ali_2pel_3_199_232-on-Hc0T96yhYs/2pel_3_199_232_Hc0T96yhYs.pdb]

REMARK  File written by Kpax 5.0.5 on Wed Jun 12 18:31:05 2024.
REMARK  Query:      Hc0T96yhYs
REMARK  Target:     2pel_3_199_232
ATOM      1  N   PRO A 199      19.101  18.007  -3.866  1.00  1.00
ATOM      2  CA  PRO A 199      19.472  17.276  -5.095  1.00  1.00
ATOM      3  C   PRO A 199      18.373  16.256  -5.366  1.00  1.00
ATOM      4  O   PRO A 199      17.500  16.035  -4.507  1.00  1.00
ATOM      5  CB  PRO A 199      20.850  16.715  -4.768  1.00  1.00
ATOM      6  CG  PRO A 199      20.928  16.618  -3.252  1.00  1.00
ATOM      7  CD  PRO A 199      19.977  17.684  -2.728  1.00  1.00
ATOM      8  N   GLU A 200      18.434  15.646  -6.539  1.00  1.00
ATOM      9  CA  GLU A 200      17.466  14.644  -6.969  1.00  2.00
ATOM     10  C   GLU A 200      17.466  13.407  -6.075  1.00  2.00
ATOM     11  O   GLU A 200      16.397  12.805  -5.904  1.00  2.00
ATOM     12  CB  GLU A 200      17.722  14.099  -8.390  1.00  2.00
ATOM     13  CG  GLU A 200      17.759  15.170  -9.484  1.00  2.00
ATOM     14  CD  GLU A 200      18.198  14.685 -10.844  1.00  3.00
ATOM     15  OE1 GLU A 200      17.721  13.703 -11.401  1.00  3.00
ATOM     16  OE2 GLU A 200      19.107  15.393 -11.330  1.00  3.00
ATOM     17  N   ARG A 201      18.649  13.072  -5.610  1.00  1.00
ATOM     18  CA  ARG A 201      18.807  11.886  -4.755  1.00  1.00
ATOM     19  C   ARG A 201      19.066  12.354  -3.330  1.00  1.00
ATOM     20  O   ARG A 201      19.975  13.161  -3.179  1.00  1.00
ATOM     21  CB  ARG A 201      19.911  10.967  -5.266  1.00  1.00
ATOM     22  CG  ARG A 201      19.458  10.136  -6.459  1.00  2.00
ATOM     23  CD  ARG A 201      20.537   9.531  -7.257  1.00  2.00
ATOM     24  NE  ARG A 201      21.336   8.541  -6.541  1.00  3.00
ATOM     25  CZ  ARG A 201      21.695   7.384  -7.134  1.00  3.00
ATOM     26  NH1 ARG A 201      21.267   7.093  -8.381  1.00  3.00
ATOM     27  NH2 ARG A 201      22.520   6.558  -6.468  1.00  3.00
ATOM     28  N   VAL A 202      18.264  11.841  -2.403  1.00  1.00
ATOM     29  CA  VAL A 202      18.383  12.211  -0.985  1.00  1.00
ATOM     30  C   VAL A 202      18.237  10.978  -0.091  1.00  1.00
ATOM     31  O   VAL A 202      17.914   9.887  -0.542  1.00  0.00
ATOM     32  CB  VAL A 202      17.343  13.263  -0.529  1.00  1.00
ATOM     33  CG1 VAL A 202      17.501  14.649  -1.152  1.00  1.00
ATOM     34  CG2 VAL A 202      15.921  12.754  -0.717  1.00  1.00
ATOM     35  N   LYS A 203      18.486  11.288   1.183  1.00  1.00
ATOM     36  CA  LYS A 203      18.343  10.247   2.230  1.00  1.00
ATOM     37  C   LYS A 203      17.433  10.816   3.323  1.00  1.00
ATOM     38  O   LYS A 203      17.470  12.030   3.578  1.00  1.00
ATOM     39  CB  LYS A 203      19.630   9.719   2.798  1.00  1.00
ATOM     40  CG  LYS A 203      20.089   8.500   1.940  1.00  1.00
ATOM     41  CD  LYS A 203      21.385   7.987   2.539  1.00  2.00
ATOM     42  CE  LYS A 203      22.271   7.239   1.558  1.00  2.00
ATOM     43  NZ  LYS A 203      23.378   6.651   2.388  1.00  2.00
ATOM     44  N   PHE A 204      16.649   9.933   3.917  1.00  1.00
ATOM     45  CA  PHE A 204      15.718  10.319   4.985  1.00  1.00
ATOM     46  C   PHE A 204      16.150   9.733   6.330  1.00  1.00
ATOM     47  O   PHE A 204      16.587   8.576   6.302  1.00  0.00
ATOM     48  CB  PHE A 204      14.320   9.783   4.644  1.00  0.00
ATOM     49  CG  PHE A 204      13.614  10.492   3.525  1.00  0.00
ATOM     50  CD1 PHE A 204      13.824  10.128   2.186  1.00  0.00
ATOM     51  CD2 PHE A 204      12.737  11.539   3.829  1.00  0.00
ATOM     52  CE1 PHE A 204      13.147  10.806   1.168  1.00  0.00
ATOM     53  CE2 PHE A 204      12.042  12.215   2.807  1.00  0.00
ATOM     54  CZ  PHE A 204      12.254  11.843   1.458  1.00  0.00
ATOM     55  N   GLY A 205      15.997  10.495   7.409  1.00  1.00
ATOM     56  CA  GLY A 205      16.367   9.864   8.724  1.00  1.00
ATOM     57  C   GLY A 205      15.997  10.802   9.875  1.00  1.00
ATOM     58  O   GLY A 205      15.320  11.826   9.684  1.00  1.00
ATOM     59  N   PHE A 206      16.473  10.412  11.039  1.00  1.00
ATOM     60  CA  PHE A 206      16.337  11.110  12.323  1.00  1.00
ATOM     61  C   PHE A 206      17.739  11.385  12.907  1.00  1.00
ATOM     62  O   PHE A 206      18.704  10.624  12.743  1.00  1.00
ATOM     63  CB  PHE A 206      15.542  10.272  13.329  1.00  1.00
ATOM     64  CG  PHE A 206      14.202   9.845  12.801  1.00  1.00
ATOM     65  CD1 PHE A 206      14.093   8.628  12.102  1.00  1.00
ATOM     66  CD2 PHE A 206      13.083  10.634  13.006  1.00  1.00
ATOM     67  CE1 PHE A 206      12.875   8.240  11.590  1.00  1.00
ATOM     68  CE2 PHE A 206      11.838  10.228  12.492  1.00  1.00
ATOM     69  CZ  PHE A 206      11.735   9.035  11.775  1.00  1.00
ATOM     70  N   SER A 207      17.867  12.480  13.635  1.00  1.00
ATOM     71  CA  SER A 207      19.095  12.904  14.313  1.00  1.00
ATOM     72  C   SER A 207      18.711  13.478  15.680  1.00  1.00
ATOM     73  O   SER A 207      17.678  14.147  15.726  1.00  1.00
ATOM     74  CB  SER A 207      19.901  13.896  13.485  1.00  1.00
ATOM     75  OG  SER A 207      21.018  14.325  14.254  1.00  1.00
ATOM     76  N   ALA A 208      19.479  13.213  16.712  1.00  1.00
ATOM     77  CA  ALA A 208      19.265  13.736  18.083  1.00  1.00
ATOM     78  C   ALA A 208      20.647  14.147  18.651  1.00  2.00
ATOM     79  O   ALA A 208      21.677  13.603  18.192  1.00  1.00
ATOM     80  CB  ALA A 208      18.573  12.777  19.004  1.00  1.00
ATOM     81  N   SER A 209      20.664  15.120  19.574  1.00  2.00
ATOM     82  CA  SER A 209      21.950  15.568  20.148  1.00  1.00
ATOM     83  C   SER A 209      21.737  15.999  21.596  1.00  1.00
ATOM     84  O   SER A 209      20.599  16.144  22.030  1.00  1.00
ATOM     85  CB  SER A 209      22.545  16.693  19.310  1.00  1.00
ATOM     86  OG  SER A 209      21.646  17.796  19.345  1.00  1.00
ATOM     87  N   GLY A 210      22.829  16.148  22.302  1.00  1.00
ATOM     88  CA  GLY A 210      22.933  16.576  23.716  1.00  1.00
ATOM     89  C   GLY A 210      24.234  17.376  23.886  1.00  1.00
ATOM     90  O   GLY A 210      24.983  17.574  22.906  1.00  1.00
ATOM     91  N   SER A 211      24.488  17.873  25.082  1.00  1.00
ATOM     92  CA  SER A 211      25.710  18.651  25.372  1.00  1.00
ATOM     93  C   SER A 211      26.251  18.114  26.702  1.00  1.00
ATOM     94  O   SER A 211      25.903  16.990  27.110  1.00  2.00
ATOM     95  CB  SER A 211      25.429  20.137  25.380  1.00  1.00
ATOM     96  OG  SER A 211      24.443  20.550  26.317  1.00  1.00
ATOM     97  N   LEU A 212      27.098  18.881  27.369  1.00  1.00
ATOM     98  CA  LEU A 212      27.589  18.440  28.729  1.00  2.00
ATOM     99  C   LEU A 212      26.492  18.495  29.689  1.00  2.00
ATOM    100  O   LEU A 212      26.380  17.529  30.431  1.00  2.00
ATOM    101  CB  LEU A 212      28.850  19.268  29.168  1.00  1.00
ATOM    102  CG  LEU A 212      29.737  18.953  30.367  1.00  1.00
ATOM    103  CD1 LEU A 212      30.884  19.948  30.525  1.00  1.00
ATOM    104  CD2 LEU A 212      28.958  19.006  31.680  1.00  1.00
ATOM    105  N   GLY A 213      25.671  19.522  29.809  1.00  2.00
ATOM    106  CA  GLY A 213      24.692  19.561  30.913  1.00  2.00
ATOM    107  C   GLY A 213      23.407  19.053  30.458  1.00  2.00
ATOM    108  O   GLY A 213      22.534  18.645  31.250  1.00  2.00
ATOM    109  N   GLY A 214      23.173  19.163  29.154  1.00  1.00
ATOM    110  CA  GLY A 214      21.871  18.778  28.559  1.00  1.00
ATOM    111  C   GLY A 214      21.892  17.369  27.966  1.00  1.00
ATOM    112  O   GLY A 214      22.555  17.113  26.937  1.00  1.00
ATOM    113  N   ARG A 215      21.181  16.429  28.584  1.00  1.00
ATOM    114  CA  ARG A 215      21.098  15.024  28.142  1.00  1.00
ATOM    115  C   ARG A 215      19.763  14.409  28.544  1.00  1.00
ATOM    116  O   ARG A 215      19.241  14.747  29.633  1.00  1.00
ATOM    117  CB  ARG A 215      22.242  14.142  28.678  1.00  1.00
ATOM    118  CG  ARG A 215      23.623  14.768  28.617  1.00  1.00
ATOM    119  CD  ARG A 215      24.705  13.791  28.968  1.00  1.00
ATOM    120  NE  ARG A 215      25.900  14.533  29.303  1.00  1.00
ATOM    121  CZ  ARG A 215      27.008  14.073  29.904  1.00  1.00
ATOM    122  NH1 ARG A 215      27.189  12.809  30.253  1.00  1.00
ATOM    123  NH2 ARG A 215      27.953  14.979  30.198  1.00  1.00
ATOM    124  N   GLN A 216      19.242  13.543  27.677  1.00  1.00
ATOM    125  CA  GLN A 216      17.948  12.845  27.915  1.00  1.00
ATOM    126  C   GLN A 216      17.862  11.628  26.987  1.00  1.00
ATOM    127  O   GLN A 216      18.674  11.605  26.041  1.00  1.00
ATOM    128  CB  GLN A 216      16.691  13.687  27.721  1.00  1.00
ATOM    129  CG  GLN A 216      16.414  14.044  26.264  1.00  1.00
ATOM    130  CD  GLN A 216      15.373  15.119  26.050  1.00  1.00
ATOM    131  OE1 GLN A 216      15.392  15.891  25.072  1.00  1.00
ATOM    132  NE2 GLN A 216      14.432  15.196  26.979  1.00  1.00
ATOM    133  N   ILE A 217      16.944  10.714  27.243  1.00  1.00
ATOM    134  CA  ILE A 217      16.785   9.529  26.367  1.00  1.00
ATOM    135  C   ILE A 217      16.020   9.940  25.100  1.00  1.00
ATOM    136  O   ILE A 217      15.072  10.729  25.202  1.00  1.00
ATOM    137  CB  ILE A 217      16.101   8.349  27.118  1.00  1.00
ATOM    138  CG1 ILE A 217      17.041   7.874  28.256  1.00  2.00
ATOM    139  CG2 ILE A 217      15.764   7.187  26.159  1.00  2.00
ATOM    140  CD1 ILE A 217      16.339   7.181  29.458  1.00  2.00
ATOM    141  N   HIS A 218      16.459   9.432  23.964  1.00  1.00
ATOM    142  CA  HIS A 218      15.902   9.720  22.627  1.00  1.00
ATOM    143  C   HIS A 218      15.669   8.397  21.895  1.00  1.00
ATOM    144  O   HIS A 218      16.624   7.766  21.422  1.00  1.00
ATOM    145  CB  HIS A 218      16.798  10.628  21.751  1.00  1.00
ATOM    146  CG  HIS A 218      17.088  12.021  22.223  1.00  1.00
ATOM    147  ND1 HIS A 218      18.232  12.402  22.914  1.00  1.00
ATOM    148  CD2 HIS A 218      16.350  13.162  22.085  1.00  1.00
ATOM    149  CE1 HIS A 218      18.198  13.703  23.180  1.00  1.00
ATOM    150  NE2 HIS A 218      17.069  14.184  22.678  1.00  2.00
ATOM    151  N   LEU A 219      14.419   7.976  21.791  1.00  1.00
ATOM    152  CA  LEU A 219      14.028   6.731  21.141  1.00  1.00
ATOM    153  C   LEU A 219      13.171   6.891  19.885  1.00  1.00
ATOM    154  O   LEU A 219      12.348   7.796  19.721  1.00  2.00
ATOM    155  CB  LEU A 219      13.277   5.890  22.196  1.00  1.00
ATOM    156  CG  LEU A 219      13.999   5.470  23.466  1.00  1.00
ATOM    157  CD1 LEU A 219      13.033   4.840  24.469  1.00  1.00
ATOM    158  CD2 LEU A 219      15.075   4.423  23.182  1.00  1.00
ATOM    159  N   ILE A 220      13.384   5.979  18.968  1.00  1.00
ATOM    160  CA  ILE A 220      12.653   5.853  17.697  1.00  1.00
ATOM    161  C   ILE A 220      12.009   4.458  17.857  1.00  2.00
ATOM    162  O   ILE A 220      12.773   3.490  18.056  1.00  2.00
ATOM    163  CB  ILE A 220      13.490   6.033  16.414  1.00  1.00
ATOM    164  CG1 ILE A 220      14.235   7.386  16.464  1.00  1.00
ATOM    165  CG2 ILE A 220      12.615   5.851  15.126  1.00  1.00
ATOM    166  CD1 ILE A 220      13.348   8.652  16.341  1.00  2.00
ATOM    167  N   ARG A 221      10.678   4.428  17.818  1.00  2.00
ATOM    168  CA  ARG A 221      10.001   3.132  18.005  1.00  1.00
ATOM    169  C   ARG A 221       9.504   2.505  16.721  1.00  1.00
ATOM    170  O   ARG A 221       9.525   1.257  16.672  1.00  2.00
ATOM    171  CB  ARG A 221       8.926   3.292  19.064  1.00  1.00
ATOM    172  CG  ARG A 221       9.579   4.061  20.235  1.00  2.00
ATOM    173  CD  ARG A 221       8.452   4.813  20.902  1.00  3.00
ATOM    174  NE  ARG A 221       7.582   3.825  21.539  1.00  3.00
ATOM    175  CZ  ARG A 221       7.819   3.401  22.797  1.00  3.00
ATOM    176  NH1 ARG A 221       8.793   3.860  23.589  1.00  3.00
ATOM    177  NH2 ARG A 221       7.021   2.412  23.216  1.00  4.00
ATOM    178  N   SER A 222       9.128   3.334  15.752  1.00  1.00
ATOM    179  CA  SER A 222       8.648   2.781  14.467  1.00  1.00
ATOM    180  C   SER A 222       8.687   3.835  13.365  1.00  1.00
ATOM    181  O   SER A 222       8.780   5.047  13.596  1.00  1.00
ATOM    182  CB  SER A 222       7.231   2.262  14.684  1.00  1.00
ATOM    183  OG  SER A 222       6.410   3.322  15.140  1.00  1.00
ATOM    184  N   TRP A 223       8.571   3.364  12.127  1.00  1.00
ATOM    185  CA  TRP A 223       8.633   4.321  11.004  1.00  1.00
ATOM    186  C   TRP A 223       8.109   3.594   9.772  1.00  1.00
ATOM    187  O   TRP A 223       8.549   2.467   9.474  1.00  0.00
ATOM    188  CB  TRP A 223      10.088   4.835  10.950  1.00  1.00
ATOM    189  CG  TRP A 223      10.377   5.816   9.861  1.00  1.00
ATOM    190  CD1 TRP A 223       9.494   6.724   9.329  1.00  1.00
ATOM    191  CD2 TRP A 223      11.601   5.997   9.130  1.00  1.00
ATOM    192  NE1 TRP A 223      10.077   7.446   8.311  1.00  1.00
ATOM    193  CE2 TRP A 223      11.369   7.021   8.170  1.00  1.00
ATOM    194  CE3 TRP A 223      12.858   5.404   9.196  1.00  1.00
ATOM    195  CZ2 TRP A 223      12.356   7.465   7.291  1.00  1.00
ATOM    196  CZ3 TRP A 223      13.845   5.838   8.327  1.00  0.00
ATOM    197  CH2 TRP A 223      13.598   6.843   7.388  1.00  1.00
ATOM    198  N   SER A 224       7.149   4.271   9.139  1.00  1.00
ATOM    199  CA  SER A 224       6.567   3.705   7.884  1.00  1.00
ATOM    200  C   SER A 224       6.729   4.841   6.872  1.00  0.00
ATOM    201  O   SER A 224       6.697   6.012   7.304  1.00  0.00
ATOM    202  CB  SER A 224       5.218   3.055   8.029  1.00  1.00
ATOM    203  OG  SER A 224       4.325   3.929   8.694  1.00  1.00
ATOM    204  N   PHE A 225       6.971   4.495   5.615  1.00  1.00
ATOM    205  CA  PHE A 225       7.210   5.548   4.597  1.00  1.00
ATOM    206  C   PHE A 225       6.742   5.106   3.216  1.00  0.00
ATOM    207  O   PHE A 225       6.891   3.919   2.896  1.00  1.00
ATOM    208  CB  PHE A 225       8.730   5.856   4.559  1.00  0.00
ATOM    209  CG  PHE A 225       9.150   6.834   3.496  1.00  0.00
ATOM    210  CD1 PHE A 225       9.376   6.400   2.177  1.00  0.00
ATOM    211  CD2 PHE A 225       9.300   8.186   3.813  1.00  0.00
ATOM    212  CE1 PHE A 225       9.725   7.323   1.174  1.00  0.00
ATOM    213  CE2 PHE A 225       9.619   9.120   2.841  1.00  0.00
ATOM    214  CZ  PHE A 225       9.846   8.676   1.527  1.00  0.00
ATOM    215  N   THR A 226       6.263   6.047   2.433  1.00  1.00
ATOM    216  CA  THR A 226       5.827   5.783   1.047  1.00  1.00
ATOM    217  C   THR A 226       6.011   7.118   0.293  1.00  1.00
ATOM    218  O   THR A 226       5.617   8.176   0.822  1.00  1.00
ATOM    219  CB  THR A 226       4.365   5.244   0.826  1.00  1.00
ATOM    220  OG1 THR A 226       4.155   4.105   1.730  1.00  0.00
ATOM    221  CG2 THR A 226       4.059   4.881  -0.649  1.00  0.00
ATOM    222  N   SER A 227       6.619   6.982  -0.875  1.00  0.00
ATOM    223  CA  SER A 227       6.802   8.193  -1.704  1.00  1.00
ATOM    224  C   SER A 227       6.423   7.716  -3.110  1.00  1.00
ATOM    225  O   SER A 227       6.712   6.536  -3.399  1.00  1.00
ATOM    226  CB  SER A 227       8.194   8.770  -1.691  1.00  1.00
ATOM    227  OG  SER A 227       9.163   7.913  -2.257  1.00  1.00
ATOM    228  N   THR A 228       5.793   8.587  -3.875  1.00  1.00
ATOM    229  CA  THR A 228       5.406   8.217  -5.258  1.00  1.00
ATOM    230  C   THR A 228       5.808   9.390  -6.152  1.00  1.00
ATOM    231  O   THR A 228       5.521  10.558  -5.813  1.00  1.00
ATOM    232  CB  THR A 228       3.922   7.753  -5.360  1.00  1.00
ATOM    233  OG1 THR A 228       3.820   6.612  -4.444  1.00  1.00
ATOM    234  CG2 THR A 228       3.467   7.350  -6.764  1.00  1.00
ATOM    235  N   LEU A 229       6.542   9.045  -7.200  1.00  1.00
ATOM    236  CA  LEU A 229       7.048   9.969  -8.206  1.00  1.00
ATOM    237  C   LEU A 229       6.332   9.705  -9.538  1.00  1.00
ATOM    238  O   LEU A 229       6.455   8.561 -10.022  1.00  2.00
ATOM    239  CB  LEU A 229       8.560   9.834  -8.467  1.00  2.00
ATOM    240  CG  LEU A 229       9.072  10.663  -9.660  1.00  1.00
ATOM    241  CD1 LEU A 229       8.921  12.156  -9.381  1.00  1.00
ATOM    242  CD2 LEU A 229      10.554  10.399  -9.895  1.00  1.00
ATOM    243  N   ILE A 230       5.666  10.734 -10.038  1.00  2.00
ATOM    244  CA  ILE A 230       4.989  10.530 -11.321  1.00  2.00
ATOM    245  C   ILE A 230       6.072  10.495 -12.417  1.00  3.00
ATOM    246  O   ILE A 230       6.794  11.461 -12.656  1.00  3.00
ATOM    247  CB  ILE A 230       3.942  11.572 -11.799  1.00  2.00
ATOM    248  CG1 ILE A 230       2.746  11.636 -10.837  1.00  2.00
ATOM    249  CG2 ILE A 230       3.489  11.213 -13.255  1.00  2.00
ATOM    250  CD1 ILE A 230       2.006  10.277 -10.709  1.00  3.00
ATOM    251  N   THR A 231       6.093   9.330 -13.017  1.00  3.00
ATOM    252  CA  THR A 231       6.981   9.012 -14.145  1.00  4.00
ATOM    253  C   THR A 231       5.914   8.693 -15.220  1.00  5.00
ATOM    254  O   THR A 231       4.874   8.084 -14.870  1.00  5.00
ATOM    255  CB  THR A 231       8.030   7.861 -14.052  1.00  4.00
ATOM    256  OG1 THR A 231       7.307   6.581 -14.150  1.00  5.00
ATOM    257  CG2 THR A 231       8.930   7.883 -12.802  1.00  4.00
ATOM    258  N   THR A 232       6.235   9.160 -16.418  1.00  5.00
ATOM    259  CA  THR A 232       5.232   8.895 -17.500  1.00  5.00
ATOM    260  C   THR A 232       5.885   8.993 -18.870  1.00  5.00
ATOM    261  O   THR A 232       6.899   8.224 -18.944  1.00  6.00
ATOM    262  CB  THR A 232       3.961   9.766 -17.188  1.00  5.00
ATOM    263  OG1 THR A 232       2.897   9.162 -17.999  1.00  5.00
ATOM    264  CG2 THR A 232       4.136  11.275 -17.390  1.00  5.00
TER     265      THR A 232 
