# Supplementary material for: Detection of circular permutations by Protein Language Models
Source: Comput Struct Biotechnol J. 2024 Dec 30;27:214–20. doi: 10.1016/j.csbj.2024.12.029 (PMC11757225; doi:10.1016/j.csbj.2024.12.029)
Supplement: Supplementary file 1 — Supplementary material [file mmc1.zip › Original_results/2PEL_3CNA/ICARUS/2pel_and_3cna/2pel_on_3cna/intermediate/alignments_level_2_5_PUs/ali_2pel_3_199_232-on-Hc0T96yhYs/2pel_3_199_232_Hc0T96yhYs_conect.pdb]

REMARK  File written by Kpax 5.0.5 on Wed Jun 12 18:31:05 2024.
REMARK  Query:      Hc0T96yhYs
ATOM      1  N   ALA A   1      29.489  21.099   0.203  1.00  0.00
ATOM      2  CA  ALA A   1      29.759  20.207   1.338  1.00  0.00
ATOM      3  C   ALA A   1      28.522  19.333   1.635  1.00  0.00
ATOM      4  O   ALA A   1      27.777  18.960   0.734  1.00  0.00
ATOM      5  CB  ALA A   1      30.095  21.040   2.592  1.00  0.00
ATOM      6  N   GLN A  43       5.732  16.008  26.120  1.00  0.00
ATOM      7  CA  GLN A  43       5.091  15.140  27.117  1.00  0.00
ATOM      8  C   GLN A  43       6.073  14.054  27.600  1.00  0.00
ATOM      9  O   GLN A  43       6.303  13.057  26.920  1.00  0.00
ATOM     10  CB  GLN A  43       3.811  14.521  26.537  1.00  0.00
ATOM     11  CG  GLN A  43       2.599  15.407  26.886  1.00  0.00
ATOM     12  CD  GLN A  43       1.643  14.613  27.799  1.00  0.00
ATOM     13  OE1 GLN A  43       1.164  13.539  27.441  1.00  0.00
ATOM     14  NE2 GLN A  43       1.450  15.187  28.983  1.00  0.00
ATOM     15  N   ASP A  44       6.616  14.340  28.772  1.00  0.00
ATOM     16  CA  ASP A  44       7.591  13.479  29.450  1.00  0.00
ATOM     17  C   ASP A  44       6.966  12.111  29.780  1.00  0.00
ATOM     18  O   ASP A  44       5.913  12.026  30.413  1.00  0.00
ATOM     19  CB  ASP A  44       8.002  14.210  30.748  1.00  0.00
ATOM     20  CG  ASP A  44       9.387  13.745  31.225  1.00  0.00
ATOM     21  OD1 ASP A  44       9.387  12.996  32.240  1.00  0.00
ATOM     22  OD2 ASP A  44      10.379  14.158  30.567  1.00  0.00
ATOM     23  N   GLY A  45       7.646  11.063  29.320  1.00  0.00
ATOM     24  CA  GLY A  45       7.211   9.694  29.587  1.00  0.00
ATOM     25  C   GLY A  45       6.116   9.146  28.662  1.00  0.00
ATOM     26  O   GLY A  45       5.705   7.990  28.820  1.00  0.00
ATOM     27  N   LYS A  46       5.657   9.984  27.742  1.00  0.00
ATOM     28  CA  LYS A  46       4.539   9.632  26.856  1.00  0.00
ATOM     29  C   LYS A  46       5.015   9.324  25.422  1.00  0.00
ATOM     30  O   LYS A  46       6.001   9.883  24.944  1.00  0.00
ATOM     31  CB  LYS A  46       3.582  10.845  26.806  1.00  0.00
ATOM     32  CG  LYS A  46       2.655  10.840  28.031  1.00  0.00
ATOM     33  CD  LYS A  46       3.469  10.770  29.335  1.00  0.00
ATOM     34  CE  LYS A  46       2.518  10.404  30.493  1.00  0.00
ATOM     35  NZ  LYS A  46       3.305  10.127  31.702  1.00  0.00
ATOM     36  N   VAL A  47       4.250   8.446  24.779  1.00  0.00
ATOM     37  CA  VAL A  47       4.527   8.076  23.387  1.00  0.00
ATOM     38  C   VAL A  47       3.974   9.164  22.443  1.00  0.00
ATOM     39  O   VAL A  47       2.805   9.539  22.515  1.00  0.00
ATOM     40  CB  VAL A  47       3.838   6.744  23.030  1.00  0.00
ATOM     41  CG1 VAL A  47       4.097   6.407  21.550  1.00  0.00
ATOM     42  CG2 VAL A  47       4.318   5.607  23.945  1.00  0.00
ATOM     43  N   GLY A  48       4.860   9.602  21.552  1.00  0.00
ATOM     44  CA  GLY A  48       4.458  10.609  20.560  1.00  0.00
ATOM     45  C   GLY A  48       4.495  10.020  19.137  1.00  0.00
ATOM     46  O   GLY A  48       4.812   8.849  18.941  1.00  0.00
ATOM     47  N   THR A  49       4.134  10.892  18.203  1.00  0.00
ATOM     48  CA  THR A  49       4.084  10.528  16.782  1.00  0.00
ATOM     49  C   THR A  49       4.120  11.814  15.932  1.00  0.00
ATOM     50  O   THR A  49       3.427  12.784  16.236  1.00  0.00
ATOM     51  CB  THR A  49       2.837   9.686  16.477  1.00  0.00
ATOM     52  OG1 THR A  49       3.066   8.358  16.959  1.00  0.00
ATOM     53  CG2 THR A  49       2.586   9.604  14.961  1.00  0.00
ATOM     54  N   ALA A  50       4.986  11.773  14.928  1.00  0.00
ATOM     55  CA  ALA A  50       5.202  12.934  14.056  1.00  0.00
ATOM     56  C   ALA A  50       5.010  12.524  12.583  1.00  0.00
ATOM     57  O   ALA A  50       5.355  11.416  12.180  1.00  0.00
ATOM     58  CB  ALA A  50       6.627  13.485  14.254  1.00  0.00
ATOM     59  N   HIS A  51       4.413  13.462  11.854  1.00  0.00
ATOM     60  CA  HIS A  51       4.075  13.193  10.450  1.00  0.00
ATOM     61  C   HIS A  51       4.552  14.356   9.558  1.00  0.00
ATOM     62  O   HIS A  51       4.448  15.522   9.934  1.00  0.00
ATOM     63  CB  HIS A  51       2.549  13.035  10.306  1.00  0.00
ATOM     64  CG  HIS A  51       2.090  11.772  10.968  1.00  0.00
ATOM     65  ND1 HIS A  51       1.641  11.787  12.274  1.00  0.00
ATOM     66  CD2 HIS A  51       2.048  10.490  10.486  1.00  0.00
ATOM     67  CE1 HIS A  51       1.321  10.525  12.547  1.00  0.00
ATOM     68  NE2 HIS A  51       1.550   9.723  11.510  1.00  0.00
ATOM     69  N   ILE A  52       5.022  13.968   8.376  1.00  0.00
ATOM     70  CA  ILE A  52       5.493  14.945   7.389  1.00  0.00
ATOM     71  C   ILE A  52       4.814  14.687   6.028  1.00  0.00
ATOM     72  O   ILE A  52       4.525  13.547   5.675  1.00  0.00
ATOM     73  CB  ILE A  52       7.011  14.839   7.132  1.00  0.00
ATOM     74  CG1 ILE A  52       7.798  15.014   8.442  1.00  0.00
ATOM     75  CG2 ILE A  52       7.438  15.877   6.080  1.00  0.00
ATOM     76  CD1 ILE A  52       6.929  14.411   9.568  1.00  0.00
ATOM     77  N   ILE A  53       4.651  15.792   5.305  1.00  0.00
ATOM     78  CA  ILE A  53       4.054  15.651   3.963  1.00  0.00
ATOM     79  C   ILE A  53       4.591  16.787   3.074  1.00  0.00
ATOM     80  O   ILE A  53       4.902  17.874   3.559  1.00  0.00
ATOM     81  CB  ILE A  53       2.518  15.726   4.135  1.00  0.00
ATOM     82  CG1 ILE A  53       2.201  16.777   5.225  1.00  0.00
ATOM     83  CG2 ILE A  53       2.057  14.349   4.676  1.00  0.00
ATOM     84  CD1 ILE A  53       3.309  17.846   5.243  1.00  0.00
ATOM     85  N   TYR A  54       4.647  16.471   1.787  1.00  0.00
ATOM     86  CA  TYR A  54       5.125  17.443   0.792  1.00  0.00
ATOM     87  C   TYR A  54       4.802  16.912  -0.623  1.00  0.00
ATOM     88  O   TYR A  54       5.028  15.737  -0.912  1.00  0.00
ATOM     89  CB  TYR A  54       6.660  17.609   0.978  1.00  0.00
ATOM     90  CG  TYR A  54       7.210  18.334  -0.266  1.00  0.00
ATOM     91  CD1 TYR A  54       7.960  17.622  -1.209  1.00  0.00
ATOM     92  CD2 TYR A  54       7.026  19.716  -0.395  1.00  0.00
ATOM     93  CE1 TYR A  54       8.507  18.293  -2.310  1.00  0.00
ATOM     94  CE2 TYR A  54       7.572  20.387  -1.495  1.00  0.00
ATOM     95  CZ  TYR A  54       8.330  19.676  -2.435  1.00  0.00
ATOM     96  OH  TYR A  54       8.871  20.353  -3.535  1.00  0.00
ATOM     97  N   ASN A  55       4.297  17.824  -1.449  1.00  0.00
ATOM     98  CA  ASN A  55       3.964  17.514  -2.839  1.00  0.00
ATOM     99  C   ASN A  55       4.888  18.301  -3.790  1.00  0.00
ATOM    100  O   ASN A  55       5.131  19.492  -3.618  1.00  0.00
ATOM    101  CB  ASN A  55       2.526  17.864  -3.267  1.00  0.00
ATOM    102  CG  ASN A  55       1.521  17.025  -2.460  1.00  0.00
ATOM    103  OD1 ASN A  55       1.909  16.332  -1.520  1.00  0.00
ATOM    104  ND2 ASN A  55       0.256  17.163  -2.845  1.00  0.00
ATOM    105  N   SER A  56       5.320  17.568  -4.814  1.00  0.00
ATOM    106  CA  SER A  56       6.050  18.254  -5.895  1.00  0.00
ATOM    107  C   SER A  56       5.149  19.366  -6.479  1.00  0.00
ATOM    108  O   SER A  56       5.644  20.384  -6.964  1.00  0.00
ATOM    109  CB  SER A  56       6.419  17.218  -6.976  1.00  0.00
ATOM    110  OG  SER A  56       7.718  17.566  -7.468  1.00  0.00
ATOM    111  N   VAL A  57       3.850  19.097  -6.419  1.00  0.00
ATOM    112  CA  VAL A  57       2.828  19.992  -6.962  1.00  0.00
ATOM    113  C   VAL A  57       2.600  21.238  -6.090  1.00  0.00
ATOM    114  O   VAL A  57       2.768  22.366  -6.557  1.00  0.00
ATOM    115  CB  VAL A  57       1.495  19.238  -7.139  1.00  0.00
ATOM    116  CG1 VAL A  57       0.342  20.239  -7.335  1.00  0.00
ATOM    117  CG2 VAL A  57       1.592  18.285  -8.344  1.00  0.00
ATOM    118  N   ASP A  58       2.190  20.987  -4.850  1.00  0.00
ATOM    119  CA  ASP A  58       1.871  22.094  -3.935  1.00  0.00
ATOM    120  C   ASP A  58       3.171  22.776  -3.464  1.00  0.00
ATOM    121  O   ASP A  58       3.216  23.990  -3.277  1.00  0.00
ATOM    122  CB  ASP A  58       1.096  21.562  -2.715  1.00  0.00
ATOM    123  CG  ASP A  58      -0.404  21.461  -3.046  1.00  0.00
ATOM    124  OD1 ASP A  58      -0.897  22.421  -3.697  1.00  0.00
ATOM    125  OD2 ASP A  58      -0.994  20.428  -2.628  1.00  0.00
ATOM    126  N   LYS A  59       4.189  21.936  -3.313  1.00  0.00
ATOM    127  CA  LYS A  59       5.514  22.426  -2.916  1.00  0.00
ATOM    128  C   LYS A  59       5.454  23.083  -1.524  1.00  0.00
ATOM    129  O   LYS A  59       5.787  24.257  -1.362  1.00  0.00
ATOM    130  CB  LYS A  59       6.040  23.437  -3.952  1.00  0.00
ATOM    131  CG  LYS A  59       5.089  24.646  -4.023  1.00  0.00
ATOM    132  CD  LYS A  59       5.847  25.933  -3.647  1.00  0.00
ATOM    133  CE  LYS A  59       4.929  26.865  -2.834  1.00  0.00
ATOM    134  NZ  LYS A  59       4.860  28.185  -3.477  1.00  0.00
ATOM    135  N   ARG A  60       5.016  22.274  -0.565  1.00  0.00
ATOM    136  CA  ARG A  60       4.885  22.759   0.816  1.00  0.00
ATOM    137  C   ARG A  60       5.395  21.699   1.813  1.00  0.00
ATOM    138  O   ARG A  60       5.133  20.507   1.651  1.00  0.00
ATOM    139  CB  ARG A  60       3.411  23.100   1.103  1.00  0.00
ATOM    140  CG  ARG A  60       3.287  23.657   2.535  1.00  0.00
ATOM    141  CD  ARG A  60       1.926  23.252   3.131  1.00  0.00
ATOM    142  NE  ARG A  60       1.203  24.455   3.571  1.00  0.00
ATOM    143  CZ  ARG A  60       0.364  24.375   4.601  1.00  0.00
ATOM    144  NH1 ARG A  60       0.244  23.227   5.261  1.00  0.00
ATOM    145  NH2 ARG A  60      -0.354  25.435   4.956  1.00  0.00
ATOM    146  N   LEU A  61       6.124  22.198   2.802  1.00  0.00
ATOM    147  CA  LEU A  61       6.718  21.349   3.846  1.00  0.00
ATOM    148  C   LEU A  61       5.902  21.450   5.152  1.00  0.00
ATOM    149  O   LEU A  61       6.037  22.419   5.899  1.00  0.00
ATOM    150  CB  LEU A  61       8.155  21.850   4.105  1.00  0.00
ATOM    151  CG  LEU A  61       8.944  20.849   4.963  1.00  0.00
ATOM    152  CD1 LEU A  61       8.346  19.438   4.829  1.00  0.00
ATOM    153  CD2 LEU A  61      10.424  20.847   4.537  1.00  0.00
ATOM    154  N   SER A  62       5.077  20.431   5.370  1.00  0.00
ATOM    155  CA  SER A  62       4.231  20.389   6.569  1.00  0.00
ATOM    156  C   SER A  62       4.542  19.157   7.443  1.00  0.00
ATOM    157  O   SER A  62       4.812  18.072   6.932  1.00  0.00
ATOM    158  CB  SER A  62       2.743  20.367   6.164  1.00  0.00
ATOM    159  OG  SER A  62       2.626  21.048   4.912  1.00  0.00
ATOM    160  N   ALA A  63       4.458  19.398   8.746  1.00  0.00
ATOM    161  CA  ALA A  63       4.672  18.353   9.755  1.00  0.00
ATOM    162  C   ALA A  63       3.763  18.611  10.975  1.00  0.00
ATOM    163  O   ALA A  63       3.379  19.752  11.235  1.00  0.00
ATOM    164  CB  ALA A  63       6.145  18.367  10.211  1.00  0.00
ATOM    165  N   VAL A  64       3.438  17.523  11.669  1.00  0.00
ATOM    166  CA  VAL A  64       2.536  17.631  12.825  1.00  0.00
ATOM    167  C   VAL A  64       2.871  16.565  13.887  1.00  0.00
ATOM    168  O   VAL A  64       2.859  15.368  13.604  1.00  0.00
ATOM    169  CB  VAL A  64       1.075  17.458  12.367  1.00  0.00
ATOM    170  CG1 VAL A  64       0.766  18.440  11.222  1.00  0.00
ATOM    171  CG2 VAL A  64       0.848  16.009  11.894  1.00  0.00
ATOM    172  N   VAL A  65       3.149  17.065  15.086  1.00  0.00
ATOM    173  CA  VAL A  65       3.470  16.184  16.218  1.00  0.00
ATOM    174  C   VAL A  65       2.241  16.028  17.135  1.00  0.00
ATOM    175  O   VAL A  65       1.381  16.905  17.193  1.00  0.00
ATOM    176  CB  VAL A  65       4.632  16.798  17.026  1.00  0.00
ATOM    177  CG1 VAL A  65       5.958  16.111  16.653  1.00  0.00
ATOM    178  CG2 VAL A  65       4.720  18.308  16.729  1.00  0.00
ATOM    179  N   SER A  66       2.207  14.915  17.899  1.00  0.00
ATOM    180  CA  SER A  66       1.066  14.712  18.800  1.00  0.00
ATOM    181  C   SER A  66       1.204  13.524  19.771  1.00  0.00
ATOM    182  O   SER A  66       1.973  12.596  19.540  1.00  0.00
ATOM    183  CB  SER A  66      -0.225  14.500  17.978  1.00  0.00
ATOM    184  OG  SER A  66      -0.921  13.389  18.553  1.00  0.00
ATOM    185  N   TYR A  67       0.352  13.604  20.784  1.00  0.00
ATOM    186  CA  TYR A  67       0.093  12.553  21.760  1.00  0.00
ATOM    187  C   TYR A  67      -1.443  12.443  21.955  1.00  0.00
ATOM    188  O   TYR A  67      -2.180  13.378  21.660  1.00  0.00
ATOM    189  CB  TYR A  67       0.676  12.824  23.154  1.00  0.00
ATOM    190  CG  TYR A  67       2.129  13.312  23.140  1.00  0.00
ATOM    191  CD1 TYR A  67       3.182  12.392  23.078  1.00  0.00
ATOM    192  CD2 TYR A  67       2.400  14.676  23.310  1.00  0.00
ATOM    193  CE1 TYR A  67       4.507  12.839  23.147  1.00  0.00
ATOM    194  CE2 TYR A  67       3.724  15.122  23.379  1.00  0.00
ATOM    195  CZ  TYR A  67       4.777  14.201  23.323  1.00  0.00
ATOM    196  OH  TYR A  67       6.101  14.652  23.389  1.00  0.00
ATOM    197  N   PRO A  68      -1.825  11.285  22.486  1.00  0.00
ATOM    198  CA  PRO A  68      -3.243  11.009  22.724  1.00  0.00
ATOM    199  C   PRO A  68      -3.890  12.030  23.678  1.00  0.00
ATOM    200  O   PRO A  68      -3.217  12.648  24.500  1.00  0.00
ATOM    201  CB  PRO A  68      -3.314   9.602  23.336  1.00  0.00
ATOM    202  CG  PRO A  68      -1.884   9.049  23.371  1.00  0.00
ATOM    203  CD  PRO A  68      -0.965  10.133  22.796  1.00  0.00
ATOM    204  N   ASN A  69      -5.204  12.140  23.521  1.00  0.00
ATOM    205  CA  ASN A  69      -6.022  13.015  24.360  1.00  0.00
ATOM    206  C   ASN A  69      -5.519  14.468  24.334  1.00  0.00
ATOM    207  O   ASN A  69      -6.216  15.382  24.778  1.00  0.00
ATOM    208  CB  ASN A  69      -6.063  12.501  25.810  1.00  0.00
ATOM    209  CG  ASN A  69      -5.008  11.402  26.029  1.00  0.00
ATOM    210  OD1 ASN A  69      -4.232  11.450  26.982  1.00  0.00
ATOM    211  ND2 ASN A  69      -5.007  10.456  25.094  1.00  0.00
ATOM    212  N   ALA A  70      -4.297  14.621  23.834  1.00  0.00
ATOM    213  CA  ALA A  70      -3.660  15.942  23.807  1.00  0.00
ATOM    214  C   ALA A  70      -3.799  16.647  22.445  1.00  0.00
ATOM    215  O   ALA A  70      -3.864  16.004  21.399  1.00  0.00
ATOM    216  CB  ALA A  70      -2.166  15.798  24.160  1.00  0.00
ATOM    217  N   ASP A  71      -3.809  17.971  22.541  1.00  0.00
ATOM    218  CA  ASP A  71      -3.902  18.848  21.366  1.00  0.00
ATOM    219  C   ASP A  71      -2.550  18.854  20.623  1.00  0.00
ATOM    220  O   ASP A  71      -1.495  18.717  21.244  1.00  0.00
ATOM    221  CB  ASP A  71      -4.237  20.280  21.831  1.00  0.00
ATOM    222  CG  ASP A  71      -5.720  20.394  22.226  1.00  0.00
ATOM    223  OD1 ASP A  71      -6.207  21.557  22.208  1.00  0.00
ATOM    224  OD2 ASP A  71      -6.297  19.318  22.535  1.00  0.00
ATOM    225  N   ALA A  72      -2.641  18.980  19.303  1.00  0.00
ATOM    226  CA  ALA A  72      -1.442  18.891  18.464  1.00  0.00
ATOM    227  C   ALA A  72      -0.883  20.268  18.063  1.00  0.00
ATOM    228  O   ALA A  72      -1.451  21.311  18.374  1.00  0.00
ATOM    229  CB  ALA A  72      -1.762  18.086  17.188  1.00  0.00
ATOM    230  N   THR A  73       0.231  20.179  17.342  1.00  0.00
ATOM    231  CA  THR A  73       0.917  21.361  16.813  1.00  0.00
ATOM    232  C   THR A  73       1.026  21.267  15.277  1.00  0.00
ATOM    233  O   THR A  73       1.133  20.178  14.716  1.00  0.00
ATOM    234  CB  THR A  73       2.338  21.458  17.405  1.00  0.00
ATOM    235  OG1 THR A  73       3.263  21.540  16.316  1.00  0.00
ATOM    236  CG2 THR A  73       2.661  20.182  18.204  1.00  0.00
ATOM    237  N   SER A  74       0.989  22.448  14.668  1.00  0.00
ATOM    238  CA  SER A  74       1.056  22.533  13.205  1.00  0.00
ATOM    239  C   SER A  74       2.025  23.656  12.781  1.00  0.00
ATOM    240  O   SER A  74       2.054  24.728  13.380  1.00  0.00
ATOM    241  CB  SER A  74      -0.342  22.815  12.623  1.00  0.00
ATOM    242  OG  SER A  74      -0.922  21.568  12.232  1.00  0.00
ATOM    243  N   VAL A  75       2.767  23.334  11.730  1.00  0.00
ATOM    244  CA  VAL A  75       3.725  24.281  11.144  1.00  0.00
ATOM    245  C   VAL A  75       4.028  23.826   9.701  1.00  0.00
ATOM    246  O   VAL A  75       4.140  22.631   9.430  1.00  0.00
ATOM    247  CB  VAL A  75       5.032  24.280  11.962  1.00  0.00
ATOM    248  CG1 VAL A  75       5.134  25.564  12.805  1.00  0.00
ATOM    249  CG2 VAL A  75       5.074  23.043  12.878  1.00  0.00
ATOM    250  N   SER A  76       4.133  24.822   8.828  1.00  0.00
ATOM    251  CA  SER A  76       4.384  24.519   7.412  1.00  0.00
ATOM    252  C   SER A  76       5.316  25.584   6.804  1.00  0.00
ATOM    253  O   SER A  76       5.316  26.741   7.216  1.00  0.00
ATOM    254  CB  SER A  76       3.065  24.481   6.620  1.00  0.00
ATOM    255  OG  SER A  76       2.164  23.592   7.281  1.00  0.00
ATOM    256  N   TYR A  77       6.059  25.116   5.807  1.00  0.00
ATOM    257  CA  TYR A  77       6.987  26.002   5.093  1.00  0.00
ATOM    258  C   TYR A  77       6.870  25.757   3.578  1.00  0.00
ATOM    259  O   TYR A  77       6.887  24.615   3.121  1.00  0.00
ATOM    260  CB  TYR A  77       8.425  25.737   5.590  1.00  0.00
ATOM    261  CG  TYR A  77       9.325  26.887   5.098  1.00  0.00
ATOM    262  CD1 TYR A  77      10.442  26.611   4.302  1.00  0.00
ATOM    263  CD2 TYR A  77       9.072  28.194   5.532  1.00  0.00
ATOM    264  CE1 TYR A  77      11.296  27.652   3.917  1.00  0.00
ATOM    265  CE2 TYR A  77       9.926  29.233   5.146  1.00  0.00
ATOM    266  CZ  TYR A  77      11.051  28.957   4.359  1.00  0.00
ATOM    267  OH  TYR A  77      11.903  29.998   3.970  1.00  0.00
ATOM    268  N   ASP A  78       6.734  26.864   2.853  1.00  0.00
ATOM    269  CA  ASP A  78       6.584  26.770   1.390  1.00  0.00
ATOM    270  C   ASP A  78       7.989  26.648   0.769  1.00  0.00
ATOM    271  O   ASP A  78       8.820  27.544   0.915  1.00  0.00
ATOM    272  CB  ASP A  78       5.864  28.022   0.860  1.00  0.00
ATOM    273  CG  ASP A  78       4.337  27.835   0.936  1.00  0.00
ATOM    274  OD1 ASP A  78       3.679  28.823   1.361  1.00  0.00
ATOM    275  OD2 ASP A  78       3.899  26.712   0.570  1.00  0.00
ATOM    276  N   VAL A  79       8.213  25.496   0.141  1.00  0.00
ATOM    277  CA  VAL A  79       9.546  25.231  -0.422  1.00  0.00
ATOM    278  C   VAL A  79       9.472  24.267  -1.620  1.00  0.00
ATOM    279  O   VAL A  79       9.139  23.093  -1.463  1.00  0.00
ATOM    280  CB  VAL A  79      10.426  24.609   0.684  1.00  0.00
ATOM    281  CG1 VAL A  79       9.778  23.305   1.188  1.00  0.00
ATOM    282  CG2 VAL A  79      11.835  24.318   0.139  1.00  0.00
ATOM    283  N   ASP A  80       9.831  24.814  -2.777  1.00  0.00
ATOM    284  CA  ASP A  80       9.868  24.004  -4.012  1.00  0.00
ATOM    285  C   ASP A  80      10.600  22.683  -3.677  1.00  0.00
ATOM    286  O   ASP A  80      10.049  21.596  -3.815  1.00  0.00
ATOM    287  CB  ASP A  80      10.696  24.768  -5.065  1.00  0.00
ATOM    288  CG  ASP A  80      10.197  24.482  -6.491  1.00  0.00
ATOM    289  OD1 ASP A  80       9.751  23.325  -6.711  1.00  0.00
ATOM    290  OD2 ASP A  80      10.296  25.442  -7.305  1.00  0.00
ATOM    291  N   LEU A  81      11.828  22.887  -3.214  1.00  0.00
ATOM    292  CA  LEU A  81      12.673  21.781  -2.771  1.00  0.00
ATOM    293  C   LEU A  81      13.553  21.189  -3.876  1.00  0.00
ATOM    294  O   LEU A  81      14.439  20.373  -3.601  1.00  0.00
ATOM    295  CB  LEU A  81      11.802  20.668  -2.153  1.00  0.00
ATOM    296  CG  LEU A  81      12.557  20.028  -0.973  1.00  0.00
ATOM    297  CD1 LEU A  81      12.827  21.087   0.112  1.00  0.00
ATOM    298  CD2 LEU A  81      11.732  18.869  -0.385  1.00  0.00
ATOM    299  N   ASN A  82      13.268  21.565  -5.124  1.00  0.00
ATOM    300  CA  ASN A  82      14.040  20.945  -6.213  1.00  0.00
ATOM    301  C   ASN A  82      15.383  21.664  -6.417  1.00  0.00
ATOM    302  O   ASN A  82      16.265  21.164  -7.117  1.00  0.00
ATOM    303  CB  ASN A  82      13.246  20.909  -7.525  1.00  0.00
ATOM    304  CG  ASN A  82      11.943  21.717  -7.420  1.00  0.00
ATOM    305  OD1 ASN A  82      11.414  21.936  -6.331  1.00  0.00
ATOM    306  ND2 ASN A  82      11.488  22.165  -8.588  1.00  0.00
ATOM    307  N   ASP A  83      15.479  22.845  -5.813  1.00  0.00
ATOM    308  CA  ASP A  83      16.712  23.635  -5.968  1.00  0.00
ATOM    309  C   ASP A  83      17.598  23.459  -4.718  1.00  0.00
ATOM    310  O   ASP A  83      18.777  23.808  -4.726  1.00  0.00
ATOM    311  CB  ASP A  83      16.371  25.124  -6.154  1.00  0.00
ATOM    312  CG  ASP A  83      15.056  25.295  -6.935  1.00  0.00
ATOM    313  OD1 ASP A  83      14.187  26.033  -6.398  1.00  0.00
ATOM    314  OD2 ASP A  83      14.983  24.689  -8.037  1.00  0.00
ATOM    315  N   VAL A  84      16.966  22.927  -3.676  1.00  0.00
ATOM    316  CA  VAL A  84      17.677  22.690  -2.415  1.00  0.00
ATOM    317  C   VAL A  84      18.379  21.321  -2.421  1.00  0.00
ATOM    318  O   VAL A  84      19.609  21.250  -2.392  1.00  0.00
ATOM    319  CB  VAL A  84      16.701  22.799  -1.230  1.00  0.00
ATOM    320  CG1 VAL A  84      17.331  23.643  -0.105  1.00  0.00
ATOM    321  CG2 VAL A  84      15.387  23.458  -1.694  1.00  0.00
ATOM    322  N   LEU A  85      17.564  20.269  -2.453  1.00  0.00
ATOM    323  CA  LEU A  85      18.102  18.907  -2.459  1.00  0.00
ATOM    324  C   LEU A  85      18.255  18.327  -3.880  1.00  0.00
ATOM    325  O   LEU A  85      17.560  18.702  -4.814  1.00  0.00
ATOM    326  CB  LEU A  85      17.219  17.954  -1.635  1.00  0.00
ATOM    327  CG  LEU A  85      17.197  18.352  -0.150  1.00  0.00
ATOM    328  CD1 LEU A  85      15.913  17.808   0.508  1.00  0.00
ATOM    329  CD2 LEU A  85      18.430  17.775   0.572  1.00  0.00
ATOM    330  N   PRO A  86      19.191  17.377  -3.924  1.00  0.00
ATOM    331  CA  PRO A  86      19.507  16.640  -5.145  1.00  0.00
ATOM    332  C   PRO A  86      18.370  15.718  -5.619  1.00  0.00
ATOM    333  O   PRO A  86      17.474  15.365  -4.855  1.00  0.00
ATOM    334  CB  PRO A  86      20.747  15.791  -4.820  1.00  0.00
ATOM    335  CG  PRO A  86      21.012  15.925  -3.315  1.00  0.00
ATOM    336  CD  PRO A  86      19.972  16.908  -2.764  1.00  0.00
ATOM    337  N   GLU A  87      18.472  15.342  -6.893  1.00  0.00
ATOM    338  CA  GLU A  87      17.489  14.412  -7.478  1.00  0.00
ATOM    339  C   GLU A  87      17.440  13.143  -6.594  1.00  0.00
ATOM    340  O   GLU A  87      16.373  12.680  -6.205  1.00  0.00
ATOM    341  CB  GLU A  87      17.936  14.011  -8.900  1.00  0.00
ATOM    342  CG  GLU A  87      16.836  13.186  -9.593  1.00  0.00
ATOM    343  CD  GLU A  87      17.374  12.523 -10.874  1.00  0.00
ATOM    344  OE1 GLU A  87      18.483  12.949 -11.293  1.00  0.00
ATOM    345  OE2 GLU A  87      16.655  11.617 -11.376  1.00  0.00
ATOM    346  N   TRP A  88      18.647  12.670  -6.323  1.00  0.00
ATOM    347  CA  TRP A  88      18.854  11.461  -5.513  1.00  0.00
ATOM    348  C   TRP A  88      19.362  11.886  -4.115  1.00  0.00
ATOM    349  O   TRP A  88      20.335  12.632  -4.013  1.00  0.00
ATOM    350  CB  TRP A  88      19.958  10.623  -6.189  1.00  0.00
ATOM    351  CG  TRP A  88      19.417   9.623  -7.164  1.00  0.00
ATOM    352  CD1 TRP A  88      19.504   9.672  -8.501  1.00  0.00
ATOM    353  CD2 TRP A  88      18.739   8.409  -6.827  1.00  0.00
ATOM    354  NE1 TRP A  88      18.877   8.569  -9.046  1.00  0.00
ATOM    355  CE2 TRP A  88      18.441   7.800  -8.053  1.00  0.00
ATOM    356  CE3 TRP A  88      18.366   7.785  -5.631  1.00  0.00
ATOM    357  CZ2 TRP A  88      17.764   6.577  -8.084  1.00  0.00
ATOM    358  CZ3 TRP A  88      17.697   6.556  -5.661  1.00  0.00
ATOM    359  CH2 TRP A  88      17.409   5.943  -6.886  1.00  0.00
ATOM    360  N   VAL A  89      18.676  11.379  -3.096  1.00  0.00
ATOM    361  CA  VAL A  89      19.065  11.697  -1.714  1.00  0.00
ATOM    362  C   VAL A  89      18.905  10.466  -0.798  1.00  0.00
ATOM    363  O   VAL A  89      18.542   9.384  -1.254  1.00  0.00
ATOM    364  CB  VAL A  89      18.182  12.840  -1.176  1.00  0.00
ATOM    365  CG1 VAL A  89      18.392  12.993   0.343  1.00  0.00
ATOM    366  CG2 VAL A  89      18.521  14.161  -1.889  1.00  0.00
ATOM    367  N   ARG A  90      19.185  10.717   0.475  1.00  0.00
ATOM    368  CA  ARG A  90      19.063   9.697   1.526  1.00  0.00
ATOM    369  C   ARG A  90      18.178  10.241   2.666  1.00  0.00
ATOM    370  O   ARG A  90      18.094  11.455   2.858  1.00  0.00
ATOM    371  CB  ARG A  90      20.469   9.376   2.074  1.00  0.00
ATOM    372  CG  ARG A  90      20.406   8.179   3.040  1.00  0.00
ATOM    373  CD  ARG A  90      21.095   6.959   2.403  1.00  0.00
ATOM    374  NE  ARG A  90      22.550   7.037   2.605  1.00  0.00
ATOM    375  CZ  ARG A  90      23.331   6.061   2.149  1.00  0.00
ATOM    376  NH1 ARG A  90      22.786   4.990   1.578  1.00  0.00
ATOM    377  NH2 ARG A  90      24.652   6.160   2.256  1.00  0.00
ATOM    378  N   VAL A  91      17.530   9.318   3.371  1.00  0.00
ATOM    379  CA  VAL A  91      16.628   9.717   4.464  1.00  0.00
ATOM    380  C   VAL A  91      17.100   9.131   5.809  1.00  0.00
ATOM    381  O   VAL A  91      17.618   8.015   5.856  1.00  0.00
ATOM    382  CB  VAL A  91      15.200   9.228   4.158  1.00  0.00
ATOM    383  CG1 VAL A  91      14.578   8.599   5.419  1.00  0.00
ATOM    384  CG2 VAL A  91      14.332  10.403   3.672  1.00  0.00
ATOM    385  N   GLY A  92      16.901   9.917   6.867  1.00  0.00
ATOM    386  CA  GLY A  92      17.293   9.460   8.207  1.00  0.00
ATOM    387  C   GLY A  92      16.669  10.309   9.330  1.00  0.00
ATOM    388  O   GLY A  92      15.764  11.107   9.092  1.00  0.00
ATOM    389  N   LEU A  93      17.191  10.078  10.530  1.00  0.00
ATOM    390  CA  LEU A  93      16.736  10.774  11.740  1.00  0.00
ATOM    391  C   LEU A  93      17.906  10.894  12.739  1.00  0.00
ATOM    392  O   LEU A  93      18.878  10.143  12.652  1.00  0.00
ATOM    393  CB  LEU A  93      15.579  10.003  12.403  1.00  0.00
ATOM    394  CG  LEU A  93      15.221   8.762  11.565  1.00  0.00
ATOM    395  CD1 LEU A  93      15.564   7.480  12.347  1.00  0.00
ATOM    396  CD2 LEU A  93      13.720   8.779  11.218  1.00  0.00
ATOM    397  N   SER A  94      17.773  11.851  13.657  1.00  0.00
ATOM    398  CA  SER A  94      18.844  12.040  14.649  1.00  0.00
ATOM    399  C   SER A  94      18.437  13.036  15.754  1.00  0.00
ATOM    400  O   SER A  94      17.348  13.602  15.732  1.00  0.00
ATOM    401  CB  SER A  94      20.100  12.586  13.936  1.00  0.00
ATOM    402  OG  SER A  94      19.928  13.998  13.783  1.00  0.00
ATOM    403  N   ALA A  95      19.380  13.203  16.674  1.00  0.00
ATOM    404  CA  ALA A  95      19.216  14.105  17.819  1.00  0.00
ATOM    405  C   ALA A  95      20.507  14.097  18.665  1.00  0.00
ATOM    406  O   ALA A  95      21.183  13.072  18.763  1.00  0.00
ATOM    407  CB  ALA A  95      18.028  13.653  18.689  1.00  0.00
ATOM    408  N   SER A  96      20.805  15.262  19.234  1.00  0.00
ATOM    409  CA  SER A  96      22.039  15.402  20.017  1.00  0.00
ATOM    410  C   SER A  96      21.750  15.815  21.477  1.00  0.00
ATOM    411  O   SER A  96      20.632  16.201  21.809  1.00  0.00
ATOM    412  CB  SER A  96      22.944  16.469  19.365  1.00  0.00
ATOM    413  OG  SER A  96      22.233  17.710  19.381  1.00  0.00
ATOM    414  N   THR A  97      22.811  15.723  22.262  1.00  0.00
ATOM    415  CA  THR A  97      22.838  16.107  23.676  1.00  0.00
ATOM    416  C   THR A  97      24.274  16.561  24.020  1.00  0.00
ATOM    417  O   THR A  97      25.232  16.032  23.450  1.00  0.00
ATOM    418  CB  THR A  97      22.455  14.926  24.585  1.00  0.00
ATOM    419  OG1 THR A  97      23.574  14.042  24.673  1.00  0.00
ATOM    420  CG2 THR A  97      21.265  14.146  24.003  1.00  0.00
ATOM    421  N   GLY A  98      24.379  17.543  24.914  1.00  0.00
ATOM    422  CA  GLY A  98      25.711  18.094  25.203  1.00  0.00
ATOM    423  C   GLY A  98      25.850  18.670  26.618  1.00  0.00
ATOM    424  O   GLY A  98      26.711  18.234  27.387  1.00  0.00
ATOM    425  N   LEU A  99      25.011  19.659  26.918  1.00  0.00
ATOM    426  CA  LEU A  99      25.082  20.299  28.246  1.00  0.00
ATOM    427  C   LEU A  99      24.188  19.503  29.213  1.00  0.00
ATOM    428  O   LEU A  99      24.557  19.211  30.347  1.00  0.00
ATOM    429  CB  LEU A  99      24.629  21.765  28.164  1.00  0.00
ATOM    430  CG  LEU A  99      25.842  22.712  28.178  1.00  0.00
ATOM    431  CD1 LEU A  99      26.191  23.108  29.624  1.00  0.00
ATOM    432  CD2 LEU A  99      27.057  22.052  27.503  1.00  0.00
ATOM    433  N   TYR A 100      23.047  19.108  28.652  1.00  0.00
ATOM    434  CA  TYR A 100      22.135  18.238  29.403  1.00  0.00
ATOM    435  C   TYR A 100      21.958  16.902  28.650  1.00  0.00
ATOM    436  O   TYR A 100      22.581  16.655  27.623  1.00  0.00
ATOM    437  CB  TYR A 100      20.754  18.893  29.554  1.00  0.00
ATOM    438  CG  TYR A 100      20.815  20.248  30.274  1.00  0.00
ATOM    439  CD1 TYR A 100      20.659  20.310  31.665  1.00  0.00
ATOM    440  CD2 TYR A 100      21.117  21.412  29.557  1.00  0.00
ATOM    441  CE1 TYR A 100      20.782  21.533  32.334  1.00  0.00
ATOM    442  CE2 TYR A 100      21.241  22.635  30.226  1.00  0.00
ATOM    443  CZ  TYR A 100      21.099  22.694  31.617  1.00  0.00
ATOM    444  OH  TYR A 100      21.219  23.920  32.283  1.00  0.00
ATOM    445  N   LYS A 101      21.057  16.116  29.228  1.00  0.00
ATOM    446  CA  LYS A 101      20.785  14.777  28.696  1.00  0.00
ATOM    447  C   LYS A 101      19.279  14.558  28.463  1.00  0.00
ATOM    448  O   LYS A 101      18.441  15.375  28.832  1.00  0.00
ATOM    449  CB  LYS A 101      21.272  13.742  29.738  1.00  0.00
ATOM    450  CG  LYS A 101      21.221  14.384  31.140  1.00  0.00
ATOM    451  CD  LYS A 101      22.550  14.151  31.879  1.00  0.00
ATOM    452  CE  LYS A 101      22.652  15.081  33.102  1.00  0.00
ATOM    453  NZ  LYS A 101      21.480  14.901  33.970  1.00  0.00
ATOM    454  N   GLU A 102      19.024  13.407  27.852  1.00  0.00
ATOM    455  CA  GLU A 102      17.652  12.980  27.579  1.00  0.00
ATOM    456  C   GLU A 102      17.661  11.772  26.628  1.00  0.00
ATOM    457  O   GLU A 102      18.549  11.615  25.793  1.00  0.00
ATOM    458  CB  GLU A 102      16.803  14.121  26.998  1.00  0.00
ATOM    459  CG  GLU A 102      17.078  14.291  25.494  1.00  0.00
ATOM    460  CD  GLU A 102      15.822  14.800  24.763  1.00  0.00
ATOM    461  OE1 GLU A 102      15.450  14.125  23.766  1.00  0.00
ATOM    462  OE2 GLU A 102      15.297  15.848  25.227  1.00  0.00
ATOM    463  N   THR A 103      16.603  10.983  26.786  1.00  0.00
ATOM    464  CA  THR A 103      16.424   9.849  25.859  1.00  0.00
ATOM    465  C   THR A 103      15.903  10.439  24.537  1.00  0.00
ATOM    466  O   THR A 103      15.291  11.509  24.533  1.00  0.00
ATOM    467  CB  THR A 103      15.491   8.822  26.520  1.00  0.00
ATOM    468  OG1 THR A 103      14.249   9.470  26.811  1.00  0.00
ATOM    469  CG2 THR A 103      16.113   8.388  27.867  1.00  0.00
ATOM    470  N   ASN A 104      16.243   9.759  23.451  1.00  0.00
ATOM    471  CA  ASN A 104      15.850  10.235  22.110  1.00  0.00
ATOM    472  C   ASN A 104      15.515   8.959  21.307  1.00  0.00
ATOM    473  O   ASN A 104      16.379   8.359  20.677  1.00  0.00
ATOM    474  CB  ASN A 104      16.996  11.035  21.469  1.00  0.00
ATOM    475  CG  ASN A 104      16.903  12.501  21.943  1.00  0.00
ATOM    476  OD1 ASN A 104      15.880  13.154  21.739  1.00  0.00
ATOM    477  ND2 ASN A 104      17.970  12.941  22.601  1.00  0.00
ATOM    478  N   THR A 105      14.264   8.563  21.512  1.00  0.00
ATOM    479  CA  THR A 105      13.792   7.246  21.121  1.00  0.00
ATOM    480  C   THR A 105      12.536   7.217  20.235  1.00  0.00
ATOM    481  O   THR A 105      11.563   7.929  20.441  1.00  0.00
ATOM    482  CB  THR A 105      13.488   6.406  22.382  1.00  0.00
ATOM    483  OG1 THR A 105      14.716   5.839  22.840  1.00  0.00
ATOM    484  CG2 THR A 105      12.544   5.256  21.980  1.00  0.00
ATOM    485  N   ILE A 106      12.661   6.289  19.309  1.00  0.00
ATOM    486  CA  ILE A 106      11.648   6.032  18.254  1.00  0.00
ATOM    487  C   ILE A 106      11.449   4.502  18.269  1.00  0.00
ATOM    488  O   ILE A 106      12.413   3.737  18.269  1.00  0.00
ATOM    489  CB  ILE A 106      12.419   6.615  17.080  1.00  0.00
ATOM    490  CG1 ILE A 106      13.752   7.165  17.593  1.00  0.00
ATOM    491  CG2 ILE A 106      12.131   6.541  15.619  1.00  0.00
ATOM    492  CD1 ILE A 106      14.872   7.029  16.555  1.00  0.00
ATOM    493  N   LEU A 107      10.173   4.144  18.370  1.00  0.00
ATOM    494  CA  LEU A 107       9.787   2.723  18.506  1.00  0.00
ATOM    495  C   LEU A 107       9.342   2.205  17.109  1.00  0.00
ATOM    496  O   LEU A 107       9.328   0.996  16.886  1.00  0.00
ATOM    497  CB  LEU A 107       8.491   2.695  19.361  1.00  0.00
ATOM    498  CG  LEU A 107       8.710   2.360  20.844  1.00  0.00
ATOM    499  CD1 LEU A 107       7.961   3.371  21.748  1.00  0.00
ATOM    500  CD2 LEU A 107       8.130   0.959  21.184  1.00  0.00
ATOM    501  N   SER A 108       8.911   3.170  16.305  1.00  0.00
ATOM    502  CA  SER A 108       8.380   2.849  14.971  1.00  0.00
ATOM    503  C   SER A 108       8.909   3.832  13.907  1.00  0.00
ATOM    504  O   SER A 108       9.234   4.975  14.230  1.00  0.00
ATOM    505  CB  SER A 108       6.845   2.836  15.012  1.00  0.00
ATOM    506  OG  SER A 108       6.367   4.097  14.541  1.00  0.00
ATOM    507  N   TRP A 109       8.996   3.333  12.680  1.00  0.00
ATOM    508  CA  TRP A 109       9.502   4.109  11.535  1.00  0.00
ATOM    509  C   TRP A 109       8.758   3.638  10.261  1.00  0.00
ATOM    510  O   TRP A 109       8.994   2.521   9.797  1.00  0.00
ATOM    511  CB  TRP A 109      11.013   3.864  11.354  1.00  0.00
ATOM    512  CG  TRP A 109      11.754   5.006  10.728  1.00  0.00
ATOM    513  CD1 TRP A 109      11.260   6.121  10.179  1.00  0.00
ATOM    514  CD2 TRP A 109      13.184   5.095  10.632  1.00  0.00
ATOM    515  NE1 TRP A 109      12.283   6.915   9.697  1.00  0.00
ATOM    516  CE2 TRP A 109      13.433   6.313   9.990  1.00  0.00
ATOM    517  CE3 TRP A 109      14.245   4.271  11.036  1.00  0.00
ATOM    518  CZ2 TRP A 109      14.744   6.731   9.730  1.00  0.00
ATOM    519  CZ3 TRP A 109      15.557   4.694  10.782  1.00  0.00
ATOM    520  CH2 TRP A 109      15.804   5.916  10.149  1.00  0.00
ATOM    521  N   SER A 110       7.906   4.511   9.736  1.00  0.00
ATOM    522  CA  SER A 110       7.157   4.199   8.501  1.00  0.00
ATOM    523  C   SER A 110       7.594   5.187   7.401  1.00  0.00
ATOM    524  O   SER A 110       7.743   6.383   7.661  1.00  0.00
ATOM    525  CB  SER A 110       5.648   4.370   8.768  1.00  0.00
ATOM    526  OG  SER A 110       4.949   4.344   7.523  1.00  0.00
ATOM    527  N   PHE A 111       7.823   4.650   6.201  1.00  0.00
ATOM    528  CA  PHE A 111       8.296   5.540   5.125  1.00  0.00
ATOM    529  C   PHE A 111       7.819   5.095   3.731  1.00  0.00
ATOM    530  O   PHE A 111       8.003   3.948   3.327  1.00  0.00
ATOM    531  CB  PHE A 111       9.835   5.592   5.148  1.00  0.00
ATOM    532  CG  PHE A 111      10.363   6.995   4.804  1.00  0.00
ATOM    533  CD1 PHE A 111      10.601   7.924   5.828  1.00  0.00
ATOM    534  CD2 PHE A 111      10.693   7.336   3.487  1.00  0.00
ATOM    535  CE1 PHE A 111      11.149   9.173   5.518  1.00  0.00
ATOM    536  CE2 PHE A 111      11.243   8.585   3.177  1.00  0.00
ATOM    537  CZ  PHE A 111      11.467   9.517   4.200  1.00  0.00
ATOM    538  N   THR A 112       7.229   6.067   3.045  1.00  0.00
ATOM    539  CA  THR A 112       6.734   5.874   1.680  1.00  0.00
ATOM    540  C   THR A 112       7.002   7.148   0.849  1.00  0.00
ATOM    541  O   THR A 112       6.825   8.266   1.326  1.00  0.00
ATOM    542  CB  THR A 112       5.214   5.615   1.678  1.00  0.00
ATOM    543  OG1 THR A 112       4.907   4.722   2.748  1.00  0.00
ATOM    544  CG2 THR A 112       4.802   4.955   0.349  1.00  0.00
ATOM    545  N   SER A 113       7.387   6.893  -0.397  1.00  0.00
ATOM    546  CA  SER A 113       7.554   7.990  -1.361  1.00  0.00
ATOM    547  C   SER A 113       7.131   7.507  -2.762  1.00  0.00
ATOM    548  O   SER A 113       7.417   6.371  -3.141  1.00  0.00
ATOM    549  CB  SER A 113       9.024   8.442  -1.409  1.00  0.00
ATOM    550  OG  SER A 113       9.847   7.304  -1.668  1.00  0.00
ATOM    551  N   LYS A 114       6.466   8.404  -3.489  1.00  0.00
ATOM    552  CA  LYS A 114       6.031   8.027  -4.842  1.00  0.00
ATOM    553  C   LYS A 114       6.489   9.075  -5.875  1.00  0.00
ATOM    554  O   LYS A 114       6.515  10.270  -5.593  1.00  0.00
ATOM    555  CB  LYS A 114       4.500   7.885  -4.905  1.00  0.00
ATOM    556  CG  LYS A 114       4.012   6.754  -3.984  1.00  0.00
ATOM    557  CD  LYS A 114       2.580   7.057  -3.504  1.00  0.00
ATOM    558  CE  LYS A 114       1.716   5.785  -3.588  1.00  0.00
ATOM    559  NZ  LYS A 114       0.512   5.946  -2.759  1.00  0.00
ATOM    560  N   LEU A 115       6.764   8.548  -7.063  1.00  0.00
ATOM    561  CA  LEU A 115       7.064   9.393  -8.220  1.00  0.00
ATOM    562  C   LEU A 115       6.124   9.018  -9.383  1.00  0.00
ATOM    563  O   LEU A 115       5.891   7.842  -9.651  1.00  0.00
ATOM    564  CB  LEU A 115       8.533   9.290  -8.654  1.00  0.00
ATOM    565  CG  LEU A 115       9.168  10.693  -8.644  1.00  0.00
ATOM    566  CD1 LEU A 115      10.391  10.715  -7.710  1.00  0.00
ATOM    567  CD2 LEU A 115       9.575  11.110 -10.068  1.00  0.00
ATOM    568  N   LYS A 116       5.587  10.073  -9.987  1.00  0.00
ATOM    569  CA  LYS A 116       4.549   9.886 -11.008  1.00  0.00
ATOM    570  C   LYS A 116       4.828  10.718 -12.272  1.00  0.00
ATOM    571  O   LYS A 116       5.973  11.038 -12.585  1.00  0.00
ATOM    572  CB  LYS A 116       3.193  10.307 -10.395  1.00  0.00
ATOM    573  CG  LYS A 116       3.284  10.173  -8.862  1.00  0.00
ATOM    574  CD  LYS A 116       1.879  10.050  -8.249  1.00  0.00
ATOM    575  CE  LYS A 116       1.970  10.018  -6.712  1.00  0.00
ATOM    576  NZ  LYS A 116       0.638  10.235  -6.129  1.00  0.00
ATOM    577  N   SER A 117       3.728  10.997 -12.959  1.00  0.00
ATOM    578  CA  SER A 117       3.738  11.722 -14.225  1.00  0.00
ATOM    579  C   SER A 117       4.079  10.791 -15.403  1.00  0.00
ATOM    580  O   SER A 117       3.378   9.818 -15.670  1.00  0.00
ATOM    581  CB  SER A 117       4.703  12.917 -14.205  1.00  0.00
ATOM    582  OG  SER A 117       5.692  12.687 -13.201  1.00  0.00
ATOM    583  N   ASN A 118       5.166  11.167 -16.069  1.00  0.00
ATOM    584  CA  ASN A 118       5.622  10.421 -17.244  1.00  0.00
ATOM    585  C   ASN A 118       4.416   9.977 -18.090  1.00  0.00
ATOM    586  O   ASN A 118       4.526   9.120 -18.964  1.00  0.00
ATOM    587  CB  ASN A 118       6.487   9.220 -16.850  1.00  0.00
ATOM    588  CG  ASN A 118       6.423   8.928 -15.342  1.00  0.00
ATOM    589  OD1 ASN A 118       5.473   8.313 -14.857  1.00  0.00
ATOM    590  ND2 ASN A 118       7.446   9.413 -14.644  1.00  0.00
ATOM    591  N   SER A 119       3.295  10.616 -17.769  1.00  0.00
ATOM    592  CA  SER A 119       2.044  10.325 -18.479  1.00  0.00
ATOM    593  C   SER A 119       2.037   8.862 -18.956  1.00  0.00
ATOM    594  O   SER A 119       1.112   8.435 -19.647  1.00  0.00
ATOM    595  CB  SER A 119       1.887  11.289 -19.669  1.00  0.00
ATOM    596  OG  SER A 119       0.520  11.275 -20.083  1.00  0.00
ATOM    597  N   THR A 120       3.078   8.145 -18.538  1.00  0.00
ATOM    598  CA  THR A 120       3.159   6.712 -18.867  1.00  0.00
ATOM    599  C   THR A 120       2.146   5.964 -17.969  1.00  0.00
ATOM    600  O   THR A 120       1.699   4.869 -18.294  1.00  0.00
ATOM    601  CB  THR A 120       4.566   6.157 -18.582  1.00  0.00
ATOM    602  OG1 THR A 120       5.529   7.017 -19.189  1.00  0.00
ATOM    603  CG2 THR A 120       4.703   4.747 -19.185  1.00  0.00
ATOM    604  N   HIS A 121       1.846   6.645 -16.869  1.00  0.00
ATOM    605  CA  HIS A 121       0.918   6.105 -15.875  1.00  0.00
ATOM    606  C   HIS A 121       1.442   4.767 -15.323  1.00  0.00
ATOM    607  O   HIS A 121       0.756   3.748 -15.379  1.00  0.00
ATOM    608  CB  HIS A 121      -0.495   5.964 -16.447  1.00  0.00
ATOM    609  CG  HIS A 121      -0.494   5.685 -17.917  1.00  0.00
ATOM    610  ND1 HIS A 121      -0.321   6.683 -18.854  1.00  0.00
ATOM    611  CD2 HIS A 121      -0.640   4.480 -18.561  1.00  0.00
ATOM    612  CE1 HIS A 121      -0.381   6.065 -20.032  1.00  0.00
ATOM    613  NE2 HIS A 121      -0.566   4.753 -19.902  1.00  0.00
ATOM    614  N   GLN A 122       2.666   4.834 -14.806  1.00  0.00
ATOM    615  CA  GLN A 122       3.266   3.648 -14.176  1.00  0.00
ATOM    616  C   GLN A 122       3.436   3.941 -12.666  1.00  0.00
ATOM    617  O   GLN A 122       2.863   3.264 -11.820  1.00  0.00
ATOM    618  CB  GLN A 122       4.657   3.353 -14.769  1.00  0.00
ATOM    619  CG  GLN A 122       4.824   4.055 -16.125  1.00  0.00
ATOM    620  CD  GLN A 122       6.135   3.627 -16.808  1.00  0.00
ATOM    621  OE1 GLN A 122       6.115   2.880 -17.786  1.00  0.00
ATOM    622  NE2 GLN A 122       7.233   4.163 -16.283  1.00  0.00
ATOM    623  N   SER A 160      22.457   4.459  29.637  1.00  0.00
ATOM    624  CA  SER A 160      23.105   3.397  30.410  1.00  0.00
ATOM    625  C   SER A 160      22.168   2.204  30.677  1.00  0.00
ATOM    626  O   SER A 160      20.957   2.297  30.490  1.00  0.00
ATOM    627  CB  SER A 160      23.647   3.947  31.742  1.00  0.00
ATOM    628  OG  SER A 160      24.283   2.867  32.434  1.00  0.00
ATOM    629  N   SER A 161      22.813   1.134  31.113  1.00  0.00
ATOM    630  CA  SER A 161      22.196  -0.149  31.424  1.00  0.00
ATOM    631  C   SER A 161      20.890  -0.031  32.222  1.00  0.00
ATOM    632  O   SER A 161      19.848  -0.546  31.813  1.00  0.00
ATOM    633  CB  SER A 161      23.200  -1.025  32.202  1.00  0.00
ATOM    634  OG  SER A 161      23.770  -1.973  31.299  1.00  0.00
ATOM    635  N   ASN A 162      20.999   0.630  33.372  1.00  0.00
ATOM    636  CA  ASN A 162      19.809   0.782  34.233  1.00  0.00
ATOM    637  C   ASN A 162      18.772   1.623  33.456  1.00  0.00
ATOM    638  O   ASN A 162      17.625   1.231  33.270  1.00  0.00
ATOM    639  CB  ASN A 162      20.217   1.547  35.510  1.00  0.00
ATOM    640  CG  ASN A 162      19.628   2.970  35.475  1.00  0.00
ATOM    641  OD1 ASN A 162      18.467   3.200  35.803  1.00  0.00
ATOM    642  ND2 ASN A 162      20.512   3.891  35.097  1.00  0.00
ATOM    643  N   GLY A 163      19.282   2.769  33.024  1.00  0.00
ATOM    644  CA  GLY A 163      18.460   3.724  32.265  1.00  0.00
ATOM    645  C   GLY A 163      18.942   5.136  32.661  1.00  0.00
ATOM    646  O   GLY A 163      18.172   5.976  33.116  1.00  0.00
ATOM    647  N   SER A 164      20.255   5.297  32.510  1.00  0.00
ATOM    648  CA  SER A 164      20.861   6.589  32.854  1.00  0.00
ATOM    649  C   SER A 164      21.449   7.233  31.595  1.00  0.00
ATOM    650  O   SER A 164      22.641   7.201  31.315  1.00  0.00
ATOM    651  CB  SER A 164      21.799   6.473  34.056  1.00  0.00
ATOM    652  OG  SER A 164      20.999   5.963  35.135  1.00  0.00
ATOM    653  N   PRO A 165      20.488   7.782  30.848  1.00  0.00
ATOM    654  CA  PRO A 165      20.825   8.443  29.582  1.00  0.00
ATOM    655  C   PRO A 165      22.007   9.406  29.835  1.00  0.00
ATOM    656  O   PRO A 165      22.111   9.990  30.913  1.00  0.00
ATOM    657  CB  PRO A 165      19.576   9.269  29.227  1.00  0.00
ATOM    658  CG  PRO A 165      18.424   8.717  30.078  1.00  0.00
ATOM    659  CD  PRO A 165      19.038   7.727  31.080  1.00  0.00
ATOM    660  N   HIS A 180      14.589   8.543  -4.645  1.00  0.00
ATOM    661  CA  HIS A 180      14.531   9.346  -5.872  1.00  0.00
ATOM    662  C   HIS A 180      13.292  10.264  -5.843  1.00  0.00
ATOM    663  O   HIS A 180      12.158   9.792  -5.810  1.00  0.00
ATOM    664  CB  HIS A 180      14.501   8.473  -7.133  1.00  0.00
ATOM    665  CG  HIS A 180      13.385   8.833  -8.064  1.00  0.00
ATOM    666  ND1 HIS A 180      12.419   9.764  -7.746  1.00  0.00
ATOM    667  CD2 HIS A 180      13.143   8.354  -9.331  1.00  0.00
ATOM    668  CE1 HIS A 180      11.614   9.815  -8.805  1.00  0.00
ATOM    669  NE2 HIS A 180      12.012   8.992  -9.772  1.00  0.00
ATOM    670  N   ILE A 181      13.595  11.556  -5.856  1.00  0.00
ATOM    671  CA  ILE A 181      12.545  12.583  -5.826  1.00  0.00
ATOM    672  C   ILE A 181      12.731  13.553  -7.011  1.00  0.00
ATOM    673  O   ILE A 181      12.533  14.758  -6.870  1.00  0.00
ATOM    674  CB  ILE A 181      12.654  13.342  -4.484  1.00  0.00
ATOM    675  CG1 ILE A 181      14.138  13.671  -4.217  1.00  0.00
ATOM    676  CG2 ILE A 181      12.135  12.428  -3.353  1.00  0.00
ATOM    677  CD1 ILE A 181      14.274  14.459  -2.901  1.00  0.00
ATOM    678  N   TRP A 182      13.105  12.955  -8.135  1.00  0.00
ATOM    679  CA  TRP A 182      13.321  13.693  -9.386  1.00  0.00
ATOM    680  C   TRP A 182      12.471  13.078 -10.522  1.00  0.00
ATOM    681  O   TRP A 182      11.284  12.815 -10.363  1.00  0.00
ATOM    682  CB  TRP A 182      14.802  13.546  -9.815  1.00  0.00
ATOM    683  CG  TRP A 182      14.991  12.172 -10.395  1.00  0.00
ATOM    684  CD1 TRP A 182      14.772  11.787 -11.658  1.00  0.00
ATOM    685  CD2 TRP A 182      15.459  11.031  -9.670  1.00  0.00
ATOM    686  NE1 TRP A 182      15.045  10.439 -11.779  1.00  0.00
ATOM    687  CE2 TRP A 182      15.477   9.990 -10.605  1.00  0.00
ATOM    688  CE3 TRP A 182      15.866  10.801  -8.350  1.00  0.00
ATOM    689  CZ2 TRP A 182      15.894   8.711 -10.219  1.00  0.00
ATOM    690  CZ3 TRP A 182      16.292   9.524  -7.964  1.00  0.00
ATOM    691  CH2 TRP A 182      16.317   8.486  -8.903  1.00  0.00
ATOM    692  N   GLU A 183      13.175  12.850 -11.627  1.00  0.00
ATOM    693  CA  GLU A 183      12.578  12.213 -12.802  1.00  0.00
ATOM    694  C   GLU A 183      12.236  13.254 -13.885  1.00  0.00
ATOM    695  O   GLU A 183      11.442  14.164 -13.649  1.00  0.00
ATOM    696  CB  GLU A 183      11.334  11.400 -12.405  1.00  0.00
ATOM    697  CG  GLU A 183      10.774  10.675 -13.642  1.00  0.00
ATOM    698  CD  GLU A 183       9.868   9.508 -13.210  1.00  0.00
ATOM    699  OE1 GLU A 183       8.733   9.824 -12.763  1.00  0.00
ATOM    700  OE2 GLU A 183      10.355   8.354 -13.345  1.00  0.00
ATOM    701  N   SER A 184      12.852  13.046 -15.041  1.00  0.00
ATOM    702  CA  SER A 184      12.656  13.907 -16.212  1.00  0.00
ATOM    703  C   SER A 184      11.157  14.176 -16.446  1.00  0.00
ATOM    704  O   SER A 184      10.712  15.316 -16.555  1.00  0.00
ATOM    705  CB  SER A 184      13.226  13.202 -17.464  1.00  0.00
ATOM    706  OG  SER A 184      14.637  13.423 -17.493  1.00  0.00
ATOM    707  N   SER A 185      10.437  13.063 -16.559  1.00  0.00
ATOM    708  CA  SER A 185       8.989  13.149 -16.798  1.00  0.00
ATOM    709  C   SER A 185       8.251  13.433 -15.472  1.00  0.00
ATOM    710  O   SER A 185       7.071  13.112 -15.337  1.00  0.00
ATOM    711  CB  SER A 185       8.492  11.830 -17.421  1.00  0.00
ATOM    712  OG  SER A 185       9.590  10.912 -17.431  1.00  0.00
ATOM    713  N   ALA A 186       8.997  14.026 -14.550  1.00  0.00
ATOM    714  CA  ALA A 186       8.520  14.341 -13.205  1.00  0.00
ATOM    715  C   ALA A 186       7.580  15.558 -13.159  1.00  0.00
ATOM    716  O   ALA A 186       7.989  16.696 -13.387  1.00  0.00
ATOM    717  CB  ALA A 186       9.714  14.592 -12.262  1.00  0.00
ATOM    718  N   ALA A 187       6.321  15.246 -12.870  1.00  0.00
ATOM    719  CA  ALA A 187       5.276  16.273 -12.766  1.00  0.00
ATOM    720  C   ALA A 187       4.426  15.979 -11.510  1.00  0.00
ATOM    721  O   ALA A 187       3.310  16.469 -11.358  1.00  0.00
ATOM    722  CB  ALA A 187       4.402  16.284 -14.030  1.00  0.00
ATOM    723  N   THR A 188       5.038  15.183 -10.641  1.00  0.00
ATOM    724  CA  THR A 188       4.468  14.811  -9.354  1.00  0.00
ATOM    725  C   THR A 188       5.373  13.847  -8.563  1.00  0.00
ATOM    726  O   THR A 188       5.675  12.743  -9.013  1.00  0.00
ATOM    727  CB  THR A 188       3.009  14.346  -9.394  1.00  0.00
ATOM    728  OG1 THR A 188       2.803  13.493  -8.256  1.00  0.00
ATOM    729  CG2 THR A 188       2.718  13.499 -10.649  1.00  0.00
ATOM    730  N   VAL A 189       5.741  14.302  -7.366  1.00  0.00
ATOM    731  CA  VAL A 189       6.648  13.627  -6.420  1.00  0.00
ATOM    732  C   VAL A 189       6.073  13.722  -4.992  1.00  0.00
ATOM    733  O   VAL A 189       5.850  14.824  -4.488  1.00  0.00
ATOM    734  CB  VAL A 189       8.007  14.363  -6.446  1.00  0.00
ATOM    735  CG1 VAL A 189       8.007  15.454  -5.356  1.00  0.00
ATOM    736  CG2 VAL A 189       9.151  13.364  -6.194  1.00  0.00
ATOM    737  N   SER A 190       5.855  12.557  -4.387  1.00  0.00
ATOM    738  CA  SER A 190       5.246  12.539  -3.046  1.00  0.00
ATOM    739  C   SER A 190       6.005  11.618  -2.072  1.00  0.00
ATOM    740  O   SER A 190       6.472  10.546  -2.453  1.00  0.00
ATOM    741  CB  SER A 190       3.800  12.004  -3.188  1.00  0.00
ATOM    742  OG  SER A 190       3.902  10.656  -3.661  1.00  0.00
ATOM    743  N   PHE A 191       6.042  12.061  -0.816  1.00  0.00
ATOM    744  CA  PHE A 191       6.650  11.255   0.250  1.00  0.00
ATOM    745  C   PHE A 191       6.067  11.608   1.633  1.00  0.00
ATOM    746  O   PHE A 191       5.886  12.782   1.956  1.00  0.00
ATOM    747  CB  PHE A 191       8.179  11.444   0.256  1.00  0.00
ATOM    748  CG  PHE A 191       8.553  12.749   0.981  1.00  0.00
ATOM    749  CD1 PHE A 191       8.708  12.755   2.373  1.00  0.00
ATOM    750  CD2 PHE A 191       8.813  13.912   0.244  1.00  0.00
ATOM    751  CE1 PHE A 191       9.111  13.924   3.029  1.00  0.00
ATOM    752  CE2 PHE A 191       9.216  15.081   0.900  1.00  0.00
ATOM    753  CZ  PHE A 191       9.360  15.089   2.293  1.00  0.00
ATOM    754  N   GLU A 192       5.805  10.555   2.401  1.00  0.00
ATOM    755  CA  GLU A 192       5.250  10.689   3.753  1.00  0.00
ATOM    756  C   GLU A 192       6.070   9.857   4.762  1.00  0.00
ATOM    757  O   GLU A 192       6.288   8.663   4.552  1.00  0.00
ATOM    758  CB  GLU A 192       3.775  10.247   3.791  1.00  0.00
ATOM    759  CG  GLU A 192       3.631   8.799   3.294  1.00  0.00
ATOM    760  CD  GLU A 192       2.149   8.399   3.184  1.00  0.00
ATOM    761  OE1 GLU A 192       1.358   8.921   4.015  1.00  0.00
ATOM    762  OE2 GLU A 192       1.866   7.585   2.263  1.00  0.00
ATOM    763  N   ALA A 193       6.507  10.536   5.817  1.00  0.00
ATOM    764  CA  ALA A 193       7.270   9.888   6.895  1.00  0.00
ATOM    765  C   ALA A 193       6.569  10.103   8.256  1.00  0.00
ATOM    766  O   ALA A 193       6.102  11.208   8.535  1.00  0.00
ATOM    767  CB  ALA A 193       8.688  10.489   6.953  1.00  0.00
ATOM    768  N   THR A 194       6.478   9.020   9.019  1.00  0.00
ATOM    769  CA  THR A 194       5.795   9.027  10.326  1.00  0.00
ATOM    770  C   THR A 194       6.467   8.019  11.284  1.00  0.00
ATOM    771  O   THR A 194       6.383   6.809  11.050  1.00  0.00
ATOM    772  CB  THR A 194       4.334   8.574  10.096  1.00  0.00
ATOM    773  OG1 THR A 194       3.573   8.892  11.263  1.00  0.00
ATOM    774  CG2 THR A 194       4.294   7.043   9.922  1.00  0.00
ATOM    775  N   PHE A 195       7.122   8.520  12.331  1.00  0.00
ATOM    776  CA  PHE A 195       7.744   7.607  13.307  1.00  0.00
ATOM    777  C   PHE A 195       7.291   7.936  14.746  1.00  0.00
ATOM    778  O   PHE A 195       6.823   9.038  15.029  1.00  0.00
ATOM    779  CB  PHE A 195       9.287   7.703  13.242  1.00  0.00
ATOM    780  CG  PHE A 195       9.676   9.136  13.661  1.00  0.00
ATOM    781  CD1 PHE A 195       9.605   9.506  15.009  1.00  0.00
ATOM    782  CD2 PHE A 195      10.149  10.038  12.703  1.00  0.00
ATOM    783  CE1 PHE A 195      10.007  10.789  15.400  1.00  0.00
ATOM    784  CE2 PHE A 195      10.551  11.321  13.095  1.00  0.00
ATOM    785  CZ  PHE A 195      10.474  11.696  14.441  1.00  0.00
ATOM    786  N   ALA A 196       7.459   6.939  15.609  1.00  0.00
ATOM    787  CA  ALA A 196       7.057   7.054  17.017  1.00  0.00
ATOM    788  C   ALA A 196       8.229   7.550  17.885  1.00  0.00
ATOM    789  O   ALA A 196       9.393   7.364  17.531  1.00  0.00
ATOM    790  CB  ALA A 196       6.602   5.666  17.518  1.00  0.00
ATOM    791  N   PHE A 197       7.865   8.162  19.012  1.00  0.00
ATOM    792  CA  PHE A 197       8.880   8.658  19.937  1.00  0.00
ATOM    793  C   PHE A 197       8.463   8.589  21.416  1.00  0.00
ATOM    794  O   PHE A 197       7.364   8.985  21.792  1.00  0.00
ATOM    795  CB  PHE A 197       9.370  10.073  19.614  1.00  0.00
ATOM    796  CG  PHE A 197       8.248  11.120  19.544  1.00  0.00
ATOM    797  CD1 PHE A 197       7.843  11.602  18.291  1.00  0.00
ATOM    798  CD2 PHE A 197       7.690  11.664  20.708  1.00  0.00
ATOM    799  CE1 PHE A 197       6.874  12.606  18.204  1.00  0.00
ATOM    800  CE2 PHE A 197       6.719  12.668  20.620  1.00  0.00
ATOM    801  CZ  PHE A 197       6.306  13.139  19.367  1.00  0.00
ATOM    802  N   LEU A 198       9.440   8.138  22.194  1.00  0.00
ATOM    803  CA  LEU A 198       9.257   8.034  23.655  1.00  0.00
ATOM    804  C   LEU A 198      10.329   8.914  24.325  1.00  0.00
ATOM    805  O   LEU A 198      11.497   8.523  24.382  1.00  0.00
ATOM    806  CB  LEU A 198       9.416   6.547  24.026  1.00  0.00
ATOM    807  CG  LEU A 198       9.587   6.348  25.541  1.00  0.00
ATOM    808  CD1 LEU A 198       8.345   5.637  26.115  1.00  0.00
ATOM    809  CD2 LEU A 198      10.834   5.472  25.788  1.00  0.00
ATOM    810  N   ILE A 199       9.933  10.122  24.737  1.00  0.00
ATOM    811  CA  ILE A 199      10.905  11.018  25.360  1.00  0.00
ATOM    812  C   ILE A 199      10.718  11.198  26.869  1.00  0.00
ATOM    813  O   ILE A 199       9.847  11.913  27.365  1.00  0.00
ATOM    814  CB  ILE A 199      11.214  12.320  24.627  1.00  0.00
ATOM    815  CG1 ILE A 199      10.628  12.300  23.203  1.00  0.00
ATOM    816  CG2 ILE A 199      12.744  12.511  24.568  1.00  0.00
ATOM    817  CD1 ILE A 199      10.990  13.610  22.477  1.00  0.00
ATOM    818  N   LYS A 200      11.582  10.481  27.588  1.00  0.00
ATOM    819  CA  LYS A 200      11.579  10.550  29.055  1.00  0.00
ATOM    820  C   LYS A 200      12.338  11.803  29.534  1.00  0.00
ATOM    821  O   LYS A 200      12.143  12.902  29.017  1.00  0.00
ATOM    822  CB  LYS A 200      12.260   9.293  29.633  1.00  0.00
ATOM    823  CG  LYS A 200      11.186   8.409  30.296  1.00  0.00
ATOM    824  CD  LYS A 200      11.818   7.587  31.435  1.00  0.00
ATOM    825  CE  LYS A 200      10.795   6.553  31.943  1.00  0.00
ATOM    826  NZ  LYS A 200      11.370   5.796  33.064  1.00  0.00
ATOM    827  N   SER A 201      13.209  11.579  30.518  1.00  0.00
ATOM    828  CA  SER A 201      14.027  12.689  31.020  1.00  0.00
ATOM    829  C   SER A 201      13.752  12.990  32.504  1.00  0.00
ATOM    830  O   SER A 201      12.685  13.467  32.878  1.00  0.00
ATOM    831  CB  SER A 201      13.783  13.955  30.178  1.00  0.00
ATOM    832  OG  SER A 201      14.258  15.076  30.930  1.00  0.00
ATOM    833  N   PRO A 202      14.792  12.708  33.290  1.00  0.00
ATOM    834  CA  PRO A 202      14.741  12.976  34.731  1.00  0.00
ATOM    835  C   PRO A 202      14.665  14.498  34.982  1.00  0.00
ATOM    836  O   PRO A 202      13.711  14.990  35.579  1.00  0.00
ATOM    837  CB  PRO A 202      16.052  12.429  35.316  1.00  0.00
ATOM    838  CG  PRO A 202      16.873  11.863  34.151  1.00  0.00
ATOM    839  CD  PRO A 202      16.037  12.044  32.879  1.00  0.00
ATOM    840  N   ASP A 203      15.694  15.171  34.483  1.00  0.00
ATOM    841  CA  ASP A 203      15.795  16.630  34.584  1.00  0.00
ATOM    842  C   ASP A 203      14.538  17.315  34.014  1.00  0.00
ATOM    843  O   ASP A 203      13.976  16.868  33.015  1.00  0.00
ATOM    844  CB  ASP A 203      17.039  17.121  33.818  1.00  0.00
ATOM    845  CG  ASP A 203      18.279  16.309  34.232  1.00  0.00
ATOM    846  OD1 ASP A 203      19.323  16.516  33.555  1.00  0.00
ATOM    847  OD2 ASP A 203      18.139  15.523  35.207  1.00  0.00
ATOM    848  N   SER A 204      14.138  18.374  34.709  1.00  0.00
ATOM    849  CA  SER A 204      12.935  19.125  34.332  1.00  0.00
ATOM    850  C   SER A 204      13.205  20.027  33.111  1.00  0.00
ATOM    851  O   SER A 204      12.316  20.740  32.647  1.00  0.00
ATOM    852  CB  SER A 204      12.473  20.002  35.513  1.00  0.00
ATOM    853  OG  SER A 204      13.626  20.321  36.296  1.00  0.00
ATOM    854  N   HIS A 205      14.441  19.942  32.633  1.00  0.00
ATOM    855  CA  HIS A 205      14.849  20.708  31.446  1.00  0.00
ATOM    856  C   HIS A 205      15.526  19.726  30.462  1.00  0.00
ATOM    857  O   HIS A 205      16.741  19.712  30.307  1.00  0.00
ATOM    858  CB  HIS A 205      15.835  21.825  31.819  1.00  0.00
ATOM    859  CG  HIS A 205      15.165  22.971  32.510  1.00  0.00
ATOM    860  ND1 HIS A 205      13.885  23.377  32.195  1.00  0.00
ATOM    861  CD2 HIS A 205      15.650  23.760  33.524  1.00  0.00
ATOM    862  CE1 HIS A 205      13.632  24.402  33.006  1.00  0.00
ATOM    863  NE2 HIS A 205      14.657  24.660  33.815  1.00  0.00
ATOM    864  N   PRO A 206      14.647  18.926  29.862  1.00  0.00
ATOM    865  CA  PRO A 206      15.078  17.905  28.907  1.00  0.00
ATOM    866  C   PRO A 206      15.859  18.532  27.739  1.00  0.00
ATOM    867  O   PRO A 206      15.738  19.719  27.447  1.00  0.00
ATOM    868  CB  PRO A 206      13.807  17.216  28.395  1.00  0.00
ATOM    869  CG  PRO A 206      12.617  17.904  29.075  1.00  0.00
ATOM    870  CD  PRO A 206      13.187  18.952  30.039  1.00  0.00
ATOM    871  N   ALA A 207      16.662  17.670  27.123  1.00  0.00
ATOM    872  CA  ALA A 207      17.491  18.104  25.988  1.00  0.00
ATOM    873  C   ALA A 207      18.086  16.862  25.294  1.00  0.00
ATOM    874  O   ALA A 207      18.281  15.825  25.926  1.00  0.00
ATOM    875  CB  ALA A 207      18.633  18.999  26.513  1.00  0.00
ATOM    876  N   ASP A 208      18.340  17.032  24.002  1.00  0.00
ATOM    877  CA  ASP A 208      18.241  18.361  23.389  1.00  0.00
ATOM    878  C   ASP A 208      17.195  18.459  22.270  1.00  0.00
ATOM    879  O   ASP A 208      16.927  19.557  21.772  1.00  0.00
ATOM    880  CB  ASP A 208      19.630  18.656  22.773  1.00  0.00
ATOM    881  CG  ASP A 208      20.229  19.965  23.304  1.00  0.00
ATOM    882  OD1 ASP A 208      20.947  19.877  24.336  1.00  0.00
ATOM    883  OD2 ASP A 208      19.958  21.005  22.643  1.00  0.00
ATOM    884  N   GLY A 209      16.669  17.307  21.863  1.00  0.00
ATOM    885  CA  GLY A 209      15.682  17.329  20.771  1.00  0.00
ATOM    886  C   GLY A 209      15.834  16.102  19.850  1.00  0.00
ATOM    887  O   GLY A 209      16.703  15.259  20.063  1.00  0.00
ATOM    888  N   ILE A 210      14.940  16.059  18.872  1.00  0.00
ATOM    889  CA  ILE A 210      14.894  14.990  17.865  1.00  0.00
ATOM    890  C   ILE A 210      14.403  15.597  16.536  1.00  0.00
ATOM    891  O   ILE A 210      13.849  16.702  16.543  1.00  0.00
ATOM    892  CB  ILE A 210      14.020  13.830  18.367  1.00  0.00
ATOM    893  CG1 ILE A 210      14.478  13.423  19.784  1.00  0.00
ATOM    894  CG2 ILE A 210      14.147  12.614  17.429  1.00  0.00
ATOM    895  CD1 ILE A 210      13.521  12.376  20.380  1.00  0.00
ATOM    896  N   ALA A 211      14.687  14.919  15.426  1.00  0.00
ATOM    897  CA  ALA A 211      14.325  15.462  14.107  1.00  0.00
ATOM    898  C   ALA A 211      14.067  14.356  13.059  1.00  0.00
ATOM    899  O   ALA A 211      13.681  13.241  13.405  1.00  0.00
ATOM    900  CB  ALA A 211      15.473  16.367  13.610  1.00  0.00
ATOM    901  N   PHE A 212      14.274  14.754  11.817  1.00  0.00
ATOM    902  CA  PHE A 212      14.163  13.954  10.602  1.00  0.00
ATOM    903  C   PHE A 212      14.783  14.768   9.447  1.00  0.00
ATOM    904  O   PHE A 212      14.603  15.983   9.365  1.00  0.00
ATOM    905  CB  PHE A 212      12.721  13.612  10.203  1.00  0.00
ATOM    906  CG  PHE A 212      12.648  13.115   8.745  1.00  0.00
ATOM    907  CD1 PHE A 212      13.482  12.084   8.297  1.00  0.00
ATOM    908  CD2 PHE A 212      11.784  13.745   7.840  1.00  0.00
ATOM    909  CE1 PHE A 212      13.448  11.681   6.955  1.00  0.00
ATOM    910  CE2 PHE A 212      11.749  13.345   6.499  1.00  0.00
ATOM    911  CZ  PHE A 212      12.579  12.308   6.054  1.00  0.00
ATOM    912  N   PHE A 213      15.515  14.057   8.588  1.00  0.00
ATOM    913  CA  PHE A 213      16.148  14.818   7.496  1.00  0.00
ATOM    914  C   PHE A 213      16.594  13.900   6.339  1.00  0.00
ATOM    915  O   PHE A 213      16.723  12.691   6.475  1.00  0.00
ATOM    916  CB  PHE A 213      17.431  15.477   8.072  1.00  0.00
ATOM    917  CG  PHE A 213      18.280  14.330   8.663  1.00  0.00
ATOM    918  CD1 PHE A 213      18.693  14.376   9.998  1.00  0.00
ATOM    919  CD2 PHE A 213      18.684  13.276   7.834  1.00  0.00
ATOM    920  CE1 PHE A 213      19.512  13.361  10.508  1.00  0.00
ATOM    921  CE2 PHE A 213      19.503  12.261   8.345  1.00  0.00
ATOM    922  CZ  PHE A 213      19.912  12.303   9.683  1.00  0.00
ATOM    923  N   ILE A 214      16.868  14.624   5.267  1.00  0.00
ATOM    924  CA  ILE A 214      17.463  14.078   4.043  1.00  0.00
ATOM    925  C   ILE A 214      18.883  14.689   3.996  1.00  0.00
ATOM    926  O   ILE A 214      19.195  15.583   4.784  1.00  0.00
ATOM    927  CB  ILE A 214      16.644  14.565   2.829  1.00  0.00
ATOM    928  CG1 ILE A 214      15.602  15.602   3.298  1.00  0.00
ATOM    929  CG2 ILE A 214      15.921  13.369   2.181  1.00  0.00
ATOM    930  CD1 ILE A 214      14.221  14.931   3.425  1.00  0.00
ATOM    931  N   SER A 215      19.694  14.162   3.088  1.00  0.00
ATOM    932  CA  SER A 215      21.068  14.691   3.006  1.00  0.00
ATOM    933  C   SER A 215      21.824  13.930   1.900  1.00  0.00
ATOM    934  O   SER A 215      21.263  13.077   1.218  1.00  0.00
ATOM    935  CB  SER A 215      21.778  14.487   4.359  1.00  0.00
ATOM    936  OG  SER A 215      21.859  13.082   4.610  1.00  0.00
ATOM    937  N   ASN A 216      23.095  14.296   1.800  1.00  0.00
ATOM    938  CA  ASN A 216      23.976  13.649   0.816  1.00  0.00
ATOM    939  C   ASN A 216      23.966  12.126   1.053  1.00  0.00
ATOM    940  O   ASN A 216      23.295  11.628   1.954  1.00  0.00
ATOM    941  CB  ASN A 216      25.406  14.197   1.021  1.00  0.00
ATOM    942  CG  ASN A 216      25.361  15.349   2.043  1.00  0.00
ATOM    943  OD1 ASN A 216      24.493  15.397   2.913  1.00  0.00
ATOM    944  ND2 ASN A 216      26.350  16.227   1.906  1.00  0.00
ATOM    945  N   ILE A 217      24.746  11.454   0.213  1.00  0.00
ATOM    946  CA  ILE A 217      24.881   9.992   0.353  1.00  0.00
ATOM    947  C   ILE A 217      26.135   9.738   1.218  1.00  0.00
ATOM    948  O   ILE A 217      26.145   8.865   2.080  1.00  0.00
ATOM    949  CB  ILE A 217      25.032   9.355  -1.039  1.00  0.00
ATOM    950  CG1 ILE A 217      23.830   9.748  -1.921  1.00  0.00
ATOM    951  CG2 ILE A 217      25.118   7.822  -0.922  1.00  0.00
ATOM    952  CD1 ILE A 217      23.946   9.078  -3.302  1.00  0.00
ATOM    953  N   ASP A 218      27.132  10.574   0.946  1.00  0.00
ATOM    954  CA  ASP A 218      28.386  10.533   1.711  1.00  0.00
ATOM    955  C   ASP A 218      28.255  11.467   2.934  1.00  0.00
ATOM    956  O   ASP A 218      29.227  12.080   3.369  1.00  0.00
ATOM    957  CB  ASP A 218      29.567  10.997   0.841  1.00  0.00
ATOM    958  CG  ASP A 218      29.085  11.425  -0.555  1.00  0.00
ATOM    959  OD1 ASP A 218      29.563  10.778  -1.526  1.00  0.00
ATOM    960  OD2 ASP A 218      28.267  12.383  -0.597  1.00  0.00
ATOM    961  N   SER A 219      27.022  11.523   3.422  1.00  0.00
ATOM    962  CA  SER A 219      26.705  12.349   4.592  1.00  0.00
ATOM    963  C   SER A 219      27.376  11.770   5.852  1.00  0.00
ATOM    964  O   SER A 219      27.372  10.562   6.075  1.00  0.00
ATOM    965  CB  SER A 219      25.179  12.413   4.791  1.00  0.00
ATOM    966  OG  SER A 219      24.892  13.507   5.667  1.00  0.00
ATOM    967  N   SER A 220      27.927  12.696   6.628  1.00  0.00
ATOM    968  CA  SER A 220      28.604  12.334   7.880  1.00  0.00
ATOM    969  C   SER A 220      28.164  13.304   8.996  1.00  0.00
ATOM    970  O   SER A 220      27.766  14.435   8.727  1.00  0.00
ATOM    971  CB  SER A 220      30.131  12.438   7.693  1.00  0.00
ATOM    972  OG  SER A 220      30.670  11.114   7.692  1.00  0.00
ATOM    973  N   ILE A 221      28.266  12.788  10.215  1.00  0.00
ATOM    974  CA  ILE A 221      27.862  13.555  11.396  1.00  0.00
ATOM    975  C   ILE A 221      28.688  14.849  11.524  1.00  0.00
ATOM    976  O   ILE A 221      29.884  14.879  11.247  1.00  0.00
ATOM    977  CB  ILE A 221      28.075  12.719  12.677  1.00  0.00
ATOM    978  CG1 ILE A 221      26.718  12.447  13.352  1.00  0.00
ATOM    979  CG2 ILE A 221      28.987  13.505  13.642  1.00  0.00
ATOM    980  CD1 ILE A 221      25.686  12.015  12.293  1.00  0.00
ATOM    981  N   PRO A 222      27.983  15.874  12.000  1.00  0.00
ATOM    982  CA  PRO A 222      28.663  17.149  12.282  1.00  0.00
ATOM    983  C   PRO A 222      29.699  16.865  13.392  1.00  0.00
ATOM    984  O   PRO A 222      29.607  15.839  14.069  1.00  0.00
ATOM    985  CB  PRO A 222      27.575  18.102  12.794  1.00  0.00
ATOM    986  CG  PRO A 222      26.236  17.357  12.715  1.00  0.00
ATOM    987  CD  PRO A 222      26.537  15.931  12.238  1.00  0.00
ATOM    988  N   SER A 223      30.673  17.761  13.505  1.00  0.00
ATOM    989  CA  SER A 223      31.765  17.530  14.465  1.00  0.00
ATOM    990  C   SER A 223      31.364  18.032  15.865  1.00  0.00
ATOM    991  O   SER A 223      31.517  17.328  16.862  1.00  0.00
ATOM    992  CB  SER A 223      33.035  18.273  14.005  1.00  0.00
ATOM    993  OG  SER A 223      33.500  17.655  12.803  1.00  0.00
ATOM    994  N   GLY A 224      30.867  19.263  15.859  1.00  0.00
ATOM    995  CA  GLY A 224      30.428  19.900  17.109  1.00  0.00
ATOM    996  C   GLY A 224      28.908  20.153  17.027  1.00  0.00
ATOM    997  O   GLY A 224      28.406  21.157  17.521  1.00  0.00
ATOM    998  N   SER A 225      28.260  19.189  16.383  1.00  0.00
ATOM    999  CA  SER A 225      26.809  19.266  16.167  1.00  0.00
ATOM   1000  C   SER A 225      26.089  18.621  17.368  1.00  0.00
ATOM   1001  O   SER A 225      25.138  17.862  17.208  1.00  0.00
ATOM   1002  CB  SER A 225      26.439  18.524  14.869  1.00  0.00
ATOM   1003  OG  SER A 225      27.224  17.330  14.806  1.00  0.00
ATOM   1004  N   THR A 226      26.619  18.966  18.537  1.00  0.00
ATOM   1005  CA  THR A 226      26.078  18.424  19.791  1.00  0.00
ATOM   1006  C   THR A 226      25.144  19.465  20.442  1.00  0.00
ATOM   1007  O   THR A 226      25.466  20.651  20.494  1.00  0.00
ATOM   1008  CB  THR A 226      27.243  18.101  20.749  1.00  0.00
ATOM   1009  OG1 THR A 226      28.447  18.093  19.974  1.00  0.00
ATOM   1010  CG2 THR A 226      27.063  16.691  21.344  1.00  0.00
ATOM   1011  N   GLY A 227      24.022  18.948  20.926  1.00  0.00
ATOM   1012  CA  GLY A 227      23.028  19.777  21.615  1.00  0.00
ATOM   1013  C   GLY A 227      22.040  20.417  20.625  1.00  0.00
ATOM   1014  O   GLY A 227      21.221  19.737  20.009  1.00  0.00
ATOM   1015  N   ARG A 228      22.171  21.735  20.520  1.00  0.00
ATOM   1016  CA  ARG A 228      21.282  22.507  19.633  1.00  0.00
ATOM   1017  C   ARG A 228      21.612  22.144  18.171  1.00  0.00
ATOM   1018  O   ARG A 228      20.884  21.410  17.510  1.00  0.00
ATOM   1019  CB  ARG A 228      21.585  24.009  19.841  1.00  0.00
ATOM   1020  CG  ARG A 228      23.108  24.184  20.010  1.00  0.00
ATOM   1021  CD  ARG A 228      23.416  25.618  20.478  1.00  0.00
ATOM   1022  NE  ARG A 228      23.496  25.658  21.947  1.00  0.00
ATOM   1023  CZ  ARG A 228      23.470  26.834  22.568  1.00  0.00
ATOM   1024  NH1 ARG A 228      23.444  27.956  21.853  1.00  0.00
ATOM   1025  NH2 ARG A 228      23.463  26.888  23.896  1.00  0.00
ATOM   1026  N   LEU A 229      22.754  22.681  17.746  1.00  0.00
ATOM   1027  CA  LEU A 229      23.236  22.352  16.393  1.00  0.00
ATOM   1028  C   LEU A 229      22.364  21.230  15.807  1.00  0.00
ATOM   1029  O   LEU A 229      21.786  21.380  14.729  1.00  0.00
ATOM   1030  CB  LEU A 229      24.724  21.971  16.453  1.00  0.00
ATOM   1031  CG  LEU A 229      25.550  23.202  16.875  1.00  0.00
ATOM   1032  CD1 LEU A 229      25.471  23.411  18.397  1.00  0.00
ATOM   1033  CD2 LEU A 229      27.016  23.038  16.435  1.00  0.00
ATOM   1034  N   LEU A 230      22.232  20.157  16.584  1.00  0.00
ATOM   1035  CA  LEU A 230      21.302  19.090  16.219  1.00  0.00
ATOM   1036  C   LEU A 230      21.946  17.826  15.643  1.00  0.00
ATOM   1037  O   LEU A 230      21.254  16.820  15.442  1.00  0.00
ATOM   1038  CB  LEU A 230      20.210  19.614  15.268  1.00  0.00
ATOM   1039  CG  LEU A 230      18.830  19.472  15.941  1.00  0.00
ATOM   1040  CD1 LEU A 230      18.212  18.105  15.593  1.00  0.00
ATOM   1041  CD2 LEU A 230      18.985  19.607  17.468  1.00  0.00
ATOM   1042  N   GLY A 231      23.242  17.894  15.351  1.00  0.00
ATOM   1043  CA  GLY A 231      23.919  16.723  14.773  1.00  0.00
ATOM   1044  C   GLY A 231      23.578  16.543  13.283  1.00  0.00
ATOM   1045  O   GLY A 231      23.706  15.448  12.734  1.00  0.00
ATOM   1046  N   LEU A 232      23.158  17.649  12.683  1.00  0.00
ATOM   1047  CA  LEU A 232      22.821  17.658  11.250  1.00  0.00
ATOM   1048  C   LEU A 232      23.436  18.938  10.639  1.00  0.00
ATOM   1049  O   LEU A 232      23.875  18.950   9.494  1.00  0.00
ATOM   1050  CB  LEU A 232      21.292  17.673  11.068  1.00  0.00
ATOM   1051  CG  LEU A 232      20.628  16.920  12.236  1.00  0.00
ATOM   1052  CD1 LEU A 232      19.457  17.743  12.801  1.00  0.00
ATOM   1053  CD2 LEU A 232      20.133  15.541  11.764  1.00  0.00
ATOM   1054  N   PHE A 233      23.455  19.953  11.497  1.00  0.00
ATOM   1055  CA  PHE A 233      24.062  21.239  11.158  1.00  0.00
ATOM   1056  C   PHE A 233      25.537  21.287  11.603  1.00  0.00
ATOM   1057  O   PHE A 233      25.882  21.070  12.754  1.00  0.00
ATOM   1058  CB  PHE A 233      23.243  22.422  11.692  1.00  0.00
ATOM   1059  CG  PHE A 233      21.799  22.261  11.172  1.00  0.00
ATOM   1060  CD1 PHE A 233      21.579  22.095   9.799  1.00  0.00
ATOM   1061  CD2 PHE A 233      20.717  22.342  12.055  1.00  0.00
ATOM   1062  CE1 PHE A 233      20.271  22.006   9.307  1.00  0.00
ATOM   1063  CE2 PHE A 233      19.409  22.252  11.561  1.00  0.00
ATOM   1064  CZ  PHE A 233      19.188  22.079  10.190  1.00  0.00
ATOM   1065  N   PRO A 234      26.326  21.534  10.556  1.00  0.00
ATOM   1066  CA  PRO A 234      27.776  21.513  10.605  1.00  0.00
ATOM   1067  C   PRO A 234      28.455  22.536  11.523  1.00  0.00
ATOM   1068  O   PRO A 234      29.671  22.743  11.409  1.00  0.00
ATOM   1069  CB  PRO A 234      28.261  21.754   9.162  1.00  0.00
ATOM   1070  CG  PRO A 234      27.030  22.137   8.331  1.00  0.00
ATOM   1071  CD  PRO A 234      25.813  22.010   9.252  1.00  0.00
ATOM   1072  N   ASP A 235      27.689  23.163  12.410  1.00  0.00
ATOM   1073  CA  ASP A 235      28.296  24.154  13.317  1.00  0.00
ATOM   1074  C   ASP A 235      27.652  25.540  13.087  1.00  0.00
ATOM   1075  O   ASP A 235      26.674  25.886  13.745  1.00  0.00
ATOM   1076  CB  ASP A 235      29.812  24.256  13.061  1.00  0.00
ATOM   1077  CG  ASP A 235      30.134  25.481  12.186  1.00  0.00
ATOM   1078  OD1 ASP A 235      29.932  25.349  10.949  1.00  0.00
ATOM   1079  OD2 ASP A 235      30.579  26.498  12.786  1.00  0.00
ATOM   1080  N   ALA A 236      28.258  26.244  12.148  1.00  0.00
ATOM   1081  CA  ALA A 236      27.884  27.593  11.731  1.00  0.00
ATOM   1082  C   ALA A 236      26.383  27.717  11.413  1.00  0.00
ATOM   1083  O   ALA A 236      25.936  27.367  10.322  1.00  0.00
ATOM   1084  CB  ALA A 236      28.714  27.990  10.492  1.00  0.00
ATOM   1085  N   ASN A 237      25.665  28.193  12.424  1.00  0.00
ATOM   1086  CA  ASN A 237      24.216  28.406  12.308  1.00  0.00
ATOM   1087  C   ASN A 237      23.916  29.121  10.970  1.00  0.00
ATOM   1088  O   ASN A 237      23.000  30.150  11.000  1.00  0.00
ATOM   1089  CB  ASN A 237      23.731  29.315  13.456  1.00  0.00
ATOM   1090  CG  ASN A 237      23.954  28.659  14.828  1.00  0.00
ATOM   1091  OD1 ASN A 237      23.315  29.030  15.815  1.00  0.00
ATOM   1092  ND2 ASN A 237      24.895  27.721  14.851  1.00  0.00
ATOM   1093  OXT ASN A 237      24.450  28.850   9.900  1.00  0.00
TER    1094      ASN A 237 
REMARK  Target:     2pel_3_199_232
ATOM   1095  N   PRO A 199      19.101  18.007  -3.866  1.00  1.00
ATOM   1096  CA  PRO A 199      19.472  17.276  -5.095  1.00  1.00
ATOM   1097  C   PRO A 199      18.373  16.256  -5.366  1.00  1.00
ATOM   1098  O   PRO A 199      17.500  16.035  -4.507  1.00  1.00
ATOM   1099  CB  PRO A 199      20.850  16.715  -4.768  1.00  1.00
ATOM   1100  CG  PRO A 199      20.928  16.618  -3.252  1.00  1.00
ATOM   1101  CD  PRO A 199      19.977  17.684  -2.728  1.00  1.00
ATOM   1102  N   GLU A 200      18.434  15.646  -6.539  1.00  1.00
ATOM   1103  CA  GLU A 200      17.466  14.644  -6.969  1.00  2.00
ATOM   1104  C   GLU A 200      17.466  13.407  -6.075  1.00  2.00
ATOM   1105  O   GLU A 200      16.397  12.805  -5.904  1.00  2.00
ATOM   1106  CB  GLU A 200      17.722  14.099  -8.390  1.00  2.00
ATOM   1107  CG  GLU A 200      17.759  15.170  -9.484  1.00  2.00
ATOM   1108  CD  GLU A 200      18.198  14.685 -10.844  1.00  3.00
ATOM   1109  OE1 GLU A 200      17.721  13.703 -11.401  1.00  3.00
ATOM   1110  OE2 GLU A 200      19.107  15.393 -11.330  1.00  3.00
ATOM   1111  N   ARG A 201      18.649  13.072  -5.610  1.00  1.00
ATOM   1112  CA  ARG A 201      18.807  11.886  -4.755  1.00  1.00
ATOM   1113  C   ARG A 201      19.066  12.354  -3.330  1.00  1.00
ATOM   1114  O   ARG A 201      19.975  13.161  -3.179  1.00  1.00
ATOM   1115  CB  ARG A 201      19.911  10.967  -5.266  1.00  1.00
ATOM   1116  CG  ARG A 201      19.458  10.136  -6.459  1.00  2.00
ATOM   1117  CD  ARG A 201      20.537   9.531  -7.257  1.00  2.00
ATOM   1118  NE  ARG A 201      21.336   8.541  -6.541  1.00  3.00
ATOM   1119  CZ  ARG A 201      21.695   7.384  -7.134  1.00  3.00
ATOM   1120  NH1 ARG A 201      21.267   7.093  -8.381  1.00  3.00
ATOM   1121  NH2 ARG A 201      22.520   6.558  -6.468  1.00  3.00
ATOM   1122  N   VAL A 202      18.264  11.841  -2.403  1.00  1.00
ATOM   1123  CA  VAL A 202      18.383  12.211  -0.985  1.00  1.00
ATOM   1124  C   VAL A 202      18.237  10.978  -0.091  1.00  1.00
ATOM   1125  O   VAL A 202      17.914   9.887  -0.542  1.00  0.00
ATOM   1126  CB  VAL A 202      17.343  13.263  -0.529  1.00  1.00
ATOM   1127  CG1 VAL A 202      17.501  14.649  -1.152  1.00  1.00
ATOM   1128  CG2 VAL A 202      15.921  12.754  -0.717  1.00  1.00
ATOM   1129  N   LYS A 203      18.486  11.288   1.183  1.00  1.00
ATOM   1130  CA  LYS A 203      18.343  10.247   2.230  1.00  1.00
ATOM   1131  C   LYS A 203      17.433  10.816   3.323  1.00  1.00
ATOM   1132  O   LYS A 203      17.470  12.030   3.578  1.00  1.00
ATOM   1133  CB  LYS A 203      19.630   9.719   2.798  1.00  1.00
ATOM   1134  CG  LYS A 203      20.089   8.500   1.940  1.00  1.00
ATOM   1135  CD  LYS A 203      21.385   7.987   2.539  1.00  2.00
ATOM   1136  CE  LYS A 203      22.271   7.239   1.558  1.00  2.00
ATOM   1137  NZ  LYS A 203      23.378   6.651   2.388  1.00  2.00
ATOM   1138  N   PHE A 204      16.649   9.933   3.917  1.00  1.00
ATOM   1139  CA  PHE A 204      15.718  10.319   4.985  1.00  1.00
ATOM   1140  C   PHE A 204      16.150   9.733   6.330  1.00  1.00
ATOM   1141  O   PHE A 204      16.587   8.576   6.302  1.00  0.00
ATOM   1142  CB  PHE A 204      14.320   9.783   4.644  1.00  0.00
ATOM   1143  CG  PHE A 204      13.614  10.492   3.525  1.00  0.00
ATOM   1144  CD1 PHE A 204      13.824  10.128   2.186  1.00  0.00
ATOM   1145  CD2 PHE A 204      12.737  11.539   3.829  1.00  0.00
ATOM   1146  CE1 PHE A 204      13.147  10.806   1.168  1.00  0.00
ATOM   1147  CE2 PHE A 204      12.042  12.215   2.807  1.00  0.00
ATOM   1148  CZ  PHE A 204      12.254  11.843   1.458  1.00  0.00
ATOM   1149  N   GLY A 205      15.997  10.495   7.409  1.00  1.00
ATOM   1150  CA  GLY A 205      16.367   9.864   8.724  1.00  1.00
ATOM   1151  C   GLY A 205      15.997  10.802   9.875  1.00  1.00
ATOM   1152  O   GLY A 205      15.320  11.826   9.684  1.00  1.00
ATOM   1153  N   PHE A 206      16.473  10.412  11.039  1.00  1.00
ATOM   1154  CA  PHE A 206      16.337  11.110  12.323  1.00  1.00
ATOM   1155  C   PHE A 206      17.739  11.385  12.907  1.00  1.00
ATOM   1156  O   PHE A 206      18.704  10.624  12.743  1.00  1.00
ATOM   1157  CB  PHE A 206      15.542  10.272  13.329  1.00  1.00
ATOM   1158  CG  PHE A 206      14.202   9.845  12.801  1.00  1.00
ATOM   1159  CD1 PHE A 206      14.093   8.628  12.102  1.00  1.00
ATOM   1160  CD2 PHE A 206      13.083  10.634  13.006  1.00  1.00
ATOM   1161  CE1 PHE A 206      12.875   8.240  11.590  1.00  1.00
ATOM   1162  CE2 PHE A 206      11.838  10.228  12.492  1.00  1.00
ATOM   1163  CZ  PHE A 206      11.735   9.035  11.775  1.00  1.00
ATOM   1164  N   SER A 207      17.867  12.480  13.635  1.00  1.00
ATOM   1165  CA  SER A 207      19.095  12.904  14.313  1.00  1.00
ATOM   1166  C   SER A 207      18.711  13.478  15.680  1.00  1.00
ATOM   1167  O   SER A 207      17.678  14.147  15.726  1.00  1.00
ATOM   1168  CB  SER A 207      19.901  13.896  13.485  1.00  1.00
ATOM   1169  OG  SER A 207      21.018  14.325  14.254  1.00  1.00
ATOM   1170  N   ALA A 208      19.479  13.213  16.712  1.00  1.00
ATOM   1171  CA  ALA A 208      19.265  13.736  18.083  1.00  1.00
ATOM   1172  C   ALA A 208      20.647  14.147  18.651  1.00  2.00
ATOM   1173  O   ALA A 208      21.677  13.603  18.192  1.00  1.00
ATOM   1174  CB  ALA A 208      18.573  12.777  19.004  1.00  1.00
ATOM   1175  N   SER A 209      20.664  15.120  19.574  1.00  2.00
ATOM   1176  CA  SER A 209      21.950  15.568  20.148  1.00  1.00
ATOM   1177  C   SER A 209      21.737  15.999  21.596  1.00  1.00
ATOM   1178  O   SER A 209      20.599  16.144  22.030  1.00  1.00
ATOM   1179  CB  SER A 209      22.545  16.693  19.310  1.00  1.00
ATOM   1180  OG  SER A 209      21.646  17.796  19.345  1.00  1.00
ATOM   1181  N   GLY A 210      22.829  16.148  22.302  1.00  1.00
ATOM   1182  CA  GLY A 210      22.933  16.576  23.716  1.00  1.00
ATOM   1183  C   GLY A 210      24.234  17.376  23.886  1.00  1.00
ATOM   1184  O   GLY A 210      24.983  17.574  22.906  1.00  1.00
ATOM   1185  N   SER A 211      24.488  17.873  25.082  1.00  1.00
ATOM   1186  CA  SER A 211      25.710  18.651  25.372  1.00  1.00
ATOM   1187  C   SER A 211      26.251  18.114  26.702  1.00  1.00
ATOM   1188  O   SER A 211      25.903  16.990  27.110  1.00  2.00
ATOM   1189  CB  SER A 211      25.429  20.137  25.380  1.00  1.00
ATOM   1190  OG  SER A 211      24.443  20.550  26.317  1.00  1.00
ATOM   1191  N   LEU A 212      27.098  18.881  27.369  1.00  1.00
ATOM   1192  CA  LEU A 212      27.589  18.440  28.729  1.00  2.00
ATOM   1193  C   LEU A 212      26.492  18.495  29.689  1.00  2.00
ATOM   1194  O   LEU A 212      26.380  17.529  30.431  1.00  2.00
ATOM   1195  CB  LEU A 212      28.850  19.268  29.168  1.00  1.00
ATOM   1196  CG  LEU A 212      29.737  18.953  30.367  1.00  1.00
ATOM   1197  CD1 LEU A 212      30.884  19.948  30.525  1.00  1.00
ATOM   1198  CD2 LEU A 212      28.958  19.006  31.680  1.00  1.00
ATOM   1199  N   GLY A 213      25.671  19.522  29.809  1.00  2.00
ATOM   1200  CA  GLY A 213      24.692  19.561  30.913  1.00  2.00
ATOM   1201  C   GLY A 213      23.407  19.053  30.458  1.00  2.00
ATOM   1202  O   GLY A 213      22.534  18.645  31.250  1.00  2.00
ATOM   1203  N   GLY A 214      23.173  19.163  29.154  1.00  1.00
ATOM   1204  CA  GLY A 214      21.871  18.778  28.559  1.00  1.00
ATOM   1205  C   GLY A 214      21.892  17.369  27.966  1.00  1.00
ATOM   1206  O   GLY A 214      22.555  17.113  26.937  1.00  1.00
ATOM   1207  N   ARG A 215      21.181  16.429  28.584  1.00  1.00
ATOM   1208  CA  ARG A 215      21.098  15.024  28.142  1.00  1.00
ATOM   1209  C   ARG A 215      19.763  14.409  28.544  1.00  1.00
ATOM   1210  O   ARG A 215      19.241  14.747  29.633  1.00  1.00
ATOM   1211  CB  ARG A 215      22.242  14.142  28.678  1.00  1.00
ATOM   1212  CG  ARG A 215      23.623  14.768  28.617  1.00  1.00
ATOM   1213  CD  ARG A 215      24.705  13.791  28.968  1.00  1.00
ATOM   1214  NE  ARG A 215      25.900  14.533  29.303  1.00  1.00
ATOM   1215  CZ  ARG A 215      27.008  14.073  29.904  1.00  1.00
ATOM   1216  NH1 ARG A 215      27.189  12.809  30.253  1.00  1.00
ATOM   1217  NH2 ARG A 215      27.953  14.979  30.198  1.00  1.00
ATOM   1218  N   GLN A 216      19.242  13.543  27.677  1.00  1.00
ATOM   1219  CA  GLN A 216      17.948  12.845  27.915  1.00  1.00
ATOM   1220  C   GLN A 216      17.862  11.628  26.987  1.00  1.00
ATOM   1221  O   GLN A 216      18.674  11.605  26.041  1.00  1.00
ATOM   1222  CB  GLN A 216      16.691  13.687  27.721  1.00  1.00
ATOM   1223  CG  GLN A 216      16.414  14.044  26.264  1.00  1.00
ATOM   1224  CD  GLN A 216      15.373  15.119  26.050  1.00  1.00
ATOM   1225  OE1 GLN A 216      15.392  15.891  25.072  1.00  1.00
ATOM   1226  NE2 GLN A 216      14.432  15.196  26.979  1.00  1.00
ATOM   1227  N   ILE A 217      16.944  10.714  27.243  1.00  1.00
ATOM   1228  CA  ILE A 217      16.785   9.529  26.367  1.00  1.00
ATOM   1229  C   ILE A 217      16.020   9.940  25.100  1.00  1.00
ATOM   1230  O   ILE A 217      15.072  10.729  25.202  1.00  1.00
ATOM   1231  CB  ILE A 217      16.101   8.349  27.118  1.00  1.00
ATOM   1232  CG1 ILE A 217      17.041   7.874  28.256  1.00  2.00
ATOM   1233  CG2 ILE A 217      15.764   7.187  26.159  1.00  2.00
ATOM   1234  CD1 ILE A 217      16.339   7.181  29.458  1.00  2.00
ATOM   1235  N   HIS A 218      16.459   9.432  23.964  1.00  1.00
ATOM   1236  CA  HIS A 218      15.902   9.720  22.627  1.00  1.00
ATOM   1237  C   HIS A 218      15.669   8.397  21.895  1.00  1.00
ATOM   1238  O   HIS A 218      16.624   7.766  21.422  1.00  1.00
ATOM   1239  CB  HIS A 218      16.798  10.628  21.751  1.00  1.00
ATOM   1240  CG  HIS A 218      17.088  12.021  22.223  1.00  1.00
ATOM   1241  ND1 HIS A 218      18.232  12.402  22.914  1.00  1.00
ATOM   1242  CD2 HIS A 218      16.350  13.162  22.085  1.00  1.00
ATOM   1243  CE1 HIS A 218      18.198  13.703  23.180  1.00  1.00
ATOM   1244  NE2 HIS A 218      17.069  14.184  22.678  1.00  2.00
ATOM   1245  N   LEU A 219      14.419   7.976  21.791  1.00  1.00
ATOM   1246  CA  LEU A 219      14.028   6.731  21.141  1.00  1.00
ATOM   1247  C   LEU A 219      13.171   6.891  19.885  1.00  1.00
ATOM   1248  O   LEU A 219      12.348   7.796  19.721  1.00  2.00
ATOM   1249  CB  LEU A 219      13.277   5.890  22.196  1.00  1.00
ATOM   1250  CG  LEU A 219      13.999   5.470  23.466  1.00  1.00
ATOM   1251  CD1 LEU A 219      13.033   4.840  24.469  1.00  1.00
ATOM   1252  CD2 LEU A 219      15.075   4.423  23.182  1.00  1.00
ATOM   1253  N   ILE A 220      13.384   5.979  18.968  1.00  1.00
ATOM   1254  CA  ILE A 220      12.653   5.853  17.697  1.00  1.00
ATOM   1255  C   ILE A 220      12.009   4.458  17.857  1.00  2.00
ATOM   1256  O   ILE A 220      12.773   3.490  18.056  1.00  2.00
ATOM   1257  CB  ILE A 220      13.490   6.033  16.414  1.00  1.00
ATOM   1258  CG1 ILE A 220      14.235   7.386  16.464  1.00  1.00
ATOM   1259  CG2 ILE A 220      12.615   5.851  15.126  1.00  1.00
ATOM   1260  CD1 ILE A 220      13.348   8.652  16.341  1.00  2.00
ATOM   1261  N   ARG A 221      10.678   4.428  17.818  1.00  2.00
ATOM   1262  CA  ARG A 221      10.001   3.132  18.005  1.00  1.00
ATOM   1263  C   ARG A 221       9.504   2.505  16.721  1.00  1.00
ATOM   1264  O   ARG A 221       9.525   1.257  16.672  1.00  2.00
ATOM   1265  CB  ARG A 221       8.926   3.292  19.064  1.00  1.00
ATOM   1266  CG  ARG A 221       9.579   4.061  20.235  1.00  2.00
ATOM   1267  CD  ARG A 221       8.452   4.813  20.902  1.00  3.00
ATOM   1268  NE  ARG A 221       7.582   3.825  21.539  1.00  3.00
ATOM   1269  CZ  ARG A 221       7.819   3.401  22.797  1.00  3.00
ATOM   1270  NH1 ARG A 221       8.793   3.860  23.589  1.00  3.00
ATOM   1271  NH2 ARG A 221       7.021   2.412  23.216  1.00  4.00
ATOM   1272  N   SER A 222       9.128   3.334  15.752  1.00  1.00
ATOM   1273  CA  SER A 222       8.648   2.781  14.467  1.00  1.00
ATOM   1274  C   SER A 222       8.687   3.835  13.365  1.00  1.00
ATOM   1275  O   SER A 222       8.780   5.047  13.596  1.00  1.00
ATOM   1276  CB  SER A 222       7.231   2.262  14.684  1.00  1.00
ATOM   1277  OG  SER A 222       6.410   3.322  15.140  1.00  1.00
ATOM   1278  N   TRP A 223       8.571   3.364  12.127  1.00  1.00
ATOM   1279  CA  TRP A 223       8.633   4.321  11.004  1.00  1.00
ATOM   1280  C   TRP A 223       8.109   3.594   9.772  1.00  1.00
ATOM   1281  O   TRP A 223       8.549   2.467   9.474  1.00  0.00
ATOM   1282  CB  TRP A 223      10.088   4.835  10.950  1.00  1.00
ATOM   1283  CG  TRP A 223      10.377   5.816   9.861  1.00  1.00
ATOM   1284  CD1 TRP A 223       9.494   6.724   9.329  1.00  1.00
ATOM   1285  CD2 TRP A 223      11.601   5.997   9.130  1.00  1.00
ATOM   1286  NE1 TRP A 223      10.077   7.446   8.311  1.00  1.00
ATOM   1287  CE2 TRP A 223      11.369   7.021   8.170  1.00  1.00
ATOM   1288  CE3 TRP A 223      12.858   5.404   9.196  1.00  1.00
ATOM   1289  CZ2 TRP A 223      12.356   7.465   7.291  1.00  1.00
ATOM   1290  CZ3 TRP A 223      13.845   5.838   8.327  1.00  0.00
ATOM   1291  CH2 TRP A 223      13.598   6.843   7.388  1.00  1.00
ATOM   1292  N   SER A 224       7.149   4.271   9.139  1.00  1.00
ATOM   1293  CA  SER A 224       6.567   3.705   7.884  1.00  1.00
ATOM   1294  C   SER A 224       6.729   4.841   6.872  1.00  0.00
ATOM   1295  O   SER A 224       6.697   6.012   7.304  1.00  0.00
ATOM   1296  CB  SER A 224       5.218   3.055   8.029  1.00  1.00
ATOM   1297  OG  SER A 224       4.325   3.929   8.694  1.00  1.00
ATOM   1298  N   PHE A 225       6.971   4.495   5.615  1.00  1.00
ATOM   1299  CA  PHE A 225       7.210   5.548   4.597  1.00  1.00
ATOM   1300  C   PHE A 225       6.742   5.106   3.216  1.00  0.00
ATOM   1301  O   PHE A 225       6.891   3.919   2.896  1.00  1.00
ATOM   1302  CB  PHE A 225       8.730   5.856   4.559  1.00  0.00
ATOM   1303  CG  PHE A 225       9.150   6.834   3.496  1.00  0.00
ATOM   1304  CD1 PHE A 225       9.376   6.400   2.177  1.00  0.00
ATOM   1305  CD2 PHE A 225       9.300   8.186   3.813  1.00  0.00
ATOM   1306  CE1 PHE A 225       9.725   7.323   1.174  1.00  0.00
ATOM   1307  CE2 PHE A 225       9.619   9.120   2.841  1.00  0.00
ATOM   1308  CZ  PHE A 225       9.846   8.676   1.527  1.00  0.00
ATOM   1309  N   THR A 226       6.263   6.047   2.433  1.00  1.00
ATOM   1310  CA  THR A 226       5.827   5.783   1.047  1.00  1.00
ATOM   1311  C   THR A 226       6.011   7.118   0.293  1.00  1.00
ATOM   1312  O   THR A 226       5.617   8.176   0.822  1.00  1.00
ATOM   1313  CB  THR A 226       4.365   5.244   0.826  1.00  1.00
ATOM   1314  OG1 THR A 226       4.155   4.105   1.730  1.00  0.00
ATOM   1315  CG2 THR A 226       4.059   4.881  -0.649  1.00  0.00
ATOM   1316  N   SER A 227       6.619   6.982  -0.875  1.00  0.00
ATOM   1317  CA  SER A 227       6.802   8.193  -1.704  1.00  1.00
ATOM   1318  C   SER A 227       6.423   7.716  -3.110  1.00  1.00
ATOM   1319  O   SER A 227       6.712   6.536  -3.399  1.00  1.00
ATOM   1320  CB  SER A 227       8.194   8.770  -1.691  1.00  1.00
ATOM   1321  OG  SER A 227       9.163   7.913  -2.257  1.00  1.00
ATOM   1322  N   THR A 228       5.793   8.587  -3.875  1.00  1.00
ATOM   1323  CA  THR A 228       5.406   8.217  -5.258  1.00  1.00
ATOM   1324  C   THR A 228       5.808   9.390  -6.152  1.00  1.00
ATOM   1325  O   THR A 228       5.521  10.558  -5.813  1.00  1.00
ATOM   1326  CB  THR A 228       3.922   7.753  -5.360  1.00  1.00
ATOM   1327  OG1 THR A 228       3.820   6.612  -4.444  1.00  1.00
ATOM   1328  CG2 THR A 228       3.467   7.350  -6.764  1.00  1.00
ATOM   1329  N   LEU A 229       6.542   9.045  -7.200  1.00  1.00
ATOM   1330  CA  LEU A 229       7.048   9.969  -8.206  1.00  1.00
ATOM   1331  C   LEU A 229       6.332   9.705  -9.538  1.00  1.00
ATOM   1332  O   LEU A 229       6.455   8.561 -10.022  1.00  2.00
ATOM   1333  CB  LEU A 229       8.560   9.834  -8.467  1.00  2.00
ATOM   1334  CG  LEU A 229       9.072  10.663  -9.660  1.00  1.00
ATOM   1335  CD1 LEU A 229       8.921  12.156  -9.381  1.00  1.00
ATOM   1336  CD2 LEU A 229      10.554  10.399  -9.895  1.00  1.00
ATOM   1337  N   ILE A 230       5.666  10.734 -10.038  1.00  2.00
ATOM   1338  CA  ILE A 230       4.989  10.530 -11.321  1.00  2.00
ATOM   1339  C   ILE A 230       6.072  10.495 -12.417  1.00  3.00
ATOM   1340  O   ILE A 230       6.794  11.461 -12.656  1.00  3.00
ATOM   1341  CB  ILE A 230       3.942  11.572 -11.799  1.00  2.00
ATOM   1342  CG1 ILE A 230       2.746  11.636 -10.837  1.00  2.00
ATOM   1343  CG2 ILE A 230       3.489  11.213 -13.255  1.00  2.00
ATOM   1344  CD1 ILE A 230       2.006  10.277 -10.709  1.00  3.00
ATOM   1345  N   THR A 231       6.093   9.330 -13.017  1.00  3.00
ATOM   1346  CA  THR A 231       6.981   9.012 -14.145  1.00  4.00
ATOM   1347  C   THR A 231       5.914   8.693 -15.220  1.00  5.00
ATOM   1348  O   THR A 231       4.874   8.084 -14.870  1.00  5.00
ATOM   1349  CB  THR A 231       8.030   7.861 -14.052  1.00  4.00
ATOM   1350  OG1 THR A 231       7.307   6.581 -14.150  1.00  5.00
ATOM   1351  CG2 THR A 231       8.930   7.883 -12.802  1.00  4.00
ATOM   1352  N   THR A 232       6.235   9.160 -16.418  1.00  5.00
ATOM   1353  CA  THR A 232       5.232   8.895 -17.500  1.00  5.00
ATOM   1354  C   THR A 232       5.885   8.993 -18.870  1.00  5.00
ATOM   1355  O   THR A 232       6.899   8.224 -18.944  1.00  6.00
ATOM   1356  CB  THR A 232       3.961   9.766 -17.188  1.00  5.00
ATOM   1357  OG1 THR A 232       2.897   9.162 -17.999  1.00  5.00
ATOM   1358  CG2 THR A 232       4.136  11.275 -17.390  1.00  5.00
TER    1359      THR A 232 
CONECT  331 1096
CONECT  338 1103
CONECT  347 1112
CONECT  361 1123
CONECT  368 1130
CONECT  379 1139
CONECT  386 1150
CONECT  390 1154
CONECT  398 1165
CONECT  404 1171
CONECT  409 1176
CONECT  415 1182
CONECT  422 1186
CONECT  426 1192
CONECT  434 1204
CONECT  446 1208
CONECT  455 1219
CONECT  464 1228
CONECT  471 1236
CONECT  479 1246
CONECT  486 1254
CONECT  494 1262
CONECT  502 1273
CONECT  508 1279
CONECT  522 1293
CONECT  528 1299
CONECT  539 1310
CONECT  546 1317
CONECT  552 1323
CONECT  561 1330
CONECT  569 1338
CONECT  578 1346
CONECT  584 1353
