# Supplementary material for: Detection of circular permutations by Protein Language Models
Source: Comput Struct Biotechnol J. 2024 Dec 30;27:214–20. doi: 10.1016/j.csbj.2024.12.029 (PMC11757225; doi:10.1016/j.csbj.2024.12.029)
Supplement: Supplementary file 1 — Supplementary material [file mmc1.zip › Original_results/2PEL_3CNA/ICARUS/2pel_and_3cna/2pel_on_3cna/intermediate/alignments_level_2_5_PUs/ali_2pel_3_199_232-on-Hc0T96yhYs/Hc0T96yhYs.kcode]

#=====================================================================
#Top 1 family codes for 1/1 top hits with query: Hc0T96yhYs [0.0.0.0]
#=====================================================================
0.0.0.0		1
