# Supplementary material for: Detection of circular permutations by Protein Language Models
Source: Comput Struct Biotechnol J. 2024 Dec 30;27:214–20. doi: 10.1016/j.csbj.2024.12.029 (PMC11757225; doi:10.1016/j.csbj.2024.12.029)
Supplement: Supplementary file 1 — Supplementary material [file mmc1.zip › Original_results/2PEL_3CNA/ICARUS/2pel_and_3cna/2pel_on_3cna/intermediate/alignments_level_2_5_PUs/ali_2pel_3_1_52-on-3cna/2pel_3_1_52_3cna.kpairs]

#===============================================================================
#Query In:     3cna
#Target In:    2pel_3_1_52
#Query chain:  A
#Target chain: A
#Query Out:    3cna_query.pdb
#Target Out:   2pel_3_1_52_3cna.pdb
#Kscore:         35.41
#Gscore:         40.45
#Jscore:        0.3190
#Mscore:        0.8448
#Tscore:        0.8095
#Nquery:      237
#Ntarget:     52
#Nsegments:   1
#Ncolumns:    238
#Ncover:      58
#Naligned:    51
#Nmatched:    51
#Nanchor:     47
#Nidentity:   20 (39.22!)
#RMSD-aligned: 1.58
#RMSD-matched: 1.58
#RMSD-anchor:  1.21
#MaxDist:      4.81
#Contact:      7.00
#Alignment  (X + Gap): 51 + 187 = 238
#Identities (@ matched + # unmatched): 20 + 0 = 20
#Others     (* matched + $ unmatched): 31 + 0 = 31
#Tmatrix (Target Out = Tmatrix * Target In):
# 0.065314 0.997730 -0.016390 18.176712
# -0.108714 0.023442 0.993797 3.457712
# 0.991925 -0.063127 0.109998 13.235470
# 0.000000 0.000000 0.000000 1.000000
#===============================================================================
#  Posn   Dist  K-Score  G-Score  SegID   Query        Target
#===============================================================================
    1    -1.00   0.0000   0.0000    0   A:1:ALA        -         -
    2    -1.00   0.0000   0.0000    0   A:2:ASP        -         -
    3    -1.00   0.0000   0.0000    0   A:3:THR        -         -
    4    -1.00   0.0000   0.0000    0   A:4:ILE        -         -
    5    -1.00   0.0000   0.0000    0   A:5:VAL        -         -
    6    -1.00   0.0000   0.0000    0   A:6:ALA        -         -
    7    -1.00   0.0000   0.0000    0   A:7:VAL        -         -
    8    -1.00   0.0000   0.0000    0   A:8:GLU        -         -
    9    -1.00   0.0000   0.0000    0   A:9:LEU        -         -
   10    -1.00   0.0000   0.0000    0   A:10:ASP       -         -
   11    -1.00   0.0000   0.0000    0   A:11:THR       -         -
   12    -1.00   0.0000   0.0000    0   A:12:TYR       -         -
   13    -1.00   0.0000   0.0000    0   A:13:PRO       -         -
   14    -1.00   0.0000   0.0000    0   A:14:ASN       -         -
   15    -1.00   0.0000   0.0000    0   A:15:THR       -         -
   16    -1.00   0.0000   0.0000    0   A:16:ASP       -         -
   17    -1.00   0.0000   0.0000    0   A:17:ILE       -         -
   18    -1.00   0.0000   0.0000    0   A:18:GLY       -         -
   19    -1.00   0.0000   0.0000    0   A:19:ASP       -         -
   20    -1.00   0.0000   0.0000    0   A:20:PRO       -         -
   21    -1.00   0.0000   0.0000    0   A:21:SER       -         -
   22    -1.00   0.0000   0.0000    0   A:22:TYR       -         -
   23    -1.00   0.0000   0.0000    0   A:23:PRO       -         -
   24    -1.00   0.0000   0.0000    0   A:24:HIS       -         -
   25    -1.00   0.0000   0.0000    0   A:25:ILE       -         -
   26    -1.00   0.0000   0.0000    0   A:26:GLY       -         -
   27    -1.00   0.0000   0.0000    0   A:27:ILE       -         -
   28    -1.00   0.0000   0.0000    0   A:28:ASP       -         -
   29    -1.00   0.0000   0.0000    0   A:29:ILE       -         -
   30    -1.00   0.0000   0.0000    0   A:30:LYS       -         -
   31    -1.00   0.0000   0.0000    0   A:31:SER       -         -
   32    -1.00   0.0000   0.0000    0   A:32:VAL       -         -
   33    -1.00   0.0000   0.0000    0   A:33:ARG       -         -
   34    -1.00   0.0000   0.0000    0   A:34:SER       -         -
   35    -1.00   0.0000   0.0000    0   A:35:LYS       -         -
   36    -1.00   0.0000   0.0000    0   A:36:LYS       -         -
   37    -1.00   0.0000   0.0000    0   A:37:THR       -         -
   38    -1.00   0.0000   0.0000    0   A:38:ALA       -         -
   39    -1.00   0.0000   0.0000    0   A:39:LYS       -         -
   40    -1.00   0.0000   0.0000    0   A:40:TRP       -         -
   41    -1.00   0.0000   0.0000    0   A:41:ASN       -         -
   42    -1.00   0.0000   0.0000    0   A:42:MET       -         -
   43    -1.00   0.0000   0.0000    0   A:43:GLN       -         -
   44    -1.00   0.0000   0.0000    0   A:44:ASP       -         -
   45    -1.00   0.0000   0.0000    0   A:45:GLY       -         -
   46    -1.00   0.0000   0.0000    0   A:46:LYS       -         -
   47    -1.00   0.0000   0.0000    0   A:47:VAL       -         -
   48    -1.00   0.0000   0.0000    0   A:48:GLY       -         -
   49    -1.00   0.0000   0.0000    0   A:49:THR       -         -
   50    -1.00   0.0000   0.0000    0   A:50:ALA       -         -
   51    -1.00   0.0000   0.0000    0   A:51:HIS       -         -
   52    -1.00   0.0000   0.0000    0   A:52:ILE       -         -
   53    -1.00   0.0000   0.0000    0   A:53:ILE       -         -
   54    -1.00   0.0000   0.0000    0   A:54:TYR       -         -
   55    -1.00   0.0000   0.0000    0   A:55:ASN       -         -
   56    -1.00   0.0000   0.0000    0   A:56:SER       -         -
   57    -1.00   0.0000   0.0000    0   A:57:VAL       -         -
   58    -1.00   0.0000   0.0000    0   A:58:ASP       -         -
   59    -1.00   0.0000   0.0000    0   A:59:LYS       -         -
   60    -1.00   0.0000   0.0000    0   A:60:ARG       -         -
   61    -1.00   0.0000   0.0000    0   A:61:LEU       -         -
   62    -1.00   0.0000   0.0000    0   A:62:SER       -         -
   63    -1.00   0.0000   0.0000    0   A:63:ALA       -         -
   64    -1.00   0.0000   0.0000    0   A:64:VAL       -         -
   65    -1.00   0.0000   0.0000    0   A:65:VAL       -         -
   66    -1.00   0.0000   0.0000    0   A:66:SER       -         -
   67    -1.00   0.0000   0.0000    0   A:67:TYR       -         -
   68    -1.00   0.0000   0.0000    0   A:68:PRO       -         -
   69    -1.00   0.0000   0.0000    0   A:69:ASN       -         -
   70    -1.00   0.0000   0.0000    0   A:70:ALA       -         -
   71    -1.00   0.0000   0.0000    0   A:71:ASP       -         -
   72    -1.00   0.0000   0.0000    0   A:72:ALA       -         -
   73    -1.00   0.0000   0.0000    0   A:73:THR       -         -
   74    -1.00   0.0000   0.0000    0   A:74:SER       -         -
   75    -1.00   0.0000   0.0000    0   A:75:VAL       -         -
   76    -1.00   0.0000   0.0000    0   A:76:SER       -         -
   77    -1.00   0.0000   0.0000    0   A:77:TYR       -         -
   78    -1.00   0.0000   0.0000    0   A:78:ASP       -         -
   79    -1.00   0.0000   0.0000    0   A:79:VAL       -         -
   80    -1.00   0.0000   0.0000    0   A:80:ASP       -         -
   81    -1.00   0.0000   0.0000    0   A:81:LEU       -         -
   82    -1.00   0.0000   0.0000    0   A:82:ASN       -         -
   83    -1.00   0.0000   0.0000    0   A:83:ASP       -         -
   84    -1.00   0.0000   0.0000    0   A:84:VAL       -         -
   85    -1.00   0.0000   0.0000    0   A:85:LEU       -         -
   86    -1.00   0.0000   0.0000    0   A:86:PRO       -         -
   87    -1.00   0.0000   0.0000    0   A:87:GLU       -         -
   88    -1.00   0.0000   0.0000    0   A:88:TRP       -         -
   89    -1.00   0.0000   0.0000    0   A:89:VAL       -         -
   90    -1.00   0.0000   0.0000    0   A:90:ARG       -         -
   91    -1.00   0.0000   0.0000    0   A:91:VAL       -         -
   92    -1.00   0.0000   0.0000    0   A:92:GLY       -         -
   93    -1.00   0.0000   0.0000    0   A:93:LEU       -         -
   94    -1.00   0.0000   0.0000    0   A:94:SER       -         -
   95    -1.00   0.0000   0.0000    0   A:95:ALA       -         -
   96    -1.00   0.0000   0.0000    0   A:96:SER       -         -
   97    -1.00   0.0000   0.0000    0   A:97:THR       -         -
   98    -1.00   0.0000   0.0000    0   A:98:GLY       -         -
   99    -1.00   0.0000   0.0000    0   A:99:LEU       -         -
  100    -1.00   0.0000   0.0000    0   A:100:TYR      -         -
  101    -1.00   0.0000   0.0000    0   A:101:LYS      -         -
  102    -1.00   0.0000   0.0000    0   A:102:GLU      -         -
  103    -1.00   0.0000   0.0000    0   A:103:THR      -         -
  104    -1.00   0.0000   0.0000    0   A:104:ASN      -         -
  105    -1.00   0.0000   0.0000    0   A:105:THR      -         -
  106    -1.00   0.0000   0.0000    0   A:106:ILE      -         -
  107    -1.00   0.0000   0.0000    0   A:107:LEU      -         -
  108    -1.00   0.0000   0.0000    0   A:108:SER      -         -
  109    -1.00   0.0000   0.0000    0   A:109:TRP      -         -
  110    -1.00   0.0000   0.0000    0   A:110:SER      -         -
  111    -1.00   0.0000   0.0000    0   A:111:PHE      -         -
  112    -1.00   0.0000   0.0000    0   A:112:THR      -         -
  113    -1.00   0.0000   0.0000    0   A:113:SER      -         -
  114    -1.00   0.0000   0.0000    0   A:114:LYS      -         -
  115    -1.00   0.0000   0.0000    0   A:115:LEU      -         -
  116    -1.00   0.0000   0.0000    0   A:116:LYS      -         -
  117    -1.00   0.0000   0.0000    0   A:117:SER      -         -
  118    -1.00   0.0000   0.0000    0   A:118:ASN      -         -
  119    -1.00   0.0000   0.0000    0   A:119:SER      -         -
  120    -1.00   0.0000   0.0000    0   A:120:THR      -         -
  121    -1.00   0.0000   0.0000    0   A:121:HIS      -         -
  122    -1.00   0.0000   0.0000    0   A:122:GLN      -         -
  123     1.00   0.9723   0.8793    1   A:123:THR    A:1:ALA     *
  124     0.69   0.9051   0.9419    1   A:124:ASP    A:2:GLU     *
  125     0.36   0.7717   0.9834    1   A:125:ALA    A:3:THR     *
  126     0.61   0.9217   0.9538    1   A:126:LEU    A:4:VAL     *
  127     1.04   0.8915   0.8701    1   A:127:HIS    A:5:SER     *
  128     1.05   0.7222   0.8685    1   A:128:PHE    A:6:PHE     @
  129     1.57   0.8895   0.7292    1   A:129:MET    A:7:ASN     *
  130     0.92   0.7432   0.8981    1   A:130:PHE    A:8:PHE     @
  131     2.31   0.3960   0.5059    1   A:131:ASN    A:9:ASN     @
  132     1.35   0.4251   0.7912    1   A:132:GLN    A:10:SER    *
  133     1.00   0.5076   0.8798    1   A:133:PHE    A:11:PHE    @
  134     1.45   0.6005   0.7646    1   A:134:SER    A:12:SER    @
  135     1.57   0.8887   0.7299    1   A:135:LYS    A:13:GLU    *
  136     1.47   0.4053   0.7601    1   A:136:ASP    A:14:GLY    *
  137     1.93   0.1455   0.6228    1   A:137:GLN    A:15:ASN    *
  138     1.61   0.1931   0.7185    1   A:138:LYS    A:16:PRO    *
  139     0.81   0.8807   0.9200    1   A:139:ASP    A:17:ALA    *
  140     0.36   0.7354   0.9836    1   A:140:LEU    A:18:ILE    *
  141     0.63   0.6545   0.9513    1   A:141:ILE    A:19:ASN    *
  142     0.34   0.8420   0.9855    1   A:142:LEU    A:20:PHE    *
  143     0.79   0.8983   0.9226    1   A:143:GLN    A:21:GLN    @
  144     0.55   0.9419   0.9620    1   A:144:GLY    A:22:GLY    @
  145     0.21   0.8146   0.9945    1   A:145:ASP    A:23:ASP    @
  146     0.89   0.8435   0.9029    1   A:146:ALA    A:24:VAL    *
  147     1.46   0.7814   0.7626    1   A:147:THR    A:25:THR    @
  148     1.63   0.2774   0.7119    1   A:148:THR    A:26:VAL    *
  149     3.45   0.0036   0.2191    0   A:149:GLY    A:27:LEU    *
  150     2.80   0.0368   0.3686    1   A:150:THR    A:28:SER    *
  151     1.26   0.3889   0.8159    1   A:151:ASP    A:29:ASN    *
  152     0.84   0.6418   0.9138    1   A:152:GLY    A:30:GLY    @
  153     0.61   0.7378   0.9543    1   A:153:ASN    A:31:ASN    @
  154     1.12   0.8431   0.8528    1   A:154:LEU    A:32:ILE    *
  155     1.13   0.8996   0.8494    1   A:155:GLU    A:33:GLN    *
  156     1.15   0.8313   0.8438    1   A:156:LEU    A:34:LEU    @
  157     0.80   0.6887   0.9210    1   A:157:THR    A:35:THR    @
  158     0.90   0.2488   0.9016    1   A:158:ARG    A:36:ASN    *
  159     3.81   0.0239   0.1576    0   A:159:VAL    A:37:LEU    *
  160    -1.00   0.0000   0.0000    0   A:160:SER      -         -
  161    -1.00   0.0000   0.0000    0   A:161:SER      -         -
  162    -1.00   0.0000   0.0000    0   A:162:ASN      -         -
  163    -1.00   0.0000   0.0000    0   A:163:GLY      -         -
  164    -1.00   0.0000   0.0000    0   A:164:SER      -         -
  165    -1.00   0.0000   0.0000    0   A:165:PRO      -         -
  166     3.00   0.0121   0.3161    0   A:166:GLU    A:38:ASN    *
  167     4.81   0.0101   0.0521    0   A:167:GLY    A:39:LYS    *
  168    -1.00   0.0000   0.0000    0     -          A:40:VAL    -
  169     2.81   0.1720   0.3661    1   A:168:SER    A:41:ASN    *
  170     1.01   0.3967   0.8771    1   A:169:SER    A:42:SER    @
  171     0.26   0.6912   0.9917    1   A:170:VAL    A:43:VAL    @
  172     0.38   0.8462   0.9815    1   A:171:GLY    A:44:GLY    @
  173     0.97   0.8983   0.8867    1   A:172:ARG    A:45:ARG    @
  174     1.06   0.8552   0.8673    1   A:173:ALA    A:46:VAL    *
  175     1.08   0.8699   0.8620    1   A:174:LEU    A:47:LEU    @
  176     1.38   0.7748   0.7836    1   A:175:PHE    A:48:TYR    *
  177     1.22   0.7198   0.8267    1   A:176:TYR    A:49:ALA    *
  178     0.61   0.8855   0.9533    1   A:177:ALA    A:50:MET    *
  179     0.87   0.6406   0.9080    1   A:178:PRO    A:51:PRO    @
  180     0.32   0.7875   0.9870    1   A:179:VAL    A:52:VAL    @
  181    -1.00   0.0000   0.0000    0   A:180:HIS      -         -
  182    -1.00   0.0000   0.0000    0   A:181:ILE      -         -
  183    -1.00   0.0000   0.0000    0   A:182:TRP      -         -
  184    -1.00   0.0000   0.0000    0   A:183:GLU      -         -
  185    -1.00   0.0000   0.0000    0   A:184:SER      -         -
  186    -1.00   0.0000   0.0000    0   A:185:SER      -         -
  187    -1.00   0.0000   0.0000    0   A:186:ALA      -         -
  188    -1.00   0.0000   0.0000    0   A:187:ALA      -         -
  189    -1.00   0.0000   0.0000    0   A:188:THR      -         -
  190    -1.00   0.0000   0.0000    0   A:189:VAL      -         -
  191    -1.00   0.0000   0.0000    0   A:190:SER      -         -
  192    -1.00   0.0000   0.0000    0   A:191:PHE      -         -
  193    -1.00   0.0000   0.0000    0   A:192:GLU      -         -
  194    -1.00   0.0000   0.0000    0   A:193:ALA      -         -
  195    -1.00   0.0000   0.0000    0   A:194:THR      -         -
  196    -1.00   0.0000   0.0000    0   A:195:PHE      -         -
  197    -1.00   0.0000   0.0000    0   A:196:ALA      -         -
  198    -1.00   0.0000   0.0000    0   A:197:PHE      -         -
  199    -1.00   0.0000   0.0000    0   A:198:LEU      -         -
  200    -1.00   0.0000   0.0000    0   A:199:ILE      -         -
  201    -1.00   0.0000   0.0000    0   A:200:LYS      -         -
  202    -1.00   0.0000   0.0000    0   A:201:SER      -         -
  203    -1.00   0.0000   0.0000    0   A:202:PRO      -         -
  204    -1.00   0.0000   0.0000    0   A:203:ASP      -         -
  205    -1.00   0.0000   0.0000    0   A:204:SER      -         -
  206    -1.00   0.0000   0.0000    0   A:205:HIS      -         -
  207    -1.00   0.0000   0.0000    0   A:206:PRO      -         -
  208    -1.00   0.0000   0.0000    0   A:207:ALA      -         -
  209    -1.00   0.0000   0.0000    0   A:208:ASP      -         -
  210    -1.00   0.0000   0.0000    0   A:209:GLY      -         -
  211    -1.00   0.0000   0.0000    0   A:210:ILE      -         -
  212    -1.00   0.0000   0.0000    0   A:211:ALA      -         -
  213    -1.00   0.0000   0.0000    0   A:212:PHE      -         -
  214    -1.00   0.0000   0.0000    0   A:213:PHE      -         -
  215    -1.00   0.0000   0.0000    0   A:214:ILE      -         -
  216    -1.00   0.0000   0.0000    0   A:215:SER      -         -
  217    -1.00   0.0000   0.0000    0   A:216:ASN      -         -
  218    -1.00   0.0000   0.0000    0   A:217:ILE      -         -
  219    -1.00   0.0000   0.0000    0   A:218:ASP      -         -
  220    -1.00   0.0000   0.0000    0   A:219:SER      -         -
  221    -1.00   0.0000   0.0000    0   A:220:SER      -         -
  222    -1.00   0.0000   0.0000    0   A:221:ILE      -         -
  223    -1.00   0.0000   0.0000    0   A:222:PRO      -         -
  224    -1.00   0.0000   0.0000    0   A:223:SER      -         -
  225    -1.00   0.0000   0.0000    0   A:224:GLY      -         -
  226    -1.00   0.0000   0.0000    0   A:225:SER      -         -
  227    -1.00   0.0000   0.0000    0   A:226:THR      -         -
  228    -1.00   0.0000   0.0000    0   A:227:GLY      -         -
  229    -1.00   0.0000   0.0000    0   A:228:ARG      -         -
  230    -1.00   0.0000   0.0000    0   A:229:LEU      -         -
  231    -1.00   0.0000   0.0000    0   A:230:LEU      -         -
  232    -1.00   0.0000   0.0000    0   A:231:GLY      -         -
  233    -1.00   0.0000   0.0000    0   A:232:LEU      -         -
  234    -1.00   0.0000   0.0000    0   A:233:PHE      -         -
  235    -1.00   0.0000   0.0000    0   A:234:PRO      -         -
  236    -1.00   0.0000   0.0000    0   A:235:ASP      -         -
  237    -1.00   0.0000   0.0000    0   A:236:ALA      -         -
  238    -1.00   0.0000   0.0000    0   A:237:ASN      -         -
