# Supplementary material for: Detection of circular permutations by Protein Language Models
Source: Comput Struct Biotechnol J. 2024 Dec 30;27:214–20. doi: 10.1016/j.csbj.2024.12.029 (PMC11757225; doi:10.1016/j.csbj.2024.12.029)
Supplement: Supplementary file 1 — Supplementary material [file mmc1.zip › Original_results/2PEL_3CNA/ICARUS/2pel_and_3cna/2pel_on_3cna/intermediate/alignments_level_2_5_PUs/ali_2pel_3_1_52-on-3cna/2pel_3_1_52_3cna.pdb]

REMARK  File written by Kpax 5.0.5 on Wed Jun 12 18:31:04 2024.
REMARK  Query:      3cna
REMARK  Target:     2pel_3_1_52
ATOM      1  N   ALA A   1       5.006   4.141 -12.643  1.00  2.00
ATOM      2  CA  ALA A   1       5.221   4.567 -11.248  1.00  2.00
ATOM      3  C   ALA A   1       6.424   3.869 -10.610  1.00  2.00
ATOM      4  O   ALA A   1       6.600   2.654 -10.738  1.00  2.00
ATOM      5  CB  ALA A   1       3.970   4.218 -10.445  1.00  2.00
ATOM      6  N   GLU A   2       7.203   4.647  -9.909  1.00  2.00
ATOM      7  CA  GLU A   2       8.403   4.247  -9.175  1.00  1.00
ATOM      8  C   GLU A   2       8.144   4.453  -7.670  1.00  1.00
ATOM      9  O   GLU A   2       8.158   5.614  -7.212  1.00  1.00
ATOM     10  CB  GLU A   2       9.612   5.091  -9.566  1.00  1.00
ATOM     11  CG  GLU A   2      10.923   4.740  -8.839  1.00  2.00
ATOM     12  CD  GLU A   2      12.123   5.298  -9.557  1.00  2.00
ATOM     13  OE1 GLU A   2      12.376   4.948 -10.704  1.00  2.00
ATOM     14  OE2 GLU A   2      12.744   6.145  -8.870  1.00  2.00
ATOM     15  N   THR A   3       7.953   3.360  -6.965  1.00  1.00
ATOM     16  CA  THR A   3       7.661   3.351  -5.537  1.00  1.00
ATOM     17  C   THR A   3       8.654   2.643  -4.634  1.00  1.00
ATOM     18  O   THR A   3       9.182   1.588  -5.000  1.00  1.00
ATOM     19  CB  THR A   3       6.245   2.641  -5.329  1.00  1.00
ATOM     20  OG1 THR A   3       5.384   3.416  -6.229  1.00  1.00
ATOM     21  CG2 THR A   3       5.789   2.589  -3.863  1.00  1.00
ATOM     22  N   VAL A   4       8.845   3.231  -3.456  1.00  1.00
ATOM     23  CA  VAL A   4       9.712   2.769  -2.379  1.00  1.00
ATOM     24  C   VAL A   4       8.832   2.723  -1.126  1.00  1.00
ATOM     25  O   VAL A   4       8.260   3.773  -0.817  1.00  1.00
ATOM     26  CB  VAL A   4      10.944   3.656  -2.122  1.00  1.00
ATOM     27  CG1 VAL A   4      11.718   3.234  -0.870  1.00  1.00
ATOM     28  CG2 VAL A   4      11.877   3.719  -3.336  1.00  1.00
ATOM     29  N   SER A   5       8.729   1.585  -0.478  1.00  1.00
ATOM     30  CA  SER A   5       7.912   1.522   0.739  1.00  1.00
ATOM     31  C   SER A   5       8.528   0.504   1.701  1.00  1.00
ATOM     32  O   SER A   5       9.014  -0.524   1.247  1.00  1.00
ATOM     33  CB  SER A   5       6.443   1.233   0.492  1.00  1.00
ATOM     34  OG  SER A   5       6.307  -0.165   0.407  1.00  2.00
ATOM     35  N   PHE A   6       8.416   0.835   2.984  1.00  1.00
ATOM     36  CA  PHE A   6       8.990  -0.089   4.006  1.00  1.00
ATOM     37  C   PHE A   6       8.229   0.133   5.308  1.00  1.00
ATOM     38  O   PHE A   6       7.668   1.231   5.465  1.00  1.00
ATOM     39  CB  PHE A   6      10.481   0.141   4.137  1.00  1.00
ATOM     40  CG  PHE A   6      10.960   1.545   4.346  1.00  1.00
ATOM     41  CD1 PHE A   6      10.928   2.105   5.624  1.00  1.00
ATOM     42  CD2 PHE A   6      11.448   2.290   3.271  1.00  1.00
ATOM     43  CE1 PHE A   6      11.394   3.395   5.842  1.00  1.00
ATOM     44  CE2 PHE A   6      11.945   3.581   3.469  1.00  1.00
ATOM     45  CZ  PHE A   6      11.898   4.118   4.774  1.00  1.00
ATOM     46  N   ASN A   7       8.276  -0.885   6.141  1.00  1.00
ATOM     47  CA  ASN A   7       7.568  -0.841   7.417  1.00  1.00
ATOM     48  C   ASN A   7       8.393  -1.466   8.529  1.00  2.00
ATOM     49  O   ASN A   7       8.643  -2.686   8.456  1.00  2.00
ATOM     50  CB  ASN A   7       6.227  -1.579   7.219  1.00  2.00
ATOM     51  CG  ASN A   7       5.317  -1.483   8.431  1.00  3.00
ATOM     52  OD1 ASN A   7       5.190  -0.438   9.096  1.00  3.00
ATOM     53  ND2 ASN A   7       4.635  -2.587   8.754  1.00  3.00
ATOM     54  N   PHE A   8       8.716  -0.630   9.505  1.00  1.00
ATOM     55  CA  PHE A   8       9.484  -1.144  10.664  1.00  2.00
ATOM     56  C   PHE A   8       8.599  -1.099  11.920  1.00  2.00
ATOM     57  O   PHE A   8       8.401   0.011  12.450  1.00  2.00
ATOM     58  CB  PHE A   8      10.779  -0.390  10.875  1.00  1.00
ATOM     59  CG  PHE A   8      11.817  -0.435   9.805  1.00  2.00
ATOM     60  CD1 PHE A   8      12.612  -1.577   9.650  1.00  2.00
ATOM     61  CD2 PHE A   8      12.026   0.665   8.964  1.00  2.00
ATOM     62  CE1 PHE A   8      13.603  -1.625   8.660  1.00  2.00
ATOM     63  CE2 PHE A   8      13.009   0.637   7.979  1.00  1.00
ATOM     64  CZ  PHE A   8      13.790  -0.505   7.830  1.00  2.00
ATOM     65  N   ASN A   9       8.133  -2.254  12.360  1.00  2.00
ATOM     66  CA  ASN A   9       7.296  -2.402  13.565  1.00  2.00
ATOM     67  C   ASN A   9       8.189  -2.475  14.818  1.00  2.00
ATOM     68  O   ASN A   9       7.758  -2.235  15.947  1.00  2.00
ATOM     69  CB  ASN A   9       6.432  -3.659  13.578  1.00  3.00
ATOM     70  CG  ASN A   9       5.484  -3.833  12.407  1.00  4.00
ATOM     71  OD1 ASN A   9       4.588  -2.978  12.224  1.00  4.00
ATOM     72  ND2 ASN A   9       5.682  -4.918  11.636  1.00  3.00
ATOM     73  N   SER A  10       9.420  -2.852  14.588  1.00  2.00
ATOM     74  CA  SER A  10      10.496  -3.013  15.561  1.00  2.00
ATOM     75  C   SER A  10      11.816  -3.000  14.779  1.00  2.00
ATOM     76  O   SER A  10      11.809  -3.232  13.551  1.00  2.00
ATOM     77  CB  SER A  10      10.379  -4.334  16.315  1.00  2.00
ATOM     78  OG  SER A  10      10.370  -5.376  15.335  1.00  3.00
ATOM     79  N   PHE A  11      12.881  -2.739  15.511  1.00  2.00
ATOM     80  CA  PHE A  11      14.209  -2.676  14.849  1.00  2.00
ATOM     81  C   PHE A  11      15.067  -3.832  15.341  1.00  2.00
ATOM     82  O   PHE A  11      14.785  -4.426  16.403  1.00  3.00
ATOM     83  CB  PHE A  11      14.798  -1.290  15.039  1.00  2.00
ATOM     84  CG  PHE A  11      13.918  -0.189  14.515  1.00  2.00
ATOM     85  CD1 PHE A  11      14.045   0.237  13.181  1.00  2.00
ATOM     86  CD2 PHE A  11      12.963   0.404  15.345  1.00  2.00
ATOM     87  CE1 PHE A  11      13.232   1.257  12.680  1.00  2.00
ATOM     88  CE2 PHE A  11      12.158   1.419  14.864  1.00  2.00
ATOM     89  CZ  PHE A  11      12.295   1.832  13.536  1.00  2.00
ATOM     90  N   SER A  12      16.067  -4.147  14.542  1.00  2.00
ATOM     91  CA  SER A  12      16.989  -5.240  14.873  1.00  3.00
ATOM     92  C   SER A  12      18.400  -4.849  14.440  1.00  3.00
ATOM     93  O   SER A  12      18.645  -4.106  13.469  1.00  3.00
ATOM     94  CB  SER A  12      16.605  -6.592  14.311  1.00  3.00
ATOM     95  OG  SER A  12      16.548  -6.639  12.894  1.00  3.00
ATOM     96  N   GLU A  13      19.294  -5.392  15.250  1.00  3.00
ATOM     97  CA  GLU A  13      20.739  -5.187  15.055  1.00  3.00
ATOM     98  C   GLU A  13      21.183  -6.063  13.874  1.00  3.00
ATOM     99  O   GLU A  13      20.824  -7.261  13.803  1.00  2.00
ATOM    100  CB  GLU A  13      21.488  -5.612  16.303  1.00  3.00
ATOM    101  CG  GLU A  13      22.821  -4.978  16.694  1.00  4.00
ATOM    102  CD  GLU A  13      23.076  -5.174  18.188  1.00  4.00
ATOM    103  OE1 GLU A  13      23.347  -6.288  18.633  1.00  5.00
ATOM    104  OE2 GLU A  13      22.939  -4.132  18.882  1.00  4.00
ATOM    105  N   GLY A  14      21.941  -5.418  12.993  1.00  2.00
ATOM    106  CA  GLY A  14      22.466  -6.130  11.824  1.00  2.00
ATOM    107  C   GLY A  14      21.597  -6.102  10.592  1.00  2.00
ATOM    108  O   GLY A  14      21.988  -6.780   9.611  1.00  2.00
ATOM    109  N   ASN A  15      20.497  -5.371  10.644  1.00  2.00
ATOM    110  CA  ASN A  15      19.612  -5.285   9.457  1.00  1.00
ATOM    111  C   ASN A  15      20.275  -4.375   8.407  1.00  1.00
ATOM    112  O   ASN A  15      20.496  -3.178   8.646  1.00  1.00
ATOM    113  CB  ASN A  15      18.220  -4.825   9.832  1.00  2.00
ATOM    114  CG  ASN A  15      17.242  -4.744   8.663  1.00  2.00
ATOM    115  OD1 ASN A  15      16.163  -4.150   8.868  1.00  2.00
ATOM    116  ND2 ASN A  15      17.542  -5.312   7.488  1.00  2.00
ATOM    117  N   PRO A  16      20.557  -4.975   7.260  1.00  1.00
ATOM    118  CA  PRO A  16      21.168  -4.261   6.146  1.00  1.00
ATOM    119  C   PRO A  16      20.410  -3.010   5.726  1.00  1.00
ATOM    120  O   PRO A  16      21.031  -2.147   5.066  1.00  2.00
ATOM    121  CB  PRO A  16      21.199  -5.298   5.018  1.00  1.00
ATOM    122  CG  PRO A  16      21.115  -6.638   5.688  1.00  1.00
ATOM    123  CD  PRO A  16      20.304  -6.400   6.940  1.00  1.00
ATOM    124  N   ALA A  17      19.130  -2.872   6.044  1.00  1.00
ATOM    125  CA  ALA A  17      18.376  -1.682   5.607  1.00  1.00
ATOM    126  C   ALA A  17      18.500  -0.448   6.477  1.00  1.00
ATOM    127  O   ALA A  17      17.989   0.622   6.106  1.00  1.00
ATOM    128  CB  ALA A  17      16.894  -2.045   5.436  1.00  1.00
ATOM    129  N   ILE A  18      19.138  -0.549   7.620  1.00  1.00
ATOM    130  CA  ILE A  18      19.354   0.526   8.563  1.00  1.00
ATOM    131  C   ILE A  18      20.835   0.829   8.839  1.00  2.00
ATOM    132  O   ILE A  18      21.542  -0.090   9.235  1.00  2.00
ATOM    133  CB  ILE A  18      18.810   0.144   9.994  1.00  2.00
ATOM    134  CG1 ILE A  18      17.338  -0.270   9.918  1.00  2.00
ATOM    135  CG2 ILE A  18      19.043   1.308  11.001  1.00  2.00
ATOM    136  CD1 ILE A  18      16.901  -1.031  11.224  1.00  2.00
ATOM    137  N   ASN A  19      21.185   2.077   8.719  1.00  1.00
ATOM    138  CA  ASN A  19      22.481   2.658   8.949  1.00  1.00
ATOM    139  C   ASN A  19      22.422   3.382  10.313  1.00  2.00
ATOM    140  O   ASN A  19      21.496   4.188  10.472  1.00  2.00
ATOM    141  CB  ASN A  19      22.802   3.753   7.942  1.00  2.00
ATOM    142  CG  ASN A  19      23.130   3.433   6.511  1.00  2.00
ATOM    143  OD1 ASN A  19      23.131   4.395   5.694  1.00  3.00
ATOM    144  ND2 ASN A  19      23.401   2.183   6.128  1.00  2.00
ATOM    145  N   PHE A  20      23.367   3.139  11.177  1.00  2.00
ATOM    146  CA  PHE A  20      23.450   3.813  12.500  1.00  1.00
ATOM    147  C   PHE A  20      24.626   4.781  12.447  1.00  1.00
ATOM    148  O   PHE A  20      25.672   4.475  11.853  1.00  2.00
ATOM    149  CB  PHE A  20      23.512   2.822  13.651  1.00  2.00
ATOM    150  CG  PHE A  20      22.323   1.900  13.732  1.00  2.00
ATOM    151  CD1 PHE A  20      21.141   2.310  14.320  1.00  2.00
ATOM    152  CD2 PHE A  20      22.400   0.602  13.210  1.00  3.00
ATOM    153  CE1 PHE A  20      20.045   1.464  14.408  1.00  2.00
ATOM    154  CE2 PHE A  20      21.315  -0.262  13.285  1.00  3.00
ATOM    155  CZ  PHE A  20      20.137   0.175  13.884  1.00  2.00
ATOM    156  N   GLN A  21      24.466   5.946  13.020  1.00  1.00
ATOM    157  CA  GLN A  21      25.538   6.961  13.046  1.00  1.00
ATOM    158  C   GLN A  21      25.542   7.480  14.493  1.00  1.00
ATOM    159  O   GLN A  21      24.449   7.796  14.993  1.00  1.00
ATOM    160  CB  GLN A  21      25.376   8.066  12.025  1.00  1.00
ATOM    161  CG  GLN A  21      25.085   7.587  10.615  1.00  1.00
ATOM    162  CD  GLN A  21      25.100   8.720   9.611  1.00  1.00
ATOM    163  OE1 GLN A  21      24.547   9.787   9.929  1.00  2.00
ATOM    164  NE2 GLN A  21      25.703   8.582   8.433  1.00  1.00
ATOM    165  N   GLY A  22      26.716   7.512  15.115  1.00  1.00
ATOM    166  CA  GLY A  22      26.817   7.993  16.501  1.00  1.00
ATOM    167  C   GLY A  22      26.380   7.078  17.635  1.00  2.00
ATOM    168  O   GLY A  22      26.579   5.847  17.569  1.00  2.00
ATOM    169  N   ASP A  23      25.801   7.653  18.680  1.00  1.00
ATOM    170  CA  ASP A  23      25.374   6.951  19.897  1.00  1.00
ATOM    171  C   ASP A  23      24.145   6.074  19.806  1.00  2.00
ATOM    172  O   ASP A  23      23.583   5.748  20.891  1.00  2.00
ATOM    173  CB  ASP A  23      25.273   8.051  20.987  1.00  1.00
ATOM    174  CG  ASP A  23      26.577   8.825  21.109  1.00  2.00
ATOM    175  OD1 ASP A  23      27.587   8.081  21.008  1.00  2.00
ATOM    176  OD2 ASP A  23      26.681  10.062  21.281  1.00  2.00
ATOM    177  N   VAL A  24      23.706   5.639  18.640  1.00  2.00
ATOM    178  CA  VAL A  24      22.524   4.803  18.495  1.00  2.00
ATOM    179  C   VAL A  24      22.638   3.398  19.086  1.00  2.00
ATOM    180  O   VAL A  24      23.663   2.755  18.889  1.00  2.00
ATOM    181  CB  VAL A  24      22.104   4.618  17.014  1.00  2.00
ATOM    182  CG1 VAL A  24      20.641   4.209  16.975  1.00  2.00
ATOM    183  CG2 VAL A  24      22.338   5.845  16.175  1.00  2.00
ATOM    184  N   THR A  25      21.569   2.951  19.709  1.00  2.00
ATOM    185  CA  THR A  25      21.422   1.633  20.336  1.00  2.00
ATOM    186  C   THR A  25      20.071   1.003  19.977  1.00  2.00
ATOM    187  O   THR A  25      19.059   1.692  19.751  1.00  2.00
ATOM    188  CB  THR A  25      21.588   1.725  21.911  1.00  2.00
ATOM    189  OG1 THR A  25      22.946   2.202  22.118  1.00  3.00
ATOM    190  CG2 THR A  25      21.426   0.419  22.693  1.00  3.00
ATOM    191  N   VAL A  26      20.074  -0.320  19.902  1.00  2.00
ATOM    192  CA  VAL A  26      18.907  -1.151  19.616  1.00  2.00
ATOM    193  C   VAL A  26      18.619  -1.864  20.961  1.00  2.00
ATOM    194  O   VAL A  26      19.533  -2.579  21.403  1.00  2.00
ATOM    195  CB  VAL A  26      19.063  -2.113  18.443  1.00  1.00
ATOM    196  CG1 VAL A  26      17.850  -3.038  18.361  1.00  2.00
ATOM    197  CG2 VAL A  26      19.245  -1.424  17.098  1.00  2.00
ATOM    198  N   LEU A  27      17.467  -1.613  21.548  1.00  2.00
ATOM    199  CA  LEU A  27      17.127  -2.237  22.845  1.00  2.00
ATOM    200  C   LEU A  27      16.577  -3.644  22.621  1.00  2.00
ATOM    201  O   LEU A  27      16.252  -4.030  21.470  1.00  2.00
ATOM    202  CB  LEU A  27      16.225  -1.269  23.612  1.00  2.00
ATOM    203  CG  LEU A  27      16.726   0.165  23.647  1.00  2.00
ATOM    204  CD1 LEU A  27      15.708   1.102  24.259  1.00  2.00
ATOM    205  CD2 LEU A  27      18.026   0.200  24.457  1.00  2.00
ATOM    206  N   SER A  28      16.495  -4.394  23.720  1.00  3.00
ATOM    207  CA  SER A  28      16.011  -5.788  23.646  1.00  3.00
ATOM    208  C   SER A  28      14.545  -5.866  23.225  1.00  3.00
ATOM    209  O   SER A  28      14.026  -6.953  22.891  1.00  4.00
ATOM    210  CB  SER A  28      16.264  -6.534  24.954  1.00  3.00
ATOM    211  OG  SER A  28      15.313  -6.202  25.950  1.00  4.00
ATOM    212  N   ASN A  29      13.902  -4.716  23.217  1.00  3.00
ATOM    213  CA  ASN A  29      12.494  -4.584  22.829  1.00  3.00
ATOM    214  C   ASN A  29      12.270  -4.197  21.363  1.00  2.00
ATOM    215  O   ASN A  29      11.084  -4.164  20.929  1.00  3.00
ATOM    216  CB  ASN A  29      11.861  -3.639  23.859  1.00  3.00
ATOM    217  CG  ASN A  29      12.183  -2.173  23.695  1.00  3.00
ATOM    218  OD1 ASN A  29      13.163  -1.850  22.999  1.00  4.00
ATOM    219  ND2 ASN A  29      11.401  -1.249  24.253  1.00  3.00
ATOM    220  N   GLY A  30      13.286  -3.888  20.571  1.00  2.00
ATOM    221  CA  GLY A  30      13.090  -3.500  19.155  1.00  2.00
ATOM    222  C   GLY A  30      13.081  -1.991  18.942  1.00  1.00
ATOM    223  O   GLY A  30      13.084  -1.522  17.778  1.00  1.00
ATOM    224  N   ASN A  31      13.072  -1.265  20.054  1.00  1.00
ATOM    225  CA  ASN A  31      13.113   0.197  20.066  1.00  1.00
ATOM    226  C   ASN A  31      14.591   0.612  19.860  1.00  1.00
ATOM    227  O   ASN A  31      15.540  -0.081  20.249  1.00  1.00
ATOM    228  CB  ASN A  31      12.607   0.837  21.345  1.00  1.00
ATOM    229  CG  ASN A  31      11.146   0.669  21.686  1.00  2.00
ATOM    230  OD1 ASN A  31      10.774   0.878  22.857  1.00  2.00
ATOM    231  ND2 ASN A  31      10.319   0.313  20.710  1.00  1.00
ATOM    232  N   ILE A  32      14.739   1.775  19.283  1.00  1.00
ATOM    233  CA  ILE A  32      16.054   2.361  19.022  1.00  1.00
ATOM    234  C   ILE A  32      16.214   3.494  20.040  1.00  1.00
ATOM    235  O   ILE A  32      15.238   4.221  20.289  1.00  1.00
ATOM    236  CB  ILE A  32      16.155   2.866  17.536  1.00  1.00
ATOM    237  CG1 ILE A  32      16.519   1.733  16.550  1.00  1.00
ATOM    238  CG2 ILE A  32      17.111   4.075  17.367  1.00  1.00
ATOM    239  CD1 ILE A  32      16.522   2.254  15.069  1.00  1.00
ATOM    240  N   GLN A  33      17.394   3.610  20.603  1.00  2.00
ATOM    241  CA  GLN A  33      17.687   4.695  21.565  1.00  2.00
ATOM    242  C   GLN A  33      18.721   5.572  20.845  1.00  1.00
ATOM    243  O   GLN A  33      19.826   5.095  20.569  1.00  1.00
ATOM    244  CB  GLN A  33      18.079   4.168  22.944  1.00  2.00
ATOM    245  CG  GLN A  33      18.235   5.353  23.897  1.00  2.00
ATOM    246  CD  GLN A  33      18.788   4.985  25.256  1.00  3.00
ATOM    247  OE1 GLN A  33      19.511   5.719  25.932  1.00  3.00
ATOM    248  NE2 GLN A  33      18.442   3.788  25.709  1.00  3.00
ATOM    249  N   LEU A  34      18.359   6.797  20.497  1.00  1.00
ATOM    250  CA  LEU A  34      19.235   7.698  19.756  1.00  1.00
ATOM    251  C   LEU A  34      20.427   8.229  20.542  1.00  2.00
ATOM    252  O   LEU A  34      21.489   8.289  19.882  1.00  2.00
ATOM    253  CB  LEU A  34      18.416   8.821  19.056  1.00  1.00
ATOM    254  CG  LEU A  34      17.531   8.355  17.902  1.00  1.00
ATOM    255  CD1 LEU A  34      16.537   9.396  17.422  1.00  1.00
ATOM    256  CD2 LEU A  34      18.366   7.931  16.703  1.00  1.00
ATOM    257  N   THR A  35      20.308   8.594  21.812  1.00  1.00
ATOM    258  CA  THR A  35      21.498   9.139  22.482  1.00  1.00
ATOM    259  C   THR A  35      22.027   8.272  23.614  1.00  2.00
ATOM    260  O   THR A  35      21.329   7.374  24.086  1.00  2.00
ATOM    261  CB  THR A  35      21.294  10.645  22.931  1.00  1.00
ATOM    262  OG1 THR A  35      20.164  10.687  23.863  1.00  1.00
ATOM    263  CG2 THR A  35      21.091  11.615  21.771  1.00  1.00
ATOM    264  N   ASN A  36      23.262   8.571  23.980  1.00  1.00
ATOM    265  CA  ASN A  36      23.948   7.851  25.080  1.00  2.00
ATOM    266  C   ASN A  36      23.763   8.753  26.304  1.00  1.00
ATOM    267  O   ASN A  36      24.218   9.902  26.199  1.00  1.00
ATOM    268  CB  ASN A  36      25.404   7.622  24.712  1.00  2.00
ATOM    269  CG  ASN A  36      26.153   6.795  25.747  1.00  2.00
ATOM    270  OD1 ASN A  36      26.100   7.029  26.969  1.00  2.00
ATOM    271  ND2 ASN A  36      26.864   5.769  25.292  1.00  2.00
ATOM    272  N   LEU A  37      23.127   8.278  27.354  1.00  2.00
ATOM    273  CA  LEU A  37      22.880   9.100  28.566  1.00  2.00
ATOM    274  C   LEU A  37      24.121   9.485  29.367  1.00  2.00
ATOM    275  O   LEU A  37      24.090  10.481  30.135  1.00  2.00
ATOM    276  CB  LEU A  37      21.832   8.357  29.399  1.00  1.00
ATOM    277  CG  LEU A  37      20.335   8.480  29.254  1.00  2.00
ATOM    278  CD1 LEU A  37      19.848   8.729  27.827  1.00  1.00
ATOM    279  CD2 LEU A  37      19.687   7.175  29.750  1.00  1.00
ATOM    280  N   ASN A  38      25.200   8.737  29.234  1.00  2.00
ATOM    281  CA  ASN A  38      26.452   8.974  29.966  1.00  2.00
ATOM    282  C   ASN A  38      27.479   9.826  29.219  1.00  2.00
ATOM    283  O   ASN A  38      28.579   9.994  29.783  1.00  2.00
ATOM    284  CB  ASN A  38      27.126   7.648  30.381  1.00  2.00
ATOM    285  CG  ASN A  38      26.229   6.765  31.223  1.00  3.00
ATOM    286  OD1 ASN A  38      25.921   7.113  32.382  1.00  3.00
ATOM    287  ND2 ASN A  38      25.837   5.649  30.605  1.00  3.00
ATOM    288  N   LYS A  39      27.150  10.307  28.047  1.00  1.00
ATOM    289  CA  LYS A  39      28.119  11.117  27.287  1.00  1.00
ATOM    290  C   LYS A  39      27.767  12.578  27.125  1.00  2.00
ATOM    291  O   LYS A  39      26.598  12.989  26.966  1.00  2.00
ATOM    292  CB  LYS A  39      28.206  10.320  25.985  1.00  1.00
ATOM    293  CG  LYS A  39      29.369  10.675  25.099  1.00  2.00
ATOM    294  CD  LYS A  39      29.417   9.920  23.768  1.00  2.00
ATOM    295  CE  LYS A  39      29.736  10.948  22.666  1.00  3.00
ATOM    296  NZ  LYS A  39      30.294  10.305  21.444  1.00  3.00
ATOM    297  N   VAL A  40      28.747  13.470  27.154  1.00  2.00
ATOM    298  CA  VAL A  40      28.611  14.930  26.977  1.00  1.00
ATOM    299  C   VAL A  40      28.374  15.121  25.463  1.00  1.00
ATOM    300  O   VAL A  40      29.027  14.433  24.644  1.00  2.00
ATOM    301  CB  VAL A  40      29.831  15.696  27.519  1.00  2.00
ATOM    302  CG1 VAL A  40      29.781  17.216  27.292  1.00  1.00
ATOM    303  CG2 VAL A  40      30.122  15.419  29.004  1.00  1.00
ATOM    304  N   ASN A  41      27.438  15.979  25.102  1.00  1.00
ATOM    305  CA  ASN A  41      27.078  16.278  23.712  1.00  1.00
ATOM    306  C   ASN A  41      26.834  15.069  22.826  1.00  1.00
ATOM    307  O   ASN A  41      27.312  15.086  21.674  1.00  1.00
ATOM    308  CB  ASN A  41      28.163  17.160  23.089  1.00  1.00
ATOM    309  CG  ASN A  41      28.389  18.466  23.831  1.00  1.00
ATOM    310  OD1 ASN A  41      29.315  19.214  23.461  1.00  1.00
ATOM    311  ND2 ASN A  41      27.601  18.754  24.866  1.00  1.00
ATOM    312  N   SER A  42      26.126  14.068  23.289  1.00  1.00
ATOM    313  CA  SER A  42      25.793  12.858  22.519  1.00  1.00
ATOM    314  C   SER A  42      24.984  13.185  21.254  1.00  1.00
ATOM    315  O   SER A  42      24.252  14.190  21.178  1.00  1.00
ATOM    316  CB  SER A  42      24.959  11.970  23.417  1.00  0.00
ATOM    317  OG  SER A  42      24.881  10.644  22.917  1.00  1.00
ATOM    318  N   VAL A  43      25.104  12.342  20.237  1.00  1.00
ATOM    319  CA  VAL A  43      24.409  12.485  18.948  1.00  1.00
ATOM    320  C   VAL A  43      24.269  11.033  18.455  1.00  1.00
ATOM    321  O   VAL A  43      25.246  10.265  18.524  1.00  1.00
ATOM    322  CB  VAL A  43      25.106  13.368  17.895  1.00  1.00
ATOM    323  CG1 VAL A  43      24.479  13.273  16.485  1.00  1.00
ATOM    324  CG2 VAL A  43      25.179  14.854  18.238  1.00  1.00
ATOM    325  N   GLY A  44      23.073  10.728  18.022  1.00  1.00
ATOM    326  CA  GLY A  44      22.720   9.406  17.467  1.00  1.00
ATOM    327  C   GLY A  44      21.790   9.674  16.262  1.00  1.00
ATOM    328  O   GLY A  44      20.870  10.492  16.366  1.00  1.00
ATOM    329  N   ARG A  45      22.028   9.028  15.143  1.00  1.00
ATOM    330  CA  ARG A  45      21.187   9.211  13.942  1.00  1.00
ATOM    331  C   ARG A  45      20.957   7.825  13.355  1.00  1.00
ATOM    332  O   ARG A  45      21.860   6.986  13.485  1.00  1.00
ATOM    333  CB  ARG A  45      21.847  10.166  12.958  1.00  1.00
ATOM    334  CG  ARG A  45      22.388  11.422  13.644  1.00  1.00
ATOM    335  CD  ARG A  45      22.647  12.534  12.689  1.00  1.00
ATOM    336  NE  ARG A  45      23.126  12.050  11.390  1.00  1.00
ATOM    337  CZ  ARG A  45      23.357  12.909  10.379  1.00  1.00
ATOM    338  NH1 ARG A  45      23.197  14.227  10.538  1.00  1.00
ATOM    339  NH2 ARG A  45      23.702  12.482   9.154  1.00  1.00
ATOM    340  N   VAL A  46      19.797   7.588  12.796  1.00  1.00
ATOM    341  CA  VAL A  46      19.439   6.302  12.170  1.00  1.00
ATOM    342  C   VAL A  46      18.933   6.690  10.768  1.00  1.00
ATOM    343  O   VAL A  46      18.262   7.742  10.601  1.00  1.00
ATOM    344  CB  VAL A  46      18.520   5.512  13.092  1.00  1.00
ATOM    345  CG1 VAL A  46      17.112   6.072  13.241  1.00  1.00
ATOM    346  CG2 VAL A  46      18.390   4.068  12.640  1.00  1.00
ATOM    347  N   LEU A  47      19.273   5.904   9.746  1.00  1.00
ATOM    348  CA  LEU A  47      18.837   6.239   8.378  1.00  1.00
ATOM    349  C   LEU A  47      18.370   5.013   7.594  1.00  1.00
ATOM    350  O   LEU A  47      18.884   3.920   7.862  1.00  1.00
ATOM    351  CB  LEU A  47      19.969   6.924   7.578  1.00  1.00
ATOM    352  CG  LEU A  47      20.281   8.384   7.921  1.00  1.00
ATOM    353  CD1 LEU A  47      21.395   8.494   8.939  1.00  2.00
ATOM    354  CD2 LEU A  47      20.713   9.102   6.650  1.00  2.00
ATOM    355  N   TYR A  48      17.426   5.286   6.684  1.00  1.00
ATOM    356  CA  TYR A  48      16.994   4.190   5.791  1.00  1.00
ATOM    357  C   TYR A  48      18.269   4.092   4.904  1.00  1.00
ATOM    358  O   TYR A  48      18.677   5.113   4.322  1.00  1.00
ATOM    359  CB  TYR A  48      15.740   4.510   4.976  1.00  0.00
ATOM    360  CG  TYR A  48      15.373   3.382   4.049  1.00  0.00
ATOM    361  CD1 TYR A  48      15.194   2.101   4.590  1.00  0.00
ATOM    362  CD2 TYR A  48      15.219   3.547   2.668  1.00  0.00
ATOM    363  CE1 TYR A  48      14.864   0.986   3.806  1.00  0.00
ATOM    364  CE2 TYR A  48      14.887   2.448   1.866  1.00  0.00
ATOM    365  CZ  TYR A  48      14.718   1.197   2.433  1.00  0.00
ATOM    366  OH  TYR A  48      14.371   0.150   1.616  1.00  1.00
ATOM    367  N   ALA A  49      18.871   2.934   4.844  1.00  1.00
ATOM    368  CA  ALA A  49      20.114   2.678   4.128  1.00  1.00
ATOM    369  C   ALA A  49      20.146   2.919   2.631  1.00  1.00
ATOM    370  O   ALA A  49      21.245   3.156   2.105  1.00  2.00
ATOM    371  CB  ALA A  49      20.591   1.238   4.402  1.00  1.00
ATOM    372  N   MET A  50      19.032   2.830   1.965  1.00  2.00
ATOM    373  CA  MET A  50      18.971   3.033   0.497  1.00  2.00
ATOM    374  C   MET A  50      18.696   4.500   0.177  1.00  2.00
ATOM    375  O   MET A  50      17.849   5.157   0.820  1.00  1.00
ATOM    376  CB  MET A  50      17.929   2.048  -0.035  1.00  2.00
ATOM    377  CG  MET A  50      17.903   1.890  -1.526  1.00  3.00
ATOM    378  SD  MET A  50      16.487   0.853  -2.086  1.00  4.00
ATOM    379  CE  MET A  50      15.331   2.231  -2.438  1.00  3.00
ATOM    380  N   PRO A  51      19.455   5.041  -0.771  1.00  2.00
ATOM    381  CA  PRO A  51      19.256   6.430  -1.233  1.00  1.00
ATOM    382  C   PRO A  51      17.888   6.371  -1.935  1.00  1.00
ATOM    383  O   PRO A  51      17.680   5.330  -2.603  1.00  1.00
ATOM    384  CB  PRO A  51      20.265   6.670  -2.349  1.00  1.00
ATOM    385  CG  PRO A  51      21.125   5.449  -2.410  1.00  1.00
ATOM    386  CD  PRO A  51      20.510   4.364  -1.542  1.00  1.00
ATOM    387  N   VAL A  52      17.056   7.369  -1.789  1.00  1.00
ATOM    388  CA  VAL A  52      15.751   7.361  -2.460  1.00  1.00
ATOM    389  C   VAL A  52      15.847   8.488  -3.497  1.00  1.00
ATOM    390  O   VAL A  52      16.306   9.603  -3.187  1.00  1.00
ATOM    391  CB  VAL A  52      14.572   7.512  -1.487  1.00  1.00
ATOM    392  CG1 VAL A  52      13.221   7.563  -2.215  1.00  0.00
ATOM    393  CG2 VAL A  52      14.525   6.459  -0.378  1.00  1.00
TER     394      VAL A  52 
