# Supplementary material for: Detection of circular permutations by Protein Language Models
Source: Comput Struct Biotechnol J. 2024 Dec 30;27:214–20. doi: 10.1016/j.csbj.2024.12.029 (PMC11757225; doi:10.1016/j.csbj.2024.12.029)
Supplement: Supplementary file 1 — Supplementary material [file mmc1.zip › Original_results/2PEL_3CNA/ICARUS/2pel_and_3cna/2pel_on_3cna/intermediate/alignments_level_2_5_PUs/ali_2pel_3_1_52-on-3cna/2pel_3_1_52_3cna_conect.pdb]

REMARK  File written by Kpax 5.0.5 on Wed Jun 12 18:31:04 2024.
REMARK  Query:      3cna
ATOM      1  N   ALA A   1      29.489  21.099   0.203  1.00  0.00
ATOM      2  CA  ALA A   1      29.759  20.207   1.338  1.00  0.00
ATOM      3  C   ALA A   1      28.522  19.333   1.635  1.00  0.00
ATOM      4  O   ALA A   1      27.777  18.960   0.734  1.00  0.00
ATOM      5  CB  ALA A   1      30.095  21.040   2.592  1.00  0.00
ATOM      6  N   ASP A   2      28.378  19.065   2.928  1.00  0.00
ATOM      7  CA  ASP A   2      27.255  18.253   3.413  1.00  0.00
ATOM      8  C   ASP A   2      26.053  19.182   3.684  1.00  0.00
ATOM      9  O   ASP A   2      26.133  20.122   4.468  1.00  0.00
ATOM     10  CB  ASP A   2      27.644  17.542   4.720  1.00  0.00
ATOM     11  CG  ASP A   2      26.972  16.162   4.812  1.00  0.00
ATOM     12  OD1 ASP A   2      25.715  16.146   4.901  1.00  0.00
ATOM     13  OD2 ASP A   2      27.752  15.170   4.800  1.00  0.00
ATOM     14  N   THR A   3      24.983  18.851   2.973  1.00  0.00
ATOM     15  CA  THR A   3      23.748  19.646   3.081  1.00  0.00
ATOM     16  C   THR A   3      22.678  18.752   3.739  1.00  0.00
ATOM     17  O   THR A   3      22.784  17.527   3.738  1.00  0.00
ATOM     18  CB  THR A   3      23.318  20.083   1.669  1.00  0.00
ATOM     19  OG1 THR A   3      21.894  20.082   1.574  1.00  0.00
ATOM     20  CG2 THR A   3      23.864  19.073   0.640  1.00  0.00
ATOM     21  N   ILE A   4      21.687  19.438   4.286  1.00  0.00
ATOM     22  CA  ILE A   4      20.555  18.768   4.926  1.00  0.00
ATOM     23  C   ILE A   4      19.363  19.751   4.935  1.00  0.00
ATOM     24  O   ILE A   4      19.556  20.963   4.897  1.00  0.00
ATOM     25  CB  ILE A   4      20.873  18.299   6.352  1.00  0.00
ATOM     26  CG1 ILE A   4      20.693  19.444   7.364  1.00  0.00
ATOM     27  CG2 ILE A   4      22.302  17.732   6.415  1.00  0.00
ATOM     28  CD1 ILE A   4      20.949  20.791   6.659  1.00  0.00
ATOM     29  N   VAL A   5      18.201  19.137   4.966  1.00  0.00
ATOM     30  CA  VAL A   5      16.900  19.813   5.076  1.00  0.00
ATOM     31  C   VAL A   5      16.096  18.828   5.960  1.00  0.00
ATOM     32  O   VAL A   5      16.013  17.644   5.627  1.00  0.00
ATOM     33  CB  VAL A   5      16.222  19.965   3.706  1.00  0.00
ATOM     34  CG1 VAL A   5      14.794  20.526   3.850  1.00  0.00
ATOM     35  CG2 VAL A   5      17.048  20.902   2.804  1.00  0.00
ATOM     36  N   ALA A   6      15.671  19.316   7.118  1.00  0.00
ATOM     37  CA  ALA A   6      14.997  18.419   8.069  1.00  0.00
ATOM     38  C   ALA A   6      13.975  19.212   8.910  1.00  0.00
ATOM     39  O   ALA A   6      13.861  20.429   8.795  1.00  0.00
ATOM     40  CB  ALA A   6      16.040  17.754   8.990  1.00  0.00
ATOM     41  N   VAL A   7      13.266  18.418   9.692  1.00  0.00
ATOM     42  CA  VAL A   7      12.238  18.884  10.626  1.00  0.00
ATOM     43  C   VAL A   7      12.738  18.528  12.046  1.00  0.00
ATOM     44  O   VAL A   7      13.028  17.368  12.335  1.00  0.00
ATOM     45  CB  VAL A   7      10.915  18.149  10.339  1.00  0.00
ATOM     46  CG1 VAL A   7      10.883  17.642   8.887  1.00  0.00
ATOM     47  CG2 VAL A   7      10.734  16.984  11.328  1.00  0.00
ATOM     48  N   GLU A   8      12.864  19.575  12.853  1.00  0.00
ATOM     49  CA  GLU A   8      13.439  19.423  14.188  1.00  0.00
ATOM     50  C   GLU A   8      12.397  19.481  15.319  1.00  0.00
ATOM     51  O   GLU A   8      11.479  20.295  15.308  1.00  0.00
ATOM     52  CB  GLU A   8      14.520  20.497  14.434  1.00  0.00
ATOM     53  CG  GLU A   8      14.018  21.451  15.537  1.00  0.00
ATOM     54  CD  GLU A   8      14.932  22.688  15.609  1.00  0.00
ATOM     55  OE1 GLU A   8      16.109  22.482  16.008  1.00  0.00
ATOM     56  OE2 GLU A   8      14.409  23.781  15.265  1.00  0.00
ATOM     57  N   LEU A   9      12.671  18.623  16.295  1.00  0.00
ATOM     58  CA  LEU A   9      11.914  18.585  17.552  1.00  0.00
ATOM     59  C   LEU A   9      12.839  19.138  18.664  1.00  0.00
ATOM     60  O   LEU A   9      13.624  18.399  19.253  1.00  0.00
ATOM     61  CB  LEU A   9      11.530  17.134  17.902  1.00  0.00
ATOM     62  CG  LEU A   9      11.231  16.336  16.620  1.00  0.00
ATOM     63  CD1 LEU A   9      10.529  15.012  16.977  1.00  0.00
ATOM     64  CD2 LEU A   9      10.346  17.168  15.674  1.00  0.00
ATOM     65  N   ASP A  10      12.712  20.444  18.853  1.00  0.00
ATOM     66  CA  ASP A  10      13.559  21.160  19.815  1.00  0.00
ATOM     67  C   ASP A  10      12.818  21.330  21.154  1.00  0.00
ATOM     68  O   ASP A  10      11.961  22.200  21.297  1.00  0.00
ATOM     69  CB  ASP A  10      13.913  22.545  19.234  1.00  0.00
ATOM     70  CG  ASP A  10      15.436  22.760  19.256  1.00  0.00
ATOM     71  OD1 ASP A  10      16.000  22.880  18.135  1.00  0.00
ATOM     72  OD2 ASP A  10      15.973  22.803  20.395  1.00  0.00
ATOM     73  N   THR A  11      13.210  20.476  22.095  1.00  0.00
ATOM     74  CA  THR A  11      12.602  20.524  23.434  1.00  0.00
ATOM     75  C   THR A  11      13.354  21.563  24.291  1.00  0.00
ATOM     76  O   THR A  11      12.927  21.912  25.389  1.00  0.00
ATOM     77  CB  THR A  11      12.683  19.140  24.104  1.00  0.00
ATOM     78  OG1 THR A  11      14.038  18.918  24.503  1.00  0.00
ATOM     79  CG2 THR A  11      12.290  18.031  23.111  1.00  0.00
ATOM     80  N   TYR A  12      14.478  22.002  23.728  1.00  0.00
ATOM     81  CA  TYR A  12      15.348  22.941  24.438  1.00  0.00
ATOM     82  C   TYR A  12      15.490  24.287  23.707  1.00  0.00
ATOM     83  O   TYR A  12      16.160  24.396  22.682  1.00  0.00
ATOM     84  CB  TYR A  12      16.751  22.326  24.644  1.00  0.00
ATOM     85  CG  TYR A  12      17.399  23.057  25.839  1.00  0.00
ATOM     86  CD1 TYR A  12      17.643  22.370  27.032  1.00  0.00
ATOM     87  CD2 TYR A  12      17.820  24.384  25.687  1.00  0.00
ATOM     88  CE1 TYR A  12      18.292  23.023  28.088  1.00  0.00
ATOM     89  CE2 TYR A  12      18.469  25.035  26.742  1.00  0.00
ATOM     90  CZ  TYR A  12      18.726  24.345  27.933  1.00  0.00
ATOM     91  OH  TYR A  12      19.371  24.997  28.992  1.00  0.00
ATOM     92  N   PRO A  13      14.848  25.286  24.314  1.00  0.00
ATOM     93  CA  PRO A  13      14.910  26.642  23.761  1.00  0.00
ATOM     94  C   PRO A  13      16.341  27.205  23.874  1.00  0.00
ATOM     95  O   PRO A  13      16.833  27.470  24.971  1.00  0.00
ATOM     96  CB  PRO A  13      13.964  27.502  24.614  1.00  0.00
ATOM     97  CG  PRO A  13      13.438  26.609  25.744  1.00  0.00
ATOM     98  CD  PRO A  13      14.005  25.202  25.514  1.00  0.00
ATOM     99  N   ASN A  14      16.950  27.384  22.706  1.00  0.00
ATOM    100  CA  ASN A  14      18.290  27.986  22.651  1.00  0.00
ATOM    101  C   ASN A  14      18.191  29.293  21.830  1.00  0.00
ATOM    102  O   ASN A  14      18.430  29.295  20.625  1.00  0.00
ATOM    103  CB  ASN A  14      19.323  27.034  22.038  1.00  0.00
ATOM    104  CG  ASN A  14      19.272  25.638  22.680  1.00  0.00
ATOM    105  OD1 ASN A  14      19.096  24.628  21.998  1.00  0.00
ATOM    106  ND2 ASN A  14      19.478  25.635  23.995  1.00  0.00
ATOM    107  N   THR A  15      17.788  30.327  22.553  1.00  0.00
ATOM    108  CA  THR A  15      17.495  31.645  21.983  1.00  0.00
ATOM    109  C   THR A  15      18.785  32.287  21.439  1.00  0.00
ATOM    110  O   THR A  15      18.749  33.185  20.601  1.00  0.00
ATOM    111  CB  THR A  15      16.924  32.563  23.088  1.00  0.00
ATOM    112  OG1 THR A  15      17.868  32.552  24.164  1.00  0.00
ATOM    113  CG2 THR A  15      15.590  32.008  23.617  1.00  0.00
ATOM    114  N   ASP A  16      19.895  31.784  21.977  1.00  0.00
ATOM    115  CA  ASP A  16      21.190  32.315  21.521  1.00  0.00
ATOM    116  C   ASP A  16      21.232  32.271  19.984  1.00  0.00
ATOM    117  O   ASP A  16      21.264  33.308  19.323  1.00  0.00
ATOM    118  CB  ASP A  16      22.342  31.512  22.146  1.00  0.00
ATOM    119  CG  ASP A  16      23.467  32.480  22.560  1.00  0.00
ATOM    120  OD1 ASP A  16      23.218  33.251  23.525  1.00  0.00
ATOM    121  OD2 ASP A  16      24.526  32.411  21.881  1.00  0.00
ATOM    122  N   ILE A  17      21.200  31.043  19.473  1.00  0.00
ATOM    123  CA  ILE A  17      21.175  30.862  18.013  1.00  0.00
ATOM    124  C   ILE A  17      19.744  31.052  17.473  1.00  0.00
ATOM    125  O   ILE A  17      19.197  30.180  16.800  1.00  0.00
ATOM    126  CB  ILE A  17      21.693  29.459  17.649  1.00  0.00
ATOM    127  CG1 ILE A  17      20.766  28.384  18.244  1.00  0.00
ATOM    128  CG2 ILE A  17      23.136  29.265  18.147  1.00  0.00
ATOM    129  CD1 ILE A  17      21.327  26.980  17.949  1.00  0.00
ATOM    130  N   GLY A  18      19.200  32.220  17.802  1.00  0.00
ATOM    131  CA  GLY A  18      17.859  32.579  17.324  1.00  0.00
ATOM    132  C   GLY A  18      16.864  31.440  17.612  1.00  0.00
ATOM    133  O   GLY A  18      15.878  31.263  16.897  1.00  0.00
ATOM    134  N   ASP A  19      17.164  30.722  18.689  1.00  0.00
ATOM    135  CA  ASP A  19      16.234  29.664  19.141  1.00  0.00
ATOM    136  C   ASP A  19      15.236  30.338  20.111  1.00  0.00
ATOM    137  O   ASP A  19      15.632  31.155  20.941  1.00  0.00
ATOM    138  CB  ASP A  19      17.047  28.593  19.886  1.00  0.00
ATOM    139  CG  ASP A  19      16.662  27.166  19.470  1.00  0.00
ATOM    140  OD1 ASP A  19      15.753  27.029  18.609  1.00  0.00
ATOM    141  OD2 ASP A  19      17.306  26.248  20.054  1.00  0.00
ATOM    142  N   PRO A  20      13.964  29.997  19.920  1.00  0.00
ATOM    143  CA  PRO A  20      12.902  30.611  20.717  1.00  0.00
ATOM    144  C   PRO A  20      13.033  30.311  22.221  1.00  0.00
ATOM    145  O   PRO A  20      13.965  29.642  22.658  1.00  0.00
ATOM    146  CB  PRO A  20      11.568  30.082  20.175  1.00  0.00
ATOM    147  CG  PRO A  20      11.905  29.089  19.056  1.00  0.00
ATOM    148  CD  PRO A  20      13.433  29.057  18.922  1.00  0.00
ATOM    149  N   SER A  21      12.061  30.863  22.931  1.00  0.00
ATOM    150  CA  SER A  21      11.955  30.804  24.383  1.00  0.00
ATOM    151  C   SER A  21      11.331  29.508  24.919  1.00  0.00
ATOM    152  O   SER A  21      11.116  29.382  26.131  1.00  0.00
ATOM    153  CB  SER A  21      11.090  31.994  24.867  1.00  0.00
ATOM    154  OG  SER A  21      10.237  32.353  23.774  1.00  0.00
ATOM    155  N   TYR A  22      11.022  28.576  24.019  1.00  0.00
ATOM    156  CA  TYR A  22      10.368  27.343  24.479  1.00  0.00
ATOM    157  C   TYR A  22      10.579  26.166  23.512  1.00  0.00
ATOM    158  O   TYR A  22      10.734  26.351  22.308  1.00  0.00
ATOM    159  CB  TYR A  22       8.869  27.552  24.734  1.00  0.00
ATOM    160  CG  TYR A  22       8.224  28.404  23.628  1.00  0.00
ATOM    161  CD1 TYR A  22       7.561  27.795  22.556  1.00  0.00
ATOM    162  CD2 TYR A  22       8.388  29.795  23.644  1.00  0.00
ATOM    163  CE1 TYR A  22       7.040  28.576  21.516  1.00  0.00
ATOM    164  CE2 TYR A  22       7.869  30.575  22.605  1.00  0.00
ATOM    165  CZ  TYR A  22       7.215  29.965  21.527  1.00  0.00
ATOM    166  OH  TYR A  22       6.695  30.754  20.494  1.00  0.00
ATOM    167  N   PRO A  23      10.548  24.974  24.110  1.00  0.00
ATOM    168  CA  PRO A  23      10.692  23.740  23.332  1.00  0.00
ATOM    169  C   PRO A  23       9.645  23.681  22.204  1.00  0.00
ATOM    170  O   PRO A  23       8.452  23.872  22.427  1.00  0.00
ATOM    171  CB  PRO A  23      10.506  22.573  24.308  1.00  0.00
ATOM    172  CG  PRO A  23      10.367  23.182  25.709  1.00  0.00
ATOM    173  CD  PRO A  23      10.425  24.708  25.550  1.00  0.00
ATOM    174  N   HIS A  24      10.183  23.476  21.003  1.00  0.00
ATOM    175  CA  HIS A  24       9.357  23.558  19.793  1.00  0.00
ATOM    176  C   HIS A  24       9.841  22.618  18.668  1.00  0.00
ATOM    177  O   HIS A  24      10.837  21.916  18.804  1.00  0.00
ATOM    178  CB  HIS A  24       9.512  25.000  19.238  1.00  0.00
ATOM    179  CG  HIS A  24      10.972  25.264  19.006  1.00  0.00
ATOM    180  ND1 HIS A  24      11.857  25.345  20.063  1.00  0.00
ATOM    181  CD2 HIS A  24      11.649  25.481  17.835  1.00  0.00
ATOM    182  CE1 HIS A  24      13.043  25.591  19.512  1.00  0.00
ATOM    183  NE2 HIS A  24      12.961  25.681  18.186  1.00  0.00
ATOM    184  N   ILE A  25       9.093  22.720  17.576  1.00  0.00
ATOM    185  CA  ILE A  25       9.383  21.987  16.338  1.00  0.00
ATOM    186  C   ILE A  25       9.530  22.995  15.178  1.00  0.00
ATOM    187  O   ILE A  25       8.706  23.899  15.027  1.00  0.00
ATOM    188  CB  ILE A  25       8.215  21.023  16.041  1.00  0.00
ATOM    189  CG1 ILE A  25       6.927  21.558  16.699  1.00  0.00
ATOM    190  CG2 ILE A  25       8.548  19.635  16.626  1.00  0.00
ATOM    191  CD1 ILE A  25       6.158  22.458  15.715  1.00  0.00
ATOM    192  N   GLY A  26      10.605  22.822  14.412  1.00  0.00
ATOM    193  CA  GLY A  26      10.865  23.752  13.304  1.00  0.00
ATOM    194  C   GLY A  26      11.535  23.057  12.105  1.00  0.00
ATOM    195  O   GLY A  26      12.167  22.012  12.244  1.00  0.00
ATOM    196  N   ILE A  27      11.344  23.697  10.956  1.00  0.00
ATOM    197  CA  ILE A  27      11.890  23.201   9.687  1.00  0.00
ATOM    198  C   ILE A  27      13.221  23.922   9.387  1.00  0.00
ATOM    199  O   ILE A  27      13.251  25.131   9.167  1.00  0.00
ATOM    200  CB  ILE A  27      10.904  23.479   8.536  1.00  0.00
ATOM    201  CG1 ILE A  27      10.088  22.212   8.221  1.00  0.00
ATOM    202  CG2 ILE A  27      11.672  23.942   7.284  1.00  0.00
ATOM    203  CD1 ILE A  27       8.623  22.412   8.653  1.00  0.00
ATOM    204  N   ASP A  28      14.277  23.116   9.401  1.00  0.00
ATOM    205  CA  ASP A  28      15.622  23.648   9.146  1.00  0.00
ATOM    206  C   ASP A  28      16.027  23.404   7.679  1.00  0.00
ATOM    207  O   ASP A  28      16.035  22.268   7.209  1.00  0.00
ATOM    208  CB  ASP A  28      16.639  22.963  10.079  1.00  0.00
ATOM    209  CG  ASP A  28      16.293  23.251  11.551  1.00  0.00
ATOM    210  OD1 ASP A  28      16.618  22.356  12.378  1.00  0.00
ATOM    211  OD2 ASP A  28      15.727  24.351  11.791  1.00  0.00
ATOM    212  N   ILE A  29      16.371  24.509   7.026  1.00  0.00
ATOM    213  CA  ILE A  29      16.829  24.443   5.629  1.00  0.00
ATOM    214  C   ILE A  29      18.319  24.848   5.597  1.00  0.00
ATOM    215  O   ILE A  29      18.651  26.028   5.702  1.00  0.00
ATOM    216  CB  ILE A  29      16.022  25.418   4.751  1.00  0.00
ATOM    217  CG1 ILE A  29      14.574  25.524   5.264  1.00  0.00
ATOM    218  CG2 ILE A  29      16.022  24.935   3.287  1.00  0.00
ATOM    219  CD1 ILE A  29      13.833  24.199   5.005  1.00  0.00
ATOM    220  N   LYS A  30      19.161  23.825   5.481  1.00  0.00
ATOM    221  CA  LYS A  30      20.611  24.078   5.481  1.00  0.00
ATOM    222  C   LYS A  30      20.993  24.867   6.751  1.00  0.00
ATOM    223  O   LYS A  30      22.163  25.187   6.960  1.00  0.00
ATOM    224  CB  LYS A  30      21.007  24.901   4.241  1.00  0.00
ATOM    225  CG  LYS A  30      20.647  24.164   2.940  1.00  0.00
ATOM    226  CD  LYS A  30      21.749  24.377   1.886  1.00  0.00
ATOM    227  CE  LYS A  30      21.928  25.874   1.578  1.00  0.00
ATOM    228  NZ  LYS A  30      22.571  26.048   0.267  1.00  0.00
ATOM    229  N   SER A  31      19.969  25.171   7.544  1.00  0.00
ATOM    230  CA  SER A  31      20.190  25.967   8.759  1.00  0.00
ATOM    231  C   SER A  31      19.376  25.434   9.952  1.00  0.00
ATOM    232  O   SER A  31      18.251  24.963   9.796  1.00  0.00
ATOM    233  CB  SER A  31      19.804  27.437   8.492  1.00  0.00
ATOM    234  OG  SER A  31      20.066  28.174   9.690  1.00  0.00
ATOM    235  N   VAL A  32      19.997  25.561  11.120  1.00  0.00
ATOM    236  CA  VAL A  32      19.354  25.142  12.376  1.00  0.00
ATOM    237  C   VAL A  32      18.215  26.131  12.713  1.00  0.00
ATOM    238  O   VAL A  32      17.157  25.737  13.196  1.00  0.00
ATOM    239  CB  VAL A  32      20.403  25.171  13.507  1.00  0.00
ATOM    240  CG1 VAL A  32      20.123  24.052  14.525  1.00  0.00
ATOM    241  CG2 VAL A  32      21.813  25.004  12.909  1.00  0.00
ATOM    242  N   ARG A  33      18.507  27.390  12.413  1.00  0.00
ATOM    243  CA  ARG A  33      17.560  28.487  12.629  1.00  0.00
ATOM    244  C   ARG A  33      16.288  28.310  11.778  1.00  0.00
ATOM    245  O   ARG A  33      16.113  28.975  10.758  1.00  0.00
ATOM    246  CB  ARG A  33      18.241  29.823  12.275  1.00  0.00
ATOM    247  CG  ARG A  33      19.601  29.926  12.992  1.00  0.00
ATOM    248  CD  ARG A  33      20.084  31.386  12.952  1.00  0.00
ATOM    249  NE  ARG A  33      21.431  31.498  13.531  1.00  0.00
ATOM    250  CZ  ARG A  33      21.633  32.326  14.553  1.00  0.00
ATOM    251  NH1 ARG A  33      20.634  33.089  14.990  1.00  0.00
ATOM    252  NH2 ARG A  33      22.823  32.386  15.141  1.00  0.00
ATOM    253  N   SER A  34      15.452  27.397  12.255  1.00  0.00
ATOM    254  CA  SER A  34      14.190  27.074  11.586  1.00  0.00
ATOM    255  C   SER A  34      13.643  28.290  10.816  1.00  0.00
ATOM    256  O   SER A  34      13.743  29.429  11.266  1.00  0.00
ATOM    257  CB  SER A  34      13.148  26.615  12.627  1.00  0.00
ATOM    258  OG  SER A  34      13.854  26.204  13.801  1.00  0.00
ATOM    259  N   LYS A  35      13.049  27.969   9.670  1.00  0.00
ATOM    260  CA  LYS A  35      12.402  29.008   8.854  1.00  0.00
ATOM    261  C   LYS A  35      11.009  29.314   9.444  1.00  0.00
ATOM    262  O   LYS A  35      10.490  30.418   9.298  1.00  0.00
ATOM    263  CB  LYS A  35      12.273  28.528   7.398  1.00  0.00
ATOM    264  CG  LYS A  35      13.512  28.957   6.590  1.00  0.00
ATOM    265  CD  LYS A  35      14.802  28.584   7.342  1.00  0.00
ATOM    266  CE  LYS A  35      15.999  28.583   6.373  1.00  0.00
ATOM    267  NZ  LYS A  35      16.666  29.892   6.386  1.00  0.00
ATOM    268  N   LYS A  36      10.492  28.294  10.115  1.00  0.00
ATOM    269  CA  LYS A  36       9.207  28.383  10.812  1.00  0.00
ATOM    270  C   LYS A  36       9.282  27.547  12.106  1.00  0.00
ATOM    271  O   LYS A  36      10.164  26.704  12.262  1.00  0.00
ATOM    272  CB  LYS A  36       8.051  27.894   9.923  1.00  0.00
ATOM    273  CG  LYS A  36       6.871  28.878  10.032  1.00  0.00
ATOM    274  CD  LYS A  36       5.667  28.379   9.214  1.00  0.00
ATOM    275  CE  LYS A  36       4.429  29.242   9.525  1.00  0.00
ATOM    276  NZ  LYS A  36       4.814  30.655   9.637  1.00  0.00
ATOM    277  N   THR A  37       8.340  27.842  12.995  1.00  0.00
ATOM    278  CA  THR A  37       8.293  27.142  14.287  1.00  0.00
ATOM    279  C   THR A  37       6.856  27.168  14.844  1.00  0.00
ATOM    280  O   THR A  37       5.985  27.870  14.336  1.00  0.00
ATOM    281  CB  THR A  37       9.243  27.837  15.285  1.00  0.00
ATOM    282  OG1 THR A  37       8.429  28.517  16.247  1.00  0.00
ATOM    283  CG2 THR A  37      10.077  28.906  14.551  1.00  0.00
ATOM    284  N   ALA A  38       6.681  26.377  15.898  1.00  0.00
ATOM    285  CA  ALA A  38       5.362  26.275  16.539  1.00  0.00
ATOM    286  C   ALA A  38       5.529  25.745  17.974  1.00  0.00
ATOM    287  O   ALA A  38       6.081  24.667  18.194  1.00  0.00
ATOM    288  CB  ALA A  38       4.445  25.337  15.732  1.00  0.00
ATOM    289  N   LYS A  39       5.017  26.537  18.917  1.00  0.00
ATOM    290  CA  LYS A  39       5.074  26.085  20.319  1.00  0.00
ATOM    291  C   LYS A  39       4.696  24.591  20.367  1.00  0.00
ATOM    292  O   LYS A  39       3.788  24.149  19.666  1.00  0.00
ATOM    293  CB  LYS A  39       4.121  26.916  21.193  1.00  0.00
ATOM    294  CG  LYS A  39       4.481  26.738  22.681  1.00  0.00
ATOM    295  CD  LYS A  39       4.333  28.075  23.428  1.00  0.00
ATOM    296  CE  LYS A  39       2.860  28.296  23.823  1.00  0.00
ATOM    297  NZ  LYS A  39       2.717  29.566  24.548  1.00  0.00
ATOM    298  N   TRP A  40       5.448  23.876  21.194  1.00  0.00
ATOM    299  CA  TRP A  40       5.265  22.419  21.305  1.00  0.00
ATOM    300  C   TRP A  40       5.432  21.998  22.777  1.00  0.00
ATOM    301  O   TRP A  40       6.537  21.961  23.311  1.00  0.00
ATOM    302  CB  TRP A  40       6.325  21.735  20.427  1.00  0.00
ATOM    303  CG  TRP A  40       6.506  20.280  20.724  1.00  0.00
ATOM    304  CD1 TRP A  40       5.648  19.450  21.327  1.00  0.00
ATOM    305  CD2 TRP A  40       7.681  19.525  20.402  1.00  0.00
ATOM    306  NE1 TRP A  40       6.195  18.184  21.382  1.00  0.00
ATOM    307  CE2 TRP A  40       7.415  18.228  20.855  1.00  0.00
ATOM    308  CE3 TRP A  40       8.907  19.824  19.797  1.00  0.00
ATOM    309  CZ2 TRP A  40       8.373  17.221  20.696  1.00  0.00
ATOM    310  CZ3 TRP A  40       9.871  18.820  19.645  1.00  0.00
ATOM    311  CH2 TRP A  40       9.606  17.525  20.107  1.00  0.00
ATOM    312  N   ASN A  41       4.280  21.671  23.355  1.00  0.00
ATOM    313  CA  ASN A  41       4.258  21.209  24.748  1.00  0.00
ATOM    314  C   ASN A  41       4.593  19.705  24.800  1.00  0.00
ATOM    315  O   ASN A  41       3.732  18.850  24.607  1.00  0.00
ATOM    316  CB  ASN A  41       2.877  21.465  25.373  1.00  0.00
ATOM    317  CG  ASN A  41       2.623  22.973  25.545  1.00  0.00
ATOM    318  OD1 ASN A  41       1.604  23.503  25.105  1.00  0.00
ATOM    319  ND2 ASN A  41       3.572  23.604  26.232  1.00  0.00
ATOM    320  N   MET A  42       5.872  19.468  25.058  1.00  0.00
ATOM    321  CA  MET A  42       6.406  18.102  25.135  1.00  0.00
ATOM    322  C   MET A  42       5.725  17.329  26.280  1.00  0.00
ATOM    323  O   MET A  42       5.211  17.922  27.227  1.00  0.00
ATOM    324  CB  MET A  42       7.923  18.197  25.396  1.00  0.00
ATOM    325  CG  MET A  42       8.459  16.884  25.993  1.00  0.00
ATOM    326  SD  MET A  42      10.161  17.005  26.601  1.00  0.00
ATOM    327  CE  MET A  42      10.037  17.608  28.304  1.00  0.00
ATOM    328  N   GLN A  43       5.732  16.008  26.120  1.00  0.00
ATOM    329  CA  GLN A  43       5.091  15.140  27.117  1.00  0.00
ATOM    330  C   GLN A  43       6.073  14.054  27.600  1.00  0.00
ATOM    331  O   GLN A  43       6.303  13.057  26.920  1.00  0.00
ATOM    332  CB  GLN A  43       3.811  14.521  26.537  1.00  0.00
ATOM    333  CG  GLN A  43       2.599  15.407  26.886  1.00  0.00
ATOM    334  CD  GLN A  43       1.643  14.613  27.799  1.00  0.00
ATOM    335  OE1 GLN A  43       1.164  13.539  27.441  1.00  0.00
ATOM    336  NE2 GLN A  43       1.450  15.187  28.983  1.00  0.00
ATOM    337  N   ASP A  44       6.616  14.340  28.772  1.00  0.00
ATOM    338  CA  ASP A  44       7.591  13.479  29.450  1.00  0.00
ATOM    339  C   ASP A  44       6.966  12.111  29.780  1.00  0.00
ATOM    340  O   ASP A  44       5.913  12.026  30.413  1.00  0.00
ATOM    341  CB  ASP A  44       8.002  14.210  30.748  1.00  0.00
ATOM    342  CG  ASP A  44       9.387  13.745  31.225  1.00  0.00
ATOM    343  OD1 ASP A  44       9.387  12.996  32.240  1.00  0.00
ATOM    344  OD2 ASP A  44      10.379  14.158  30.567  1.00  0.00
ATOM    345  N   GLY A  45       7.646  11.063  29.320  1.00  0.00
ATOM    346  CA  GLY A  45       7.211   9.694  29.587  1.00  0.00
ATOM    347  C   GLY A  45       6.116   9.146  28.662  1.00  0.00
ATOM    348  O   GLY A  45       5.705   7.990  28.820  1.00  0.00
ATOM    349  N   LYS A  46       5.657   9.984  27.742  1.00  0.00
ATOM    350  CA  LYS A  46       4.539   9.632  26.856  1.00  0.00
ATOM    351  C   LYS A  46       5.015   9.324  25.422  1.00  0.00
ATOM    352  O   LYS A  46       6.001   9.883  24.944  1.00  0.00
ATOM    353  CB  LYS A  46       3.582  10.845  26.806  1.00  0.00
ATOM    354  CG  LYS A  46       2.655  10.840  28.031  1.00  0.00
ATOM    355  CD  LYS A  46       3.469  10.770  29.335  1.00  0.00
ATOM    356  CE  LYS A  46       2.518  10.404  30.493  1.00  0.00
ATOM    357  NZ  LYS A  46       3.305  10.127  31.702  1.00  0.00
ATOM    358  N   VAL A  47       4.250   8.446  24.779  1.00  0.00
ATOM    359  CA  VAL A  47       4.527   8.076  23.387  1.00  0.00
ATOM    360  C   VAL A  47       3.974   9.164  22.443  1.00  0.00
ATOM    361  O   VAL A  47       2.805   9.539  22.515  1.00  0.00
ATOM    362  CB  VAL A  47       3.838   6.744  23.030  1.00  0.00
ATOM    363  CG1 VAL A  47       4.097   6.407  21.550  1.00  0.00
ATOM    364  CG2 VAL A  47       4.318   5.607  23.945  1.00  0.00
ATOM    365  N   GLY A  48       4.860   9.602  21.552  1.00  0.00
ATOM    366  CA  GLY A  48       4.458  10.609  20.560  1.00  0.00
ATOM    367  C   GLY A  48       4.495  10.020  19.137  1.00  0.00
ATOM    368  O   GLY A  48       4.812   8.849  18.941  1.00  0.00
ATOM    369  N   THR A  49       4.134  10.892  18.203  1.00  0.00
ATOM    370  CA  THR A  49       4.084  10.528  16.782  1.00  0.00
ATOM    371  C   THR A  49       4.120  11.814  15.932  1.00  0.00
ATOM    372  O   THR A  49       3.427  12.784  16.236  1.00  0.00
ATOM    373  CB  THR A  49       2.837   9.686  16.477  1.00  0.00
ATOM    374  OG1 THR A  49       3.066   8.358  16.959  1.00  0.00
ATOM    375  CG2 THR A  49       2.586   9.604  14.961  1.00  0.00
ATOM    376  N   ALA A  50       4.986  11.773  14.928  1.00  0.00
ATOM    377  CA  ALA A  50       5.202  12.934  14.056  1.00  0.00
ATOM    378  C   ALA A  50       5.010  12.524  12.583  1.00  0.00
ATOM    379  O   ALA A  50       5.355  11.416  12.180  1.00  0.00
ATOM    380  CB  ALA A  50       6.627  13.485  14.254  1.00  0.00
ATOM    381  N   HIS A  51       4.413  13.462  11.854  1.00  0.00
ATOM    382  CA  HIS A  51       4.075  13.193  10.450  1.00  0.00
ATOM    383  C   HIS A  51       4.552  14.356   9.558  1.00  0.00
ATOM    384  O   HIS A  51       4.448  15.522   9.934  1.00  0.00
ATOM    385  CB  HIS A  51       2.549  13.035  10.306  1.00  0.00
ATOM    386  CG  HIS A  51       2.090  11.772  10.968  1.00  0.00
ATOM    387  ND1 HIS A  51       1.641  11.787  12.274  1.00  0.00
ATOM    388  CD2 HIS A  51       2.048  10.490  10.486  1.00  0.00
ATOM    389  CE1 HIS A  51       1.321  10.525  12.547  1.00  0.00
ATOM    390  NE2 HIS A  51       1.550   9.723  11.510  1.00  0.00
ATOM    391  N   ILE A  52       5.022  13.968   8.376  1.00  0.00
ATOM    392  CA  ILE A  52       5.493  14.945   7.389  1.00  0.00
ATOM    393  C   ILE A  52       4.814  14.687   6.028  1.00  0.00
ATOM    394  O   ILE A  52       4.525  13.547   5.675  1.00  0.00
ATOM    395  CB  ILE A  52       7.011  14.839   7.132  1.00  0.00
ATOM    396  CG1 ILE A  52       7.798  15.014   8.442  1.00  0.00
ATOM    397  CG2 ILE A  52       7.438  15.877   6.080  1.00  0.00
ATOM    398  CD1 ILE A  52       6.929  14.411   9.568  1.00  0.00
ATOM    399  N   ILE A  53       4.651  15.792   5.305  1.00  0.00
ATOM    400  CA  ILE A  53       4.054  15.651   3.963  1.00  0.00
ATOM    401  C   ILE A  53       4.591  16.787   3.074  1.00  0.00
ATOM    402  O   ILE A  53       4.902  17.874   3.559  1.00  0.00
ATOM    403  CB  ILE A  53       2.518  15.726   4.135  1.00  0.00
ATOM    404  CG1 ILE A  53       2.201  16.777   5.225  1.00  0.00
ATOM    405  CG2 ILE A  53       2.057  14.349   4.676  1.00  0.00
ATOM    406  CD1 ILE A  53       3.309  17.846   5.243  1.00  0.00
ATOM    407  N   TYR A  54       4.647  16.471   1.787  1.00  0.00
ATOM    408  CA  TYR A  54       5.125  17.443   0.792  1.00  0.00
ATOM    409  C   TYR A  54       4.802  16.912  -0.623  1.00  0.00
ATOM    410  O   TYR A  54       5.028  15.737  -0.912  1.00  0.00
ATOM    411  CB  TYR A  54       6.660  17.609   0.978  1.00  0.00
ATOM    412  CG  TYR A  54       7.210  18.334  -0.266  1.00  0.00
ATOM    413  CD1 TYR A  54       7.960  17.622  -1.209  1.00  0.00
ATOM    414  CD2 TYR A  54       7.026  19.716  -0.395  1.00  0.00
ATOM    415  CE1 TYR A  54       8.507  18.293  -2.310  1.00  0.00
ATOM    416  CE2 TYR A  54       7.572  20.387  -1.495  1.00  0.00
ATOM    417  CZ  TYR A  54       8.330  19.676  -2.435  1.00  0.00
ATOM    418  OH  TYR A  54       8.871  20.353  -3.535  1.00  0.00
ATOM    419  N   ASN A  55       4.297  17.824  -1.449  1.00  0.00
ATOM    420  CA  ASN A  55       3.964  17.514  -2.839  1.00  0.00
ATOM    421  C   ASN A  55       4.888  18.301  -3.790  1.00  0.00
ATOM    422  O   ASN A  55       5.131  19.492  -3.618  1.00  0.00
ATOM    423  CB  ASN A  55       2.526  17.864  -3.267  1.00  0.00
ATOM    424  CG  ASN A  55       1.521  17.025  -2.460  1.00  0.00
ATOM    425  OD1 ASN A  55       1.909  16.332  -1.520  1.00  0.00
ATOM    426  ND2 ASN A  55       0.256  17.163  -2.845  1.00  0.00
ATOM    427  N   SER A  56       5.320  17.568  -4.814  1.00  0.00
ATOM    428  CA  SER A  56       6.050  18.254  -5.895  1.00  0.00
ATOM    429  C   SER A  56       5.149  19.366  -6.479  1.00  0.00
ATOM    430  O   SER A  56       5.644  20.384  -6.964  1.00  0.00
ATOM    431  CB  SER A  56       6.419  17.218  -6.976  1.00  0.00
ATOM    432  OG  SER A  56       7.718  17.566  -7.468  1.00  0.00
ATOM    433  N   VAL A  57       3.850  19.097  -6.419  1.00  0.00
ATOM    434  CA  VAL A  57       2.828  19.992  -6.962  1.00  0.00
ATOM    435  C   VAL A  57       2.600  21.238  -6.090  1.00  0.00
ATOM    436  O   VAL A  57       2.768  22.366  -6.557  1.00  0.00
ATOM    437  CB  VAL A  57       1.495  19.238  -7.139  1.00  0.00
ATOM    438  CG1 VAL A  57       0.342  20.239  -7.335  1.00  0.00
ATOM    439  CG2 VAL A  57       1.592  18.285  -8.344  1.00  0.00
ATOM    440  N   ASP A  58       2.190  20.987  -4.850  1.00  0.00
ATOM    441  CA  ASP A  58       1.871  22.094  -3.935  1.00  0.00
ATOM    442  C   ASP A  58       3.171  22.776  -3.464  1.00  0.00
ATOM    443  O   ASP A  58       3.216  23.990  -3.277  1.00  0.00
ATOM    444  CB  ASP A  58       1.096  21.562  -2.715  1.00  0.00
ATOM    445  CG  ASP A  58      -0.404  21.461  -3.046  1.00  0.00
ATOM    446  OD1 ASP A  58      -0.897  22.421  -3.697  1.00  0.00
ATOM    447  OD2 ASP A  58      -0.994  20.428  -2.628  1.00  0.00
ATOM    448  N   LYS A  59       4.189  21.936  -3.313  1.00  0.00
ATOM    449  CA  LYS A  59       5.514  22.426  -2.916  1.00  0.00
ATOM    450  C   LYS A  59       5.454  23.083  -1.524  1.00  0.00
ATOM    451  O   LYS A  59       5.787  24.257  -1.362  1.00  0.00
ATOM    452  CB  LYS A  59       6.040  23.437  -3.952  1.00  0.00
ATOM    453  CG  LYS A  59       5.089  24.646  -4.023  1.00  0.00
ATOM    454  CD  LYS A  59       5.847  25.933  -3.647  1.00  0.00
ATOM    455  CE  LYS A  59       4.929  26.865  -2.834  1.00  0.00
ATOM    456  NZ  LYS A  59       4.860  28.185  -3.477  1.00  0.00
ATOM    457  N   ARG A  60       5.016  22.274  -0.565  1.00  0.00
ATOM    458  CA  ARG A  60       4.885  22.759   0.816  1.00  0.00
ATOM    459  C   ARG A  60       5.395  21.699   1.813  1.00  0.00
ATOM    460  O   ARG A  60       5.133  20.507   1.651  1.00  0.00
ATOM    461  CB  ARG A  60       3.411  23.100   1.103  1.00  0.00
ATOM    462  CG  ARG A  60       3.287  23.657   2.535  1.00  0.00
ATOM    463  CD  ARG A  60       1.926  23.252   3.131  1.00  0.00
ATOM    464  NE  ARG A  60       1.203  24.455   3.571  1.00  0.00
ATOM    465  CZ  ARG A  60       0.364  24.375   4.601  1.00  0.00
ATOM    466  NH1 ARG A  60       0.244  23.227   5.261  1.00  0.00
ATOM    467  NH2 ARG A  60      -0.354  25.435   4.956  1.00  0.00
ATOM    468  N   LEU A  61       6.124  22.198   2.802  1.00  0.00
ATOM    469  CA  LEU A  61       6.718  21.349   3.846  1.00  0.00
ATOM    470  C   LEU A  61       5.902  21.450   5.152  1.00  0.00
ATOM    471  O   LEU A  61       6.037  22.419   5.899  1.00  0.00
ATOM    472  CB  LEU A  61       8.155  21.850   4.105  1.00  0.00
ATOM    473  CG  LEU A  61       8.944  20.849   4.963  1.00  0.00
ATOM    474  CD1 LEU A  61       8.346  19.438   4.829  1.00  0.00
ATOM    475  CD2 LEU A  61      10.424  20.847   4.537  1.00  0.00
ATOM    476  N   SER A  62       5.077  20.431   5.370  1.00  0.00
ATOM    477  CA  SER A  62       4.231  20.389   6.569  1.00  0.00
ATOM    478  C   SER A  62       4.542  19.157   7.443  1.00  0.00
ATOM    479  O   SER A  62       4.812  18.072   6.932  1.00  0.00
ATOM    480  CB  SER A  62       2.743  20.367   6.164  1.00  0.00
ATOM    481  OG  SER A  62       2.626  21.048   4.912  1.00  0.00
ATOM    482  N   ALA A  63       4.458  19.398   8.746  1.00  0.00
ATOM    483  CA  ALA A  63       4.672  18.353   9.755  1.00  0.00
ATOM    484  C   ALA A  63       3.763  18.611  10.975  1.00  0.00
ATOM    485  O   ALA A  63       3.379  19.752  11.235  1.00  0.00
ATOM    486  CB  ALA A  63       6.145  18.367  10.211  1.00  0.00
ATOM    487  N   VAL A  64       3.438  17.523  11.669  1.00  0.00
ATOM    488  CA  VAL A  64       2.536  17.631  12.825  1.00  0.00
ATOM    489  C   VAL A  64       2.871  16.565  13.887  1.00  0.00
ATOM    490  O   VAL A  64       2.859  15.368  13.604  1.00  0.00
ATOM    491  CB  VAL A  64       1.075  17.458  12.367  1.00  0.00
ATOM    492  CG1 VAL A  64       0.766  18.440  11.222  1.00  0.00
ATOM    493  CG2 VAL A  64       0.848  16.009  11.894  1.00  0.00
ATOM    494  N   VAL A  65       3.149  17.065  15.086  1.00  0.00
ATOM    495  CA  VAL A  65       3.470  16.184  16.218  1.00  0.00
ATOM    496  C   VAL A  65       2.241  16.028  17.135  1.00  0.00
ATOM    497  O   VAL A  65       1.381  16.905  17.193  1.00  0.00
ATOM    498  CB  VAL A  65       4.632  16.798  17.026  1.00  0.00
ATOM    499  CG1 VAL A  65       5.958  16.111  16.653  1.00  0.00
ATOM    500  CG2 VAL A  65       4.720  18.308  16.729  1.00  0.00
ATOM    501  N   SER A  66       2.207  14.915  17.899  1.00  0.00
ATOM    502  CA  SER A  66       1.066  14.712  18.800  1.00  0.00
ATOM    503  C   SER A  66       1.204  13.524  19.771  1.00  0.00
ATOM    504  O   SER A  66       1.973  12.596  19.540  1.00  0.00
ATOM    505  CB  SER A  66      -0.225  14.500  17.978  1.00  0.00
ATOM    506  OG  SER A  66      -0.921  13.389  18.553  1.00  0.00
ATOM    507  N   TYR A  67       0.352  13.604  20.784  1.00  0.00
ATOM    508  CA  TYR A  67       0.093  12.553  21.760  1.00  0.00
ATOM    509  C   TYR A  67      -1.443  12.443  21.955  1.00  0.00
ATOM    510  O   TYR A  67      -2.180  13.378  21.660  1.00  0.00
ATOM    511  CB  TYR A  67       0.676  12.824  23.154  1.00  0.00
ATOM    512  CG  TYR A  67       2.129  13.312  23.140  1.00  0.00
ATOM    513  CD1 TYR A  67       3.182  12.392  23.078  1.00  0.00
ATOM    514  CD2 TYR A  67       2.400  14.676  23.310  1.00  0.00
ATOM    515  CE1 TYR A  67       4.507  12.839  23.147  1.00  0.00
ATOM    516  CE2 TYR A  67       3.724  15.122  23.379  1.00  0.00
ATOM    517  CZ  TYR A  67       4.777  14.201  23.323  1.00  0.00
ATOM    518  OH  TYR A  67       6.101  14.652  23.389  1.00  0.00
ATOM    519  N   PRO A  68      -1.825  11.285  22.486  1.00  0.00
ATOM    520  CA  PRO A  68      -3.243  11.009  22.724  1.00  0.00
ATOM    521  C   PRO A  68      -3.890  12.030  23.678  1.00  0.00
ATOM    522  O   PRO A  68      -3.217  12.648  24.500  1.00  0.00
ATOM    523  CB  PRO A  68      -3.314   9.602  23.336  1.00  0.00
ATOM    524  CG  PRO A  68      -1.884   9.049  23.371  1.00  0.00
ATOM    525  CD  PRO A  68      -0.965  10.133  22.796  1.00  0.00
ATOM    526  N   ASN A  69      -5.204  12.140  23.521  1.00  0.00
ATOM    527  CA  ASN A  69      -6.022  13.015  24.360  1.00  0.00
ATOM    528  C   ASN A  69      -5.519  14.468  24.334  1.00  0.00
ATOM    529  O   ASN A  69      -6.216  15.382  24.778  1.00  0.00
ATOM    530  CB  ASN A  69      -6.063  12.501  25.810  1.00  0.00
ATOM    531  CG  ASN A  69      -5.008  11.402  26.029  1.00  0.00
ATOM    532  OD1 ASN A  69      -4.232  11.450  26.982  1.00  0.00
ATOM    533  ND2 ASN A  69      -5.007  10.456  25.094  1.00  0.00
ATOM    534  N   ALA A  70      -4.297  14.621  23.834  1.00  0.00
ATOM    535  CA  ALA A  70      -3.660  15.942  23.807  1.00  0.00
ATOM    536  C   ALA A  70      -3.799  16.647  22.445  1.00  0.00
ATOM    537  O   ALA A  70      -3.864  16.004  21.399  1.00  0.00
ATOM    538  CB  ALA A  70      -2.166  15.798  24.160  1.00  0.00
ATOM    539  N   ASP A  71      -3.809  17.971  22.541  1.00  0.00
ATOM    540  CA  ASP A  71      -3.902  18.848  21.366  1.00  0.00
ATOM    541  C   ASP A  71      -2.550  18.854  20.623  1.00  0.00
ATOM    542  O   ASP A  71      -1.495  18.717  21.244  1.00  0.00
ATOM    543  CB  ASP A  71      -4.237  20.280  21.831  1.00  0.00
ATOM    544  CG  ASP A  71      -5.720  20.394  22.226  1.00  0.00
ATOM    545  OD1 ASP A  71      -6.207  21.557  22.208  1.00  0.00
ATOM    546  OD2 ASP A  71      -6.297  19.318  22.535  1.00  0.00
ATOM    547  N   ALA A  72      -2.641  18.980  19.303  1.00  0.00
ATOM    548  CA  ALA A  72      -1.442  18.891  18.464  1.00  0.00
ATOM    549  C   ALA A  72      -0.883  20.268  18.063  1.00  0.00
ATOM    550  O   ALA A  72      -1.451  21.311  18.374  1.00  0.00
ATOM    551  CB  ALA A  72      -1.762  18.086  17.188  1.00  0.00
ATOM    552  N   THR A  73       0.231  20.179  17.342  1.00  0.00
ATOM    553  CA  THR A  73       0.917  21.361  16.813  1.00  0.00
ATOM    554  C   THR A  73       1.026  21.267  15.277  1.00  0.00
ATOM    555  O   THR A  73       1.133  20.178  14.716  1.00  0.00
ATOM    556  CB  THR A  73       2.338  21.458  17.405  1.00  0.00
ATOM    557  OG1 THR A  73       3.263  21.540  16.316  1.00  0.00
ATOM    558  CG2 THR A  73       2.661  20.182  18.204  1.00  0.00
ATOM    559  N   SER A  74       0.989  22.448  14.668  1.00  0.00
ATOM    560  CA  SER A  74       1.056  22.533  13.205  1.00  0.00
ATOM    561  C   SER A  74       2.025  23.656  12.781  1.00  0.00
ATOM    562  O   SER A  74       2.054  24.728  13.380  1.00  0.00
ATOM    563  CB  SER A  74      -0.342  22.815  12.623  1.00  0.00
ATOM    564  OG  SER A  74      -0.922  21.568  12.232  1.00  0.00
ATOM    565  N   VAL A  75       2.767  23.334  11.730  1.00  0.00
ATOM    566  CA  VAL A  75       3.725  24.281  11.144  1.00  0.00
ATOM    567  C   VAL A  75       4.028  23.826   9.701  1.00  0.00
ATOM    568  O   VAL A  75       4.140  22.631   9.430  1.00  0.00
ATOM    569  CB  VAL A  75       5.032  24.280  11.962  1.00  0.00
ATOM    570  CG1 VAL A  75       5.134  25.564  12.805  1.00  0.00
ATOM    571  CG2 VAL A  75       5.074  23.043  12.878  1.00  0.00
ATOM    572  N   SER A  76       4.133  24.822   8.828  1.00  0.00
ATOM    573  CA  SER A  76       4.384  24.519   7.412  1.00  0.00
ATOM    574  C   SER A  76       5.316  25.584   6.804  1.00  0.00
ATOM    575  O   SER A  76       5.316  26.741   7.216  1.00  0.00
ATOM    576  CB  SER A  76       3.065  24.481   6.620  1.00  0.00
ATOM    577  OG  SER A  76       2.164  23.592   7.281  1.00  0.00
ATOM    578  N   TYR A  77       6.059  25.116   5.807  1.00  0.00
ATOM    579  CA  TYR A  77       6.987  26.002   5.093  1.00  0.00
ATOM    580  C   TYR A  77       6.870  25.757   3.578  1.00  0.00
ATOM    581  O   TYR A  77       6.887  24.615   3.121  1.00  0.00
ATOM    582  CB  TYR A  77       8.425  25.737   5.590  1.00  0.00
ATOM    583  CG  TYR A  77       9.325  26.887   5.098  1.00  0.00
ATOM    584  CD1 TYR A  77      10.442  26.611   4.302  1.00  0.00
ATOM    585  CD2 TYR A  77       9.072  28.194   5.532  1.00  0.00
ATOM    586  CE1 TYR A  77      11.296  27.652   3.917  1.00  0.00
ATOM    587  CE2 TYR A  77       9.926  29.233   5.146  1.00  0.00
ATOM    588  CZ  TYR A  77      11.051  28.957   4.359  1.00  0.00
ATOM    589  OH  TYR A  77      11.903  29.998   3.970  1.00  0.00
ATOM    590  N   ASP A  78       6.734  26.864   2.853  1.00  0.00
ATOM    591  CA  ASP A  78       6.584  26.770   1.390  1.00  0.00
ATOM    592  C   ASP A  78       7.989  26.648   0.769  1.00  0.00
ATOM    593  O   ASP A  78       8.820  27.544   0.915  1.00  0.00
ATOM    594  CB  ASP A  78       5.864  28.022   0.860  1.00  0.00
ATOM    595  CG  ASP A  78       4.337  27.835   0.936  1.00  0.00
ATOM    596  OD1 ASP A  78       3.679  28.823   1.361  1.00  0.00
ATOM    597  OD2 ASP A  78       3.899  26.712   0.570  1.00  0.00
ATOM    598  N   VAL A  79       8.213  25.496   0.141  1.00  0.00
ATOM    599  CA  VAL A  79       9.546  25.231  -0.422  1.00  0.00
ATOM    600  C   VAL A  79       9.472  24.267  -1.620  1.00  0.00
ATOM    601  O   VAL A  79       9.139  23.093  -1.463  1.00  0.00
ATOM    602  CB  VAL A  79      10.426  24.609   0.684  1.00  0.00
ATOM    603  CG1 VAL A  79       9.778  23.305   1.188  1.00  0.00
ATOM    604  CG2 VAL A  79      11.835  24.318   0.139  1.00  0.00
ATOM    605  N   ASP A  80       9.831  24.814  -2.777  1.00  0.00
ATOM    606  CA  ASP A  80       9.868  24.004  -4.012  1.00  0.00
ATOM    607  C   ASP A  80      10.600  22.683  -3.677  1.00  0.00
ATOM    608  O   ASP A  80      10.049  21.596  -3.815  1.00  0.00
ATOM    609  CB  ASP A  80      10.696  24.768  -5.065  1.00  0.00
ATOM    610  CG  ASP A  80      10.197  24.482  -6.491  1.00  0.00
ATOM    611  OD1 ASP A  80       9.751  23.325  -6.711  1.00  0.00
ATOM    612  OD2 ASP A  80      10.296  25.442  -7.305  1.00  0.00
ATOM    613  N   LEU A  81      11.828  22.887  -3.214  1.00  0.00
ATOM    614  CA  LEU A  81      12.673  21.781  -2.771  1.00  0.00
ATOM    615  C   LEU A  81      13.553  21.189  -3.876  1.00  0.00
ATOM    616  O   LEU A  81      14.439  20.373  -3.601  1.00  0.00
ATOM    617  CB  LEU A  81      11.802  20.668  -2.153  1.00  0.00
ATOM    618  CG  LEU A  81      12.557  20.028  -0.973  1.00  0.00
ATOM    619  CD1 LEU A  81      12.827  21.087   0.112  1.00  0.00
ATOM    620  CD2 LEU A  81      11.732  18.869  -0.385  1.00  0.00
ATOM    621  N   ASN A  82      13.268  21.565  -5.124  1.00  0.00
ATOM    622  CA  ASN A  82      14.040  20.945  -6.213  1.00  0.00
ATOM    623  C   ASN A  82      15.383  21.664  -6.417  1.00  0.00
ATOM    624  O   ASN A  82      16.265  21.164  -7.117  1.00  0.00
ATOM    625  CB  ASN A  82      13.246  20.909  -7.525  1.00  0.00
ATOM    626  CG  ASN A  82      11.943  21.717  -7.420  1.00  0.00
ATOM    627  OD1 ASN A  82      11.414  21.936  -6.331  1.00  0.00
ATOM    628  ND2 ASN A  82      11.488  22.165  -8.588  1.00  0.00
ATOM    629  N   ASP A  83      15.479  22.845  -5.813  1.00  0.00
ATOM    630  CA  ASP A  83      16.712  23.635  -5.968  1.00  0.00
ATOM    631  C   ASP A  83      17.598  23.459  -4.718  1.00  0.00
ATOM    632  O   ASP A  83      18.777  23.808  -4.726  1.00  0.00
ATOM    633  CB  ASP A  83      16.371  25.124  -6.154  1.00  0.00
ATOM    634  CG  ASP A  83      15.056  25.295  -6.935  1.00  0.00
ATOM    635  OD1 ASP A  83      14.187  26.033  -6.398  1.00  0.00
ATOM    636  OD2 ASP A  83      14.983  24.689  -8.037  1.00  0.00
ATOM    637  N   VAL A  84      16.966  22.927  -3.676  1.00  0.00
ATOM    638  CA  VAL A  84      17.677  22.690  -2.415  1.00  0.00
ATOM    639  C   VAL A  84      18.379  21.321  -2.421  1.00  0.00
ATOM    640  O   VAL A  84      19.609  21.250  -2.392  1.00  0.00
ATOM    641  CB  VAL A  84      16.701  22.799  -1.230  1.00  0.00
ATOM    642  CG1 VAL A  84      17.331  23.643  -0.105  1.00  0.00
ATOM    643  CG2 VAL A  84      15.387  23.458  -1.694  1.00  0.00
ATOM    644  N   LEU A  85      17.564  20.269  -2.453  1.00  0.00
ATOM    645  CA  LEU A  85      18.102  18.907  -2.459  1.00  0.00
ATOM    646  C   LEU A  85      18.255  18.327  -3.880  1.00  0.00
ATOM    647  O   LEU A  85      17.560  18.702  -4.814  1.00  0.00
ATOM    648  CB  LEU A  85      17.219  17.954  -1.635  1.00  0.00
ATOM    649  CG  LEU A  85      17.197  18.352  -0.150  1.00  0.00
ATOM    650  CD1 LEU A  85      15.913  17.808   0.508  1.00  0.00
ATOM    651  CD2 LEU A  85      18.430  17.775   0.572  1.00  0.00
ATOM    652  N   PRO A  86      19.191  17.377  -3.924  1.00  0.00
ATOM    653  CA  PRO A  86      19.507  16.640  -5.145  1.00  0.00
ATOM    654  C   PRO A  86      18.370  15.718  -5.619  1.00  0.00
ATOM    655  O   PRO A  86      17.474  15.365  -4.855  1.00  0.00
ATOM    656  CB  PRO A  86      20.747  15.791  -4.820  1.00  0.00
ATOM    657  CG  PRO A  86      21.012  15.925  -3.315  1.00  0.00
ATOM    658  CD  PRO A  86      19.972  16.908  -2.764  1.00  0.00
ATOM    659  N   GLU A  87      18.472  15.342  -6.893  1.00  0.00
ATOM    660  CA  GLU A  87      17.489  14.412  -7.478  1.00  0.00
ATOM    661  C   GLU A  87      17.440  13.143  -6.594  1.00  0.00
ATOM    662  O   GLU A  87      16.373  12.680  -6.205  1.00  0.00
ATOM    663  CB  GLU A  87      17.936  14.011  -8.900  1.00  0.00
ATOM    664  CG  GLU A  87      16.836  13.186  -9.593  1.00  0.00
ATOM    665  CD  GLU A  87      17.374  12.523 -10.874  1.00  0.00
ATOM    666  OE1 GLU A  87      18.483  12.949 -11.293  1.00  0.00
ATOM    667  OE2 GLU A  87      16.655  11.617 -11.376  1.00  0.00
ATOM    668  N   TRP A  88      18.647  12.670  -6.323  1.00  0.00
ATOM    669  CA  TRP A  88      18.854  11.461  -5.513  1.00  0.00
ATOM    670  C   TRP A  88      19.362  11.886  -4.115  1.00  0.00
ATOM    671  O   TRP A  88      20.335  12.632  -4.013  1.00  0.00
ATOM    672  CB  TRP A  88      19.958  10.623  -6.189  1.00  0.00
ATOM    673  CG  TRP A  88      19.417   9.623  -7.164  1.00  0.00
ATOM    674  CD1 TRP A  88      19.504   9.672  -8.501  1.00  0.00
ATOM    675  CD2 TRP A  88      18.739   8.409  -6.827  1.00  0.00
ATOM    676  NE1 TRP A  88      18.877   8.569  -9.046  1.00  0.00
ATOM    677  CE2 TRP A  88      18.441   7.800  -8.053  1.00  0.00
ATOM    678  CE3 TRP A  88      18.366   7.785  -5.631  1.00  0.00
ATOM    679  CZ2 TRP A  88      17.764   6.577  -8.084  1.00  0.00
ATOM    680  CZ3 TRP A  88      17.697   6.556  -5.661  1.00  0.00
ATOM    681  CH2 TRP A  88      17.409   5.943  -6.886  1.00  0.00
ATOM    682  N   VAL A  89      18.676  11.379  -3.096  1.00  0.00
ATOM    683  CA  VAL A  89      19.065  11.697  -1.714  1.00  0.00
ATOM    684  C   VAL A  89      18.905  10.466  -0.798  1.00  0.00
ATOM    685  O   VAL A  89      18.542   9.384  -1.254  1.00  0.00
ATOM    686  CB  VAL A  89      18.182  12.840  -1.176  1.00  0.00
ATOM    687  CG1 VAL A  89      18.392  12.993   0.343  1.00  0.00
ATOM    688  CG2 VAL A  89      18.521  14.161  -1.889  1.00  0.00
ATOM    689  N   ARG A  90      19.185  10.717   0.475  1.00  0.00
ATOM    690  CA  ARG A  90      19.063   9.697   1.526  1.00  0.00
ATOM    691  C   ARG A  90      18.178  10.241   2.666  1.00  0.00
ATOM    692  O   ARG A  90      18.094  11.455   2.858  1.00  0.00
ATOM    693  CB  ARG A  90      20.469   9.376   2.074  1.00  0.00
ATOM    694  CG  ARG A  90      20.406   8.179   3.040  1.00  0.00
ATOM    695  CD  ARG A  90      21.095   6.959   2.403  1.00  0.00
ATOM    696  NE  ARG A  90      22.550   7.037   2.605  1.00  0.00
ATOM    697  CZ  ARG A  90      23.331   6.061   2.149  1.00  0.00
ATOM    698  NH1 ARG A  90      22.786   4.990   1.578  1.00  0.00
ATOM    699  NH2 ARG A  90      24.652   6.160   2.256  1.00  0.00
ATOM    700  N   VAL A  91      17.530   9.318   3.371  1.00  0.00
ATOM    701  CA  VAL A  91      16.628   9.717   4.464  1.00  0.00
ATOM    702  C   VAL A  91      17.100   9.131   5.809  1.00  0.00
ATOM    703  O   VAL A  91      17.618   8.015   5.856  1.00  0.00
ATOM    704  CB  VAL A  91      15.200   9.228   4.158  1.00  0.00
ATOM    705  CG1 VAL A  91      14.578   8.599   5.419  1.00  0.00
ATOM    706  CG2 VAL A  91      14.332  10.403   3.672  1.00  0.00
ATOM    707  N   GLY A  92      16.901   9.917   6.867  1.00  0.00
ATOM    708  CA  GLY A  92      17.293   9.460   8.207  1.00  0.00
ATOM    709  C   GLY A  92      16.669  10.309   9.330  1.00  0.00
ATOM    710  O   GLY A  92      15.764  11.107   9.092  1.00  0.00
ATOM    711  N   LEU A  93      17.191  10.078  10.530  1.00  0.00
ATOM    712  CA  LEU A  93      16.736  10.774  11.740  1.00  0.00
ATOM    713  C   LEU A  93      17.906  10.894  12.739  1.00  0.00
ATOM    714  O   LEU A  93      18.878  10.143  12.652  1.00  0.00
ATOM    715  CB  LEU A  93      15.579  10.003  12.403  1.00  0.00
ATOM    716  CG  LEU A  93      15.221   8.762  11.565  1.00  0.00
ATOM    717  CD1 LEU A  93      15.564   7.480  12.347  1.00  0.00
ATOM    718  CD2 LEU A  93      13.720   8.779  11.218  1.00  0.00
ATOM    719  N   SER A  94      17.773  11.851  13.657  1.00  0.00
ATOM    720  CA  SER A  94      18.844  12.040  14.649  1.00  0.00
ATOM    721  C   SER A  94      18.437  13.036  15.754  1.00  0.00
ATOM    722  O   SER A  94      17.348  13.602  15.732  1.00  0.00
ATOM    723  CB  SER A  94      20.100  12.586  13.936  1.00  0.00
ATOM    724  OG  SER A  94      19.928  13.998  13.783  1.00  0.00
ATOM    725  N   ALA A  95      19.380  13.203  16.674  1.00  0.00
ATOM    726  CA  ALA A  95      19.216  14.105  17.819  1.00  0.00
ATOM    727  C   ALA A  95      20.507  14.097  18.665  1.00  0.00
ATOM    728  O   ALA A  95      21.183  13.072  18.763  1.00  0.00
ATOM    729  CB  ALA A  95      18.028  13.653  18.689  1.00  0.00
ATOM    730  N   SER A  96      20.805  15.262  19.234  1.00  0.00
ATOM    731  CA  SER A  96      22.039  15.402  20.017  1.00  0.00
ATOM    732  C   SER A  96      21.750  15.815  21.477  1.00  0.00
ATOM    733  O   SER A  96      20.632  16.201  21.809  1.00  0.00
ATOM    734  CB  SER A  96      22.944  16.469  19.365  1.00  0.00
ATOM    735  OG  SER A  96      22.233  17.710  19.381  1.00  0.00
ATOM    736  N   THR A  97      22.811  15.723  22.262  1.00  0.00
ATOM    737  CA  THR A  97      22.838  16.107  23.676  1.00  0.00
ATOM    738  C   THR A  97      24.274  16.561  24.020  1.00  0.00
ATOM    739  O   THR A  97      25.232  16.032  23.450  1.00  0.00
ATOM    740  CB  THR A  97      22.455  14.926  24.585  1.00  0.00
ATOM    741  OG1 THR A  97      23.574  14.042  24.673  1.00  0.00
ATOM    742  CG2 THR A  97      21.265  14.146  24.003  1.00  0.00
ATOM    743  N   GLY A  98      24.379  17.543  24.914  1.00  0.00
ATOM    744  CA  GLY A  98      25.711  18.094  25.203  1.00  0.00
ATOM    745  C   GLY A  98      25.850  18.670  26.618  1.00  0.00
ATOM    746  O   GLY A  98      26.711  18.234  27.387  1.00  0.00
ATOM    747  N   LEU A  99      25.011  19.659  26.918  1.00  0.00
ATOM    748  CA  LEU A  99      25.082  20.299  28.246  1.00  0.00
ATOM    749  C   LEU A  99      24.188  19.503  29.213  1.00  0.00
ATOM    750  O   LEU A  99      24.557  19.211  30.347  1.00  0.00
ATOM    751  CB  LEU A  99      24.629  21.765  28.164  1.00  0.00
ATOM    752  CG  LEU A  99      25.842  22.712  28.178  1.00  0.00
ATOM    753  CD1 LEU A  99      26.191  23.108  29.624  1.00  0.00
ATOM    754  CD2 LEU A  99      27.057  22.052  27.503  1.00  0.00
ATOM    755  N   TYR A 100      23.047  19.108  28.652  1.00  0.00
ATOM    756  CA  TYR A 100      22.135  18.238  29.403  1.00  0.00
ATOM    757  C   TYR A 100      21.958  16.902  28.650  1.00  0.00
ATOM    758  O   TYR A 100      22.581  16.655  27.623  1.00  0.00
ATOM    759  CB  TYR A 100      20.754  18.893  29.554  1.00  0.00
ATOM    760  CG  TYR A 100      20.815  20.248  30.274  1.00  0.00
ATOM    761  CD1 TYR A 100      20.659  20.310  31.665  1.00  0.00
ATOM    762  CD2 TYR A 100      21.117  21.412  29.557  1.00  0.00
ATOM    763  CE1 TYR A 100      20.782  21.533  32.334  1.00  0.00
ATOM    764  CE2 TYR A 100      21.241  22.635  30.226  1.00  0.00
ATOM    765  CZ  TYR A 100      21.099  22.694  31.617  1.00  0.00
ATOM    766  OH  TYR A 100      21.219  23.920  32.283  1.00  0.00
ATOM    767  N   LYS A 101      21.057  16.116  29.228  1.00  0.00
ATOM    768  CA  LYS A 101      20.785  14.777  28.696  1.00  0.00
ATOM    769  C   LYS A 101      19.279  14.558  28.463  1.00  0.00
ATOM    770  O   LYS A 101      18.441  15.375  28.832  1.00  0.00
ATOM    771  CB  LYS A 101      21.272  13.742  29.738  1.00  0.00
ATOM    772  CG  LYS A 101      21.221  14.384  31.140  1.00  0.00
ATOM    773  CD  LYS A 101      22.550  14.151  31.879  1.00  0.00
ATOM    774  CE  LYS A 101      22.652  15.081  33.102  1.00  0.00
ATOM    775  NZ  LYS A 101      21.480  14.901  33.970  1.00  0.00
ATOM    776  N   GLU A 102      19.024  13.407  27.852  1.00  0.00
ATOM    777  CA  GLU A 102      17.652  12.980  27.579  1.00  0.00
ATOM    778  C   GLU A 102      17.661  11.772  26.628  1.00  0.00
ATOM    779  O   GLU A 102      18.549  11.615  25.793  1.00  0.00
ATOM    780  CB  GLU A 102      16.803  14.121  26.998  1.00  0.00
ATOM    781  CG  GLU A 102      17.078  14.291  25.494  1.00  0.00
ATOM    782  CD  GLU A 102      15.822  14.800  24.763  1.00  0.00
ATOM    783  OE1 GLU A 102      15.450  14.125  23.766  1.00  0.00
ATOM    784  OE2 GLU A 102      15.297  15.848  25.227  1.00  0.00
ATOM    785  N   THR A 103      16.603  10.983  26.786  1.00  0.00
ATOM    786  CA  THR A 103      16.424   9.849  25.859  1.00  0.00
ATOM    787  C   THR A 103      15.903  10.439  24.537  1.00  0.00
ATOM    788  O   THR A 103      15.291  11.509  24.533  1.00  0.00
ATOM    789  CB  THR A 103      15.491   8.822  26.520  1.00  0.00
ATOM    790  OG1 THR A 103      14.249   9.470  26.811  1.00  0.00
ATOM    791  CG2 THR A 103      16.113   8.388  27.867  1.00  0.00
ATOM    792  N   ASN A 104      16.243   9.759  23.451  1.00  0.00
ATOM    793  CA  ASN A 104      15.850  10.235  22.110  1.00  0.00
ATOM    794  C   ASN A 104      15.515   8.959  21.307  1.00  0.00
ATOM    795  O   ASN A 104      16.379   8.359  20.677  1.00  0.00
ATOM    796  CB  ASN A 104      16.996  11.035  21.469  1.00  0.00
ATOM    797  CG  ASN A 104      16.903  12.501  21.943  1.00  0.00
ATOM    798  OD1 ASN A 104      15.880  13.154  21.739  1.00  0.00
ATOM    799  ND2 ASN A 104      17.970  12.941  22.601  1.00  0.00
ATOM    800  N   THR A 105      14.264   8.563  21.512  1.00  0.00
ATOM    801  CA  THR A 105      13.792   7.246  21.121  1.00  0.00
ATOM    802  C   THR A 105      12.536   7.217  20.235  1.00  0.00
ATOM    803  O   THR A 105      11.563   7.929  20.441  1.00  0.00
ATOM    804  CB  THR A 105      13.488   6.406  22.382  1.00  0.00
ATOM    805  OG1 THR A 105      14.716   5.839  22.840  1.00  0.00
ATOM    806  CG2 THR A 105      12.544   5.256  21.980  1.00  0.00
ATOM    807  N   ILE A 106      12.661   6.289  19.309  1.00  0.00
ATOM    808  CA  ILE A 106      11.648   6.032  18.254  1.00  0.00
ATOM    809  C   ILE A 106      11.449   4.502  18.269  1.00  0.00
ATOM    810  O   ILE A 106      12.413   3.737  18.269  1.00  0.00
ATOM    811  CB  ILE A 106      12.419   6.615  17.080  1.00  0.00
ATOM    812  CG1 ILE A 106      13.752   7.165  17.593  1.00  0.00
ATOM    813  CG2 ILE A 106      12.131   6.541  15.619  1.00  0.00
ATOM    814  CD1 ILE A 106      14.872   7.029  16.555  1.00  0.00
ATOM    815  N   LEU A 107      10.173   4.144  18.370  1.00  0.00
ATOM    816  CA  LEU A 107       9.787   2.723  18.506  1.00  0.00
ATOM    817  C   LEU A 107       9.342   2.205  17.109  1.00  0.00
ATOM    818  O   LEU A 107       9.328   0.996  16.886  1.00  0.00
ATOM    819  CB  LEU A 107       8.491   2.695  19.361  1.00  0.00
ATOM    820  CG  LEU A 107       8.710   2.360  20.844  1.00  0.00
ATOM    821  CD1 LEU A 107       7.961   3.371  21.748  1.00  0.00
ATOM    822  CD2 LEU A 107       8.130   0.959  21.184  1.00  0.00
ATOM    823  N   SER A 108       8.911   3.170  16.305  1.00  0.00
ATOM    824  CA  SER A 108       8.380   2.849  14.971  1.00  0.00
ATOM    825  C   SER A 108       8.909   3.832  13.907  1.00  0.00
ATOM    826  O   SER A 108       9.234   4.975  14.230  1.00  0.00
ATOM    827  CB  SER A 108       6.845   2.836  15.012  1.00  0.00
ATOM    828  OG  SER A 108       6.367   4.097  14.541  1.00  0.00
ATOM    829  N   TRP A 109       8.996   3.333  12.680  1.00  0.00
ATOM    830  CA  TRP A 109       9.502   4.109  11.535  1.00  0.00
ATOM    831  C   TRP A 109       8.758   3.638  10.261  1.00  0.00
ATOM    832  O   TRP A 109       8.994   2.521   9.797  1.00  0.00
ATOM    833  CB  TRP A 109      11.013   3.864  11.354  1.00  0.00
ATOM    834  CG  TRP A 109      11.754   5.006  10.728  1.00  0.00
ATOM    835  CD1 TRP A 109      11.260   6.121  10.179  1.00  0.00
ATOM    836  CD2 TRP A 109      13.184   5.095  10.632  1.00  0.00
ATOM    837  NE1 TRP A 109      12.283   6.915   9.697  1.00  0.00
ATOM    838  CE2 TRP A 109      13.433   6.313   9.990  1.00  0.00
ATOM    839  CE3 TRP A 109      14.245   4.271  11.036  1.00  0.00
ATOM    840  CZ2 TRP A 109      14.744   6.731   9.730  1.00  0.00
ATOM    841  CZ3 TRP A 109      15.557   4.694  10.782  1.00  0.00
ATOM    842  CH2 TRP A 109      15.804   5.916  10.149  1.00  0.00
ATOM    843  N   SER A 110       7.906   4.511   9.736  1.00  0.00
ATOM    844  CA  SER A 110       7.157   4.199   8.501  1.00  0.00
ATOM    845  C   SER A 110       7.594   5.187   7.401  1.00  0.00
ATOM    846  O   SER A 110       7.743   6.383   7.661  1.00  0.00
ATOM    847  CB  SER A 110       5.648   4.370   8.768  1.00  0.00
ATOM    848  OG  SER A 110       4.949   4.344   7.523  1.00  0.00
ATOM    849  N   PHE A 111       7.823   4.650   6.201  1.00  0.00
ATOM    850  CA  PHE A 111       8.296   5.540   5.125  1.00  0.00
ATOM    851  C   PHE A 111       7.819   5.095   3.731  1.00  0.00
ATOM    852  O   PHE A 111       8.003   3.948   3.327  1.00  0.00
ATOM    853  CB  PHE A 111       9.835   5.592   5.148  1.00  0.00
ATOM    854  CG  PHE A 111      10.363   6.995   4.804  1.00  0.00
ATOM    855  CD1 PHE A 111      10.601   7.924   5.828  1.00  0.00
ATOM    856  CD2 PHE A 111      10.693   7.336   3.487  1.00  0.00
ATOM    857  CE1 PHE A 111      11.149   9.173   5.518  1.00  0.00
ATOM    858  CE2 PHE A 111      11.243   8.585   3.177  1.00  0.00
ATOM    859  CZ  PHE A 111      11.467   9.517   4.200  1.00  0.00
ATOM    860  N   THR A 112       7.229   6.067   3.045  1.00  0.00
ATOM    861  CA  THR A 112       6.734   5.874   1.680  1.00  0.00
ATOM    862  C   THR A 112       7.002   7.148   0.849  1.00  0.00
ATOM    863  O   THR A 112       6.825   8.266   1.326  1.00  0.00
ATOM    864  CB  THR A 112       5.214   5.615   1.678  1.00  0.00
ATOM    865  OG1 THR A 112       4.907   4.722   2.748  1.00  0.00
ATOM    866  CG2 THR A 112       4.802   4.955   0.349  1.00  0.00
ATOM    867  N   SER A 113       7.387   6.893  -0.397  1.00  0.00
ATOM    868  CA  SER A 113       7.554   7.990  -1.361  1.00  0.00
ATOM    869  C   SER A 113       7.131   7.507  -2.762  1.00  0.00
ATOM    870  O   SER A 113       7.417   6.371  -3.141  1.00  0.00
ATOM    871  CB  SER A 113       9.024   8.442  -1.409  1.00  0.00
ATOM    872  OG  SER A 113       9.847   7.304  -1.668  1.00  0.00
ATOM    873  N   LYS A 114       6.466   8.404  -3.489  1.00  0.00
ATOM    874  CA  LYS A 114       6.031   8.027  -4.842  1.00  0.00
ATOM    875  C   LYS A 114       6.489   9.075  -5.875  1.00  0.00
ATOM    876  O   LYS A 114       6.515  10.270  -5.593  1.00  0.00
ATOM    877  CB  LYS A 114       4.500   7.885  -4.905  1.00  0.00
ATOM    878  CG  LYS A 114       4.012   6.754  -3.984  1.00  0.00
ATOM    879  CD  LYS A 114       2.580   7.057  -3.504  1.00  0.00
ATOM    880  CE  LYS A 114       1.716   5.785  -3.588  1.00  0.00
ATOM    881  NZ  LYS A 114       0.512   5.946  -2.759  1.00  0.00
ATOM    882  N   LEU A 115       6.764   8.548  -7.063  1.00  0.00
ATOM    883  CA  LEU A 115       7.064   9.393  -8.220  1.00  0.00
ATOM    884  C   LEU A 115       6.124   9.018  -9.383  1.00  0.00
ATOM    885  O   LEU A 115       5.891   7.842  -9.651  1.00  0.00
ATOM    886  CB  LEU A 115       8.533   9.290  -8.654  1.00  0.00
ATOM    887  CG  LEU A 115       9.168  10.693  -8.644  1.00  0.00
ATOM    888  CD1 LEU A 115      10.391  10.715  -7.710  1.00  0.00
ATOM    889  CD2 LEU A 115       9.575  11.110 -10.068  1.00  0.00
ATOM    890  N   LYS A 116       5.587  10.073  -9.987  1.00  0.00
ATOM    891  CA  LYS A 116       4.549   9.886 -11.008  1.00  0.00
ATOM    892  C   LYS A 116       4.828  10.718 -12.272  1.00  0.00
ATOM    893  O   LYS A 116       5.973  11.038 -12.585  1.00  0.00
ATOM    894  CB  LYS A 116       3.193  10.307 -10.395  1.00  0.00
ATOM    895  CG  LYS A 116       3.284  10.173  -8.862  1.00  0.00
ATOM    896  CD  LYS A 116       1.879  10.050  -8.249  1.00  0.00
ATOM    897  CE  LYS A 116       1.970  10.018  -6.712  1.00  0.00
ATOM    898  NZ  LYS A 116       0.638  10.235  -6.129  1.00  0.00
ATOM    899  N   SER A 117       3.728  10.997 -12.959  1.00  0.00
ATOM    900  CA  SER A 117       3.738  11.722 -14.225  1.00  0.00
ATOM    901  C   SER A 117       4.079  10.791 -15.403  1.00  0.00
ATOM    902  O   SER A 117       3.378   9.818 -15.670  1.00  0.00
ATOM    903  CB  SER A 117       4.703  12.917 -14.205  1.00  0.00
ATOM    904  OG  SER A 117       5.692  12.687 -13.201  1.00  0.00
ATOM    905  N   ASN A 118       5.166  11.167 -16.069  1.00  0.00
ATOM    906  CA  ASN A 118       5.622  10.421 -17.244  1.00  0.00
ATOM    907  C   ASN A 118       4.416   9.977 -18.090  1.00  0.00
ATOM    908  O   ASN A 118       4.526   9.120 -18.964  1.00  0.00
ATOM    909  CB  ASN A 118       6.487   9.220 -16.850  1.00  0.00
ATOM    910  CG  ASN A 118       6.423   8.928 -15.342  1.00  0.00
ATOM    911  OD1 ASN A 118       5.473   8.313 -14.857  1.00  0.00
ATOM    912  ND2 ASN A 118       7.446   9.413 -14.644  1.00  0.00
ATOM    913  N   SER A 119       3.295  10.616 -17.769  1.00  0.00
ATOM    914  CA  SER A 119       2.044  10.325 -18.479  1.00  0.00
ATOM    915  C   SER A 119       2.037   8.862 -18.956  1.00  0.00
ATOM    916  O   SER A 119       1.112   8.435 -19.647  1.00  0.00
ATOM    917  CB  SER A 119       1.887  11.289 -19.669  1.00  0.00
ATOM    918  OG  SER A 119       0.520  11.275 -20.083  1.00  0.00
ATOM    919  N   THR A 120       3.078   8.145 -18.538  1.00  0.00
ATOM    920  CA  THR A 120       3.159   6.712 -18.867  1.00  0.00
ATOM    921  C   THR A 120       2.146   5.964 -17.969  1.00  0.00
ATOM    922  O   THR A 120       1.699   4.869 -18.294  1.00  0.00
ATOM    923  CB  THR A 120       4.566   6.157 -18.582  1.00  0.00
ATOM    924  OG1 THR A 120       5.529   7.017 -19.189  1.00  0.00
ATOM    925  CG2 THR A 120       4.703   4.747 -19.185  1.00  0.00
ATOM    926  N   HIS A 121       1.846   6.645 -16.869  1.00  0.00
ATOM    927  CA  HIS A 121       0.918   6.105 -15.875  1.00  0.00
ATOM    928  C   HIS A 121       1.442   4.767 -15.323  1.00  0.00
ATOM    929  O   HIS A 121       0.756   3.748 -15.379  1.00  0.00
ATOM    930  CB  HIS A 121      -0.495   5.964 -16.447  1.00  0.00
ATOM    931  CG  HIS A 121      -0.494   5.685 -17.917  1.00  0.00
ATOM    932  ND1 HIS A 121      -0.321   6.683 -18.854  1.00  0.00
ATOM    933  CD2 HIS A 121      -0.640   4.480 -18.561  1.00  0.00
ATOM    934  CE1 HIS A 121      -0.381   6.065 -20.032  1.00  0.00
ATOM    935  NE2 HIS A 121      -0.566   4.753 -19.902  1.00  0.00
ATOM    936  N   GLN A 122       2.666   4.834 -14.806  1.00  0.00
ATOM    937  CA  GLN A 122       3.266   3.648 -14.176  1.00  0.00
ATOM    938  C   GLN A 122       3.436   3.941 -12.666  1.00  0.00
ATOM    939  O   GLN A 122       2.863   3.264 -11.820  1.00  0.00
ATOM    940  CB  GLN A 122       4.657   3.353 -14.769  1.00  0.00
ATOM    941  CG  GLN A 122       4.824   4.055 -16.125  1.00  0.00
ATOM    942  CD  GLN A 122       6.135   3.627 -16.808  1.00  0.00
ATOM    943  OE1 GLN A 122       6.115   2.880 -17.786  1.00  0.00
ATOM    944  NE2 GLN A 122       7.233   4.163 -16.283  1.00  0.00
ATOM    945  N   THR A 123       4.259   4.954 -12.432  1.00  0.00
ATOM    946  CA  THR A 123       4.635   5.365 -11.082  1.00  0.00
ATOM    947  C   THR A 123       5.732   4.419 -10.558  1.00  0.00
ATOM    948  O   THR A 123       5.827   3.267 -10.978  1.00  0.00
ATOM    949  CB  THR A 123       3.454   5.459 -10.112  1.00  0.00
ATOM    950  OG1 THR A 123       3.489   6.757  -9.507  1.00  0.00
ATOM    951  CG2 THR A 123       3.594   4.407  -8.995  1.00  0.00
ATOM    952  N   ASP A 124       6.553   5.002  -9.698  1.00  0.00
ATOM    953  CA  ASP A 124       7.719   4.285  -9.149  1.00  0.00
ATOM    954  C   ASP A 124       7.737   4.539  -7.630  1.00  0.00
ATOM    955  O   ASP A 124       7.677   5.693  -7.196  1.00  0.00
ATOM    956  CB  ASP A 124       8.983   4.871  -9.819  1.00  0.00
ATOM    957  CG  ASP A 124       9.229   4.141 -11.155  1.00  0.00
ATOM    958  OD1 ASP A 124      10.293   3.471 -11.230  1.00  0.00
ATOM    959  OD2 ASP A 124       8.340   4.292 -12.034  1.00  0.00
ATOM    960  N   ALA A 125       7.751   3.459  -6.842  1.00  0.00
ATOM    961  CA  ALA A 125       7.588   3.678  -5.400  1.00  0.00
ATOM    962  C   ALA A 125       8.507   2.854  -4.486  1.00  0.00
ATOM    963  O   ALA A 125       9.134   1.882  -4.896  1.00  0.00
ATOM    964  CB  ALA A 125       6.120   3.435  -4.996  1.00  0.00
ATOM    965  N   LEU A 126       8.514   3.307  -3.256  1.00  0.00
ATOM    966  CA  LEU A 126       9.176   2.668  -2.109  1.00  0.00
ATOM    967  C   LEU A 126       8.502   3.110  -0.795  1.00  0.00
ATOM    968  O   LEU A 126       8.365   4.302  -0.527  1.00  0.00
ATOM    969  CB  LEU A 126      10.671   3.024  -2.112  1.00  0.00
ATOM    970  CG  LEU A 126      11.215   3.177  -0.682  1.00  0.00
ATOM    971  CD1 LEU A 126      12.199   2.035  -0.364  1.00  0.00
ATOM    972  CD2 LEU A 126      11.932   4.533  -0.537  1.00  0.00
ATOM    973  N   HIS A 127       8.105   2.099  -0.034  1.00  0.00
ATOM    974  CA  HIS A 127       7.471   2.302   1.276  1.00  0.00
ATOM    975  C   HIS A 127       8.071   1.288   2.260  1.00  0.00
ATOM    976  O   HIS A 127       8.843   0.413   1.855  1.00  0.00
ATOM    977  CB  HIS A 127       5.953   2.296   1.189  1.00  0.00
ATOM    978  CG  HIS A 127       5.221   1.371   2.102  1.00  0.00
ATOM    979  ND1 HIS A 127       5.853   0.499   2.961  1.00  0.00
ATOM    980  CD2 HIS A 127       3.857   1.243   2.258  1.00  0.00
ATOM    981  CE1 HIS A 127       4.873  -0.141   3.596  1.00  0.00
ATOM    982  NE2 HIS A 127       3.669   0.275   3.210  1.00  0.00
ATOM    983  N   PHE A 128       7.734   1.450   3.538  1.00  0.00
ATOM    984  CA  PHE A 128       8.330   0.537   4.533  1.00  0.00
ATOM    985  C   PHE A 128       8.100   1.071   5.958  1.00  0.00
ATOM    986  O   PHE A 128       8.038   2.281   6.173  1.00  0.00
ATOM    987  CB  PHE A 128       9.838   0.398   4.243  1.00  0.00
ATOM    988  CG  PHE A 128      10.598   1.679   4.632  1.00  0.00
ATOM    989  CD1 PHE A 128      11.015   1.862   5.956  1.00  0.00
ATOM    990  CD2 PHE A 128      10.944   2.621   3.656  1.00  0.00
ATOM    991  CE1 PHE A 128      11.765   2.991   6.307  1.00  0.00
ATOM    992  CE2 PHE A 128      11.694   3.751   4.006  1.00  0.00
ATOM    993  CZ  PHE A 128      12.100   3.938   5.332  1.00  0.00
ATOM    994  N   MET A 129       7.959   0.122   6.879  1.00  0.00
ATOM    995  CA  MET A 129       7.700   0.464   8.286  1.00  0.00
ATOM    996  C   MET A 129       8.498  -0.455   9.235  1.00  0.00
ATOM    997  O   MET A 129       8.741  -1.618   8.912  1.00  0.00
ATOM    998  CB  MET A 129       6.194   0.302   8.557  1.00  0.00
ATOM    999  CG  MET A 129       5.393   0.452   7.243  1.00  0.00
ATOM   1000  SD  MET A 129       3.628   0.144   7.559  1.00  0.00
ATOM   1001  CE  MET A 129       3.639  -0.271   9.326  1.00  0.00
ATOM   1002  N   PHE A 130       8.872   0.114  10.377  1.00  0.00
ATOM   1003  CA  PHE A 130       9.572  -0.638  11.425  1.00  0.00
ATOM   1004  C   PHE A 130       8.860  -0.457  12.783  1.00  0.00
ATOM   1005  O   PHE A 130       7.997   0.407  12.936  1.00  0.00
ATOM   1006  CB  PHE A 130      11.036  -0.185  11.568  1.00  0.00
ATOM   1007  CG  PHE A 130      11.813  -0.385  10.256  1.00  0.00
ATOM   1008  CD1 PHE A 130      12.282  -1.657   9.906  1.00  0.00
ATOM   1009  CD2 PHE A 130      12.118   0.725   9.458  1.00  0.00
ATOM   1010  CE1 PHE A 130      13.046  -1.820   8.743  1.00  0.00
ATOM   1011  CE2 PHE A 130      12.879   0.559   8.294  1.00  0.00
ATOM   1012  CZ  PHE A 130      13.340  -0.713   7.938  1.00  0.00
ATOM   1013  N   ASN A 131       9.261  -1.306  13.724  1.00  0.00
ATOM   1014  CA  ASN A 131       8.657  -1.286  15.063  1.00  0.00
ATOM   1015  C   ASN A 131       9.480  -2.185  16.008  1.00  0.00
ATOM   1016  O   ASN A 131       9.614  -1.900  17.195  1.00  0.00
ATOM   1017  CB  ASN A 131       7.210  -1.804  15.014  1.00  0.00
ATOM   1018  CG  ASN A 131       6.400  -1.063  13.937  1.00  0.00
ATOM   1019  OD1 ASN A 131       6.425  -1.405  12.757  1.00  0.00
ATOM   1020  ND2 ASN A 131       5.721  -0.024  14.420  1.00  0.00
ATOM   1021  N   GLN A 132      10.000  -3.254  15.410  1.00  0.00
ATOM   1022  CA  GLN A 132      10.871  -4.168  16.161  1.00  0.00
ATOM   1023  C   GLN A 132      12.310  -4.063  15.609  1.00  0.00
ATOM   1024  O   GLN A 132      12.707  -4.803  14.714  1.00  0.00
ATOM   1025  CB  GLN A 132      10.387  -5.623  16.075  1.00  0.00
ATOM   1026  CG  GLN A 132       9.956  -6.110  17.474  1.00  0.00
ATOM   1027  CD  GLN A 132       8.458  -5.793  17.658  1.00  0.00
ATOM   1028  OE1 GLN A 132       7.754  -5.497  16.695  1.00  0.00
ATOM   1029  NE2 GLN A 132       8.056  -5.835  18.924  1.00  0.00
ATOM   1030  N   PHE A 133      13.015  -3.109  16.202  1.00  0.00
ATOM   1031  CA  PHE A 133      14.394  -2.799  15.826  1.00  0.00
ATOM   1032  C   PHE A 133      15.401  -3.804  16.416  1.00  0.00
ATOM   1033  O   PHE A 133      15.985  -3.556  17.471  1.00  0.00
ATOM   1034  CB  PHE A 133      14.752  -1.381  16.325  1.00  0.00
ATOM   1035  CG  PHE A 133      14.456  -0.343  15.228  1.00  0.00
ATOM   1036  CD1 PHE A 133      13.897   0.893  15.577  1.00  0.00
ATOM   1037  CD2 PHE A 133      14.813  -0.602  13.900  1.00  0.00
ATOM   1038  CE1 PHE A 133      13.682   1.868  14.596  1.00  0.00
ATOM   1039  CE2 PHE A 133      14.597   0.372  12.918  1.00  0.00
ATOM   1040  CZ  PHE A 133      14.028   1.603  13.265  1.00  0.00
ATOM   1041  N   SER A 134      15.593  -4.888  15.674  1.00  0.00
ATOM   1042  CA  SER A 134      16.559  -5.919  16.081  1.00  0.00
ATOM   1043  C   SER A 134      18.001  -5.382  15.963  1.00  0.00
ATOM   1044  O   SER A 134      18.231  -4.314  15.398  1.00  0.00
ATOM   1045  CB  SER A 134      16.406  -7.138  15.143  1.00  0.00
ATOM   1046  OG  SER A 134      16.993  -6.784  13.887  1.00  0.00
ATOM   1047  N   LYS A 135      18.921  -6.185  16.486  1.00  0.00
ATOM   1048  CA  LYS A 135      20.351  -5.859  16.421  1.00  0.00
ATOM   1049  C   LYS A 135      20.950  -6.266  15.061  1.00  0.00
ATOM   1050  O   LYS A 135      20.799  -7.402  14.614  1.00  0.00
ATOM   1051  CB  LYS A 135      21.099  -6.601  17.549  1.00  0.00
ATOM   1052  CG  LYS A 135      20.077  -7.349  18.429  1.00  0.00
ATOM   1053  CD  LYS A 135      20.777  -8.511  19.160  1.00  0.00
ATOM   1054  CE  LYS A 135      22.304  -8.354  19.028  1.00  0.00
ATOM   1055  NZ  LYS A 135      22.709  -7.021  19.500  1.00  0.00
ATOM   1056  N   ASP A 136      21.614  -5.290  14.450  1.00  0.00
ATOM   1057  CA  ASP A 136      22.205  -5.497  13.121  1.00  0.00
ATOM   1058  C   ASP A 136      21.096  -5.412  12.053  1.00  0.00
ATOM   1059  O   ASP A 136      20.664  -6.426  11.508  1.00  0.00
ATOM   1060  CB  ASP A 136      22.909  -6.863  13.042  1.00  0.00
ATOM   1061  CG  ASP A 136      21.864  -7.981  12.870  1.00  0.00
ATOM   1062  OD1 ASP A 136      21.759  -8.471  11.714  1.00  0.00
ATOM   1063  OD2 ASP A 136      21.221  -8.296  13.907  1.00  0.00
ATOM   1064  N   GLN A 137      20.668  -4.175  11.821  1.00  0.00
ATOM   1065  CA  GLN A 137      19.614  -3.929  10.826  1.00  0.00
ATOM   1066  C   GLN A 137      20.093  -4.379   9.432  1.00  0.00
ATOM   1067  O   GLN A 137      19.539  -5.315   8.854  1.00  0.00
ATOM   1068  CB  GLN A 137      19.234  -2.440  10.812  1.00  0.00
ATOM   1069  CG  GLN A 137      17.725  -2.244  11.035  1.00  0.00
ATOM   1070  CD  GLN A 137      17.073  -3.553  11.516  1.00  0.00
ATOM   1071  OE1 GLN A 137      16.841  -4.477  10.739  1.00  0.00
ATOM   1072  NE2 GLN A 137      16.837  -3.572  12.825  1.00  0.00
ATOM   1073  N   LYS A 138      21.120  -3.689   8.950  1.00  0.00
ATOM   1074  CA  LYS A 138      21.707  -4.015   7.643  1.00  0.00
ATOM   1075  C   LYS A 138      21.113  -3.105   6.552  1.00  0.00
ATOM   1076  O   LYS A 138      21.806  -2.662   5.640  1.00  0.00
ATOM   1077  CB  LYS A 138      21.438  -5.490   7.290  1.00  0.00
ATOM   1078  CG  LYS A 138      22.727  -6.306   7.509  1.00  0.00
ATOM   1079  CD  LYS A 138      22.361  -7.710   8.028  1.00  0.00
ATOM   1080  CE  LYS A 138      23.357  -8.138   9.121  1.00  0.00
ATOM   1081  NZ  LYS A 138      24.471  -8.880   8.512  1.00  0.00
ATOM   1082  N   ASP A 139      19.820  -2.862   6.733  1.00  0.00
ATOM   1083  CA  ASP A 139      19.108  -1.952   5.818  1.00  0.00
ATOM   1084  C   ASP A 139      19.064  -0.580   6.529  1.00  0.00
ATOM   1085  O   ASP A 139      18.596   0.416   5.993  1.00  0.00
ATOM   1086  CB  ASP A 139      17.697  -2.489   5.543  1.00  0.00
ATOM   1087  CG  ASP A 139      17.011  -2.935   6.845  1.00  0.00
ATOM   1088  OD1 ASP A 139      16.344  -4.004   6.777  1.00  0.00
ATOM   1089  OD2 ASP A 139      17.183  -2.193   7.848  1.00  0.00
ATOM   1090  N   LEU A 140      19.600  -0.652   7.741  1.00  0.00
ATOM   1091  CA  LEU A 140      19.706   0.505   8.632  1.00  0.00
ATOM   1092  C   LEU A 140      21.131   1.094   8.536  1.00  0.00
ATOM   1093  O   LEU A 140      22.104   0.366   8.354  1.00  0.00
ATOM   1094  CB  LEU A 140      19.455   0.062  10.087  1.00  0.00
ATOM   1095  CG  LEU A 140      18.167   0.706  10.627  1.00  0.00
ATOM   1096  CD1 LEU A 140      18.139   2.211  10.310  1.00  0.00
ATOM   1097  CD2 LEU A 140      16.934   0.004  10.030  1.00  0.00
ATOM   1098  N   ILE A 141      21.162   2.415   8.660  1.00  0.00
ATOM   1099  CA  ILE A 141      22.429   3.153   8.570  1.00  0.00
ATOM   1100  C   ILE A 141      22.629   3.963   9.868  1.00  0.00
ATOM   1101  O   ILE A 141      22.238   5.124   9.957  1.00  0.00
ATOM   1102  CB  ILE A 141      22.400   4.105   7.360  1.00  0.00
ATOM   1103  CG1 ILE A 141      23.740   4.034   6.604  1.00  0.00
ATOM   1104  CG2 ILE A 141      22.140   5.546   7.838  1.00  0.00
ATOM   1105  CD1 ILE A 141      24.689   5.133   7.117  1.00  0.00
ATOM   1106  N   LEU A 142      23.221   3.265  10.829  1.00  0.00
ATOM   1107  CA  LEU A 142      23.446   3.831  12.162  1.00  0.00
ATOM   1108  C   LEU A 142      24.848   4.461  12.254  1.00  0.00
ATOM   1109  O   LEU A 142      25.834   3.902  11.783  1.00  0.00
ATOM   1110  CB  LEU A 142      23.331   2.711  13.219  1.00  0.00
ATOM   1111  CG  LEU A 142      22.155   1.798  12.815  1.00  0.00
ATOM   1112  CD1 LEU A 142      22.076   0.586  13.757  1.00  0.00
ATOM   1113  CD2 LEU A 142      20.853   2.621  12.866  1.00  0.00
ATOM   1114  N   GLN A 143      24.840   5.630  12.884  1.00  0.00
ATOM   1115  CA  GLN A 143      26.083   6.384  13.080  1.00  0.00
ATOM   1116  C   GLN A 143      26.007   7.140  14.423  1.00  0.00
ATOM   1117  O   GLN A 143      25.051   7.867  14.685  1.00  0.00
ATOM   1118  CB  GLN A 143      26.278   7.387  11.928  1.00  0.00
ATOM   1119  CG  GLN A 143      27.638   8.089  12.095  1.00  0.00
ATOM   1120  CD  GLN A 143      28.090   8.016  13.566  1.00  0.00
ATOM   1121  OE1 GLN A 143      28.967   7.236  13.930  1.00  0.00
ATOM   1122  NE2 GLN A 143      27.471   8.893  14.353  1.00  0.00
ATOM   1123  N   GLY A 144      27.048   6.915  15.216  1.00  0.00
ATOM   1124  CA  GLY A 144      27.146   7.552  16.530  1.00  0.00
ATOM   1125  C   GLY A 144      26.508   6.684  17.632  1.00  0.00
ATOM   1126  O   GLY A 144      26.383   5.470  17.501  1.00  0.00
ATOM   1127  N   ASP A 145      26.140   7.397  18.687  1.00  0.00
ATOM   1128  CA  ASP A 145      25.526   6.810  19.877  1.00  0.00
ATOM   1129  C   ASP A 145      24.277   5.984  19.526  1.00  0.00
ATOM   1130  O   ASP A 145      23.649   5.386  20.400  1.00  0.00
ATOM   1131  CB  ASP A 145      25.141   7.947  20.845  1.00  0.00
ATOM   1132  CG  ASP A 145      26.414   8.641  21.365  1.00  0.00
ATOM   1133  OD1 ASP A 145      26.630   9.806  20.938  1.00  0.00
ATOM   1134  OD2 ASP A 145      27.111   7.972  22.175  1.00  0.00
ATOM   1135  N   ALA A 146      23.966   5.985  18.234  1.00  0.00
ATOM   1136  CA  ALA A 146      22.807   5.218  17.755  1.00  0.00
ATOM   1137  C   ALA A 146      22.986   3.726  18.093  1.00  0.00
ATOM   1138  O   ALA A 146      24.054   3.156  17.874  1.00  0.00
ATOM   1139  CB  ALA A 146      22.646   5.399  16.233  1.00  0.00
ATOM   1140  N   THR A 147      21.904   3.151  18.609  1.00  0.00
ATOM   1141  CA  THR A 147      21.917   1.727  18.968  1.00  0.00
ATOM   1142  C   THR A 147      20.588   1.058  18.564  1.00  0.00
ATOM   1143  O   THR A 147      19.589   1.731  18.320  1.00  0.00
ATOM   1144  CB  THR A 147      22.130   1.562  20.485  1.00  0.00
ATOM   1145  OG1 THR A 147      23.255   2.359  20.862  1.00  0.00
ATOM   1146  CG2 THR A 147      22.453   0.093  20.816  1.00  0.00
ATOM   1147  N   THR A 148      20.660  -0.267  18.511  1.00  0.00
ATOM   1148  CA  THR A 148      19.500  -1.070  18.098  1.00  0.00
ATOM   1149  C   THR A 148      19.535  -2.432  18.819  1.00  0.00
ATOM   1150  O   THR A 148      20.555  -3.120  18.811  1.00  0.00
ATOM   1151  CB  THR A 148      19.553  -1.289  16.573  1.00  0.00
ATOM   1152  OG1 THR A 148      18.710  -0.313  15.958  1.00  0.00
ATOM   1153  CG2 THR A 148      19.023  -2.688  16.213  1.00  0.00
ATOM   1154  N   GLY A 149      18.395  -2.763  19.416  1.00  0.00
ATOM   1155  CA  GLY A 149      18.274  -4.040  20.136  1.00  0.00
ATOM   1156  C   GLY A 149      18.294  -3.784  21.656  1.00  0.00
ATOM   1157  O   GLY A 149      19.337  -3.904  22.298  1.00  0.00
ATOM   1158  N   THR A 150      17.120  -3.428  22.164  1.00  0.00
ATOM   1159  CA  THR A 150      16.966  -3.159  23.604  1.00  0.00
ATOM   1160  C   THR A 150      15.585  -3.687  24.054  1.00  0.00
ATOM   1161  O   THR A 150      15.451  -4.346  25.080  1.00  0.00
ATOM   1162  CB  THR A 150      17.020  -1.637  23.851  1.00  0.00
ATOM   1163  OG1 THR A 150      15.744  -1.093  23.499  1.00  0.00
ATOM   1164  CG2 THR A 150      18.075  -0.985  22.938  1.00  0.00
ATOM   1165  N   ASP A 151      14.616  -3.352  23.210  1.00  0.00
ATOM   1166  CA  ASP A 151      13.223  -3.758  23.447  1.00  0.00
ATOM   1167  C   ASP A 151      12.441  -3.624  22.125  1.00  0.00
ATOM   1168  O   ASP A 151      11.248  -3.334  22.108  1.00  0.00
ATOM   1169  CB  ASP A 151      12.602  -2.843  24.520  1.00  0.00
ATOM   1170  CG  ASP A 151      13.705  -2.093  25.288  1.00  0.00
ATOM   1171  OD1 ASP A 151      13.880  -2.442  26.487  1.00  0.00
ATOM   1172  OD2 ASP A 151      14.322  -1.198  24.649  1.00  0.00
ATOM   1173  N   GLY A 152      13.191  -3.830  21.044  1.00  0.00
ATOM   1174  CA  GLY A 152      12.547  -3.811  19.716  1.00  0.00
ATOM   1175  C   GLY A 152      12.233  -2.346  19.363  1.00  0.00
ATOM   1176  O   GLY A 152      11.221  -2.019  18.754  1.00  0.00
ATOM   1177  N   ASN A 153      13.167  -1.511  19.808  1.00  0.00
ATOM   1178  CA  ASN A 153      13.005  -0.069  19.533  1.00  0.00
ATOM   1179  C   ASN A 153      14.370   0.410  19.015  1.00  0.00
ATOM   1180  O   ASN A 153      15.368  -0.308  19.099  1.00  0.00
ATOM   1181  CB  ASN A 153      12.591   0.618  20.854  1.00  0.00
ATOM   1182  CG  ASN A 153      11.088   0.322  21.065  1.00  0.00
ATOM   1183  OD1 ASN A 153      10.461  -0.310  20.214  1.00  0.00
ATOM   1184  ND2 ASN A 153      10.565   0.828  22.175  1.00  0.00
ATOM   1185  N   LEU A 154      14.352   1.632  18.494  1.00  0.00
ATOM   1186  CA  LEU A 154      15.625   2.187  18.005  1.00  0.00
ATOM   1187  C   LEU A 154      15.930   3.421  18.874  1.00  0.00
ATOM   1188  O   LEU A 154      15.198   4.406  18.853  1.00  0.00
ATOM   1189  CB  LEU A 154      15.543   2.528  16.513  1.00  0.00
ATOM   1190  CG  LEU A 154      16.893   3.092  16.029  1.00  0.00
ATOM   1191  CD1 LEU A 154      16.673   4.478  15.394  1.00  0.00
ATOM   1192  CD2 LEU A 154      17.881   3.199  17.205  1.00  0.00
ATOM   1193  N   GLU A 155      17.019   3.268  19.617  1.00  0.00
ATOM   1194  CA  GLU A 155      17.448   4.354  20.514  1.00  0.00
ATOM   1195  C   GLU A 155      18.720   4.967  19.894  1.00  0.00
ATOM   1196  O   GLU A 155      19.700   4.268  19.648  1.00  0.00
ATOM   1197  CB  GLU A 155      17.741   3.770  21.908  1.00  0.00
ATOM   1198  CG  GLU A 155      16.474   3.791  22.787  1.00  0.00
ATOM   1199  CD  GLU A 155      16.716   4.733  23.984  1.00  0.00
ATOM   1200  OE1 GLU A 155      16.350   4.307  25.110  1.00  0.00
ATOM   1201  OE2 GLU A 155      17.271   5.830  23.708  1.00  0.00
ATOM   1202  N   LEU A 156      18.611   6.268  19.646  1.00  0.00
ATOM   1203  CA  LEU A 156      19.661   6.996  18.946  1.00  0.00
ATOM   1204  C   LEU A 156      20.729   7.578  19.880  1.00  0.00
ATOM   1205  O   LEU A 156      21.883   7.750  19.478  1.00  0.00
ATOM   1206  CB  LEU A 156      19.146   8.103  18.022  1.00  0.00
ATOM   1207  CG  LEU A 156      17.632   8.060  17.773  1.00  0.00
ATOM   1208  CD1 LEU A 156      17.065   9.493  17.882  1.00  0.00
ATOM   1209  CD2 LEU A 156      17.345   7.522  16.356  1.00  0.00
ATOM   1210  N   THR A 157      20.310   7.894  21.104  1.00  0.00
ATOM   1211  CA  THR A 157      21.287   8.524  22.010  1.00  0.00
ATOM   1212  C   THR A 157      21.784   7.514  23.059  1.00  0.00
ATOM   1213  O   THR A 157      21.162   6.481  23.286  1.00  0.00
ATOM   1214  CB  THR A 157      20.626   9.727  22.718  1.00  0.00
ATOM   1215  OG1 THR A 157      21.096  10.904  22.049  1.00  0.00
ATOM   1216  CG2 THR A 157      19.097   9.636  22.546  1.00  0.00
ATOM   1217  N   ARG A 158      22.888   7.926  23.666  1.00  0.00
ATOM   1218  CA  ARG A 158      23.531   7.139  24.718  1.00  0.00
ATOM   1219  C   ARG A 158      22.664   7.127  25.995  1.00  0.00
ATOM   1220  O   ARG A 158      22.296   8.173  26.522  1.00  0.00
ATOM   1221  CB  ARG A 158      24.908   7.754  25.039  1.00  0.00
ATOM   1222  CG  ARG A 158      25.983   7.114  24.140  1.00  0.00
ATOM   1223  CD  ARG A 158      27.376   7.391  24.732  1.00  0.00
ATOM   1224  NE  ARG A 158      27.912   6.180  25.366  1.00  0.00
ATOM   1225  CZ  ARG A 158      27.472   5.786  26.557  1.00  0.00
ATOM   1226  NH1 ARG A 158      26.589   6.524  27.222  1.00  0.00
ATOM   1227  NH2 ARG A 158      27.911   4.646  27.085  1.00  0.00
ATOM   1228  N   VAL A 159      22.421   5.899  26.424  1.00  0.00
ATOM   1229  CA  VAL A 159      21.677   5.606  27.654  1.00  0.00
ATOM   1230  C   VAL A 159      22.342   4.379  28.318  1.00  0.00
ATOM   1231  O   VAL A 159      22.741   3.444  27.624  1.00  0.00
ATOM   1232  CB  VAL A 159      20.210   5.289  27.311  1.00  0.00
ATOM   1233  CG1 VAL A 159      19.909   5.709  25.860  1.00  0.00
ATOM   1234  CG2 VAL A 159      19.926   3.789  27.501  1.00  0.00
ATOM   1235  N   SER A 160      22.457   4.459  29.637  1.00  0.00
ATOM   1236  CA  SER A 160      23.105   3.397  30.410  1.00  0.00
ATOM   1237  C   SER A 160      22.168   2.204  30.677  1.00  0.00
ATOM   1238  O   SER A 160      20.957   2.297  30.490  1.00  0.00
ATOM   1239  CB  SER A 160      23.647   3.947  31.742  1.00  0.00
ATOM   1240  OG  SER A 160      24.283   2.867  32.434  1.00  0.00
ATOM   1241  N   SER A 161      22.813   1.134  31.113  1.00  0.00
ATOM   1242  CA  SER A 161      22.196  -0.149  31.424  1.00  0.00
ATOM   1243  C   SER A 161      20.890  -0.031  32.222  1.00  0.00
ATOM   1244  O   SER A 161      19.848  -0.546  31.813  1.00  0.00
ATOM   1245  CB  SER A 161      23.200  -1.025  32.202  1.00  0.00
ATOM   1246  OG  SER A 161      23.770  -1.973  31.299  1.00  0.00
ATOM   1247  N   ASN A 162      20.999   0.630  33.372  1.00  0.00
ATOM   1248  CA  ASN A 162      19.809   0.782  34.233  1.00  0.00
ATOM   1249  C   ASN A 162      18.772   1.623  33.456  1.00  0.00
ATOM   1250  O   ASN A 162      17.625   1.231  33.270  1.00  0.00
ATOM   1251  CB  ASN A 162      20.217   1.547  35.510  1.00  0.00
ATOM   1252  CG  ASN A 162      19.628   2.970  35.475  1.00  0.00
ATOM   1253  OD1 ASN A 162      18.467   3.200  35.803  1.00  0.00
ATOM   1254  ND2 ASN A 162      20.512   3.891  35.097  1.00  0.00
ATOM   1255  N   GLY A 163      19.282   2.769  33.024  1.00  0.00
ATOM   1256  CA  GLY A 163      18.460   3.724  32.265  1.00  0.00
ATOM   1257  C   GLY A 163      18.942   5.136  32.661  1.00  0.00
ATOM   1258  O   GLY A 163      18.172   5.976  33.116  1.00  0.00
ATOM   1259  N   SER A 164      20.255   5.297  32.510  1.00  0.00
ATOM   1260  CA  SER A 164      20.861   6.589  32.854  1.00  0.00
ATOM   1261  C   SER A 164      21.449   7.233  31.595  1.00  0.00
ATOM   1262  O   SER A 164      22.641   7.201  31.315  1.00  0.00
ATOM   1263  CB  SER A 164      21.799   6.473  34.056  1.00  0.00
ATOM   1264  OG  SER A 164      20.999   5.963  35.135  1.00  0.00
ATOM   1265  N   PRO A 165      20.488   7.782  30.848  1.00  0.00
ATOM   1266  CA  PRO A 165      20.825   8.443  29.582  1.00  0.00
ATOM   1267  C   PRO A 165      22.007   9.406  29.835  1.00  0.00
ATOM   1268  O   PRO A 165      22.111   9.990  30.913  1.00  0.00
ATOM   1269  CB  PRO A 165      19.576   9.269  29.227  1.00  0.00
ATOM   1270  CG  PRO A 165      18.424   8.717  30.078  1.00  0.00
ATOM   1271  CD  PRO A 165      19.038   7.727  31.080  1.00  0.00
ATOM   1272  N   GLU A 166      22.845   9.504  28.814  1.00  0.00
ATOM   1273  CA  GLU A 166      24.030  10.375  28.870  1.00  0.00
ATOM   1274  C   GLU A 166      23.666  11.705  28.183  1.00  0.00
ATOM   1275  O   GLU A 166      22.583  11.829  27.607  1.00  0.00
ATOM   1276  CB  GLU A 166      25.200   9.705  28.123  1.00  0.00
ATOM   1277  CG  GLU A 166      26.286  10.754  27.817  1.00  0.00
ATOM   1278  CD  GLU A 166      26.687  10.678  26.332  1.00  0.00
ATOM   1279  OE1 GLU A 166      27.909  10.487  26.094  1.00  0.00
ATOM   1280  OE2 GLU A 166      25.752  10.819  25.499  1.00  0.00
ATOM   1281  N   GLY A 167      24.581  12.672  28.267  1.00  0.00
ATOM   1282  CA  GLY A 167      24.251  13.960  27.639  1.00  0.00
ATOM   1283  C   GLY A 167      25.249  14.415  26.570  1.00  0.00
ATOM   1284  O   GLY A 167      25.093  15.496  25.990  1.00  0.00
ATOM   1285  N   SER A 168      26.293  13.616  26.354  1.00  0.00
ATOM   1286  CA  SER A 168      27.323  14.047  25.397  1.00  0.00
ATOM   1287  C   SER A 168      27.232  13.329  24.043  1.00  0.00
ATOM   1288  O   SER A 168      28.190  13.369  23.264  1.00  0.00
ATOM   1289  CB  SER A 168      28.723  13.834  26.010  1.00  0.00
ATOM   1290  OG  SER A 168      29.231  15.113  26.399  1.00  0.00
ATOM   1291  N   SER A 169      26.105  12.663  23.805  1.00  0.00
ATOM   1292  CA  SER A 169      25.970  11.862  22.584  1.00  0.00
ATOM   1293  C   SER A 169      25.182  12.572  21.466  1.00  0.00
ATOM   1294  O   SER A 169      24.612  13.641  21.662  1.00  0.00
ATOM   1295  CB  SER A 169      25.284  10.518  22.904  1.00  0.00
ATOM   1296  OG  SER A 169      23.873  10.733  22.790  1.00  0.00
ATOM   1297  N   VAL A 170      25.189  11.884  20.332  1.00  0.00
ATOM   1298  CA  VAL A 170      24.487  12.304  19.112  1.00  0.00
ATOM   1299  C   VAL A 170      24.208  11.049  18.253  1.00  0.00
ATOM   1300  O   VAL A 170      25.141  10.330  17.891  1.00  0.00
ATOM   1301  CB  VAL A 170      25.423  13.246  18.319  1.00  0.00
ATOM   1302  CG1 VAL A 170      26.874  13.026  18.791  1.00  0.00
ATOM   1303  CG2 VAL A 170      25.314  12.947  16.813  1.00  0.00
ATOM   1304  N   GLY A 171      22.928  10.813  17.978  1.00  0.00
ATOM   1305  CA  GLY A 171      22.553   9.624  17.201  1.00  0.00
ATOM   1306  C   GLY A 171      21.918   9.982  15.845  1.00  0.00
ATOM   1307  O   GLY A 171      20.992  10.788  15.772  1.00  0.00
ATOM   1308  N   ARG A 172      22.454   9.330  14.819  1.00  0.00
ATOM   1309  CA  ARG A 172      21.969   9.498  13.444  1.00  0.00
ATOM   1310  C   ARG A 172      21.758   8.123  12.774  1.00  0.00
ATOM   1311  O   ARG A 172      22.660   7.286  12.760  1.00  0.00
ATOM   1312  CB  ARG A 172      23.001  10.301  12.626  1.00  0.00
ATOM   1313  CG  ARG A 172      22.313  11.484  11.921  1.00  0.00
ATOM   1314  CD  ARG A 172      23.113  11.882  10.666  1.00  0.00
ATOM   1315  NE  ARG A 172      24.058  10.818  10.301  1.00  0.00
ATOM   1316  CZ  ARG A 172      25.219  11.115   9.726  1.00  0.00
ATOM   1317  NH1 ARG A 172      25.571  12.384   9.539  1.00  0.00
ATOM   1318  NH2 ARG A 172      26.032  10.139   9.328  1.00  0.00
ATOM   1319  N   ALA A 173      20.552   7.959  12.241  1.00  0.00
ATOM   1320  CA  ALA A 173      20.185   6.716  11.547  1.00  0.00
ATOM   1321  C   ALA A 173      19.542   7.035  10.181  1.00  0.00
ATOM   1322  O   ALA A 173      18.577   7.795  10.109  1.00  0.00
ATOM   1323  CB  ALA A 173      19.179   5.928  12.411  1.00  0.00
ATOM   1324  N   LEU A 174      20.124   6.436   9.146  1.00  0.00
ATOM   1325  CA  LEU A 174      19.640   6.634   7.775  1.00  0.00
ATOM   1326  C   LEU A 174      19.499   5.289   7.034  1.00  0.00
ATOM   1327  O   LEU A 174      20.253   4.350   7.284  1.00  0.00
ATOM   1328  CB  LEU A 174      20.621   7.514   6.973  1.00  0.00
ATOM   1329  CG  LEU A 174      21.661   8.152   7.912  1.00  0.00
ATOM   1330  CD1 LEU A 174      22.395   9.286   7.170  1.00  0.00
ATOM   1331  CD2 LEU A 174      20.950   8.708   9.160  1.00  0.00
ATOM   1332  N   PHE A 175      18.529   5.268   6.125  1.00  0.00
ATOM   1333  CA  PHE A 175      18.287   4.065   5.317  1.00  0.00
ATOM   1334  C   PHE A 175      19.491   3.807   4.386  1.00  0.00
ATOM   1335  O   PHE A 175      19.966   4.708   3.699  1.00  0.00
ATOM   1336  CB  PHE A 175      17.036   4.237   4.441  1.00  0.00
ATOM   1337  CG  PHE A 175      16.569   2.885   3.875  1.00  0.00
ATOM   1338  CD1 PHE A 175      16.552   2.672   2.491  1.00  0.00
ATOM   1339  CD2 PHE A 175      16.222   1.843   4.743  1.00  0.00
ATOM   1340  CE1 PHE A 175      16.183   1.424   1.975  1.00  0.00
ATOM   1341  CE2 PHE A 175      15.852   0.595   4.226  1.00  0.00
ATOM   1342  CZ  PHE A 175      15.827   0.384   2.843  1.00  0.00
ATOM   1343  N   TYR A 176      19.915   2.553   4.412  1.00  0.00
ATOM   1344  CA  TYR A 176      21.028   2.098   3.562  1.00  0.00
ATOM   1345  C   TYR A 176      20.705   2.399   2.083  1.00  0.00
ATOM   1346  O   TYR A 176      21.591   2.746   1.305  1.00  0.00
ATOM   1347  CB  TYR A 176      21.148   0.579   3.769  1.00  0.00
ATOM   1348  CG  TYR A 176      22.555   0.042   3.476  1.00  0.00
ATOM   1349  CD1 TYR A 176      22.780  -0.670   2.290  1.00  0.00
ATOM   1350  CD2 TYR A 176      23.625   0.330   4.330  1.00  0.00
ATOM   1351  CE1 TYR A 176      24.068  -1.112   1.970  1.00  0.00
ATOM   1352  CE2 TYR A 176      24.915  -0.113   4.010  1.00  0.00
ATOM   1353  CZ  TYR A 176      25.141  -0.813   2.818  1.00  0.00
ATOM   1354  OH  TYR A 176      26.428  -1.261   2.498  1.00  0.00
ATOM   1355  N   ALA A 177      19.425   2.238   1.770  1.00  0.00
ATOM   1356  CA  ALA A 177      18.926   2.429   0.406  1.00  0.00
ATOM   1357  C   ALA A 177      18.506   3.893   0.163  1.00  0.00
ATOM   1358  O   ALA A 177      17.749   4.477   0.931  1.00  0.00
ATOM   1359  CB  ALA A 177      17.714   1.507   0.160  1.00  0.00
ATOM   1360  N   PRO A 178      19.037   4.406  -0.947  1.00  0.00
ATOM   1361  CA  PRO A 178      18.722   5.762  -1.394  1.00  0.00
ATOM   1362  C   PRO A 178      17.246   5.917  -1.815  1.00  0.00
ATOM   1363  O   PRO A 178      16.474   4.961  -1.789  1.00  0.00
ATOM   1364  CB  PRO A 178      19.623   6.034  -2.611  1.00  0.00
ATOM   1365  CG  PRO A 178      20.351   4.724  -2.939  1.00  0.00
ATOM   1366  CD  PRO A 178      19.957   3.708  -1.861  1.00  0.00
ATOM   1367  N   VAL A 179      16.930   7.149  -2.203  1.00  0.00
ATOM   1368  CA  VAL A 179      15.593   7.495  -2.704  1.00  0.00
ATOM   1369  C   VAL A 179      15.721   8.367  -3.973  1.00  0.00
ATOM   1370  O   VAL A 179      16.812   8.844  -4.289  1.00  0.00
ATOM   1371  CB  VAL A 179      14.824   8.278  -1.622  1.00  0.00
ATOM   1372  CG1 VAL A 179      13.501   7.570  -1.279  1.00  0.00
ATOM   1373  CG2 VAL A 179      15.690   8.436  -0.359  1.00  0.00
ATOM   1374  N   HIS A 180      14.589   8.543  -4.645  1.00  0.00
ATOM   1375  CA  HIS A 180      14.531   9.346  -5.872  1.00  0.00
ATOM   1376  C   HIS A 180      13.292  10.264  -5.843  1.00  0.00
ATOM   1377  O   HIS A 180      12.158   9.792  -5.810  1.00  0.00
ATOM   1378  CB  HIS A 180      14.501   8.473  -7.133  1.00  0.00
ATOM   1379  CG  HIS A 180      13.385   8.833  -8.064  1.00  0.00
ATOM   1380  ND1 HIS A 180      12.419   9.764  -7.746  1.00  0.00
ATOM   1381  CD2 HIS A 180      13.143   8.354  -9.331  1.00  0.00
ATOM   1382  CE1 HIS A 180      11.614   9.815  -8.805  1.00  0.00
ATOM   1383  NE2 HIS A 180      12.012   8.992  -9.772  1.00  0.00
ATOM   1384  N   ILE A 181      13.595  11.556  -5.856  1.00  0.00
ATOM   1385  CA  ILE A 181      12.545  12.583  -5.826  1.00  0.00
ATOM   1386  C   ILE A 181      12.731  13.553  -7.011  1.00  0.00
ATOM   1387  O   ILE A 181      12.533  14.758  -6.870  1.00  0.00
ATOM   1388  CB  ILE A 181      12.654  13.342  -4.484  1.00  0.00
ATOM   1389  CG1 ILE A 181      14.138  13.671  -4.217  1.00  0.00
ATOM   1390  CG2 ILE A 181      12.135  12.428  -3.353  1.00  0.00
ATOM   1391  CD1 ILE A 181      14.274  14.459  -2.901  1.00  0.00
ATOM   1392  N   TRP A 182      13.105  12.955  -8.135  1.00  0.00
ATOM   1393  CA  TRP A 182      13.321  13.693  -9.386  1.00  0.00
ATOM   1394  C   TRP A 182      12.471  13.078 -10.522  1.00  0.00
ATOM   1395  O   TRP A 182      11.284  12.815 -10.363  1.00  0.00
ATOM   1396  CB  TRP A 182      14.802  13.546  -9.815  1.00  0.00
ATOM   1397  CG  TRP A 182      14.991  12.172 -10.395  1.00  0.00
ATOM   1398  CD1 TRP A 182      14.772  11.787 -11.658  1.00  0.00
ATOM   1399  CD2 TRP A 182      15.459  11.031  -9.670  1.00  0.00
ATOM   1400  NE1 TRP A 182      15.045  10.439 -11.779  1.00  0.00
ATOM   1401  CE2 TRP A 182      15.477   9.990 -10.605  1.00  0.00
ATOM   1402  CE3 TRP A 182      15.866  10.801  -8.350  1.00  0.00
ATOM   1403  CZ2 TRP A 182      15.894   8.711 -10.219  1.00  0.00
ATOM   1404  CZ3 TRP A 182      16.292   9.524  -7.964  1.00  0.00
ATOM   1405  CH2 TRP A 182      16.317   8.486  -8.903  1.00  0.00
ATOM   1406  N   GLU A 183      13.175  12.850 -11.627  1.00  0.00
ATOM   1407  CA  GLU A 183      12.578  12.213 -12.802  1.00  0.00
ATOM   1408  C   GLU A 183      12.236  13.254 -13.885  1.00  0.00
ATOM   1409  O   GLU A 183      11.442  14.164 -13.649  1.00  0.00
ATOM   1410  CB  GLU A 183      11.334  11.400 -12.405  1.00  0.00
ATOM   1411  CG  GLU A 183      10.774  10.675 -13.642  1.00  0.00
ATOM   1412  CD  GLU A 183       9.868   9.508 -13.210  1.00  0.00
ATOM   1413  OE1 GLU A 183       8.733   9.824 -12.763  1.00  0.00
ATOM   1414  OE2 GLU A 183      10.355   8.354 -13.345  1.00  0.00
ATOM   1415  N   SER A 184      12.852  13.046 -15.041  1.00  0.00
ATOM   1416  CA  SER A 184      12.656  13.907 -16.212  1.00  0.00
ATOM   1417  C   SER A 184      11.157  14.176 -16.446  1.00  0.00
ATOM   1418  O   SER A 184      10.712  15.316 -16.555  1.00  0.00
ATOM   1419  CB  SER A 184      13.226  13.202 -17.464  1.00  0.00
ATOM   1420  OG  SER A 184      14.637  13.423 -17.493  1.00  0.00
ATOM   1421  N   SER A 185      10.437  13.063 -16.559  1.00  0.00
ATOM   1422  CA  SER A 185       8.989  13.149 -16.798  1.00  0.00
ATOM   1423  C   SER A 185       8.251  13.433 -15.472  1.00  0.00
ATOM   1424  O   SER A 185       7.071  13.112 -15.337  1.00  0.00
ATOM   1425  CB  SER A 185       8.492  11.830 -17.421  1.00  0.00
ATOM   1426  OG  SER A 185       9.590  10.912 -17.431  1.00  0.00
ATOM   1427  N   ALA A 186       8.997  14.026 -14.550  1.00  0.00
ATOM   1428  CA  ALA A 186       8.520  14.341 -13.205  1.00  0.00
ATOM   1429  C   ALA A 186       7.580  15.558 -13.159  1.00  0.00
ATOM   1430  O   ALA A 186       7.989  16.696 -13.387  1.00  0.00
ATOM   1431  CB  ALA A 186       9.714  14.592 -12.262  1.00  0.00
ATOM   1432  N   ALA A 187       6.321  15.246 -12.870  1.00  0.00
ATOM   1433  CA  ALA A 187       5.276  16.273 -12.766  1.00  0.00
ATOM   1434  C   ALA A 187       4.426  15.979 -11.510  1.00  0.00
ATOM   1435  O   ALA A 187       3.310  16.469 -11.358  1.00  0.00
ATOM   1436  CB  ALA A 187       4.402  16.284 -14.030  1.00  0.00
ATOM   1437  N   THR A 188       5.038  15.183 -10.641  1.00  0.00
ATOM   1438  CA  THR A 188       4.468  14.811  -9.354  1.00  0.00
ATOM   1439  C   THR A 188       5.373  13.847  -8.563  1.00  0.00
ATOM   1440  O   THR A 188       5.675  12.743  -9.013  1.00  0.00
ATOM   1441  CB  THR A 188       3.009  14.346  -9.394  1.00  0.00
ATOM   1442  OG1 THR A 188       2.803  13.493  -8.256  1.00  0.00
ATOM   1443  CG2 THR A 188       2.718  13.499 -10.649  1.00  0.00
ATOM   1444  N   VAL A 189       5.741  14.302  -7.366  1.00  0.00
ATOM   1445  CA  VAL A 189       6.648  13.627  -6.420  1.00  0.00
ATOM   1446  C   VAL A 189       6.073  13.722  -4.992  1.00  0.00
ATOM   1447  O   VAL A 189       5.850  14.824  -4.488  1.00  0.00
ATOM   1448  CB  VAL A 189       8.007  14.363  -6.446  1.00  0.00
ATOM   1449  CG1 VAL A 189       8.007  15.454  -5.356  1.00  0.00
ATOM   1450  CG2 VAL A 189       9.151  13.364  -6.194  1.00  0.00
ATOM   1451  N   SER A 190       5.855  12.557  -4.387  1.00  0.00
ATOM   1452  CA  SER A 190       5.246  12.539  -3.046  1.00  0.00
ATOM   1453  C   SER A 190       6.005  11.618  -2.072  1.00  0.00
ATOM   1454  O   SER A 190       6.472  10.546  -2.453  1.00  0.00
ATOM   1455  CB  SER A 190       3.800  12.004  -3.188  1.00  0.00
ATOM   1456  OG  SER A 190       3.902  10.656  -3.661  1.00  0.00
ATOM   1457  N   PHE A 191       6.042  12.061  -0.816  1.00  0.00
ATOM   1458  CA  PHE A 191       6.650  11.255   0.250  1.00  0.00
ATOM   1459  C   PHE A 191       6.067  11.608   1.633  1.00  0.00
ATOM   1460  O   PHE A 191       5.886  12.782   1.956  1.00  0.00
ATOM   1461  CB  PHE A 191       8.179  11.444   0.256  1.00  0.00
ATOM   1462  CG  PHE A 191       8.553  12.749   0.981  1.00  0.00
ATOM   1463  CD1 PHE A 191       8.708  12.755   2.373  1.00  0.00
ATOM   1464  CD2 PHE A 191       8.813  13.912   0.244  1.00  0.00
ATOM   1465  CE1 PHE A 191       9.111  13.924   3.029  1.00  0.00
ATOM   1466  CE2 PHE A 191       9.216  15.081   0.900  1.00  0.00
ATOM   1467  CZ  PHE A 191       9.360  15.089   2.293  1.00  0.00
ATOM   1468  N   GLU A 192       5.805  10.555   2.401  1.00  0.00
ATOM   1469  CA  GLU A 192       5.250  10.689   3.753  1.00  0.00
ATOM   1470  C   GLU A 192       6.070   9.857   4.762  1.00  0.00
ATOM   1471  O   GLU A 192       6.288   8.663   4.552  1.00  0.00
ATOM   1472  CB  GLU A 192       3.775  10.247   3.791  1.00  0.00
ATOM   1473  CG  GLU A 192       3.631   8.799   3.294  1.00  0.00
ATOM   1474  CD  GLU A 192       2.149   8.399   3.184  1.00  0.00
ATOM   1475  OE1 GLU A 192       1.358   8.921   4.015  1.00  0.00
ATOM   1476  OE2 GLU A 192       1.866   7.585   2.263  1.00  0.00
ATOM   1477  N   ALA A 193       6.507  10.536   5.817  1.00  0.00
ATOM   1478  CA  ALA A 193       7.270   9.888   6.895  1.00  0.00
ATOM   1479  C   ALA A 193       6.569  10.103   8.256  1.00  0.00
ATOM   1480  O   ALA A 193       6.102  11.208   8.535  1.00  0.00
ATOM   1481  CB  ALA A 193       8.688  10.489   6.953  1.00  0.00
ATOM   1482  N   THR A 194       6.478   9.020   9.019  1.00  0.00
ATOM   1483  CA  THR A 194       5.795   9.027  10.326  1.00  0.00
ATOM   1484  C   THR A 194       6.467   8.019  11.284  1.00  0.00
ATOM   1485  O   THR A 194       6.383   6.809  11.050  1.00  0.00
ATOM   1486  CB  THR A 194       4.334   8.574  10.096  1.00  0.00
ATOM   1487  OG1 THR A 194       3.573   8.892  11.263  1.00  0.00
ATOM   1488  CG2 THR A 194       4.294   7.043   9.922  1.00  0.00
ATOM   1489  N   PHE A 195       7.122   8.520  12.331  1.00  0.00
ATOM   1490  CA  PHE A 195       7.744   7.607  13.307  1.00  0.00
ATOM   1491  C   PHE A 195       7.291   7.936  14.746  1.00  0.00
ATOM   1492  O   PHE A 195       6.823   9.038  15.029  1.00  0.00
ATOM   1493  CB  PHE A 195       9.287   7.703  13.242  1.00  0.00
ATOM   1494  CG  PHE A 195       9.676   9.136  13.661  1.00  0.00
ATOM   1495  CD1 PHE A 195       9.605   9.506  15.009  1.00  0.00
ATOM   1496  CD2 PHE A 195      10.149  10.038  12.703  1.00  0.00
ATOM   1497  CE1 PHE A 195      10.007  10.789  15.400  1.00  0.00
ATOM   1498  CE2 PHE A 195      10.551  11.321  13.095  1.00  0.00
ATOM   1499  CZ  PHE A 195      10.474  11.696  14.441  1.00  0.00
ATOM   1500  N   ALA A 196       7.459   6.939  15.609  1.00  0.00
ATOM   1501  CA  ALA A 196       7.057   7.054  17.017  1.00  0.00
ATOM   1502  C   ALA A 196       8.229   7.550  17.885  1.00  0.00
ATOM   1503  O   ALA A 196       9.393   7.364  17.531  1.00  0.00
ATOM   1504  CB  ALA A 196       6.602   5.666  17.518  1.00  0.00
ATOM   1505  N   PHE A 197       7.865   8.162  19.012  1.00  0.00
ATOM   1506  CA  PHE A 197       8.880   8.658  19.937  1.00  0.00
ATOM   1507  C   PHE A 197       8.463   8.589  21.416  1.00  0.00
ATOM   1508  O   PHE A 197       7.364   8.985  21.792  1.00  0.00
ATOM   1509  CB  PHE A 197       9.370  10.073  19.614  1.00  0.00
ATOM   1510  CG  PHE A 197       8.248  11.120  19.544  1.00  0.00
ATOM   1511  CD1 PHE A 197       7.843  11.602  18.291  1.00  0.00
ATOM   1512  CD2 PHE A 197       7.690  11.664  20.708  1.00  0.00
ATOM   1513  CE1 PHE A 197       6.874  12.606  18.204  1.00  0.00
ATOM   1514  CE2 PHE A 197       6.719  12.668  20.620  1.00  0.00
ATOM   1515  CZ  PHE A 197       6.306  13.139  19.367  1.00  0.00
ATOM   1516  N   LEU A 198       9.440   8.138  22.194  1.00  0.00
ATOM   1517  CA  LEU A 198       9.257   8.034  23.655  1.00  0.00
ATOM   1518  C   LEU A 198      10.329   8.914  24.325  1.00  0.00
ATOM   1519  O   LEU A 198      11.497   8.523  24.382  1.00  0.00
ATOM   1520  CB  LEU A 198       9.416   6.547  24.026  1.00  0.00
ATOM   1521  CG  LEU A 198       9.587   6.348  25.541  1.00  0.00
ATOM   1522  CD1 LEU A 198       8.345   5.637  26.115  1.00  0.00
ATOM   1523  CD2 LEU A 198      10.834   5.472  25.788  1.00  0.00
ATOM   1524  N   ILE A 199       9.933  10.122  24.737  1.00  0.00
ATOM   1525  CA  ILE A 199      10.905  11.018  25.360  1.00  0.00
ATOM   1526  C   ILE A 199      10.718  11.198  26.869  1.00  0.00
ATOM   1527  O   ILE A 199       9.847  11.913  27.365  1.00  0.00
ATOM   1528  CB  ILE A 199      11.214  12.320  24.627  1.00  0.00
ATOM   1529  CG1 ILE A 199      10.628  12.300  23.203  1.00  0.00
ATOM   1530  CG2 ILE A 199      12.744  12.511  24.568  1.00  0.00
ATOM   1531  CD1 ILE A 199      10.990  13.610  22.477  1.00  0.00
ATOM   1532  N   LYS A 200      11.582  10.481  27.588  1.00  0.00
ATOM   1533  CA  LYS A 200      11.579  10.550  29.055  1.00  0.00
ATOM   1534  C   LYS A 200      12.338  11.803  29.534  1.00  0.00
ATOM   1535  O   LYS A 200      12.143  12.902  29.017  1.00  0.00
ATOM   1536  CB  LYS A 200      12.260   9.293  29.633  1.00  0.00
ATOM   1537  CG  LYS A 200      11.186   8.409  30.296  1.00  0.00
ATOM   1538  CD  LYS A 200      11.818   7.587  31.435  1.00  0.00
ATOM   1539  CE  LYS A 200      10.795   6.553  31.943  1.00  0.00
ATOM   1540  NZ  LYS A 200      11.370   5.796  33.064  1.00  0.00
ATOM   1541  N   SER A 201      13.209  11.579  30.518  1.00  0.00
ATOM   1542  CA  SER A 201      14.027  12.689  31.020  1.00  0.00
ATOM   1543  C   SER A 201      13.752  12.990  32.504  1.00  0.00
ATOM   1544  O   SER A 201      12.685  13.467  32.878  1.00  0.00
ATOM   1545  CB  SER A 201      13.783  13.955  30.178  1.00  0.00
ATOM   1546  OG  SER A 201      14.258  15.076  30.930  1.00  0.00
ATOM   1547  N   PRO A 202      14.792  12.708  33.290  1.00  0.00
ATOM   1548  CA  PRO A 202      14.741  12.976  34.731  1.00  0.00
ATOM   1549  C   PRO A 202      14.665  14.498  34.982  1.00  0.00
ATOM   1550  O   PRO A 202      13.711  14.990  35.579  1.00  0.00
ATOM   1551  CB  PRO A 202      16.052  12.429  35.316  1.00  0.00
ATOM   1552  CG  PRO A 202      16.873  11.863  34.151  1.00  0.00
ATOM   1553  CD  PRO A 202      16.037  12.044  32.879  1.00  0.00
ATOM   1554  N   ASP A 203      15.694  15.171  34.483  1.00  0.00
ATOM   1555  CA  ASP A 203      15.795  16.630  34.584  1.00  0.00
ATOM   1556  C   ASP A 203      14.538  17.315  34.014  1.00  0.00
ATOM   1557  O   ASP A 203      13.976  16.868  33.015  1.00  0.00
ATOM   1558  CB  ASP A 203      17.039  17.121  33.818  1.00  0.00
ATOM   1559  CG  ASP A 203      18.279  16.309  34.232  1.00  0.00
ATOM   1560  OD1 ASP A 203      19.323  16.516  33.555  1.00  0.00
ATOM   1561  OD2 ASP A 203      18.139  15.523  35.207  1.00  0.00
ATOM   1562  N   SER A 204      14.138  18.374  34.709  1.00  0.00
ATOM   1563  CA  SER A 204      12.935  19.125  34.332  1.00  0.00
ATOM   1564  C   SER A 204      13.205  20.027  33.111  1.00  0.00
ATOM   1565  O   SER A 204      12.316  20.740  32.647  1.00  0.00
ATOM   1566  CB  SER A 204      12.473  20.002  35.513  1.00  0.00
ATOM   1567  OG  SER A 204      13.626  20.321  36.296  1.00  0.00
ATOM   1568  N   HIS A 205      14.441  19.942  32.633  1.00  0.00
ATOM   1569  CA  HIS A 205      14.849  20.708  31.446  1.00  0.00
ATOM   1570  C   HIS A 205      15.526  19.726  30.462  1.00  0.00
ATOM   1571  O   HIS A 205      16.741  19.712  30.307  1.00  0.00
ATOM   1572  CB  HIS A 205      15.835  21.825  31.819  1.00  0.00
ATOM   1573  CG  HIS A 205      15.165  22.971  32.510  1.00  0.00
ATOM   1574  ND1 HIS A 205      13.885  23.377  32.195  1.00  0.00
ATOM   1575  CD2 HIS A 205      15.650  23.760  33.524  1.00  0.00
ATOM   1576  CE1 HIS A 205      13.632  24.402  33.006  1.00  0.00
ATOM   1577  NE2 HIS A 205      14.657  24.660  33.815  1.00  0.00
ATOM   1578  N   PRO A 206      14.647  18.926  29.862  1.00  0.00
ATOM   1579  CA  PRO A 206      15.078  17.905  28.907  1.00  0.00
ATOM   1580  C   PRO A 206      15.859  18.532  27.739  1.00  0.00
ATOM   1581  O   PRO A 206      15.738  19.719  27.447  1.00  0.00
ATOM   1582  CB  PRO A 206      13.807  17.216  28.395  1.00  0.00
ATOM   1583  CG  PRO A 206      12.617  17.904  29.075  1.00  0.00
ATOM   1584  CD  PRO A 206      13.187  18.952  30.039  1.00  0.00
ATOM   1585  N   ALA A 207      16.662  17.670  27.123  1.00  0.00
ATOM   1586  CA  ALA A 207      17.491  18.104  25.988  1.00  0.00
ATOM   1587  C   ALA A 207      18.086  16.862  25.294  1.00  0.00
ATOM   1588  O   ALA A 207      18.281  15.825  25.926  1.00  0.00
ATOM   1589  CB  ALA A 207      18.633  18.999  26.513  1.00  0.00
ATOM   1590  N   ASP A 208      18.340  17.032  24.002  1.00  0.00
ATOM   1591  CA  ASP A 208      18.241  18.361  23.389  1.00  0.00
ATOM   1592  C   ASP A 208      17.195  18.459  22.270  1.00  0.00
ATOM   1593  O   ASP A 208      16.927  19.557  21.772  1.00  0.00
ATOM   1594  CB  ASP A 208      19.630  18.656  22.773  1.00  0.00
ATOM   1595  CG  ASP A 208      20.229  19.965  23.304  1.00  0.00
ATOM   1596  OD1 ASP A 208      20.947  19.877  24.336  1.00  0.00
ATOM   1597  OD2 ASP A 208      19.958  21.005  22.643  1.00  0.00
ATOM   1598  N   GLY A 209      16.669  17.307  21.863  1.00  0.00
ATOM   1599  CA  GLY A 209      15.682  17.329  20.771  1.00  0.00
ATOM   1600  C   GLY A 209      15.834  16.102  19.850  1.00  0.00
ATOM   1601  O   GLY A 209      16.703  15.259  20.063  1.00  0.00
ATOM   1602  N   ILE A 210      14.940  16.059  18.872  1.00  0.00
ATOM   1603  CA  ILE A 210      14.894  14.990  17.865  1.00  0.00
ATOM   1604  C   ILE A 210      14.403  15.597  16.536  1.00  0.00
ATOM   1605  O   ILE A 210      13.849  16.702  16.543  1.00  0.00
ATOM   1606  CB  ILE A 210      14.020  13.830  18.367  1.00  0.00
ATOM   1607  CG1 ILE A 210      14.478  13.423  19.784  1.00  0.00
ATOM   1608  CG2 ILE A 210      14.147  12.614  17.429  1.00  0.00
ATOM   1609  CD1 ILE A 210      13.521  12.376  20.380  1.00  0.00
ATOM   1610  N   ALA A 211      14.687  14.919  15.426  1.00  0.00
ATOM   1611  CA  ALA A 211      14.325  15.462  14.107  1.00  0.00
ATOM   1612  C   ALA A 211      14.067  14.356  13.059  1.00  0.00
ATOM   1613  O   ALA A 211      13.681  13.241  13.405  1.00  0.00
ATOM   1614  CB  ALA A 211      15.473  16.367  13.610  1.00  0.00
ATOM   1615  N   PHE A 212      14.274  14.754  11.817  1.00  0.00
ATOM   1616  CA  PHE A 212      14.163  13.954  10.602  1.00  0.00
ATOM   1617  C   PHE A 212      14.783  14.768   9.447  1.00  0.00
ATOM   1618  O   PHE A 212      14.603  15.983   9.365  1.00  0.00
ATOM   1619  CB  PHE A 212      12.721  13.612  10.203  1.00  0.00
ATOM   1620  CG  PHE A 212      12.648  13.115   8.745  1.00  0.00
ATOM   1621  CD1 PHE A 212      13.482  12.084   8.297  1.00  0.00
ATOM   1622  CD2 PHE A 212      11.784  13.745   7.840  1.00  0.00
ATOM   1623  CE1 PHE A 212      13.448  11.681   6.955  1.00  0.00
ATOM   1624  CE2 PHE A 212      11.749  13.345   6.499  1.00  0.00
ATOM   1625  CZ  PHE A 212      12.579  12.308   6.054  1.00  0.00
ATOM   1626  N   PHE A 213      15.515  14.057   8.588  1.00  0.00
ATOM   1627  CA  PHE A 213      16.148  14.818   7.496  1.00  0.00
ATOM   1628  C   PHE A 213      16.594  13.900   6.339  1.00  0.00
ATOM   1629  O   PHE A 213      16.723  12.691   6.475  1.00  0.00
ATOM   1630  CB  PHE A 213      17.431  15.477   8.072  1.00  0.00
ATOM   1631  CG  PHE A 213      18.280  14.330   8.663  1.00  0.00
ATOM   1632  CD1 PHE A 213      18.693  14.376   9.998  1.00  0.00
ATOM   1633  CD2 PHE A 213      18.684  13.276   7.834  1.00  0.00
ATOM   1634  CE1 PHE A 213      19.512  13.361  10.508  1.00  0.00
ATOM   1635  CE2 PHE A 213      19.503  12.261   8.345  1.00  0.00
ATOM   1636  CZ  PHE A 213      19.912  12.303   9.683  1.00  0.00
ATOM   1637  N   ILE A 214      16.868  14.624   5.267  1.00  0.00
ATOM   1638  CA  ILE A 214      17.463  14.078   4.043  1.00  0.00
ATOM   1639  C   ILE A 214      18.883  14.689   3.996  1.00  0.00
ATOM   1640  O   ILE A 214      19.195  15.583   4.784  1.00  0.00
ATOM   1641  CB  ILE A 214      16.644  14.565   2.829  1.00  0.00
ATOM   1642  CG1 ILE A 214      15.602  15.602   3.298  1.00  0.00
ATOM   1643  CG2 ILE A 214      15.921  13.369   2.181  1.00  0.00
ATOM   1644  CD1 ILE A 214      14.221  14.931   3.425  1.00  0.00
ATOM   1645  N   SER A 215      19.694  14.162   3.088  1.00  0.00
ATOM   1646  CA  SER A 215      21.068  14.691   3.006  1.00  0.00
ATOM   1647  C   SER A 215      21.824  13.930   1.900  1.00  0.00
ATOM   1648  O   SER A 215      21.263  13.077   1.218  1.00  0.00
ATOM   1649  CB  SER A 215      21.778  14.487   4.359  1.00  0.00
ATOM   1650  OG  SER A 215      21.859  13.082   4.610  1.00  0.00
ATOM   1651  N   ASN A 216      23.095  14.296   1.800  1.00  0.00
ATOM   1652  CA  ASN A 216      23.976  13.649   0.816  1.00  0.00
ATOM   1653  C   ASN A 216      23.966  12.126   1.053  1.00  0.00
ATOM   1654  O   ASN A 216      23.295  11.628   1.954  1.00  0.00
ATOM   1655  CB  ASN A 216      25.406  14.197   1.021  1.00  0.00
ATOM   1656  CG  ASN A 216      25.361  15.349   2.043  1.00  0.00
ATOM   1657  OD1 ASN A 216      24.493  15.397   2.913  1.00  0.00
ATOM   1658  ND2 ASN A 216      26.350  16.227   1.906  1.00  0.00
ATOM   1659  N   ILE A 217      24.746  11.454   0.213  1.00  0.00
ATOM   1660  CA  ILE A 217      24.881   9.992   0.353  1.00  0.00
ATOM   1661  C   ILE A 217      26.135   9.738   1.218  1.00  0.00
ATOM   1662  O   ILE A 217      26.145   8.865   2.080  1.00  0.00
ATOM   1663  CB  ILE A 217      25.032   9.355  -1.039  1.00  0.00
ATOM   1664  CG1 ILE A 217      23.830   9.748  -1.921  1.00  0.00
ATOM   1665  CG2 ILE A 217      25.118   7.822  -0.922  1.00  0.00
ATOM   1666  CD1 ILE A 217      23.946   9.078  -3.302  1.00  0.00
ATOM   1667  N   ASP A 218      27.132  10.574   0.946  1.00  0.00
ATOM   1668  CA  ASP A 218      28.386  10.533   1.711  1.00  0.00
ATOM   1669  C   ASP A 218      28.255  11.467   2.934  1.00  0.00
ATOM   1670  O   ASP A 218      29.227  12.080   3.369  1.00  0.00
ATOM   1671  CB  ASP A 218      29.567  10.997   0.841  1.00  0.00
ATOM   1672  CG  ASP A 218      29.085  11.425  -0.555  1.00  0.00
ATOM   1673  OD1 ASP A 218      29.563  10.778  -1.526  1.00  0.00
ATOM   1674  OD2 ASP A 218      28.267  12.383  -0.597  1.00  0.00
ATOM   1675  N   SER A 219      27.022  11.523   3.422  1.00  0.00
ATOM   1676  CA  SER A 219      26.705  12.349   4.592  1.00  0.00
ATOM   1677  C   SER A 219      27.376  11.770   5.852  1.00  0.00
ATOM   1678  O   SER A 219      27.372  10.562   6.075  1.00  0.00
ATOM   1679  CB  SER A 219      25.179  12.413   4.791  1.00  0.00
ATOM   1680  OG  SER A 219      24.892  13.507   5.667  1.00  0.00
ATOM   1681  N   SER A 220      27.927  12.696   6.628  1.00  0.00
ATOM   1682  CA  SER A 220      28.604  12.334   7.880  1.00  0.00
ATOM   1683  C   SER A 220      28.164  13.304   8.996  1.00  0.00
ATOM   1684  O   SER A 220      27.766  14.435   8.727  1.00  0.00
ATOM   1685  CB  SER A 220      30.131  12.438   7.693  1.00  0.00
ATOM   1686  OG  SER A 220      30.670  11.114   7.692  1.00  0.00
ATOM   1687  N   ILE A 221      28.266  12.788  10.215  1.00  0.00
ATOM   1688  CA  ILE A 221      27.862  13.555  11.396  1.00  0.00
ATOM   1689  C   ILE A 221      28.688  14.849  11.524  1.00  0.00
ATOM   1690  O   ILE A 221      29.884  14.879  11.247  1.00  0.00
ATOM   1691  CB  ILE A 221      28.075  12.719  12.677  1.00  0.00
ATOM   1692  CG1 ILE A 221      26.718  12.447  13.352  1.00  0.00
ATOM   1693  CG2 ILE A 221      28.987  13.505  13.642  1.00  0.00
ATOM   1694  CD1 ILE A 221      25.686  12.015  12.293  1.00  0.00
ATOM   1695  N   PRO A 222      27.983  15.874  12.000  1.00  0.00
ATOM   1696  CA  PRO A 222      28.663  17.149  12.282  1.00  0.00
ATOM   1697  C   PRO A 222      29.699  16.865  13.392  1.00  0.00
ATOM   1698  O   PRO A 222      29.607  15.839  14.069  1.00  0.00
ATOM   1699  CB  PRO A 222      27.575  18.102  12.794  1.00  0.00
ATOM   1700  CG  PRO A 222      26.236  17.357  12.715  1.00  0.00
ATOM   1701  CD  PRO A 222      26.537  15.931  12.238  1.00  0.00
ATOM   1702  N   SER A 223      30.673  17.761  13.505  1.00  0.00
ATOM   1703  CA  SER A 223      31.765  17.530  14.465  1.00  0.00
ATOM   1704  C   SER A 223      31.364  18.032  15.865  1.00  0.00
ATOM   1705  O   SER A 223      31.517  17.328  16.862  1.00  0.00
ATOM   1706  CB  SER A 223      33.035  18.273  14.005  1.00  0.00
ATOM   1707  OG  SER A 223      33.500  17.655  12.803  1.00  0.00
ATOM   1708  N   GLY A 224      30.867  19.263  15.859  1.00  0.00
ATOM   1709  CA  GLY A 224      30.428  19.900  17.109  1.00  0.00
ATOM   1710  C   GLY A 224      28.908  20.153  17.027  1.00  0.00
ATOM   1711  O   GLY A 224      28.406  21.157  17.521  1.00  0.00
ATOM   1712  N   SER A 225      28.260  19.189  16.383  1.00  0.00
ATOM   1713  CA  SER A 225      26.809  19.266  16.167  1.00  0.00
ATOM   1714  C   SER A 225      26.089  18.621  17.368  1.00  0.00
ATOM   1715  O   SER A 225      25.138  17.862  17.208  1.00  0.00
ATOM   1716  CB  SER A 225      26.439  18.524  14.869  1.00  0.00
ATOM   1717  OG  SER A 225      27.224  17.330  14.806  1.00  0.00
ATOM   1718  N   THR A 226      26.619  18.966  18.537  1.00  0.00
ATOM   1719  CA  THR A 226      26.078  18.424  19.791  1.00  0.00
ATOM   1720  C   THR A 226      25.144  19.465  20.442  1.00  0.00
ATOM   1721  O   THR A 226      25.466  20.651  20.494  1.00  0.00
ATOM   1722  CB  THR A 226      27.243  18.101  20.749  1.00  0.00
ATOM   1723  OG1 THR A 226      28.447  18.093  19.974  1.00  0.00
ATOM   1724  CG2 THR A 226      27.063  16.691  21.344  1.00  0.00
ATOM   1725  N   GLY A 227      24.022  18.948  20.926  1.00  0.00
ATOM   1726  CA  GLY A 227      23.028  19.777  21.615  1.00  0.00
ATOM   1727  C   GLY A 227      22.040  20.417  20.625  1.00  0.00
ATOM   1728  O   GLY A 227      21.221  19.737  20.009  1.00  0.00
ATOM   1729  N   ARG A 228      22.171  21.735  20.520  1.00  0.00
ATOM   1730  CA  ARG A 228      21.282  22.507  19.633  1.00  0.00
ATOM   1731  C   ARG A 228      21.612  22.144  18.171  1.00  0.00
ATOM   1732  O   ARG A 228      20.884  21.410  17.510  1.00  0.00
ATOM   1733  CB  ARG A 228      21.585  24.009  19.841  1.00  0.00
ATOM   1734  CG  ARG A 228      23.108  24.184  20.010  1.00  0.00
ATOM   1735  CD  ARG A 228      23.416  25.618  20.478  1.00  0.00
ATOM   1736  NE  ARG A 228      23.496  25.658  21.947  1.00  0.00
ATOM   1737  CZ  ARG A 228      23.470  26.834  22.568  1.00  0.00
ATOM   1738  NH1 ARG A 228      23.444  27.956  21.853  1.00  0.00
ATOM   1739  NH2 ARG A 228      23.463  26.888  23.896  1.00  0.00
ATOM   1740  N   LEU A 229      22.754  22.681  17.746  1.00  0.00
ATOM   1741  CA  LEU A 229      23.236  22.352  16.393  1.00  0.00
ATOM   1742  C   LEU A 229      22.364  21.230  15.807  1.00  0.00
ATOM   1743  O   LEU A 229      21.786  21.380  14.729  1.00  0.00
ATOM   1744  CB  LEU A 229      24.724  21.971  16.453  1.00  0.00
ATOM   1745  CG  LEU A 229      25.550  23.202  16.875  1.00  0.00
ATOM   1746  CD1 LEU A 229      25.471  23.411  18.397  1.00  0.00
ATOM   1747  CD2 LEU A 229      27.016  23.038  16.435  1.00  0.00
ATOM   1748  N   LEU A 230      22.232  20.157  16.584  1.00  0.00
ATOM   1749  CA  LEU A 230      21.302  19.090  16.219  1.00  0.00
ATOM   1750  C   LEU A 230      21.946  17.826  15.643  1.00  0.00
ATOM   1751  O   LEU A 230      21.254  16.820  15.442  1.00  0.00
ATOM   1752  CB  LEU A 230      20.210  19.614  15.268  1.00  0.00
ATOM   1753  CG  LEU A 230      18.830  19.472  15.941  1.00  0.00
ATOM   1754  CD1 LEU A 230      18.212  18.105  15.593  1.00  0.00
ATOM   1755  CD2 LEU A 230      18.985  19.607  17.468  1.00  0.00
ATOM   1756  N   GLY A 231      23.242  17.894  15.351  1.00  0.00
ATOM   1757  CA  GLY A 231      23.919  16.723  14.773  1.00  0.00
ATOM   1758  C   GLY A 231      23.578  16.543  13.283  1.00  0.00
ATOM   1759  O   GLY A 231      23.706  15.448  12.734  1.00  0.00
ATOM   1760  N   LEU A 232      23.158  17.649  12.683  1.00  0.00
ATOM   1761  CA  LEU A 232      22.821  17.658  11.250  1.00  0.00
ATOM   1762  C   LEU A 232      23.436  18.938  10.639  1.00  0.00
ATOM   1763  O   LEU A 232      23.875  18.950   9.494  1.00  0.00
ATOM   1764  CB  LEU A 232      21.292  17.673  11.068  1.00  0.00
ATOM   1765  CG  LEU A 232      20.628  16.920  12.236  1.00  0.00
ATOM   1766  CD1 LEU A 232      19.457  17.743  12.801  1.00  0.00
ATOM   1767  CD2 LEU A 232      20.133  15.541  11.764  1.00  0.00
ATOM   1768  N   PHE A 233      23.455  19.953  11.497  1.00  0.00
ATOM   1769  CA  PHE A 233      24.062  21.239  11.158  1.00  0.00
ATOM   1770  C   PHE A 233      25.537  21.287  11.603  1.00  0.00
ATOM   1771  O   PHE A 233      25.882  21.070  12.754  1.00  0.00
ATOM   1772  CB  PHE A 233      23.243  22.422  11.692  1.00  0.00
ATOM   1773  CG  PHE A 233      21.799  22.261  11.172  1.00  0.00
ATOM   1774  CD1 PHE A 233      21.579  22.095   9.799  1.00  0.00
ATOM   1775  CD2 PHE A 233      20.717  22.342  12.055  1.00  0.00
ATOM   1776  CE1 PHE A 233      20.271  22.006   9.307  1.00  0.00
ATOM   1777  CE2 PHE A 233      19.409  22.252  11.561  1.00  0.00
ATOM   1778  CZ  PHE A 233      19.188  22.079  10.190  1.00  0.00
ATOM   1779  N   PRO A 234      26.326  21.534  10.556  1.00  0.00
ATOM   1780  CA  PRO A 234      27.776  21.513  10.605  1.00  0.00
ATOM   1781  C   PRO A 234      28.455  22.536  11.523  1.00  0.00
ATOM   1782  O   PRO A 234      29.671  22.743  11.409  1.00  0.00
ATOM   1783  CB  PRO A 234      28.261  21.754   9.162  1.00  0.00
ATOM   1784  CG  PRO A 234      27.030  22.137   8.331  1.00  0.00
ATOM   1785  CD  PRO A 234      25.813  22.010   9.252  1.00  0.00
ATOM   1786  N   ASP A 235      27.689  23.163  12.410  1.00  0.00
ATOM   1787  CA  ASP A 235      28.296  24.154  13.317  1.00  0.00
ATOM   1788  C   ASP A 235      27.652  25.540  13.087  1.00  0.00
ATOM   1789  O   ASP A 235      26.674  25.886  13.745  1.00  0.00
ATOM   1790  CB  ASP A 235      29.812  24.256  13.061  1.00  0.00
ATOM   1791  CG  ASP A 235      30.134  25.481  12.186  1.00  0.00
ATOM   1792  OD1 ASP A 235      29.932  25.349  10.949  1.00  0.00
ATOM   1793  OD2 ASP A 235      30.579  26.498  12.786  1.00  0.00
ATOM   1794  N   ALA A 236      28.258  26.244  12.148  1.00  0.00
ATOM   1795  CA  ALA A 236      27.884  27.593  11.731  1.00  0.00
ATOM   1796  C   ALA A 236      26.383  27.717  11.413  1.00  0.00
ATOM   1797  O   ALA A 236      25.936  27.367  10.322  1.00  0.00
ATOM   1798  CB  ALA A 236      28.714  27.990  10.492  1.00  0.00
ATOM   1799  N   ASN A 237      25.665  28.193  12.424  1.00  0.00
ATOM   1800  CA  ASN A 237      24.216  28.406  12.308  1.00  0.00
ATOM   1801  C   ASN A 237      23.916  29.121  10.970  1.00  0.00
ATOM   1802  O   ASN A 237      23.000  30.150  11.000  1.00  0.00
ATOM   1803  CB  ASN A 237      23.731  29.315  13.456  1.00  0.00
ATOM   1804  CG  ASN A 237      23.954  28.659  14.828  1.00  0.00
ATOM   1805  OD1 ASN A 237      23.315  29.030  15.815  1.00  0.00
ATOM   1806  ND2 ASN A 237      24.895  27.721  14.851  1.00  0.00
ATOM   1807  OXT ASN A 237      24.450  28.850   9.900  1.00  0.00
TER    1808      ASN A 237 
REMARK  Target:     2pel_3_1_52
ATOM   1809  N   ALA A   1       5.006   4.141 -12.643  1.00  2.00
ATOM   1810  CA  ALA A   1       5.221   4.567 -11.248  1.00  2.00
ATOM   1811  C   ALA A   1       6.424   3.869 -10.610  1.00  2.00
ATOM   1812  O   ALA A   1       6.600   2.654 -10.738  1.00  2.00
ATOM   1813  CB  ALA A   1       3.970   4.218 -10.445  1.00  2.00
ATOM   1814  N   GLU A   2       7.203   4.647  -9.909  1.00  2.00
ATOM   1815  CA  GLU A   2       8.403   4.247  -9.175  1.00  1.00
ATOM   1816  C   GLU A   2       8.144   4.453  -7.670  1.00  1.00
ATOM   1817  O   GLU A   2       8.158   5.614  -7.212  1.00  1.00
ATOM   1818  CB  GLU A   2       9.612   5.091  -9.566  1.00  1.00
ATOM   1819  CG  GLU A   2      10.923   4.740  -8.839  1.00  2.00
ATOM   1820  CD  GLU A   2      12.123   5.298  -9.557  1.00  2.00
ATOM   1821  OE1 GLU A   2      12.376   4.948 -10.704  1.00  2.00
ATOM   1822  OE2 GLU A   2      12.744   6.145  -8.870  1.00  2.00
ATOM   1823  N   THR A   3       7.953   3.360  -6.965  1.00  1.00
ATOM   1824  CA  THR A   3       7.661   3.351  -5.537  1.00  1.00
ATOM   1825  C   THR A   3       8.654   2.643  -4.634  1.00  1.00
ATOM   1826  O   THR A   3       9.182   1.588  -5.000  1.00  1.00
ATOM   1827  CB  THR A   3       6.245   2.641  -5.329  1.00  1.00
ATOM   1828  OG1 THR A   3       5.384   3.416  -6.229  1.00  1.00
ATOM   1829  CG2 THR A   3       5.789   2.589  -3.863  1.00  1.00
ATOM   1830  N   VAL A   4       8.845   3.231  -3.456  1.00  1.00
ATOM   1831  CA  VAL A   4       9.712   2.769  -2.379  1.00  1.00
ATOM   1832  C   VAL A   4       8.832   2.723  -1.126  1.00  1.00
ATOM   1833  O   VAL A   4       8.260   3.773  -0.817  1.00  1.00
ATOM   1834  CB  VAL A   4      10.944   3.656  -2.122  1.00  1.00
ATOM   1835  CG1 VAL A   4      11.718   3.234  -0.870  1.00  1.00
ATOM   1836  CG2 VAL A   4      11.877   3.719  -3.336  1.00  1.00
ATOM   1837  N   SER A   5       8.729   1.585  -0.478  1.00  1.00
ATOM   1838  CA  SER A   5       7.912   1.522   0.739  1.00  1.00
ATOM   1839  C   SER A   5       8.528   0.504   1.701  1.00  1.00
ATOM   1840  O   SER A   5       9.014  -0.524   1.247  1.00  1.00
ATOM   1841  CB  SER A   5       6.443   1.233   0.492  1.00  1.00
ATOM   1842  OG  SER A   5       6.307  -0.165   0.407  1.00  2.00
ATOM   1843  N   PHE A   6       8.416   0.835   2.984  1.00  1.00
ATOM   1844  CA  PHE A   6       8.990  -0.089   4.006  1.00  1.00
ATOM   1845  C   PHE A   6       8.229   0.133   5.308  1.00  1.00
ATOM   1846  O   PHE A   6       7.668   1.231   5.465  1.00  1.00
ATOM   1847  CB  PHE A   6      10.481   0.141   4.137  1.00  1.00
ATOM   1848  CG  PHE A   6      10.960   1.545   4.346  1.00  1.00
ATOM   1849  CD1 PHE A   6      10.928   2.105   5.624  1.00  1.00
ATOM   1850  CD2 PHE A   6      11.448   2.290   3.271  1.00  1.00
ATOM   1851  CE1 PHE A   6      11.394   3.395   5.842  1.00  1.00
ATOM   1852  CE2 PHE A   6      11.945   3.581   3.469  1.00  1.00
ATOM   1853  CZ  PHE A   6      11.898   4.118   4.774  1.00  1.00
ATOM   1854  N   ASN A   7       8.276  -0.885   6.141  1.00  1.00
ATOM   1855  CA  ASN A   7       7.568  -0.841   7.417  1.00  1.00
ATOM   1856  C   ASN A   7       8.393  -1.466   8.529  1.00  2.00
ATOM   1857  O   ASN A   7       8.643  -2.686   8.456  1.00  2.00
ATOM   1858  CB  ASN A   7       6.227  -1.579   7.219  1.00  2.00
ATOM   1859  CG  ASN A   7       5.317  -1.483   8.431  1.00  3.00
ATOM   1860  OD1 ASN A   7       5.190  -0.438   9.096  1.00  3.00
ATOM   1861  ND2 ASN A   7       4.635  -2.587   8.754  1.00  3.00
ATOM   1862  N   PHE A   8       8.716  -0.630   9.505  1.00  1.00
ATOM   1863  CA  PHE A   8       9.484  -1.144  10.664  1.00  2.00
ATOM   1864  C   PHE A   8       8.599  -1.099  11.920  1.00  2.00
ATOM   1865  O   PHE A   8       8.401   0.011  12.450  1.00  2.00
ATOM   1866  CB  PHE A   8      10.779  -0.390  10.875  1.00  1.00
ATOM   1867  CG  PHE A   8      11.817  -0.435   9.805  1.00  2.00
ATOM   1868  CD1 PHE A   8      12.612  -1.577   9.650  1.00  2.00
ATOM   1869  CD2 PHE A   8      12.026   0.665   8.964  1.00  2.00
ATOM   1870  CE1 PHE A   8      13.603  -1.625   8.660  1.00  2.00
ATOM   1871  CE2 PHE A   8      13.009   0.637   7.979  1.00  1.00
ATOM   1872  CZ  PHE A   8      13.790  -0.505   7.830  1.00  2.00
ATOM   1873  N   ASN A   9       8.133  -2.254  12.360  1.00  2.00
ATOM   1874  CA  ASN A   9       7.296  -2.402  13.565  1.00  2.00
ATOM   1875  C   ASN A   9       8.189  -2.475  14.818  1.00  2.00
ATOM   1876  O   ASN A   9       7.758  -2.235  15.947  1.00  2.00
ATOM   1877  CB  ASN A   9       6.432  -3.659  13.578  1.00  3.00
ATOM   1878  CG  ASN A   9       5.484  -3.833  12.407  1.00  4.00
ATOM   1879  OD1 ASN A   9       4.588  -2.978  12.224  1.00  4.00
ATOM   1880  ND2 ASN A   9       5.682  -4.918  11.636  1.00  3.00
ATOM   1881  N   SER A  10       9.420  -2.852  14.588  1.00  2.00
ATOM   1882  CA  SER A  10      10.496  -3.013  15.561  1.00  2.00
ATOM   1883  C   SER A  10      11.816  -3.000  14.779  1.00  2.00
ATOM   1884  O   SER A  10      11.809  -3.232  13.551  1.00  2.00
ATOM   1885  CB  SER A  10      10.379  -4.334  16.315  1.00  2.00
ATOM   1886  OG  SER A  10      10.370  -5.376  15.335  1.00  3.00
ATOM   1887  N   PHE A  11      12.881  -2.739  15.511  1.00  2.00
ATOM   1888  CA  PHE A  11      14.209  -2.676  14.849  1.00  2.00
ATOM   1889  C   PHE A  11      15.067  -3.832  15.341  1.00  2.00
ATOM   1890  O   PHE A  11      14.785  -4.426  16.403  1.00  3.00
ATOM   1891  CB  PHE A  11      14.798  -1.290  15.039  1.00  2.00
ATOM   1892  CG  PHE A  11      13.918  -0.189  14.515  1.00  2.00
ATOM   1893  CD1 PHE A  11      14.045   0.237  13.181  1.00  2.00
ATOM   1894  CD2 PHE A  11      12.963   0.404  15.345  1.00  2.00
ATOM   1895  CE1 PHE A  11      13.232   1.257  12.680  1.00  2.00
ATOM   1896  CE2 PHE A  11      12.158   1.419  14.864  1.00  2.00
ATOM   1897  CZ  PHE A  11      12.295   1.832  13.536  1.00  2.00
ATOM   1898  N   SER A  12      16.067  -4.147  14.542  1.00  2.00
ATOM   1899  CA  SER A  12      16.989  -5.240  14.873  1.00  3.00
ATOM   1900  C   SER A  12      18.400  -4.849  14.440  1.00  3.00
ATOM   1901  O   SER A  12      18.645  -4.106  13.469  1.00  3.00
ATOM   1902  CB  SER A  12      16.605  -6.592  14.311  1.00  3.00
ATOM   1903  OG  SER A  12      16.548  -6.639  12.894  1.00  3.00
ATOM   1904  N   GLU A  13      19.294  -5.392  15.250  1.00  3.00
ATOM   1905  CA  GLU A  13      20.739  -5.187  15.055  1.00  3.00
ATOM   1906  C   GLU A  13      21.183  -6.063  13.874  1.00  3.00
ATOM   1907  O   GLU A  13      20.824  -7.261  13.803  1.00  2.00
ATOM   1908  CB  GLU A  13      21.488  -5.612  16.303  1.00  3.00
ATOM   1909  CG  GLU A  13      22.821  -4.978  16.694  1.00  4.00
ATOM   1910  CD  GLU A  13      23.076  -5.174  18.188  1.00  4.00
ATOM   1911  OE1 GLU A  13      23.347  -6.288  18.633  1.00  5.00
ATOM   1912  OE2 GLU A  13      22.939  -4.132  18.882  1.00  4.00
ATOM   1913  N   GLY A  14      21.941  -5.418  12.993  1.00  2.00
ATOM   1914  CA  GLY A  14      22.466  -6.130  11.824  1.00  2.00
ATOM   1915  C   GLY A  14      21.597  -6.102  10.592  1.00  2.00
ATOM   1916  O   GLY A  14      21.988  -6.780   9.611  1.00  2.00
ATOM   1917  N   ASN A  15      20.497  -5.371  10.644  1.00  2.00
ATOM   1918  CA  ASN A  15      19.612  -5.285   9.457  1.00  1.00
ATOM   1919  C   ASN A  15      20.275  -4.375   8.407  1.00  1.00
ATOM   1920  O   ASN A  15      20.496  -3.178   8.646  1.00  1.00
ATOM   1921  CB  ASN A  15      18.220  -4.825   9.832  1.00  2.00
ATOM   1922  CG  ASN A  15      17.242  -4.744   8.663  1.00  2.00
ATOM   1923  OD1 ASN A  15      16.163  -4.150   8.868  1.00  2.00
ATOM   1924  ND2 ASN A  15      17.542  -5.312   7.488  1.00  2.00
ATOM   1925  N   PRO A  16      20.557  -4.975   7.260  1.00  1.00
ATOM   1926  CA  PRO A  16      21.168  -4.261   6.146  1.00  1.00
ATOM   1927  C   PRO A  16      20.410  -3.010   5.726  1.00  1.00
ATOM   1928  O   PRO A  16      21.031  -2.147   5.066  1.00  2.00
ATOM   1929  CB  PRO A  16      21.199  -5.298   5.018  1.00  1.00
ATOM   1930  CG  PRO A  16      21.115  -6.638   5.688  1.00  1.00
ATOM   1931  CD  PRO A  16      20.304  -6.400   6.940  1.00  1.00
ATOM   1932  N   ALA A  17      19.130  -2.872   6.044  1.00  1.00
ATOM   1933  CA  ALA A  17      18.376  -1.682   5.607  1.00  1.00
ATOM   1934  C   ALA A  17      18.500  -0.448   6.477  1.00  1.00
ATOM   1935  O   ALA A  17      17.989   0.622   6.106  1.00  1.00
ATOM   1936  CB  ALA A  17      16.894  -2.045   5.436  1.00  1.00
ATOM   1937  N   ILE A  18      19.138  -0.549   7.620  1.00  1.00
ATOM   1938  CA  ILE A  18      19.354   0.526   8.563  1.00  1.00
ATOM   1939  C   ILE A  18      20.835   0.829   8.839  1.00  2.00
ATOM   1940  O   ILE A  18      21.542  -0.090   9.235  1.00  2.00
ATOM   1941  CB  ILE A  18      18.810   0.144   9.994  1.00  2.00
ATOM   1942  CG1 ILE A  18      17.338  -0.270   9.918  1.00  2.00
ATOM   1943  CG2 ILE A  18      19.043   1.308  11.001  1.00  2.00
ATOM   1944  CD1 ILE A  18      16.901  -1.031  11.224  1.00  2.00
ATOM   1945  N   ASN A  19      21.185   2.077   8.719  1.00  1.00
ATOM   1946  CA  ASN A  19      22.481   2.658   8.949  1.00  1.00
ATOM   1947  C   ASN A  19      22.422   3.382  10.313  1.00  2.00
ATOM   1948  O   ASN A  19      21.496   4.188  10.472  1.00  2.00
ATOM   1949  CB  ASN A  19      22.802   3.753   7.942  1.00  2.00
ATOM   1950  CG  ASN A  19      23.130   3.433   6.511  1.00  2.00
ATOM   1951  OD1 ASN A  19      23.131   4.395   5.694  1.00  3.00
ATOM   1952  ND2 ASN A  19      23.401   2.183   6.128  1.00  2.00
ATOM   1953  N   PHE A  20      23.367   3.139  11.177  1.00  2.00
ATOM   1954  CA  PHE A  20      23.450   3.813  12.500  1.00  1.00
ATOM   1955  C   PHE A  20      24.626   4.781  12.447  1.00  1.00
ATOM   1956  O   PHE A  20      25.672   4.475  11.853  1.00  2.00
ATOM   1957  CB  PHE A  20      23.512   2.822  13.651  1.00  2.00
ATOM   1958  CG  PHE A  20      22.323   1.900  13.732  1.00  2.00
ATOM   1959  CD1 PHE A  20      21.141   2.310  14.320  1.00  2.00
ATOM   1960  CD2 PHE A  20      22.400   0.602  13.210  1.00  3.00
ATOM   1961  CE1 PHE A  20      20.045   1.464  14.408  1.00  2.00
ATOM   1962  CE2 PHE A  20      21.315  -0.262  13.285  1.00  3.00
ATOM   1963  CZ  PHE A  20      20.137   0.175  13.884  1.00  2.00
ATOM   1964  N   GLN A  21      24.466   5.946  13.020  1.00  1.00
ATOM   1965  CA  GLN A  21      25.538   6.961  13.046  1.00  1.00
ATOM   1966  C   GLN A  21      25.542   7.480  14.493  1.00  1.00
ATOM   1967  O   GLN A  21      24.449   7.796  14.993  1.00  1.00
ATOM   1968  CB  GLN A  21      25.376   8.066  12.025  1.00  1.00
ATOM   1969  CG  GLN A  21      25.085   7.587  10.615  1.00  1.00
ATOM   1970  CD  GLN A  21      25.100   8.720   9.611  1.00  1.00
ATOM   1971  OE1 GLN A  21      24.547   9.787   9.929  1.00  2.00
ATOM   1972  NE2 GLN A  21      25.703   8.582   8.433  1.00  1.00
ATOM   1973  N   GLY A  22      26.716   7.512  15.115  1.00  1.00
ATOM   1974  CA  GLY A  22      26.817   7.993  16.501  1.00  1.00
ATOM   1975  C   GLY A  22      26.380   7.078  17.635  1.00  2.00
ATOM   1976  O   GLY A  22      26.579   5.847  17.569  1.00  2.00
ATOM   1977  N   ASP A  23      25.801   7.653  18.680  1.00  1.00
ATOM   1978  CA  ASP A  23      25.374   6.951  19.897  1.00  1.00
ATOM   1979  C   ASP A  23      24.145   6.074  19.806  1.00  2.00
ATOM   1980  O   ASP A  23      23.583   5.748  20.891  1.00  2.00
ATOM   1981  CB  ASP A  23      25.273   8.051  20.987  1.00  1.00
ATOM   1982  CG  ASP A  23      26.577   8.825  21.109  1.00  2.00
ATOM   1983  OD1 ASP A  23      27.587   8.081  21.008  1.00  2.00
ATOM   1984  OD2 ASP A  23      26.681  10.062  21.281  1.00  2.00
ATOM   1985  N   VAL A  24      23.706   5.639  18.640  1.00  2.00
ATOM   1986  CA  VAL A  24      22.524   4.803  18.495  1.00  2.00
ATOM   1987  C   VAL A  24      22.638   3.398  19.086  1.00  2.00
ATOM   1988  O   VAL A  24      23.663   2.755  18.889  1.00  2.00
ATOM   1989  CB  VAL A  24      22.104   4.618  17.014  1.00  2.00
ATOM   1990  CG1 VAL A  24      20.641   4.209  16.975  1.00  2.00
ATOM   1991  CG2 VAL A  24      22.338   5.845  16.175  1.00  2.00
ATOM   1992  N   THR A  25      21.569   2.951  19.709  1.00  2.00
ATOM   1993  CA  THR A  25      21.422   1.633  20.336  1.00  2.00
ATOM   1994  C   THR A  25      20.071   1.003  19.977  1.00  2.00
ATOM   1995  O   THR A  25      19.059   1.692  19.751  1.00  2.00
ATOM   1996  CB  THR A  25      21.588   1.725  21.911  1.00  2.00
ATOM   1997  OG1 THR A  25      22.946   2.202  22.118  1.00  3.00
ATOM   1998  CG2 THR A  25      21.426   0.419  22.693  1.00  3.00
ATOM   1999  N   VAL A  26      20.074  -0.320  19.902  1.00  2.00
ATOM   2000  CA  VAL A  26      18.907  -1.151  19.616  1.00  2.00
ATOM   2001  C   VAL A  26      18.619  -1.864  20.961  1.00  2.00
ATOM   2002  O   VAL A  26      19.533  -2.579  21.403  1.00  2.00
ATOM   2003  CB  VAL A  26      19.063  -2.113  18.443  1.00  1.00
ATOM   2004  CG1 VAL A  26      17.850  -3.038  18.361  1.00  2.00
ATOM   2005  CG2 VAL A  26      19.245  -1.424  17.098  1.00  2.00
ATOM   2006  N   LEU A  27      17.467  -1.613  21.548  1.00  2.00
ATOM   2007  CA  LEU A  27      17.127  -2.237  22.845  1.00  2.00
ATOM   2008  C   LEU A  27      16.577  -3.644  22.621  1.00  2.00
ATOM   2009  O   LEU A  27      16.252  -4.030  21.470  1.00  2.00
ATOM   2010  CB  LEU A  27      16.225  -1.269  23.612  1.00  2.00
ATOM   2011  CG  LEU A  27      16.726   0.165  23.647  1.00  2.00
ATOM   2012  CD1 LEU A  27      15.708   1.102  24.259  1.00  2.00
ATOM   2013  CD2 LEU A  27      18.026   0.200  24.457  1.00  2.00
ATOM   2014  N   SER A  28      16.495  -4.394  23.720  1.00  3.00
ATOM   2015  CA  SER A  28      16.011  -5.788  23.646  1.00  3.00
ATOM   2016  C   SER A  28      14.545  -5.866  23.225  1.00  3.00
ATOM   2017  O   SER A  28      14.026  -6.953  22.891  1.00  4.00
ATOM   2018  CB  SER A  28      16.264  -6.534  24.954  1.00  3.00
ATOM   2019  OG  SER A  28      15.313  -6.202  25.950  1.00  4.00
ATOM   2020  N   ASN A  29      13.902  -4.716  23.217  1.00  3.00
ATOM   2021  CA  ASN A  29      12.494  -4.584  22.829  1.00  3.00
ATOM   2022  C   ASN A  29      12.270  -4.197  21.363  1.00  2.00
ATOM   2023  O   ASN A  29      11.084  -4.164  20.929  1.00  3.00
ATOM   2024  CB  ASN A  29      11.861  -3.639  23.859  1.00  3.00
ATOM   2025  CG  ASN A  29      12.183  -2.173  23.695  1.00  3.00
ATOM   2026  OD1 ASN A  29      13.163  -1.850  22.999  1.00  4.00
ATOM   2027  ND2 ASN A  29      11.401  -1.249  24.253  1.00  3.00
ATOM   2028  N   GLY A  30      13.286  -3.888  20.571  1.00  2.00
ATOM   2029  CA  GLY A  30      13.090  -3.500  19.155  1.00  2.00
ATOM   2030  C   GLY A  30      13.081  -1.991  18.942  1.00  1.00
ATOM   2031  O   GLY A  30      13.084  -1.522  17.778  1.00  1.00
ATOM   2032  N   ASN A  31      13.072  -1.265  20.054  1.00  1.00
ATOM   2033  CA  ASN A  31      13.113   0.197  20.066  1.00  1.00
ATOM   2034  C   ASN A  31      14.591   0.612  19.860  1.00  1.00
ATOM   2035  O   ASN A  31      15.540  -0.081  20.249  1.00  1.00
ATOM   2036  CB  ASN A  31      12.607   0.837  21.345  1.00  1.00
ATOM   2037  CG  ASN A  31      11.146   0.669  21.686  1.00  2.00
ATOM   2038  OD1 ASN A  31      10.774   0.878  22.857  1.00  2.00
ATOM   2039  ND2 ASN A  31      10.319   0.313  20.710  1.00  1.00
ATOM   2040  N   ILE A  32      14.739   1.775  19.283  1.00  1.00
ATOM   2041  CA  ILE A  32      16.054   2.361  19.022  1.00  1.00
ATOM   2042  C   ILE A  32      16.214   3.494  20.040  1.00  1.00
ATOM   2043  O   ILE A  32      15.238   4.221  20.289  1.00  1.00
ATOM   2044  CB  ILE A  32      16.155   2.866  17.536  1.00  1.00
ATOM   2045  CG1 ILE A  32      16.519   1.733  16.550  1.00  1.00
ATOM   2046  CG2 ILE A  32      17.111   4.075  17.367  1.00  1.00
ATOM   2047  CD1 ILE A  32      16.522   2.254  15.069  1.00  1.00
ATOM   2048  N   GLN A  33      17.394   3.610  20.603  1.00  2.00
ATOM   2049  CA  GLN A  33      17.687   4.695  21.565  1.00  2.00
ATOM   2050  C   GLN A  33      18.721   5.572  20.845  1.00  1.00
ATOM   2051  O   GLN A  33      19.826   5.095  20.569  1.00  1.00
ATOM   2052  CB  GLN A  33      18.079   4.168  22.944  1.00  2.00
ATOM   2053  CG  GLN A  33      18.235   5.353  23.897  1.00  2.00
ATOM   2054  CD  GLN A  33      18.788   4.985  25.256  1.00  3.00
ATOM   2055  OE1 GLN A  33      19.511   5.719  25.932  1.00  3.00
ATOM   2056  NE2 GLN A  33      18.442   3.788  25.709  1.00  3.00
ATOM   2057  N   LEU A  34      18.359   6.797  20.497  1.00  1.00
ATOM   2058  CA  LEU A  34      19.235   7.698  19.756  1.00  1.00
ATOM   2059  C   LEU A  34      20.427   8.229  20.542  1.00  2.00
ATOM   2060  O   LEU A  34      21.489   8.289  19.882  1.00  2.00
ATOM   2061  CB  LEU A  34      18.416   8.821  19.056  1.00  1.00
ATOM   2062  CG  LEU A  34      17.531   8.355  17.902  1.00  1.00
ATOM   2063  CD1 LEU A  34      16.537   9.396  17.422  1.00  1.00
ATOM   2064  CD2 LEU A  34      18.366   7.931  16.703  1.00  1.00
ATOM   2065  N   THR A  35      20.308   8.594  21.812  1.00  1.00
ATOM   2066  CA  THR A  35      21.498   9.139  22.482  1.00  1.00
ATOM   2067  C   THR A  35      22.027   8.272  23.614  1.00  2.00
ATOM   2068  O   THR A  35      21.329   7.374  24.086  1.00  2.00
ATOM   2069  CB  THR A  35      21.294  10.645  22.931  1.00  1.00
ATOM   2070  OG1 THR A  35      20.164  10.687  23.863  1.00  1.00
ATOM   2071  CG2 THR A  35      21.091  11.615  21.771  1.00  1.00
ATOM   2072  N   ASN A  36      23.262   8.571  23.980  1.00  1.00
ATOM   2073  CA  ASN A  36      23.948   7.851  25.080  1.00  2.00
ATOM   2074  C   ASN A  36      23.763   8.753  26.304  1.00  1.00
ATOM   2075  O   ASN A  36      24.218   9.902  26.199  1.00  1.00
ATOM   2076  CB  ASN A  36      25.404   7.622  24.712  1.00  2.00
ATOM   2077  CG  ASN A  36      26.153   6.795  25.747  1.00  2.00
ATOM   2078  OD1 ASN A  36      26.100   7.029  26.969  1.00  2.00
ATOM   2079  ND2 ASN A  36      26.864   5.769  25.292  1.00  2.00
ATOM   2080  N   LEU A  37      23.127   8.278  27.354  1.00  2.00
ATOM   2081  CA  LEU A  37      22.880   9.100  28.566  1.00  2.00
ATOM   2082  C   LEU A  37      24.121   9.485  29.367  1.00  2.00
ATOM   2083  O   LEU A  37      24.090  10.481  30.135  1.00  2.00
ATOM   2084  CB  LEU A  37      21.832   8.357  29.399  1.00  1.00
ATOM   2085  CG  LEU A  37      20.335   8.480  29.254  1.00  2.00
ATOM   2086  CD1 LEU A  37      19.848   8.729  27.827  1.00  1.00
ATOM   2087  CD2 LEU A  37      19.687   7.175  29.750  1.00  1.00
ATOM   2088  N   ASN A  38      25.200   8.737  29.234  1.00  2.00
ATOM   2089  CA  ASN A  38      26.452   8.974  29.966  1.00  2.00
ATOM   2090  C   ASN A  38      27.479   9.826  29.219  1.00  2.00
ATOM   2091  O   ASN A  38      28.579   9.994  29.783  1.00  2.00
ATOM   2092  CB  ASN A  38      27.126   7.648  30.381  1.00  2.00
ATOM   2093  CG  ASN A  38      26.229   6.765  31.223  1.00  3.00
ATOM   2094  OD1 ASN A  38      25.921   7.113  32.382  1.00  3.00
ATOM   2095  ND2 ASN A  38      25.837   5.649  30.605  1.00  3.00
ATOM   2096  N   LYS A  39      27.150  10.307  28.047  1.00  1.00
ATOM   2097  CA  LYS A  39      28.119  11.117  27.287  1.00  1.00
ATOM   2098  C   LYS A  39      27.767  12.578  27.125  1.00  2.00
ATOM   2099  O   LYS A  39      26.598  12.989  26.966  1.00  2.00
ATOM   2100  CB  LYS A  39      28.206  10.320  25.985  1.00  1.00
ATOM   2101  CG  LYS A  39      29.369  10.675  25.099  1.00  2.00
ATOM   2102  CD  LYS A  39      29.417   9.920  23.768  1.00  2.00
ATOM   2103  CE  LYS A  39      29.736  10.948  22.666  1.00  3.00
ATOM   2104  NZ  LYS A  39      30.294  10.305  21.444  1.00  3.00
ATOM   2105  N   VAL A  40      28.747  13.470  27.154  1.00  2.00
ATOM   2106  CA  VAL A  40      28.611  14.930  26.977  1.00  1.00
ATOM   2107  C   VAL A  40      28.374  15.121  25.463  1.00  1.00
ATOM   2108  O   VAL A  40      29.027  14.433  24.644  1.00  2.00
ATOM   2109  CB  VAL A  40      29.831  15.696  27.519  1.00  2.00
ATOM   2110  CG1 VAL A  40      29.781  17.216  27.292  1.00  1.00
ATOM   2111  CG2 VAL A  40      30.122  15.419  29.004  1.00  1.00
ATOM   2112  N   ASN A  41      27.438  15.979  25.102  1.00  1.00
ATOM   2113  CA  ASN A  41      27.078  16.278  23.712  1.00  1.00
ATOM   2114  C   ASN A  41      26.834  15.069  22.826  1.00  1.00
ATOM   2115  O   ASN A  41      27.312  15.086  21.674  1.00  1.00
ATOM   2116  CB  ASN A  41      28.163  17.160  23.089  1.00  1.00
ATOM   2117  CG  ASN A  41      28.389  18.466  23.831  1.00  1.00
ATOM   2118  OD1 ASN A  41      29.315  19.214  23.461  1.00  1.00
ATOM   2119  ND2 ASN A  41      27.601  18.754  24.866  1.00  1.00
ATOM   2120  N   SER A  42      26.126  14.068  23.289  1.00  1.00
ATOM   2121  CA  SER A  42      25.793  12.858  22.519  1.00  1.00
ATOM   2122  C   SER A  42      24.984  13.185  21.254  1.00  1.00
ATOM   2123  O   SER A  42      24.252  14.190  21.178  1.00  1.00
ATOM   2124  CB  SER A  42      24.959  11.970  23.417  1.00  0.00
ATOM   2125  OG  SER A  42      24.881  10.644  22.917  1.00  1.00
ATOM   2126  N   VAL A  43      25.104  12.342  20.237  1.00  1.00
ATOM   2127  CA  VAL A  43      24.409  12.485  18.948  1.00  1.00
ATOM   2128  C   VAL A  43      24.269  11.033  18.455  1.00  1.00
ATOM   2129  O   VAL A  43      25.246  10.265  18.524  1.00  1.00
ATOM   2130  CB  VAL A  43      25.106  13.368  17.895  1.00  1.00
ATOM   2131  CG1 VAL A  43      24.479  13.273  16.485  1.00  1.00
ATOM   2132  CG2 VAL A  43      25.179  14.854  18.238  1.00  1.00
ATOM   2133  N   GLY A  44      23.073  10.728  18.022  1.00  1.00
ATOM   2134  CA  GLY A  44      22.720   9.406  17.467  1.00  1.00
ATOM   2135  C   GLY A  44      21.790   9.674  16.262  1.00  1.00
ATOM   2136  O   GLY A  44      20.870  10.492  16.366  1.00  1.00
ATOM   2137  N   ARG A  45      22.028   9.028  15.143  1.00  1.00
ATOM   2138  CA  ARG A  45      21.187   9.211  13.942  1.00  1.00
ATOM   2139  C   ARG A  45      20.957   7.825  13.355  1.00  1.00
ATOM   2140  O   ARG A  45      21.860   6.986  13.485  1.00  1.00
ATOM   2141  CB  ARG A  45      21.847  10.166  12.958  1.00  1.00
ATOM   2142  CG  ARG A  45      22.388  11.422  13.644  1.00  1.00
ATOM   2143  CD  ARG A  45      22.647  12.534  12.689  1.00  1.00
ATOM   2144  NE  ARG A  45      23.126  12.050  11.390  1.00  1.00
ATOM   2145  CZ  ARG A  45      23.357  12.909  10.379  1.00  1.00
ATOM   2146  NH1 ARG A  45      23.197  14.227  10.538  1.00  1.00
ATOM   2147  NH2 ARG A  45      23.702  12.482   9.154  1.00  1.00
ATOM   2148  N   VAL A  46      19.797   7.588  12.796  1.00  1.00
ATOM   2149  CA  VAL A  46      19.439   6.302  12.170  1.00  1.00
ATOM   2150  C   VAL A  46      18.933   6.690  10.768  1.00  1.00
ATOM   2151  O   VAL A  46      18.262   7.742  10.601  1.00  1.00
ATOM   2152  CB  VAL A  46      18.520   5.512  13.092  1.00  1.00
ATOM   2153  CG1 VAL A  46      17.112   6.072  13.241  1.00  1.00
ATOM   2154  CG2 VAL A  46      18.390   4.068  12.640  1.00  1.00
ATOM   2155  N   LEU A  47      19.273   5.904   9.746  1.00  1.00
ATOM   2156  CA  LEU A  47      18.837   6.239   8.378  1.00  1.00
ATOM   2157  C   LEU A  47      18.370   5.013   7.594  1.00  1.00
ATOM   2158  O   LEU A  47      18.884   3.920   7.862  1.00  1.00
ATOM   2159  CB  LEU A  47      19.969   6.924   7.578  1.00  1.00
ATOM   2160  CG  LEU A  47      20.281   8.384   7.921  1.00  1.00
ATOM   2161  CD1 LEU A  47      21.395   8.494   8.939  1.00  2.00
ATOM   2162  CD2 LEU A  47      20.713   9.102   6.650  1.00  2.00
ATOM   2163  N   TYR A  48      17.426   5.286   6.684  1.00  1.00
ATOM   2164  CA  TYR A  48      16.994   4.190   5.791  1.00  1.00
ATOM   2165  C   TYR A  48      18.269   4.092   4.904  1.00  1.00
ATOM   2166  O   TYR A  48      18.677   5.113   4.322  1.00  1.00
ATOM   2167  CB  TYR A  48      15.740   4.510   4.976  1.00  0.00
ATOM   2168  CG  TYR A  48      15.373   3.382   4.049  1.00  0.00
ATOM   2169  CD1 TYR A  48      15.194   2.101   4.590  1.00  0.00
ATOM   2170  CD2 TYR A  48      15.219   3.547   2.668  1.00  0.00
ATOM   2171  CE1 TYR A  48      14.864   0.986   3.806  1.00  0.00
ATOM   2172  CE2 TYR A  48      14.887   2.448   1.866  1.00  0.00
ATOM   2173  CZ  TYR A  48      14.718   1.197   2.433  1.00  0.00
ATOM   2174  OH  TYR A  48      14.371   0.150   1.616  1.00  1.00
ATOM   2175  N   ALA A  49      18.871   2.934   4.844  1.00  1.00
ATOM   2176  CA  ALA A  49      20.114   2.678   4.128  1.00  1.00
ATOM   2177  C   ALA A  49      20.146   2.919   2.631  1.00  1.00
ATOM   2178  O   ALA A  49      21.245   3.156   2.105  1.00  2.00
ATOM   2179  CB  ALA A  49      20.591   1.238   4.402  1.00  1.00
ATOM   2180  N   MET A  50      19.032   2.830   1.965  1.00  2.00
ATOM   2181  CA  MET A  50      18.971   3.033   0.497  1.00  2.00
ATOM   2182  C   MET A  50      18.696   4.500   0.177  1.00  2.00
ATOM   2183  O   MET A  50      17.849   5.157   0.820  1.00  1.00
ATOM   2184  CB  MET A  50      17.929   2.048  -0.035  1.00  2.00
ATOM   2185  CG  MET A  50      17.903   1.890  -1.526  1.00  3.00
ATOM   2186  SD  MET A  50      16.487   0.853  -2.086  1.00  4.00
ATOM   2187  CE  MET A  50      15.331   2.231  -2.438  1.00  3.00
ATOM   2188  N   PRO A  51      19.455   5.041  -0.771  1.00  2.00
ATOM   2189  CA  PRO A  51      19.256   6.430  -1.233  1.00  1.00
ATOM   2190  C   PRO A  51      17.888   6.371  -1.935  1.00  1.00
ATOM   2191  O   PRO A  51      17.680   5.330  -2.603  1.00  1.00
ATOM   2192  CB  PRO A  51      20.265   6.670  -2.349  1.00  1.00
ATOM   2193  CG  PRO A  51      21.125   5.449  -2.410  1.00  1.00
ATOM   2194  CD  PRO A  51      20.510   4.364  -1.542  1.00  1.00
ATOM   2195  N   VAL A  52      17.056   7.369  -1.789  1.00  1.00
ATOM   2196  CA  VAL A  52      15.751   7.361  -2.460  1.00  1.00
ATOM   2197  C   VAL A  52      15.847   8.488  -3.497  1.00  1.00
ATOM   2198  O   VAL A  52      16.306   9.603  -3.187  1.00  1.00
ATOM   2199  CB  VAL A  52      14.572   7.512  -1.487  1.00  1.00
ATOM   2200  CG1 VAL A  52      13.221   7.563  -2.215  1.00  0.00
ATOM   2201  CG2 VAL A  52      14.525   6.459  -0.378  1.00  1.00
TER    2202      VAL A  52 
CONECT  946 1810
CONECT  953 1815
CONECT  961 1824
CONECT  966 1831
CONECT  974 1838
CONECT  984 1844
CONECT  995 1855
CONECT 1003 1863
CONECT 1014 1874
CONECT 1022 1882
CONECT 1031 1888
CONECT 1042 1899
CONECT 1048 1905
CONECT 1057 1914
CONECT 1065 1918
CONECT 1074 1926
CONECT 1083 1933
CONECT 1091 1938
CONECT 1099 1946
CONECT 1107 1954
CONECT 1115 1965
CONECT 1124 1974
CONECT 1128 1978
CONECT 1136 1986
CONECT 1141 1993
CONECT 1148 2000
CONECT 1155 2007
CONECT 1159 2015
CONECT 1166 2021
CONECT 1174 2029
CONECT 1178 2033
CONECT 1186 2041
CONECT 1194 2049
CONECT 1203 2058
CONECT 1211 2066
CONECT 1218 2073
CONECT 1229 2081
CONECT 1273 2089
CONECT 1282 2097
CONECT 1286 2113
CONECT 1292 2121
CONECT 1298 2127
CONECT 1305 2134
CONECT 1309 2138
CONECT 1320 2149
CONECT 1325 2156
CONECT 1333 2164
CONECT 1344 2176
CONECT 1356 2181
CONECT 1361 2189
CONECT 1368 2196
