# Supplementary material for: Detection of circular permutations by Protein Language Models
Source: Comput Struct Biotechnol J. 2024 Dec 30;27:214–20. doi: 10.1016/j.csbj.2024.12.029 (PMC11757225; doi:10.1016/j.csbj.2024.12.029)
Supplement: Supplementary file 1 — Supplementary material [file mmc1.zip › Original_results/2PEL_3CNA/ICARUS/2pel_and_3cna/2pel_on_3cna/intermediate/alignments_level_2_5_PUs/ali_2pel_3_53_82-on-D4XhTYn5ns/2pel_3_53_82_D4XhTYn5ns.kalign]

#===============================================================================
#Query In:     D4XhTYn5ns
#Target In:    2pel_3_53_82
#Query chain:  A
#Target chain: A
#Query Out:    D4XhTYn5ns_query.pdb
#Target Out:   2pel_3_53_82_D4XhTYn5ns.pdb
#Kscore:         16.98
#Gscore:         17.37
#Jscore:        0.2930
#Mscore:        0.6844
#Tscore:        0.5324
#Nquery:      112
#Ntarget:     30
#Nsegments:   1
#Ncolumns:    114
#Ncover:      30
#Naligned:    28
#Nmatched:    28
#Nanchor:     23
#Nidentity:   10 (35.71!)
#RMSD-aligned: 2.25
#RMSD-matched: 2.25
#RMSD-anchor:  1.98
#MaxDist:      5.29
#Contact:      7.00
#Alignment  (X + Gap): 28 + 86 = 114
#Identities (@ matched + # unmatched): 10 + 0 = 10
#Others     (* matched + $ unmatched): 18 + 0 = 18
#SSEs       (A = ALPHA, B = BETA, C = COIL/LOOP)
#===============================================================================

AQDGKVGTAHIIYNSVDKRLSAVVSYPNADATSVSYDVDLNDVLSTHQSSNGSPHIWE-SSAATVSFEATFAFLIKSP-D
------------------------------------------------------RIWSSATGNVASFLTSFSFEMKDIKD
                                                      *@@* ******@@***@*@**@** @

SHPADGIAFFISNIDSSIPSGSTGRLLGLFPDAN
YDPA------------------------------
**@@                              


#===============================================================================

ccccccbbbbbbbcccccbbbbbbbccccccbbbbbbbccaacccccccccccccccc-cccccbbbbbbbbbbbbbc-c
------------------------------------------------------ccccccccbbbbbbbbbbbbbbbccc
                                                      *@@* ******@@***@*@**@** @

cccccbbbbbbccccccccccccccccccccccc
cccc------------------------------
**@@                              


#===============================================================================
