# Supplementary material for: Detection of circular permutations by Protein Language Models
Source: Comput Struct Biotechnol J. 2024 Dec 30;27:214–20. doi: 10.1016/j.csbj.2024.12.029 (PMC11757225; doi:10.1016/j.csbj.2024.12.029)
Supplement: Supplementary file 1 — Supplementary material [file mmc1.zip › Original_results/2PEL_3CNA/ICARUS/2pel_and_3cna/2pel_on_3cna/intermediate/alignments_level_2_5_PUs/ali_2pel_3_53_82-on-D4XhTYn5ns/2pel_3_53_82_D4XhTYn5ns.kpairs]

#===============================================================================
#Query In:     D4XhTYn5ns
#Target In:    2pel_3_53_82
#Query chain:  A
#Target chain: A
#Query Out:    D4XhTYn5ns_query.pdb
#Target Out:   2pel_3_53_82_D4XhTYn5ns.pdb
#Kscore:         16.98
#Gscore:         17.37
#Jscore:        0.2930
#Mscore:        0.6844
#Tscore:        0.5324
#Nquery:      112
#Ntarget:     30
#Nsegments:   1
#Ncolumns:    114
#Ncover:      30
#Naligned:    28
#Nmatched:    28
#Nanchor:     23
#Nidentity:   10 (35.71!)
#RMSD-aligned: 2.25
#RMSD-matched: 2.25
#RMSD-anchor:  1.98
#MaxDist:      5.29
#Contact:      7.00
#Alignment  (X + Gap): 28 + 86 = 114
#Identities (@ matched + # unmatched): 10 + 0 = 10
#Others     (* matched + $ unmatched): 18 + 0 = 18
#Tmatrix (Target Out = Tmatrix * Target In):
# 0.094139 0.978991 -0.180870 11.130217
# -0.076825 0.188278 0.979106 13.014002
# 0.992590 -0.078277 0.092935 10.793954
# 0.000000 0.000000 0.000000 1.000000
#===============================================================================
#  Posn   Dist  K-Score  G-Score  SegID   Query        Target
#===============================================================================
    1    -1.00   0.0000   0.0000    0   A:1:ALA        -         -
    2    -1.00   0.0000   0.0000    0   A:43:GLN       -         -
    3    -1.00   0.0000   0.0000    0   A:44:ASP       -         -
    4    -1.00   0.0000   0.0000    0   A:45:GLY       -         -
    5    -1.00   0.0000   0.0000    0   A:46:LYS       -         -
    6    -1.00   0.0000   0.0000    0   A:47:VAL       -         -
    7    -1.00   0.0000   0.0000    0   A:48:GLY       -         -
    8    -1.00   0.0000   0.0000    0   A:49:THR       -         -
    9    -1.00   0.0000   0.0000    0   A:50:ALA       -         -
   10    -1.00   0.0000   0.0000    0   A:51:HIS       -         -
   11    -1.00   0.0000   0.0000    0   A:52:ILE       -         -
   12    -1.00   0.0000   0.0000    0   A:53:ILE       -         -
   13    -1.00   0.0000   0.0000    0   A:54:TYR       -         -
   14    -1.00   0.0000   0.0000    0   A:55:ASN       -         -
   15    -1.00   0.0000   0.0000    0   A:56:SER       -         -
   16    -1.00   0.0000   0.0000    0   A:57:VAL       -         -
   17    -1.00   0.0000   0.0000    0   A:58:ASP       -         -
   18    -1.00   0.0000   0.0000    0   A:59:LYS       -         -
   19    -1.00   0.0000   0.0000    0   A:60:ARG       -         -
   20    -1.00   0.0000   0.0000    0   A:61:LEU       -         -
   21    -1.00   0.0000   0.0000    0   A:62:SER       -         -
   22    -1.00   0.0000   0.0000    0   A:63:ALA       -         -
   23    -1.00   0.0000   0.0000    0   A:64:VAL       -         -
   24    -1.00   0.0000   0.0000    0   A:65:VAL       -         -
   25    -1.00   0.0000   0.0000    0   A:66:SER       -         -
   26    -1.00   0.0000   0.0000    0   A:67:TYR       -         -
   27    -1.00   0.0000   0.0000    0   A:68:PRO       -         -
   28    -1.00   0.0000   0.0000    0   A:69:ASN       -         -
   29    -1.00   0.0000   0.0000    0   A:70:ALA       -         -
   30    -1.00   0.0000   0.0000    0   A:71:ASP       -         -
   31    -1.00   0.0000   0.0000    0   A:72:ALA       -         -
   32    -1.00   0.0000   0.0000    0   A:73:THR       -         -
   33    -1.00   0.0000   0.0000    0   A:74:SER       -         -
   34    -1.00   0.0000   0.0000    0   A:75:VAL       -         -
   35    -1.00   0.0000   0.0000    0   A:76:SER       -         -
   36    -1.00   0.0000   0.0000    0   A:77:TYR       -         -
   37    -1.00   0.0000   0.0000    0   A:78:ASP       -         -
   38    -1.00   0.0000   0.0000    0   A:79:VAL       -         -
   39    -1.00   0.0000   0.0000    0   A:80:ASP       -         -
   40    -1.00   0.0000   0.0000    0   A:81:LEU       -         -
   41    -1.00   0.0000   0.0000    0   A:82:ASN       -         -
   42    -1.00   0.0000   0.0000    0   A:83:ASP       -         -
   43    -1.00   0.0000   0.0000    0   A:84:VAL       -         -
   44    -1.00   0.0000   0.0000    0   A:85:LEU       -         -
   45    -1.00   0.0000   0.0000    0   A:119:SER      -         -
   46    -1.00   0.0000   0.0000    0   A:120:THR      -         -
   47    -1.00   0.0000   0.0000    0   A:121:HIS      -         -
   48    -1.00   0.0000   0.0000    0   A:122:GLN      -         -
   49    -1.00   0.0000   0.0000    0   A:160:SER      -         -
   50    -1.00   0.0000   0.0000    0   A:161:SER      -         -
   51    -1.00   0.0000   0.0000    0   A:162:ASN      -         -
   52    -1.00   0.0000   0.0000    0   A:163:GLY      -         -
   53    -1.00   0.0000   0.0000    0   A:164:SER      -         -
   54    -1.00   0.0000   0.0000    0   A:165:PRO      -         -
   55     0.81   0.8985   0.9206    1   A:180:HIS    A:53:ARG    *
   56     0.91   0.4944   0.8996    1   A:181:ILE    A:54:ILE    @
   57     2.00   0.3334   0.5990    1   A:182:TRP    A:55:TRP    @
   58     1.72   0.1898   0.6864    1   A:183:GLU    A:56:SER    *
   59    -1.00   0.0000   0.0000    0     -          A:57:SER    -
   60     1.44   0.0713   0.7676    1   A:184:SER    A:58:ALA    *
   61     1.58   0.1127   0.7285    1   A:185:SER    A:59:THR    *
   62     3.14   0.0148   0.2838    1   A:186:ALA    A:60:GLY    *
   63     2.79   0.0091   0.3718    1   A:187:ALA    A:61:ASN    *
   64     3.48   0.1849   0.2126    1   A:188:THR    A:62:VAL    *
   65     1.85   0.2205   0.6462    1   A:189:VAL    A:63:ALA    *
   66     1.41   0.5633   0.7746    1   A:190:SER    A:64:SER    @
   67     2.15   0.7404   0.5539    1   A:191:PHE    A:65:PHE    @
   68     3.06   0.8114   0.3022    1   A:192:GLU    A:66:LEU    *
   69     2.98   0.8352   0.3212    1   A:193:ALA    A:67:THR    *
   70     2.49   0.7454   0.4541    1   A:194:THR    A:68:SER    *
   71     1.46   0.8193   0.7606    1   A:195:PHE    A:69:PHE    @
   72     0.77   0.8503   0.9268    1   A:196:ALA    A:70:SER    *
   73     0.78   0.7859   0.9244    1   A:197:PHE    A:71:PHE    @
   74     1.16   0.8207   0.8425    1   A:198:LEU    A:72:GLU    *
   75     0.96   0.6568   0.8891    1   A:199:ILE    A:73:MET    *
   76     0.91   0.4102   0.8992    1   A:200:LYS    A:74:LYS    @
   77     1.71   0.0700   0.6873    1   A:201:SER    A:75:ASP    *
   78     1.81   0.1024   0.6575    1   A:202:PRO    A:76:ILE    *
   79    -1.00   0.0000   0.0000    0     -          A:77:LYS    -
   80     3.64   0.0425   0.1842    0   A:203:ASP    A:78:ASP    @
   81     5.29   0.0027   0.0281    0   A:204:SER    A:79:TYR    *
   82     0.88   0.2942   0.9052    0   A:205:HIS    A:80:ASP    *
   83     1.44   0.3759   0.7676    0   A:206:PRO    A:81:PRO    @
   84     2.76   0.4712   0.3789    0   A:207:ALA    A:82:ALA    @
   85    -1.00   0.0000   0.0000    0   A:208:ASP      -         -
   86    -1.00   0.0000   0.0000    0   A:209:GLY      -         -
   87    -1.00   0.0000   0.0000    0   A:210:ILE      -         -
   88    -1.00   0.0000   0.0000    0   A:211:ALA      -         -
   89    -1.00   0.0000   0.0000    0   A:212:PHE      -         -
   90    -1.00   0.0000   0.0000    0   A:213:PHE      -         -
   91    -1.00   0.0000   0.0000    0   A:214:ILE      -         -
   92    -1.00   0.0000   0.0000    0   A:215:SER      -         -
   93    -1.00   0.0000   0.0000    0   A:216:ASN      -         -
   94    -1.00   0.0000   0.0000    0   A:217:ILE      -         -
   95    -1.00   0.0000   0.0000    0   A:218:ASP      -         -
   96    -1.00   0.0000   0.0000    0   A:219:SER      -         -
   97    -1.00   0.0000   0.0000    0   A:220:SER      -         -
   98    -1.00   0.0000   0.0000    0   A:221:ILE      -         -
   99    -1.00   0.0000   0.0000    0   A:222:PRO      -         -
  100    -1.00   0.0000   0.0000    0   A:223:SER      -         -
  101    -1.00   0.0000   0.0000    0   A:224:GLY      -         -
  102    -1.00   0.0000   0.0000    0   A:225:SER      -         -
  103    -1.00   0.0000   0.0000    0   A:226:THR      -         -
  104    -1.00   0.0000   0.0000    0   A:227:GLY      -         -
  105    -1.00   0.0000   0.0000    0   A:228:ARG      -         -
  106    -1.00   0.0000   0.0000    0   A:229:LEU      -         -
  107    -1.00   0.0000   0.0000    0   A:230:LEU      -         -
  108    -1.00   0.0000   0.0000    0   A:231:GLY      -         -
  109    -1.00   0.0000   0.0000    0   A:232:LEU      -         -
  110    -1.00   0.0000   0.0000    0   A:233:PHE      -         -
  111    -1.00   0.0000   0.0000    0   A:234:PRO      -         -
  112    -1.00   0.0000   0.0000    0   A:235:ASP      -         -
  113    -1.00   0.0000   0.0000    0   A:236:ALA      -         -
  114    -1.00   0.0000   0.0000    0   A:237:ASN      -         -
