# Supplementary material for: Detection of circular permutations by Protein Language Models
Source: Comput Struct Biotechnol J. 2024 Dec 30;27:214–20. doi: 10.1016/j.csbj.2024.12.029 (PMC11757225; doi:10.1016/j.csbj.2024.12.029)
Supplement: Supplementary file 1 — Supplementary material [file mmc1.zip › Original_results/2PEL_3CNA/ICARUS/2pel_and_3cna/2pel_on_3cna/intermediate/alignments_level_2_5_PUs/ali_2pel_3_53_82-on-D4XhTYn5ns/2pel_3_53_82_D4XhTYn5ns.pdb]

REMARK  File written by Kpax 5.0.5 on Wed Jun 12 18:31:06 2024.
REMARK  Query:      D4XhTYn5ns
REMARK  Target:     2pel_3_53_82
ATOM      1  N   ARG A  53      15.126   9.069  -4.808  1.00  1.00
ATOM      2  CA  ARG A  53      14.949  10.033  -5.914  1.00  1.00
ATOM      3  C   ARG A  53      13.565  10.650  -5.821  1.00  1.00
ATOM      4  O   ARG A  53      12.631  10.020  -6.343  1.00  1.00
ATOM      5  CB  ARG A  53      15.142   9.264  -7.216  1.00  1.00
ATOM      6  CG  ARG A  53      15.042  10.189  -8.431  1.00  1.00
ATOM      7  CD  ARG A  53      14.112   9.488  -9.378  1.00  1.00
ATOM      8  NE  ARG A  53      14.719   9.596 -10.682  1.00  2.00
ATOM      9  CZ  ARG A  53      14.689   8.638 -11.593  1.00  2.00
ATOM     10  NH1 ARG A  53      14.129   7.464 -11.351  1.00  2.00
ATOM     11  NH2 ARG A  53      15.201   8.949 -12.799  1.00  2.00
ATOM     12  N   ILE A  54      13.404  11.818  -5.223  1.00  1.00
ATOM     13  CA  ILE A  54      12.121  12.463  -5.029  1.00  1.00
ATOM     14  C   ILE A  54      11.510  13.216  -6.205  1.00  1.00
ATOM     15  O   ILE A  54      10.282  13.378  -6.217  1.00  1.00
ATOM     16  CB  ILE A  54      12.079  13.428  -3.788  1.00  1.00
ATOM     17  CG1 ILE A  54      13.373  14.272  -3.796  1.00  1.00
ATOM     18  CG2 ILE A  54      11.803  12.737  -2.441  1.00  1.00
ATOM     19  CD1 ILE A  54      13.071  15.743  -3.363  1.00  1.00
ATOM     20  N   TRP A  55      12.329  13.677  -7.121  1.00  2.00
ATOM     21  CA  TRP A  55      11.790  14.404  -8.306  1.00  2.00
ATOM     22  C   TRP A  55      12.756  14.027  -9.437  1.00  2.00
ATOM     23  O   TRP A  55      13.945  13.779  -9.189  1.00  2.00
ATOM     24  CB  TRP A  55      11.542  15.894  -8.137  1.00  2.00
ATOM     25  CG  TRP A  55      12.740  16.746  -7.936  1.00  2.00
ATOM     26  CD1 TRP A  55      13.324  17.100  -6.744  1.00  1.00
ATOM     27  CD2 TRP A  55      13.549  17.313  -8.978  1.00  2.00
ATOM     28  NE1 TRP A  55      14.424  17.879  -6.986  1.00  2.00
ATOM     29  CE2 TRP A  55      14.591  18.014  -8.341  1.00  2.00
ATOM     30  CE3 TRP A  55      13.469  17.287 -10.372  1.00  2.00
ATOM     31  CZ2 TRP A  55      15.566  18.699  -9.054  1.00  2.00
ATOM     32  CZ3 TRP A  55      14.439  17.949 -11.092  1.00  2.00
ATOM     33  CH2 TRP A  55      15.476  18.651 -10.448  1.00  2.00
ATOM     34  N   SER A  56      12.167  13.963 -10.611  1.00  2.00
ATOM     35  CA  SER A  56      12.895  13.593 -11.829  1.00  2.00
ATOM     36  C   SER A  56      13.125  14.827 -12.688  1.00  2.00
ATOM     37  O   SER A  56      12.155  15.560 -12.826  1.00  3.00
ATOM     38  CB  SER A  56      12.096  12.595 -12.668  1.00  3.00
ATOM     39  OG  SER A  56      12.628  12.587 -14.000  1.00  3.00
ATOM     40  N   SER A  57      14.316  14.982 -13.202  1.00  3.00
ATOM     41  CA  SER A  57      14.603  16.141 -14.061  1.00  3.00
ATOM     42  C   SER A  57      14.156  15.781 -15.491  1.00  3.00
ATOM     43  O   SER A  57      13.884  16.775 -16.203  1.00  3.00
ATOM     44  CB  SER A  57      16.033  16.627 -14.031  1.00  3.00
ATOM     45  OG  SER A  57      16.873  15.702 -14.731  1.00  4.00
ATOM     46  N   ALA A  58      14.072  14.510 -15.862  1.00  3.00
ATOM     47  CA  ALA A  58      13.631  14.158 -17.241  1.00  3.00
ATOM     48  C   ALA A  58      12.211  14.648 -17.521  1.00  3.00
ATOM     49  O   ALA A  58      11.899  15.444 -18.428  1.00  4.00
ATOM     50  CB  ALA A  58      13.748  12.667 -17.479  1.00  3.00
ATOM     51  N   THR A  59      11.309  14.135 -16.718  1.00  3.00
ATOM     52  CA  THR A  59       9.872  14.449 -16.678  1.00  3.00
ATOM     53  C   THR A  59       9.828  15.551 -15.624  1.00  3.00
ATOM     54  O   THR A  59      10.938  15.721 -15.051  1.00  3.00
ATOM     55  CB  THR A  59       9.059  13.185 -16.223  1.00  3.00
ATOM     56  OG1 THR A  59       9.499  12.890 -14.841  1.00  3.00
ATOM     57  CG2 THR A  59       9.252  11.982 -17.156  1.00  3.00
ATOM     58  N   GLY A  60       8.771  16.254 -15.333  1.00  3.00
ATOM     59  CA  GLY A  60       8.984  17.273 -14.236  1.00  3.00
ATOM     60  C   GLY A  60       8.355  16.741 -12.939  1.00  3.00
ATOM     61  O   GLY A  60       8.111  17.543 -12.020  1.00  3.00
ATOM     62  N   ASN A  61       8.086  15.452 -12.850  1.00  3.00
ATOM     63  CA  ASN A  61       7.418  14.849 -11.697  1.00  2.00
ATOM     64  C   ASN A  61       8.155  14.884 -10.356  1.00  2.00
ATOM     65  O   ASN A  61       9.385  14.785 -10.237  1.00  2.00
ATOM     66  CB  ASN A  61       6.971  13.424 -12.050  1.00  3.00
ATOM     67  CG  ASN A  61       6.251  13.302 -13.383  1.00  2.00
ATOM     68  OD1 ASN A  61       6.159  12.205 -13.960  1.00  3.00
ATOM     69  ND2 ASN A  61       5.743  14.423 -13.886  1.00  2.00
ATOM     70  N   VAL A  62       7.305  15.030  -9.336  1.00  2.00
ATOM     71  CA  VAL A  62       7.623  15.066  -7.899  1.00  1.00
ATOM     72  C   VAL A  62       6.931  13.811  -7.323  1.00  1.00
ATOM     73  O   VAL A  62       5.824  13.493  -7.783  1.00  2.00
ATOM     74  CB  VAL A  62       7.215  16.357  -7.166  1.00  1.00
ATOM     75  CG1 VAL A  62       7.781  16.409  -5.738  1.00  1.00
ATOM     76  CG2 VAL A  62       7.577  17.628  -7.898  1.00  1.00
ATOM     77  N   ALA A  63       7.516  13.066  -6.404  1.00  1.00
ATOM     78  CA  ALA A  63       6.871  11.874  -5.873  1.00  1.00
ATOM     79  C   ALA A  63       5.990  12.288  -4.691  1.00  1.00
ATOM     80  O   ALA A  63       6.214  13.350  -4.114  1.00  1.00
ATOM     81  CB  ALA A  63       7.918  10.885  -5.373  1.00  1.00
ATOM     82  N   SER A  64       5.047  11.422  -4.394  1.00  1.00
ATOM     83  CA  SER A  64       4.160  11.649  -3.222  1.00  1.00
ATOM     84  C   SER A  64       4.717  10.645  -2.193  1.00  1.00
ATOM     85  O   SER A  64       5.382   9.667  -2.605  1.00  1.00
ATOM     86  CB  SER A  64       2.714  11.383  -3.544  1.00  1.00
ATOM     87  OG  SER A  64       2.147  12.197  -4.554  1.00  1.00
ATOM     88  N   PHE A  65       4.471  10.865  -0.917  1.00  0.00
ATOM     89  CA  PHE A  65       5.009   9.877   0.046  1.00  1.00
ATOM     90  C   PHE A  65       4.070   9.819   1.254  1.00  1.00
ATOM     91  O   PHE A  65       3.424  10.795   1.612  1.00  1.00
ATOM     92  CB  PHE A  65       6.482  10.136   0.405  1.00  1.00
ATOM     93  CG  PHE A  65       6.814  11.363   1.207  1.00  1.00
ATOM     94  CD1 PHE A  65       6.549  11.416   2.587  1.00  1.00
ATOM     95  CD2 PHE A  65       7.403  12.478   0.612  1.00  1.00
ATOM     96  CE1 PHE A  65       6.841  12.543   3.339  1.00  1.00
ATOM     97  CE2 PHE A  65       7.683  13.625   1.369  1.00  1.00
ATOM     98  CZ  PHE A  65       7.408  13.651   2.749  1.00  0.00
ATOM     99  N   LEU A  66       4.035   8.641   1.861  1.00  1.00
ATOM    100  CA  LEU A  66       3.246   8.470   3.087  1.00  1.00
ATOM    101  C   LEU A  66       4.205   7.825   4.097  1.00  1.00
ATOM    102  O   LEU A  66       4.813   6.782   3.804  1.00  1.00
ATOM    103  CB  LEU A  66       1.967   7.687   2.792  1.00  1.00
ATOM    104  CG  LEU A  66       1.293   6.978   3.971  1.00  1.00
ATOM    105  CD1 LEU A  66       0.653   7.970   4.923  1.00  1.00
ATOM    106  CD2 LEU A  66       0.240   6.045   3.371  1.00  2.00
ATOM    107  N   THR A  67       4.292   8.428   5.269  1.00  1.00
ATOM    108  CA  THR A  67       5.161   7.860   6.310  1.00  1.00
ATOM    109  C   THR A  67       4.540   7.984   7.692  1.00  1.00
ATOM    110  O   THR A  67       3.887   9.012   7.969  1.00  1.00
ATOM    111  CB  THR A  67       6.595   8.572   6.265  1.00  1.00
ATOM    112  OG1 THR A  67       7.482   7.882   7.205  1.00  1.00
ATOM    113  CG2 THR A  67       6.578  10.073   6.589  1.00  1.00
ATOM    114  N   SER A  68       4.813   6.985   8.527  1.00  1.00
ATOM    115  CA  SER A  68       4.332   7.055   9.926  1.00  1.00
ATOM    116  C   SER A  68       5.452   6.536  10.823  1.00  1.00
ATOM    117  O   SER A  68       6.176   5.601  10.435  1.00  1.00
ATOM    118  CB  SER A  68       2.972   6.409  10.093  1.00  1.00
ATOM    119  OG  SER A  68       2.979   5.142   9.479  1.00  2.00
ATOM    120  N   PHE A  69       5.579   7.132  12.007  1.00  1.00
ATOM    121  CA  PHE A  69       6.639   6.713  12.952  1.00  0.00
ATOM    122  C   PHE A  69       6.117   7.053  14.343  1.00  0.00
ATOM    123  O   PHE A  69       5.211   7.863  14.480  1.00  1.00
ATOM    124  CB  PHE A  69       7.957   7.490  12.739  1.00  0.00
ATOM    125  CG  PHE A  69       7.818   8.992  12.654  1.00  0.00
ATOM    126  CD1 PHE A  69       7.813   9.813  13.782  1.00  0.00
ATOM    127  CD2 PHE A  69       7.630   9.592  11.403  1.00  0.00
ATOM    128  CE1 PHE A  69       7.658  11.188  13.695  1.00  0.00
ATOM    129  CE2 PHE A  69       7.476  10.942  11.216  1.00  0.00
ATOM    130  CZ  PHE A  69       7.476  11.720  12.392  1.00  0.00
ATOM    131  N   SER A  70       6.763   6.495  15.339  1.00  1.00
ATOM    132  CA  SER A  70       6.383   6.806  16.734  1.00  1.00
ATOM    133  C   SER A  70       7.700   7.030  17.481  1.00  1.00
ATOM    134  O   SER A  70       8.702   6.392  17.171  1.00  1.00
ATOM    135  CB  SER A  70       5.504   5.717  17.320  1.00  1.00
ATOM    136  OG  SER A  70       6.162   4.517  16.947  1.00  2.00
ATOM    137  N   PHE A  71       7.620   7.936  18.428  1.00  1.00
ATOM    138  CA  PHE A  71       8.770   8.298  19.248  1.00  1.00
ATOM    139  C   PHE A  71       8.268   8.453  20.691  1.00  1.00
ATOM    140  O   PHE A  71       7.060   8.407  20.983  1.00  1.00
ATOM    141  CB  PHE A  71       9.377   9.609  18.786  1.00  1.00
ATOM    142  CG  PHE A  71       8.505  10.832  18.838  1.00  1.00
ATOM    143  CD1 PHE A  71       8.315  11.546  20.026  1.00  1.00
ATOM    144  CD2 PHE A  71       7.882  11.296  17.671  1.00  1.00
ATOM    145  CE1 PHE A  71       7.524  12.705  20.048  1.00  1.00
ATOM    146  CE2 PHE A  71       7.087  12.441  17.690  1.00  0.00
ATOM    147  CZ  PHE A  71       6.899  13.158  18.882  1.00  0.00
ATOM    148  N   GLU A  72       9.277   8.692  21.507  1.00  1.00
ATOM    149  CA  GLU A  72       9.027   8.919  22.942  1.00  1.00
ATOM    150  C   GLU A  72      10.095   9.833  23.518  1.00  1.00
ATOM    151  O   GLU A  72      11.283   9.624  23.269  1.00  2.00
ATOM    152  CB  GLU A  72       9.029   7.615  23.728  1.00  1.00
ATOM    153  CG  GLU A  72       8.799   7.925  25.212  1.00  1.00
ATOM    154  CD  GLU A  72       9.064   6.815  26.179  1.00  2.00
ATOM    155  OE1 GLU A  72       8.859   5.698  25.653  1.00  2.00
ATOM    156  OE2 GLU A  72       9.424   7.077  27.323  1.00  2.00
ATOM    157  N   MET A  73       9.665  10.852  24.231  1.00  1.00
ATOM    158  CA  MET A  73      10.592  11.788  24.880  1.00  1.00
ATOM    159  C   MET A  73      10.285  11.575  26.386  1.00  1.00
ATOM    160  O   MET A  73       9.122  11.470  26.785  1.00  2.00
ATOM    161  CB  MET A  73      10.564  13.221  24.460  1.00  1.00
ATOM    162  CG  MET A  73      11.055  13.443  23.040  1.00  1.00
ATOM    163  SD  MET A  73      10.931  15.246  22.786  1.00  1.00
ATOM    164  CE  MET A  73      10.040  15.412  21.240  1.00  1.00
ATOM    165  N   LYS A  74      11.356  11.490  27.139  1.00  2.00
ATOM    166  CA  LYS A  74      11.259  11.268  28.590  1.00  2.00
ATOM    167  C   LYS A  74      12.312  12.061  29.348  1.00  2.00
ATOM    168  O   LYS A  74      13.514  12.102  29.033  1.00  2.00
ATOM    169  CB  LYS A  74      11.359   9.747  28.808  1.00  2.00
ATOM    170  CG  LYS A  74      11.408   9.346  30.279  1.00  2.00
ATOM    171  CD  LYS A  74      10.558   8.182  30.695  1.00  2.00
ATOM    172  CE  LYS A  74      11.231   6.842  30.501  1.00  3.00
ATOM    173  NZ  LYS A  74      12.521   6.849  31.261  1.00  3.00
ATOM    174  N   ASP A  75      11.835  12.734  30.385  1.00  2.00
ATOM    175  CA  ASP A  75      12.583  13.566  31.314  1.00  2.00
ATOM    176  C   ASP A  75      13.665  12.772  32.063  1.00  2.00
ATOM    177  O   ASP A  75      13.503  11.554  32.255  1.00  2.00
ATOM    178  CB  ASP A  75      11.643  14.070  32.416  1.00  2.00
ATOM    179  CG  ASP A  75      10.704  15.169  31.989  1.00  2.00
ATOM    180  OD1 ASP A  75      10.631  15.343  30.743  1.00  2.00
ATOM    181  OD2 ASP A  75      10.079  15.803  32.867  1.00  2.00
ATOM    182  N   ILE A  76      14.706  13.487  32.461  1.00  2.00
ATOM    183  CA  ILE A  76      15.777  12.830  33.250  1.00  2.00
ATOM    184  C   ILE A  76      15.969  13.842  34.386  1.00  3.00
ATOM    185  O   ILE A  76      15.835  15.051  34.134  1.00  3.00
ATOM    186  CB  ILE A  76      17.054  12.398  32.499  1.00  2.00
ATOM    187  CG1 ILE A  76      17.879  13.646  32.125  1.00  2.00
ATOM    188  CG2 ILE A  76      16.739  11.533  31.245  1.00  2.00
ATOM    189  CD1 ILE A  76      19.285  13.312  31.566  1.00  3.00
ATOM    190  N   LYS A  77      16.239  13.333  35.553  1.00  3.00
ATOM    191  CA  LYS A  77      16.435  14.156  36.755  1.00  3.00
ATOM    192  C   LYS A  77      17.468  15.254  36.583  1.00  3.00
ATOM    193  O   LYS A  77      18.473  15.150  35.868  1.00  3.00
ATOM    194  CB  LYS A  77      16.790  13.258  37.939  1.00  3.00
ATOM    195  CG  LYS A  77      16.660  13.884  39.332  1.00  4.00
ATOM    196  CD  LYS A  77      16.315  12.806  40.361  1.00  4.00
ATOM    197  CE  LYS A  77      16.035  13.362  41.751  1.00  5.00
ATOM    198  NZ  LYS A  77      17.318  13.746  42.424  1.00  5.00
ATOM    199  N   ASP A  78      17.172  16.339  37.281  1.00  3.00
ATOM    200  CA  ASP A  78      17.986  17.547  37.344  1.00  4.00
ATOM    201  C   ASP A  78      18.238  18.239  36.010  1.00  3.00
ATOM    202  O   ASP A  78      18.868  19.305  36.141  1.00  4.00
ATOM    203  CB  ASP A  78      19.306  17.303  38.115  1.00  3.00
ATOM    204  CG  ASP A  78      19.033  16.722  39.500  1.00  4.00
ATOM    205  OD1 ASP A  78      18.336  17.381  40.302  1.00  4.00
ATOM    206  OD2 ASP A  78      19.529  15.586  39.713  1.00  4.00
ATOM    207  N   TYR A  79      17.875  17.776  34.846  1.00  3.00
ATOM    208  CA  TYR A  79      18.140  18.525  33.598  1.00  2.00
ATOM    209  C   TYR A  79      16.801  18.969  32.995  1.00  2.00
ATOM    210  O   TYR A  79      15.746  18.341  33.145  1.00  3.00
ATOM    211  CB  TYR A  79      18.951  17.754  32.573  1.00  2.00
ATOM    212  CG  TYR A  79      20.335  17.271  32.883  1.00  2.00
ATOM    213  CD1 TYR A  79      21.435  18.084  32.645  1.00  2.00
ATOM    214  CD2 TYR A  79      20.595  15.992  33.385  1.00  3.00
ATOM    215  CE1 TYR A  79      22.738  17.670  32.904  1.00  2.00
ATOM    216  CE2 TYR A  79      21.885  15.541  33.653  1.00  3.00
ATOM    217  CZ  TYR A  79      22.957  16.394  33.404  1.00  3.00
ATOM    218  OH  TYR A  79      24.246  16.019  33.649  1.00  3.00
ATOM    219  N   ASP A  80      16.840  20.069  32.295  1.00  2.00
ATOM    220  CA  ASP A  80      15.719  20.701  31.599  1.00  2.00
ATOM    221  C   ASP A  80      15.430  19.849  30.358  1.00  2.00
ATOM    222  O   ASP A  80      16.354  19.741  29.544  1.00  3.00
ATOM    223  CB  ASP A  80      16.092  22.082  31.087  1.00  3.00
ATOM    224  CG  ASP A  80      15.984  23.199  32.096  1.00  4.00
ATOM    225  OD1 ASP A  80      16.176  22.998  33.328  1.00  4.00
ATOM    226  OD2 ASP A  80      15.688  24.328  31.640  1.00  4.00
ATOM    227  N   PRO A  81      14.213  19.377  30.273  1.00  2.00
ATOM    228  CA  PRO A  81      13.806  18.545  29.126  1.00  2.00
ATOM    229  C   PRO A  81      13.962  19.303  27.818  1.00  2.00
ATOM    230  O   PRO A  81      13.026  20.057  27.475  1.00  2.00
ATOM    231  CB  PRO A  81      12.369  18.159  29.456  1.00  2.00
ATOM    232  CG  PRO A  81      12.273  18.326  30.957  1.00  2.00
ATOM    233  CD  PRO A  81      13.136  19.550  31.263  1.00  2.00
ATOM    234  N   ALA A  82      15.082  19.122  27.138  1.00  2.00
ATOM    235  CA  ALA A  82      15.336  19.821  25.856  1.00  1.00
ATOM    236  C   ALA A  82      16.124  18.867  24.976  1.00  2.00
ATOM    237  O   ALA A  82      16.725  17.894  25.448  1.00  2.00
ATOM    238  CB  ALA A  82      16.012  21.138  26.153  1.00  1.00
TER     239      ALA A  82 
