# Supplementary material for: Detection of circular permutations by Protein Language Models
Source: Comput Struct Biotechnol J. 2024 Dec 30;27:214–20. doi: 10.1016/j.csbj.2024.12.029 (PMC11757225; doi:10.1016/j.csbj.2024.12.029)
Supplement: Supplementary file 1 — Supplementary material [file mmc1.zip › Original_results/2PEL_3CNA/ICARUS/2pel_and_3cna/2pel_on_3cna/intermediate/alignments_level_2_5_PUs/ali_2pel_3_53_82-on-D4XhTYn5ns/2pel_3_53_82_D4XhTYn5ns.wpairs]

#Query In:   D4XhTYn5ns.pdb A
#Target In:  2pel_3_53_82.pdb A
#Query Out:  D4XhTYn5ns_query.pdb
#Target Out: 2pel_3_53_82_D4XhTYn5ns.pdb
#28 112 30
A:1:A | - | -
A:43:Q | - | -
A:44:D | - | -
A:45:G | - | -
A:46:K | - | -
A:47:V | - | -
A:48:G | - | -
A:49:T | - | -
A:50:A | - | -
A:51:H | - | -
A:52:I | - | -
A:53:I | - | -
A:54:Y | - | -
A:55:N | - | -
A:56:S | - | -
A:57:V | - | -
A:58:D | - | -
A:59:K | - | -
A:60:R | - | -
A:61:L | - | -
A:62:S | - | -
A:63:A | - | -
A:64:V | - | -
A:65:V | - | -
A:66:S | - | -
A:67:Y | - | -
A:68:P | - | -
A:69:N | - | -
A:70:A | - | -
A:71:D | - | -
A:72:A | - | -
A:73:T | - | -
A:74:S | - | -
A:75:V | - | -
A:76:S | - | -
A:77:Y | - | -
A:78:D | - | -
A:79:V | - | -
A:80:D | - | -
A:81:L | - | -
A:82:N | - | -
A:83:D | - | -
A:84:V | - | -
A:85:L | - | -
A:119:S | - | -
A:120:T | - | -
A:121:H | - | -
A:122:Q | - | -
A:160:S | - | -
A:161:S | - | -
A:162:N | - | -
A:163:G | - | -
A:164:S | - | -
A:165:P | - | -
A:180:H | A:53:R | *
A:181:I | A:54:I | *
A:182:W | A:55:W | *
A:183:E | A:56:S | *
 - | A:57:S | -
A:184:S | A:58:A | *
A:185:S | A:59:T | *
A:186:A | A:60:G | *
A:187:A | A:61:N | *
A:188:T | A:62:V | *
A:189:V | A:63:A | *
A:190:S | A:64:S | *
A:191:F | A:65:F | *
A:192:E | A:66:L | *
A:193:A | A:67:T | *
A:194:T | A:68:S | *
A:195:F | A:69:F | *
A:196:A | A:70:S | *
A:197:F | A:71:F | *
A:198:L | A:72:E | *
A:199:I | A:73:M | *
A:200:K | A:74:K | *
A:201:S | A:75:D | *
A:202:P | A:76:I | *
 - | A:77:K | -
A:203:D | A:78:D | *
A:204:S | A:79:Y | *
A:205:H | A:80:D | *
A:206:P | A:81:P | *
A:207:A | A:82:A | *
A:208:D | - | -
A:209:G | - | -
A:210:I | - | -
A:211:A | - | -
A:212:F | - | -
A:213:F | - | -
A:214:I | - | -
A:215:S | - | -
A:216:N | - | -
A:217:I | - | -
A:218:D | - | -
A:219:S | - | -
A:220:S | - | -
A:221:I | - | -
A:222:P | - | -
A:223:S | - | -
A:224:G | - | -
A:225:S | - | -
A:226:T | - | -
A:227:G | - | -
A:228:R | - | -
A:229:L | - | -
A:230:L | - | -
A:231:G | - | -
A:232:L | - | -
A:233:F | - | -
A:234:P | - | -
A:235:D | - | -
A:236:A | - | -
A:237:N | - | -
