# Supplementary material for: Detection of circular permutations by Protein Language Models
Source: Comput Struct Biotechnol J. 2024 Dec 30;27:214–20. doi: 10.1016/j.csbj.2024.12.029 (PMC11757225; doi:10.1016/j.csbj.2024.12.029)
Supplement: Supplementary file 1 — Supplementary material [file mmc1.zip › Original_results/2PEL_3CNA/ICARUS/2pel_and_3cna/2pel_on_3cna/intermediate/alignments_level_2_5_PUs/ali_2pel_3_53_82-on-D4XhTYn5ns/2pel_3_53_82_D4XhTYn5ns_conect.pdb]

REMARK  File written by Kpax 5.0.5 on Wed Jun 12 18:31:06 2024.
REMARK  Query:      D4XhTYn5ns
ATOM      1  N   ALA A   1      29.489  21.099   0.203  1.00  0.00
ATOM      2  CA  ALA A   1      29.759  20.207   1.338  1.00  0.00
ATOM      3  C   ALA A   1      28.522  19.333   1.635  1.00  0.00
ATOM      4  O   ALA A   1      27.777  18.960   0.734  1.00  0.00
ATOM      5  CB  ALA A   1      30.095  21.040   2.592  1.00  0.00
ATOM      6  N   GLN A  43       5.732  16.008  26.120  1.00  0.00
ATOM      7  CA  GLN A  43       5.091  15.140  27.117  1.00  0.00
ATOM      8  C   GLN A  43       6.073  14.054  27.600  1.00  0.00
ATOM      9  O   GLN A  43       6.303  13.057  26.920  1.00  0.00
ATOM     10  CB  GLN A  43       3.811  14.521  26.537  1.00  0.00
ATOM     11  CG  GLN A  43       2.599  15.407  26.886  1.00  0.00
ATOM     12  CD  GLN A  43       1.643  14.613  27.799  1.00  0.00
ATOM     13  OE1 GLN A  43       1.164  13.539  27.441  1.00  0.00
ATOM     14  NE2 GLN A  43       1.450  15.187  28.983  1.00  0.00
ATOM     15  N   ASP A  44       6.616  14.340  28.772  1.00  0.00
ATOM     16  CA  ASP A  44       7.591  13.479  29.450  1.00  0.00
ATOM     17  C   ASP A  44       6.966  12.111  29.780  1.00  0.00
ATOM     18  O   ASP A  44       5.913  12.026  30.413  1.00  0.00
ATOM     19  CB  ASP A  44       8.002  14.210  30.748  1.00  0.00
ATOM     20  CG  ASP A  44       9.387  13.745  31.225  1.00  0.00
ATOM     21  OD1 ASP A  44       9.387  12.996  32.240  1.00  0.00
ATOM     22  OD2 ASP A  44      10.379  14.158  30.567  1.00  0.00
ATOM     23  N   GLY A  45       7.646  11.063  29.320  1.00  0.00
ATOM     24  CA  GLY A  45       7.211   9.694  29.587  1.00  0.00
ATOM     25  C   GLY A  45       6.116   9.146  28.662  1.00  0.00
ATOM     26  O   GLY A  45       5.705   7.990  28.820  1.00  0.00
ATOM     27  N   LYS A  46       5.657   9.984  27.742  1.00  0.00
ATOM     28  CA  LYS A  46       4.539   9.632  26.856  1.00  0.00
ATOM     29  C   LYS A  46       5.015   9.324  25.422  1.00  0.00
ATOM     30  O   LYS A  46       6.001   9.883  24.944  1.00  0.00
ATOM     31  CB  LYS A  46       3.582  10.845  26.806  1.00  0.00
ATOM     32  CG  LYS A  46       2.655  10.840  28.031  1.00  0.00
ATOM     33  CD  LYS A  46       3.469  10.770  29.335  1.00  0.00
ATOM     34  CE  LYS A  46       2.518  10.404  30.493  1.00  0.00
ATOM     35  NZ  LYS A  46       3.305  10.127  31.702  1.00  0.00
ATOM     36  N   VAL A  47       4.250   8.446  24.779  1.00  0.00
ATOM     37  CA  VAL A  47       4.527   8.076  23.387  1.00  0.00
ATOM     38  C   VAL A  47       3.974   9.164  22.443  1.00  0.00
ATOM     39  O   VAL A  47       2.805   9.539  22.515  1.00  0.00
ATOM     40  CB  VAL A  47       3.838   6.744  23.030  1.00  0.00
ATOM     41  CG1 VAL A  47       4.097   6.407  21.550  1.00  0.00
ATOM     42  CG2 VAL A  47       4.318   5.607  23.945  1.00  0.00
ATOM     43  N   GLY A  48       4.860   9.602  21.552  1.00  0.00
ATOM     44  CA  GLY A  48       4.458  10.609  20.560  1.00  0.00
ATOM     45  C   GLY A  48       4.495  10.020  19.137  1.00  0.00
ATOM     46  O   GLY A  48       4.812   8.849  18.941  1.00  0.00
ATOM     47  N   THR A  49       4.134  10.892  18.203  1.00  0.00
ATOM     48  CA  THR A  49       4.084  10.528  16.782  1.00  0.00
ATOM     49  C   THR A  49       4.120  11.814  15.932  1.00  0.00
ATOM     50  O   THR A  49       3.427  12.784  16.236  1.00  0.00
ATOM     51  CB  THR A  49       2.837   9.686  16.477  1.00  0.00
ATOM     52  OG1 THR A  49       3.066   8.358  16.959  1.00  0.00
ATOM     53  CG2 THR A  49       2.586   9.604  14.961  1.00  0.00
ATOM     54  N   ALA A  50       4.986  11.773  14.928  1.00  0.00
ATOM     55  CA  ALA A  50       5.202  12.934  14.056  1.00  0.00
ATOM     56  C   ALA A  50       5.010  12.524  12.583  1.00  0.00
ATOM     57  O   ALA A  50       5.355  11.416  12.180  1.00  0.00
ATOM     58  CB  ALA A  50       6.627  13.485  14.254  1.00  0.00
ATOM     59  N   HIS A  51       4.413  13.462  11.854  1.00  0.00
ATOM     60  CA  HIS A  51       4.075  13.193  10.450  1.00  0.00
ATOM     61  C   HIS A  51       4.552  14.356   9.558  1.00  0.00
ATOM     62  O   HIS A  51       4.448  15.522   9.934  1.00  0.00
ATOM     63  CB  HIS A  51       2.549  13.035  10.306  1.00  0.00
ATOM     64  CG  HIS A  51       2.090  11.772  10.968  1.00  0.00
ATOM     65  ND1 HIS A  51       1.641  11.787  12.274  1.00  0.00
ATOM     66  CD2 HIS A  51       2.048  10.490  10.486  1.00  0.00
ATOM     67  CE1 HIS A  51       1.321  10.525  12.547  1.00  0.00
ATOM     68  NE2 HIS A  51       1.550   9.723  11.510  1.00  0.00
ATOM     69  N   ILE A  52       5.022  13.968   8.376  1.00  0.00
ATOM     70  CA  ILE A  52       5.493  14.945   7.389  1.00  0.00
ATOM     71  C   ILE A  52       4.814  14.687   6.028  1.00  0.00
ATOM     72  O   ILE A  52       4.525  13.547   5.675  1.00  0.00
ATOM     73  CB  ILE A  52       7.011  14.839   7.132  1.00  0.00
ATOM     74  CG1 ILE A  52       7.798  15.014   8.442  1.00  0.00
ATOM     75  CG2 ILE A  52       7.438  15.877   6.080  1.00  0.00
ATOM     76  CD1 ILE A  52       6.929  14.411   9.568  1.00  0.00
ATOM     77  N   ILE A  53       4.651  15.792   5.305  1.00  0.00
ATOM     78  CA  ILE A  53       4.054  15.651   3.963  1.00  0.00
ATOM     79  C   ILE A  53       4.591  16.787   3.074  1.00  0.00
ATOM     80  O   ILE A  53       4.902  17.874   3.559  1.00  0.00
ATOM     81  CB  ILE A  53       2.518  15.726   4.135  1.00  0.00
ATOM     82  CG1 ILE A  53       2.201  16.777   5.225  1.00  0.00
ATOM     83  CG2 ILE A  53       2.057  14.349   4.676  1.00  0.00
ATOM     84  CD1 ILE A  53       3.309  17.846   5.243  1.00  0.00
ATOM     85  N   TYR A  54       4.647  16.471   1.787  1.00  0.00
ATOM     86  CA  TYR A  54       5.125  17.443   0.792  1.00  0.00
ATOM     87  C   TYR A  54       4.802  16.912  -0.623  1.00  0.00
ATOM     88  O   TYR A  54       5.028  15.737  -0.912  1.00  0.00
ATOM     89  CB  TYR A  54       6.660  17.609   0.978  1.00  0.00
ATOM     90  CG  TYR A  54       7.210  18.334  -0.266  1.00  0.00
ATOM     91  CD1 TYR A  54       7.960  17.622  -1.209  1.00  0.00
ATOM     92  CD2 TYR A  54       7.026  19.716  -0.395  1.00  0.00
ATOM     93  CE1 TYR A  54       8.507  18.293  -2.310  1.00  0.00
ATOM     94  CE2 TYR A  54       7.572  20.387  -1.495  1.00  0.00
ATOM     95  CZ  TYR A  54       8.330  19.676  -2.435  1.00  0.00
ATOM     96  OH  TYR A  54       8.871  20.353  -3.535  1.00  0.00
ATOM     97  N   ASN A  55       4.297  17.824  -1.449  1.00  0.00
ATOM     98  CA  ASN A  55       3.964  17.514  -2.839  1.00  0.00
ATOM     99  C   ASN A  55       4.888  18.301  -3.790  1.00  0.00
ATOM    100  O   ASN A  55       5.131  19.492  -3.618  1.00  0.00
ATOM    101  CB  ASN A  55       2.526  17.864  -3.267  1.00  0.00
ATOM    102  CG  ASN A  55       1.521  17.025  -2.460  1.00  0.00
ATOM    103  OD1 ASN A  55       1.909  16.332  -1.520  1.00  0.00
ATOM    104  ND2 ASN A  55       0.256  17.163  -2.845  1.00  0.00
ATOM    105  N   SER A  56       5.320  17.568  -4.814  1.00  0.00
ATOM    106  CA  SER A  56       6.050  18.254  -5.895  1.00  0.00
ATOM    107  C   SER A  56       5.149  19.366  -6.479  1.00  0.00
ATOM    108  O   SER A  56       5.644  20.384  -6.964  1.00  0.00
ATOM    109  CB  SER A  56       6.419  17.218  -6.976  1.00  0.00
ATOM    110  OG  SER A  56       7.718  17.566  -7.468  1.00  0.00
ATOM    111  N   VAL A  57       3.850  19.097  -6.419  1.00  0.00
ATOM    112  CA  VAL A  57       2.828  19.992  -6.962  1.00  0.00
ATOM    113  C   VAL A  57       2.600  21.238  -6.090  1.00  0.00
ATOM    114  O   VAL A  57       2.768  22.366  -6.557  1.00  0.00
ATOM    115  CB  VAL A  57       1.495  19.238  -7.139  1.00  0.00
ATOM    116  CG1 VAL A  57       0.342  20.239  -7.335  1.00  0.00
ATOM    117  CG2 VAL A  57       1.592  18.285  -8.344  1.00  0.00
ATOM    118  N   ASP A  58       2.190  20.987  -4.850  1.00  0.00
ATOM    119  CA  ASP A  58       1.871  22.094  -3.935  1.00  0.00
ATOM    120  C   ASP A  58       3.171  22.776  -3.464  1.00  0.00
ATOM    121  O   ASP A  58       3.216  23.990  -3.277  1.00  0.00
ATOM    122  CB  ASP A  58       1.096  21.562  -2.715  1.00  0.00
ATOM    123  CG  ASP A  58      -0.404  21.461  -3.046  1.00  0.00
ATOM    124  OD1 ASP A  58      -0.897  22.421  -3.697  1.00  0.00
ATOM    125  OD2 ASP A  58      -0.994  20.428  -2.628  1.00  0.00
ATOM    126  N   LYS A  59       4.189  21.936  -3.313  1.00  0.00
ATOM    127  CA  LYS A  59       5.514  22.426  -2.916  1.00  0.00
ATOM    128  C   LYS A  59       5.454  23.083  -1.524  1.00  0.00
ATOM    129  O   LYS A  59       5.787  24.257  -1.362  1.00  0.00
ATOM    130  CB  LYS A  59       6.040  23.437  -3.952  1.00  0.00
ATOM    131  CG  LYS A  59       5.089  24.646  -4.023  1.00  0.00
ATOM    132  CD  LYS A  59       5.847  25.933  -3.647  1.00  0.00
ATOM    133  CE  LYS A  59       4.929  26.865  -2.834  1.00  0.00
ATOM    134  NZ  LYS A  59       4.860  28.185  -3.477  1.00  0.00
ATOM    135  N   ARG A  60       5.016  22.274  -0.565  1.00  0.00
ATOM    136  CA  ARG A  60       4.885  22.759   0.816  1.00  0.00
ATOM    137  C   ARG A  60       5.395  21.699   1.813  1.00  0.00
ATOM    138  O   ARG A  60       5.133  20.507   1.651  1.00  0.00
ATOM    139  CB  ARG A  60       3.411  23.100   1.103  1.00  0.00
ATOM    140  CG  ARG A  60       3.287  23.657   2.535  1.00  0.00
ATOM    141  CD  ARG A  60       1.926  23.252   3.131  1.00  0.00
ATOM    142  NE  ARG A  60       1.203  24.455   3.571  1.00  0.00
ATOM    143  CZ  ARG A  60       0.364  24.375   4.601  1.00  0.00
ATOM    144  NH1 ARG A  60       0.244  23.227   5.261  1.00  0.00
ATOM    145  NH2 ARG A  60      -0.354  25.435   4.956  1.00  0.00
ATOM    146  N   LEU A  61       6.124  22.198   2.802  1.00  0.00
ATOM    147  CA  LEU A  61       6.718  21.349   3.846  1.00  0.00
ATOM    148  C   LEU A  61       5.902  21.450   5.152  1.00  0.00
ATOM    149  O   LEU A  61       6.037  22.419   5.899  1.00  0.00
ATOM    150  CB  LEU A  61       8.155  21.850   4.105  1.00  0.00
ATOM    151  CG  LEU A  61       8.944  20.849   4.963  1.00  0.00
ATOM    152  CD1 LEU A  61       8.346  19.438   4.829  1.00  0.00
ATOM    153  CD2 LEU A  61      10.424  20.847   4.537  1.00  0.00
ATOM    154  N   SER A  62       5.077  20.431   5.370  1.00  0.00
ATOM    155  CA  SER A  62       4.231  20.389   6.569  1.00  0.00
ATOM    156  C   SER A  62       4.542  19.157   7.443  1.00  0.00
ATOM    157  O   SER A  62       4.812  18.072   6.932  1.00  0.00
ATOM    158  CB  SER A  62       2.743  20.367   6.164  1.00  0.00
ATOM    159  OG  SER A  62       2.626  21.048   4.912  1.00  0.00
ATOM    160  N   ALA A  63       4.458  19.398   8.746  1.00  0.00
ATOM    161  CA  ALA A  63       4.672  18.353   9.755  1.00  0.00
ATOM    162  C   ALA A  63       3.763  18.611  10.975  1.00  0.00
ATOM    163  O   ALA A  63       3.379  19.752  11.235  1.00  0.00
ATOM    164  CB  ALA A  63       6.145  18.367  10.211  1.00  0.00
ATOM    165  N   VAL A  64       3.438  17.523  11.669  1.00  0.00
ATOM    166  CA  VAL A  64       2.536  17.631  12.825  1.00  0.00
ATOM    167  C   VAL A  64       2.871  16.565  13.887  1.00  0.00
ATOM    168  O   VAL A  64       2.859  15.368  13.604  1.00  0.00
ATOM    169  CB  VAL A  64       1.075  17.458  12.367  1.00  0.00
ATOM    170  CG1 VAL A  64       0.766  18.440  11.222  1.00  0.00
ATOM    171  CG2 VAL A  64       0.848  16.009  11.894  1.00  0.00
ATOM    172  N   VAL A  65       3.149  17.065  15.086  1.00  0.00
ATOM    173  CA  VAL A  65       3.470  16.184  16.218  1.00  0.00
ATOM    174  C   VAL A  65       2.241  16.028  17.135  1.00  0.00
ATOM    175  O   VAL A  65       1.381  16.905  17.193  1.00  0.00
ATOM    176  CB  VAL A  65       4.632  16.798  17.026  1.00  0.00
ATOM    177  CG1 VAL A  65       5.958  16.111  16.653  1.00  0.00
ATOM    178  CG2 VAL A  65       4.720  18.308  16.729  1.00  0.00
ATOM    179  N   SER A  66       2.207  14.915  17.899  1.00  0.00
ATOM    180  CA  SER A  66       1.066  14.712  18.800  1.00  0.00
ATOM    181  C   SER A  66       1.204  13.524  19.771  1.00  0.00
ATOM    182  O   SER A  66       1.973  12.596  19.540  1.00  0.00
ATOM    183  CB  SER A  66      -0.225  14.500  17.978  1.00  0.00
ATOM    184  OG  SER A  66      -0.921  13.389  18.553  1.00  0.00
ATOM    185  N   TYR A  67       0.352  13.604  20.784  1.00  0.00
ATOM    186  CA  TYR A  67       0.093  12.553  21.760  1.00  0.00
ATOM    187  C   TYR A  67      -1.443  12.443  21.955  1.00  0.00
ATOM    188  O   TYR A  67      -2.180  13.378  21.660  1.00  0.00
ATOM    189  CB  TYR A  67       0.676  12.824  23.154  1.00  0.00
ATOM    190  CG  TYR A  67       2.129  13.312  23.140  1.00  0.00
ATOM    191  CD1 TYR A  67       3.182  12.392  23.078  1.00  0.00
ATOM    192  CD2 TYR A  67       2.400  14.676  23.310  1.00  0.00
ATOM    193  CE1 TYR A  67       4.507  12.839  23.147  1.00  0.00
ATOM    194  CE2 TYR A  67       3.724  15.122  23.379  1.00  0.00
ATOM    195  CZ  TYR A  67       4.777  14.201  23.323  1.00  0.00
ATOM    196  OH  TYR A  67       6.101  14.652  23.389  1.00  0.00
ATOM    197  N   PRO A  68      -1.825  11.285  22.486  1.00  0.00
ATOM    198  CA  PRO A  68      -3.243  11.009  22.724  1.00  0.00
ATOM    199  C   PRO A  68      -3.890  12.030  23.678  1.00  0.00
ATOM    200  O   PRO A  68      -3.217  12.648  24.500  1.00  0.00
ATOM    201  CB  PRO A  68      -3.314   9.602  23.336  1.00  0.00
ATOM    202  CG  PRO A  68      -1.884   9.049  23.371  1.00  0.00
ATOM    203  CD  PRO A  68      -0.965  10.133  22.796  1.00  0.00
ATOM    204  N   ASN A  69      -5.204  12.140  23.521  1.00  0.00
ATOM    205  CA  ASN A  69      -6.022  13.015  24.360  1.00  0.00
ATOM    206  C   ASN A  69      -5.519  14.468  24.334  1.00  0.00
ATOM    207  O   ASN A  69      -6.216  15.382  24.778  1.00  0.00
ATOM    208  CB  ASN A  69      -6.063  12.501  25.810  1.00  0.00
ATOM    209  CG  ASN A  69      -5.008  11.402  26.029  1.00  0.00
ATOM    210  OD1 ASN A  69      -4.232  11.450  26.982  1.00  0.00
ATOM    211  ND2 ASN A  69      -5.007  10.456  25.094  1.00  0.00
ATOM    212  N   ALA A  70      -4.297  14.621  23.834  1.00  0.00
ATOM    213  CA  ALA A  70      -3.660  15.942  23.807  1.00  0.00
ATOM    214  C   ALA A  70      -3.799  16.647  22.445  1.00  0.00
ATOM    215  O   ALA A  70      -3.864  16.004  21.399  1.00  0.00
ATOM    216  CB  ALA A  70      -2.166  15.798  24.160  1.00  0.00
ATOM    217  N   ASP A  71      -3.809  17.971  22.541  1.00  0.00
ATOM    218  CA  ASP A  71      -3.902  18.848  21.366  1.00  0.00
ATOM    219  C   ASP A  71      -2.550  18.854  20.623  1.00  0.00
ATOM    220  O   ASP A  71      -1.495  18.717  21.244  1.00  0.00
ATOM    221  CB  ASP A  71      -4.237  20.280  21.831  1.00  0.00
ATOM    222  CG  ASP A  71      -5.720  20.394  22.226  1.00  0.00
ATOM    223  OD1 ASP A  71      -6.207  21.557  22.208  1.00  0.00
ATOM    224  OD2 ASP A  71      -6.297  19.318  22.535  1.00  0.00
ATOM    225  N   ALA A  72      -2.641  18.980  19.303  1.00  0.00
ATOM    226  CA  ALA A  72      -1.442  18.891  18.464  1.00  0.00
ATOM    227  C   ALA A  72      -0.883  20.268  18.063  1.00  0.00
ATOM    228  O   ALA A  72      -1.451  21.311  18.374  1.00  0.00
ATOM    229  CB  ALA A  72      -1.762  18.086  17.188  1.00  0.00
ATOM    230  N   THR A  73       0.231  20.179  17.342  1.00  0.00
ATOM    231  CA  THR A  73       0.917  21.361  16.813  1.00  0.00
ATOM    232  C   THR A  73       1.026  21.267  15.277  1.00  0.00
ATOM    233  O   THR A  73       1.133  20.178  14.716  1.00  0.00
ATOM    234  CB  THR A  73       2.338  21.458  17.405  1.00  0.00
ATOM    235  OG1 THR A  73       3.263  21.540  16.316  1.00  0.00
ATOM    236  CG2 THR A  73       2.661  20.182  18.204  1.00  0.00
ATOM    237  N   SER A  74       0.989  22.448  14.668  1.00  0.00
ATOM    238  CA  SER A  74       1.056  22.533  13.205  1.00  0.00
ATOM    239  C   SER A  74       2.025  23.656  12.781  1.00  0.00
ATOM    240  O   SER A  74       2.054  24.728  13.380  1.00  0.00
ATOM    241  CB  SER A  74      -0.342  22.815  12.623  1.00  0.00
ATOM    242  OG  SER A  74      -0.922  21.568  12.232  1.00  0.00
ATOM    243  N   VAL A  75       2.767  23.334  11.730  1.00  0.00
ATOM    244  CA  VAL A  75       3.725  24.281  11.144  1.00  0.00
ATOM    245  C   VAL A  75       4.028  23.826   9.701  1.00  0.00
ATOM    246  O   VAL A  75       4.140  22.631   9.430  1.00  0.00
ATOM    247  CB  VAL A  75       5.032  24.280  11.962  1.00  0.00
ATOM    248  CG1 VAL A  75       5.134  25.564  12.805  1.00  0.00
ATOM    249  CG2 VAL A  75       5.074  23.043  12.878  1.00  0.00
ATOM    250  N   SER A  76       4.133  24.822   8.828  1.00  0.00
ATOM    251  CA  SER A  76       4.384  24.519   7.412  1.00  0.00
ATOM    252  C   SER A  76       5.316  25.584   6.804  1.00  0.00
ATOM    253  O   SER A  76       5.316  26.741   7.216  1.00  0.00
ATOM    254  CB  SER A  76       3.065  24.481   6.620  1.00  0.00
ATOM    255  OG  SER A  76       2.164  23.592   7.281  1.00  0.00
ATOM    256  N   TYR A  77       6.059  25.116   5.807  1.00  0.00
ATOM    257  CA  TYR A  77       6.987  26.002   5.093  1.00  0.00
ATOM    258  C   TYR A  77       6.870  25.757   3.578  1.00  0.00
ATOM    259  O   TYR A  77       6.887  24.615   3.121  1.00  0.00
ATOM    260  CB  TYR A  77       8.425  25.737   5.590  1.00  0.00
ATOM    261  CG  TYR A  77       9.325  26.887   5.098  1.00  0.00
ATOM    262  CD1 TYR A  77      10.442  26.611   4.302  1.00  0.00
ATOM    263  CD2 TYR A  77       9.072  28.194   5.532  1.00  0.00
ATOM    264  CE1 TYR A  77      11.296  27.652   3.917  1.00  0.00
ATOM    265  CE2 TYR A  77       9.926  29.233   5.146  1.00  0.00
ATOM    266  CZ  TYR A  77      11.051  28.957   4.359  1.00  0.00
ATOM    267  OH  TYR A  77      11.903  29.998   3.970  1.00  0.00
ATOM    268  N   ASP A  78       6.734  26.864   2.853  1.00  0.00
ATOM    269  CA  ASP A  78       6.584  26.770   1.390  1.00  0.00
ATOM    270  C   ASP A  78       7.989  26.648   0.769  1.00  0.00
ATOM    271  O   ASP A  78       8.820  27.544   0.915  1.00  0.00
ATOM    272  CB  ASP A  78       5.864  28.022   0.860  1.00  0.00
ATOM    273  CG  ASP A  78       4.337  27.835   0.936  1.00  0.00
ATOM    274  OD1 ASP A  78       3.679  28.823   1.361  1.00  0.00
ATOM    275  OD2 ASP A  78       3.899  26.712   0.570  1.00  0.00
ATOM    276  N   VAL A  79       8.213  25.496   0.141  1.00  0.00
ATOM    277  CA  VAL A  79       9.546  25.231  -0.422  1.00  0.00
ATOM    278  C   VAL A  79       9.472  24.267  -1.620  1.00  0.00
ATOM    279  O   VAL A  79       9.139  23.093  -1.463  1.00  0.00
ATOM    280  CB  VAL A  79      10.426  24.609   0.684  1.00  0.00
ATOM    281  CG1 VAL A  79       9.778  23.305   1.188  1.00  0.00
ATOM    282  CG2 VAL A  79      11.835  24.318   0.139  1.00  0.00
ATOM    283  N   ASP A  80       9.831  24.814  -2.777  1.00  0.00
ATOM    284  CA  ASP A  80       9.868  24.004  -4.012  1.00  0.00
ATOM    285  C   ASP A  80      10.600  22.683  -3.677  1.00  0.00
ATOM    286  O   ASP A  80      10.049  21.596  -3.815  1.00  0.00
ATOM    287  CB  ASP A  80      10.696  24.768  -5.065  1.00  0.00
ATOM    288  CG  ASP A  80      10.197  24.482  -6.491  1.00  0.00
ATOM    289  OD1 ASP A  80       9.751  23.325  -6.711  1.00  0.00
ATOM    290  OD2 ASP A  80      10.296  25.442  -7.305  1.00  0.00
ATOM    291  N   LEU A  81      11.828  22.887  -3.214  1.00  0.00
ATOM    292  CA  LEU A  81      12.673  21.781  -2.771  1.00  0.00
ATOM    293  C   LEU A  81      13.553  21.189  -3.876  1.00  0.00
ATOM    294  O   LEU A  81      14.439  20.373  -3.601  1.00  0.00
ATOM    295  CB  LEU A  81      11.802  20.668  -2.153  1.00  0.00
ATOM    296  CG  LEU A  81      12.557  20.028  -0.973  1.00  0.00
ATOM    297  CD1 LEU A  81      12.827  21.087   0.112  1.00  0.00
ATOM    298  CD2 LEU A  81      11.732  18.869  -0.385  1.00  0.00
ATOM    299  N   ASN A  82      13.268  21.565  -5.124  1.00  0.00
ATOM    300  CA  ASN A  82      14.040  20.945  -6.213  1.00  0.00
ATOM    301  C   ASN A  82      15.383  21.664  -6.417  1.00  0.00
ATOM    302  O   ASN A  82      16.265  21.164  -7.117  1.00  0.00
ATOM    303  CB  ASN A  82      13.246  20.909  -7.525  1.00  0.00
ATOM    304  CG  ASN A  82      11.943  21.717  -7.420  1.00  0.00
ATOM    305  OD1 ASN A  82      11.414  21.936  -6.331  1.00  0.00
ATOM    306  ND2 ASN A  82      11.488  22.165  -8.588  1.00  0.00
ATOM    307  N   ASP A  83      15.479  22.845  -5.813  1.00  0.00
ATOM    308  CA  ASP A  83      16.712  23.635  -5.968  1.00  0.00
ATOM    309  C   ASP A  83      17.598  23.459  -4.718  1.00  0.00
ATOM    310  O   ASP A  83      18.777  23.808  -4.726  1.00  0.00
ATOM    311  CB  ASP A  83      16.371  25.124  -6.154  1.00  0.00
ATOM    312  CG  ASP A  83      15.056  25.295  -6.935  1.00  0.00
ATOM    313  OD1 ASP A  83      14.187  26.033  -6.398  1.00  0.00
ATOM    314  OD2 ASP A  83      14.983  24.689  -8.037  1.00  0.00
ATOM    315  N   VAL A  84      16.966  22.927  -3.676  1.00  0.00
ATOM    316  CA  VAL A  84      17.677  22.690  -2.415  1.00  0.00
ATOM    317  C   VAL A  84      18.379  21.321  -2.421  1.00  0.00
ATOM    318  O   VAL A  84      19.609  21.250  -2.392  1.00  0.00
ATOM    319  CB  VAL A  84      16.701  22.799  -1.230  1.00  0.00
ATOM    320  CG1 VAL A  84      17.331  23.643  -0.105  1.00  0.00
ATOM    321  CG2 VAL A  84      15.387  23.458  -1.694  1.00  0.00
ATOM    322  N   LEU A  85      17.564  20.269  -2.453  1.00  0.00
ATOM    323  CA  LEU A  85      18.102  18.907  -2.459  1.00  0.00
ATOM    324  C   LEU A  85      18.255  18.327  -3.880  1.00  0.00
ATOM    325  O   LEU A  85      17.560  18.702  -4.814  1.00  0.00
ATOM    326  CB  LEU A  85      17.219  17.954  -1.635  1.00  0.00
ATOM    327  CG  LEU A  85      17.197  18.352  -0.150  1.00  0.00
ATOM    328  CD1 LEU A  85      15.913  17.808   0.508  1.00  0.00
ATOM    329  CD2 LEU A  85      18.430  17.775   0.572  1.00  0.00
ATOM    330  N   SER A 119       3.295  10.616 -17.769  1.00  0.00
ATOM    331  CA  SER A 119       2.044  10.325 -18.479  1.00  0.00
ATOM    332  C   SER A 119       2.037   8.862 -18.956  1.00  0.00
ATOM    333  O   SER A 119       1.112   8.435 -19.647  1.00  0.00
ATOM    334  CB  SER A 119       1.887  11.289 -19.669  1.00  0.00
ATOM    335  OG  SER A 119       0.520  11.275 -20.083  1.00  0.00
ATOM    336  N   THR A 120       3.078   8.145 -18.538  1.00  0.00
ATOM    337  CA  THR A 120       3.159   6.712 -18.867  1.00  0.00
ATOM    338  C   THR A 120       2.146   5.964 -17.969  1.00  0.00
ATOM    339  O   THR A 120       1.699   4.869 -18.294  1.00  0.00
ATOM    340  CB  THR A 120       4.566   6.157 -18.582  1.00  0.00
ATOM    341  OG1 THR A 120       5.529   7.017 -19.189  1.00  0.00
ATOM    342  CG2 THR A 120       4.703   4.747 -19.185  1.00  0.00
ATOM    343  N   HIS A 121       1.846   6.645 -16.869  1.00  0.00
ATOM    344  CA  HIS A 121       0.918   6.105 -15.875  1.00  0.00
ATOM    345  C   HIS A 121       1.442   4.767 -15.323  1.00  0.00
ATOM    346  O   HIS A 121       0.756   3.748 -15.379  1.00  0.00
ATOM    347  CB  HIS A 121      -0.495   5.964 -16.447  1.00  0.00
ATOM    348  CG  HIS A 121      -0.494   5.685 -17.917  1.00  0.00
ATOM    349  ND1 HIS A 121      -0.321   6.683 -18.854  1.00  0.00
ATOM    350  CD2 HIS A 121      -0.640   4.480 -18.561  1.00  0.00
ATOM    351  CE1 HIS A 121      -0.381   6.065 -20.032  1.00  0.00
ATOM    352  NE2 HIS A 121      -0.566   4.753 -19.902  1.00  0.00
ATOM    353  N   GLN A 122       2.666   4.834 -14.806  1.00  0.00
ATOM    354  CA  GLN A 122       3.266   3.648 -14.176  1.00  0.00
ATOM    355  C   GLN A 122       3.436   3.941 -12.666  1.00  0.00
ATOM    356  O   GLN A 122       2.863   3.264 -11.820  1.00  0.00
ATOM    357  CB  GLN A 122       4.657   3.353 -14.769  1.00  0.00
ATOM    358  CG  GLN A 122       4.824   4.055 -16.125  1.00  0.00
ATOM    359  CD  GLN A 122       6.135   3.627 -16.808  1.00  0.00
ATOM    360  OE1 GLN A 122       6.115   2.880 -17.786  1.00  0.00
ATOM    361  NE2 GLN A 122       7.233   4.163 -16.283  1.00  0.00
ATOM    362  N   SER A 160      22.457   4.459  29.637  1.00  0.00
ATOM    363  CA  SER A 160      23.105   3.397  30.410  1.00  0.00
ATOM    364  C   SER A 160      22.168   2.204  30.677  1.00  0.00
ATOM    365  O   SER A 160      20.957   2.297  30.490  1.00  0.00
ATOM    366  CB  SER A 160      23.647   3.947  31.742  1.00  0.00
ATOM    367  OG  SER A 160      24.283   2.867  32.434  1.00  0.00
ATOM    368  N   SER A 161      22.813   1.134  31.113  1.00  0.00
ATOM    369  CA  SER A 161      22.196  -0.149  31.424  1.00  0.00
ATOM    370  C   SER A 161      20.890  -0.031  32.222  1.00  0.00
ATOM    371  O   SER A 161      19.848  -0.546  31.813  1.00  0.00
ATOM    372  CB  SER A 161      23.200  -1.025  32.202  1.00  0.00
ATOM    373  OG  SER A 161      23.770  -1.973  31.299  1.00  0.00
ATOM    374  N   ASN A 162      20.999   0.630  33.372  1.00  0.00
ATOM    375  CA  ASN A 162      19.809   0.782  34.233  1.00  0.00
ATOM    376  C   ASN A 162      18.772   1.623  33.456  1.00  0.00
ATOM    377  O   ASN A 162      17.625   1.231  33.270  1.00  0.00
ATOM    378  CB  ASN A 162      20.217   1.547  35.510  1.00  0.00
ATOM    379  CG  ASN A 162      19.628   2.970  35.475  1.00  0.00
ATOM    380  OD1 ASN A 162      18.467   3.200  35.803  1.00  0.00
ATOM    381  ND2 ASN A 162      20.512   3.891  35.097  1.00  0.00
ATOM    382  N   GLY A 163      19.282   2.769  33.024  1.00  0.00
ATOM    383  CA  GLY A 163      18.460   3.724  32.265  1.00  0.00
ATOM    384  C   GLY A 163      18.942   5.136  32.661  1.00  0.00
ATOM    385  O   GLY A 163      18.172   5.976  33.116  1.00  0.00
ATOM    386  N   SER A 164      20.255   5.297  32.510  1.00  0.00
ATOM    387  CA  SER A 164      20.861   6.589  32.854  1.00  0.00
ATOM    388  C   SER A 164      21.449   7.233  31.595  1.00  0.00
ATOM    389  O   SER A 164      22.641   7.201  31.315  1.00  0.00
ATOM    390  CB  SER A 164      21.799   6.473  34.056  1.00  0.00
ATOM    391  OG  SER A 164      20.999   5.963  35.135  1.00  0.00
ATOM    392  N   PRO A 165      20.488   7.782  30.848  1.00  0.00
ATOM    393  CA  PRO A 165      20.825   8.443  29.582  1.00  0.00
ATOM    394  C   PRO A 165      22.007   9.406  29.835  1.00  0.00
ATOM    395  O   PRO A 165      22.111   9.990  30.913  1.00  0.00
ATOM    396  CB  PRO A 165      19.576   9.269  29.227  1.00  0.00
ATOM    397  CG  PRO A 165      18.424   8.717  30.078  1.00  0.00
ATOM    398  CD  PRO A 165      19.038   7.727  31.080  1.00  0.00
ATOM    399  N   HIS A 180      14.589   8.543  -4.645  1.00  0.00
ATOM    400  CA  HIS A 180      14.531   9.346  -5.872  1.00  0.00
ATOM    401  C   HIS A 180      13.292  10.264  -5.843  1.00  0.00
ATOM    402  O   HIS A 180      12.158   9.792  -5.810  1.00  0.00
ATOM    403  CB  HIS A 180      14.501   8.473  -7.133  1.00  0.00
ATOM    404  CG  HIS A 180      13.385   8.833  -8.064  1.00  0.00
ATOM    405  ND1 HIS A 180      12.419   9.764  -7.746  1.00  0.00
ATOM    406  CD2 HIS A 180      13.143   8.354  -9.331  1.00  0.00
ATOM    407  CE1 HIS A 180      11.614   9.815  -8.805  1.00  0.00
ATOM    408  NE2 HIS A 180      12.012   8.992  -9.772  1.00  0.00
ATOM    409  N   ILE A 181      13.595  11.556  -5.856  1.00  0.00
ATOM    410  CA  ILE A 181      12.545  12.583  -5.826  1.00  0.00
ATOM    411  C   ILE A 181      12.731  13.553  -7.011  1.00  0.00
ATOM    412  O   ILE A 181      12.533  14.758  -6.870  1.00  0.00
ATOM    413  CB  ILE A 181      12.654  13.342  -4.484  1.00  0.00
ATOM    414  CG1 ILE A 181      14.138  13.671  -4.217  1.00  0.00
ATOM    415  CG2 ILE A 181      12.135  12.428  -3.353  1.00  0.00
ATOM    416  CD1 ILE A 181      14.274  14.459  -2.901  1.00  0.00
ATOM    417  N   TRP A 182      13.105  12.955  -8.135  1.00  0.00
ATOM    418  CA  TRP A 182      13.321  13.693  -9.386  1.00  0.00
ATOM    419  C   TRP A 182      12.471  13.078 -10.522  1.00  0.00
ATOM    420  O   TRP A 182      11.284  12.815 -10.363  1.00  0.00
ATOM    421  CB  TRP A 182      14.802  13.546  -9.815  1.00  0.00
ATOM    422  CG  TRP A 182      14.991  12.172 -10.395  1.00  0.00
ATOM    423  CD1 TRP A 182      14.772  11.787 -11.658  1.00  0.00
ATOM    424  CD2 TRP A 182      15.459  11.031  -9.670  1.00  0.00
ATOM    425  NE1 TRP A 182      15.045  10.439 -11.779  1.00  0.00
ATOM    426  CE2 TRP A 182      15.477   9.990 -10.605  1.00  0.00
ATOM    427  CE3 TRP A 182      15.866  10.801  -8.350  1.00  0.00
ATOM    428  CZ2 TRP A 182      15.894   8.711 -10.219  1.00  0.00
ATOM    429  CZ3 TRP A 182      16.292   9.524  -7.964  1.00  0.00
ATOM    430  CH2 TRP A 182      16.317   8.486  -8.903  1.00  0.00
ATOM    431  N   GLU A 183      13.175  12.850 -11.627  1.00  0.00
ATOM    432  CA  GLU A 183      12.578  12.213 -12.802  1.00  0.00
ATOM    433  C   GLU A 183      12.236  13.254 -13.885  1.00  0.00
ATOM    434  O   GLU A 183      11.442  14.164 -13.649  1.00  0.00
ATOM    435  CB  GLU A 183      11.334  11.400 -12.405  1.00  0.00
ATOM    436  CG  GLU A 183      10.774  10.675 -13.642  1.00  0.00
ATOM    437  CD  GLU A 183       9.868   9.508 -13.210  1.00  0.00
ATOM    438  OE1 GLU A 183       8.733   9.824 -12.763  1.00  0.00
ATOM    439  OE2 GLU A 183      10.355   8.354 -13.345  1.00  0.00
ATOM    440  N   SER A 184      12.852  13.046 -15.041  1.00  0.00
ATOM    441  CA  SER A 184      12.656  13.907 -16.212  1.00  0.00
ATOM    442  C   SER A 184      11.157  14.176 -16.446  1.00  0.00
ATOM    443  O   SER A 184      10.712  15.316 -16.555  1.00  0.00
ATOM    444  CB  SER A 184      13.226  13.202 -17.464  1.00  0.00
ATOM    445  OG  SER A 184      14.637  13.423 -17.493  1.00  0.00
ATOM    446  N   SER A 185      10.437  13.063 -16.559  1.00  0.00
ATOM    447  CA  SER A 185       8.989  13.149 -16.798  1.00  0.00
ATOM    448  C   SER A 185       8.251  13.433 -15.472  1.00  0.00
ATOM    449  O   SER A 185       7.071  13.112 -15.337  1.00  0.00
ATOM    450  CB  SER A 185       8.492  11.830 -17.421  1.00  0.00
ATOM    451  OG  SER A 185       9.590  10.912 -17.431  1.00  0.00
ATOM    452  N   ALA A 186       8.997  14.026 -14.550  1.00  0.00
ATOM    453  CA  ALA A 186       8.520  14.341 -13.205  1.00  0.00
ATOM    454  C   ALA A 186       7.580  15.558 -13.159  1.00  0.00
ATOM    455  O   ALA A 186       7.989  16.696 -13.387  1.00  0.00
ATOM    456  CB  ALA A 186       9.714  14.592 -12.262  1.00  0.00
ATOM    457  N   ALA A 187       6.321  15.246 -12.870  1.00  0.00
ATOM    458  CA  ALA A 187       5.276  16.273 -12.766  1.00  0.00
ATOM    459  C   ALA A 187       4.426  15.979 -11.510  1.00  0.00
ATOM    460  O   ALA A 187       3.310  16.469 -11.358  1.00  0.00
ATOM    461  CB  ALA A 187       4.402  16.284 -14.030  1.00  0.00
ATOM    462  N   THR A 188       5.038  15.183 -10.641  1.00  0.00
ATOM    463  CA  THR A 188       4.468  14.811  -9.354  1.00  0.00
ATOM    464  C   THR A 188       5.373  13.847  -8.563  1.00  0.00
ATOM    465  O   THR A 188       5.675  12.743  -9.013  1.00  0.00
ATOM    466  CB  THR A 188       3.009  14.346  -9.394  1.00  0.00
ATOM    467  OG1 THR A 188       2.803  13.493  -8.256  1.00  0.00
ATOM    468  CG2 THR A 188       2.718  13.499 -10.649  1.00  0.00
ATOM    469  N   VAL A 189       5.741  14.302  -7.366  1.00  0.00
ATOM    470  CA  VAL A 189       6.648  13.627  -6.420  1.00  0.00
ATOM    471  C   VAL A 189       6.073  13.722  -4.992  1.00  0.00
ATOM    472  O   VAL A 189       5.850  14.824  -4.488  1.00  0.00
ATOM    473  CB  VAL A 189       8.007  14.363  -6.446  1.00  0.00
ATOM    474  CG1 VAL A 189       8.007  15.454  -5.356  1.00  0.00
ATOM    475  CG2 VAL A 189       9.151  13.364  -6.194  1.00  0.00
ATOM    476  N   SER A 190       5.855  12.557  -4.387  1.00  0.00
ATOM    477  CA  SER A 190       5.246  12.539  -3.046  1.00  0.00
ATOM    478  C   SER A 190       6.005  11.618  -2.072  1.00  0.00
ATOM    479  O   SER A 190       6.472  10.546  -2.453  1.00  0.00
ATOM    480  CB  SER A 190       3.800  12.004  -3.188  1.00  0.00
ATOM    481  OG  SER A 190       3.902  10.656  -3.661  1.00  0.00
ATOM    482  N   PHE A 191       6.042  12.061  -0.816  1.00  0.00
ATOM    483  CA  PHE A 191       6.650  11.255   0.250  1.00  0.00
ATOM    484  C   PHE A 191       6.067  11.608   1.633  1.00  0.00
ATOM    485  O   PHE A 191       5.886  12.782   1.956  1.00  0.00
ATOM    486  CB  PHE A 191       8.179  11.444   0.256  1.00  0.00
ATOM    487  CG  PHE A 191       8.553  12.749   0.981  1.00  0.00
ATOM    488  CD1 PHE A 191       8.708  12.755   2.373  1.00  0.00
ATOM    489  CD2 PHE A 191       8.813  13.912   0.244  1.00  0.00
ATOM    490  CE1 PHE A 191       9.111  13.924   3.029  1.00  0.00
ATOM    491  CE2 PHE A 191       9.216  15.081   0.900  1.00  0.00
ATOM    492  CZ  PHE A 191       9.360  15.089   2.293  1.00  0.00
ATOM    493  N   GLU A 192       5.805  10.555   2.401  1.00  0.00
ATOM    494  CA  GLU A 192       5.250  10.689   3.753  1.00  0.00
ATOM    495  C   GLU A 192       6.070   9.857   4.762  1.00  0.00
ATOM    496  O   GLU A 192       6.288   8.663   4.552  1.00  0.00
ATOM    497  CB  GLU A 192       3.775  10.247   3.791  1.00  0.00
ATOM    498  CG  GLU A 192       3.631   8.799   3.294  1.00  0.00
ATOM    499  CD  GLU A 192       2.149   8.399   3.184  1.00  0.00
ATOM    500  OE1 GLU A 192       1.358   8.921   4.015  1.00  0.00
ATOM    501  OE2 GLU A 192       1.866   7.585   2.263  1.00  0.00
ATOM    502  N   ALA A 193       6.507  10.536   5.817  1.00  0.00
ATOM    503  CA  ALA A 193       7.270   9.888   6.895  1.00  0.00
ATOM    504  C   ALA A 193       6.569  10.103   8.256  1.00  0.00
ATOM    505  O   ALA A 193       6.102  11.208   8.535  1.00  0.00
ATOM    506  CB  ALA A 193       8.688  10.489   6.953  1.00  0.00
ATOM    507  N   THR A 194       6.478   9.020   9.019  1.00  0.00
ATOM    508  CA  THR A 194       5.795   9.027  10.326  1.00  0.00
ATOM    509  C   THR A 194       6.467   8.019  11.284  1.00  0.00
ATOM    510  O   THR A 194       6.383   6.809  11.050  1.00  0.00
ATOM    511  CB  THR A 194       4.334   8.574  10.096  1.00  0.00
ATOM    512  OG1 THR A 194       3.573   8.892  11.263  1.00  0.00
ATOM    513  CG2 THR A 194       4.294   7.043   9.922  1.00  0.00
ATOM    514  N   PHE A 195       7.122   8.520  12.331  1.00  0.00
ATOM    515  CA  PHE A 195       7.744   7.607  13.307  1.00  0.00
ATOM    516  C   PHE A 195       7.291   7.936  14.746  1.00  0.00
ATOM    517  O   PHE A 195       6.823   9.038  15.029  1.00  0.00
ATOM    518  CB  PHE A 195       9.287   7.703  13.242  1.00  0.00
ATOM    519  CG  PHE A 195       9.676   9.136  13.661  1.00  0.00
ATOM    520  CD1 PHE A 195       9.605   9.506  15.009  1.00  0.00
ATOM    521  CD2 PHE A 195      10.149  10.038  12.703  1.00  0.00
ATOM    522  CE1 PHE A 195      10.007  10.789  15.400  1.00  0.00
ATOM    523  CE2 PHE A 195      10.551  11.321  13.095  1.00  0.00
ATOM    524  CZ  PHE A 195      10.474  11.696  14.441  1.00  0.00
ATOM    525  N   ALA A 196       7.459   6.939  15.609  1.00  0.00
ATOM    526  CA  ALA A 196       7.057   7.054  17.017  1.00  0.00
ATOM    527  C   ALA A 196       8.229   7.550  17.885  1.00  0.00
ATOM    528  O   ALA A 196       9.393   7.364  17.531  1.00  0.00
ATOM    529  CB  ALA A 196       6.602   5.666  17.518  1.00  0.00
ATOM    530  N   PHE A 197       7.865   8.162  19.012  1.00  0.00
ATOM    531  CA  PHE A 197       8.880   8.658  19.937  1.00  0.00
ATOM    532  C   PHE A 197       8.463   8.589  21.416  1.00  0.00
ATOM    533  O   PHE A 197       7.364   8.985  21.792  1.00  0.00
ATOM    534  CB  PHE A 197       9.370  10.073  19.614  1.00  0.00
ATOM    535  CG  PHE A 197       8.248  11.120  19.544  1.00  0.00
ATOM    536  CD1 PHE A 197       7.843  11.602  18.291  1.00  0.00
ATOM    537  CD2 PHE A 197       7.690  11.664  20.708  1.00  0.00
ATOM    538  CE1 PHE A 197       6.874  12.606  18.204  1.00  0.00
ATOM    539  CE2 PHE A 197       6.719  12.668  20.620  1.00  0.00
ATOM    540  CZ  PHE A 197       6.306  13.139  19.367  1.00  0.00
ATOM    541  N   LEU A 198       9.440   8.138  22.194  1.00  0.00
ATOM    542  CA  LEU A 198       9.257   8.034  23.655  1.00  0.00
ATOM    543  C   LEU A 198      10.329   8.914  24.325  1.00  0.00
ATOM    544  O   LEU A 198      11.497   8.523  24.382  1.00  0.00
ATOM    545  CB  LEU A 198       9.416   6.547  24.026  1.00  0.00
ATOM    546  CG  LEU A 198       9.587   6.348  25.541  1.00  0.00
ATOM    547  CD1 LEU A 198       8.345   5.637  26.115  1.00  0.00
ATOM    548  CD2 LEU A 198      10.834   5.472  25.788  1.00  0.00
ATOM    549  N   ILE A 199       9.933  10.122  24.737  1.00  0.00
ATOM    550  CA  ILE A 199      10.905  11.018  25.360  1.00  0.00
ATOM    551  C   ILE A 199      10.718  11.198  26.869  1.00  0.00
ATOM    552  O   ILE A 199       9.847  11.913  27.365  1.00  0.00
ATOM    553  CB  ILE A 199      11.214  12.320  24.627  1.00  0.00
ATOM    554  CG1 ILE A 199      10.628  12.300  23.203  1.00  0.00
ATOM    555  CG2 ILE A 199      12.744  12.511  24.568  1.00  0.00
ATOM    556  CD1 ILE A 199      10.990  13.610  22.477  1.00  0.00
ATOM    557  N   LYS A 200      11.582  10.481  27.588  1.00  0.00
ATOM    558  CA  LYS A 200      11.579  10.550  29.055  1.00  0.00
ATOM    559  C   LYS A 200      12.338  11.803  29.534  1.00  0.00
ATOM    560  O   LYS A 200      12.143  12.902  29.017  1.00  0.00
ATOM    561  CB  LYS A 200      12.260   9.293  29.633  1.00  0.00
ATOM    562  CG  LYS A 200      11.186   8.409  30.296  1.00  0.00
ATOM    563  CD  LYS A 200      11.818   7.587  31.435  1.00  0.00
ATOM    564  CE  LYS A 200      10.795   6.553  31.943  1.00  0.00
ATOM    565  NZ  LYS A 200      11.370   5.796  33.064  1.00  0.00
ATOM    566  N   SER A 201      13.209  11.579  30.518  1.00  0.00
ATOM    567  CA  SER A 201      14.027  12.689  31.020  1.00  0.00
ATOM    568  C   SER A 201      13.752  12.990  32.504  1.00  0.00
ATOM    569  O   SER A 201      12.685  13.467  32.878  1.00  0.00
ATOM    570  CB  SER A 201      13.783  13.955  30.178  1.00  0.00
ATOM    571  OG  SER A 201      14.258  15.076  30.930  1.00  0.00
ATOM    572  N   PRO A 202      14.792  12.708  33.290  1.00  0.00
ATOM    573  CA  PRO A 202      14.741  12.976  34.731  1.00  0.00
ATOM    574  C   PRO A 202      14.665  14.498  34.982  1.00  0.00
ATOM    575  O   PRO A 202      13.711  14.990  35.579  1.00  0.00
ATOM    576  CB  PRO A 202      16.052  12.429  35.316  1.00  0.00
ATOM    577  CG  PRO A 202      16.873  11.863  34.151  1.00  0.00
ATOM    578  CD  PRO A 202      16.037  12.044  32.879  1.00  0.00
ATOM    579  N   ASP A 203      15.694  15.171  34.483  1.00  0.00
ATOM    580  CA  ASP A 203      15.795  16.630  34.584  1.00  0.00
ATOM    581  C   ASP A 203      14.538  17.315  34.014  1.00  0.00
ATOM    582  O   ASP A 203      13.976  16.868  33.015  1.00  0.00
ATOM    583  CB  ASP A 203      17.039  17.121  33.818  1.00  0.00
ATOM    584  CG  ASP A 203      18.279  16.309  34.232  1.00  0.00
ATOM    585  OD1 ASP A 203      19.323  16.516  33.555  1.00  0.00
ATOM    586  OD2 ASP A 203      18.139  15.523  35.207  1.00  0.00
ATOM    587  N   SER A 204      14.138  18.374  34.709  1.00  0.00
ATOM    588  CA  SER A 204      12.935  19.125  34.332  1.00  0.00
ATOM    589  C   SER A 204      13.205  20.027  33.111  1.00  0.00
ATOM    590  O   SER A 204      12.316  20.740  32.647  1.00  0.00
ATOM    591  CB  SER A 204      12.473  20.002  35.513  1.00  0.00
ATOM    592  OG  SER A 204      13.626  20.321  36.296  1.00  0.00
ATOM    593  N   HIS A 205      14.441  19.942  32.633  1.00  0.00
ATOM    594  CA  HIS A 205      14.849  20.708  31.446  1.00  0.00
ATOM    595  C   HIS A 205      15.526  19.726  30.462  1.00  0.00
ATOM    596  O   HIS A 205      16.741  19.712  30.307  1.00  0.00
ATOM    597  CB  HIS A 205      15.835  21.825  31.819  1.00  0.00
ATOM    598  CG  HIS A 205      15.165  22.971  32.510  1.00  0.00
ATOM    599  ND1 HIS A 205      13.885  23.377  32.195  1.00  0.00
ATOM    600  CD2 HIS A 205      15.650  23.760  33.524  1.00  0.00
ATOM    601  CE1 HIS A 205      13.632  24.402  33.006  1.00  0.00
ATOM    602  NE2 HIS A 205      14.657  24.660  33.815  1.00  0.00
ATOM    603  N   PRO A 206      14.647  18.926  29.862  1.00  0.00
ATOM    604  CA  PRO A 206      15.078  17.905  28.907  1.00  0.00
ATOM    605  C   PRO A 206      15.859  18.532  27.739  1.00  0.00
ATOM    606  O   PRO A 206      15.738  19.719  27.447  1.00  0.00
ATOM    607  CB  PRO A 206      13.807  17.216  28.395  1.00  0.00
ATOM    608  CG  PRO A 206      12.617  17.904  29.075  1.00  0.00
ATOM    609  CD  PRO A 206      13.187  18.952  30.039  1.00  0.00
ATOM    610  N   ALA A 207      16.662  17.670  27.123  1.00  0.00
ATOM    611  CA  ALA A 207      17.491  18.104  25.988  1.00  0.00
ATOM    612  C   ALA A 207      18.086  16.862  25.294  1.00  0.00
ATOM    613  O   ALA A 207      18.281  15.825  25.926  1.00  0.00
ATOM    614  CB  ALA A 207      18.633  18.999  26.513  1.00  0.00
ATOM    615  N   ASP A 208      18.340  17.032  24.002  1.00  0.00
ATOM    616  CA  ASP A 208      18.241  18.361  23.389  1.00  0.00
ATOM    617  C   ASP A 208      17.195  18.459  22.270  1.00  0.00
ATOM    618  O   ASP A 208      16.927  19.557  21.772  1.00  0.00
ATOM    619  CB  ASP A 208      19.630  18.656  22.773  1.00  0.00
ATOM    620  CG  ASP A 208      20.229  19.965  23.304  1.00  0.00
ATOM    621  OD1 ASP A 208      20.947  19.877  24.336  1.00  0.00
ATOM    622  OD2 ASP A 208      19.958  21.005  22.643  1.00  0.00
ATOM    623  N   GLY A 209      16.669  17.307  21.863  1.00  0.00
ATOM    624  CA  GLY A 209      15.682  17.329  20.771  1.00  0.00
ATOM    625  C   GLY A 209      15.834  16.102  19.850  1.00  0.00
ATOM    626  O   GLY A 209      16.703  15.259  20.063  1.00  0.00
ATOM    627  N   ILE A 210      14.940  16.059  18.872  1.00  0.00
ATOM    628  CA  ILE A 210      14.894  14.990  17.865  1.00  0.00
ATOM    629  C   ILE A 210      14.403  15.597  16.536  1.00  0.00
ATOM    630  O   ILE A 210      13.849  16.702  16.543  1.00  0.00
ATOM    631  CB  ILE A 210      14.020  13.830  18.367  1.00  0.00
ATOM    632  CG1 ILE A 210      14.478  13.423  19.784  1.00  0.00
ATOM    633  CG2 ILE A 210      14.147  12.614  17.429  1.00  0.00
ATOM    634  CD1 ILE A 210      13.521  12.376  20.380  1.00  0.00
ATOM    635  N   ALA A 211      14.687  14.919  15.426  1.00  0.00
ATOM    636  CA  ALA A 211      14.325  15.462  14.107  1.00  0.00
ATOM    637  C   ALA A 211      14.067  14.356  13.059  1.00  0.00
ATOM    638  O   ALA A 211      13.681  13.241  13.405  1.00  0.00
ATOM    639  CB  ALA A 211      15.473  16.367  13.610  1.00  0.00
ATOM    640  N   PHE A 212      14.274  14.754  11.817  1.00  0.00
ATOM    641  CA  PHE A 212      14.163  13.954  10.602  1.00  0.00
ATOM    642  C   PHE A 212      14.783  14.768   9.447  1.00  0.00
ATOM    643  O   PHE A 212      14.603  15.983   9.365  1.00  0.00
ATOM    644  CB  PHE A 212      12.721  13.612  10.203  1.00  0.00
ATOM    645  CG  PHE A 212      12.648  13.115   8.745  1.00  0.00
ATOM    646  CD1 PHE A 212      13.482  12.084   8.297  1.00  0.00
ATOM    647  CD2 PHE A 212      11.784  13.745   7.840  1.00  0.00
ATOM    648  CE1 PHE A 212      13.448  11.681   6.955  1.00  0.00
ATOM    649  CE2 PHE A 212      11.749  13.345   6.499  1.00  0.00
ATOM    650  CZ  PHE A 212      12.579  12.308   6.054  1.00  0.00
ATOM    651  N   PHE A 213      15.515  14.057   8.588  1.00  0.00
ATOM    652  CA  PHE A 213      16.148  14.818   7.496  1.00  0.00
ATOM    653  C   PHE A 213      16.594  13.900   6.339  1.00  0.00
ATOM    654  O   PHE A 213      16.723  12.691   6.475  1.00  0.00
ATOM    655  CB  PHE A 213      17.431  15.477   8.072  1.00  0.00
ATOM    656  CG  PHE A 213      18.280  14.330   8.663  1.00  0.00
ATOM    657  CD1 PHE A 213      18.693  14.376   9.998  1.00  0.00
ATOM    658  CD2 PHE A 213      18.684  13.276   7.834  1.00  0.00
ATOM    659  CE1 PHE A 213      19.512  13.361  10.508  1.00  0.00
ATOM    660  CE2 PHE A 213      19.503  12.261   8.345  1.00  0.00
ATOM    661  CZ  PHE A 213      19.912  12.303   9.683  1.00  0.00
ATOM    662  N   ILE A 214      16.868  14.624   5.267  1.00  0.00
ATOM    663  CA  ILE A 214      17.463  14.078   4.043  1.00  0.00
ATOM    664  C   ILE A 214      18.883  14.689   3.996  1.00  0.00
ATOM    665  O   ILE A 214      19.195  15.583   4.784  1.00  0.00
ATOM    666  CB  ILE A 214      16.644  14.565   2.829  1.00  0.00
ATOM    667  CG1 ILE A 214      15.602  15.602   3.298  1.00  0.00
ATOM    668  CG2 ILE A 214      15.921  13.369   2.181  1.00  0.00
ATOM    669  CD1 ILE A 214      14.221  14.931   3.425  1.00  0.00
ATOM    670  N   SER A 215      19.694  14.162   3.088  1.00  0.00
ATOM    671  CA  SER A 215      21.068  14.691   3.006  1.00  0.00
ATOM    672  C   SER A 215      21.824  13.930   1.900  1.00  0.00
ATOM    673  O   SER A 215      21.263  13.077   1.218  1.00  0.00
ATOM    674  CB  SER A 215      21.778  14.487   4.359  1.00  0.00
ATOM    675  OG  SER A 215      21.859  13.082   4.610  1.00  0.00
ATOM    676  N   ASN A 216      23.095  14.296   1.800  1.00  0.00
ATOM    677  CA  ASN A 216      23.976  13.649   0.816  1.00  0.00
ATOM    678  C   ASN A 216      23.966  12.126   1.053  1.00  0.00
ATOM    679  O   ASN A 216      23.295  11.628   1.954  1.00  0.00
ATOM    680  CB  ASN A 216      25.406  14.197   1.021  1.00  0.00
ATOM    681  CG  ASN A 216      25.361  15.349   2.043  1.00  0.00
ATOM    682  OD1 ASN A 216      24.493  15.397   2.913  1.00  0.00
ATOM    683  ND2 ASN A 216      26.350  16.227   1.906  1.00  0.00
ATOM    684  N   ILE A 217      24.746  11.454   0.213  1.00  0.00
ATOM    685  CA  ILE A 217      24.881   9.992   0.353  1.00  0.00
ATOM    686  C   ILE A 217      26.135   9.738   1.218  1.00  0.00
ATOM    687  O   ILE A 217      26.145   8.865   2.080  1.00  0.00
ATOM    688  CB  ILE A 217      25.032   9.355  -1.039  1.00  0.00
ATOM    689  CG1 ILE A 217      23.830   9.748  -1.921  1.00  0.00
ATOM    690  CG2 ILE A 217      25.118   7.822  -0.922  1.00  0.00
ATOM    691  CD1 ILE A 217      23.946   9.078  -3.302  1.00  0.00
ATOM    692  N   ASP A 218      27.132  10.574   0.946  1.00  0.00
ATOM    693  CA  ASP A 218      28.386  10.533   1.711  1.00  0.00
ATOM    694  C   ASP A 218      28.255  11.467   2.934  1.00  0.00
ATOM    695  O   ASP A 218      29.227  12.080   3.369  1.00  0.00
ATOM    696  CB  ASP A 218      29.567  10.997   0.841  1.00  0.00
ATOM    697  CG  ASP A 218      29.085  11.425  -0.555  1.00  0.00
ATOM    698  OD1 ASP A 218      29.563  10.778  -1.526  1.00  0.00
ATOM    699  OD2 ASP A 218      28.267  12.383  -0.597  1.00  0.00
ATOM    700  N   SER A 219      27.022  11.523   3.422  1.00  0.00
ATOM    701  CA  SER A 219      26.705  12.349   4.592  1.00  0.00
ATOM    702  C   SER A 219      27.376  11.770   5.852  1.00  0.00
ATOM    703  O   SER A 219      27.372  10.562   6.075  1.00  0.00
ATOM    704  CB  SER A 219      25.179  12.413   4.791  1.00  0.00
ATOM    705  OG  SER A 219      24.892  13.507   5.667  1.00  0.00
ATOM    706  N   SER A 220      27.927  12.696   6.628  1.00  0.00
ATOM    707  CA  SER A 220      28.604  12.334   7.880  1.00  0.00
ATOM    708  C   SER A 220      28.164  13.304   8.996  1.00  0.00
ATOM    709  O   SER A 220      27.766  14.435   8.727  1.00  0.00
ATOM    710  CB  SER A 220      30.131  12.438   7.693  1.00  0.00
ATOM    711  OG  SER A 220      30.670  11.114   7.692  1.00  0.00
ATOM    712  N   ILE A 221      28.266  12.788  10.215  1.00  0.00
ATOM    713  CA  ILE A 221      27.862  13.555  11.396  1.00  0.00
ATOM    714  C   ILE A 221      28.688  14.849  11.524  1.00  0.00
ATOM    715  O   ILE A 221      29.884  14.879  11.247  1.00  0.00
ATOM    716  CB  ILE A 221      28.075  12.719  12.677  1.00  0.00
ATOM    717  CG1 ILE A 221      26.718  12.447  13.352  1.00  0.00
ATOM    718  CG2 ILE A 221      28.987  13.505  13.642  1.00  0.00
ATOM    719  CD1 ILE A 221      25.686  12.015  12.293  1.00  0.00
ATOM    720  N   PRO A 222      27.983  15.874  12.000  1.00  0.00
ATOM    721  CA  PRO A 222      28.663  17.149  12.282  1.00  0.00
ATOM    722  C   PRO A 222      29.699  16.865  13.392  1.00  0.00
ATOM    723  O   PRO A 222      29.607  15.839  14.069  1.00  0.00
ATOM    724  CB  PRO A 222      27.575  18.102  12.794  1.00  0.00
ATOM    725  CG  PRO A 222      26.236  17.357  12.715  1.00  0.00
ATOM    726  CD  PRO A 222      26.537  15.931  12.238  1.00  0.00
ATOM    727  N   SER A 223      30.673  17.761  13.505  1.00  0.00
ATOM    728  CA  SER A 223      31.765  17.530  14.465  1.00  0.00
ATOM    729  C   SER A 223      31.364  18.032  15.865  1.00  0.00
ATOM    730  O   SER A 223      31.517  17.328  16.862  1.00  0.00
ATOM    731  CB  SER A 223      33.035  18.273  14.005  1.00  0.00
ATOM    732  OG  SER A 223      33.500  17.655  12.803  1.00  0.00
ATOM    733  N   GLY A 224      30.867  19.263  15.859  1.00  0.00
ATOM    734  CA  GLY A 224      30.428  19.900  17.109  1.00  0.00
ATOM    735  C   GLY A 224      28.908  20.153  17.027  1.00  0.00
ATOM    736  O   GLY A 224      28.406  21.157  17.521  1.00  0.00
ATOM    737  N   SER A 225      28.260  19.189  16.383  1.00  0.00
ATOM    738  CA  SER A 225      26.809  19.266  16.167  1.00  0.00
ATOM    739  C   SER A 225      26.089  18.621  17.368  1.00  0.00
ATOM    740  O   SER A 225      25.138  17.862  17.208  1.00  0.00
ATOM    741  CB  SER A 225      26.439  18.524  14.869  1.00  0.00
ATOM    742  OG  SER A 225      27.224  17.330  14.806  1.00  0.00
ATOM    743  N   THR A 226      26.619  18.966  18.537  1.00  0.00
ATOM    744  CA  THR A 226      26.078  18.424  19.791  1.00  0.00
ATOM    745  C   THR A 226      25.144  19.465  20.442  1.00  0.00
ATOM    746  O   THR A 226      25.466  20.651  20.494  1.00  0.00
ATOM    747  CB  THR A 226      27.243  18.101  20.749  1.00  0.00
ATOM    748  OG1 THR A 226      28.447  18.093  19.974  1.00  0.00
ATOM    749  CG2 THR A 226      27.063  16.691  21.344  1.00  0.00
ATOM    750  N   GLY A 227      24.022  18.948  20.926  1.00  0.00
ATOM    751  CA  GLY A 227      23.028  19.777  21.615  1.00  0.00
ATOM    752  C   GLY A 227      22.040  20.417  20.625  1.00  0.00
ATOM    753  O   GLY A 227      21.221  19.737  20.009  1.00  0.00
ATOM    754  N   ARG A 228      22.171  21.735  20.520  1.00  0.00
ATOM    755  CA  ARG A 228      21.282  22.507  19.633  1.00  0.00
ATOM    756  C   ARG A 228      21.612  22.144  18.171  1.00  0.00
ATOM    757  O   ARG A 228      20.884  21.410  17.510  1.00  0.00
ATOM    758  CB  ARG A 228      21.585  24.009  19.841  1.00  0.00
ATOM    759  CG  ARG A 228      23.108  24.184  20.010  1.00  0.00
ATOM    760  CD  ARG A 228      23.416  25.618  20.478  1.00  0.00
ATOM    761  NE  ARG A 228      23.496  25.658  21.947  1.00  0.00
ATOM    762  CZ  ARG A 228      23.470  26.834  22.568  1.00  0.00
ATOM    763  NH1 ARG A 228      23.444  27.956  21.853  1.00  0.00
ATOM    764  NH2 ARG A 228      23.463  26.888  23.896  1.00  0.00
ATOM    765  N   LEU A 229      22.754  22.681  17.746  1.00  0.00
ATOM    766  CA  LEU A 229      23.236  22.352  16.393  1.00  0.00
ATOM    767  C   LEU A 229      22.364  21.230  15.807  1.00  0.00
ATOM    768  O   LEU A 229      21.786  21.380  14.729  1.00  0.00
ATOM    769  CB  LEU A 229      24.724  21.971  16.453  1.00  0.00
ATOM    770  CG  LEU A 229      25.550  23.202  16.875  1.00  0.00
ATOM    771  CD1 LEU A 229      25.471  23.411  18.397  1.00  0.00
ATOM    772  CD2 LEU A 229      27.016  23.038  16.435  1.00  0.00
ATOM    773  N   LEU A 230      22.232  20.157  16.584  1.00  0.00
ATOM    774  CA  LEU A 230      21.302  19.090  16.219  1.00  0.00
ATOM    775  C   LEU A 230      21.946  17.826  15.643  1.00  0.00
ATOM    776  O   LEU A 230      21.254  16.820  15.442  1.00  0.00
ATOM    777  CB  LEU A 230      20.210  19.614  15.268  1.00  0.00
ATOM    778  CG  LEU A 230      18.830  19.472  15.941  1.00  0.00
ATOM    779  CD1 LEU A 230      18.212  18.105  15.593  1.00  0.00
ATOM    780  CD2 LEU A 230      18.985  19.607  17.468  1.00  0.00
ATOM    781  N   GLY A 231      23.242  17.894  15.351  1.00  0.00
ATOM    782  CA  GLY A 231      23.919  16.723  14.773  1.00  0.00
ATOM    783  C   GLY A 231      23.578  16.543  13.283  1.00  0.00
ATOM    784  O   GLY A 231      23.706  15.448  12.734  1.00  0.00
ATOM    785  N   LEU A 232      23.158  17.649  12.683  1.00  0.00
ATOM    786  CA  LEU A 232      22.821  17.658  11.250  1.00  0.00
ATOM    787  C   LEU A 232      23.436  18.938  10.639  1.00  0.00
ATOM    788  O   LEU A 232      23.875  18.950   9.494  1.00  0.00
ATOM    789  CB  LEU A 232      21.292  17.673  11.068  1.00  0.00
ATOM    790  CG  LEU A 232      20.628  16.920  12.236  1.00  0.00
ATOM    791  CD1 LEU A 232      19.457  17.743  12.801  1.00  0.00
ATOM    792  CD2 LEU A 232      20.133  15.541  11.764  1.00  0.00
ATOM    793  N   PHE A 233      23.455  19.953  11.497  1.00  0.00
ATOM    794  CA  PHE A 233      24.062  21.239  11.158  1.00  0.00
ATOM    795  C   PHE A 233      25.537  21.287  11.603  1.00  0.00
ATOM    796  O   PHE A 233      25.882  21.070  12.754  1.00  0.00
ATOM    797  CB  PHE A 233      23.243  22.422  11.692  1.00  0.00
ATOM    798  CG  PHE A 233      21.799  22.261  11.172  1.00  0.00
ATOM    799  CD1 PHE A 233      21.579  22.095   9.799  1.00  0.00
ATOM    800  CD2 PHE A 233      20.717  22.342  12.055  1.00  0.00
ATOM    801  CE1 PHE A 233      20.271  22.006   9.307  1.00  0.00
ATOM    802  CE2 PHE A 233      19.409  22.252  11.561  1.00  0.00
ATOM    803  CZ  PHE A 233      19.188  22.079  10.190  1.00  0.00
ATOM    804  N   PRO A 234      26.326  21.534  10.556  1.00  0.00
ATOM    805  CA  PRO A 234      27.776  21.513  10.605  1.00  0.00
ATOM    806  C   PRO A 234      28.455  22.536  11.523  1.00  0.00
ATOM    807  O   PRO A 234      29.671  22.743  11.409  1.00  0.00
ATOM    808  CB  PRO A 234      28.261  21.754   9.162  1.00  0.00
ATOM    809  CG  PRO A 234      27.030  22.137   8.331  1.00  0.00
ATOM    810  CD  PRO A 234      25.813  22.010   9.252  1.00  0.00
ATOM    811  N   ASP A 235      27.689  23.163  12.410  1.00  0.00
ATOM    812  CA  ASP A 235      28.296  24.154  13.317  1.00  0.00
ATOM    813  C   ASP A 235      27.652  25.540  13.087  1.00  0.00
ATOM    814  O   ASP A 235      26.674  25.886  13.745  1.00  0.00
ATOM    815  CB  ASP A 235      29.812  24.256  13.061  1.00  0.00
ATOM    816  CG  ASP A 235      30.134  25.481  12.186  1.00  0.00
ATOM    817  OD1 ASP A 235      29.932  25.349  10.949  1.00  0.00
ATOM    818  OD2 ASP A 235      30.579  26.498  12.786  1.00  0.00
ATOM    819  N   ALA A 236      28.258  26.244  12.148  1.00  0.00
ATOM    820  CA  ALA A 236      27.884  27.593  11.731  1.00  0.00
ATOM    821  C   ALA A 236      26.383  27.717  11.413  1.00  0.00
ATOM    822  O   ALA A 236      25.936  27.367  10.322  1.00  0.00
ATOM    823  CB  ALA A 236      28.714  27.990  10.492  1.00  0.00
ATOM    824  N   ASN A 237      25.665  28.193  12.424  1.00  0.00
ATOM    825  CA  ASN A 237      24.216  28.406  12.308  1.00  0.00
ATOM    826  C   ASN A 237      23.916  29.121  10.970  1.00  0.00
ATOM    827  O   ASN A 237      23.000  30.150  11.000  1.00  0.00
ATOM    828  CB  ASN A 237      23.731  29.315  13.456  1.00  0.00
ATOM    829  CG  ASN A 237      23.954  28.659  14.828  1.00  0.00
ATOM    830  OD1 ASN A 237      23.315  29.030  15.815  1.00  0.00
ATOM    831  ND2 ASN A 237      24.895  27.721  14.851  1.00  0.00
ATOM    832  OXT ASN A 237      24.450  28.850   9.900  1.00  0.00
TER     833      ASN A 237 
REMARK  Target:     2pel_3_53_82
ATOM    834  N   ARG A  53      15.126   9.069  -4.808  1.00  1.00
ATOM    835  CA  ARG A  53      14.949  10.033  -5.914  1.00  1.00
ATOM    836  C   ARG A  53      13.565  10.650  -5.821  1.00  1.00
ATOM    837  O   ARG A  53      12.631  10.020  -6.343  1.00  1.00
ATOM    838  CB  ARG A  53      15.142   9.264  -7.216  1.00  1.00
ATOM    839  CG  ARG A  53      15.042  10.189  -8.431  1.00  1.00
ATOM    840  CD  ARG A  53      14.112   9.488  -9.378  1.00  1.00
ATOM    841  NE  ARG A  53      14.719   9.596 -10.682  1.00  2.00
ATOM    842  CZ  ARG A  53      14.689   8.638 -11.593  1.00  2.00
ATOM    843  NH1 ARG A  53      14.129   7.464 -11.351  1.00  2.00
ATOM    844  NH2 ARG A  53      15.201   8.949 -12.799  1.00  2.00
ATOM    845  N   ILE A  54      13.404  11.818  -5.223  1.00  1.00
ATOM    846  CA  ILE A  54      12.121  12.463  -5.029  1.00  1.00
ATOM    847  C   ILE A  54      11.510  13.216  -6.205  1.00  1.00
ATOM    848  O   ILE A  54      10.282  13.378  -6.217  1.00  1.00
ATOM    849  CB  ILE A  54      12.079  13.428  -3.788  1.00  1.00
ATOM    850  CG1 ILE A  54      13.373  14.272  -3.796  1.00  1.00
ATOM    851  CG2 ILE A  54      11.803  12.737  -2.441  1.00  1.00
ATOM    852  CD1 ILE A  54      13.071  15.743  -3.363  1.00  1.00
ATOM    853  N   TRP A  55      12.329  13.677  -7.121  1.00  2.00
ATOM    854  CA  TRP A  55      11.790  14.404  -8.306  1.00  2.00
ATOM    855  C   TRP A  55      12.756  14.027  -9.437  1.00  2.00
ATOM    856  O   TRP A  55      13.945  13.779  -9.189  1.00  2.00
ATOM    857  CB  TRP A  55      11.542  15.894  -8.137  1.00  2.00
ATOM    858  CG  TRP A  55      12.740  16.746  -7.936  1.00  2.00
ATOM    859  CD1 TRP A  55      13.324  17.100  -6.744  1.00  1.00
ATOM    860  CD2 TRP A  55      13.549  17.313  -8.978  1.00  2.00
ATOM    861  NE1 TRP A  55      14.424  17.879  -6.986  1.00  2.00
ATOM    862  CE2 TRP A  55      14.591  18.014  -8.341  1.00  2.00
ATOM    863  CE3 TRP A  55      13.469  17.287 -10.372  1.00  2.00
ATOM    864  CZ2 TRP A  55      15.566  18.699  -9.054  1.00  2.00
ATOM    865  CZ3 TRP A  55      14.439  17.949 -11.092  1.00  2.00
ATOM    866  CH2 TRP A  55      15.476  18.651 -10.448  1.00  2.00
ATOM    867  N   SER A  56      12.167  13.963 -10.611  1.00  2.00
ATOM    868  CA  SER A  56      12.895  13.593 -11.829  1.00  2.00
ATOM    869  C   SER A  56      13.125  14.827 -12.688  1.00  2.00
ATOM    870  O   SER A  56      12.155  15.560 -12.826  1.00  3.00
ATOM    871  CB  SER A  56      12.096  12.595 -12.668  1.00  3.00
ATOM    872  OG  SER A  56      12.628  12.587 -14.000  1.00  3.00
ATOM    873  N   SER A  57      14.316  14.982 -13.202  1.00  3.00
ATOM    874  CA  SER A  57      14.603  16.141 -14.061  1.00  3.00
ATOM    875  C   SER A  57      14.156  15.781 -15.491  1.00  3.00
ATOM    876  O   SER A  57      13.884  16.775 -16.203  1.00  3.00
ATOM    877  CB  SER A  57      16.033  16.627 -14.031  1.00  3.00
ATOM    878  OG  SER A  57      16.873  15.702 -14.731  1.00  4.00
ATOM    879  N   ALA A  58      14.072  14.510 -15.862  1.00  3.00
ATOM    880  CA  ALA A  58      13.631  14.158 -17.241  1.00  3.00
ATOM    881  C   ALA A  58      12.211  14.648 -17.521  1.00  3.00
ATOM    882  O   ALA A  58      11.899  15.444 -18.428  1.00  4.00
ATOM    883  CB  ALA A  58      13.748  12.667 -17.479  1.00  3.00
ATOM    884  N   THR A  59      11.309  14.135 -16.718  1.00  3.00
ATOM    885  CA  THR A  59       9.872  14.449 -16.678  1.00  3.00
ATOM    886  C   THR A  59       9.828  15.551 -15.624  1.00  3.00
ATOM    887  O   THR A  59      10.938  15.721 -15.051  1.00  3.00
ATOM    888  CB  THR A  59       9.059  13.185 -16.223  1.00  3.00
ATOM    889  OG1 THR A  59       9.499  12.890 -14.841  1.00  3.00
ATOM    890  CG2 THR A  59       9.252  11.982 -17.156  1.00  3.00
ATOM    891  N   GLY A  60       8.771  16.254 -15.333  1.00  3.00
ATOM    892  CA  GLY A  60       8.984  17.273 -14.236  1.00  3.00
ATOM    893  C   GLY A  60       8.355  16.741 -12.939  1.00  3.00
ATOM    894  O   GLY A  60       8.111  17.543 -12.020  1.00  3.00
ATOM    895  N   ASN A  61       8.086  15.452 -12.850  1.00  3.00
ATOM    896  CA  ASN A  61       7.418  14.849 -11.697  1.00  2.00
ATOM    897  C   ASN A  61       8.155  14.884 -10.356  1.00  2.00
ATOM    898  O   ASN A  61       9.385  14.785 -10.237  1.00  2.00
ATOM    899  CB  ASN A  61       6.971  13.424 -12.050  1.00  3.00
ATOM    900  CG  ASN A  61       6.251  13.302 -13.383  1.00  2.00
ATOM    901  OD1 ASN A  61       6.159  12.205 -13.960  1.00  3.00
ATOM    902  ND2 ASN A  61       5.743  14.423 -13.886  1.00  2.00
ATOM    903  N   VAL A  62       7.305  15.030  -9.336  1.00  2.00
ATOM    904  CA  VAL A  62       7.623  15.066  -7.899  1.00  1.00
ATOM    905  C   VAL A  62       6.931  13.811  -7.323  1.00  1.00
ATOM    906  O   VAL A  62       5.824  13.493  -7.783  1.00  2.00
ATOM    907  CB  VAL A  62       7.215  16.357  -7.166  1.00  1.00
ATOM    908  CG1 VAL A  62       7.781  16.409  -5.738  1.00  1.00
ATOM    909  CG2 VAL A  62       7.577  17.628  -7.898  1.00  1.00
ATOM    910  N   ALA A  63       7.516  13.066  -6.404  1.00  1.00
ATOM    911  CA  ALA A  63       6.871  11.874  -5.873  1.00  1.00
ATOM    912  C   ALA A  63       5.990  12.288  -4.691  1.00  1.00
ATOM    913  O   ALA A  63       6.214  13.350  -4.114  1.00  1.00
ATOM    914  CB  ALA A  63       7.918  10.885  -5.373  1.00  1.00
ATOM    915  N   SER A  64       5.047  11.422  -4.394  1.00  1.00
ATOM    916  CA  SER A  64       4.160  11.649  -3.222  1.00  1.00
ATOM    917  C   SER A  64       4.717  10.645  -2.193  1.00  1.00
ATOM    918  O   SER A  64       5.382   9.667  -2.605  1.00  1.00
ATOM    919  CB  SER A  64       2.714  11.383  -3.544  1.00  1.00
ATOM    920  OG  SER A  64       2.147  12.197  -4.554  1.00  1.00
ATOM    921  N   PHE A  65       4.471  10.865  -0.917  1.00  0.00
ATOM    922  CA  PHE A  65       5.009   9.877   0.046  1.00  1.00
ATOM    923  C   PHE A  65       4.070   9.819   1.254  1.00  1.00
ATOM    924  O   PHE A  65       3.424  10.795   1.612  1.00  1.00
ATOM    925  CB  PHE A  65       6.482  10.136   0.405  1.00  1.00
ATOM    926  CG  PHE A  65       6.814  11.363   1.207  1.00  1.00
ATOM    927  CD1 PHE A  65       6.549  11.416   2.587  1.00  1.00
ATOM    928  CD2 PHE A  65       7.403  12.478   0.612  1.00  1.00
ATOM    929  CE1 PHE A  65       6.841  12.543   3.339  1.00  1.00
ATOM    930  CE2 PHE A  65       7.683  13.625   1.369  1.00  1.00
ATOM    931  CZ  PHE A  65       7.408  13.651   2.749  1.00  0.00
ATOM    932  N   LEU A  66       4.035   8.641   1.861  1.00  1.00
ATOM    933  CA  LEU A  66       3.246   8.470   3.087  1.00  1.00
ATOM    934  C   LEU A  66       4.205   7.825   4.097  1.00  1.00
ATOM    935  O   LEU A  66       4.813   6.782   3.804  1.00  1.00
ATOM    936  CB  LEU A  66       1.967   7.687   2.792  1.00  1.00
ATOM    937  CG  LEU A  66       1.293   6.978   3.971  1.00  1.00
ATOM    938  CD1 LEU A  66       0.653   7.970   4.923  1.00  1.00
ATOM    939  CD2 LEU A  66       0.240   6.045   3.371  1.00  2.00
ATOM    940  N   THR A  67       4.292   8.428   5.269  1.00  1.00
ATOM    941  CA  THR A  67       5.161   7.860   6.310  1.00  1.00
ATOM    942  C   THR A  67       4.540   7.984   7.692  1.00  1.00
ATOM    943  O   THR A  67       3.887   9.012   7.969  1.00  1.00
ATOM    944  CB  THR A  67       6.595   8.572   6.265  1.00  1.00
ATOM    945  OG1 THR A  67       7.482   7.882   7.205  1.00  1.00
ATOM    946  CG2 THR A  67       6.578  10.073   6.589  1.00  1.00
ATOM    947  N   SER A  68       4.813   6.985   8.527  1.00  1.00
ATOM    948  CA  SER A  68       4.332   7.055   9.926  1.00  1.00
ATOM    949  C   SER A  68       5.452   6.536  10.823  1.00  1.00
ATOM    950  O   SER A  68       6.176   5.601  10.435  1.00  1.00
ATOM    951  CB  SER A  68       2.972   6.409  10.093  1.00  1.00
ATOM    952  OG  SER A  68       2.979   5.142   9.479  1.00  2.00
ATOM    953  N   PHE A  69       5.579   7.132  12.007  1.00  1.00
ATOM    954  CA  PHE A  69       6.639   6.713  12.952  1.00  0.00
ATOM    955  C   PHE A  69       6.117   7.053  14.343  1.00  0.00
ATOM    956  O   PHE A  69       5.211   7.863  14.480  1.00  1.00
ATOM    957  CB  PHE A  69       7.957   7.490  12.739  1.00  0.00
ATOM    958  CG  PHE A  69       7.818   8.992  12.654  1.00  0.00
ATOM    959  CD1 PHE A  69       7.813   9.813  13.782  1.00  0.00
ATOM    960  CD2 PHE A  69       7.630   9.592  11.403  1.00  0.00
ATOM    961  CE1 PHE A  69       7.658  11.188  13.695  1.00  0.00
ATOM    962  CE2 PHE A  69       7.476  10.942  11.216  1.00  0.00
ATOM    963  CZ  PHE A  69       7.476  11.720  12.392  1.00  0.00
ATOM    964  N   SER A  70       6.763   6.495  15.339  1.00  1.00
ATOM    965  CA  SER A  70       6.383   6.806  16.734  1.00  1.00
ATOM    966  C   SER A  70       7.700   7.030  17.481  1.00  1.00
ATOM    967  O   SER A  70       8.702   6.392  17.171  1.00  1.00
ATOM    968  CB  SER A  70       5.504   5.717  17.320  1.00  1.00
ATOM    969  OG  SER A  70       6.162   4.517  16.947  1.00  2.00
ATOM    970  N   PHE A  71       7.620   7.936  18.428  1.00  1.00
ATOM    971  CA  PHE A  71       8.770   8.298  19.248  1.00  1.00
ATOM    972  C   PHE A  71       8.268   8.453  20.691  1.00  1.00
ATOM    973  O   PHE A  71       7.060   8.407  20.983  1.00  1.00
ATOM    974  CB  PHE A  71       9.377   9.609  18.786  1.00  1.00
ATOM    975  CG  PHE A  71       8.505  10.832  18.838  1.00  1.00
ATOM    976  CD1 PHE A  71       8.315  11.546  20.026  1.00  1.00
ATOM    977  CD2 PHE A  71       7.882  11.296  17.671  1.00  1.00
ATOM    978  CE1 PHE A  71       7.524  12.705  20.048  1.00  1.00
ATOM    979  CE2 PHE A  71       7.087  12.441  17.690  1.00  0.00
ATOM    980  CZ  PHE A  71       6.899  13.158  18.882  1.00  0.00
ATOM    981  N   GLU A  72       9.277   8.692  21.507  1.00  1.00
ATOM    982  CA  GLU A  72       9.027   8.919  22.942  1.00  1.00
ATOM    983  C   GLU A  72      10.095   9.833  23.518  1.00  1.00
ATOM    984  O   GLU A  72      11.283   9.624  23.269  1.00  2.00
ATOM    985  CB  GLU A  72       9.029   7.615  23.728  1.00  1.00
ATOM    986  CG  GLU A  72       8.799   7.925  25.212  1.00  1.00
ATOM    987  CD  GLU A  72       9.064   6.815  26.179  1.00  2.00
ATOM    988  OE1 GLU A  72       8.859   5.698  25.653  1.00  2.00
ATOM    989  OE2 GLU A  72       9.424   7.077  27.323  1.00  2.00
ATOM    990  N   MET A  73       9.665  10.852  24.231  1.00  1.00
ATOM    991  CA  MET A  73      10.592  11.788  24.880  1.00  1.00
ATOM    992  C   MET A  73      10.285  11.575  26.386  1.00  1.00
ATOM    993  O   MET A  73       9.122  11.470  26.785  1.00  2.00
ATOM    994  CB  MET A  73      10.564  13.221  24.460  1.00  1.00
ATOM    995  CG  MET A  73      11.055  13.443  23.040  1.00  1.00
ATOM    996  SD  MET A  73      10.931  15.246  22.786  1.00  1.00
ATOM    997  CE  MET A  73      10.040  15.412  21.240  1.00  1.00
ATOM    998  N   LYS A  74      11.356  11.490  27.139  1.00  2.00
ATOM    999  CA  LYS A  74      11.259  11.268  28.590  1.00  2.00
ATOM   1000  C   LYS A  74      12.312  12.061  29.348  1.00  2.00
ATOM   1001  O   LYS A  74      13.514  12.102  29.033  1.00  2.00
ATOM   1002  CB  LYS A  74      11.359   9.747  28.808  1.00  2.00
ATOM   1003  CG  LYS A  74      11.408   9.346  30.279  1.00  2.00
ATOM   1004  CD  LYS A  74      10.558   8.182  30.695  1.00  2.00
ATOM   1005  CE  LYS A  74      11.231   6.842  30.501  1.00  3.00
ATOM   1006  NZ  LYS A  74      12.521   6.849  31.261  1.00  3.00
ATOM   1007  N   ASP A  75      11.835  12.734  30.385  1.00  2.00
ATOM   1008  CA  ASP A  75      12.583  13.566  31.314  1.00  2.00
ATOM   1009  C   ASP A  75      13.665  12.772  32.063  1.00  2.00
ATOM   1010  O   ASP A  75      13.503  11.554  32.255  1.00  2.00
ATOM   1011  CB  ASP A  75      11.643  14.070  32.416  1.00  2.00
ATOM   1012  CG  ASP A  75      10.704  15.169  31.989  1.00  2.00
ATOM   1013  OD1 ASP A  75      10.631  15.343  30.743  1.00  2.00
ATOM   1014  OD2 ASP A  75      10.079  15.803  32.867  1.00  2.00
ATOM   1015  N   ILE A  76      14.706  13.487  32.461  1.00  2.00
ATOM   1016  CA  ILE A  76      15.777  12.830  33.250  1.00  2.00
ATOM   1017  C   ILE A  76      15.969  13.842  34.386  1.00  3.00
ATOM   1018  O   ILE A  76      15.835  15.051  34.134  1.00  3.00
ATOM   1019  CB  ILE A  76      17.054  12.398  32.499  1.00  2.00
ATOM   1020  CG1 ILE A  76      17.879  13.646  32.125  1.00  2.00
ATOM   1021  CG2 ILE A  76      16.739  11.533  31.245  1.00  2.00
ATOM   1022  CD1 ILE A  76      19.285  13.312  31.566  1.00  3.00
ATOM   1023  N   LYS A  77      16.239  13.333  35.553  1.00  3.00
ATOM   1024  CA  LYS A  77      16.435  14.156  36.755  1.00  3.00
ATOM   1025  C   LYS A  77      17.468  15.254  36.583  1.00  3.00
ATOM   1026  O   LYS A  77      18.473  15.150  35.868  1.00  3.00
ATOM   1027  CB  LYS A  77      16.790  13.258  37.939  1.00  3.00
ATOM   1028  CG  LYS A  77      16.660  13.884  39.332  1.00  4.00
ATOM   1029  CD  LYS A  77      16.315  12.806  40.361  1.00  4.00
ATOM   1030  CE  LYS A  77      16.035  13.362  41.751  1.00  5.00
ATOM   1031  NZ  LYS A  77      17.318  13.746  42.424  1.00  5.00
ATOM   1032  N   ASP A  78      17.172  16.339  37.281  1.00  3.00
ATOM   1033  CA  ASP A  78      17.986  17.547  37.344  1.00  4.00
ATOM   1034  C   ASP A  78      18.238  18.239  36.010  1.00  3.00
ATOM   1035  O   ASP A  78      18.868  19.305  36.141  1.00  4.00
ATOM   1036  CB  ASP A  78      19.306  17.303  38.115  1.00  3.00
ATOM   1037  CG  ASP A  78      19.033  16.722  39.500  1.00  4.00
ATOM   1038  OD1 ASP A  78      18.336  17.381  40.302  1.00  4.00
ATOM   1039  OD2 ASP A  78      19.529  15.586  39.713  1.00  4.00
ATOM   1040  N   TYR A  79      17.875  17.776  34.846  1.00  3.00
ATOM   1041  CA  TYR A  79      18.140  18.525  33.598  1.00  2.00
ATOM   1042  C   TYR A  79      16.801  18.969  32.995  1.00  2.00
ATOM   1043  O   TYR A  79      15.746  18.341  33.145  1.00  3.00
ATOM   1044  CB  TYR A  79      18.951  17.754  32.573  1.00  2.00
ATOM   1045  CG  TYR A  79      20.335  17.271  32.883  1.00  2.00
ATOM   1046  CD1 TYR A  79      21.435  18.084  32.645  1.00  2.00
ATOM   1047  CD2 TYR A  79      20.595  15.992  33.385  1.00  3.00
ATOM   1048  CE1 TYR A  79      22.738  17.670  32.904  1.00  2.00
ATOM   1049  CE2 TYR A  79      21.885  15.541  33.653  1.00  3.00
ATOM   1050  CZ  TYR A  79      22.957  16.394  33.404  1.00  3.00
ATOM   1051  OH  TYR A  79      24.246  16.019  33.649  1.00  3.00
ATOM   1052  N   ASP A  80      16.840  20.069  32.295  1.00  2.00
ATOM   1053  CA  ASP A  80      15.719  20.701  31.599  1.00  2.00
ATOM   1054  C   ASP A  80      15.430  19.849  30.358  1.00  2.00
ATOM   1055  O   ASP A  80      16.354  19.741  29.544  1.00  3.00
ATOM   1056  CB  ASP A  80      16.092  22.082  31.087  1.00  3.00
ATOM   1057  CG  ASP A  80      15.984  23.199  32.096  1.00  4.00
ATOM   1058  OD1 ASP A  80      16.176  22.998  33.328  1.00  4.00
ATOM   1059  OD2 ASP A  80      15.688  24.328  31.640  1.00  4.00
ATOM   1060  N   PRO A  81      14.213  19.377  30.273  1.00  2.00
ATOM   1061  CA  PRO A  81      13.806  18.545  29.126  1.00  2.00
ATOM   1062  C   PRO A  81      13.962  19.303  27.818  1.00  2.00
ATOM   1063  O   PRO A  81      13.026  20.057  27.475  1.00  2.00
ATOM   1064  CB  PRO A  81      12.369  18.159  29.456  1.00  2.00
ATOM   1065  CG  PRO A  81      12.273  18.326  30.957  1.00  2.00
ATOM   1066  CD  PRO A  81      13.136  19.550  31.263  1.00  2.00
ATOM   1067  N   ALA A  82      15.082  19.122  27.138  1.00  2.00
ATOM   1068  CA  ALA A  82      15.336  19.821  25.856  1.00  1.00
ATOM   1069  C   ALA A  82      16.124  18.867  24.976  1.00  2.00
ATOM   1070  O   ALA A  82      16.725  17.894  25.448  1.00  2.00
ATOM   1071  CB  ALA A  82      16.012  21.138  26.153  1.00  1.00
TER    1072      ALA A  82 
CONECT  400  835
CONECT  410  846
CONECT  418  854
CONECT  432  868
CONECT  441  880
CONECT  447  885
CONECT  453  892
CONECT  458  896
CONECT  463  904
CONECT  470  911
CONECT  477  916
CONECT  483  922
CONECT  494  933
CONECT  503  941
CONECT  508  948
CONECT  515  954
CONECT  526  965
CONECT  531  971
CONECT  542  982
CONECT  550  991
CONECT  558  999
CONECT  567 1008
CONECT  573 1016
CONECT  580 1033
CONECT  588 1041
CONECT  594 1053
CONECT  604 1061
CONECT  611 1068
