# Supplementary material for: Detection of circular permutations by Protein Language Models
Source: Comput Struct Biotechnol J. 2024 Dec 30;27:214–20. doi: 10.1016/j.csbj.2024.12.029 (PMC11757225; doi:10.1016/j.csbj.2024.12.029)
Supplement: Supplementary file 1 — Supplementary material [file mmc1.zip › Original_results/2PEL_3CNA/ICARUS/2pel_and_3cna/2pel_on_3cna/intermediate/alignments_level_2_5_PUs/ali_2pel_3_83_155-on-CkXstvkSR6/2pel_3_83_155_CkXstvkSR6.kalign]

#===============================================================================
#Query In:     CkXstvkSR6
#Target In:    2pel_3_83_155
#Query chain:  A
#Target chain: A
#Query Out:    CkXstvkSR6_query.pdb
#Target Out:   2pel_3_83_155_CkXstvkSR6.pdb
#Kscore:         34.78
#Gscore:         35.94
#Jscore:        0.2985
#Mscore:        0.5164
#Tscore:        0.5143
#Nquery:      186
#Ntarget:     73
#Nsegments:   1
#Ncolumns:    218
#Ncover:      41
#Naligned:    41
#Nmatched:    41
#Nanchor:     40
#Nidentity:   20 (48.78!)
#RMSD-aligned: 1.35
#RMSD-matched: 1.35
#RMSD-anchor:  0.97
#MaxDist:      6.05
#Contact:      7.00
#Alignment  (X + Gap): 41 + 177 = 218
#Identities (@ matched + # unmatched): 20 + 0 = 20
#Others     (* matched + $ unmatched): 21 + 0 = 21
#SSEs       (A = ALPHA, B = BETA, C = COIL/LOOP)
#===============================================================================

--------------------------------ADTIVAVELDTYPNTDIGDPSYPHIGIDIKSVRSKKTAKWNMQDGKVG
DGIIFFIAPEDTQIPAGSIGGGTLGVSDTKGA-GHFVGVEFDTYSNSEYNDPPTDHVGIDVNSVDSVKTVPWNS------
                                 ***@*@@*@@@*@****@@***@*@@@**@@*@*@@**@@*      

TAHIIYNSVDKRLSAVVSYPNADATSVSYDVDLNDVLPEWVRVGLSASTGLYKETNTILSWSFTSKLKSNSTHQSSNGSP
--------------------------------------------------------------------------------
                                                                                

HIWESSAATVSFEATFAFLIKSPDSHPADGIAFFISNIDSSIPSGSTGRLLGLFPDAN
----------------------------------------------------------
                                                          


#===============================================================================

--------------------------------cbbbbbbbbbccbbccccccccccbbbbcccccccccccbbbbccccb
cccbbbbccccccccccccccccccccccccc-cccbbbbbbccbbccccccccccbbbbccccccccbbbbbb------
                                 ***@*@@*@@@*@****@@***@*@@@**@@*@*@@**@@*      

bbbbbbcccccbbbbbbbccccccbbbbbbbccaaaccccbbbbbbbbbcccbbbbbbccbbbbbbbbcccccccccccc
--------------------------------------------------------------------------------
                                                                                

cccccccccbbbbbbbbbbbbbcccccccbbbbbbccccccccccccccccccccccc
----------------------------------------------------------
                                                          


#===============================================================================
