# Supplementary material for: Detection of circular permutations by Protein Language Models
Source: Comput Struct Biotechnol J. 2024 Dec 30;27:214–20. doi: 10.1016/j.csbj.2024.12.029 (PMC11757225; doi:10.1016/j.csbj.2024.12.029)
Supplement: Supplementary file 1 — Supplementary material [file mmc1.zip › Original_results/2PEL_3CNA/ICARUS/2pel_and_3cna/2pel_on_3cna/intermediate/alignments_level_2_5_PUs/ali_2pel_3_83_155-on-CkXstvkSR6/2pel_3_83_155_CkXstvkSR6_conect.pdb]

REMARK  File written by Kpax 5.0.5 on Wed Jun 12 18:31:04 2024.
REMARK  Query:      CkXstvkSR6
ATOM      1  N   ALA A   1      29.489  21.099   0.203  1.00  0.00
ATOM      2  CA  ALA A   1      29.759  20.207   1.338  1.00  0.00
ATOM      3  C   ALA A   1      28.522  19.333   1.635  1.00  0.00
ATOM      4  O   ALA A   1      27.777  18.960   0.734  1.00  0.00
ATOM      5  CB  ALA A   1      30.095  21.040   2.592  1.00  0.00
ATOM      6  N   ASP A   2      28.378  19.065   2.928  1.00  0.00
ATOM      7  CA  ASP A   2      27.255  18.253   3.413  1.00  0.00
ATOM      8  C   ASP A   2      26.053  19.182   3.684  1.00  0.00
ATOM      9  O   ASP A   2      26.133  20.122   4.468  1.00  0.00
ATOM     10  CB  ASP A   2      27.644  17.542   4.720  1.00  0.00
ATOM     11  CG  ASP A   2      26.972  16.162   4.812  1.00  0.00
ATOM     12  OD1 ASP A   2      25.715  16.146   4.901  1.00  0.00
ATOM     13  OD2 ASP A   2      27.752  15.170   4.800  1.00  0.00
ATOM     14  N   THR A   3      24.983  18.851   2.973  1.00  0.00
ATOM     15  CA  THR A   3      23.748  19.646   3.081  1.00  0.00
ATOM     16  C   THR A   3      22.678  18.752   3.739  1.00  0.00
ATOM     17  O   THR A   3      22.784  17.527   3.738  1.00  0.00
ATOM     18  CB  THR A   3      23.318  20.083   1.669  1.00  0.00
ATOM     19  OG1 THR A   3      21.894  20.082   1.574  1.00  0.00
ATOM     20  CG2 THR A   3      23.864  19.073   0.640  1.00  0.00
ATOM     21  N   ILE A   4      21.687  19.438   4.286  1.00  0.00
ATOM     22  CA  ILE A   4      20.555  18.768   4.926  1.00  0.00
ATOM     23  C   ILE A   4      19.363  19.751   4.935  1.00  0.00
ATOM     24  O   ILE A   4      19.556  20.963   4.897  1.00  0.00
ATOM     25  CB  ILE A   4      20.873  18.299   6.352  1.00  0.00
ATOM     26  CG1 ILE A   4      20.693  19.444   7.364  1.00  0.00
ATOM     27  CG2 ILE A   4      22.302  17.732   6.415  1.00  0.00
ATOM     28  CD1 ILE A   4      20.949  20.791   6.659  1.00  0.00
ATOM     29  N   VAL A   5      18.201  19.137   4.966  1.00  0.00
ATOM     30  CA  VAL A   5      16.900  19.813   5.076  1.00  0.00
ATOM     31  C   VAL A   5      16.096  18.828   5.960  1.00  0.00
ATOM     32  O   VAL A   5      16.013  17.644   5.627  1.00  0.00
ATOM     33  CB  VAL A   5      16.222  19.965   3.706  1.00  0.00
ATOM     34  CG1 VAL A   5      14.794  20.526   3.850  1.00  0.00
ATOM     35  CG2 VAL A   5      17.048  20.902   2.804  1.00  0.00
ATOM     36  N   ALA A   6      15.671  19.316   7.118  1.00  0.00
ATOM     37  CA  ALA A   6      14.997  18.419   8.069  1.00  0.00
ATOM     38  C   ALA A   6      13.975  19.212   8.910  1.00  0.00
ATOM     39  O   ALA A   6      13.861  20.429   8.795  1.00  0.00
ATOM     40  CB  ALA A   6      16.040  17.754   8.990  1.00  0.00
ATOM     41  N   VAL A   7      13.266  18.418   9.692  1.00  0.00
ATOM     42  CA  VAL A   7      12.238  18.884  10.626  1.00  0.00
ATOM     43  C   VAL A   7      12.738  18.528  12.046  1.00  0.00
ATOM     44  O   VAL A   7      13.028  17.368  12.335  1.00  0.00
ATOM     45  CB  VAL A   7      10.915  18.149  10.339  1.00  0.00
ATOM     46  CG1 VAL A   7      10.883  17.642   8.887  1.00  0.00
ATOM     47  CG2 VAL A   7      10.734  16.984  11.328  1.00  0.00
ATOM     48  N   GLU A   8      12.864  19.575  12.853  1.00  0.00
ATOM     49  CA  GLU A   8      13.439  19.423  14.188  1.00  0.00
ATOM     50  C   GLU A   8      12.397  19.481  15.319  1.00  0.00
ATOM     51  O   GLU A   8      11.479  20.295  15.308  1.00  0.00
ATOM     52  CB  GLU A   8      14.520  20.497  14.434  1.00  0.00
ATOM     53  CG  GLU A   8      14.018  21.451  15.537  1.00  0.00
ATOM     54  CD  GLU A   8      14.932  22.688  15.609  1.00  0.00
ATOM     55  OE1 GLU A   8      16.109  22.482  16.008  1.00  0.00
ATOM     56  OE2 GLU A   8      14.409  23.781  15.265  1.00  0.00
ATOM     57  N   LEU A   9      12.671  18.623  16.295  1.00  0.00
ATOM     58  CA  LEU A   9      11.914  18.585  17.552  1.00  0.00
ATOM     59  C   LEU A   9      12.839  19.138  18.664  1.00  0.00
ATOM     60  O   LEU A   9      13.624  18.399  19.253  1.00  0.00
ATOM     61  CB  LEU A   9      11.530  17.134  17.902  1.00  0.00
ATOM     62  CG  LEU A   9      11.231  16.336  16.620  1.00  0.00
ATOM     63  CD1 LEU A   9      10.529  15.012  16.977  1.00  0.00
ATOM     64  CD2 LEU A   9      10.346  17.168  15.674  1.00  0.00
ATOM     65  N   ASP A  10      12.712  20.444  18.853  1.00  0.00
ATOM     66  CA  ASP A  10      13.559  21.160  19.815  1.00  0.00
ATOM     67  C   ASP A  10      12.818  21.330  21.154  1.00  0.00
ATOM     68  O   ASP A  10      11.961  22.200  21.297  1.00  0.00
ATOM     69  CB  ASP A  10      13.913  22.545  19.234  1.00  0.00
ATOM     70  CG  ASP A  10      15.436  22.760  19.256  1.00  0.00
ATOM     71  OD1 ASP A  10      16.000  22.880  18.135  1.00  0.00
ATOM     72  OD2 ASP A  10      15.973  22.803  20.395  1.00  0.00
ATOM     73  N   THR A  11      13.210  20.476  22.095  1.00  0.00
ATOM     74  CA  THR A  11      12.602  20.524  23.434  1.00  0.00
ATOM     75  C   THR A  11      13.354  21.563  24.291  1.00  0.00
ATOM     76  O   THR A  11      12.927  21.912  25.389  1.00  0.00
ATOM     77  CB  THR A  11      12.683  19.140  24.104  1.00  0.00
ATOM     78  OG1 THR A  11      14.038  18.918  24.503  1.00  0.00
ATOM     79  CG2 THR A  11      12.290  18.031  23.111  1.00  0.00
ATOM     80  N   TYR A  12      14.478  22.002  23.728  1.00  0.00
ATOM     81  CA  TYR A  12      15.348  22.941  24.438  1.00  0.00
ATOM     82  C   TYR A  12      15.490  24.287  23.707  1.00  0.00
ATOM     83  O   TYR A  12      16.160  24.396  22.682  1.00  0.00
ATOM     84  CB  TYR A  12      16.751  22.326  24.644  1.00  0.00
ATOM     85  CG  TYR A  12      17.399  23.057  25.839  1.00  0.00
ATOM     86  CD1 TYR A  12      17.643  22.370  27.032  1.00  0.00
ATOM     87  CD2 TYR A  12      17.820  24.384  25.687  1.00  0.00
ATOM     88  CE1 TYR A  12      18.292  23.023  28.088  1.00  0.00
ATOM     89  CE2 TYR A  12      18.469  25.035  26.742  1.00  0.00
ATOM     90  CZ  TYR A  12      18.726  24.345  27.933  1.00  0.00
ATOM     91  OH  TYR A  12      19.371  24.997  28.992  1.00  0.00
ATOM     92  N   PRO A  13      14.848  25.286  24.314  1.00  0.00
ATOM     93  CA  PRO A  13      14.910  26.642  23.761  1.00  0.00
ATOM     94  C   PRO A  13      16.341  27.205  23.874  1.00  0.00
ATOM     95  O   PRO A  13      16.833  27.470  24.971  1.00  0.00
ATOM     96  CB  PRO A  13      13.964  27.502  24.614  1.00  0.00
ATOM     97  CG  PRO A  13      13.438  26.609  25.744  1.00  0.00
ATOM     98  CD  PRO A  13      14.005  25.202  25.514  1.00  0.00
ATOM     99  N   ASN A  14      16.950  27.384  22.706  1.00  0.00
ATOM    100  CA  ASN A  14      18.290  27.986  22.651  1.00  0.00
ATOM    101  C   ASN A  14      18.191  29.293  21.830  1.00  0.00
ATOM    102  O   ASN A  14      18.430  29.295  20.625  1.00  0.00
ATOM    103  CB  ASN A  14      19.323  27.034  22.038  1.00  0.00
ATOM    104  CG  ASN A  14      19.272  25.638  22.680  1.00  0.00
ATOM    105  OD1 ASN A  14      19.096  24.628  21.998  1.00  0.00
ATOM    106  ND2 ASN A  14      19.478  25.635  23.995  1.00  0.00
ATOM    107  N   THR A  15      17.788  30.327  22.553  1.00  0.00
ATOM    108  CA  THR A  15      17.495  31.645  21.983  1.00  0.00
ATOM    109  C   THR A  15      18.785  32.287  21.439  1.00  0.00
ATOM    110  O   THR A  15      18.749  33.185  20.601  1.00  0.00
ATOM    111  CB  THR A  15      16.924  32.563  23.088  1.00  0.00
ATOM    112  OG1 THR A  15      17.868  32.552  24.164  1.00  0.00
ATOM    113  CG2 THR A  15      15.590  32.008  23.617  1.00  0.00
ATOM    114  N   ASP A  16      19.895  31.784  21.977  1.00  0.00
ATOM    115  CA  ASP A  16      21.190  32.315  21.521  1.00  0.00
ATOM    116  C   ASP A  16      21.232  32.271  19.984  1.00  0.00
ATOM    117  O   ASP A  16      21.264  33.308  19.323  1.00  0.00
ATOM    118  CB  ASP A  16      22.342  31.512  22.146  1.00  0.00
ATOM    119  CG  ASP A  16      23.467  32.480  22.560  1.00  0.00
ATOM    120  OD1 ASP A  16      23.218  33.251  23.525  1.00  0.00
ATOM    121  OD2 ASP A  16      24.526  32.411  21.881  1.00  0.00
ATOM    122  N   ILE A  17      21.200  31.043  19.473  1.00  0.00
ATOM    123  CA  ILE A  17      21.175  30.862  18.013  1.00  0.00
ATOM    124  C   ILE A  17      19.744  31.052  17.473  1.00  0.00
ATOM    125  O   ILE A  17      19.197  30.180  16.800  1.00  0.00
ATOM    126  CB  ILE A  17      21.693  29.459  17.649  1.00  0.00
ATOM    127  CG1 ILE A  17      20.766  28.384  18.244  1.00  0.00
ATOM    128  CG2 ILE A  17      23.136  29.265  18.147  1.00  0.00
ATOM    129  CD1 ILE A  17      21.327  26.980  17.949  1.00  0.00
ATOM    130  N   GLY A  18      19.200  32.220  17.802  1.00  0.00
ATOM    131  CA  GLY A  18      17.859  32.579  17.324  1.00  0.00
ATOM    132  C   GLY A  18      16.864  31.440  17.612  1.00  0.00
ATOM    133  O   GLY A  18      15.878  31.263  16.897  1.00  0.00
ATOM    134  N   ASP A  19      17.164  30.722  18.689  1.00  0.00
ATOM    135  CA  ASP A  19      16.234  29.664  19.141  1.00  0.00
ATOM    136  C   ASP A  19      15.236  30.338  20.111  1.00  0.00
ATOM    137  O   ASP A  19      15.632  31.155  20.941  1.00  0.00
ATOM    138  CB  ASP A  19      17.047  28.593  19.886  1.00  0.00
ATOM    139  CG  ASP A  19      16.662  27.166  19.470  1.00  0.00
ATOM    140  OD1 ASP A  19      15.753  27.029  18.609  1.00  0.00
ATOM    141  OD2 ASP A  19      17.306  26.248  20.054  1.00  0.00
ATOM    142  N   PRO A  20      13.964  29.997  19.920  1.00  0.00
ATOM    143  CA  PRO A  20      12.902  30.611  20.717  1.00  0.00
ATOM    144  C   PRO A  20      13.033  30.311  22.221  1.00  0.00
ATOM    145  O   PRO A  20      13.965  29.642  22.658  1.00  0.00
ATOM    146  CB  PRO A  20      11.568  30.082  20.175  1.00  0.00
ATOM    147  CG  PRO A  20      11.905  29.089  19.056  1.00  0.00
ATOM    148  CD  PRO A  20      13.433  29.057  18.922  1.00  0.00
ATOM    149  N   SER A  21      12.061  30.863  22.931  1.00  0.00
ATOM    150  CA  SER A  21      11.955  30.804  24.383  1.00  0.00
ATOM    151  C   SER A  21      11.331  29.508  24.919  1.00  0.00
ATOM    152  O   SER A  21      11.116  29.382  26.131  1.00  0.00
ATOM    153  CB  SER A  21      11.090  31.994  24.867  1.00  0.00
ATOM    154  OG  SER A  21      10.237  32.353  23.774  1.00  0.00
ATOM    155  N   TYR A  22      11.022  28.576  24.019  1.00  0.00
ATOM    156  CA  TYR A  22      10.368  27.343  24.479  1.00  0.00
ATOM    157  C   TYR A  22      10.579  26.166  23.512  1.00  0.00
ATOM    158  O   TYR A  22      10.734  26.351  22.308  1.00  0.00
ATOM    159  CB  TYR A  22       8.869  27.552  24.734  1.00  0.00
ATOM    160  CG  TYR A  22       8.224  28.404  23.628  1.00  0.00
ATOM    161  CD1 TYR A  22       7.561  27.795  22.556  1.00  0.00
ATOM    162  CD2 TYR A  22       8.388  29.795  23.644  1.00  0.00
ATOM    163  CE1 TYR A  22       7.040  28.576  21.516  1.00  0.00
ATOM    164  CE2 TYR A  22       7.869  30.575  22.605  1.00  0.00
ATOM    165  CZ  TYR A  22       7.215  29.965  21.527  1.00  0.00
ATOM    166  OH  TYR A  22       6.695  30.754  20.494  1.00  0.00
ATOM    167  N   PRO A  23      10.548  24.974  24.110  1.00  0.00
ATOM    168  CA  PRO A  23      10.692  23.740  23.332  1.00  0.00
ATOM    169  C   PRO A  23       9.645  23.681  22.204  1.00  0.00
ATOM    170  O   PRO A  23       8.452  23.872  22.427  1.00  0.00
ATOM    171  CB  PRO A  23      10.506  22.573  24.308  1.00  0.00
ATOM    172  CG  PRO A  23      10.367  23.182  25.709  1.00  0.00
ATOM    173  CD  PRO A  23      10.425  24.708  25.550  1.00  0.00
ATOM    174  N   HIS A  24      10.183  23.476  21.003  1.00  0.00
ATOM    175  CA  HIS A  24       9.357  23.558  19.793  1.00  0.00
ATOM    176  C   HIS A  24       9.841  22.618  18.668  1.00  0.00
ATOM    177  O   HIS A  24      10.837  21.916  18.804  1.00  0.00
ATOM    178  CB  HIS A  24       9.512  25.000  19.238  1.00  0.00
ATOM    179  CG  HIS A  24      10.972  25.264  19.006  1.00  0.00
ATOM    180  ND1 HIS A  24      11.857  25.345  20.063  1.00  0.00
ATOM    181  CD2 HIS A  24      11.649  25.481  17.835  1.00  0.00
ATOM    182  CE1 HIS A  24      13.043  25.591  19.512  1.00  0.00
ATOM    183  NE2 HIS A  24      12.961  25.681  18.186  1.00  0.00
ATOM    184  N   ILE A  25       9.093  22.720  17.576  1.00  0.00
ATOM    185  CA  ILE A  25       9.383  21.987  16.338  1.00  0.00
ATOM    186  C   ILE A  25       9.530  22.995  15.178  1.00  0.00
ATOM    187  O   ILE A  25       8.706  23.899  15.027  1.00  0.00
ATOM    188  CB  ILE A  25       8.215  21.023  16.041  1.00  0.00
ATOM    189  CG1 ILE A  25       6.927  21.558  16.699  1.00  0.00
ATOM    190  CG2 ILE A  25       8.548  19.635  16.626  1.00  0.00
ATOM    191  CD1 ILE A  25       6.158  22.458  15.715  1.00  0.00
ATOM    192  N   GLY A  26      10.605  22.822  14.412  1.00  0.00
ATOM    193  CA  GLY A  26      10.865  23.752  13.304  1.00  0.00
ATOM    194  C   GLY A  26      11.535  23.057  12.105  1.00  0.00
ATOM    195  O   GLY A  26      12.167  22.012  12.244  1.00  0.00
ATOM    196  N   ILE A  27      11.344  23.697  10.956  1.00  0.00
ATOM    197  CA  ILE A  27      11.890  23.201   9.687  1.00  0.00
ATOM    198  C   ILE A  27      13.221  23.922   9.387  1.00  0.00
ATOM    199  O   ILE A  27      13.251  25.131   9.167  1.00  0.00
ATOM    200  CB  ILE A  27      10.904  23.479   8.536  1.00  0.00
ATOM    201  CG1 ILE A  27      10.088  22.212   8.221  1.00  0.00
ATOM    202  CG2 ILE A  27      11.672  23.942   7.284  1.00  0.00
ATOM    203  CD1 ILE A  27       8.623  22.412   8.653  1.00  0.00
ATOM    204  N   ASP A  28      14.277  23.116   9.401  1.00  0.00
ATOM    205  CA  ASP A  28      15.622  23.648   9.146  1.00  0.00
ATOM    206  C   ASP A  28      16.027  23.404   7.679  1.00  0.00
ATOM    207  O   ASP A  28      16.035  22.268   7.209  1.00  0.00
ATOM    208  CB  ASP A  28      16.639  22.963  10.079  1.00  0.00
ATOM    209  CG  ASP A  28      16.293  23.251  11.551  1.00  0.00
ATOM    210  OD1 ASP A  28      16.618  22.356  12.378  1.00  0.00
ATOM    211  OD2 ASP A  28      15.727  24.351  11.791  1.00  0.00
ATOM    212  N   ILE A  29      16.371  24.509   7.026  1.00  0.00
ATOM    213  CA  ILE A  29      16.829  24.443   5.629  1.00  0.00
ATOM    214  C   ILE A  29      18.319  24.848   5.597  1.00  0.00
ATOM    215  O   ILE A  29      18.651  26.028   5.702  1.00  0.00
ATOM    216  CB  ILE A  29      16.022  25.418   4.751  1.00  0.00
ATOM    217  CG1 ILE A  29      14.574  25.524   5.264  1.00  0.00
ATOM    218  CG2 ILE A  29      16.022  24.935   3.287  1.00  0.00
ATOM    219  CD1 ILE A  29      13.833  24.199   5.005  1.00  0.00
ATOM    220  N   LYS A  30      19.161  23.825   5.481  1.00  0.00
ATOM    221  CA  LYS A  30      20.611  24.078   5.481  1.00  0.00
ATOM    222  C   LYS A  30      20.993  24.867   6.751  1.00  0.00
ATOM    223  O   LYS A  30      22.163  25.187   6.960  1.00  0.00
ATOM    224  CB  LYS A  30      21.007  24.901   4.241  1.00  0.00
ATOM    225  CG  LYS A  30      20.647  24.164   2.940  1.00  0.00
ATOM    226  CD  LYS A  30      21.749  24.377   1.886  1.00  0.00
ATOM    227  CE  LYS A  30      21.928  25.874   1.578  1.00  0.00
ATOM    228  NZ  LYS A  30      22.571  26.048   0.267  1.00  0.00
ATOM    229  N   SER A  31      19.969  25.171   7.544  1.00  0.00
ATOM    230  CA  SER A  31      20.190  25.967   8.759  1.00  0.00
ATOM    231  C   SER A  31      19.376  25.434   9.952  1.00  0.00
ATOM    232  O   SER A  31      18.251  24.963   9.796  1.00  0.00
ATOM    233  CB  SER A  31      19.804  27.437   8.492  1.00  0.00
ATOM    234  OG  SER A  31      20.066  28.174   9.690  1.00  0.00
ATOM    235  N   VAL A  32      19.997  25.561  11.120  1.00  0.00
ATOM    236  CA  VAL A  32      19.354  25.142  12.376  1.00  0.00
ATOM    237  C   VAL A  32      18.215  26.131  12.713  1.00  0.00
ATOM    238  O   VAL A  32      17.157  25.737  13.196  1.00  0.00
ATOM    239  CB  VAL A  32      20.403  25.171  13.507  1.00  0.00
ATOM    240  CG1 VAL A  32      20.123  24.052  14.525  1.00  0.00
ATOM    241  CG2 VAL A  32      21.813  25.004  12.909  1.00  0.00
ATOM    242  N   ARG A  33      18.507  27.390  12.413  1.00  0.00
ATOM    243  CA  ARG A  33      17.560  28.487  12.629  1.00  0.00
ATOM    244  C   ARG A  33      16.288  28.310  11.778  1.00  0.00
ATOM    245  O   ARG A  33      16.113  28.975  10.758  1.00  0.00
ATOM    246  CB  ARG A  33      18.241  29.823  12.275  1.00  0.00
ATOM    247  CG  ARG A  33      19.601  29.926  12.992  1.00  0.00
ATOM    248  CD  ARG A  33      20.084  31.386  12.952  1.00  0.00
ATOM    249  NE  ARG A  33      21.431  31.498  13.531  1.00  0.00
ATOM    250  CZ  ARG A  33      21.633  32.326  14.553  1.00  0.00
ATOM    251  NH1 ARG A  33      20.634  33.089  14.990  1.00  0.00
ATOM    252  NH2 ARG A  33      22.823  32.386  15.141  1.00  0.00
ATOM    253  N   SER A  34      15.452  27.397  12.255  1.00  0.00
ATOM    254  CA  SER A  34      14.190  27.074  11.586  1.00  0.00
ATOM    255  C   SER A  34      13.643  28.290  10.816  1.00  0.00
ATOM    256  O   SER A  34      13.743  29.429  11.266  1.00  0.00
ATOM    257  CB  SER A  34      13.148  26.615  12.627  1.00  0.00
ATOM    258  OG  SER A  34      13.854  26.204  13.801  1.00  0.00
ATOM    259  N   LYS A  35      13.049  27.969   9.670  1.00  0.00
ATOM    260  CA  LYS A  35      12.402  29.008   8.854  1.00  0.00
ATOM    261  C   LYS A  35      11.009  29.314   9.444  1.00  0.00
ATOM    262  O   LYS A  35      10.490  30.418   9.298  1.00  0.00
ATOM    263  CB  LYS A  35      12.273  28.528   7.398  1.00  0.00
ATOM    264  CG  LYS A  35      13.512  28.957   6.590  1.00  0.00
ATOM    265  CD  LYS A  35      14.802  28.584   7.342  1.00  0.00
ATOM    266  CE  LYS A  35      15.999  28.583   6.373  1.00  0.00
ATOM    267  NZ  LYS A  35      16.666  29.892   6.386  1.00  0.00
ATOM    268  N   LYS A  36      10.492  28.294  10.115  1.00  0.00
ATOM    269  CA  LYS A  36       9.207  28.383  10.812  1.00  0.00
ATOM    270  C   LYS A  36       9.282  27.547  12.106  1.00  0.00
ATOM    271  O   LYS A  36      10.164  26.704  12.262  1.00  0.00
ATOM    272  CB  LYS A  36       8.051  27.894   9.923  1.00  0.00
ATOM    273  CG  LYS A  36       6.871  28.878  10.032  1.00  0.00
ATOM    274  CD  LYS A  36       5.667  28.379   9.214  1.00  0.00
ATOM    275  CE  LYS A  36       4.429  29.242   9.525  1.00  0.00
ATOM    276  NZ  LYS A  36       4.814  30.655   9.637  1.00  0.00
ATOM    277  N   THR A  37       8.340  27.842  12.995  1.00  0.00
ATOM    278  CA  THR A  37       8.293  27.142  14.287  1.00  0.00
ATOM    279  C   THR A  37       6.856  27.168  14.844  1.00  0.00
ATOM    280  O   THR A  37       5.985  27.870  14.336  1.00  0.00
ATOM    281  CB  THR A  37       9.243  27.837  15.285  1.00  0.00
ATOM    282  OG1 THR A  37       8.429  28.517  16.247  1.00  0.00
ATOM    283  CG2 THR A  37      10.077  28.906  14.551  1.00  0.00
ATOM    284  N   ALA A  38       6.681  26.377  15.898  1.00  0.00
ATOM    285  CA  ALA A  38       5.362  26.275  16.539  1.00  0.00
ATOM    286  C   ALA A  38       5.529  25.745  17.974  1.00  0.00
ATOM    287  O   ALA A  38       6.081  24.667  18.194  1.00  0.00
ATOM    288  CB  ALA A  38       4.445  25.337  15.732  1.00  0.00
ATOM    289  N   LYS A  39       5.017  26.537  18.917  1.00  0.00
ATOM    290  CA  LYS A  39       5.074  26.085  20.319  1.00  0.00
ATOM    291  C   LYS A  39       4.696  24.591  20.367  1.00  0.00
ATOM    292  O   LYS A  39       3.788  24.149  19.666  1.00  0.00
ATOM    293  CB  LYS A  39       4.121  26.916  21.193  1.00  0.00
ATOM    294  CG  LYS A  39       4.481  26.738  22.681  1.00  0.00
ATOM    295  CD  LYS A  39       4.333  28.075  23.428  1.00  0.00
ATOM    296  CE  LYS A  39       2.860  28.296  23.823  1.00  0.00
ATOM    297  NZ  LYS A  39       2.717  29.566  24.548  1.00  0.00
ATOM    298  N   TRP A  40       5.448  23.876  21.194  1.00  0.00
ATOM    299  CA  TRP A  40       5.265  22.419  21.305  1.00  0.00
ATOM    300  C   TRP A  40       5.432  21.998  22.777  1.00  0.00
ATOM    301  O   TRP A  40       6.537  21.961  23.311  1.00  0.00
ATOM    302  CB  TRP A  40       6.325  21.735  20.427  1.00  0.00
ATOM    303  CG  TRP A  40       6.506  20.280  20.724  1.00  0.00
ATOM    304  CD1 TRP A  40       5.648  19.450  21.327  1.00  0.00
ATOM    305  CD2 TRP A  40       7.681  19.525  20.402  1.00  0.00
ATOM    306  NE1 TRP A  40       6.195  18.184  21.382  1.00  0.00
ATOM    307  CE2 TRP A  40       7.415  18.228  20.855  1.00  0.00
ATOM    308  CE3 TRP A  40       8.907  19.824  19.797  1.00  0.00
ATOM    309  CZ2 TRP A  40       8.373  17.221  20.696  1.00  0.00
ATOM    310  CZ3 TRP A  40       9.871  18.820  19.645  1.00  0.00
ATOM    311  CH2 TRP A  40       9.606  17.525  20.107  1.00  0.00
ATOM    312  N   ASN A  41       4.280  21.671  23.355  1.00  0.00
ATOM    313  CA  ASN A  41       4.258  21.209  24.748  1.00  0.00
ATOM    314  C   ASN A  41       4.593  19.705  24.800  1.00  0.00
ATOM    315  O   ASN A  41       3.732  18.850  24.607  1.00  0.00
ATOM    316  CB  ASN A  41       2.877  21.465  25.373  1.00  0.00
ATOM    317  CG  ASN A  41       2.623  22.973  25.545  1.00  0.00
ATOM    318  OD1 ASN A  41       1.604  23.503  25.105  1.00  0.00
ATOM    319  ND2 ASN A  41       3.572  23.604  26.232  1.00  0.00
ATOM    320  N   MET A  42       5.872  19.468  25.058  1.00  0.00
ATOM    321  CA  MET A  42       6.406  18.102  25.135  1.00  0.00
ATOM    322  C   MET A  42       5.725  17.329  26.280  1.00  0.00
ATOM    323  O   MET A  42       5.211  17.922  27.227  1.00  0.00
ATOM    324  CB  MET A  42       7.923  18.197  25.396  1.00  0.00
ATOM    325  CG  MET A  42       8.459  16.884  25.993  1.00  0.00
ATOM    326  SD  MET A  42      10.161  17.005  26.601  1.00  0.00
ATOM    327  CE  MET A  42      10.037  17.608  28.304  1.00  0.00
ATOM    328  N   GLN A  43       5.732  16.008  26.120  1.00  0.00
ATOM    329  CA  GLN A  43       5.091  15.140  27.117  1.00  0.00
ATOM    330  C   GLN A  43       6.073  14.054  27.600  1.00  0.00
ATOM    331  O   GLN A  43       6.303  13.057  26.920  1.00  0.00
ATOM    332  CB  GLN A  43       3.811  14.521  26.537  1.00  0.00
ATOM    333  CG  GLN A  43       2.599  15.407  26.886  1.00  0.00
ATOM    334  CD  GLN A  43       1.643  14.613  27.799  1.00  0.00
ATOM    335  OE1 GLN A  43       1.164  13.539  27.441  1.00  0.00
ATOM    336  NE2 GLN A  43       1.450  15.187  28.983  1.00  0.00
ATOM    337  N   ASP A  44       6.616  14.340  28.772  1.00  0.00
ATOM    338  CA  ASP A  44       7.591  13.479  29.450  1.00  0.00
ATOM    339  C   ASP A  44       6.966  12.111  29.780  1.00  0.00
ATOM    340  O   ASP A  44       5.913  12.026  30.413  1.00  0.00
ATOM    341  CB  ASP A  44       8.002  14.210  30.748  1.00  0.00
ATOM    342  CG  ASP A  44       9.387  13.745  31.225  1.00  0.00
ATOM    343  OD1 ASP A  44       9.387  12.996  32.240  1.00  0.00
ATOM    344  OD2 ASP A  44      10.379  14.158  30.567  1.00  0.00
ATOM    345  N   GLY A  45       7.646  11.063  29.320  1.00  0.00
ATOM    346  CA  GLY A  45       7.211   9.694  29.587  1.00  0.00
ATOM    347  C   GLY A  45       6.116   9.146  28.662  1.00  0.00
ATOM    348  O   GLY A  45       5.705   7.990  28.820  1.00  0.00
ATOM    349  N   LYS A  46       5.657   9.984  27.742  1.00  0.00
ATOM    350  CA  LYS A  46       4.539   9.632  26.856  1.00  0.00
ATOM    351  C   LYS A  46       5.015   9.324  25.422  1.00  0.00
ATOM    352  O   LYS A  46       6.001   9.883  24.944  1.00  0.00
ATOM    353  CB  LYS A  46       3.582  10.845  26.806  1.00  0.00
ATOM    354  CG  LYS A  46       2.655  10.840  28.031  1.00  0.00
ATOM    355  CD  LYS A  46       3.469  10.770  29.335  1.00  0.00
ATOM    356  CE  LYS A  46       2.518  10.404  30.493  1.00  0.00
ATOM    357  NZ  LYS A  46       3.305  10.127  31.702  1.00  0.00
ATOM    358  N   VAL A  47       4.250   8.446  24.779  1.00  0.00
ATOM    359  CA  VAL A  47       4.527   8.076  23.387  1.00  0.00
ATOM    360  C   VAL A  47       3.974   9.164  22.443  1.00  0.00
ATOM    361  O   VAL A  47       2.805   9.539  22.515  1.00  0.00
ATOM    362  CB  VAL A  47       3.838   6.744  23.030  1.00  0.00
ATOM    363  CG1 VAL A  47       4.097   6.407  21.550  1.00  0.00
ATOM    364  CG2 VAL A  47       4.318   5.607  23.945  1.00  0.00
ATOM    365  N   GLY A  48       4.860   9.602  21.552  1.00  0.00
ATOM    366  CA  GLY A  48       4.458  10.609  20.560  1.00  0.00
ATOM    367  C   GLY A  48       4.495  10.020  19.137  1.00  0.00
ATOM    368  O   GLY A  48       4.812   8.849  18.941  1.00  0.00
ATOM    369  N   THR A  49       4.134  10.892  18.203  1.00  0.00
ATOM    370  CA  THR A  49       4.084  10.528  16.782  1.00  0.00
ATOM    371  C   THR A  49       4.120  11.814  15.932  1.00  0.00
ATOM    372  O   THR A  49       3.427  12.784  16.236  1.00  0.00
ATOM    373  CB  THR A  49       2.837   9.686  16.477  1.00  0.00
ATOM    374  OG1 THR A  49       3.066   8.358  16.959  1.00  0.00
ATOM    375  CG2 THR A  49       2.586   9.604  14.961  1.00  0.00
ATOM    376  N   ALA A  50       4.986  11.773  14.928  1.00  0.00
ATOM    377  CA  ALA A  50       5.202  12.934  14.056  1.00  0.00
ATOM    378  C   ALA A  50       5.010  12.524  12.583  1.00  0.00
ATOM    379  O   ALA A  50       5.355  11.416  12.180  1.00  0.00
ATOM    380  CB  ALA A  50       6.627  13.485  14.254  1.00  0.00
ATOM    381  N   HIS A  51       4.413  13.462  11.854  1.00  0.00
ATOM    382  CA  HIS A  51       4.075  13.193  10.450  1.00  0.00
ATOM    383  C   HIS A  51       4.552  14.356   9.558  1.00  0.00
ATOM    384  O   HIS A  51       4.448  15.522   9.934  1.00  0.00
ATOM    385  CB  HIS A  51       2.549  13.035  10.306  1.00  0.00
ATOM    386  CG  HIS A  51       2.090  11.772  10.968  1.00  0.00
ATOM    387  ND1 HIS A  51       1.641  11.787  12.274  1.00  0.00
ATOM    388  CD2 HIS A  51       2.048  10.490  10.486  1.00  0.00
ATOM    389  CE1 HIS A  51       1.321  10.525  12.547  1.00  0.00
ATOM    390  NE2 HIS A  51       1.550   9.723  11.510  1.00  0.00
ATOM    391  N   ILE A  52       5.022  13.968   8.376  1.00  0.00
ATOM    392  CA  ILE A  52       5.493  14.945   7.389  1.00  0.00
ATOM    393  C   ILE A  52       4.814  14.687   6.028  1.00  0.00
ATOM    394  O   ILE A  52       4.525  13.547   5.675  1.00  0.00
ATOM    395  CB  ILE A  52       7.011  14.839   7.132  1.00  0.00
ATOM    396  CG1 ILE A  52       7.798  15.014   8.442  1.00  0.00
ATOM    397  CG2 ILE A  52       7.438  15.877   6.080  1.00  0.00
ATOM    398  CD1 ILE A  52       6.929  14.411   9.568  1.00  0.00
ATOM    399  N   ILE A  53       4.651  15.792   5.305  1.00  0.00
ATOM    400  CA  ILE A  53       4.054  15.651   3.963  1.00  0.00
ATOM    401  C   ILE A  53       4.591  16.787   3.074  1.00  0.00
ATOM    402  O   ILE A  53       4.902  17.874   3.559  1.00  0.00
ATOM    403  CB  ILE A  53       2.518  15.726   4.135  1.00  0.00
ATOM    404  CG1 ILE A  53       2.201  16.777   5.225  1.00  0.00
ATOM    405  CG2 ILE A  53       2.057  14.349   4.676  1.00  0.00
ATOM    406  CD1 ILE A  53       3.309  17.846   5.243  1.00  0.00
ATOM    407  N   TYR A  54       4.647  16.471   1.787  1.00  0.00
ATOM    408  CA  TYR A  54       5.125  17.443   0.792  1.00  0.00
ATOM    409  C   TYR A  54       4.802  16.912  -0.623  1.00  0.00
ATOM    410  O   TYR A  54       5.028  15.737  -0.912  1.00  0.00
ATOM    411  CB  TYR A  54       6.660  17.609   0.978  1.00  0.00
ATOM    412  CG  TYR A  54       7.210  18.334  -0.266  1.00  0.00
ATOM    413  CD1 TYR A  54       7.960  17.622  -1.209  1.00  0.00
ATOM    414  CD2 TYR A  54       7.026  19.716  -0.395  1.00  0.00
ATOM    415  CE1 TYR A  54       8.507  18.293  -2.310  1.00  0.00
ATOM    416  CE2 TYR A  54       7.572  20.387  -1.495  1.00  0.00
ATOM    417  CZ  TYR A  54       8.330  19.676  -2.435  1.00  0.00
ATOM    418  OH  TYR A  54       8.871  20.353  -3.535  1.00  0.00
ATOM    419  N   ASN A  55       4.297  17.824  -1.449  1.00  0.00
ATOM    420  CA  ASN A  55       3.964  17.514  -2.839  1.00  0.00
ATOM    421  C   ASN A  55       4.888  18.301  -3.790  1.00  0.00
ATOM    422  O   ASN A  55       5.131  19.492  -3.618  1.00  0.00
ATOM    423  CB  ASN A  55       2.526  17.864  -3.267  1.00  0.00
ATOM    424  CG  ASN A  55       1.521  17.025  -2.460  1.00  0.00
ATOM    425  OD1 ASN A  55       1.909  16.332  -1.520  1.00  0.00
ATOM    426  ND2 ASN A  55       0.256  17.163  -2.845  1.00  0.00
ATOM    427  N   SER A  56       5.320  17.568  -4.814  1.00  0.00
ATOM    428  CA  SER A  56       6.050  18.254  -5.895  1.00  0.00
ATOM    429  C   SER A  56       5.149  19.366  -6.479  1.00  0.00
ATOM    430  O   SER A  56       5.644  20.384  -6.964  1.00  0.00
ATOM    431  CB  SER A  56       6.419  17.218  -6.976  1.00  0.00
ATOM    432  OG  SER A  56       7.718  17.566  -7.468  1.00  0.00
ATOM    433  N   VAL A  57       3.850  19.097  -6.419  1.00  0.00
ATOM    434  CA  VAL A  57       2.828  19.992  -6.962  1.00  0.00
ATOM    435  C   VAL A  57       2.600  21.238  -6.090  1.00  0.00
ATOM    436  O   VAL A  57       2.768  22.366  -6.557  1.00  0.00
ATOM    437  CB  VAL A  57       1.495  19.238  -7.139  1.00  0.00
ATOM    438  CG1 VAL A  57       0.342  20.239  -7.335  1.00  0.00
ATOM    439  CG2 VAL A  57       1.592  18.285  -8.344  1.00  0.00
ATOM    440  N   ASP A  58       2.190  20.987  -4.850  1.00  0.00
ATOM    441  CA  ASP A  58       1.871  22.094  -3.935  1.00  0.00
ATOM    442  C   ASP A  58       3.171  22.776  -3.464  1.00  0.00
ATOM    443  O   ASP A  58       3.216  23.990  -3.277  1.00  0.00
ATOM    444  CB  ASP A  58       1.096  21.562  -2.715  1.00  0.00
ATOM    445  CG  ASP A  58      -0.404  21.461  -3.046  1.00  0.00
ATOM    446  OD1 ASP A  58      -0.897  22.421  -3.697  1.00  0.00
ATOM    447  OD2 ASP A  58      -0.994  20.428  -2.628  1.00  0.00
ATOM    448  N   LYS A  59       4.189  21.936  -3.313  1.00  0.00
ATOM    449  CA  LYS A  59       5.514  22.426  -2.916  1.00  0.00
ATOM    450  C   LYS A  59       5.454  23.083  -1.524  1.00  0.00
ATOM    451  O   LYS A  59       5.787  24.257  -1.362  1.00  0.00
ATOM    452  CB  LYS A  59       6.040  23.437  -3.952  1.00  0.00
ATOM    453  CG  LYS A  59       5.089  24.646  -4.023  1.00  0.00
ATOM    454  CD  LYS A  59       5.847  25.933  -3.647  1.00  0.00
ATOM    455  CE  LYS A  59       4.929  26.865  -2.834  1.00  0.00
ATOM    456  NZ  LYS A  59       4.860  28.185  -3.477  1.00  0.00
ATOM    457  N   ARG A  60       5.016  22.274  -0.565  1.00  0.00
ATOM    458  CA  ARG A  60       4.885  22.759   0.816  1.00  0.00
ATOM    459  C   ARG A  60       5.395  21.699   1.813  1.00  0.00
ATOM    460  O   ARG A  60       5.133  20.507   1.651  1.00  0.00
ATOM    461  CB  ARG A  60       3.411  23.100   1.103  1.00  0.00
ATOM    462  CG  ARG A  60       3.287  23.657   2.535  1.00  0.00
ATOM    463  CD  ARG A  60       1.926  23.252   3.131  1.00  0.00
ATOM    464  NE  ARG A  60       1.203  24.455   3.571  1.00  0.00
ATOM    465  CZ  ARG A  60       0.364  24.375   4.601  1.00  0.00
ATOM    466  NH1 ARG A  60       0.244  23.227   5.261  1.00  0.00
ATOM    467  NH2 ARG A  60      -0.354  25.435   4.956  1.00  0.00
ATOM    468  N   LEU A  61       6.124  22.198   2.802  1.00  0.00
ATOM    469  CA  LEU A  61       6.718  21.349   3.846  1.00  0.00
ATOM    470  C   LEU A  61       5.902  21.450   5.152  1.00  0.00
ATOM    471  O   LEU A  61       6.037  22.419   5.899  1.00  0.00
ATOM    472  CB  LEU A  61       8.155  21.850   4.105  1.00  0.00
ATOM    473  CG  LEU A  61       8.944  20.849   4.963  1.00  0.00
ATOM    474  CD1 LEU A  61       8.346  19.438   4.829  1.00  0.00
ATOM    475  CD2 LEU A  61      10.424  20.847   4.537  1.00  0.00
ATOM    476  N   SER A  62       5.077  20.431   5.370  1.00  0.00
ATOM    477  CA  SER A  62       4.231  20.389   6.569  1.00  0.00
ATOM    478  C   SER A  62       4.542  19.157   7.443  1.00  0.00
ATOM    479  O   SER A  62       4.812  18.072   6.932  1.00  0.00
ATOM    480  CB  SER A  62       2.743  20.367   6.164  1.00  0.00
ATOM    481  OG  SER A  62       2.626  21.048   4.912  1.00  0.00
ATOM    482  N   ALA A  63       4.458  19.398   8.746  1.00  0.00
ATOM    483  CA  ALA A  63       4.672  18.353   9.755  1.00  0.00
ATOM    484  C   ALA A  63       3.763  18.611  10.975  1.00  0.00
ATOM    485  O   ALA A  63       3.379  19.752  11.235  1.00  0.00
ATOM    486  CB  ALA A  63       6.145  18.367  10.211  1.00  0.00
ATOM    487  N   VAL A  64       3.438  17.523  11.669  1.00  0.00
ATOM    488  CA  VAL A  64       2.536  17.631  12.825  1.00  0.00
ATOM    489  C   VAL A  64       2.871  16.565  13.887  1.00  0.00
ATOM    490  O   VAL A  64       2.859  15.368  13.604  1.00  0.00
ATOM    491  CB  VAL A  64       1.075  17.458  12.367  1.00  0.00
ATOM    492  CG1 VAL A  64       0.766  18.440  11.222  1.00  0.00
ATOM    493  CG2 VAL A  64       0.848  16.009  11.894  1.00  0.00
ATOM    494  N   VAL A  65       3.149  17.065  15.086  1.00  0.00
ATOM    495  CA  VAL A  65       3.470  16.184  16.218  1.00  0.00
ATOM    496  C   VAL A  65       2.241  16.028  17.135  1.00  0.00
ATOM    497  O   VAL A  65       1.381  16.905  17.193  1.00  0.00
ATOM    498  CB  VAL A  65       4.632  16.798  17.026  1.00  0.00
ATOM    499  CG1 VAL A  65       5.958  16.111  16.653  1.00  0.00
ATOM    500  CG2 VAL A  65       4.720  18.308  16.729  1.00  0.00
ATOM    501  N   SER A  66       2.207  14.915  17.899  1.00  0.00
ATOM    502  CA  SER A  66       1.066  14.712  18.800  1.00  0.00
ATOM    503  C   SER A  66       1.204  13.524  19.771  1.00  0.00
ATOM    504  O   SER A  66       1.973  12.596  19.540  1.00  0.00
ATOM    505  CB  SER A  66      -0.225  14.500  17.978  1.00  0.00
ATOM    506  OG  SER A  66      -0.921  13.389  18.553  1.00  0.00
ATOM    507  N   TYR A  67       0.352  13.604  20.784  1.00  0.00
ATOM    508  CA  TYR A  67       0.093  12.553  21.760  1.00  0.00
ATOM    509  C   TYR A  67      -1.443  12.443  21.955  1.00  0.00
ATOM    510  O   TYR A  67      -2.180  13.378  21.660  1.00  0.00
ATOM    511  CB  TYR A  67       0.676  12.824  23.154  1.00  0.00
ATOM    512  CG  TYR A  67       2.129  13.312  23.140  1.00  0.00
ATOM    513  CD1 TYR A  67       3.182  12.392  23.078  1.00  0.00
ATOM    514  CD2 TYR A  67       2.400  14.676  23.310  1.00  0.00
ATOM    515  CE1 TYR A  67       4.507  12.839  23.147  1.00  0.00
ATOM    516  CE2 TYR A  67       3.724  15.122  23.379  1.00  0.00
ATOM    517  CZ  TYR A  67       4.777  14.201  23.323  1.00  0.00
ATOM    518  OH  TYR A  67       6.101  14.652  23.389  1.00  0.00
ATOM    519  N   PRO A  68      -1.825  11.285  22.486  1.00  0.00
ATOM    520  CA  PRO A  68      -3.243  11.009  22.724  1.00  0.00
ATOM    521  C   PRO A  68      -3.890  12.030  23.678  1.00  0.00
ATOM    522  O   PRO A  68      -3.217  12.648  24.500  1.00  0.00
ATOM    523  CB  PRO A  68      -3.314   9.602  23.336  1.00  0.00
ATOM    524  CG  PRO A  68      -1.884   9.049  23.371  1.00  0.00
ATOM    525  CD  PRO A  68      -0.965  10.133  22.796  1.00  0.00
ATOM    526  N   ASN A  69      -5.204  12.140  23.521  1.00  0.00
ATOM    527  CA  ASN A  69      -6.022  13.015  24.360  1.00  0.00
ATOM    528  C   ASN A  69      -5.519  14.468  24.334  1.00  0.00
ATOM    529  O   ASN A  69      -6.216  15.382  24.778  1.00  0.00
ATOM    530  CB  ASN A  69      -6.063  12.501  25.810  1.00  0.00
ATOM    531  CG  ASN A  69      -5.008  11.402  26.029  1.00  0.00
ATOM    532  OD1 ASN A  69      -4.232  11.450  26.982  1.00  0.00
ATOM    533  ND2 ASN A  69      -5.007  10.456  25.094  1.00  0.00
ATOM    534  N   ALA A  70      -4.297  14.621  23.834  1.00  0.00
ATOM    535  CA  ALA A  70      -3.660  15.942  23.807  1.00  0.00
ATOM    536  C   ALA A  70      -3.799  16.647  22.445  1.00  0.00
ATOM    537  O   ALA A  70      -3.864  16.004  21.399  1.00  0.00
ATOM    538  CB  ALA A  70      -2.166  15.798  24.160  1.00  0.00
ATOM    539  N   ASP A  71      -3.809  17.971  22.541  1.00  0.00
ATOM    540  CA  ASP A  71      -3.902  18.848  21.366  1.00  0.00
ATOM    541  C   ASP A  71      -2.550  18.854  20.623  1.00  0.00
ATOM    542  O   ASP A  71      -1.495  18.717  21.244  1.00  0.00
ATOM    543  CB  ASP A  71      -4.237  20.280  21.831  1.00  0.00
ATOM    544  CG  ASP A  71      -5.720  20.394  22.226  1.00  0.00
ATOM    545  OD1 ASP A  71      -6.207  21.557  22.208  1.00  0.00
ATOM    546  OD2 ASP A  71      -6.297  19.318  22.535  1.00  0.00
ATOM    547  N   ALA A  72      -2.641  18.980  19.303  1.00  0.00
ATOM    548  CA  ALA A  72      -1.442  18.891  18.464  1.00  0.00
ATOM    549  C   ALA A  72      -0.883  20.268  18.063  1.00  0.00
ATOM    550  O   ALA A  72      -1.451  21.311  18.374  1.00  0.00
ATOM    551  CB  ALA A  72      -1.762  18.086  17.188  1.00  0.00
ATOM    552  N   THR A  73       0.231  20.179  17.342  1.00  0.00
ATOM    553  CA  THR A  73       0.917  21.361  16.813  1.00  0.00
ATOM    554  C   THR A  73       1.026  21.267  15.277  1.00  0.00
ATOM    555  O   THR A  73       1.133  20.178  14.716  1.00  0.00
ATOM    556  CB  THR A  73       2.338  21.458  17.405  1.00  0.00
ATOM    557  OG1 THR A  73       3.263  21.540  16.316  1.00  0.00
ATOM    558  CG2 THR A  73       2.661  20.182  18.204  1.00  0.00
ATOM    559  N   SER A  74       0.989  22.448  14.668  1.00  0.00
ATOM    560  CA  SER A  74       1.056  22.533  13.205  1.00  0.00
ATOM    561  C   SER A  74       2.025  23.656  12.781  1.00  0.00
ATOM    562  O   SER A  74       2.054  24.728  13.380  1.00  0.00
ATOM    563  CB  SER A  74      -0.342  22.815  12.623  1.00  0.00
ATOM    564  OG  SER A  74      -0.922  21.568  12.232  1.00  0.00
ATOM    565  N   VAL A  75       2.767  23.334  11.730  1.00  0.00
ATOM    566  CA  VAL A  75       3.725  24.281  11.144  1.00  0.00
ATOM    567  C   VAL A  75       4.028  23.826   9.701  1.00  0.00
ATOM    568  O   VAL A  75       4.140  22.631   9.430  1.00  0.00
ATOM    569  CB  VAL A  75       5.032  24.280  11.962  1.00  0.00
ATOM    570  CG1 VAL A  75       5.134  25.564  12.805  1.00  0.00
ATOM    571  CG2 VAL A  75       5.074  23.043  12.878  1.00  0.00
ATOM    572  N   SER A  76       4.133  24.822   8.828  1.00  0.00
ATOM    573  CA  SER A  76       4.384  24.519   7.412  1.00  0.00
ATOM    574  C   SER A  76       5.316  25.584   6.804  1.00  0.00
ATOM    575  O   SER A  76       5.316  26.741   7.216  1.00  0.00
ATOM    576  CB  SER A  76       3.065  24.481   6.620  1.00  0.00
ATOM    577  OG  SER A  76       2.164  23.592   7.281  1.00  0.00
ATOM    578  N   TYR A  77       6.059  25.116   5.807  1.00  0.00
ATOM    579  CA  TYR A  77       6.987  26.002   5.093  1.00  0.00
ATOM    580  C   TYR A  77       6.870  25.757   3.578  1.00  0.00
ATOM    581  O   TYR A  77       6.887  24.615   3.121  1.00  0.00
ATOM    582  CB  TYR A  77       8.425  25.737   5.590  1.00  0.00
ATOM    583  CG  TYR A  77       9.325  26.887   5.098  1.00  0.00
ATOM    584  CD1 TYR A  77      10.442  26.611   4.302  1.00  0.00
ATOM    585  CD2 TYR A  77       9.072  28.194   5.532  1.00  0.00
ATOM    586  CE1 TYR A  77      11.296  27.652   3.917  1.00  0.00
ATOM    587  CE2 TYR A  77       9.926  29.233   5.146  1.00  0.00
ATOM    588  CZ  TYR A  77      11.051  28.957   4.359  1.00  0.00
ATOM    589  OH  TYR A  77      11.903  29.998   3.970  1.00  0.00
ATOM    590  N   ASP A  78       6.734  26.864   2.853  1.00  0.00
ATOM    591  CA  ASP A  78       6.584  26.770   1.390  1.00  0.00
ATOM    592  C   ASP A  78       7.989  26.648   0.769  1.00  0.00
ATOM    593  O   ASP A  78       8.820  27.544   0.915  1.00  0.00
ATOM    594  CB  ASP A  78       5.864  28.022   0.860  1.00  0.00
ATOM    595  CG  ASP A  78       4.337  27.835   0.936  1.00  0.00
ATOM    596  OD1 ASP A  78       3.679  28.823   1.361  1.00  0.00
ATOM    597  OD2 ASP A  78       3.899  26.712   0.570  1.00  0.00
ATOM    598  N   VAL A  79       8.213  25.496   0.141  1.00  0.00
ATOM    599  CA  VAL A  79       9.546  25.231  -0.422  1.00  0.00
ATOM    600  C   VAL A  79       9.472  24.267  -1.620  1.00  0.00
ATOM    601  O   VAL A  79       9.139  23.093  -1.463  1.00  0.00
ATOM    602  CB  VAL A  79      10.426  24.609   0.684  1.00  0.00
ATOM    603  CG1 VAL A  79       9.778  23.305   1.188  1.00  0.00
ATOM    604  CG2 VAL A  79      11.835  24.318   0.139  1.00  0.00
ATOM    605  N   ASP A  80       9.831  24.814  -2.777  1.00  0.00
ATOM    606  CA  ASP A  80       9.868  24.004  -4.012  1.00  0.00
ATOM    607  C   ASP A  80      10.600  22.683  -3.677  1.00  0.00
ATOM    608  O   ASP A  80      10.049  21.596  -3.815  1.00  0.00
ATOM    609  CB  ASP A  80      10.696  24.768  -5.065  1.00  0.00
ATOM    610  CG  ASP A  80      10.197  24.482  -6.491  1.00  0.00
ATOM    611  OD1 ASP A  80       9.751  23.325  -6.711  1.00  0.00
ATOM    612  OD2 ASP A  80      10.296  25.442  -7.305  1.00  0.00
ATOM    613  N   LEU A  81      11.828  22.887  -3.214  1.00  0.00
ATOM    614  CA  LEU A  81      12.673  21.781  -2.771  1.00  0.00
ATOM    615  C   LEU A  81      13.553  21.189  -3.876  1.00  0.00
ATOM    616  O   LEU A  81      14.439  20.373  -3.601  1.00  0.00
ATOM    617  CB  LEU A  81      11.802  20.668  -2.153  1.00  0.00
ATOM    618  CG  LEU A  81      12.557  20.028  -0.973  1.00  0.00
ATOM    619  CD1 LEU A  81      12.827  21.087   0.112  1.00  0.00
ATOM    620  CD2 LEU A  81      11.732  18.869  -0.385  1.00  0.00
ATOM    621  N   ASN A  82      13.268  21.565  -5.124  1.00  0.00
ATOM    622  CA  ASN A  82      14.040  20.945  -6.213  1.00  0.00
ATOM    623  C   ASN A  82      15.383  21.664  -6.417  1.00  0.00
ATOM    624  O   ASN A  82      16.265  21.164  -7.117  1.00  0.00
ATOM    625  CB  ASN A  82      13.246  20.909  -7.525  1.00  0.00
ATOM    626  CG  ASN A  82      11.943  21.717  -7.420  1.00  0.00
ATOM    627  OD1 ASN A  82      11.414  21.936  -6.331  1.00  0.00
ATOM    628  ND2 ASN A  82      11.488  22.165  -8.588  1.00  0.00
ATOM    629  N   ASP A  83      15.479  22.845  -5.813  1.00  0.00
ATOM    630  CA  ASP A  83      16.712  23.635  -5.968  1.00  0.00
ATOM    631  C   ASP A  83      17.598  23.459  -4.718  1.00  0.00
ATOM    632  O   ASP A  83      18.777  23.808  -4.726  1.00  0.00
ATOM    633  CB  ASP A  83      16.371  25.124  -6.154  1.00  0.00
ATOM    634  CG  ASP A  83      15.056  25.295  -6.935  1.00  0.00
ATOM    635  OD1 ASP A  83      14.187  26.033  -6.398  1.00  0.00
ATOM    636  OD2 ASP A  83      14.983  24.689  -8.037  1.00  0.00
ATOM    637  N   VAL A  84      16.966  22.927  -3.676  1.00  0.00
ATOM    638  CA  VAL A  84      17.677  22.690  -2.415  1.00  0.00
ATOM    639  C   VAL A  84      18.379  21.321  -2.421  1.00  0.00
ATOM    640  O   VAL A  84      19.609  21.250  -2.392  1.00  0.00
ATOM    641  CB  VAL A  84      16.701  22.799  -1.230  1.00  0.00
ATOM    642  CG1 VAL A  84      17.331  23.643  -0.105  1.00  0.00
ATOM    643  CG2 VAL A  84      15.387  23.458  -1.694  1.00  0.00
ATOM    644  N   LEU A  85      17.564  20.269  -2.453  1.00  0.00
ATOM    645  CA  LEU A  85      18.102  18.907  -2.459  1.00  0.00
ATOM    646  C   LEU A  85      18.255  18.327  -3.880  1.00  0.00
ATOM    647  O   LEU A  85      17.560  18.702  -4.814  1.00  0.00
ATOM    648  CB  LEU A  85      17.219  17.954  -1.635  1.00  0.00
ATOM    649  CG  LEU A  85      17.197  18.352  -0.150  1.00  0.00
ATOM    650  CD1 LEU A  85      15.913  17.808   0.508  1.00  0.00
ATOM    651  CD2 LEU A  85      18.430  17.775   0.572  1.00  0.00
ATOM    652  N   PRO A  86      19.191  17.377  -3.924  1.00  0.00
ATOM    653  CA  PRO A  86      19.507  16.640  -5.145  1.00  0.00
ATOM    654  C   PRO A  86      18.370  15.718  -5.619  1.00  0.00
ATOM    655  O   PRO A  86      17.474  15.365  -4.855  1.00  0.00
ATOM    656  CB  PRO A  86      20.747  15.791  -4.820  1.00  0.00
ATOM    657  CG  PRO A  86      21.012  15.925  -3.315  1.00  0.00
ATOM    658  CD  PRO A  86      19.972  16.908  -2.764  1.00  0.00
ATOM    659  N   GLU A  87      18.472  15.342  -6.893  1.00  0.00
ATOM    660  CA  GLU A  87      17.489  14.412  -7.478  1.00  0.00
ATOM    661  C   GLU A  87      17.440  13.143  -6.594  1.00  0.00
ATOM    662  O   GLU A  87      16.373  12.680  -6.205  1.00  0.00
ATOM    663  CB  GLU A  87      17.936  14.011  -8.900  1.00  0.00
ATOM    664  CG  GLU A  87      16.836  13.186  -9.593  1.00  0.00
ATOM    665  CD  GLU A  87      17.374  12.523 -10.874  1.00  0.00
ATOM    666  OE1 GLU A  87      18.483  12.949 -11.293  1.00  0.00
ATOM    667  OE2 GLU A  87      16.655  11.617 -11.376  1.00  0.00
ATOM    668  N   TRP A  88      18.647  12.670  -6.323  1.00  0.00
ATOM    669  CA  TRP A  88      18.854  11.461  -5.513  1.00  0.00
ATOM    670  C   TRP A  88      19.362  11.886  -4.115  1.00  0.00
ATOM    671  O   TRP A  88      20.335  12.632  -4.013  1.00  0.00
ATOM    672  CB  TRP A  88      19.958  10.623  -6.189  1.00  0.00
ATOM    673  CG  TRP A  88      19.417   9.623  -7.164  1.00  0.00
ATOM    674  CD1 TRP A  88      19.504   9.672  -8.501  1.00  0.00
ATOM    675  CD2 TRP A  88      18.739   8.409  -6.827  1.00  0.00
ATOM    676  NE1 TRP A  88      18.877   8.569  -9.046  1.00  0.00
ATOM    677  CE2 TRP A  88      18.441   7.800  -8.053  1.00  0.00
ATOM    678  CE3 TRP A  88      18.366   7.785  -5.631  1.00  0.00
ATOM    679  CZ2 TRP A  88      17.764   6.577  -8.084  1.00  0.00
ATOM    680  CZ3 TRP A  88      17.697   6.556  -5.661  1.00  0.00
ATOM    681  CH2 TRP A  88      17.409   5.943  -6.886  1.00  0.00
ATOM    682  N   VAL A  89      18.676  11.379  -3.096  1.00  0.00
ATOM    683  CA  VAL A  89      19.065  11.697  -1.714  1.00  0.00
ATOM    684  C   VAL A  89      18.905  10.466  -0.798  1.00  0.00
ATOM    685  O   VAL A  89      18.542   9.384  -1.254  1.00  0.00
ATOM    686  CB  VAL A  89      18.182  12.840  -1.176  1.00  0.00
ATOM    687  CG1 VAL A  89      18.392  12.993   0.343  1.00  0.00
ATOM    688  CG2 VAL A  89      18.521  14.161  -1.889  1.00  0.00
ATOM    689  N   ARG A  90      19.185  10.717   0.475  1.00  0.00
ATOM    690  CA  ARG A  90      19.063   9.697   1.526  1.00  0.00
ATOM    691  C   ARG A  90      18.178  10.241   2.666  1.00  0.00
ATOM    692  O   ARG A  90      18.094  11.455   2.858  1.00  0.00
ATOM    693  CB  ARG A  90      20.469   9.376   2.074  1.00  0.00
ATOM    694  CG  ARG A  90      20.406   8.179   3.040  1.00  0.00
ATOM    695  CD  ARG A  90      21.095   6.959   2.403  1.00  0.00
ATOM    696  NE  ARG A  90      22.550   7.037   2.605  1.00  0.00
ATOM    697  CZ  ARG A  90      23.331   6.061   2.149  1.00  0.00
ATOM    698  NH1 ARG A  90      22.786   4.990   1.578  1.00  0.00
ATOM    699  NH2 ARG A  90      24.652   6.160   2.256  1.00  0.00
ATOM    700  N   VAL A  91      17.530   9.318   3.371  1.00  0.00
ATOM    701  CA  VAL A  91      16.628   9.717   4.464  1.00  0.00
ATOM    702  C   VAL A  91      17.100   9.131   5.809  1.00  0.00
ATOM    703  O   VAL A  91      17.618   8.015   5.856  1.00  0.00
ATOM    704  CB  VAL A  91      15.200   9.228   4.158  1.00  0.00
ATOM    705  CG1 VAL A  91      14.578   8.599   5.419  1.00  0.00
ATOM    706  CG2 VAL A  91      14.332  10.403   3.672  1.00  0.00
ATOM    707  N   GLY A  92      16.901   9.917   6.867  1.00  0.00
ATOM    708  CA  GLY A  92      17.293   9.460   8.207  1.00  0.00
ATOM    709  C   GLY A  92      16.669  10.309   9.330  1.00  0.00
ATOM    710  O   GLY A  92      15.764  11.107   9.092  1.00  0.00
ATOM    711  N   LEU A  93      17.191  10.078  10.530  1.00  0.00
ATOM    712  CA  LEU A  93      16.736  10.774  11.740  1.00  0.00
ATOM    713  C   LEU A  93      17.906  10.894  12.739  1.00  0.00
ATOM    714  O   LEU A  93      18.878  10.143  12.652  1.00  0.00
ATOM    715  CB  LEU A  93      15.579  10.003  12.403  1.00  0.00
ATOM    716  CG  LEU A  93      15.221   8.762  11.565  1.00  0.00
ATOM    717  CD1 LEU A  93      15.564   7.480  12.347  1.00  0.00
ATOM    718  CD2 LEU A  93      13.720   8.779  11.218  1.00  0.00
ATOM    719  N   SER A  94      17.773  11.851  13.657  1.00  0.00
ATOM    720  CA  SER A  94      18.844  12.040  14.649  1.00  0.00
ATOM    721  C   SER A  94      18.437  13.036  15.754  1.00  0.00
ATOM    722  O   SER A  94      17.348  13.602  15.732  1.00  0.00
ATOM    723  CB  SER A  94      20.100  12.586  13.936  1.00  0.00
ATOM    724  OG  SER A  94      19.928  13.998  13.783  1.00  0.00
ATOM    725  N   ALA A  95      19.380  13.203  16.674  1.00  0.00
ATOM    726  CA  ALA A  95      19.216  14.105  17.819  1.00  0.00
ATOM    727  C   ALA A  95      20.507  14.097  18.665  1.00  0.00
ATOM    728  O   ALA A  95      21.183  13.072  18.763  1.00  0.00
ATOM    729  CB  ALA A  95      18.028  13.653  18.689  1.00  0.00
ATOM    730  N   SER A  96      20.805  15.262  19.234  1.00  0.00
ATOM    731  CA  SER A  96      22.039  15.402  20.017  1.00  0.00
ATOM    732  C   SER A  96      21.750  15.815  21.477  1.00  0.00
ATOM    733  O   SER A  96      20.632  16.201  21.809  1.00  0.00
ATOM    734  CB  SER A  96      22.944  16.469  19.365  1.00  0.00
ATOM    735  OG  SER A  96      22.233  17.710  19.381  1.00  0.00
ATOM    736  N   THR A  97      22.811  15.723  22.262  1.00  0.00
ATOM    737  CA  THR A  97      22.838  16.107  23.676  1.00  0.00
ATOM    738  C   THR A  97      24.274  16.561  24.020  1.00  0.00
ATOM    739  O   THR A  97      25.232  16.032  23.450  1.00  0.00
ATOM    740  CB  THR A  97      22.455  14.926  24.585  1.00  0.00
ATOM    741  OG1 THR A  97      23.574  14.042  24.673  1.00  0.00
ATOM    742  CG2 THR A  97      21.265  14.146  24.003  1.00  0.00
ATOM    743  N   GLY A  98      24.379  17.543  24.914  1.00  0.00
ATOM    744  CA  GLY A  98      25.711  18.094  25.203  1.00  0.00
ATOM    745  C   GLY A  98      25.850  18.670  26.618  1.00  0.00
ATOM    746  O   GLY A  98      26.711  18.234  27.387  1.00  0.00
ATOM    747  N   LEU A  99      25.011  19.659  26.918  1.00  0.00
ATOM    748  CA  LEU A  99      25.082  20.299  28.246  1.00  0.00
ATOM    749  C   LEU A  99      24.188  19.503  29.213  1.00  0.00
ATOM    750  O   LEU A  99      24.557  19.211  30.347  1.00  0.00
ATOM    751  CB  LEU A  99      24.629  21.765  28.164  1.00  0.00
ATOM    752  CG  LEU A  99      25.842  22.712  28.178  1.00  0.00
ATOM    753  CD1 LEU A  99      26.191  23.108  29.624  1.00  0.00
ATOM    754  CD2 LEU A  99      27.057  22.052  27.503  1.00  0.00
ATOM    755  N   TYR A 100      23.047  19.108  28.652  1.00  0.00
ATOM    756  CA  TYR A 100      22.135  18.238  29.403  1.00  0.00
ATOM    757  C   TYR A 100      21.958  16.902  28.650  1.00  0.00
ATOM    758  O   TYR A 100      22.581  16.655  27.623  1.00  0.00
ATOM    759  CB  TYR A 100      20.754  18.893  29.554  1.00  0.00
ATOM    760  CG  TYR A 100      20.815  20.248  30.274  1.00  0.00
ATOM    761  CD1 TYR A 100      20.659  20.310  31.665  1.00  0.00
ATOM    762  CD2 TYR A 100      21.117  21.412  29.557  1.00  0.00
ATOM    763  CE1 TYR A 100      20.782  21.533  32.334  1.00  0.00
ATOM    764  CE2 TYR A 100      21.241  22.635  30.226  1.00  0.00
ATOM    765  CZ  TYR A 100      21.099  22.694  31.617  1.00  0.00
ATOM    766  OH  TYR A 100      21.219  23.920  32.283  1.00  0.00
ATOM    767  N   LYS A 101      21.057  16.116  29.228  1.00  0.00
ATOM    768  CA  LYS A 101      20.785  14.777  28.696  1.00  0.00
ATOM    769  C   LYS A 101      19.279  14.558  28.463  1.00  0.00
ATOM    770  O   LYS A 101      18.441  15.375  28.832  1.00  0.00
ATOM    771  CB  LYS A 101      21.272  13.742  29.738  1.00  0.00
ATOM    772  CG  LYS A 101      21.221  14.384  31.140  1.00  0.00
ATOM    773  CD  LYS A 101      22.550  14.151  31.879  1.00  0.00
ATOM    774  CE  LYS A 101      22.652  15.081  33.102  1.00  0.00
ATOM    775  NZ  LYS A 101      21.480  14.901  33.970  1.00  0.00
ATOM    776  N   GLU A 102      19.024  13.407  27.852  1.00  0.00
ATOM    777  CA  GLU A 102      17.652  12.980  27.579  1.00  0.00
ATOM    778  C   GLU A 102      17.661  11.772  26.628  1.00  0.00
ATOM    779  O   GLU A 102      18.549  11.615  25.793  1.00  0.00
ATOM    780  CB  GLU A 102      16.803  14.121  26.998  1.00  0.00
ATOM    781  CG  GLU A 102      17.078  14.291  25.494  1.00  0.00
ATOM    782  CD  GLU A 102      15.822  14.800  24.763  1.00  0.00
ATOM    783  OE1 GLU A 102      15.450  14.125  23.766  1.00  0.00
ATOM    784  OE2 GLU A 102      15.297  15.848  25.227  1.00  0.00
ATOM    785  N   THR A 103      16.603  10.983  26.786  1.00  0.00
ATOM    786  CA  THR A 103      16.424   9.849  25.859  1.00  0.00
ATOM    787  C   THR A 103      15.903  10.439  24.537  1.00  0.00
ATOM    788  O   THR A 103      15.291  11.509  24.533  1.00  0.00
ATOM    789  CB  THR A 103      15.491   8.822  26.520  1.00  0.00
ATOM    790  OG1 THR A 103      14.249   9.470  26.811  1.00  0.00
ATOM    791  CG2 THR A 103      16.113   8.388  27.867  1.00  0.00
ATOM    792  N   ASN A 104      16.243   9.759  23.451  1.00  0.00
ATOM    793  CA  ASN A 104      15.850  10.235  22.110  1.00  0.00
ATOM    794  C   ASN A 104      15.515   8.959  21.307  1.00  0.00
ATOM    795  O   ASN A 104      16.379   8.359  20.677  1.00  0.00
ATOM    796  CB  ASN A 104      16.996  11.035  21.469  1.00  0.00
ATOM    797  CG  ASN A 104      16.903  12.501  21.943  1.00  0.00
ATOM    798  OD1 ASN A 104      15.880  13.154  21.739  1.00  0.00
ATOM    799  ND2 ASN A 104      17.970  12.941  22.601  1.00  0.00
ATOM    800  N   THR A 105      14.264   8.563  21.512  1.00  0.00
ATOM    801  CA  THR A 105      13.792   7.246  21.121  1.00  0.00
ATOM    802  C   THR A 105      12.536   7.217  20.235  1.00  0.00
ATOM    803  O   THR A 105      11.563   7.929  20.441  1.00  0.00
ATOM    804  CB  THR A 105      13.488   6.406  22.382  1.00  0.00
ATOM    805  OG1 THR A 105      14.716   5.839  22.840  1.00  0.00
ATOM    806  CG2 THR A 105      12.544   5.256  21.980  1.00  0.00
ATOM    807  N   ILE A 106      12.661   6.289  19.309  1.00  0.00
ATOM    808  CA  ILE A 106      11.648   6.032  18.254  1.00  0.00
ATOM    809  C   ILE A 106      11.449   4.502  18.269  1.00  0.00
ATOM    810  O   ILE A 106      12.413   3.737  18.269  1.00  0.00
ATOM    811  CB  ILE A 106      12.419   6.615  17.080  1.00  0.00
ATOM    812  CG1 ILE A 106      13.752   7.165  17.593  1.00  0.00
ATOM    813  CG2 ILE A 106      12.131   6.541  15.619  1.00  0.00
ATOM    814  CD1 ILE A 106      14.872   7.029  16.555  1.00  0.00
ATOM    815  N   LEU A 107      10.173   4.144  18.370  1.00  0.00
ATOM    816  CA  LEU A 107       9.787   2.723  18.506  1.00  0.00
ATOM    817  C   LEU A 107       9.342   2.205  17.109  1.00  0.00
ATOM    818  O   LEU A 107       9.328   0.996  16.886  1.00  0.00
ATOM    819  CB  LEU A 107       8.491   2.695  19.361  1.00  0.00
ATOM    820  CG  LEU A 107       8.710   2.360  20.844  1.00  0.00
ATOM    821  CD1 LEU A 107       7.961   3.371  21.748  1.00  0.00
ATOM    822  CD2 LEU A 107       8.130   0.959  21.184  1.00  0.00
ATOM    823  N   SER A 108       8.911   3.170  16.305  1.00  0.00
ATOM    824  CA  SER A 108       8.380   2.849  14.971  1.00  0.00
ATOM    825  C   SER A 108       8.909   3.832  13.907  1.00  0.00
ATOM    826  O   SER A 108       9.234   4.975  14.230  1.00  0.00
ATOM    827  CB  SER A 108       6.845   2.836  15.012  1.00  0.00
ATOM    828  OG  SER A 108       6.367   4.097  14.541  1.00  0.00
ATOM    829  N   TRP A 109       8.996   3.333  12.680  1.00  0.00
ATOM    830  CA  TRP A 109       9.502   4.109  11.535  1.00  0.00
ATOM    831  C   TRP A 109       8.758   3.638  10.261  1.00  0.00
ATOM    832  O   TRP A 109       8.994   2.521   9.797  1.00  0.00
ATOM    833  CB  TRP A 109      11.013   3.864  11.354  1.00  0.00
ATOM    834  CG  TRP A 109      11.754   5.006  10.728  1.00  0.00
ATOM    835  CD1 TRP A 109      11.260   6.121  10.179  1.00  0.00
ATOM    836  CD2 TRP A 109      13.184   5.095  10.632  1.00  0.00
ATOM    837  NE1 TRP A 109      12.283   6.915   9.697  1.00  0.00
ATOM    838  CE2 TRP A 109      13.433   6.313   9.990  1.00  0.00
ATOM    839  CE3 TRP A 109      14.245   4.271  11.036  1.00  0.00
ATOM    840  CZ2 TRP A 109      14.744   6.731   9.730  1.00  0.00
ATOM    841  CZ3 TRP A 109      15.557   4.694  10.782  1.00  0.00
ATOM    842  CH2 TRP A 109      15.804   5.916  10.149  1.00  0.00
ATOM    843  N   SER A 110       7.906   4.511   9.736  1.00  0.00
ATOM    844  CA  SER A 110       7.157   4.199   8.501  1.00  0.00
ATOM    845  C   SER A 110       7.594   5.187   7.401  1.00  0.00
ATOM    846  O   SER A 110       7.743   6.383   7.661  1.00  0.00
ATOM    847  CB  SER A 110       5.648   4.370   8.768  1.00  0.00
ATOM    848  OG  SER A 110       4.949   4.344   7.523  1.00  0.00
ATOM    849  N   PHE A 111       7.823   4.650   6.201  1.00  0.00
ATOM    850  CA  PHE A 111       8.296   5.540   5.125  1.00  0.00
ATOM    851  C   PHE A 111       7.819   5.095   3.731  1.00  0.00
ATOM    852  O   PHE A 111       8.003   3.948   3.327  1.00  0.00
ATOM    853  CB  PHE A 111       9.835   5.592   5.148  1.00  0.00
ATOM    854  CG  PHE A 111      10.363   6.995   4.804  1.00  0.00
ATOM    855  CD1 PHE A 111      10.601   7.924   5.828  1.00  0.00
ATOM    856  CD2 PHE A 111      10.693   7.336   3.487  1.00  0.00
ATOM    857  CE1 PHE A 111      11.149   9.173   5.518  1.00  0.00
ATOM    858  CE2 PHE A 111      11.243   8.585   3.177  1.00  0.00
ATOM    859  CZ  PHE A 111      11.467   9.517   4.200  1.00  0.00
ATOM    860  N   THR A 112       7.229   6.067   3.045  1.00  0.00
ATOM    861  CA  THR A 112       6.734   5.874   1.680  1.00  0.00
ATOM    862  C   THR A 112       7.002   7.148   0.849  1.00  0.00
ATOM    863  O   THR A 112       6.825   8.266   1.326  1.00  0.00
ATOM    864  CB  THR A 112       5.214   5.615   1.678  1.00  0.00
ATOM    865  OG1 THR A 112       4.907   4.722   2.748  1.00  0.00
ATOM    866  CG2 THR A 112       4.802   4.955   0.349  1.00  0.00
ATOM    867  N   SER A 113       7.387   6.893  -0.397  1.00  0.00
ATOM    868  CA  SER A 113       7.554   7.990  -1.361  1.00  0.00
ATOM    869  C   SER A 113       7.131   7.507  -2.762  1.00  0.00
ATOM    870  O   SER A 113       7.417   6.371  -3.141  1.00  0.00
ATOM    871  CB  SER A 113       9.024   8.442  -1.409  1.00  0.00
ATOM    872  OG  SER A 113       9.847   7.304  -1.668  1.00  0.00
ATOM    873  N   LYS A 114       6.466   8.404  -3.489  1.00  0.00
ATOM    874  CA  LYS A 114       6.031   8.027  -4.842  1.00  0.00
ATOM    875  C   LYS A 114       6.489   9.075  -5.875  1.00  0.00
ATOM    876  O   LYS A 114       6.515  10.270  -5.593  1.00  0.00
ATOM    877  CB  LYS A 114       4.500   7.885  -4.905  1.00  0.00
ATOM    878  CG  LYS A 114       4.012   6.754  -3.984  1.00  0.00
ATOM    879  CD  LYS A 114       2.580   7.057  -3.504  1.00  0.00
ATOM    880  CE  LYS A 114       1.716   5.785  -3.588  1.00  0.00
ATOM    881  NZ  LYS A 114       0.512   5.946  -2.759  1.00  0.00
ATOM    882  N   LEU A 115       6.764   8.548  -7.063  1.00  0.00
ATOM    883  CA  LEU A 115       7.064   9.393  -8.220  1.00  0.00
ATOM    884  C   LEU A 115       6.124   9.018  -9.383  1.00  0.00
ATOM    885  O   LEU A 115       5.891   7.842  -9.651  1.00  0.00
ATOM    886  CB  LEU A 115       8.533   9.290  -8.654  1.00  0.00
ATOM    887  CG  LEU A 115       9.168  10.693  -8.644  1.00  0.00
ATOM    888  CD1 LEU A 115      10.391  10.715  -7.710  1.00  0.00
ATOM    889  CD2 LEU A 115       9.575  11.110 -10.068  1.00  0.00
ATOM    890  N   LYS A 116       5.587  10.073  -9.987  1.00  0.00
ATOM    891  CA  LYS A 116       4.549   9.886 -11.008  1.00  0.00
ATOM    892  C   LYS A 116       4.828  10.718 -12.272  1.00  0.00
ATOM    893  O   LYS A 116       5.973  11.038 -12.585  1.00  0.00
ATOM    894  CB  LYS A 116       3.193  10.307 -10.395  1.00  0.00
ATOM    895  CG  LYS A 116       3.284  10.173  -8.862  1.00  0.00
ATOM    896  CD  LYS A 116       1.879  10.050  -8.249  1.00  0.00
ATOM    897  CE  LYS A 116       1.970  10.018  -6.712  1.00  0.00
ATOM    898  NZ  LYS A 116       0.638  10.235  -6.129  1.00  0.00
ATOM    899  N   SER A 117       3.728  10.997 -12.959  1.00  0.00
ATOM    900  CA  SER A 117       3.738  11.722 -14.225  1.00  0.00
ATOM    901  C   SER A 117       4.079  10.791 -15.403  1.00  0.00
ATOM    902  O   SER A 117       3.378   9.818 -15.670  1.00  0.00
ATOM    903  CB  SER A 117       4.703  12.917 -14.205  1.00  0.00
ATOM    904  OG  SER A 117       5.692  12.687 -13.201  1.00  0.00
ATOM    905  N   ASN A 118       5.166  11.167 -16.069  1.00  0.00
ATOM    906  CA  ASN A 118       5.622  10.421 -17.244  1.00  0.00
ATOM    907  C   ASN A 118       4.416   9.977 -18.090  1.00  0.00
ATOM    908  O   ASN A 118       4.526   9.120 -18.964  1.00  0.00
ATOM    909  CB  ASN A 118       6.487   9.220 -16.850  1.00  0.00
ATOM    910  CG  ASN A 118       6.423   8.928 -15.342  1.00  0.00
ATOM    911  OD1 ASN A 118       5.473   8.313 -14.857  1.00  0.00
ATOM    912  ND2 ASN A 118       7.446   9.413 -14.644  1.00  0.00
ATOM    913  N   SER A 119       3.295  10.616 -17.769  1.00  0.00
ATOM    914  CA  SER A 119       2.044  10.325 -18.479  1.00  0.00
ATOM    915  C   SER A 119       2.037   8.862 -18.956  1.00  0.00
ATOM    916  O   SER A 119       1.112   8.435 -19.647  1.00  0.00
ATOM    917  CB  SER A 119       1.887  11.289 -19.669  1.00  0.00
ATOM    918  OG  SER A 119       0.520  11.275 -20.083  1.00  0.00
ATOM    919  N   THR A 120       3.078   8.145 -18.538  1.00  0.00
ATOM    920  CA  THR A 120       3.159   6.712 -18.867  1.00  0.00
ATOM    921  C   THR A 120       2.146   5.964 -17.969  1.00  0.00
ATOM    922  O   THR A 120       1.699   4.869 -18.294  1.00  0.00
ATOM    923  CB  THR A 120       4.566   6.157 -18.582  1.00  0.00
ATOM    924  OG1 THR A 120       5.529   7.017 -19.189  1.00  0.00
ATOM    925  CG2 THR A 120       4.703   4.747 -19.185  1.00  0.00
ATOM    926  N   HIS A 121       1.846   6.645 -16.869  1.00  0.00
ATOM    927  CA  HIS A 121       0.918   6.105 -15.875  1.00  0.00
ATOM    928  C   HIS A 121       1.442   4.767 -15.323  1.00  0.00
ATOM    929  O   HIS A 121       0.756   3.748 -15.379  1.00  0.00
ATOM    930  CB  HIS A 121      -0.495   5.964 -16.447  1.00  0.00
ATOM    931  CG  HIS A 121      -0.494   5.685 -17.917  1.00  0.00
ATOM    932  ND1 HIS A 121      -0.321   6.683 -18.854  1.00  0.00
ATOM    933  CD2 HIS A 121      -0.640   4.480 -18.561  1.00  0.00
ATOM    934  CE1 HIS A 121      -0.381   6.065 -20.032  1.00  0.00
ATOM    935  NE2 HIS A 121      -0.566   4.753 -19.902  1.00  0.00
ATOM    936  N   GLN A 122       2.666   4.834 -14.806  1.00  0.00
ATOM    937  CA  GLN A 122       3.266   3.648 -14.176  1.00  0.00
ATOM    938  C   GLN A 122       3.436   3.941 -12.666  1.00  0.00
ATOM    939  O   GLN A 122       2.863   3.264 -11.820  1.00  0.00
ATOM    940  CB  GLN A 122       4.657   3.353 -14.769  1.00  0.00
ATOM    941  CG  GLN A 122       4.824   4.055 -16.125  1.00  0.00
ATOM    942  CD  GLN A 122       6.135   3.627 -16.808  1.00  0.00
ATOM    943  OE1 GLN A 122       6.115   2.880 -17.786  1.00  0.00
ATOM    944  NE2 GLN A 122       7.233   4.163 -16.283  1.00  0.00
ATOM    945  N   SER A 160      22.457   4.459  29.637  1.00  0.00
ATOM    946  CA  SER A 160      23.105   3.397  30.410  1.00  0.00
ATOM    947  C   SER A 160      22.168   2.204  30.677  1.00  0.00
ATOM    948  O   SER A 160      20.957   2.297  30.490  1.00  0.00
ATOM    949  CB  SER A 160      23.647   3.947  31.742  1.00  0.00
ATOM    950  OG  SER A 160      24.283   2.867  32.434  1.00  0.00
ATOM    951  N   SER A 161      22.813   1.134  31.113  1.00  0.00
ATOM    952  CA  SER A 161      22.196  -0.149  31.424  1.00  0.00
ATOM    953  C   SER A 161      20.890  -0.031  32.222  1.00  0.00
ATOM    954  O   SER A 161      19.848  -0.546  31.813  1.00  0.00
ATOM    955  CB  SER A 161      23.200  -1.025  32.202  1.00  0.00
ATOM    956  OG  SER A 161      23.770  -1.973  31.299  1.00  0.00
ATOM    957  N   ASN A 162      20.999   0.630  33.372  1.00  0.00
ATOM    958  CA  ASN A 162      19.809   0.782  34.233  1.00  0.00
ATOM    959  C   ASN A 162      18.772   1.623  33.456  1.00  0.00
ATOM    960  O   ASN A 162      17.625   1.231  33.270  1.00  0.00
ATOM    961  CB  ASN A 162      20.217   1.547  35.510  1.00  0.00
ATOM    962  CG  ASN A 162      19.628   2.970  35.475  1.00  0.00
ATOM    963  OD1 ASN A 162      18.467   3.200  35.803  1.00  0.00
ATOM    964  ND2 ASN A 162      20.512   3.891  35.097  1.00  0.00
ATOM    965  N   GLY A 163      19.282   2.769  33.024  1.00  0.00
ATOM    966  CA  GLY A 163      18.460   3.724  32.265  1.00  0.00
ATOM    967  C   GLY A 163      18.942   5.136  32.661  1.00  0.00
ATOM    968  O   GLY A 163      18.172   5.976  33.116  1.00  0.00
ATOM    969  N   SER A 164      20.255   5.297  32.510  1.00  0.00
ATOM    970  CA  SER A 164      20.861   6.589  32.854  1.00  0.00
ATOM    971  C   SER A 164      21.449   7.233  31.595  1.00  0.00
ATOM    972  O   SER A 164      22.641   7.201  31.315  1.00  0.00
ATOM    973  CB  SER A 164      21.799   6.473  34.056  1.00  0.00
ATOM    974  OG  SER A 164      20.999   5.963  35.135  1.00  0.00
ATOM    975  N   PRO A 165      20.488   7.782  30.848  1.00  0.00
ATOM    976  CA  PRO A 165      20.825   8.443  29.582  1.00  0.00
ATOM    977  C   PRO A 165      22.007   9.406  29.835  1.00  0.00
ATOM    978  O   PRO A 165      22.111   9.990  30.913  1.00  0.00
ATOM    979  CB  PRO A 165      19.576   9.269  29.227  1.00  0.00
ATOM    980  CG  PRO A 165      18.424   8.717  30.078  1.00  0.00
ATOM    981  CD  PRO A 165      19.038   7.727  31.080  1.00  0.00
ATOM    982  N   HIS A 180      14.589   8.543  -4.645  1.00  0.00
ATOM    983  CA  HIS A 180      14.531   9.346  -5.872  1.00  0.00
ATOM    984  C   HIS A 180      13.292  10.264  -5.843  1.00  0.00
ATOM    985  O   HIS A 180      12.158   9.792  -5.810  1.00  0.00
ATOM    986  CB  HIS A 180      14.501   8.473  -7.133  1.00  0.00
ATOM    987  CG  HIS A 180      13.385   8.833  -8.064  1.00  0.00
ATOM    988  ND1 HIS A 180      12.419   9.764  -7.746  1.00  0.00
ATOM    989  CD2 HIS A 180      13.143   8.354  -9.331  1.00  0.00
ATOM    990  CE1 HIS A 180      11.614   9.815  -8.805  1.00  0.00
ATOM    991  NE2 HIS A 180      12.012   8.992  -9.772  1.00  0.00
ATOM    992  N   ILE A 181      13.595  11.556  -5.856  1.00  0.00
ATOM    993  CA  ILE A 181      12.545  12.583  -5.826  1.00  0.00
ATOM    994  C   ILE A 181      12.731  13.553  -7.011  1.00  0.00
ATOM    995  O   ILE A 181      12.533  14.758  -6.870  1.00  0.00
ATOM    996  CB  ILE A 181      12.654  13.342  -4.484  1.00  0.00
ATOM    997  CG1 ILE A 181      14.138  13.671  -4.217  1.00  0.00
ATOM    998  CG2 ILE A 181      12.135  12.428  -3.353  1.00  0.00
ATOM    999  CD1 ILE A 181      14.274  14.459  -2.901  1.00  0.00
ATOM   1000  N   TRP A 182      13.105  12.955  -8.135  1.00  0.00
ATOM   1001  CA  TRP A 182      13.321  13.693  -9.386  1.00  0.00
ATOM   1002  C   TRP A 182      12.471  13.078 -10.522  1.00  0.00
ATOM   1003  O   TRP A 182      11.284  12.815 -10.363  1.00  0.00
ATOM   1004  CB  TRP A 182      14.802  13.546  -9.815  1.00  0.00
ATOM   1005  CG  TRP A 182      14.991  12.172 -10.395  1.00  0.00
ATOM   1006  CD1 TRP A 182      14.772  11.787 -11.658  1.00  0.00
ATOM   1007  CD2 TRP A 182      15.459  11.031  -9.670  1.00  0.00
ATOM   1008  NE1 TRP A 182      15.045  10.439 -11.779  1.00  0.00
ATOM   1009  CE2 TRP A 182      15.477   9.990 -10.605  1.00  0.00
ATOM   1010  CE3 TRP A 182      15.866  10.801  -8.350  1.00  0.00
ATOM   1011  CZ2 TRP A 182      15.894   8.711 -10.219  1.00  0.00
ATOM   1012  CZ3 TRP A 182      16.292   9.524  -7.964  1.00  0.00
ATOM   1013  CH2 TRP A 182      16.317   8.486  -8.903  1.00  0.00
ATOM   1014  N   GLU A 183      13.175  12.850 -11.627  1.00  0.00
ATOM   1015  CA  GLU A 183      12.578  12.213 -12.802  1.00  0.00
ATOM   1016  C   GLU A 183      12.236  13.254 -13.885  1.00  0.00
ATOM   1017  O   GLU A 183      11.442  14.164 -13.649  1.00  0.00
ATOM   1018  CB  GLU A 183      11.334  11.400 -12.405  1.00  0.00
ATOM   1019  CG  GLU A 183      10.774  10.675 -13.642  1.00  0.00
ATOM   1020  CD  GLU A 183       9.868   9.508 -13.210  1.00  0.00
ATOM   1021  OE1 GLU A 183       8.733   9.824 -12.763  1.00  0.00
ATOM   1022  OE2 GLU A 183      10.355   8.354 -13.345  1.00  0.00
ATOM   1023  N   SER A 184      12.852  13.046 -15.041  1.00  0.00
ATOM   1024  CA  SER A 184      12.656  13.907 -16.212  1.00  0.00
ATOM   1025  C   SER A 184      11.157  14.176 -16.446  1.00  0.00
ATOM   1026  O   SER A 184      10.712  15.316 -16.555  1.00  0.00
ATOM   1027  CB  SER A 184      13.226  13.202 -17.464  1.00  0.00
ATOM   1028  OG  SER A 184      14.637  13.423 -17.493  1.00  0.00
ATOM   1029  N   SER A 185      10.437  13.063 -16.559  1.00  0.00
ATOM   1030  CA  SER A 185       8.989  13.149 -16.798  1.00  0.00
ATOM   1031  C   SER A 185       8.251  13.433 -15.472  1.00  0.00
ATOM   1032  O   SER A 185       7.071  13.112 -15.337  1.00  0.00
ATOM   1033  CB  SER A 185       8.492  11.830 -17.421  1.00  0.00
ATOM   1034  OG  SER A 185       9.590  10.912 -17.431  1.00  0.00
ATOM   1035  N   ALA A 186       8.997  14.026 -14.550  1.00  0.00
ATOM   1036  CA  ALA A 186       8.520  14.341 -13.205  1.00  0.00
ATOM   1037  C   ALA A 186       7.580  15.558 -13.159  1.00  0.00
ATOM   1038  O   ALA A 186       7.989  16.696 -13.387  1.00  0.00
ATOM   1039  CB  ALA A 186       9.714  14.592 -12.262  1.00  0.00
ATOM   1040  N   ALA A 187       6.321  15.246 -12.870  1.00  0.00
ATOM   1041  CA  ALA A 187       5.276  16.273 -12.766  1.00  0.00
ATOM   1042  C   ALA A 187       4.426  15.979 -11.510  1.00  0.00
ATOM   1043  O   ALA A 187       3.310  16.469 -11.358  1.00  0.00
ATOM   1044  CB  ALA A 187       4.402  16.284 -14.030  1.00  0.00
ATOM   1045  N   THR A 188       5.038  15.183 -10.641  1.00  0.00
ATOM   1046  CA  THR A 188       4.468  14.811  -9.354  1.00  0.00
ATOM   1047  C   THR A 188       5.373  13.847  -8.563  1.00  0.00
ATOM   1048  O   THR A 188       5.675  12.743  -9.013  1.00  0.00
ATOM   1049  CB  THR A 188       3.009  14.346  -9.394  1.00  0.00
ATOM   1050  OG1 THR A 188       2.803  13.493  -8.256  1.00  0.00
ATOM   1051  CG2 THR A 188       2.718  13.499 -10.649  1.00  0.00
ATOM   1052  N   VAL A 189       5.741  14.302  -7.366  1.00  0.00
ATOM   1053  CA  VAL A 189       6.648  13.627  -6.420  1.00  0.00
ATOM   1054  C   VAL A 189       6.073  13.722  -4.992  1.00  0.00
ATOM   1055  O   VAL A 189       5.850  14.824  -4.488  1.00  0.00
ATOM   1056  CB  VAL A 189       8.007  14.363  -6.446  1.00  0.00
ATOM   1057  CG1 VAL A 189       8.007  15.454  -5.356  1.00  0.00
ATOM   1058  CG2 VAL A 189       9.151  13.364  -6.194  1.00  0.00
ATOM   1059  N   SER A 190       5.855  12.557  -4.387  1.00  0.00
ATOM   1060  CA  SER A 190       5.246  12.539  -3.046  1.00  0.00
ATOM   1061  C   SER A 190       6.005  11.618  -2.072  1.00  0.00
ATOM   1062  O   SER A 190       6.472  10.546  -2.453  1.00  0.00
ATOM   1063  CB  SER A 190       3.800  12.004  -3.188  1.00  0.00
ATOM   1064  OG  SER A 190       3.902  10.656  -3.661  1.00  0.00
ATOM   1065  N   PHE A 191       6.042  12.061  -0.816  1.00  0.00
ATOM   1066  CA  PHE A 191       6.650  11.255   0.250  1.00  0.00
ATOM   1067  C   PHE A 191       6.067  11.608   1.633  1.00  0.00
ATOM   1068  O   PHE A 191       5.886  12.782   1.956  1.00  0.00
ATOM   1069  CB  PHE A 191       8.179  11.444   0.256  1.00  0.00
ATOM   1070  CG  PHE A 191       8.553  12.749   0.981  1.00  0.00
ATOM   1071  CD1 PHE A 191       8.708  12.755   2.373  1.00  0.00
ATOM   1072  CD2 PHE A 191       8.813  13.912   0.244  1.00  0.00
ATOM   1073  CE1 PHE A 191       9.111  13.924   3.029  1.00  0.00
ATOM   1074  CE2 PHE A 191       9.216  15.081   0.900  1.00  0.00
ATOM   1075  CZ  PHE A 191       9.360  15.089   2.293  1.00  0.00
ATOM   1076  N   GLU A 192       5.805  10.555   2.401  1.00  0.00
ATOM   1077  CA  GLU A 192       5.250  10.689   3.753  1.00  0.00
ATOM   1078  C   GLU A 192       6.070   9.857   4.762  1.00  0.00
ATOM   1079  O   GLU A 192       6.288   8.663   4.552  1.00  0.00
ATOM   1080  CB  GLU A 192       3.775  10.247   3.791  1.00  0.00
ATOM   1081  CG  GLU A 192       3.631   8.799   3.294  1.00  0.00
ATOM   1082  CD  GLU A 192       2.149   8.399   3.184  1.00  0.00
ATOM   1083  OE1 GLU A 192       1.358   8.921   4.015  1.00  0.00
ATOM   1084  OE2 GLU A 192       1.866   7.585   2.263  1.00  0.00
ATOM   1085  N   ALA A 193       6.507  10.536   5.817  1.00  0.00
ATOM   1086  CA  ALA A 193       7.270   9.888   6.895  1.00  0.00
ATOM   1087  C   ALA A 193       6.569  10.103   8.256  1.00  0.00
ATOM   1088  O   ALA A 193       6.102  11.208   8.535  1.00  0.00
ATOM   1089  CB  ALA A 193       8.688  10.489   6.953  1.00  0.00
ATOM   1090  N   THR A 194       6.478   9.020   9.019  1.00  0.00
ATOM   1091  CA  THR A 194       5.795   9.027  10.326  1.00  0.00
ATOM   1092  C   THR A 194       6.467   8.019  11.284  1.00  0.00
ATOM   1093  O   THR A 194       6.383   6.809  11.050  1.00  0.00
ATOM   1094  CB  THR A 194       4.334   8.574  10.096  1.00  0.00
ATOM   1095  OG1 THR A 194       3.573   8.892  11.263  1.00  0.00
ATOM   1096  CG2 THR A 194       4.294   7.043   9.922  1.00  0.00
ATOM   1097  N   PHE A 195       7.122   8.520  12.331  1.00  0.00
ATOM   1098  CA  PHE A 195       7.744   7.607  13.307  1.00  0.00
ATOM   1099  C   PHE A 195       7.291   7.936  14.746  1.00  0.00
ATOM   1100  O   PHE A 195       6.823   9.038  15.029  1.00  0.00
ATOM   1101  CB  PHE A 195       9.287   7.703  13.242  1.00  0.00
ATOM   1102  CG  PHE A 195       9.676   9.136  13.661  1.00  0.00
ATOM   1103  CD1 PHE A 195       9.605   9.506  15.009  1.00  0.00
ATOM   1104  CD2 PHE A 195      10.149  10.038  12.703  1.00  0.00
ATOM   1105  CE1 PHE A 195      10.007  10.789  15.400  1.00  0.00
ATOM   1106  CE2 PHE A 195      10.551  11.321  13.095  1.00  0.00
ATOM   1107  CZ  PHE A 195      10.474  11.696  14.441  1.00  0.00
ATOM   1108  N   ALA A 196       7.459   6.939  15.609  1.00  0.00
ATOM   1109  CA  ALA A 196       7.057   7.054  17.017  1.00  0.00
ATOM   1110  C   ALA A 196       8.229   7.550  17.885  1.00  0.00
ATOM   1111  O   ALA A 196       9.393   7.364  17.531  1.00  0.00
ATOM   1112  CB  ALA A 196       6.602   5.666  17.518  1.00  0.00
ATOM   1113  N   PHE A 197       7.865   8.162  19.012  1.00  0.00
ATOM   1114  CA  PHE A 197       8.880   8.658  19.937  1.00  0.00
ATOM   1115  C   PHE A 197       8.463   8.589  21.416  1.00  0.00
ATOM   1116  O   PHE A 197       7.364   8.985  21.792  1.00  0.00
ATOM   1117  CB  PHE A 197       9.370  10.073  19.614  1.00  0.00
ATOM   1118  CG  PHE A 197       8.248  11.120  19.544  1.00  0.00
ATOM   1119  CD1 PHE A 197       7.843  11.602  18.291  1.00  0.00
ATOM   1120  CD2 PHE A 197       7.690  11.664  20.708  1.00  0.00
ATOM   1121  CE1 PHE A 197       6.874  12.606  18.204  1.00  0.00
ATOM   1122  CE2 PHE A 197       6.719  12.668  20.620  1.00  0.00
ATOM   1123  CZ  PHE A 197       6.306  13.139  19.367  1.00  0.00
ATOM   1124  N   LEU A 198       9.440   8.138  22.194  1.00  0.00
ATOM   1125  CA  LEU A 198       9.257   8.034  23.655  1.00  0.00
ATOM   1126  C   LEU A 198      10.329   8.914  24.325  1.00  0.00
ATOM   1127  O   LEU A 198      11.497   8.523  24.382  1.00  0.00
ATOM   1128  CB  LEU A 198       9.416   6.547  24.026  1.00  0.00
ATOM   1129  CG  LEU A 198       9.587   6.348  25.541  1.00  0.00
ATOM   1130  CD1 LEU A 198       8.345   5.637  26.115  1.00  0.00
ATOM   1131  CD2 LEU A 198      10.834   5.472  25.788  1.00  0.00
ATOM   1132  N   ILE A 199       9.933  10.122  24.737  1.00  0.00
ATOM   1133  CA  ILE A 199      10.905  11.018  25.360  1.00  0.00
ATOM   1134  C   ILE A 199      10.718  11.198  26.869  1.00  0.00
ATOM   1135  O   ILE A 199       9.847  11.913  27.365  1.00  0.00
ATOM   1136  CB  ILE A 199      11.214  12.320  24.627  1.00  0.00
ATOM   1137  CG1 ILE A 199      10.628  12.300  23.203  1.00  0.00
ATOM   1138  CG2 ILE A 199      12.744  12.511  24.568  1.00  0.00
ATOM   1139  CD1 ILE A 199      10.990  13.610  22.477  1.00  0.00
ATOM   1140  N   LYS A 200      11.582  10.481  27.588  1.00  0.00
ATOM   1141  CA  LYS A 200      11.579  10.550  29.055  1.00  0.00
ATOM   1142  C   LYS A 200      12.338  11.803  29.534  1.00  0.00
ATOM   1143  O   LYS A 200      12.143  12.902  29.017  1.00  0.00
ATOM   1144  CB  LYS A 200      12.260   9.293  29.633  1.00  0.00
ATOM   1145  CG  LYS A 200      11.186   8.409  30.296  1.00  0.00
ATOM   1146  CD  LYS A 200      11.818   7.587  31.435  1.00  0.00
ATOM   1147  CE  LYS A 200      10.795   6.553  31.943  1.00  0.00
ATOM   1148  NZ  LYS A 200      11.370   5.796  33.064  1.00  0.00
ATOM   1149  N   SER A 201      13.209  11.579  30.518  1.00  0.00
ATOM   1150  CA  SER A 201      14.027  12.689  31.020  1.00  0.00
ATOM   1151  C   SER A 201      13.752  12.990  32.504  1.00  0.00
ATOM   1152  O   SER A 201      12.685  13.467  32.878  1.00  0.00
ATOM   1153  CB  SER A 201      13.783  13.955  30.178  1.00  0.00
ATOM   1154  OG  SER A 201      14.258  15.076  30.930  1.00  0.00
ATOM   1155  N   PRO A 202      14.792  12.708  33.290  1.00  0.00
ATOM   1156  CA  PRO A 202      14.741  12.976  34.731  1.00  0.00
ATOM   1157  C   PRO A 202      14.665  14.498  34.982  1.00  0.00
ATOM   1158  O   PRO A 202      13.711  14.990  35.579  1.00  0.00
ATOM   1159  CB  PRO A 202      16.052  12.429  35.316  1.00  0.00
ATOM   1160  CG  PRO A 202      16.873  11.863  34.151  1.00  0.00
ATOM   1161  CD  PRO A 202      16.037  12.044  32.879  1.00  0.00
ATOM   1162  N   ASP A 203      15.694  15.171  34.483  1.00  0.00
ATOM   1163  CA  ASP A 203      15.795  16.630  34.584  1.00  0.00
ATOM   1164  C   ASP A 203      14.538  17.315  34.014  1.00  0.00
ATOM   1165  O   ASP A 203      13.976  16.868  33.015  1.00  0.00
ATOM   1166  CB  ASP A 203      17.039  17.121  33.818  1.00  0.00
ATOM   1167  CG  ASP A 203      18.279  16.309  34.232  1.00  0.00
ATOM   1168  OD1 ASP A 203      19.323  16.516  33.555  1.00  0.00
ATOM   1169  OD2 ASP A 203      18.139  15.523  35.207  1.00  0.00
ATOM   1170  N   SER A 204      14.138  18.374  34.709  1.00  0.00
ATOM   1171  CA  SER A 204      12.935  19.125  34.332  1.00  0.00
ATOM   1172  C   SER A 204      13.205  20.027  33.111  1.00  0.00
ATOM   1173  O   SER A 204      12.316  20.740  32.647  1.00  0.00
ATOM   1174  CB  SER A 204      12.473  20.002  35.513  1.00  0.00
ATOM   1175  OG  SER A 204      13.626  20.321  36.296  1.00  0.00
ATOM   1176  N   HIS A 205      14.441  19.942  32.633  1.00  0.00
ATOM   1177  CA  HIS A 205      14.849  20.708  31.446  1.00  0.00
ATOM   1178  C   HIS A 205      15.526  19.726  30.462  1.00  0.00
ATOM   1179  O   HIS A 205      16.741  19.712  30.307  1.00  0.00
ATOM   1180  CB  HIS A 205      15.835  21.825  31.819  1.00  0.00
ATOM   1181  CG  HIS A 205      15.165  22.971  32.510  1.00  0.00
ATOM   1182  ND1 HIS A 205      13.885  23.377  32.195  1.00  0.00
ATOM   1183  CD2 HIS A 205      15.650  23.760  33.524  1.00  0.00
ATOM   1184  CE1 HIS A 205      13.632  24.402  33.006  1.00  0.00
ATOM   1185  NE2 HIS A 205      14.657  24.660  33.815  1.00  0.00
ATOM   1186  N   PRO A 206      14.647  18.926  29.862  1.00  0.00
ATOM   1187  CA  PRO A 206      15.078  17.905  28.907  1.00  0.00
ATOM   1188  C   PRO A 206      15.859  18.532  27.739  1.00  0.00
ATOM   1189  O   PRO A 206      15.738  19.719  27.447  1.00  0.00
ATOM   1190  CB  PRO A 206      13.807  17.216  28.395  1.00  0.00
ATOM   1191  CG  PRO A 206      12.617  17.904  29.075  1.00  0.00
ATOM   1192  CD  PRO A 206      13.187  18.952  30.039  1.00  0.00
ATOM   1193  N   ALA A 207      16.662  17.670  27.123  1.00  0.00
ATOM   1194  CA  ALA A 207      17.491  18.104  25.988  1.00  0.00
ATOM   1195  C   ALA A 207      18.086  16.862  25.294  1.00  0.00
ATOM   1196  O   ALA A 207      18.281  15.825  25.926  1.00  0.00
ATOM   1197  CB  ALA A 207      18.633  18.999  26.513  1.00  0.00
ATOM   1198  N   ASP A 208      18.340  17.032  24.002  1.00  0.00
ATOM   1199  CA  ASP A 208      18.241  18.361  23.389  1.00  0.00
ATOM   1200  C   ASP A 208      17.195  18.459  22.270  1.00  0.00
ATOM   1201  O   ASP A 208      16.927  19.557  21.772  1.00  0.00
ATOM   1202  CB  ASP A 208      19.630  18.656  22.773  1.00  0.00
ATOM   1203  CG  ASP A 208      20.229  19.965  23.304  1.00  0.00
ATOM   1204  OD1 ASP A 208      20.947  19.877  24.336  1.00  0.00
ATOM   1205  OD2 ASP A 208      19.958  21.005  22.643  1.00  0.00
ATOM   1206  N   GLY A 209      16.669  17.307  21.863  1.00  0.00
ATOM   1207  CA  GLY A 209      15.682  17.329  20.771  1.00  0.00
ATOM   1208  C   GLY A 209      15.834  16.102  19.850  1.00  0.00
ATOM   1209  O   GLY A 209      16.703  15.259  20.063  1.00  0.00
ATOM   1210  N   ILE A 210      14.940  16.059  18.872  1.00  0.00
ATOM   1211  CA  ILE A 210      14.894  14.990  17.865  1.00  0.00
ATOM   1212  C   ILE A 210      14.403  15.597  16.536  1.00  0.00
ATOM   1213  O   ILE A 210      13.849  16.702  16.543  1.00  0.00
ATOM   1214  CB  ILE A 210      14.020  13.830  18.367  1.00  0.00
ATOM   1215  CG1 ILE A 210      14.478  13.423  19.784  1.00  0.00
ATOM   1216  CG2 ILE A 210      14.147  12.614  17.429  1.00  0.00
ATOM   1217  CD1 ILE A 210      13.521  12.376  20.380  1.00  0.00
ATOM   1218  N   ALA A 211      14.687  14.919  15.426  1.00  0.00
ATOM   1219  CA  ALA A 211      14.325  15.462  14.107  1.00  0.00
ATOM   1220  C   ALA A 211      14.067  14.356  13.059  1.00  0.00
ATOM   1221  O   ALA A 211      13.681  13.241  13.405  1.00  0.00
ATOM   1222  CB  ALA A 211      15.473  16.367  13.610  1.00  0.00
ATOM   1223  N   PHE A 212      14.274  14.754  11.817  1.00  0.00
ATOM   1224  CA  PHE A 212      14.163  13.954  10.602  1.00  0.00
ATOM   1225  C   PHE A 212      14.783  14.768   9.447  1.00  0.00
ATOM   1226  O   PHE A 212      14.603  15.983   9.365  1.00  0.00
ATOM   1227  CB  PHE A 212      12.721  13.612  10.203  1.00  0.00
ATOM   1228  CG  PHE A 212      12.648  13.115   8.745  1.00  0.00
ATOM   1229  CD1 PHE A 212      13.482  12.084   8.297  1.00  0.00
ATOM   1230  CD2 PHE A 212      11.784  13.745   7.840  1.00  0.00
ATOM   1231  CE1 PHE A 212      13.448  11.681   6.955  1.00  0.00
ATOM   1232  CE2 PHE A 212      11.749  13.345   6.499  1.00  0.00
ATOM   1233  CZ  PHE A 212      12.579  12.308   6.054  1.00  0.00
ATOM   1234  N   PHE A 213      15.515  14.057   8.588  1.00  0.00
ATOM   1235  CA  PHE A 213      16.148  14.818   7.496  1.00  0.00
ATOM   1236  C   PHE A 213      16.594  13.900   6.339  1.00  0.00
ATOM   1237  O   PHE A 213      16.723  12.691   6.475  1.00  0.00
ATOM   1238  CB  PHE A 213      17.431  15.477   8.072  1.00  0.00
ATOM   1239  CG  PHE A 213      18.280  14.330   8.663  1.00  0.00
ATOM   1240  CD1 PHE A 213      18.693  14.376   9.998  1.00  0.00
ATOM   1241  CD2 PHE A 213      18.684  13.276   7.834  1.00  0.00
ATOM   1242  CE1 PHE A 213      19.512  13.361  10.508  1.00  0.00
ATOM   1243  CE2 PHE A 213      19.503  12.261   8.345  1.00  0.00
ATOM   1244  CZ  PHE A 213      19.912  12.303   9.683  1.00  0.00
ATOM   1245  N   ILE A 214      16.868  14.624   5.267  1.00  0.00
ATOM   1246  CA  ILE A 214      17.463  14.078   4.043  1.00  0.00
ATOM   1247  C   ILE A 214      18.883  14.689   3.996  1.00  0.00
ATOM   1248  O   ILE A 214      19.195  15.583   4.784  1.00  0.00
ATOM   1249  CB  ILE A 214      16.644  14.565   2.829  1.00  0.00
ATOM   1250  CG1 ILE A 214      15.602  15.602   3.298  1.00  0.00
ATOM   1251  CG2 ILE A 214      15.921  13.369   2.181  1.00  0.00
ATOM   1252  CD1 ILE A 214      14.221  14.931   3.425  1.00  0.00
ATOM   1253  N   SER A 215      19.694  14.162   3.088  1.00  0.00
ATOM   1254  CA  SER A 215      21.068  14.691   3.006  1.00  0.00
ATOM   1255  C   SER A 215      21.824  13.930   1.900  1.00  0.00
ATOM   1256  O   SER A 215      21.263  13.077   1.218  1.00  0.00
ATOM   1257  CB  SER A 215      21.778  14.487   4.359  1.00  0.00
ATOM   1258  OG  SER A 215      21.859  13.082   4.610  1.00  0.00
ATOM   1259  N   ASN A 216      23.095  14.296   1.800  1.00  0.00
ATOM   1260  CA  ASN A 216      23.976  13.649   0.816  1.00  0.00
ATOM   1261  C   ASN A 216      23.966  12.126   1.053  1.00  0.00
ATOM   1262  O   ASN A 216      23.295  11.628   1.954  1.00  0.00
ATOM   1263  CB  ASN A 216      25.406  14.197   1.021  1.00  0.00
ATOM   1264  CG  ASN A 216      25.361  15.349   2.043  1.00  0.00
ATOM   1265  OD1 ASN A 216      24.493  15.397   2.913  1.00  0.00
ATOM   1266  ND2 ASN A 216      26.350  16.227   1.906  1.00  0.00
ATOM   1267  N   ILE A 217      24.746  11.454   0.213  1.00  0.00
ATOM   1268  CA  ILE A 217      24.881   9.992   0.353  1.00  0.00
ATOM   1269  C   ILE A 217      26.135   9.738   1.218  1.00  0.00
ATOM   1270  O   ILE A 217      26.145   8.865   2.080  1.00  0.00
ATOM   1271  CB  ILE A 217      25.032   9.355  -1.039  1.00  0.00
ATOM   1272  CG1 ILE A 217      23.830   9.748  -1.921  1.00  0.00
ATOM   1273  CG2 ILE A 217      25.118   7.822  -0.922  1.00  0.00
ATOM   1274  CD1 ILE A 217      23.946   9.078  -3.302  1.00  0.00
ATOM   1275  N   ASP A 218      27.132  10.574   0.946  1.00  0.00
ATOM   1276  CA  ASP A 218      28.386  10.533   1.711  1.00  0.00
ATOM   1277  C   ASP A 218      28.255  11.467   2.934  1.00  0.00
ATOM   1278  O   ASP A 218      29.227  12.080   3.369  1.00  0.00
ATOM   1279  CB  ASP A 218      29.567  10.997   0.841  1.00  0.00
ATOM   1280  CG  ASP A 218      29.085  11.425  -0.555  1.00  0.00
ATOM   1281  OD1 ASP A 218      29.563  10.778  -1.526  1.00  0.00
ATOM   1282  OD2 ASP A 218      28.267  12.383  -0.597  1.00  0.00
ATOM   1283  N   SER A 219      27.022  11.523   3.422  1.00  0.00
ATOM   1284  CA  SER A 219      26.705  12.349   4.592  1.00  0.00
ATOM   1285  C   SER A 219      27.376  11.770   5.852  1.00  0.00
ATOM   1286  O   SER A 219      27.372  10.562   6.075  1.00  0.00
ATOM   1287  CB  SER A 219      25.179  12.413   4.791  1.00  0.00
ATOM   1288  OG  SER A 219      24.892  13.507   5.667  1.00  0.00
ATOM   1289  N   SER A 220      27.927  12.696   6.628  1.00  0.00
ATOM   1290  CA  SER A 220      28.604  12.334   7.880  1.00  0.00
ATOM   1291  C   SER A 220      28.164  13.304   8.996  1.00  0.00
ATOM   1292  O   SER A 220      27.766  14.435   8.727  1.00  0.00
ATOM   1293  CB  SER A 220      30.131  12.438   7.693  1.00  0.00
ATOM   1294  OG  SER A 220      30.670  11.114   7.692  1.00  0.00
ATOM   1295  N   ILE A 221      28.266  12.788  10.215  1.00  0.00
ATOM   1296  CA  ILE A 221      27.862  13.555  11.396  1.00  0.00
ATOM   1297  C   ILE A 221      28.688  14.849  11.524  1.00  0.00
ATOM   1298  O   ILE A 221      29.884  14.879  11.247  1.00  0.00
ATOM   1299  CB  ILE A 221      28.075  12.719  12.677  1.00  0.00
ATOM   1300  CG1 ILE A 221      26.718  12.447  13.352  1.00  0.00
ATOM   1301  CG2 ILE A 221      28.987  13.505  13.642  1.00  0.00
ATOM   1302  CD1 ILE A 221      25.686  12.015  12.293  1.00  0.00
ATOM   1303  N   PRO A 222      27.983  15.874  12.000  1.00  0.00
ATOM   1304  CA  PRO A 222      28.663  17.149  12.282  1.00  0.00
ATOM   1305  C   PRO A 222      29.699  16.865  13.392  1.00  0.00
ATOM   1306  O   PRO A 222      29.607  15.839  14.069  1.00  0.00
ATOM   1307  CB  PRO A 222      27.575  18.102  12.794  1.00  0.00
ATOM   1308  CG  PRO A 222      26.236  17.357  12.715  1.00  0.00
ATOM   1309  CD  PRO A 222      26.537  15.931  12.238  1.00  0.00
ATOM   1310  N   SER A 223      30.673  17.761  13.505  1.00  0.00
ATOM   1311  CA  SER A 223      31.765  17.530  14.465  1.00  0.00
ATOM   1312  C   SER A 223      31.364  18.032  15.865  1.00  0.00
ATOM   1313  O   SER A 223      31.517  17.328  16.862  1.00  0.00
ATOM   1314  CB  SER A 223      33.035  18.273  14.005  1.00  0.00
ATOM   1315  OG  SER A 223      33.500  17.655  12.803  1.00  0.00
ATOM   1316  N   GLY A 224      30.867  19.263  15.859  1.00  0.00
ATOM   1317  CA  GLY A 224      30.428  19.900  17.109  1.00  0.00
ATOM   1318  C   GLY A 224      28.908  20.153  17.027  1.00  0.00
ATOM   1319  O   GLY A 224      28.406  21.157  17.521  1.00  0.00
ATOM   1320  N   SER A 225      28.260  19.189  16.383  1.00  0.00
ATOM   1321  CA  SER A 225      26.809  19.266  16.167  1.00  0.00
ATOM   1322  C   SER A 225      26.089  18.621  17.368  1.00  0.00
ATOM   1323  O   SER A 225      25.138  17.862  17.208  1.00  0.00
ATOM   1324  CB  SER A 225      26.439  18.524  14.869  1.00  0.00
ATOM   1325  OG  SER A 225      27.224  17.330  14.806  1.00  0.00
ATOM   1326  N   THR A 226      26.619  18.966  18.537  1.00  0.00
ATOM   1327  CA  THR A 226      26.078  18.424  19.791  1.00  0.00
ATOM   1328  C   THR A 226      25.144  19.465  20.442  1.00  0.00
ATOM   1329  O   THR A 226      25.466  20.651  20.494  1.00  0.00
ATOM   1330  CB  THR A 226      27.243  18.101  20.749  1.00  0.00
ATOM   1331  OG1 THR A 226      28.447  18.093  19.974  1.00  0.00
ATOM   1332  CG2 THR A 226      27.063  16.691  21.344  1.00  0.00
ATOM   1333  N   GLY A 227      24.022  18.948  20.926  1.00  0.00
ATOM   1334  CA  GLY A 227      23.028  19.777  21.615  1.00  0.00
ATOM   1335  C   GLY A 227      22.040  20.417  20.625  1.00  0.00
ATOM   1336  O   GLY A 227      21.221  19.737  20.009  1.00  0.00
ATOM   1337  N   ARG A 228      22.171  21.735  20.520  1.00  0.00
ATOM   1338  CA  ARG A 228      21.282  22.507  19.633  1.00  0.00
ATOM   1339  C   ARG A 228      21.612  22.144  18.171  1.00  0.00
ATOM   1340  O   ARG A 228      20.884  21.410  17.510  1.00  0.00
ATOM   1341  CB  ARG A 228      21.585  24.009  19.841  1.00  0.00
ATOM   1342  CG  ARG A 228      23.108  24.184  20.010  1.00  0.00
ATOM   1343  CD  ARG A 228      23.416  25.618  20.478  1.00  0.00
ATOM   1344  NE  ARG A 228      23.496  25.658  21.947  1.00  0.00
ATOM   1345  CZ  ARG A 228      23.470  26.834  22.568  1.00  0.00
ATOM   1346  NH1 ARG A 228      23.444  27.956  21.853  1.00  0.00
ATOM   1347  NH2 ARG A 228      23.463  26.888  23.896  1.00  0.00
ATOM   1348  N   LEU A 229      22.754  22.681  17.746  1.00  0.00
ATOM   1349  CA  LEU A 229      23.236  22.352  16.393  1.00  0.00
ATOM   1350  C   LEU A 229      22.364  21.230  15.807  1.00  0.00
ATOM   1351  O   LEU A 229      21.786  21.380  14.729  1.00  0.00
ATOM   1352  CB  LEU A 229      24.724  21.971  16.453  1.00  0.00
ATOM   1353  CG  LEU A 229      25.550  23.202  16.875  1.00  0.00
ATOM   1354  CD1 LEU A 229      25.471  23.411  18.397  1.00  0.00
ATOM   1355  CD2 LEU A 229      27.016  23.038  16.435  1.00  0.00
ATOM   1356  N   LEU A 230      22.232  20.157  16.584  1.00  0.00
ATOM   1357  CA  LEU A 230      21.302  19.090  16.219  1.00  0.00
ATOM   1358  C   LEU A 230      21.946  17.826  15.643  1.00  0.00
ATOM   1359  O   LEU A 230      21.254  16.820  15.442  1.00  0.00
ATOM   1360  CB  LEU A 230      20.210  19.614  15.268  1.00  0.00
ATOM   1361  CG  LEU A 230      18.830  19.472  15.941  1.00  0.00
ATOM   1362  CD1 LEU A 230      18.212  18.105  15.593  1.00  0.00
ATOM   1363  CD2 LEU A 230      18.985  19.607  17.468  1.00  0.00
ATOM   1364  N   GLY A 231      23.242  17.894  15.351  1.00  0.00
ATOM   1365  CA  GLY A 231      23.919  16.723  14.773  1.00  0.00
ATOM   1366  C   GLY A 231      23.578  16.543  13.283  1.00  0.00
ATOM   1367  O   GLY A 231      23.706  15.448  12.734  1.00  0.00
ATOM   1368  N   LEU A 232      23.158  17.649  12.683  1.00  0.00
ATOM   1369  CA  LEU A 232      22.821  17.658  11.250  1.00  0.00
ATOM   1370  C   LEU A 232      23.436  18.938  10.639  1.00  0.00
ATOM   1371  O   LEU A 232      23.875  18.950   9.494  1.00  0.00
ATOM   1372  CB  LEU A 232      21.292  17.673  11.068  1.00  0.00
ATOM   1373  CG  LEU A 232      20.628  16.920  12.236  1.00  0.00
ATOM   1374  CD1 LEU A 232      19.457  17.743  12.801  1.00  0.00
ATOM   1375  CD2 LEU A 232      20.133  15.541  11.764  1.00  0.00
ATOM   1376  N   PHE A 233      23.455  19.953  11.497  1.00  0.00
ATOM   1377  CA  PHE A 233      24.062  21.239  11.158  1.00  0.00
ATOM   1378  C   PHE A 233      25.537  21.287  11.603  1.00  0.00
ATOM   1379  O   PHE A 233      25.882  21.070  12.754  1.00  0.00
ATOM   1380  CB  PHE A 233      23.243  22.422  11.692  1.00  0.00
ATOM   1381  CG  PHE A 233      21.799  22.261  11.172  1.00  0.00
ATOM   1382  CD1 PHE A 233      21.579  22.095   9.799  1.00  0.00
ATOM   1383  CD2 PHE A 233      20.717  22.342  12.055  1.00  0.00
ATOM   1384  CE1 PHE A 233      20.271  22.006   9.307  1.00  0.00
ATOM   1385  CE2 PHE A 233      19.409  22.252  11.561  1.00  0.00
ATOM   1386  CZ  PHE A 233      19.188  22.079  10.190  1.00  0.00
ATOM   1387  N   PRO A 234      26.326  21.534  10.556  1.00  0.00
ATOM   1388  CA  PRO A 234      27.776  21.513  10.605  1.00  0.00
ATOM   1389  C   PRO A 234      28.455  22.536  11.523  1.00  0.00
ATOM   1390  O   PRO A 234      29.671  22.743  11.409  1.00  0.00
ATOM   1391  CB  PRO A 234      28.261  21.754   9.162  1.00  0.00
ATOM   1392  CG  PRO A 234      27.030  22.137   8.331  1.00  0.00
ATOM   1393  CD  PRO A 234      25.813  22.010   9.252  1.00  0.00
ATOM   1394  N   ASP A 235      27.689  23.163  12.410  1.00  0.00
ATOM   1395  CA  ASP A 235      28.296  24.154  13.317  1.00  0.00
ATOM   1396  C   ASP A 235      27.652  25.540  13.087  1.00  0.00
ATOM   1397  O   ASP A 235      26.674  25.886  13.745  1.00  0.00
ATOM   1398  CB  ASP A 235      29.812  24.256  13.061  1.00  0.00
ATOM   1399  CG  ASP A 235      30.134  25.481  12.186  1.00  0.00
ATOM   1400  OD1 ASP A 235      29.932  25.349  10.949  1.00  0.00
ATOM   1401  OD2 ASP A 235      30.579  26.498  12.786  1.00  0.00
ATOM   1402  N   ALA A 236      28.258  26.244  12.148  1.00  0.00
ATOM   1403  CA  ALA A 236      27.884  27.593  11.731  1.00  0.00
ATOM   1404  C   ALA A 236      26.383  27.717  11.413  1.00  0.00
ATOM   1405  O   ALA A 236      25.936  27.367  10.322  1.00  0.00
ATOM   1406  CB  ALA A 236      28.714  27.990  10.492  1.00  0.00
ATOM   1407  N   ASN A 237      25.665  28.193  12.424  1.00  0.00
ATOM   1408  CA  ASN A 237      24.216  28.406  12.308  1.00  0.00
ATOM   1409  C   ASN A 237      23.916  29.121  10.970  1.00  0.00
ATOM   1410  O   ASN A 237      23.000  30.150  11.000  1.00  0.00
ATOM   1411  CB  ASN A 237      23.731  29.315  13.456  1.00  0.00
ATOM   1412  CG  ASN A 237      23.954  28.659  14.828  1.00  0.00
ATOM   1413  OD1 ASN A 237      23.315  29.030  15.815  1.00  0.00
ATOM   1414  ND2 ASN A 237      24.895  27.721  14.851  1.00  0.00
ATOM   1415  OXT ASN A 237      24.450  28.850   9.900  1.00  0.00
TER    1416      ASN A 237 
REMARK  Target:     2pel_3_83_155
ATOM   1417  N   ASP A  83      18.663  17.427  23.902  1.00  1.00
ATOM   1418  CA  ASP A  83      18.291  18.608  23.130  1.00  1.00
ATOM   1419  C   ASP A  83      17.150  18.391  22.136  1.00  1.00
ATOM   1420  O   ASP A  83      16.617  19.400  21.663  1.00  1.00
ATOM   1421  CB  ASP A  83      19.598  19.023  22.407  1.00  1.00
ATOM   1422  CG  ASP A  83      20.400  20.007  23.249  1.00  1.00
ATOM   1423  OD1 ASP A  83      20.194  21.237  23.174  1.00  1.00
ATOM   1424  OD2 ASP A  83      21.261  19.513  24.010  1.00  1.00
ATOM   1425  N   GLY A  84      16.816  17.156  21.785  1.00  1.00
ATOM   1426  CA  GLY A  84      15.754  16.884  20.816  1.00  1.00
ATOM   1427  C   GLY A  84      16.175  15.950  19.682  1.00  1.00
ATOM   1428  O   GLY A  84      17.329  15.510  19.579  1.00  1.00
ATOM   1429  N   ILE A  85      15.196  15.667  18.838  1.00  1.00
ATOM   1430  CA  ILE A  85      15.326  14.792  17.679  1.00  1.00
ATOM   1431  C   ILE A  85      15.117  15.621  16.409  1.00  1.00
ATOM   1432  O   ILE A  85      14.466  16.664  16.530  1.00  1.00
ATOM   1433  CB  ILE A  85      14.275  13.614  17.744  1.00  1.00
ATOM   1434  CG1 ILE A  85      14.497  12.720  19.000  1.00  1.00
ATOM   1435  CG2 ILE A  85      14.187  12.740  16.462  1.00  1.00
ATOM   1436  CD1 ILE A  85      13.388  11.634  19.184  1.00  1.00
ATOM   1437  N   ILE A  86      15.633  15.113  15.290  1.00  1.00
ATOM   1438  CA  ILE A  86      15.456  15.821  14.000  1.00  1.00
ATOM   1439  C   ILE A  86      15.269  14.717  12.949  1.00  1.00
ATOM   1440  O   ILE A  86      15.959  13.701  12.988  1.00  1.00
ATOM   1441  CB  ILE A  86      16.573  16.877  13.704  1.00  1.00
ATOM   1442  CG1 ILE A  86      16.222  17.604  12.387  1.00  1.00
ATOM   1443  CG2 ILE A  86      18.010  16.272  13.622  1.00  0.00
ATOM   1444  CD1 ILE A  86      17.068  18.831  11.976  1.00  1.00
ATOM   1445  N   PHE A  87      14.300  14.865  12.087  1.00  1.00
ATOM   1446  CA  PHE A  87      13.983  13.932  10.996  1.00  1.00
ATOM   1447  C   PHE A  87      14.715  14.667   9.858  1.00  0.00
ATOM   1448  O   PHE A  87      14.401  15.849   9.637  1.00  0.00
ATOM   1449  CB  PHE A  87      12.491  13.730  10.696  1.00  1.00
ATOM   1450  CG  PHE A  87      12.172  13.078   9.371  1.00  1.00
ATOM   1451  CD1 PHE A  87      12.498  11.739   9.154  1.00  1.00
ATOM   1452  CD2 PHE A  87      11.563  13.784   8.330  1.00  1.00
ATOM   1453  CE1 PHE A  87      12.232  11.101   7.940  1.00  1.00
ATOM   1454  CE2 PHE A  87      11.308  13.166   7.101  1.00  1.00
ATOM   1455  CZ  PHE A  87      11.641  11.807   6.900  1.00  1.00
ATOM   1456  N   PHE A  88      15.652  14.044   9.207  1.00  1.00
ATOM   1457  CA  PHE A  88      16.357  14.808   8.131  1.00  1.00
ATOM   1458  C   PHE A  88      16.587  13.996   6.866  1.00  1.00
ATOM   1459  O   PHE A  88      16.524  12.749   6.774  1.00  1.00
ATOM   1460  CB  PHE A  88      17.659  15.377   8.740  1.00  1.00
ATOM   1461  CG  PHE A  88      18.764  14.375   8.924  1.00  1.00
ATOM   1462  CD1 PHE A  88      18.800  13.553  10.054  1.00  1.00
ATOM   1463  CD2 PHE A  88      19.777  14.265   7.949  1.00  1.00
ATOM   1464  CE1 PHE A  88      19.829  12.610  10.226  1.00  1.00
ATOM   1465  CE2 PHE A  88      20.789  13.338   8.112  1.00  1.00
ATOM   1466  CZ  PHE A  88      20.829  12.514   9.250  1.00  1.00
ATOM   1467  N   ILE A  89      16.920  14.798   5.874  1.00  1.00
ATOM   1468  CA  ILE A  89      17.264  14.400   4.488  1.00  1.00
ATOM   1469  C   ILE A  89      18.609  15.065   4.160  1.00  1.00
ATOM   1470  O   ILE A  89      18.720  16.313   4.289  1.00  1.00
ATOM   1471  CB  ILE A  89      16.173  14.923   3.491  1.00  1.00
ATOM   1472  CG1 ILE A  89      14.749  14.714   4.117  1.00  1.00
ATOM   1473  CG2 ILE A  89      16.271  14.368   2.048  1.00  1.00
ATOM   1474  CD1 ILE A  89      13.725  15.630   3.407  1.00  0.00
ATOM   1475  N   ALA A  90      19.571  14.280   3.740  1.00  1.00
ATOM   1476  CA  ALA A  90      20.903  14.850   3.403  1.00  1.00
ATOM   1477  C   ALA A  90      21.511  14.107   2.220  1.00  1.00
ATOM   1478  O   ALA A  90      20.968  13.043   1.816  1.00  1.00
ATOM   1479  CB  ALA A  90      21.720  14.692   4.682  1.00  1.00
ATOM   1480  N   PRO A  91      22.617  14.650   1.715  1.00  1.00
ATOM   1481  CA  PRO A  91      23.352  14.017   0.583  1.00  1.00
ATOM   1482  C   PRO A  91      23.709  12.604   1.019  1.00  1.00
ATOM   1483  O   PRO A  91      23.935  12.387   2.251  1.00  1.00
ATOM   1484  CB  PRO A  91      24.501  14.977   0.316  1.00  1.00
ATOM   1485  CG  PRO A  91      24.081  16.287   0.941  1.00  1.00
ATOM   1486  CD  PRO A  91      23.275  15.875   2.183  1.00  1.00
ATOM   1487  N   GLU A  92      23.753  11.649   0.100  1.00  1.00
ATOM   1488  CA  GLU A  92      24.018  10.254   0.474  1.00  1.00
ATOM   1489  C   GLU A  92      25.297   9.924   1.216  1.00  2.00
ATOM   1490  O   GLU A  92      25.434   8.836   1.822  1.00  2.00
ATOM   1491  CB  GLU A  92      23.925   9.317  -0.737  1.00  1.00
ATOM   1492  CG  GLU A  92      25.038   9.365  -1.751  1.00  2.00
ATOM   1493  CD  GLU A  92      24.913   8.585  -3.026  1.00  2.00
ATOM   1494  OE1 GLU A  92      24.820   7.367  -3.082  1.00  3.00
ATOM   1495  OE2 GLU A  92      24.958   9.330  -4.047  1.00  3.00
ATOM   1496  N   ASP A  93      26.254  10.819   1.203  1.00  2.00
ATOM   1497  CA  ASP A  93      27.552  10.680   1.853  1.00  2.00
ATOM   1498  C   ASP A  93      27.556  11.289   3.253  1.00  2.00
ATOM   1499  O   ASP A  93      28.631  11.362   3.878  1.00  2.00
ATOM   1500  CB  ASP A  93      28.574  11.355   0.929  1.00  2.00
ATOM   1501  CG  ASP A  93      28.168  12.771   0.544  1.00  3.00
ATOM   1502  OD1 ASP A  93      28.022  13.635   1.431  1.00  4.00
ATOM   1503  OD2 ASP A  93      27.964  13.077  -0.668  1.00  4.00
ATOM   1504  N   THR A  94      26.400  11.737   3.702  1.00  1.00
ATOM   1505  CA  THR A  94      26.205  12.362   5.010  1.00  1.00
ATOM   1506  C   THR A  94      26.875  11.602   6.154  1.00  1.00
ATOM   1507  O   THR A  94      26.873  10.360   6.279  1.00  1.00
ATOM   1508  CB  THR A  94      24.664  12.564   5.348  1.00  1.00
ATOM   1509  OG1 THR A  94      24.655  13.529   6.449  1.00  1.00
ATOM   1510  CG2 THR A  94      23.930  11.280   5.724  1.00  1.00
ATOM   1511  N   GLN A  95      27.436  12.410   7.046  1.00  1.00
ATOM   1512  CA  GLN A  95      28.142  11.920   8.243  1.00  1.00
ATOM   1513  C   GLN A  95      28.061  12.942   9.374  1.00  1.00
ATOM   1514  O   GLN A  95      27.869  14.143   9.088  1.00  1.00
ATOM   1515  CB  GLN A  95      29.631  11.729   7.911  1.00  2.00
ATOM   1516  CG  GLN A  95      29.966  10.580   6.979  1.00  2.00
ATOM   1517  CD  GLN A  95      29.868   9.233   7.660  1.00  3.00
ATOM   1518  OE1 GLN A  95      29.667   8.162   7.077  1.00  3.00
ATOM   1519  NE2 GLN A  95      29.997   9.262   8.997  1.00  3.00
ATOM   1520  N   ILE A  96      28.258  12.468  10.601  1.00  2.00
ATOM   1521  CA  ILE A  96      28.257  13.433  11.740  1.00  1.00
ATOM   1522  C   ILE A  96      29.371  14.448  11.508  1.00  2.00
ATOM   1523  O   ILE A  96      30.514  14.041  11.221  1.00  2.00
ATOM   1524  CB  ILE A  96      28.431  12.614  13.073  1.00  1.00
ATOM   1525  CG1 ILE A  96      27.208  11.670  13.212  1.00  1.00
ATOM   1526  CG2 ILE A  96      28.625  13.546  14.285  1.00  1.00
ATOM   1527  CD1 ILE A  96      27.263  10.739  14.453  1.00  1.00
ATOM   1528  N   PRO A  97      29.050  15.734  11.626  1.00  2.00
ATOM   1529  CA  PRO A  97      29.995  16.828  11.436  1.00  1.00
ATOM   1530  C   PRO A  97      31.255  16.640  12.257  1.00  2.00
ATOM   1531  O   PRO A  97      31.160  16.357  13.470  1.00  2.00
ATOM   1532  CB  PRO A  97      29.242  18.071  11.928  1.00  1.00
ATOM   1533  CG  PRO A  97      27.817  17.731  11.580  1.00  1.00
ATOM   1534  CD  PRO A  97      27.716  16.262  11.959  1.00  1.00
ATOM   1535  N   ALA A  98      32.387  16.837  11.604  1.00  2.00
ATOM   1536  CA  ALA A  98      33.697  16.703  12.271  1.00  2.00
ATOM   1537  C   ALA A  98      33.734  17.608  13.509  1.00  2.00
ATOM   1538  O   ALA A  98      33.331  18.791  13.489  1.00  2.00
ATOM   1539  CB  ALA A  98      34.808  16.941  11.258  1.00  2.00
ATOM   1540  N   GLY A  99      34.184  17.017  14.618  1.00  2.00
ATOM   1541  CA  GLY A  99      34.282  17.724  15.890  1.00  2.00
ATOM   1542  C   GLY A  99      32.994  18.339  16.410  1.00  2.00
ATOM   1543  O   GLY A  99      33.065  19.397  17.081  1.00  2.00
ATOM   1544  N   SER A 100      31.857  17.720  16.159  1.00  2.00
ATOM   1545  CA  SER A 100      30.555  18.194  16.618  1.00  2.00
ATOM   1546  C   SER A 100      30.447  18.333  18.146  1.00  1.00
ATOM   1547  O   SER A 100      30.877  17.460  18.940  1.00  1.00
ATOM   1548  CB  SER A 100      29.470  17.215  16.148  1.00  2.00
ATOM   1549  OG  SER A 100      28.248  17.449  16.817  1.00  2.00
ATOM   1550  N   ILE A 101      29.824  19.436  18.551  1.00  1.00
ATOM   1551  CA  ILE A 101      29.582  19.739  19.963  1.00  1.00
ATOM   1552  C   ILE A 101      28.275  19.157  20.500  1.00  1.00
ATOM   1553  O   ILE A 101      27.947  19.495  21.666  1.00  1.00
ATOM   1554  CB  ILE A 101      29.588  21.291  20.238  1.00  1.00
ATOM   1555  CG1 ILE A 101      28.522  22.024  19.405  1.00  1.00
ATOM   1556  CG2 ILE A 101      31.000  21.893  20.021  1.00  1.00
ATOM   1557  CD1 ILE A 101      28.456  23.551  19.676  1.00  1.00
ATOM   1558  N   GLY A 102      27.577  18.355  19.719  1.00  1.00
ATOM   1559  CA  GLY A 102      26.273  17.790  20.184  1.00  1.00
ATOM   1560  C   GLY A 102      25.356  19.002  20.402  1.00  1.00
ATOM   1561  O   GLY A 102      25.223  19.902  19.555  1.00  1.00
ATOM   1562  N   GLY A 103      24.726  19.090  21.542  1.00  1.00
ATOM   1563  CA  GLY A 103      23.832  20.154  21.959  1.00  1.00
ATOM   1564  C   GLY A 103      22.782  20.540  20.912  1.00  2.00
ATOM   1565  O   GLY A 103      22.131  19.701  20.272  1.00  1.00
ATOM   1566  N   GLY A 104      22.640  21.861  20.766  1.00  1.00
ATOM   1567  CA  GLY A 104      21.704  22.529  19.891  1.00  1.00
ATOM   1568  C   GLY A 104      21.922  22.418  18.396  1.00  1.00
ATOM   1569  O   GLY A 104      21.141  23.008  17.618  1.00  1.00
ATOM   1570  N   THR A 105      22.959  21.690  18.028  1.00  1.00
ATOM   1571  CA  THR A 105      23.302  21.484  16.611  1.00  1.00
ATOM   1572  C   THR A 105      22.534  20.243  16.138  1.00  1.00
ATOM   1573  O   THR A 105      22.490  19.992  14.925  1.00  1.00
ATOM   1574  CB  THR A 105      24.842  21.285  16.327  1.00  1.00
ATOM   1575  OG1 THR A 105      25.183  20.029  16.999  1.00  1.00
ATOM   1576  CG2 THR A 105      25.833  22.348  16.769  1.00  1.00
ATOM   1577  N   LEU A 106      21.998  19.503  17.091  1.00  1.00
ATOM   1578  CA  LEU A 106      21.215  18.281  16.905  1.00  1.00
ATOM   1579  C   LEU A 106      21.908  17.164  16.133  1.00  1.00
ATOM   1580  O   LEU A 106      21.274  16.263  15.533  1.00  1.00
ATOM   1581  CB  LEU A 106      19.850  18.701  16.299  1.00  1.00
ATOM   1582  CG  LEU A 106      18.986  19.674  17.098  1.00  1.00
ATOM   1583  CD1 LEU A 106      17.711  20.078  16.362  1.00  1.00
ATOM   1584  CD2 LEU A 106      18.576  19.028  18.436  1.00  1.00
ATOM   1585  N   GLY A 107      23.231  17.180  16.101  1.00  1.00
ATOM   1586  CA  GLY A 107      24.037  16.185  15.395  1.00  1.00
ATOM   1587  C   GLY A 107      24.032  16.383  13.882  1.00  1.00
ATOM   1588  O   GLY A 107      24.487  15.440  13.168  1.00  1.00
ATOM   1589  N   VAL A 108      23.556  17.493  13.336  1.00  1.00
ATOM   1590  CA  VAL A 108      23.500  17.669  11.863  1.00  1.00
ATOM   1591  C   VAL A 108      24.202  18.916  11.322  1.00  1.00
ATOM   1592  O   VAL A 108      24.416  18.997  10.083  1.00  1.00
ATOM   1593  CB  VAL A 108      22.047  17.690  11.290  1.00  1.00
ATOM   1594  CG1 VAL A 108      21.301  16.385  11.407  1.00  1.00
ATOM   1595  CG2 VAL A 108      21.213  18.822  11.861  1.00  1.00
ATOM   1596  N   SER A 109      24.463  19.850  12.216  1.00  1.00
ATOM   1597  CA  SER A 109      25.134  21.100  11.822  1.00  1.00
ATOM   1598  C   SER A 109      26.455  21.262  12.593  1.00  1.00
ATOM   1599  O   SER A 109      26.906  20.437  13.410  1.00  1.00
ATOM   1600  CB  SER A 109      24.207  22.279  12.068  1.00  1.00
ATOM   1601  OG  SER A 109      24.015  22.481  13.455  1.00  1.00
ATOM   1602  N   ASP A 110      27.048  22.389  12.275  1.00  1.00
ATOM   1603  CA  ASP A 110      28.314  22.823  12.867  1.00  2.00
ATOM   1604  C   ASP A 110      27.979  23.838  13.982  1.00  2.00
ATOM   1605  O   ASP A 110      26.824  24.211  14.257  1.00  2.00
ATOM   1606  CB  ASP A 110      29.274  23.315  11.787  1.00  2.00
ATOM   1607  CG  ASP A 110      28.877  24.664  11.207  1.00  2.00
ATOM   1608  OD1 ASP A 110      28.066  25.408  11.795  1.00  2.00
ATOM   1609  OD2 ASP A 110      29.409  24.969  10.110  1.00  2.00
ATOM   1610  N   THR A 111      29.058  24.281  14.576  1.00  1.00
ATOM   1611  CA  THR A 111      29.069  25.223  15.684  1.00  2.00
ATOM   1612  C   THR A 111      28.237  26.469  15.414  1.00  2.00
ATOM   1613  O   THR A 111      27.639  27.002  16.362  1.00  1.00
ATOM   1614  CB  THR A 111      30.554  25.636  16.066  1.00  2.00
ATOM   1615  OG1 THR A 111      31.211  24.394  16.480  1.00  2.00
ATOM   1616  CG2 THR A 111      30.668  26.684  17.179  1.00  2.00
ATOM   1617  N   LYS A 112      28.276  26.925  14.174  1.00  2.00
ATOM   1618  CA  LYS A 112      27.518  28.148  13.838  1.00  2.00
ATOM   1619  C   LYS A 112      26.077  27.760  13.536  1.00  2.00
ATOM   1620  O   LYS A 112      25.243  28.641  13.333  1.00  2.00
ATOM   1621  CB  LYS A 112      28.106  28.813  12.600  1.00  2.00
ATOM   1622  CG  LYS A 112      29.506  29.382  12.762  1.00  3.00
ATOM   1623  CD  LYS A 112      29.629  30.482  13.812  1.00  4.00
ATOM   1624  CE  LYS A 112      30.739  31.483  13.568  1.00  4.00
ATOM   1625  NZ  LYS A 112      32.120  30.943  13.713  1.00  4.00
ATOM   1626  N   GLY A 113      25.822  26.459  13.461  1.00  2.00
ATOM   1627  CA  GLY A 113      24.491  25.960  13.170  1.00  2.00
ATOM   1628  C   GLY A 113      24.199  25.697  11.707  1.00  2.00
ATOM   1629  O   GLY A 113      23.007  25.494  11.394  1.00  2.00
ATOM   1630  N   ALA A 114      25.195  25.687  10.852  1.00  1.00
ATOM   1631  CA  ALA A 114      24.970  25.428   9.405  1.00  1.00
ATOM   1632  C   ALA A 114      25.316  23.969   9.080  1.00  1.00
ATOM   1633  O   ALA A 114      26.000  23.292   9.862  1.00  1.00
ATOM   1634  CB  ALA A 114      25.738  26.366   8.500  1.00  1.00
ATOM   1635  N   GLY A 115      24.803  23.533   7.936  1.00  1.00
ATOM   1636  CA  GLY A 115      24.964  22.190   7.395  1.00  1.00
ATOM   1637  C   GLY A 115      24.295  22.068   6.018  1.00  1.00
ATOM   1638  O   GLY A 115      23.886  23.080   5.414  1.00  1.00
ATOM   1639  N   HIS A 116      24.230  20.830   5.554  1.00  1.00
ATOM   1640  CA  HIS A 116      23.624  20.494   4.254  1.00  1.00
ATOM   1641  C   HIS A 116      22.561  19.432   4.551  1.00  1.00
ATOM   1642  O   HIS A 116      22.938  18.257   4.600  1.00  1.00
ATOM   1643  CB  HIS A 116      24.576  19.911   3.188  1.00  1.00
ATOM   1644  CG  HIS A 116      23.973  19.998   1.809  1.00  2.00
ATOM   1645  ND1 HIS A 116      24.634  19.624   0.656  1.00  2.00
ATOM   1646  CD2 HIS A 116      22.752  20.443   1.401  1.00  2.00
ATOM   1647  CE1 HIS A 116      23.847  19.828  -0.399  1.00  2.00
ATOM   1648  NE2 HIS A 116      22.703  20.337   0.020  1.00  2.00
ATOM   1649  N   PHE A 117      21.336  19.869   4.732  1.00  1.00
ATOM   1650  CA  PHE A 117      20.190  19.034   5.060  1.00  1.00
ATOM   1651  C   PHE A 117      18.886  19.838   5.063  1.00  1.00
ATOM   1652  O   PHE A 117      18.854  21.070   5.072  1.00  1.00
ATOM   1653  CB  PHE A 117      20.377  18.447   6.492  1.00  1.00
ATOM   1654  CG  PHE A 117      20.308  19.512   7.558  1.00  1.00
ATOM   1655  CD1 PHE A 117      21.407  20.312   7.860  1.00  1.00
ATOM   1656  CD2 PHE A 117      19.122  19.731   8.263  1.00  1.00
ATOM   1657  CE1 PHE A 117      21.333  21.317   8.848  1.00  1.00
ATOM   1658  CE2 PHE A 117      19.031  20.719   9.241  1.00  1.00
ATOM   1659  CZ  PHE A 117      20.133  21.518   9.535  1.00  1.00
ATOM   1660  N   VAL A 118      17.803  19.100   5.096  1.00  1.00
ATOM   1661  CA  VAL A 118      16.406  19.539   5.187  1.00  1.00
ATOM   1662  C   VAL A 118      15.878  18.644   6.343  1.00  1.00
ATOM   1663  O   VAL A 118      16.222  17.435   6.385  1.00  1.00
ATOM   1664  CB  VAL A 118      15.525  19.430   3.944  1.00  1.00
ATOM   1665  CG1 VAL A 118      14.071  19.773   4.289  1.00  1.00
ATOM   1666  CG2 VAL A 118      15.985  20.295   2.783  1.00  1.00
ATOM   1667  N   GLY A 119      15.129  19.213   7.243  1.00  1.00
ATOM   1668  CA  GLY A 119      14.603  18.399   8.361  1.00  1.00
ATOM   1669  C   GLY A 119      13.481  19.066   9.153  1.00  1.00
ATOM   1670  O   GLY A 119      13.181  20.268   9.000  1.00  1.00
ATOM   1671  N   VAL A 120      12.892  18.233  10.002  1.00  0.00
ATOM   1672  CA  VAL A 120      11.828  18.603  10.928  1.00  1.00
ATOM   1673  C   VAL A 120      12.385  18.328  12.335  1.00  0.00
ATOM   1674  O   VAL A 120      12.650  17.153  12.643  1.00  1.00
ATOM   1675  CB  VAL A 120      10.499  17.879  10.621  1.00  0.00
ATOM   1676  CG1 VAL A 120       9.442  18.288  11.625  1.00  0.00
ATOM   1677  CG2 VAL A 120      10.103  18.078   9.162  1.00  0.00
ATOM   1678  N   GLU A 121      12.557  19.356  13.139  1.00  1.00
ATOM   1679  CA  GLU A 121      13.095  19.185  14.516  1.00  1.00
ATOM   1680  C   GLU A 121      12.049  19.246  15.629  1.00  1.00
ATOM   1681  O   GLU A 121      11.022  19.943  15.560  1.00  1.00
ATOM   1682  CB  GLU A 121      14.122  20.270  14.802  1.00  1.00
ATOM   1683  CG  GLU A 121      13.651  21.714  14.639  1.00  1.00
ATOM   1684  CD  GLU A 121      14.647  22.692  15.185  1.00  1.00
ATOM   1685  OE1 GLU A 121      15.625  22.971  14.510  1.00  2.00
ATOM   1686  OE2 GLU A 121      14.395  23.110  16.335  1.00  2.00
ATOM   1687  N   PHE A 122      12.317  18.475  16.667  1.00  1.00
ATOM   1688  CA  PHE A 122      11.449  18.360  17.873  1.00  1.00
ATOM   1689  C   PHE A 122      12.443  18.902  18.884  1.00  1.00
ATOM   1690  O   PHE A 122      13.183  18.120  19.500  1.00  1.00
ATOM   1691  CB  PHE A 122      10.947  16.907  18.006  1.00  1.00
ATOM   1692  CG  PHE A 122      10.190  16.543  16.740  1.00  1.00
ATOM   1693  CD1 PHE A 122       8.818  16.827  16.657  1.00  1.00
ATOM   1694  CD2 PHE A 122      10.821  15.970  15.637  1.00  1.00
ATOM   1695  CE1 PHE A 122       8.097  16.545  15.482  1.00  1.00
ATOM   1696  CE2 PHE A 122      10.127  15.681  14.463  1.00  1.00
ATOM   1697  CZ  PHE A 122       8.758  15.972  14.381  1.00  1.00
ATOM   1698  N   ASP A 123      12.490  20.226  18.938  1.00  1.00
ATOM   1699  CA  ASP A 123      13.496  20.875  19.809  1.00  1.00
ATOM   1700  C   ASP A 123      13.059  21.145  21.234  1.00  1.00
ATOM   1701  O   ASP A 123      12.158  21.973  21.411  1.00  1.00
ATOM   1702  CB  ASP A 123      13.981  22.091  19.035  1.00  1.00
ATOM   1703  CG  ASP A 123      15.236  22.711  19.564  1.00  1.00
ATOM   1704  OD1 ASP A 123      15.644  22.497  20.736  1.00  1.00
ATOM   1705  OD2 ASP A 123      15.876  23.464  18.796  1.00  1.00
ATOM   1706  N   THR A 124      13.726  20.493  22.196  1.00  1.00
ATOM   1707  CA  THR A 124      13.372  20.677  23.610  1.00  1.00
ATOM   1708  C   THR A 124      14.254  21.597  24.431  1.00  1.00
ATOM   1709  O   THR A 124      14.126  21.575  25.678  1.00  1.00
ATOM   1710  CB  THR A 124      13.302  19.307  24.396  1.00  1.00
ATOM   1711  OG1 THR A 124      14.684  18.908  24.633  1.00  1.00
ATOM   1712  CG2 THR A 124      12.479  18.240  23.682  1.00  1.00
ATOM   1713  N   TYR A 125      15.115  22.382  23.824  1.00  1.00
ATOM   1714  CA  TYR A 125      15.981  23.281  24.615  1.00  1.00
ATOM   1715  C   TYR A 125      16.162  24.556  23.812  1.00  1.00
ATOM   1716  O   TYR A 125      16.454  24.455  22.614  1.00  1.00
ATOM   1717  CB  TYR A 125      17.360  22.646  24.966  1.00  2.00
ATOM   1718  CG  TYR A 125      18.162  23.690  25.735  1.00  2.00
ATOM   1719  CD1 TYR A 125      18.973  24.600  25.036  1.00  2.00
ATOM   1720  CD2 TYR A 125      18.072  23.767  27.133  1.00  1.00
ATOM   1721  CE1 TYR A 125      19.671  25.590  25.730  1.00  2.00
ATOM   1722  CE2 TYR A 125      18.776  24.753  27.830  1.00  1.00
ATOM   1723  CZ  TYR A 125      19.578  25.649  27.123  1.00  2.00
ATOM   1724  OH  TYR A 125      20.293  26.619  27.779  1.00  2.00
ATOM   1725  N   SER A 126      16.082  25.692  24.461  1.00  1.00
ATOM   1726  CA  SER A 126      16.213  26.968  23.732  1.00  2.00
ATOM   1727  C   SER A 126      17.605  27.556  23.649  1.00  2.00
ATOM   1728  O   SER A 126      18.105  28.114  24.642  1.00  2.00
ATOM   1729  CB  SER A 126      15.210  27.922  24.395  1.00  2.00
ATOM   1730  OG  SER A 126      15.097  29.109  23.628  1.00  2.00
ATOM   1731  N   ASN A 127      18.196  27.460  22.462  1.00  2.00
ATOM   1732  CA  ASN A 127      19.529  27.950  22.140  1.00  1.00
ATOM   1733  C   ASN A 127      19.382  29.314  21.458  1.00  1.00
ATOM   1734  O   ASN A 127      18.990  29.355  20.275  1.00  2.00
ATOM   1735  CB  ASN A 127      20.331  27.036  21.208  1.00  1.00
ATOM   1736  CG  ASN A 127      20.463  25.643  21.776  1.00  1.00
ATOM   1737  OD1 ASN A 127      19.562  24.830  21.528  1.00  1.00
ATOM   1738  ND2 ASN A 127      21.520  25.310  22.514  1.00  1.00
ATOM   1739  N   SER A 128      19.754  30.303  22.237  1.00  1.00
ATOM   1740  CA  SER A 128      19.684  31.690  21.747  1.00  2.00
ATOM   1741  C   SER A 128      20.644  31.973  20.589  1.00  2.00
ATOM   1742  O   SER A 128      20.414  32.934  19.833  1.00  2.00
ATOM   1743  CB  SER A 128      19.930  32.678  22.885  1.00  2.00
ATOM   1744  OG  SER A 128      21.276  32.568  23.329  1.00  3.00
ATOM   1745  N   GLU A 129      21.658  31.147  20.486  1.00  2.00
ATOM   1746  CA  GLU A 129      22.673  31.299  19.448  1.00  2.00
ATOM   1747  C   GLU A 129      22.087  30.905  18.102  1.00  2.00
ATOM   1748  O   GLU A 129      22.589  31.448  17.107  1.00  2.00
ATOM   1749  CB  GLU A 129      23.953  30.522  19.660  1.00  2.00
ATOM   1750  CG  GLU A 129      23.963  29.022  19.913  1.00  2.00
ATOM   1751  CD  GLU A 129      23.602  28.606  21.318  1.00  2.00
ATOM   1752  OE1 GLU A 129      23.188  29.559  22.030  1.00  2.00
ATOM   1753  OE2 GLU A 129      23.714  27.446  21.706  1.00  2.00
ATOM   1754  N   TYR A 130      21.111  30.025  18.128  1.00  2.00
ATOM   1755  CA  TYR A 130      20.463  29.595  16.873  1.00  2.00
ATOM   1756  C   TYR A 130      19.056  30.175  16.818  1.00  2.00
ATOM   1757  O   TYR A 130      18.198  29.592  16.149  1.00  2.00
ATOM   1758  CB  TYR A 130      20.408  28.070  16.743  1.00  2.00
ATOM   1759  CG  TYR A 130      21.747  27.440  17.030  1.00  2.00
ATOM   1760  CD1 TYR A 130      22.869  27.807  16.292  1.00  2.00
ATOM   1761  CD2 TYR A 130      21.898  26.501  18.050  1.00  2.00
ATOM   1762  CE1 TYR A 130      24.110  27.227  16.540  1.00  2.00
ATOM   1763  CE2 TYR A 130      23.128  25.912  18.315  1.00  2.00
ATOM   1764  CZ  TYR A 130      24.228  26.278  17.552  1.00  2.00
ATOM   1765  OH  TYR A 130      25.452  25.737  17.791  1.00  2.00
ATOM   1766  N   ASN A 131      18.867  31.271  17.509  1.00  2.00
ATOM   1767  CA  ASN A 131      17.611  32.011  17.591  1.00  2.00
ATOM   1768  C   ASN A 131      16.389  31.147  17.892  1.00  2.00
ATOM   1769  O   ASN A 131      15.361  31.336  17.211  1.00  2.00
ATOM   1770  CB  ASN A 131      17.361  32.818  16.304  1.00  2.00
ATOM   1771  CG  ASN A 131      18.462  33.815  16.015  1.00  3.00
ATOM   1772  OD1 ASN A 131      18.982  34.486  16.931  1.00  3.00
ATOM   1773  ND2 ASN A 131      18.818  33.904  14.723  1.00  3.00
ATOM   1774  N   ASP A 132      16.494  30.256  18.862  1.00  2.00
ATOM   1775  CA  ASP A 132      15.354  29.409  19.186  1.00  2.00
ATOM   1776  C   ASP A 132      14.217  30.169  19.861  1.00  2.00
ATOM   1777  O   ASP A 132      14.510  31.094  20.632  1.00  2.00
ATOM   1778  CB  ASP A 132      15.841  28.372  20.205  1.00  2.00
ATOM   1779  CG  ASP A 132      16.309  27.079  19.555  1.00  2.00
ATOM   1780  OD1 ASP A 132      16.070  26.914  18.348  1.00  2.00
ATOM   1781  OD2 ASP A 132      16.897  26.354  20.392  1.00  1.00
ATOM   1782  N   PRO A 133      12.991  29.734  19.607  1.00  2.00
ATOM   1783  CA  PRO A 133      11.820  30.318  20.271  1.00  2.00
ATOM   1784  C   PRO A 133      12.046  29.960  21.757  1.00  2.00
ATOM   1785  O   PRO A 133      12.813  29.039  22.129  1.00  2.00
ATOM   1786  CB  PRO A 133      10.635  29.605  19.651  1.00  2.00
ATOM   1787  CG  PRO A 133      11.173  29.035  18.348  1.00  2.00
ATOM   1788  CD  PRO A 133      12.593  28.636  18.713  1.00  2.00
ATOM   1789  N   PRO A 134      11.380  30.701  22.622  1.00  2.00
ATOM   1790  CA  PRO A 134      11.495  30.526  24.077  1.00  2.00
ATOM   1791  C   PRO A 134      10.963  29.233  24.649  1.00  2.00
ATOM   1792  O   PRO A 134      11.352  28.930  25.804  1.00  3.00
ATOM   1793  CB  PRO A 134      10.724  31.715  24.665  1.00  2.00
ATOM   1794  CG  PRO A 134      10.536  32.670  23.524  1.00  2.00
ATOM   1795  CD  PRO A 134      10.482  31.807  22.264  1.00  2.00
ATOM   1796  N   THR A 135      10.110  28.509  23.943  1.00  2.00
ATOM   1797  CA  THR A 135       9.514  27.257  24.384  1.00  2.00
ATOM   1798  C   THR A 135       9.924  26.063  23.539  1.00  1.00
ATOM   1799  O   THR A 135      10.540  26.257  22.486  1.00  2.00
ATOM   1800  CB  THR A 135       7.920  27.281  24.200  1.00  2.00
ATOM   1801  OG1 THR A 135       7.625  27.560  22.770  1.00  2.00
ATOM   1802  CG2 THR A 135       7.287  28.258  25.165  1.00  2.00
ATOM   1803  N   ASP A 136       9.466  24.889  23.979  1.00  2.00
ATOM   1804  CA  ASP A 136       9.707  23.662  23.177  1.00  1.00
ATOM   1805  C   ASP A 136       9.040  24.009  21.810  1.00  1.00
ATOM   1806  O   ASP A 136       8.155  24.894  21.817  1.00  1.00
ATOM   1807  CB  ASP A 136       9.139  22.403  23.765  1.00  1.00
ATOM   1808  CG  ASP A 136       9.709  21.979  25.098  1.00  2.00
ATOM   1809  OD1 ASP A 136      10.878  22.364  25.340  1.00  2.00
ATOM   1810  OD2 ASP A 136       9.042  21.283  25.894  1.00  2.00
ATOM   1811  N   HIS A 137       9.467  23.338  20.748  1.00  1.00
ATOM   1812  CA  HIS A 137       8.903  23.644  19.425  1.00  1.00
ATOM   1813  C   HIS A 137       9.263  22.675  18.308  1.00  1.00
ATOM   1814  O   HIS A 137      10.214  21.892  18.459  1.00  1.00
ATOM   1815  CB  HIS A 137       9.370  25.063  18.972  1.00  1.00
ATOM   1816  CG  HIS A 137      10.864  25.191  18.984  1.00  2.00
ATOM   1817  ND1 HIS A 137      11.597  25.369  20.148  1.00  1.00
ATOM   1818  CD2 HIS A 137      11.748  25.168  17.940  1.00  1.00
ATOM   1819  CE1 HIS A 137      12.867  25.472  19.811  1.00  1.00
ATOM   1820  NE2 HIS A 137      12.985  25.353  18.497  1.00  2.00
ATOM   1821  N   VAL A 138       8.478  22.806  17.247  1.00  1.00
ATOM   1822  CA  VAL A 138       8.639  22.020  15.984  1.00  1.00
ATOM   1823  C   VAL A 138       9.125  23.084  14.984  1.00  1.00
ATOM   1824  O   VAL A 138       8.647  24.234  14.990  1.00  1.00
ATOM   1825  CB  VAL A 138       7.356  21.298  15.596  1.00  1.00
ATOM   1826  CG1 VAL A 138       7.506  20.383  14.390  1.00  1.00
ATOM   1827  CG2 VAL A 138       6.727  20.522  16.753  1.00  1.00
ATOM   1828  N   GLY A 139      10.134  22.801  14.184  1.00  1.00
ATOM   1829  CA  GLY A 139      10.650  23.814  13.229  1.00  0.00
ATOM   1830  C   GLY A 139      11.001  23.067  11.952  1.00  1.00
ATOM   1831  O   GLY A 139      11.149  21.836  11.938  1.00  1.00
ATOM   1832  N   ILE A 140      11.086  23.843  10.901  1.00  1.00
ATOM   1833  CA  ILE A 140      11.456  23.275   9.577  1.00  1.00
ATOM   1834  C   ILE A 140      12.820  23.920   9.363  1.00  1.00
ATOM   1835  O   ILE A 140      12.859  25.159   9.471  1.00  1.00
ATOM   1836  CB  ILE A 140      10.390  23.636   8.513  1.00  1.00
ATOM   1837  CG1 ILE A 140       9.185  22.703   8.815  1.00  1.00
ATOM   1838  CG2 ILE A 140      10.928  23.560   7.067  1.00  1.00
ATOM   1839  CD1 ILE A 140       7.862  23.321   8.327  1.00  1.00
ATOM   1840  N   ASP A 141      13.797  23.075   9.113  1.00  1.00
ATOM   1841  CA  ASP A 141      15.173  23.559   8.946  1.00  1.00
ATOM   1842  C   ASP A 141      15.693  23.376   7.524  1.00  1.00
ATOM   1843  O   ASP A 141      15.594  22.226   7.090  1.00  1.00
ATOM   1844  CB  ASP A 141      16.066  22.764   9.916  1.00  1.00
ATOM   1845  CG  ASP A 141      15.757  23.007  11.378  1.00  1.00
ATOM   1846  OD1 ASP A 141      14.791  23.732  11.695  1.00  1.00
ATOM   1847  OD2 ASP A 141      16.434  22.494  12.277  1.00  1.00
ATOM   1848  N   VAL A 142      16.209  24.429   6.909  1.00  1.00
ATOM   1849  CA  VAL A 142      16.803  24.284   5.566  1.00  1.00
ATOM   1850  C   VAL A 142      18.276  24.691   5.698  1.00  1.00
ATOM   1851  O   VAL A 142      18.561  25.892   5.776  1.00  1.00
ATOM   1852  CB  VAL A 142      16.113  25.048   4.439  1.00  1.00
ATOM   1853  CG1 VAL A 142      16.714  24.683   3.074  1.00  1.00
ATOM   1854  CG2 VAL A 142      14.619  24.815   4.528  1.00  1.00
ATOM   1855  N   ASN A 143      19.153  23.725   5.787  1.00  1.00
ATOM   1856  CA  ASN A 143      20.597  23.919   5.893  1.00  1.00
ATOM   1857  C   ASN A 143      21.027  24.733   7.119  1.00  1.00
ATOM   1858  O   ASN A 143      22.118  25.307   7.036  1.00  1.00
ATOM   1859  CB  ASN A 143      21.227  24.504   4.623  1.00  1.00
ATOM   1860  CG  ASN A 143      21.073  23.752   3.326  1.00  1.00
ATOM   1861  OD1 ASN A 143      21.182  22.521   3.212  1.00  2.00
ATOM   1862  ND2 ASN A 143      20.754  24.414   2.188  1.00  1.00
ATOM   1863  N   SER A 144      20.274  24.754   8.178  1.00  1.00
ATOM   1864  CA  SER A 144      20.644  25.485   9.408  1.00  1.00
ATOM   1865  C   SER A 144      19.677  25.120  10.538  1.00  1.00
ATOM   1866  O   SER A 144      18.508  24.823  10.194  1.00  2.00
ATOM   1867  CB  SER A 144      20.591  26.977   9.146  1.00  1.00
ATOM   1868  OG  SER A 144      20.539  27.714  10.370  1.00  1.00
ATOM   1869  N   VAL A 145      20.145  25.161  11.770  1.00  1.00
ATOM   1870  CA  VAL A 145      19.276  24.866  12.921  1.00  1.00
ATOM   1871  C   VAL A 145      18.574  26.175  13.354  1.00  2.00
ATOM   1872  O   VAL A 145      17.891  26.262  14.392  1.00  2.00
ATOM   1873  CB  VAL A 145      19.942  24.158  14.112  1.00  1.00
ATOM   1874  CG1 VAL A 145      20.050  22.652  13.887  1.00  1.00
ATOM   1875  CG2 VAL A 145      21.228  24.858  14.496  1.00  1.00
ATOM   1876  N   ASP A 146      18.766  27.193  12.527  1.00  2.00
ATOM   1877  CA  ASP A 146      18.115  28.511  12.712  1.00  2.00
ATOM   1878  C   ASP A 146      16.941  28.334  11.708  1.00  1.00
ATOM   1879  O   ASP A 146      17.049  28.629  10.504  1.00  1.00
ATOM   1880  CB  ASP A 146      18.993  29.713  12.496  1.00  2.00
ATOM   1881  CG  ASP A 146      18.324  31.056  12.706  1.00  3.00
ATOM   1882  OD1 ASP A 146      17.101  31.088  13.007  1.00  3.00
ATOM   1883  OD2 ASP A 146      18.982  32.112  12.579  1.00  3.00
ATOM   1884  N   SER A 147      15.897  27.761  12.282  1.00  1.00
ATOM   1885  CA  SER A 147      14.672  27.424  11.551  1.00  1.00
ATOM   1886  C   SER A 147      14.046  28.592  10.781  1.00  1.00
ATOM   1887  O   SER A 147      13.905  29.755  11.168  1.00  2.00
ATOM   1888  CB  SER A 147      13.607  26.770  12.419  1.00  1.00
ATOM   1889  OG  SER A 147      14.018  25.631  13.125  1.00  1.00
ATOM   1890  N   VAL A 148      13.630  28.189   9.601  1.00  1.00
ATOM   1891  CA  VAL A 148      12.946  28.978   8.568  1.00  1.00
ATOM   1892  C   VAL A 148      11.563  29.331   9.125  1.00  2.00
ATOM   1893  O   VAL A 148      11.016  30.404   8.846  1.00  2.00
ATOM   1894  CB  VAL A 148      12.886  28.089   7.302  1.00  1.00
ATOM   1895  CG1 VAL A 148      11.744  28.446   6.375  1.00  2.00
ATOM   1896  CG2 VAL A 148      14.205  28.125   6.560  1.00  1.00
ATOM   1897  N   LYS A 149      11.044  28.391   9.913  1.00  1.00
ATOM   1898  CA  LYS A 149       9.743  28.530  10.540  1.00  1.00
ATOM   1899  C   LYS A 149       9.588  27.589  11.734  1.00  1.00
ATOM   1900  O   LYS A 149      10.001  26.428  11.583  1.00  1.00
ATOM   1901  CB  LYS A 149       8.626  28.154   9.536  1.00  1.00
ATOM   1902  CG  LYS A 149       7.269  28.531  10.138  1.00  1.00
ATOM   1903  CD  LYS A 149       6.070  28.118   9.325  1.00  2.00
ATOM   1904  CE  LYS A 149       6.019  28.582   7.876  1.00  2.00
ATOM   1905  NZ  LYS A 149       4.721  28.157   7.290  1.00  2.00
ATOM   1906  N   THR A 150       8.977  28.077  12.799  1.00  1.00
ATOM   1907  CA  THR A 150       8.727  27.251  13.984  1.00  1.00
ATOM   1908  C   THR A 150       7.303  27.458  14.505  1.00  1.00
ATOM   1909  O   THR A 150       6.644  28.445  14.216  1.00  1.00
ATOM   1910  CB  THR A 150       9.745  27.550  15.155  1.00  1.00
ATOM   1911  OG1 THR A 150       9.283  28.867  15.611  1.00  2.00
ATOM   1912  CG2 THR A 150      11.223  27.512  14.774  1.00  1.00
ATOM   1913  N   VAL A 151       6.815  26.522  15.290  1.00  1.00
ATOM   1914  CA  VAL A 151       5.508  26.507  15.939  1.00  1.00
ATOM   1915  C   VAL A 151       5.690  25.920  17.365  1.00  1.00
ATOM   1916  O   VAL A 151       6.356  24.888  17.561  1.00  1.00
ATOM   1917  CB  VAL A 151       4.497  25.731  15.081  1.00  1.00
ATOM   1918  CG1 VAL A 151       4.682  24.208  15.198  1.00  1.00
ATOM   1919  CG2 VAL A 151       3.075  26.117  15.380  1.00  1.00
ATOM   1920  N   PRO A 152       5.082  26.581  18.341  1.00  1.00
ATOM   1921  CA  PRO A 152       5.150  26.148  19.745  1.00  1.00
ATOM   1922  C   PRO A 152       4.645  24.725  19.899  1.00  1.00
ATOM   1923  O   PRO A 152       3.692  24.260  19.255  1.00  1.00
ATOM   1924  CB  PRO A 152       4.377  27.195  20.532  1.00  1.00
ATOM   1925  CG  PRO A 152       4.237  28.378  19.609  1.00  1.00
ATOM   1926  CD  PRO A 152       4.283  27.822  18.191  1.00  1.00
ATOM   1927  N   TRP A 153       5.316  24.012  20.798  1.00  1.00
ATOM   1928  CA  TRP A 153       4.941  22.606  21.069  1.00  1.00
ATOM   1929  C   TRP A 153       5.322  22.304  22.514  1.00  1.00
ATOM   1930  O   TRP A 153       5.950  23.141  23.193  1.00  2.00
ATOM   1931  CB  TRP A 153       5.593  21.746  20.000  1.00  1.00
ATOM   1932  CG  TRP A 153       5.464  20.268  20.146  1.00  2.00
ATOM   1933  CD1 TRP A 153       4.332  19.512  20.052  1.00  1.00
ATOM   1934  CD2 TRP A 153       6.546  19.360  20.430  1.00  2.00
ATOM   1935  NE1 TRP A 153       4.637  18.189  20.247  1.00  2.00
ATOM   1936  CE2 TRP A 153       5.984  18.064  20.484  1.00  2.00
ATOM   1937  CE3 TRP A 153       7.908  19.520  20.638  1.00  2.00
ATOM   1938  CZ2 TRP A 153       6.765  16.933  20.712  1.00  1.00
ATOM   1939  CZ3 TRP A 153       8.677  18.399  20.878  1.00  2.00
ATOM   1940  CH2 TRP A 153       8.122  17.125  20.907  1.00  1.00
ATOM   1941  N   ASN A 154       4.960  21.124  22.968  1.00  2.00
ATOM   1942  CA  ASN A 154       5.266  20.717  24.367  1.00  2.00
ATOM   1943  C   ASN A 154       5.678  19.253  24.383  1.00  2.00
ATOM   1944  O   ASN A 154       4.927  18.381  23.935  1.00  2.00
ATOM   1945  CB  ASN A 154       4.052  21.075  25.195  1.00  2.00
ATOM   1946  CG  ASN A 154       3.864  20.280  26.475  1.00  3.00
ATOM   1947  OD1 ASN A 154       4.738  20.343  27.368  1.00  3.00
ATOM   1948  ND2 ASN A 154       2.722  19.576  26.508  1.00  3.00
ATOM   1949  N   SER A 155       6.876  19.046  24.894  1.00  2.00
ATOM   1950  CA  SER A 155       7.461  17.706  24.992  1.00  1.00
ATOM   1951  C   SER A 155       7.070  17.154  26.357  1.00  1.00
ATOM   1952  O   SER A 155       7.353  17.813  27.369  1.00  2.00
ATOM   1953  CB  SER A 155       8.976  17.726  24.791  1.00  1.00
ATOM   1954  OG  SER A 155       9.419  16.374  24.772  1.00  2.00
TER    1955      SER A 155 
CONECT    7 1636
CONECT   15 1640
CONECT   22 1650
CONECT   30 1661
CONECT   37 1668
CONECT   42 1672
CONECT   49 1679
CONECT   58 1688
CONECT   66 1699
CONECT   74 1707
CONECT   81 1714
CONECT   93 1726
CONECT  100 1732
CONECT  108 1740
CONECT  115 1746
CONECT  123 1755
CONECT  131 1767
CONECT  135 1775
CONECT  143 1783
CONECT  150 1790
CONECT  156 1797
CONECT  168 1804
CONECT  175 1812
CONECT  185 1822
CONECT  193 1829
CONECT  197 1833
CONECT  205 1841
CONECT  213 1849
CONECT  221 1856
CONECT  230 1864
CONECT  236 1870
CONECT  243 1877
CONECT  254 1885
CONECT  260 1891
CONECT  269 1898
CONECT  278 1907
CONECT  285 1914
CONECT  290 1921
CONECT  299 1928
CONECT  313 1942
CONECT  321 1950
