# Supplementary material for: Detection of circular permutations by Protein Language Models
Source: Comput Struct Biotechnol J. 2024 Dec 30;27:214–20. doi: 10.1016/j.csbj.2024.12.029 (PMC11757225; doi:10.1016/j.csbj.2024.12.029)
Supplement: Supplementary file 1 — Supplementary material [file mmc1.zip › Original_results/2PEL_3CNA/ICARUS/2pel_and_3cna/2pel_on_3cna/intermediate/alignments_level_3_6_PUs/ali_2pel_4_156_198-on-0nk4qYvRZj/2pel_4_156_198_0nk4qYvRZj.kalign]

#===============================================================================
#Query In:     0nk4qYvRZj
#Target In:    2pel_4_156_198
#Query chain:  A
#Target chain: A
#Query Out:    0nk4qYvRZj_query.pdb
#Target Out:   2pel_4_156_198_0nk4qYvRZj.pdb
#Kscore:         28.61
#Gscore:         34.01
#Jscore:        0.3527
#Mscore:        0.8703
#Tscore:        0.7918
#Nquery:      153
#Ntarget:     43
#Nsegments:   1
#Ncolumns:    153
#Ncover:      43
#Naligned:    43
#Nmatched:    43
#Nanchor:     41
#Nidentity:   16 (37.21!)
#RMSD-aligned: 1.49
#RMSD-matched: 1.49
#RMSD-anchor:  1.29
#MaxDist:      3.85
#Contact:      7.00
#Alignment  (X + Gap): 43 + 110 = 153
#Identities (@ matched + # unmatched): 16 + 0 = 16
#Others     (* matched + $ unmatched): 27 + 0 = 27
#SSEs       (A = ALPHA, B = BETA, C = COIL/LOOP)
#===============================================================================

AQDGKVGTAHIIYNSVDKRLSAVVSYPNADATSVSYDVDLNDVLPEWVRVGLSASTGLYKETSTHQTDALHFMFNQFSKD
-VSGAVVKVTVIYDSSTKTLSVAVTNDNGDITTIAQVVDLKAKL------------------------------------
 **@*@*****@@*@**@*@@**@***@*@*@*****@@@***@                                    

QKDLILQGDATTGTDGNLELTRVSSNGSPEGSSVGRALFYAPVDGIAFFISNIDSSIPSGSTGRLLGLFPDAN
-------------------------------------------------------------------------
                                                                         


#===============================================================================

ccccccbbbbbbbcccccbbbbbbbccccccbbbbbbbccaaaccccbbbbbbbbbccccccccccbbbbbbbbcccccc
-ccccbbbbbbbbbccccbbbbbbbccccbbbbbbbbbbcaaaa------------------------------------
 **@*@*****@@*@**@*@@**@***@*@*@*****@@@***@                                    

ccccbbcccccccccccbbccccccccbbccccbbbbccccccccbbbbbccccccccccccccccccccccc
-------------------------------------------------------------------------
                                                                         


#===============================================================================
