# Supplementary material for: Detection of circular permutations by Protein Language Models
Source: Comput Struct Biotechnol J. 2024 Dec 30;27:214–20. doi: 10.1016/j.csbj.2024.12.029 (PMC11757225; doi:10.1016/j.csbj.2024.12.029)
Supplement: Supplementary file 1 — Supplementary material [file mmc1.zip › Original_results/2PEL_3CNA/ICARUS/2pel_and_3cna/2pel_on_3cna/intermediate/alignments_level_3_6_PUs/ali_2pel_4_156_198-on-0nk4qYvRZj/2pel_4_156_198_0nk4qYvRZj.kpairs]

#===============================================================================
#Query In:     0nk4qYvRZj
#Target In:    2pel_4_156_198
#Query chain:  A
#Target chain: A
#Query Out:    0nk4qYvRZj_query.pdb
#Target Out:   2pel_4_156_198_0nk4qYvRZj.pdb
#Kscore:         28.61
#Gscore:         34.01
#Jscore:        0.3527
#Mscore:        0.8703
#Tscore:        0.7918
#Nquery:      153
#Ntarget:     43
#Nsegments:   1
#Ncolumns:    153
#Ncover:      43
#Naligned:    43
#Nmatched:    43
#Nanchor:     41
#Nidentity:   16 (37.21!)
#RMSD-aligned: 1.49
#RMSD-matched: 1.49
#RMSD-anchor:  1.29
#MaxDist:      3.85
#Contact:      7.00
#Alignment  (X + Gap): 43 + 110 = 153
#Identities (@ matched + # unmatched): 16 + 0 = 16
#Others     (* matched + $ unmatched): 27 + 0 = 27
#Tmatrix (Target Out = Tmatrix * Target In):
# 0.073380 0.996420 0.041974 5.152577
# -0.131329 -0.032066 0.990820 18.379712
# 0.988619 -0.078219 0.128505 9.047705
# 0.000000 0.000000 0.000000 1.000000
#===============================================================================
#  Posn   Dist  K-Score  G-Score  SegID   Query        Target
#===============================================================================
    1    -1.00   0.0000   0.0000    0   A:1:ALA        -         -
    2     1.55   0.8396   0.7363    1   A:43:GLN     A:156:VAL   *
    3     1.33   0.8644   0.7973    1   A:44:ASP     A:157:SER   *
    4     1.22   0.8868   0.8274    1   A:45:GLY     A:158:GLY   @
    5     1.15   0.6926   0.8450    1   A:46:LYS     A:159:ALA   *
    6     0.93   0.7995   0.8947    1   A:47:VAL     A:160:VAL   @
    7     0.92   0.7559   0.8967    1   A:48:GLY     A:161:VAL   *
    8     0.97   0.6177   0.8870    1   A:49:THR     A:162:LYS   *
    9     1.30   0.7325   0.8052    1   A:50:ALA     A:163:VAL   *
   10     1.55   0.6279   0.7362    1   A:51:HIS     A:164:THR   *
   11     1.21   0.7205   0.8301    1   A:52:ILE     A:165:VAL   *
   12     0.92   0.6271   0.8981    1   A:53:ILE     A:166:ILE   @
   13     0.53   0.3703   0.9645    1   A:54:TYR     A:167:TYR   @
   14     1.24   0.6429   0.8228    1   A:55:ASN     A:168:ASP   *
   15     1.01   0.8203   0.8788    1   A:56:SER     A:169:SER   @
   16     1.04   0.8723   0.8721    1   A:57:VAL     A:170:SER   *
   17     1.82   0.9194   0.6549    1   A:58:ASP     A:171:THR   *
   18     0.75   0.7151   0.9301    1   A:59:LYS     A:172:LYS   @
   19     0.51   0.7758   0.9675    1   A:60:ARG     A:173:THR   *
   20     1.11   0.7524   0.8553    1   A:61:LEU     A:174:LEU   @
   21     1.27   0.7575   0.8152    1   A:62:SER     A:175:SER   @
   22     1.14   0.8254   0.8464    1   A:63:ALA     A:176:VAL   *
   23     1.80   0.7009   0.6627    1   A:64:VAL     A:177:ALA   *
   24     1.40   0.6754   0.7786    1   A:65:VAL     A:178:VAL   @
   25     1.42   0.4169   0.7739    1   A:66:SER     A:179:THR   *
   26     2.51   0.6853   0.4476    1   A:67:TYR     A:180:ASN   *
   27     3.85   0.4235   0.1509    0   A:68:PRO     A:181:ASP   *
   28     3.58   0.2043   0.1957    0   A:69:ASN     A:182:ASN   @
   29     2.60   0.0068   0.4218    1   A:70:ALA     A:183:GLY   *
   30     1.07   0.2490   0.8633    1   A:71:ASP     A:184:ASP   @
   31     1.41   0.6489   0.7772    1   A:72:ALA     A:185:ILE   *
   32     0.87   0.7898   0.9083    1   A:73:THR     A:186:THR   @
   33     0.82   0.8005   0.9187    1   A:74:SER     A:187:THR   *
   34     0.71   0.8788   0.9371    1   A:75:VAL     A:188:ILE   *
   35     0.78   0.8622   0.9257    1   A:76:SER     A:189:ALA   *
   36     0.75   0.8630   0.9316    1   A:77:TYR     A:190:GLN   *
   37     0.72   0.7003   0.9363    1   A:78:ASP     A:191:VAL   *
   38     1.59   0.7822   0.7231    1   A:79:VAL     A:192:VAL   @
   39     2.19   0.2056   0.5429    1   A:80:ASP     A:193:ASP   @
   40     1.50   0.4012   0.7498    1   A:81:LEU     A:194:LEU   @
   41     0.84   0.1724   0.9136    1   A:82:ASN     A:195:LYS   *
   42     0.88   0.3381   0.9063    1   A:83:ASP     A:196:ALA   *
   43     0.82   0.1424   0.9174    1   A:84:VAL     A:197:LYS   *
   44     1.08   0.6225   0.8628    1   A:85:LEU     A:198:LEU   @
   45    -1.00   0.0000   0.0000    0   A:86:PRO       -         -
   46    -1.00   0.0000   0.0000    0   A:87:GLU       -         -
   47    -1.00   0.0000   0.0000    0   A:88:TRP       -         -
   48    -1.00   0.0000   0.0000    0   A:89:VAL       -         -
   49    -1.00   0.0000   0.0000    0   A:90:ARG       -         -
   50    -1.00   0.0000   0.0000    0   A:91:VAL       -         -
   51    -1.00   0.0000   0.0000    0   A:92:GLY       -         -
   52    -1.00   0.0000   0.0000    0   A:93:LEU       -         -
   53    -1.00   0.0000   0.0000    0   A:94:SER       -         -
   54    -1.00   0.0000   0.0000    0   A:95:ALA       -         -
   55    -1.00   0.0000   0.0000    0   A:96:SER       -         -
   56    -1.00   0.0000   0.0000    0   A:97:THR       -         -
   57    -1.00   0.0000   0.0000    0   A:98:GLY       -         -
   58    -1.00   0.0000   0.0000    0   A:99:LEU       -         -
   59    -1.00   0.0000   0.0000    0   A:100:TYR      -         -
   60    -1.00   0.0000   0.0000    0   A:101:LYS      -         -
   61    -1.00   0.0000   0.0000    0   A:102:GLU      -         -
   62    -1.00   0.0000   0.0000    0   A:103:THR      -         -
   63    -1.00   0.0000   0.0000    0   A:119:SER      -         -
   64    -1.00   0.0000   0.0000    0   A:120:THR      -         -
   65    -1.00   0.0000   0.0000    0   A:121:HIS      -         -
   66    -1.00   0.0000   0.0000    0   A:122:GLN      -         -
   67    -1.00   0.0000   0.0000    0   A:123:THR      -         -
   68    -1.00   0.0000   0.0000    0   A:124:ASP      -         -
   69    -1.00   0.0000   0.0000    0   A:125:ALA      -         -
   70    -1.00   0.0000   0.0000    0   A:126:LEU      -         -
   71    -1.00   0.0000   0.0000    0   A:127:HIS      -         -
   72    -1.00   0.0000   0.0000    0   A:128:PHE      -         -
   73    -1.00   0.0000   0.0000    0   A:129:MET      -         -
   74    -1.00   0.0000   0.0000    0   A:130:PHE      -         -
   75    -1.00   0.0000   0.0000    0   A:131:ASN      -         -
   76    -1.00   0.0000   0.0000    0   A:132:GLN      -         -
   77    -1.00   0.0000   0.0000    0   A:133:PHE      -         -
   78    -1.00   0.0000   0.0000    0   A:134:SER      -         -
   79    -1.00   0.0000   0.0000    0   A:135:LYS      -         -
   80    -1.00   0.0000   0.0000    0   A:136:ASP      -         -
   81    -1.00   0.0000   0.0000    0   A:137:GLN      -         -
   82    -1.00   0.0000   0.0000    0   A:138:LYS      -         -
   83    -1.00   0.0000   0.0000    0   A:139:ASP      -         -
   84    -1.00   0.0000   0.0000    0   A:140:LEU      -         -
   85    -1.00   0.0000   0.0000    0   A:141:ILE      -         -
   86    -1.00   0.0000   0.0000    0   A:142:LEU      -         -
   87    -1.00   0.0000   0.0000    0   A:143:GLN      -         -
   88    -1.00   0.0000   0.0000    0   A:144:GLY      -         -
   89    -1.00   0.0000   0.0000    0   A:145:ASP      -         -
   90    -1.00   0.0000   0.0000    0   A:146:ALA      -         -
   91    -1.00   0.0000   0.0000    0   A:147:THR      -         -
   92    -1.00   0.0000   0.0000    0   A:148:THR      -         -
   93    -1.00   0.0000   0.0000    0   A:149:GLY      -         -
   94    -1.00   0.0000   0.0000    0   A:150:THR      -         -
   95    -1.00   0.0000   0.0000    0   A:151:ASP      -         -
   96    -1.00   0.0000   0.0000    0   A:152:GLY      -         -
   97    -1.00   0.0000   0.0000    0   A:153:ASN      -         -
   98    -1.00   0.0000   0.0000    0   A:154:LEU      -         -
   99    -1.00   0.0000   0.0000    0   A:155:GLU      -         -
  100    -1.00   0.0000   0.0000    0   A:156:LEU      -         -
  101    -1.00   0.0000   0.0000    0   A:157:THR      -         -
  102    -1.00   0.0000   0.0000    0   A:158:ARG      -         -
  103    -1.00   0.0000   0.0000    0   A:159:VAL      -         -
  104    -1.00   0.0000   0.0000    0   A:160:SER      -         -
  105    -1.00   0.0000   0.0000    0   A:161:SER      -         -
  106    -1.00   0.0000   0.0000    0   A:162:ASN      -         -
  107    -1.00   0.0000   0.0000    0   A:163:GLY      -         -
  108    -1.00   0.0000   0.0000    0   A:164:SER      -         -
  109    -1.00   0.0000   0.0000    0   A:165:PRO      -         -
  110    -1.00   0.0000   0.0000    0   A:166:GLU      -         -
  111    -1.00   0.0000   0.0000    0   A:167:GLY      -         -
  112    -1.00   0.0000   0.0000    0   A:168:SER      -         -
  113    -1.00   0.0000   0.0000    0   A:169:SER      -         -
  114    -1.00   0.0000   0.0000    0   A:170:VAL      -         -
  115    -1.00   0.0000   0.0000    0   A:171:GLY      -         -
  116    -1.00   0.0000   0.0000    0   A:172:ARG      -         -
  117    -1.00   0.0000   0.0000    0   A:173:ALA      -         -
  118    -1.00   0.0000   0.0000    0   A:174:LEU      -         -
  119    -1.00   0.0000   0.0000    0   A:175:PHE      -         -
  120    -1.00   0.0000   0.0000    0   A:176:TYR      -         -
  121    -1.00   0.0000   0.0000    0   A:177:ALA      -         -
  122    -1.00   0.0000   0.0000    0   A:178:PRO      -         -
  123    -1.00   0.0000   0.0000    0   A:179:VAL      -         -
  124    -1.00   0.0000   0.0000    0   A:208:ASP      -         -
  125    -1.00   0.0000   0.0000    0   A:209:GLY      -         -
  126    -1.00   0.0000   0.0000    0   A:210:ILE      -         -
  127    -1.00   0.0000   0.0000    0   A:211:ALA      -         -
  128    -1.00   0.0000   0.0000    0   A:212:PHE      -         -
  129    -1.00   0.0000   0.0000    0   A:213:PHE      -         -
  130    -1.00   0.0000   0.0000    0   A:214:ILE      -         -
  131    -1.00   0.0000   0.0000    0   A:215:SER      -         -
  132    -1.00   0.0000   0.0000    0   A:216:ASN      -         -
  133    -1.00   0.0000   0.0000    0   A:217:ILE      -         -
  134    -1.00   0.0000   0.0000    0   A:218:ASP      -         -
  135    -1.00   0.0000   0.0000    0   A:219:SER      -         -
  136    -1.00   0.0000   0.0000    0   A:220:SER      -         -
  137    -1.00   0.0000   0.0000    0   A:221:ILE      -         -
  138    -1.00   0.0000   0.0000    0   A:222:PRO      -         -
  139    -1.00   0.0000   0.0000    0   A:223:SER      -         -
  140    -1.00   0.0000   0.0000    0   A:224:GLY      -         -
  141    -1.00   0.0000   0.0000    0   A:225:SER      -         -
  142    -1.00   0.0000   0.0000    0   A:226:THR      -         -
  143    -1.00   0.0000   0.0000    0   A:227:GLY      -         -
  144    -1.00   0.0000   0.0000    0   A:228:ARG      -         -
  145    -1.00   0.0000   0.0000    0   A:229:LEU      -         -
  146    -1.00   0.0000   0.0000    0   A:230:LEU      -         -
  147    -1.00   0.0000   0.0000    0   A:231:GLY      -         -
  148    -1.00   0.0000   0.0000    0   A:232:LEU      -         -
  149    -1.00   0.0000   0.0000    0   A:233:PHE      -         -
  150    -1.00   0.0000   0.0000    0   A:234:PRO      -         -
  151    -1.00   0.0000   0.0000    0   A:235:ASP      -         -
  152    -1.00   0.0000   0.0000    0   A:236:ALA      -         -
  153    -1.00   0.0000   0.0000    0   A:237:ASN      -         -
