# Supplementary material for: Detection of circular permutations by Protein Language Models
Source: Comput Struct Biotechnol J. 2024 Dec 30;27:214–20. doi: 10.1016/j.csbj.2024.12.029 (PMC11757225; doi:10.1016/j.csbj.2024.12.029)
Supplement: Supplementary file 1 — Supplementary material [file mmc1.zip › Original_results/2PEL_3CNA/ICARUS/2pel_and_3cna/2pel_on_3cna/intermediate/alignments_level_3_6_PUs/ali_2pel_4_156_198-on-0nk4qYvRZj/2pel_4_156_198_0nk4qYvRZj_conect.pdb]

REMARK  File written by Kpax 5.0.5 on Wed Jun 12 18:31:19 2024.
REMARK  Query:      0nk4qYvRZj
ATOM      1  N   ALA A   1      29.489  21.099   0.203  1.00  0.00
ATOM      2  CA  ALA A   1      29.759  20.207   1.338  1.00  0.00
ATOM      3  C   ALA A   1      28.522  19.333   1.635  1.00  0.00
ATOM      4  O   ALA A   1      27.777  18.960   0.734  1.00  0.00
ATOM      5  CB  ALA A   1      30.095  21.040   2.592  1.00  0.00
ATOM      6  N   GLN A  43       5.732  16.008  26.120  1.00  0.00
ATOM      7  CA  GLN A  43       5.091  15.140  27.117  1.00  0.00
ATOM      8  C   GLN A  43       6.073  14.054  27.600  1.00  0.00
ATOM      9  O   GLN A  43       6.303  13.057  26.920  1.00  0.00
ATOM     10  CB  GLN A  43       3.811  14.521  26.537  1.00  0.00
ATOM     11  CG  GLN A  43       2.599  15.407  26.886  1.00  0.00
ATOM     12  CD  GLN A  43       1.643  14.613  27.799  1.00  0.00
ATOM     13  OE1 GLN A  43       1.164  13.539  27.441  1.00  0.00
ATOM     14  NE2 GLN A  43       1.450  15.187  28.983  1.00  0.00
ATOM     15  N   ASP A  44       6.616  14.340  28.772  1.00  0.00
ATOM     16  CA  ASP A  44       7.591  13.479  29.450  1.00  0.00
ATOM     17  C   ASP A  44       6.966  12.111  29.780  1.00  0.00
ATOM     18  O   ASP A  44       5.913  12.026  30.413  1.00  0.00
ATOM     19  CB  ASP A  44       8.002  14.210  30.748  1.00  0.00
ATOM     20  CG  ASP A  44       9.387  13.745  31.225  1.00  0.00
ATOM     21  OD1 ASP A  44       9.387  12.996  32.240  1.00  0.00
ATOM     22  OD2 ASP A  44      10.379  14.158  30.567  1.00  0.00
ATOM     23  N   GLY A  45       7.646  11.063  29.320  1.00  0.00
ATOM     24  CA  GLY A  45       7.211   9.694  29.587  1.00  0.00
ATOM     25  C   GLY A  45       6.116   9.146  28.662  1.00  0.00
ATOM     26  O   GLY A  45       5.705   7.990  28.820  1.00  0.00
ATOM     27  N   LYS A  46       5.657   9.984  27.742  1.00  0.00
ATOM     28  CA  LYS A  46       4.539   9.632  26.856  1.00  0.00
ATOM     29  C   LYS A  46       5.015   9.324  25.422  1.00  0.00
ATOM     30  O   LYS A  46       6.001   9.883  24.944  1.00  0.00
ATOM     31  CB  LYS A  46       3.582  10.845  26.806  1.00  0.00
ATOM     32  CG  LYS A  46       2.655  10.840  28.031  1.00  0.00
ATOM     33  CD  LYS A  46       3.469  10.770  29.335  1.00  0.00
ATOM     34  CE  LYS A  46       2.518  10.404  30.493  1.00  0.00
ATOM     35  NZ  LYS A  46       3.305  10.127  31.702  1.00  0.00
ATOM     36  N   VAL A  47       4.250   8.446  24.779  1.00  0.00
ATOM     37  CA  VAL A  47       4.527   8.076  23.387  1.00  0.00
ATOM     38  C   VAL A  47       3.974   9.164  22.443  1.00  0.00
ATOM     39  O   VAL A  47       2.805   9.539  22.515  1.00  0.00
ATOM     40  CB  VAL A  47       3.838   6.744  23.030  1.00  0.00
ATOM     41  CG1 VAL A  47       4.097   6.407  21.550  1.00  0.00
ATOM     42  CG2 VAL A  47       4.318   5.607  23.945  1.00  0.00
ATOM     43  N   GLY A  48       4.860   9.602  21.552  1.00  0.00
ATOM     44  CA  GLY A  48       4.458  10.609  20.560  1.00  0.00
ATOM     45  C   GLY A  48       4.495  10.020  19.137  1.00  0.00
ATOM     46  O   GLY A  48       4.812   8.849  18.941  1.00  0.00
ATOM     47  N   THR A  49       4.134  10.892  18.203  1.00  0.00
ATOM     48  CA  THR A  49       4.084  10.528  16.782  1.00  0.00
ATOM     49  C   THR A  49       4.120  11.814  15.932  1.00  0.00
ATOM     50  O   THR A  49       3.427  12.784  16.236  1.00  0.00
ATOM     51  CB  THR A  49       2.837   9.686  16.477  1.00  0.00
ATOM     52  OG1 THR A  49       3.066   8.358  16.959  1.00  0.00
ATOM     53  CG2 THR A  49       2.586   9.604  14.961  1.00  0.00
ATOM     54  N   ALA A  50       4.986  11.773  14.928  1.00  0.00
ATOM     55  CA  ALA A  50       5.202  12.934  14.056  1.00  0.00
ATOM     56  C   ALA A  50       5.010  12.524  12.583  1.00  0.00
ATOM     57  O   ALA A  50       5.355  11.416  12.180  1.00  0.00
ATOM     58  CB  ALA A  50       6.627  13.485  14.254  1.00  0.00
ATOM     59  N   HIS A  51       4.413  13.462  11.854  1.00  0.00
ATOM     60  CA  HIS A  51       4.075  13.193  10.450  1.00  0.00
ATOM     61  C   HIS A  51       4.552  14.356   9.558  1.00  0.00
ATOM     62  O   HIS A  51       4.448  15.522   9.934  1.00  0.00
ATOM     63  CB  HIS A  51       2.549  13.035  10.306  1.00  0.00
ATOM     64  CG  HIS A  51       2.090  11.772  10.968  1.00  0.00
ATOM     65  ND1 HIS A  51       1.641  11.787  12.274  1.00  0.00
ATOM     66  CD2 HIS A  51       2.048  10.490  10.486  1.00  0.00
ATOM     67  CE1 HIS A  51       1.321  10.525  12.547  1.00  0.00
ATOM     68  NE2 HIS A  51       1.550   9.723  11.510  1.00  0.00
ATOM     69  N   ILE A  52       5.022  13.968   8.376  1.00  0.00
ATOM     70  CA  ILE A  52       5.493  14.945   7.389  1.00  0.00
ATOM     71  C   ILE A  52       4.814  14.687   6.028  1.00  0.00
ATOM     72  O   ILE A  52       4.525  13.547   5.675  1.00  0.00
ATOM     73  CB  ILE A  52       7.011  14.839   7.132  1.00  0.00
ATOM     74  CG1 ILE A  52       7.798  15.014   8.442  1.00  0.00
ATOM     75  CG2 ILE A  52       7.438  15.877   6.080  1.00  0.00
ATOM     76  CD1 ILE A  52       6.929  14.411   9.568  1.00  0.00
ATOM     77  N   ILE A  53       4.651  15.792   5.305  1.00  0.00
ATOM     78  CA  ILE A  53       4.054  15.651   3.963  1.00  0.00
ATOM     79  C   ILE A  53       4.591  16.787   3.074  1.00  0.00
ATOM     80  O   ILE A  53       4.902  17.874   3.559  1.00  0.00
ATOM     81  CB  ILE A  53       2.518  15.726   4.135  1.00  0.00
ATOM     82  CG1 ILE A  53       2.201  16.777   5.225  1.00  0.00
ATOM     83  CG2 ILE A  53       2.057  14.349   4.676  1.00  0.00
ATOM     84  CD1 ILE A  53       3.309  17.846   5.243  1.00  0.00
ATOM     85  N   TYR A  54       4.647  16.471   1.787  1.00  0.00
ATOM     86  CA  TYR A  54       5.125  17.443   0.792  1.00  0.00
ATOM     87  C   TYR A  54       4.802  16.912  -0.623  1.00  0.00
ATOM     88  O   TYR A  54       5.028  15.737  -0.912  1.00  0.00
ATOM     89  CB  TYR A  54       6.660  17.609   0.978  1.00  0.00
ATOM     90  CG  TYR A  54       7.210  18.334  -0.266  1.00  0.00
ATOM     91  CD1 TYR A  54       7.960  17.622  -1.209  1.00  0.00
ATOM     92  CD2 TYR A  54       7.026  19.716  -0.395  1.00  0.00
ATOM     93  CE1 TYR A  54       8.507  18.293  -2.310  1.00  0.00
ATOM     94  CE2 TYR A  54       7.572  20.387  -1.495  1.00  0.00
ATOM     95  CZ  TYR A  54       8.330  19.676  -2.435  1.00  0.00
ATOM     96  OH  TYR A  54       8.871  20.353  -3.535  1.00  0.00
ATOM     97  N   ASN A  55       4.297  17.824  -1.449  1.00  0.00
ATOM     98  CA  ASN A  55       3.964  17.514  -2.839  1.00  0.00
ATOM     99  C   ASN A  55       4.888  18.301  -3.790  1.00  0.00
ATOM    100  O   ASN A  55       5.131  19.492  -3.618  1.00  0.00
ATOM    101  CB  ASN A  55       2.526  17.864  -3.267  1.00  0.00
ATOM    102  CG  ASN A  55       1.521  17.025  -2.460  1.00  0.00
ATOM    103  OD1 ASN A  55       1.909  16.332  -1.520  1.00  0.00
ATOM    104  ND2 ASN A  55       0.256  17.163  -2.845  1.00  0.00
ATOM    105  N   SER A  56       5.320  17.568  -4.814  1.00  0.00
ATOM    106  CA  SER A  56       6.050  18.254  -5.895  1.00  0.00
ATOM    107  C   SER A  56       5.149  19.366  -6.479  1.00  0.00
ATOM    108  O   SER A  56       5.644  20.384  -6.964  1.00  0.00
ATOM    109  CB  SER A  56       6.419  17.218  -6.976  1.00  0.00
ATOM    110  OG  SER A  56       7.718  17.566  -7.468  1.00  0.00
ATOM    111  N   VAL A  57       3.850  19.097  -6.419  1.00  0.00
ATOM    112  CA  VAL A  57       2.828  19.992  -6.962  1.00  0.00
ATOM    113  C   VAL A  57       2.600  21.238  -6.090  1.00  0.00
ATOM    114  O   VAL A  57       2.768  22.366  -6.557  1.00  0.00
ATOM    115  CB  VAL A  57       1.495  19.238  -7.139  1.00  0.00
ATOM    116  CG1 VAL A  57       0.342  20.239  -7.335  1.00  0.00
ATOM    117  CG2 VAL A  57       1.592  18.285  -8.344  1.00  0.00
ATOM    118  N   ASP A  58       2.190  20.987  -4.850  1.00  0.00
ATOM    119  CA  ASP A  58       1.871  22.094  -3.935  1.00  0.00
ATOM    120  C   ASP A  58       3.171  22.776  -3.464  1.00  0.00
ATOM    121  O   ASP A  58       3.216  23.990  -3.277  1.00  0.00
ATOM    122  CB  ASP A  58       1.096  21.562  -2.715  1.00  0.00
ATOM    123  CG  ASP A  58      -0.404  21.461  -3.046  1.00  0.00
ATOM    124  OD1 ASP A  58      -0.897  22.421  -3.697  1.00  0.00
ATOM    125  OD2 ASP A  58      -0.994  20.428  -2.628  1.00  0.00
ATOM    126  N   LYS A  59       4.189  21.936  -3.313  1.00  0.00
ATOM    127  CA  LYS A  59       5.514  22.426  -2.916  1.00  0.00
ATOM    128  C   LYS A  59       5.454  23.083  -1.524  1.00  0.00
ATOM    129  O   LYS A  59       5.787  24.257  -1.362  1.00  0.00
ATOM    130  CB  LYS A  59       6.040  23.437  -3.952  1.00  0.00
ATOM    131  CG  LYS A  59       5.089  24.646  -4.023  1.00  0.00
ATOM    132  CD  LYS A  59       5.847  25.933  -3.647  1.00  0.00
ATOM    133  CE  LYS A  59       4.929  26.865  -2.834  1.00  0.00
ATOM    134  NZ  LYS A  59       4.860  28.185  -3.477  1.00  0.00
ATOM    135  N   ARG A  60       5.016  22.274  -0.565  1.00  0.00
ATOM    136  CA  ARG A  60       4.885  22.759   0.816  1.00  0.00
ATOM    137  C   ARG A  60       5.395  21.699   1.813  1.00  0.00
ATOM    138  O   ARG A  60       5.133  20.507   1.651  1.00  0.00
ATOM    139  CB  ARG A  60       3.411  23.100   1.103  1.00  0.00
ATOM    140  CG  ARG A  60       3.287  23.657   2.535  1.00  0.00
ATOM    141  CD  ARG A  60       1.926  23.252   3.131  1.00  0.00
ATOM    142  NE  ARG A  60       1.203  24.455   3.571  1.00  0.00
ATOM    143  CZ  ARG A  60       0.364  24.375   4.601  1.00  0.00
ATOM    144  NH1 ARG A  60       0.244  23.227   5.261  1.00  0.00
ATOM    145  NH2 ARG A  60      -0.354  25.435   4.956  1.00  0.00
ATOM    146  N   LEU A  61       6.124  22.198   2.802  1.00  0.00
ATOM    147  CA  LEU A  61       6.718  21.349   3.846  1.00  0.00
ATOM    148  C   LEU A  61       5.902  21.450   5.152  1.00  0.00
ATOM    149  O   LEU A  61       6.037  22.419   5.899  1.00  0.00
ATOM    150  CB  LEU A  61       8.155  21.850   4.105  1.00  0.00
ATOM    151  CG  LEU A  61       8.944  20.849   4.963  1.00  0.00
ATOM    152  CD1 LEU A  61       8.346  19.438   4.829  1.00  0.00
ATOM    153  CD2 LEU A  61      10.424  20.847   4.537  1.00  0.00
ATOM    154  N   SER A  62       5.077  20.431   5.370  1.00  0.00
ATOM    155  CA  SER A  62       4.231  20.389   6.569  1.00  0.00
ATOM    156  C   SER A  62       4.542  19.157   7.443  1.00  0.00
ATOM    157  O   SER A  62       4.812  18.072   6.932  1.00  0.00
ATOM    158  CB  SER A  62       2.743  20.367   6.164  1.00  0.00
ATOM    159  OG  SER A  62       2.626  21.048   4.912  1.00  0.00
ATOM    160  N   ALA A  63       4.458  19.398   8.746  1.00  0.00
ATOM    161  CA  ALA A  63       4.672  18.353   9.755  1.00  0.00
ATOM    162  C   ALA A  63       3.763  18.611  10.975  1.00  0.00
ATOM    163  O   ALA A  63       3.379  19.752  11.235  1.00  0.00
ATOM    164  CB  ALA A  63       6.145  18.367  10.211  1.00  0.00
ATOM    165  N   VAL A  64       3.438  17.523  11.669  1.00  0.00
ATOM    166  CA  VAL A  64       2.536  17.631  12.825  1.00  0.00
ATOM    167  C   VAL A  64       2.871  16.565  13.887  1.00  0.00
ATOM    168  O   VAL A  64       2.859  15.368  13.604  1.00  0.00
ATOM    169  CB  VAL A  64       1.075  17.458  12.367  1.00  0.00
ATOM    170  CG1 VAL A  64       0.766  18.440  11.222  1.00  0.00
ATOM    171  CG2 VAL A  64       0.848  16.009  11.894  1.00  0.00
ATOM    172  N   VAL A  65       3.149  17.065  15.086  1.00  0.00
ATOM    173  CA  VAL A  65       3.470  16.184  16.218  1.00  0.00
ATOM    174  C   VAL A  65       2.241  16.028  17.135  1.00  0.00
ATOM    175  O   VAL A  65       1.381  16.905  17.193  1.00  0.00
ATOM    176  CB  VAL A  65       4.632  16.798  17.026  1.00  0.00
ATOM    177  CG1 VAL A  65       5.958  16.111  16.653  1.00  0.00
ATOM    178  CG2 VAL A  65       4.720  18.308  16.729  1.00  0.00
ATOM    179  N   SER A  66       2.207  14.915  17.899  1.00  0.00
ATOM    180  CA  SER A  66       1.066  14.712  18.800  1.00  0.00
ATOM    181  C   SER A  66       1.204  13.524  19.771  1.00  0.00
ATOM    182  O   SER A  66       1.973  12.596  19.540  1.00  0.00
ATOM    183  CB  SER A  66      -0.225  14.500  17.978  1.00  0.00
ATOM    184  OG  SER A  66      -0.921  13.389  18.553  1.00  0.00
ATOM    185  N   TYR A  67       0.352  13.604  20.784  1.00  0.00
ATOM    186  CA  TYR A  67       0.093  12.553  21.760  1.00  0.00
ATOM    187  C   TYR A  67      -1.443  12.443  21.955  1.00  0.00
ATOM    188  O   TYR A  67      -2.180  13.378  21.660  1.00  0.00
ATOM    189  CB  TYR A  67       0.676  12.824  23.154  1.00  0.00
ATOM    190  CG  TYR A  67       2.129  13.312  23.140  1.00  0.00
ATOM    191  CD1 TYR A  67       3.182  12.392  23.078  1.00  0.00
ATOM    192  CD2 TYR A  67       2.400  14.676  23.310  1.00  0.00
ATOM    193  CE1 TYR A  67       4.507  12.839  23.147  1.00  0.00
ATOM    194  CE2 TYR A  67       3.724  15.122  23.379  1.00  0.00
ATOM    195  CZ  TYR A  67       4.777  14.201  23.323  1.00  0.00
ATOM    196  OH  TYR A  67       6.101  14.652  23.389  1.00  0.00
ATOM    197  N   PRO A  68      -1.825  11.285  22.486  1.00  0.00
ATOM    198  CA  PRO A  68      -3.243  11.009  22.724  1.00  0.00
ATOM    199  C   PRO A  68      -3.890  12.030  23.678  1.00  0.00
ATOM    200  O   PRO A  68      -3.217  12.648  24.500  1.00  0.00
ATOM    201  CB  PRO A  68      -3.314   9.602  23.336  1.00  0.00
ATOM    202  CG  PRO A  68      -1.884   9.049  23.371  1.00  0.00
ATOM    203  CD  PRO A  68      -0.965  10.133  22.796  1.00  0.00
ATOM    204  N   ASN A  69      -5.204  12.140  23.521  1.00  0.00
ATOM    205  CA  ASN A  69      -6.022  13.015  24.360  1.00  0.00
ATOM    206  C   ASN A  69      -5.519  14.468  24.334  1.00  0.00
ATOM    207  O   ASN A  69      -6.216  15.382  24.778  1.00  0.00
ATOM    208  CB  ASN A  69      -6.063  12.501  25.810  1.00  0.00
ATOM    209  CG  ASN A  69      -5.008  11.402  26.029  1.00  0.00
ATOM    210  OD1 ASN A  69      -4.232  11.450  26.982  1.00  0.00
ATOM    211  ND2 ASN A  69      -5.007  10.456  25.094  1.00  0.00
ATOM    212  N   ALA A  70      -4.297  14.621  23.834  1.00  0.00
ATOM    213  CA  ALA A  70      -3.660  15.942  23.807  1.00  0.00
ATOM    214  C   ALA A  70      -3.799  16.647  22.445  1.00  0.00
ATOM    215  O   ALA A  70      -3.864  16.004  21.399  1.00  0.00
ATOM    216  CB  ALA A  70      -2.166  15.798  24.160  1.00  0.00
ATOM    217  N   ASP A  71      -3.809  17.971  22.541  1.00  0.00
ATOM    218  CA  ASP A  71      -3.902  18.848  21.366  1.00  0.00
ATOM    219  C   ASP A  71      -2.550  18.854  20.623  1.00  0.00
ATOM    220  O   ASP A  71      -1.495  18.717  21.244  1.00  0.00
ATOM    221  CB  ASP A  71      -4.237  20.280  21.831  1.00  0.00
ATOM    222  CG  ASP A  71      -5.720  20.394  22.226  1.00  0.00
ATOM    223  OD1 ASP A  71      -6.207  21.557  22.208  1.00  0.00
ATOM    224  OD2 ASP A  71      -6.297  19.318  22.535  1.00  0.00
ATOM    225  N   ALA A  72      -2.641  18.980  19.303  1.00  0.00
ATOM    226  CA  ALA A  72      -1.442  18.891  18.464  1.00  0.00
ATOM    227  C   ALA A  72      -0.883  20.268  18.063  1.00  0.00
ATOM    228  O   ALA A  72      -1.451  21.311  18.374  1.00  0.00
ATOM    229  CB  ALA A  72      -1.762  18.086  17.188  1.00  0.00
ATOM    230  N   THR A  73       0.231  20.179  17.342  1.00  0.00
ATOM    231  CA  THR A  73       0.917  21.361  16.813  1.00  0.00
ATOM    232  C   THR A  73       1.026  21.267  15.277  1.00  0.00
ATOM    233  O   THR A  73       1.133  20.178  14.716  1.00  0.00
ATOM    234  CB  THR A  73       2.338  21.458  17.405  1.00  0.00
ATOM    235  OG1 THR A  73       3.263  21.540  16.316  1.00  0.00
ATOM    236  CG2 THR A  73       2.661  20.182  18.204  1.00  0.00
ATOM    237  N   SER A  74       0.989  22.448  14.668  1.00  0.00
ATOM    238  CA  SER A  74       1.056  22.533  13.205  1.00  0.00
ATOM    239  C   SER A  74       2.025  23.656  12.781  1.00  0.00
ATOM    240  O   SER A  74       2.054  24.728  13.380  1.00  0.00
ATOM    241  CB  SER A  74      -0.342  22.815  12.623  1.00  0.00
ATOM    242  OG  SER A  74      -0.922  21.568  12.232  1.00  0.00
ATOM    243  N   VAL A  75       2.767  23.334  11.730  1.00  0.00
ATOM    244  CA  VAL A  75       3.725  24.281  11.144  1.00  0.00
ATOM    245  C   VAL A  75       4.028  23.826   9.701  1.00  0.00
ATOM    246  O   VAL A  75       4.140  22.631   9.430  1.00  0.00
ATOM    247  CB  VAL A  75       5.032  24.280  11.962  1.00  0.00
ATOM    248  CG1 VAL A  75       5.134  25.564  12.805  1.00  0.00
ATOM    249  CG2 VAL A  75       5.074  23.043  12.878  1.00  0.00
ATOM    250  N   SER A  76       4.133  24.822   8.828  1.00  0.00
ATOM    251  CA  SER A  76       4.384  24.519   7.412  1.00  0.00
ATOM    252  C   SER A  76       5.316  25.584   6.804  1.00  0.00
ATOM    253  O   SER A  76       5.316  26.741   7.216  1.00  0.00
ATOM    254  CB  SER A  76       3.065  24.481   6.620  1.00  0.00
ATOM    255  OG  SER A  76       2.164  23.592   7.281  1.00  0.00
ATOM    256  N   TYR A  77       6.059  25.116   5.807  1.00  0.00
ATOM    257  CA  TYR A  77       6.987  26.002   5.093  1.00  0.00
ATOM    258  C   TYR A  77       6.870  25.757   3.578  1.00  0.00
ATOM    259  O   TYR A  77       6.887  24.615   3.121  1.00  0.00
ATOM    260  CB  TYR A  77       8.425  25.737   5.590  1.00  0.00
ATOM    261  CG  TYR A  77       9.325  26.887   5.098  1.00  0.00
ATOM    262  CD1 TYR A  77      10.442  26.611   4.302  1.00  0.00
ATOM    263  CD2 TYR A  77       9.072  28.194   5.532  1.00  0.00
ATOM    264  CE1 TYR A  77      11.296  27.652   3.917  1.00  0.00
ATOM    265  CE2 TYR A  77       9.926  29.233   5.146  1.00  0.00
ATOM    266  CZ  TYR A  77      11.051  28.957   4.359  1.00  0.00
ATOM    267  OH  TYR A  77      11.903  29.998   3.970  1.00  0.00
ATOM    268  N   ASP A  78       6.734  26.864   2.853  1.00  0.00
ATOM    269  CA  ASP A  78       6.584  26.770   1.390  1.00  0.00
ATOM    270  C   ASP A  78       7.989  26.648   0.769  1.00  0.00
ATOM    271  O   ASP A  78       8.820  27.544   0.915  1.00  0.00
ATOM    272  CB  ASP A  78       5.864  28.022   0.860  1.00  0.00
ATOM    273  CG  ASP A  78       4.337  27.835   0.936  1.00  0.00
ATOM    274  OD1 ASP A  78       3.679  28.823   1.361  1.00  0.00
ATOM    275  OD2 ASP A  78       3.899  26.712   0.570  1.00  0.00
ATOM    276  N   VAL A  79       8.213  25.496   0.141  1.00  0.00
ATOM    277  CA  VAL A  79       9.546  25.231  -0.422  1.00  0.00
ATOM    278  C   VAL A  79       9.472  24.267  -1.620  1.00  0.00
ATOM    279  O   VAL A  79       9.139  23.093  -1.463  1.00  0.00
ATOM    280  CB  VAL A  79      10.426  24.609   0.684  1.00  0.00
ATOM    281  CG1 VAL A  79       9.778  23.305   1.188  1.00  0.00
ATOM    282  CG2 VAL A  79      11.835  24.318   0.139  1.00  0.00
ATOM    283  N   ASP A  80       9.831  24.814  -2.777  1.00  0.00
ATOM    284  CA  ASP A  80       9.868  24.004  -4.012  1.00  0.00
ATOM    285  C   ASP A  80      10.600  22.683  -3.677  1.00  0.00
ATOM    286  O   ASP A  80      10.049  21.596  -3.815  1.00  0.00
ATOM    287  CB  ASP A  80      10.696  24.768  -5.065  1.00  0.00
ATOM    288  CG  ASP A  80      10.197  24.482  -6.491  1.00  0.00
ATOM    289  OD1 ASP A  80       9.751  23.325  -6.711  1.00  0.00
ATOM    290  OD2 ASP A  80      10.296  25.442  -7.305  1.00  0.00
ATOM    291  N   LEU A  81      11.828  22.887  -3.214  1.00  0.00
ATOM    292  CA  LEU A  81      12.673  21.781  -2.771  1.00  0.00
ATOM    293  C   LEU A  81      13.553  21.189  -3.876  1.00  0.00
ATOM    294  O   LEU A  81      14.439  20.373  -3.601  1.00  0.00
ATOM    295  CB  LEU A  81      11.802  20.668  -2.153  1.00  0.00
ATOM    296  CG  LEU A  81      12.557  20.028  -0.973  1.00  0.00
ATOM    297  CD1 LEU A  81      12.827  21.087   0.112  1.00  0.00
ATOM    298  CD2 LEU A  81      11.732  18.869  -0.385  1.00  0.00
ATOM    299  N   ASN A  82      13.268  21.565  -5.124  1.00  0.00
ATOM    300  CA  ASN A  82      14.040  20.945  -6.213  1.00  0.00
ATOM    301  C   ASN A  82      15.383  21.664  -6.417  1.00  0.00
ATOM    302  O   ASN A  82      16.265  21.164  -7.117  1.00  0.00
ATOM    303  CB  ASN A  82      13.246  20.909  -7.525  1.00  0.00
ATOM    304  CG  ASN A  82      11.943  21.717  -7.420  1.00  0.00
ATOM    305  OD1 ASN A  82      11.414  21.936  -6.331  1.00  0.00
ATOM    306  ND2 ASN A  82      11.488  22.165  -8.588  1.00  0.00
ATOM    307  N   ASP A  83      15.479  22.845  -5.813  1.00  0.00
ATOM    308  CA  ASP A  83      16.712  23.635  -5.968  1.00  0.00
ATOM    309  C   ASP A  83      17.598  23.459  -4.718  1.00  0.00
ATOM    310  O   ASP A  83      18.777  23.808  -4.726  1.00  0.00
ATOM    311  CB  ASP A  83      16.371  25.124  -6.154  1.00  0.00
ATOM    312  CG  ASP A  83      15.056  25.295  -6.935  1.00  0.00
ATOM    313  OD1 ASP A  83      14.187  26.033  -6.398  1.00  0.00
ATOM    314  OD2 ASP A  83      14.983  24.689  -8.037  1.00  0.00
ATOM    315  N   VAL A  84      16.966  22.927  -3.676  1.00  0.00
ATOM    316  CA  VAL A  84      17.677  22.690  -2.415  1.00  0.00
ATOM    317  C   VAL A  84      18.379  21.321  -2.421  1.00  0.00
ATOM    318  O   VAL A  84      19.609  21.250  -2.392  1.00  0.00
ATOM    319  CB  VAL A  84      16.701  22.799  -1.230  1.00  0.00
ATOM    320  CG1 VAL A  84      17.331  23.643  -0.105  1.00  0.00
ATOM    321  CG2 VAL A  84      15.387  23.458  -1.694  1.00  0.00
ATOM    322  N   LEU A  85      17.564  20.269  -2.453  1.00  0.00
ATOM    323  CA  LEU A  85      18.102  18.907  -2.459  1.00  0.00
ATOM    324  C   LEU A  85      18.255  18.327  -3.880  1.00  0.00
ATOM    325  O   LEU A  85      17.560  18.702  -4.814  1.00  0.00
ATOM    326  CB  LEU A  85      17.219  17.954  -1.635  1.00  0.00
ATOM    327  CG  LEU A  85      17.197  18.352  -0.150  1.00  0.00
ATOM    328  CD1 LEU A  85      15.913  17.808   0.508  1.00  0.00
ATOM    329  CD2 LEU A  85      18.430  17.775   0.572  1.00  0.00
ATOM    330  N   PRO A  86      19.191  17.377  -3.924  1.00  0.00
ATOM    331  CA  PRO A  86      19.507  16.640  -5.145  1.00  0.00
ATOM    332  C   PRO A  86      18.370  15.718  -5.619  1.00  0.00
ATOM    333  O   PRO A  86      17.474  15.365  -4.855  1.00  0.00
ATOM    334  CB  PRO A  86      20.747  15.791  -4.820  1.00  0.00
ATOM    335  CG  PRO A  86      21.012  15.925  -3.315  1.00  0.00
ATOM    336  CD  PRO A  86      19.972  16.908  -2.764  1.00  0.00
ATOM    337  N   GLU A  87      18.472  15.342  -6.893  1.00  0.00
ATOM    338  CA  GLU A  87      17.489  14.412  -7.478  1.00  0.00
ATOM    339  C   GLU A  87      17.440  13.143  -6.594  1.00  0.00
ATOM    340  O   GLU A  87      16.373  12.680  -6.205  1.00  0.00
ATOM    341  CB  GLU A  87      17.936  14.011  -8.900  1.00  0.00
ATOM    342  CG  GLU A  87      16.836  13.186  -9.593  1.00  0.00
ATOM    343  CD  GLU A  87      17.374  12.523 -10.874  1.00  0.00
ATOM    344  OE1 GLU A  87      18.483  12.949 -11.293  1.00  0.00
ATOM    345  OE2 GLU A  87      16.655  11.617 -11.376  1.00  0.00
ATOM    346  N   TRP A  88      18.647  12.670  -6.323  1.00  0.00
ATOM    347  CA  TRP A  88      18.854  11.461  -5.513  1.00  0.00
ATOM    348  C   TRP A  88      19.362  11.886  -4.115  1.00  0.00
ATOM    349  O   TRP A  88      20.335  12.632  -4.013  1.00  0.00
ATOM    350  CB  TRP A  88      19.958  10.623  -6.189  1.00  0.00
ATOM    351  CG  TRP A  88      19.417   9.623  -7.164  1.00  0.00
ATOM    352  CD1 TRP A  88      19.504   9.672  -8.501  1.00  0.00
ATOM    353  CD2 TRP A  88      18.739   8.409  -6.827  1.00  0.00
ATOM    354  NE1 TRP A  88      18.877   8.569  -9.046  1.00  0.00
ATOM    355  CE2 TRP A  88      18.441   7.800  -8.053  1.00  0.00
ATOM    356  CE3 TRP A  88      18.366   7.785  -5.631  1.00  0.00
ATOM    357  CZ2 TRP A  88      17.764   6.577  -8.084  1.00  0.00
ATOM    358  CZ3 TRP A  88      17.697   6.556  -5.661  1.00  0.00
ATOM    359  CH2 TRP A  88      17.409   5.943  -6.886  1.00  0.00
ATOM    360  N   VAL A  89      18.676  11.379  -3.096  1.00  0.00
ATOM    361  CA  VAL A  89      19.065  11.697  -1.714  1.00  0.00
ATOM    362  C   VAL A  89      18.905  10.466  -0.798  1.00  0.00
ATOM    363  O   VAL A  89      18.542   9.384  -1.254  1.00  0.00
ATOM    364  CB  VAL A  89      18.182  12.840  -1.176  1.00  0.00
ATOM    365  CG1 VAL A  89      18.392  12.993   0.343  1.00  0.00
ATOM    366  CG2 VAL A  89      18.521  14.161  -1.889  1.00  0.00
ATOM    367  N   ARG A  90      19.185  10.717   0.475  1.00  0.00
ATOM    368  CA  ARG A  90      19.063   9.697   1.526  1.00  0.00
ATOM    369  C   ARG A  90      18.178  10.241   2.666  1.00  0.00
ATOM    370  O   ARG A  90      18.094  11.455   2.858  1.00  0.00
ATOM    371  CB  ARG A  90      20.469   9.376   2.074  1.00  0.00
ATOM    372  CG  ARG A  90      20.406   8.179   3.040  1.00  0.00
ATOM    373  CD  ARG A  90      21.095   6.959   2.403  1.00  0.00
ATOM    374  NE  ARG A  90      22.550   7.037   2.605  1.00  0.00
ATOM    375  CZ  ARG A  90      23.331   6.061   2.149  1.00  0.00
ATOM    376  NH1 ARG A  90      22.786   4.990   1.578  1.00  0.00
ATOM    377  NH2 ARG A  90      24.652   6.160   2.256  1.00  0.00
ATOM    378  N   VAL A  91      17.530   9.318   3.371  1.00  0.00
ATOM    379  CA  VAL A  91      16.628   9.717   4.464  1.00  0.00
ATOM    380  C   VAL A  91      17.100   9.131   5.809  1.00  0.00
ATOM    381  O   VAL A  91      17.618   8.015   5.856  1.00  0.00
ATOM    382  CB  VAL A  91      15.200   9.228   4.158  1.00  0.00
ATOM    383  CG1 VAL A  91      14.578   8.599   5.419  1.00  0.00
ATOM    384  CG2 VAL A  91      14.332  10.403   3.672  1.00  0.00
ATOM    385  N   GLY A  92      16.901   9.917   6.867  1.00  0.00
ATOM    386  CA  GLY A  92      17.293   9.460   8.207  1.00  0.00
ATOM    387  C   GLY A  92      16.669  10.309   9.330  1.00  0.00
ATOM    388  O   GLY A  92      15.764  11.107   9.092  1.00  0.00
ATOM    389  N   LEU A  93      17.191  10.078  10.530  1.00  0.00
ATOM    390  CA  LEU A  93      16.736  10.774  11.740  1.00  0.00
ATOM    391  C   LEU A  93      17.906  10.894  12.739  1.00  0.00
ATOM    392  O   LEU A  93      18.878  10.143  12.652  1.00  0.00
ATOM    393  CB  LEU A  93      15.579  10.003  12.403  1.00  0.00
ATOM    394  CG  LEU A  93      15.221   8.762  11.565  1.00  0.00
ATOM    395  CD1 LEU A  93      15.564   7.480  12.347  1.00  0.00
ATOM    396  CD2 LEU A  93      13.720   8.779  11.218  1.00  0.00
ATOM    397  N   SER A  94      17.773  11.851  13.657  1.00  0.00
ATOM    398  CA  SER A  94      18.844  12.040  14.649  1.00  0.00
ATOM    399  C   SER A  94      18.437  13.036  15.754  1.00  0.00
ATOM    400  O   SER A  94      17.348  13.602  15.732  1.00  0.00
ATOM    401  CB  SER A  94      20.100  12.586  13.936  1.00  0.00
ATOM    402  OG  SER A  94      19.928  13.998  13.783  1.00  0.00
ATOM    403  N   ALA A  95      19.380  13.203  16.674  1.00  0.00
ATOM    404  CA  ALA A  95      19.216  14.105  17.819  1.00  0.00
ATOM    405  C   ALA A  95      20.507  14.097  18.665  1.00  0.00
ATOM    406  O   ALA A  95      21.183  13.072  18.763  1.00  0.00
ATOM    407  CB  ALA A  95      18.028  13.653  18.689  1.00  0.00
ATOM    408  N   SER A  96      20.805  15.262  19.234  1.00  0.00
ATOM    409  CA  SER A  96      22.039  15.402  20.017  1.00  0.00
ATOM    410  C   SER A  96      21.750  15.815  21.477  1.00  0.00
ATOM    411  O   SER A  96      20.632  16.201  21.809  1.00  0.00
ATOM    412  CB  SER A  96      22.944  16.469  19.365  1.00  0.00
ATOM    413  OG  SER A  96      22.233  17.710  19.381  1.00  0.00
ATOM    414  N   THR A  97      22.811  15.723  22.262  1.00  0.00
ATOM    415  CA  THR A  97      22.838  16.107  23.676  1.00  0.00
ATOM    416  C   THR A  97      24.274  16.561  24.020  1.00  0.00
ATOM    417  O   THR A  97      25.232  16.032  23.450  1.00  0.00
ATOM    418  CB  THR A  97      22.455  14.926  24.585  1.00  0.00
ATOM    419  OG1 THR A  97      23.574  14.042  24.673  1.00  0.00
ATOM    420  CG2 THR A  97      21.265  14.146  24.003  1.00  0.00
ATOM    421  N   GLY A  98      24.379  17.543  24.914  1.00  0.00
ATOM    422  CA  GLY A  98      25.711  18.094  25.203  1.00  0.00
ATOM    423  C   GLY A  98      25.850  18.670  26.618  1.00  0.00
ATOM    424  O   GLY A  98      26.711  18.234  27.387  1.00  0.00
ATOM    425  N   LEU A  99      25.011  19.659  26.918  1.00  0.00
ATOM    426  CA  LEU A  99      25.082  20.299  28.246  1.00  0.00
ATOM    427  C   LEU A  99      24.188  19.503  29.213  1.00  0.00
ATOM    428  O   LEU A  99      24.557  19.211  30.347  1.00  0.00
ATOM    429  CB  LEU A  99      24.629  21.765  28.164  1.00  0.00
ATOM    430  CG  LEU A  99      25.842  22.712  28.178  1.00  0.00
ATOM    431  CD1 LEU A  99      26.191  23.108  29.624  1.00  0.00
ATOM    432  CD2 LEU A  99      27.057  22.052  27.503  1.00  0.00
ATOM    433  N   TYR A 100      23.047  19.108  28.652  1.00  0.00
ATOM    434  CA  TYR A 100      22.135  18.238  29.403  1.00  0.00
ATOM    435  C   TYR A 100      21.958  16.902  28.650  1.00  0.00
ATOM    436  O   TYR A 100      22.581  16.655  27.623  1.00  0.00
ATOM    437  CB  TYR A 100      20.754  18.893  29.554  1.00  0.00
ATOM    438  CG  TYR A 100      20.815  20.248  30.274  1.00  0.00
ATOM    439  CD1 TYR A 100      20.659  20.310  31.665  1.00  0.00
ATOM    440  CD2 TYR A 100      21.117  21.412  29.557  1.00  0.00
ATOM    441  CE1 TYR A 100      20.782  21.533  32.334  1.00  0.00
ATOM    442  CE2 TYR A 100      21.241  22.635  30.226  1.00  0.00
ATOM    443  CZ  TYR A 100      21.099  22.694  31.617  1.00  0.00
ATOM    444  OH  TYR A 100      21.219  23.920  32.283  1.00  0.00
ATOM    445  N   LYS A 101      21.057  16.116  29.228  1.00  0.00
ATOM    446  CA  LYS A 101      20.785  14.777  28.696  1.00  0.00
ATOM    447  C   LYS A 101      19.279  14.558  28.463  1.00  0.00
ATOM    448  O   LYS A 101      18.441  15.375  28.832  1.00  0.00
ATOM    449  CB  LYS A 101      21.272  13.742  29.738  1.00  0.00
ATOM    450  CG  LYS A 101      21.221  14.384  31.140  1.00  0.00
ATOM    451  CD  LYS A 101      22.550  14.151  31.879  1.00  0.00
ATOM    452  CE  LYS A 101      22.652  15.081  33.102  1.00  0.00
ATOM    453  NZ  LYS A 101      21.480  14.901  33.970  1.00  0.00
ATOM    454  N   GLU A 102      19.024  13.407  27.852  1.00  0.00
ATOM    455  CA  GLU A 102      17.652  12.980  27.579  1.00  0.00
ATOM    456  C   GLU A 102      17.661  11.772  26.628  1.00  0.00
ATOM    457  O   GLU A 102      18.549  11.615  25.793  1.00  0.00
ATOM    458  CB  GLU A 102      16.803  14.121  26.998  1.00  0.00
ATOM    459  CG  GLU A 102      17.078  14.291  25.494  1.00  0.00
ATOM    460  CD  GLU A 102      15.822  14.800  24.763  1.00  0.00
ATOM    461  OE1 GLU A 102      15.450  14.125  23.766  1.00  0.00
ATOM    462  OE2 GLU A 102      15.297  15.848  25.227  1.00  0.00
ATOM    463  N   THR A 103      16.603  10.983  26.786  1.00  0.00
ATOM    464  CA  THR A 103      16.424   9.849  25.859  1.00  0.00
ATOM    465  C   THR A 103      15.903  10.439  24.537  1.00  0.00
ATOM    466  O   THR A 103      15.291  11.509  24.533  1.00  0.00
ATOM    467  CB  THR A 103      15.491   8.822  26.520  1.00  0.00
ATOM    468  OG1 THR A 103      14.249   9.470  26.811  1.00  0.00
ATOM    469  CG2 THR A 103      16.113   8.388  27.867  1.00  0.00
ATOM    470  N   SER A 119       3.295  10.616 -17.769  1.00  0.00
ATOM    471  CA  SER A 119       2.044  10.325 -18.479  1.00  0.00
ATOM    472  C   SER A 119       2.037   8.862 -18.956  1.00  0.00
ATOM    473  O   SER A 119       1.112   8.435 -19.647  1.00  0.00
ATOM    474  CB  SER A 119       1.887  11.289 -19.669  1.00  0.00
ATOM    475  OG  SER A 119       0.520  11.275 -20.083  1.00  0.00
ATOM    476  N   THR A 120       3.078   8.145 -18.538  1.00  0.00
ATOM    477  CA  THR A 120       3.159   6.712 -18.867  1.00  0.00
ATOM    478  C   THR A 120       2.146   5.964 -17.969  1.00  0.00
ATOM    479  O   THR A 120       1.699   4.869 -18.294  1.00  0.00
ATOM    480  CB  THR A 120       4.566   6.157 -18.582  1.00  0.00
ATOM    481  OG1 THR A 120       5.529   7.017 -19.189  1.00  0.00
ATOM    482  CG2 THR A 120       4.703   4.747 -19.185  1.00  0.00
ATOM    483  N   HIS A 121       1.846   6.645 -16.869  1.00  0.00
ATOM    484  CA  HIS A 121       0.918   6.105 -15.875  1.00  0.00
ATOM    485  C   HIS A 121       1.442   4.767 -15.323  1.00  0.00
ATOM    486  O   HIS A 121       0.756   3.748 -15.379  1.00  0.00
ATOM    487  CB  HIS A 121      -0.495   5.964 -16.447  1.00  0.00
ATOM    488  CG  HIS A 121      -0.494   5.685 -17.917  1.00  0.00
ATOM    489  ND1 HIS A 121      -0.321   6.683 -18.854  1.00  0.00
ATOM    490  CD2 HIS A 121      -0.640   4.480 -18.561  1.00  0.00
ATOM    491  CE1 HIS A 121      -0.381   6.065 -20.032  1.00  0.00
ATOM    492  NE2 HIS A 121      -0.566   4.753 -19.902  1.00  0.00
ATOM    493  N   GLN A 122       2.666   4.834 -14.806  1.00  0.00
ATOM    494  CA  GLN A 122       3.266   3.648 -14.176  1.00  0.00
ATOM    495  C   GLN A 122       3.436   3.941 -12.666  1.00  0.00
ATOM    496  O   GLN A 122       2.863   3.264 -11.820  1.00  0.00
ATOM    497  CB  GLN A 122       4.657   3.353 -14.769  1.00  0.00
ATOM    498  CG  GLN A 122       4.824   4.055 -16.125  1.00  0.00
ATOM    499  CD  GLN A 122       6.135   3.627 -16.808  1.00  0.00
ATOM    500  OE1 GLN A 122       6.115   2.880 -17.786  1.00  0.00
ATOM    501  NE2 GLN A 122       7.233   4.163 -16.283  1.00  0.00
ATOM    502  N   THR A 123       4.259   4.954 -12.432  1.00  0.00
ATOM    503  CA  THR A 123       4.635   5.365 -11.082  1.00  0.00
ATOM    504  C   THR A 123       5.732   4.419 -10.558  1.00  0.00
ATOM    505  O   THR A 123       5.827   3.267 -10.978  1.00  0.00
ATOM    506  CB  THR A 123       3.454   5.459 -10.112  1.00  0.00
ATOM    507  OG1 THR A 123       3.489   6.757  -9.507  1.00  0.00
ATOM    508  CG2 THR A 123       3.594   4.407  -8.995  1.00  0.00
ATOM    509  N   ASP A 124       6.553   5.002  -9.698  1.00  0.00
ATOM    510  CA  ASP A 124       7.719   4.285  -9.149  1.00  0.00
ATOM    511  C   ASP A 124       7.737   4.539  -7.630  1.00  0.00
ATOM    512  O   ASP A 124       7.677   5.693  -7.196  1.00  0.00
ATOM    513  CB  ASP A 124       8.983   4.871  -9.819  1.00  0.00
ATOM    514  CG  ASP A 124       9.229   4.141 -11.155  1.00  0.00
ATOM    515  OD1 ASP A 124      10.293   3.471 -11.230  1.00  0.00
ATOM    516  OD2 ASP A 124       8.340   4.292 -12.034  1.00  0.00
ATOM    517  N   ALA A 125       7.751   3.459  -6.842  1.00  0.00
ATOM    518  CA  ALA A 125       7.588   3.678  -5.400  1.00  0.00
ATOM    519  C   ALA A 125       8.507   2.854  -4.486  1.00  0.00
ATOM    520  O   ALA A 125       9.134   1.882  -4.896  1.00  0.00
ATOM    521  CB  ALA A 125       6.120   3.435  -4.996  1.00  0.00
ATOM    522  N   LEU A 126       8.514   3.307  -3.256  1.00  0.00
ATOM    523  CA  LEU A 126       9.176   2.668  -2.109  1.00  0.00
ATOM    524  C   LEU A 126       8.502   3.110  -0.795  1.00  0.00
ATOM    525  O   LEU A 126       8.365   4.302  -0.527  1.00  0.00
ATOM    526  CB  LEU A 126      10.671   3.024  -2.112  1.00  0.00
ATOM    527  CG  LEU A 126      11.215   3.177  -0.682  1.00  0.00
ATOM    528  CD1 LEU A 126      12.199   2.035  -0.364  1.00  0.00
ATOM    529  CD2 LEU A 126      11.932   4.533  -0.537  1.00  0.00
ATOM    530  N   HIS A 127       8.105   2.099  -0.034  1.00  0.00
ATOM    531  CA  HIS A 127       7.471   2.302   1.276  1.00  0.00
ATOM    532  C   HIS A 127       8.071   1.288   2.260  1.00  0.00
ATOM    533  O   HIS A 127       8.843   0.413   1.855  1.00  0.00
ATOM    534  CB  HIS A 127       5.953   2.296   1.189  1.00  0.00
ATOM    535  CG  HIS A 127       5.221   1.371   2.102  1.00  0.00
ATOM    536  ND1 HIS A 127       5.853   0.499   2.961  1.00  0.00
ATOM    537  CD2 HIS A 127       3.857   1.243   2.258  1.00  0.00
ATOM    538  CE1 HIS A 127       4.873  -0.141   3.596  1.00  0.00
ATOM    539  NE2 HIS A 127       3.669   0.275   3.210  1.00  0.00
ATOM    540  N   PHE A 128       7.734   1.450   3.538  1.00  0.00
ATOM    541  CA  PHE A 128       8.330   0.537   4.533  1.00  0.00
ATOM    542  C   PHE A 128       8.100   1.071   5.958  1.00  0.00
ATOM    543  O   PHE A 128       8.038   2.281   6.173  1.00  0.00
ATOM    544  CB  PHE A 128       9.838   0.398   4.243  1.00  0.00
ATOM    545  CG  PHE A 128      10.598   1.679   4.632  1.00  0.00
ATOM    546  CD1 PHE A 128      11.015   1.862   5.956  1.00  0.00
ATOM    547  CD2 PHE A 128      10.944   2.621   3.656  1.00  0.00
ATOM    548  CE1 PHE A 128      11.765   2.991   6.307  1.00  0.00
ATOM    549  CE2 PHE A 128      11.694   3.751   4.006  1.00  0.00
ATOM    550  CZ  PHE A 128      12.100   3.938   5.332  1.00  0.00
ATOM    551  N   MET A 129       7.959   0.122   6.879  1.00  0.00
ATOM    552  CA  MET A 129       7.700   0.464   8.286  1.00  0.00
ATOM    553  C   MET A 129       8.498  -0.455   9.235  1.00  0.00
ATOM    554  O   MET A 129       8.741  -1.618   8.912  1.00  0.00
ATOM    555  CB  MET A 129       6.194   0.302   8.557  1.00  0.00
ATOM    556  CG  MET A 129       5.393   0.452   7.243  1.00  0.00
ATOM    557  SD  MET A 129       3.628   0.144   7.559  1.00  0.00
ATOM    558  CE  MET A 129       3.639  -0.271   9.326  1.00  0.00
ATOM    559  N   PHE A 130       8.872   0.114  10.377  1.00  0.00
ATOM    560  CA  PHE A 130       9.572  -0.638  11.425  1.00  0.00
ATOM    561  C   PHE A 130       8.860  -0.457  12.783  1.00  0.00
ATOM    562  O   PHE A 130       7.997   0.407  12.936  1.00  0.00
ATOM    563  CB  PHE A 130      11.036  -0.185  11.568  1.00  0.00
ATOM    564  CG  PHE A 130      11.813  -0.385  10.256  1.00  0.00
ATOM    565  CD1 PHE A 130      12.282  -1.657   9.906  1.00  0.00
ATOM    566  CD2 PHE A 130      12.118   0.725   9.458  1.00  0.00
ATOM    567  CE1 PHE A 130      13.046  -1.820   8.743  1.00  0.00
ATOM    568  CE2 PHE A 130      12.879   0.559   8.294  1.00  0.00
ATOM    569  CZ  PHE A 130      13.340  -0.713   7.938  1.00  0.00
ATOM    570  N   ASN A 131       9.261  -1.306  13.724  1.00  0.00
ATOM    571  CA  ASN A 131       8.657  -1.286  15.063  1.00  0.00
ATOM    572  C   ASN A 131       9.480  -2.185  16.008  1.00  0.00
ATOM    573  O   ASN A 131       9.614  -1.900  17.195  1.00  0.00
ATOM    574  CB  ASN A 131       7.210  -1.804  15.014  1.00  0.00
ATOM    575  CG  ASN A 131       6.400  -1.063  13.937  1.00  0.00
ATOM    576  OD1 ASN A 131       6.425  -1.405  12.757  1.00  0.00
ATOM    577  ND2 ASN A 131       5.721  -0.024  14.420  1.00  0.00
ATOM    578  N   GLN A 132      10.000  -3.254  15.410  1.00  0.00
ATOM    579  CA  GLN A 132      10.871  -4.168  16.161  1.00  0.00
ATOM    580  C   GLN A 132      12.310  -4.063  15.609  1.00  0.00
ATOM    581  O   GLN A 132      12.707  -4.803  14.714  1.00  0.00
ATOM    582  CB  GLN A 132      10.387  -5.623  16.075  1.00  0.00
ATOM    583  CG  GLN A 132       9.956  -6.110  17.474  1.00  0.00
ATOM    584  CD  GLN A 132       8.458  -5.793  17.658  1.00  0.00
ATOM    585  OE1 GLN A 132       7.754  -5.497  16.695  1.00  0.00
ATOM    586  NE2 GLN A 132       8.056  -5.835  18.924  1.00  0.00
ATOM    587  N   PHE A 133      13.015  -3.109  16.202  1.00  0.00
ATOM    588  CA  PHE A 133      14.394  -2.799  15.826  1.00  0.00
ATOM    589  C   PHE A 133      15.401  -3.804  16.416  1.00  0.00
ATOM    590  O   PHE A 133      15.985  -3.556  17.471  1.00  0.00
ATOM    591  CB  PHE A 133      14.752  -1.381  16.325  1.00  0.00
ATOM    592  CG  PHE A 133      14.456  -0.343  15.228  1.00  0.00
ATOM    593  CD1 PHE A 133      13.897   0.893  15.577  1.00  0.00
ATOM    594  CD2 PHE A 133      14.813  -0.602  13.900  1.00  0.00
ATOM    595  CE1 PHE A 133      13.682   1.868  14.596  1.00  0.00
ATOM    596  CE2 PHE A 133      14.597   0.372  12.918  1.00  0.00
ATOM    597  CZ  PHE A 133      14.028   1.603  13.265  1.00  0.00
ATOM    598  N   SER A 134      15.593  -4.888  15.674  1.00  0.00
ATOM    599  CA  SER A 134      16.559  -5.919  16.081  1.00  0.00
ATOM    600  C   SER A 134      18.001  -5.382  15.963  1.00  0.00
ATOM    601  O   SER A 134      18.231  -4.314  15.398  1.00  0.00
ATOM    602  CB  SER A 134      16.406  -7.138  15.143  1.00  0.00
ATOM    603  OG  SER A 134      16.993  -6.784  13.887  1.00  0.00
ATOM    604  N   LYS A 135      18.921  -6.185  16.486  1.00  0.00
ATOM    605  CA  LYS A 135      20.351  -5.859  16.421  1.00  0.00
ATOM    606  C   LYS A 135      20.950  -6.266  15.061  1.00  0.00
ATOM    607  O   LYS A 135      20.799  -7.402  14.614  1.00  0.00
ATOM    608  CB  LYS A 135      21.099  -6.601  17.549  1.00  0.00
ATOM    609  CG  LYS A 135      20.077  -7.349  18.429  1.00  0.00
ATOM    610  CD  LYS A 135      20.777  -8.511  19.160  1.00  0.00
ATOM    611  CE  LYS A 135      22.304  -8.354  19.028  1.00  0.00
ATOM    612  NZ  LYS A 135      22.709  -7.021  19.500  1.00  0.00
ATOM    613  N   ASP A 136      21.614  -5.290  14.450  1.00  0.00
ATOM    614  CA  ASP A 136      22.205  -5.497  13.121  1.00  0.00
ATOM    615  C   ASP A 136      21.096  -5.412  12.053  1.00  0.00
ATOM    616  O   ASP A 136      20.664  -6.426  11.508  1.00  0.00
ATOM    617  CB  ASP A 136      22.909  -6.863  13.042  1.00  0.00
ATOM    618  CG  ASP A 136      21.864  -7.981  12.870  1.00  0.00
ATOM    619  OD1 ASP A 136      21.759  -8.471  11.714  1.00  0.00
ATOM    620  OD2 ASP A 136      21.221  -8.296  13.907  1.00  0.00
ATOM    621  N   GLN A 137      20.668  -4.175  11.821  1.00  0.00
ATOM    622  CA  GLN A 137      19.614  -3.929  10.826  1.00  0.00
ATOM    623  C   GLN A 137      20.093  -4.379   9.432  1.00  0.00
ATOM    624  O   GLN A 137      19.539  -5.315   8.854  1.00  0.00
ATOM    625  CB  GLN A 137      19.234  -2.440  10.812  1.00  0.00
ATOM    626  CG  GLN A 137      17.725  -2.244  11.035  1.00  0.00
ATOM    627  CD  GLN A 137      17.073  -3.553  11.516  1.00  0.00
ATOM    628  OE1 GLN A 137      16.841  -4.477  10.739  1.00  0.00
ATOM    629  NE2 GLN A 137      16.837  -3.572  12.825  1.00  0.00
ATOM    630  N   LYS A 138      21.120  -3.689   8.950  1.00  0.00
ATOM    631  CA  LYS A 138      21.707  -4.015   7.643  1.00  0.00
ATOM    632  C   LYS A 138      21.113  -3.105   6.552  1.00  0.00
ATOM    633  O   LYS A 138      21.806  -2.662   5.640  1.00  0.00
ATOM    634  CB  LYS A 138      21.438  -5.490   7.290  1.00  0.00
ATOM    635  CG  LYS A 138      22.727  -6.306   7.509  1.00  0.00
ATOM    636  CD  LYS A 138      22.361  -7.710   8.028  1.00  0.00
ATOM    637  CE  LYS A 138      23.357  -8.138   9.121  1.00  0.00
ATOM    638  NZ  LYS A 138      24.471  -8.880   8.512  1.00  0.00
ATOM    639  N   ASP A 139      19.820  -2.862   6.733  1.00  0.00
ATOM    640  CA  ASP A 139      19.108  -1.952   5.818  1.00  0.00
ATOM    641  C   ASP A 139      19.064  -0.580   6.529  1.00  0.00
ATOM    642  O   ASP A 139      18.596   0.416   5.993  1.00  0.00
ATOM    643  CB  ASP A 139      17.697  -2.489   5.543  1.00  0.00
ATOM    644  CG  ASP A 139      17.011  -2.935   6.845  1.00  0.00
ATOM    645  OD1 ASP A 139      16.344  -4.004   6.777  1.00  0.00
ATOM    646  OD2 ASP A 139      17.183  -2.193   7.848  1.00  0.00
ATOM    647  N   LEU A 140      19.600  -0.652   7.741  1.00  0.00
ATOM    648  CA  LEU A 140      19.706   0.505   8.632  1.00  0.00
ATOM    649  C   LEU A 140      21.131   1.094   8.536  1.00  0.00
ATOM    650  O   LEU A 140      22.104   0.366   8.354  1.00  0.00
ATOM    651  CB  LEU A 140      19.455   0.062  10.087  1.00  0.00
ATOM    652  CG  LEU A 140      18.167   0.706  10.627  1.00  0.00
ATOM    653  CD1 LEU A 140      18.139   2.211  10.310  1.00  0.00
ATOM    654  CD2 LEU A 140      16.934   0.004  10.030  1.00  0.00
ATOM    655  N   ILE A 141      21.162   2.415   8.660  1.00  0.00
ATOM    656  CA  ILE A 141      22.429   3.153   8.570  1.00  0.00
ATOM    657  C   ILE A 141      22.629   3.963   9.868  1.00  0.00
ATOM    658  O   ILE A 141      22.238   5.124   9.957  1.00  0.00
ATOM    659  CB  ILE A 141      22.400   4.105   7.360  1.00  0.00
ATOM    660  CG1 ILE A 141      23.740   4.034   6.604  1.00  0.00
ATOM    661  CG2 ILE A 141      22.140   5.546   7.838  1.00  0.00
ATOM    662  CD1 ILE A 141      24.689   5.133   7.117  1.00  0.00
ATOM    663  N   LEU A 142      23.221   3.265  10.829  1.00  0.00
ATOM    664  CA  LEU A 142      23.446   3.831  12.162  1.00  0.00
ATOM    665  C   LEU A 142      24.848   4.461  12.254  1.00  0.00
ATOM    666  O   LEU A 142      25.834   3.902  11.783  1.00  0.00
ATOM    667  CB  LEU A 142      23.331   2.711  13.219  1.00  0.00
ATOM    668  CG  LEU A 142      22.155   1.798  12.815  1.00  0.00
ATOM    669  CD1 LEU A 142      22.076   0.586  13.757  1.00  0.00
ATOM    670  CD2 LEU A 142      20.853   2.621  12.866  1.00  0.00
ATOM    671  N   GLN A 143      24.840   5.630  12.884  1.00  0.00
ATOM    672  CA  GLN A 143      26.083   6.384  13.080  1.00  0.00
ATOM    673  C   GLN A 143      26.007   7.140  14.423  1.00  0.00
ATOM    674  O   GLN A 143      25.051   7.867  14.685  1.00  0.00
ATOM    675  CB  GLN A 143      26.278   7.387  11.928  1.00  0.00
ATOM    676  CG  GLN A 143      27.638   8.089  12.095  1.00  0.00
ATOM    677  CD  GLN A 143      28.090   8.016  13.566  1.00  0.00
ATOM    678  OE1 GLN A 143      28.967   7.236  13.930  1.00  0.00
ATOM    679  NE2 GLN A 143      27.471   8.893  14.353  1.00  0.00
ATOM    680  N   GLY A 144      27.048   6.915  15.216  1.00  0.00
ATOM    681  CA  GLY A 144      27.146   7.552  16.530  1.00  0.00
ATOM    682  C   GLY A 144      26.508   6.684  17.632  1.00  0.00
ATOM    683  O   GLY A 144      26.383   5.470  17.501  1.00  0.00
ATOM    684  N   ASP A 145      26.140   7.397  18.687  1.00  0.00
ATOM    685  CA  ASP A 145      25.526   6.810  19.877  1.00  0.00
ATOM    686  C   ASP A 145      24.277   5.984  19.526  1.00  0.00
ATOM    687  O   ASP A 145      23.649   5.386  20.400  1.00  0.00
ATOM    688  CB  ASP A 145      25.141   7.947  20.845  1.00  0.00
ATOM    689  CG  ASP A 145      26.414   8.641  21.365  1.00  0.00
ATOM    690  OD1 ASP A 145      26.630   9.806  20.938  1.00  0.00
ATOM    691  OD2 ASP A 145      27.111   7.972  22.175  1.00  0.00
ATOM    692  N   ALA A 146      23.966   5.985  18.234  1.00  0.00
ATOM    693  CA  ALA A 146      22.807   5.218  17.755  1.00  0.00
ATOM    694  C   ALA A 146      22.986   3.726  18.093  1.00  0.00
ATOM    695  O   ALA A 146      24.054   3.156  17.874  1.00  0.00
ATOM    696  CB  ALA A 146      22.646   5.399  16.233  1.00  0.00
ATOM    697  N   THR A 147      21.904   3.151  18.609  1.00  0.00
ATOM    698  CA  THR A 147      21.917   1.727  18.968  1.00  0.00
ATOM    699  C   THR A 147      20.588   1.058  18.564  1.00  0.00
ATOM    700  O   THR A 147      19.589   1.731  18.320  1.00  0.00
ATOM    701  CB  THR A 147      22.130   1.562  20.485  1.00  0.00
ATOM    702  OG1 THR A 147      23.255   2.359  20.862  1.00  0.00
ATOM    703  CG2 THR A 147      22.453   0.093  20.816  1.00  0.00
ATOM    704  N   THR A 148      20.660  -0.267  18.511  1.00  0.00
ATOM    705  CA  THR A 148      19.500  -1.070  18.098  1.00  0.00
ATOM    706  C   THR A 148      19.535  -2.432  18.819  1.00  0.00
ATOM    707  O   THR A 148      20.555  -3.120  18.811  1.00  0.00
ATOM    708  CB  THR A 148      19.553  -1.289  16.573  1.00  0.00
ATOM    709  OG1 THR A 148      18.710  -0.313  15.958  1.00  0.00
ATOM    710  CG2 THR A 148      19.023  -2.688  16.213  1.00  0.00
ATOM    711  N   GLY A 149      18.395  -2.763  19.416  1.00  0.00
ATOM    712  CA  GLY A 149      18.274  -4.040  20.136  1.00  0.00
ATOM    713  C   GLY A 149      18.294  -3.784  21.656  1.00  0.00
ATOM    714  O   GLY A 149      19.337  -3.904  22.298  1.00  0.00
ATOM    715  N   THR A 150      17.120  -3.428  22.164  1.00  0.00
ATOM    716  CA  THR A 150      16.966  -3.159  23.604  1.00  0.00
ATOM    717  C   THR A 150      15.585  -3.687  24.054  1.00  0.00
ATOM    718  O   THR A 150      15.451  -4.346  25.080  1.00  0.00
ATOM    719  CB  THR A 150      17.020  -1.637  23.851  1.00  0.00
ATOM    720  OG1 THR A 150      15.744  -1.093  23.499  1.00  0.00
ATOM    721  CG2 THR A 150      18.075  -0.985  22.938  1.00  0.00
ATOM    722  N   ASP A 151      14.616  -3.352  23.210  1.00  0.00
ATOM    723  CA  ASP A 151      13.223  -3.758  23.447  1.00  0.00
ATOM    724  C   ASP A 151      12.441  -3.624  22.125  1.00  0.00
ATOM    725  O   ASP A 151      11.248  -3.334  22.108  1.00  0.00
ATOM    726  CB  ASP A 151      12.602  -2.843  24.520  1.00  0.00
ATOM    727  CG  ASP A 151      13.705  -2.093  25.288  1.00  0.00
ATOM    728  OD1 ASP A 151      13.880  -2.442  26.487  1.00  0.00
ATOM    729  OD2 ASP A 151      14.322  -1.198  24.649  1.00  0.00
ATOM    730  N   GLY A 152      13.191  -3.830  21.044  1.00  0.00
ATOM    731  CA  GLY A 152      12.547  -3.811  19.716  1.00  0.00
ATOM    732  C   GLY A 152      12.233  -2.346  19.363  1.00  0.00
ATOM    733  O   GLY A 152      11.221  -2.019  18.754  1.00  0.00
ATOM    734  N   ASN A 153      13.167  -1.511  19.808  1.00  0.00
ATOM    735  CA  ASN A 153      13.005  -0.069  19.533  1.00  0.00
ATOM    736  C   ASN A 153      14.370   0.410  19.015  1.00  0.00
ATOM    737  O   ASN A 153      15.368  -0.308  19.099  1.00  0.00
ATOM    738  CB  ASN A 153      12.591   0.618  20.854  1.00  0.00
ATOM    739  CG  ASN A 153      11.088   0.322  21.065  1.00  0.00
ATOM    740  OD1 ASN A 153      10.461  -0.310  20.214  1.00  0.00
ATOM    741  ND2 ASN A 153      10.565   0.828  22.175  1.00  0.00
ATOM    742  N   LEU A 154      14.352   1.632  18.494  1.00  0.00
ATOM    743  CA  LEU A 154      15.625   2.187  18.005  1.00  0.00
ATOM    744  C   LEU A 154      15.930   3.421  18.874  1.00  0.00
ATOM    745  O   LEU A 154      15.198   4.406  18.853  1.00  0.00
ATOM    746  CB  LEU A 154      15.543   2.528  16.513  1.00  0.00
ATOM    747  CG  LEU A 154      16.893   3.092  16.029  1.00  0.00
ATOM    748  CD1 LEU A 154      16.673   4.478  15.394  1.00  0.00
ATOM    749  CD2 LEU A 154      17.881   3.199  17.205  1.00  0.00
ATOM    750  N   GLU A 155      17.019   3.268  19.617  1.00  0.00
ATOM    751  CA  GLU A 155      17.448   4.354  20.514  1.00  0.00
ATOM    752  C   GLU A 155      18.720   4.967  19.894  1.00  0.00
ATOM    753  O   GLU A 155      19.700   4.268  19.648  1.00  0.00
ATOM    754  CB  GLU A 155      17.741   3.770  21.908  1.00  0.00
ATOM    755  CG  GLU A 155      16.474   3.791  22.787  1.00  0.00
ATOM    756  CD  GLU A 155      16.716   4.733  23.984  1.00  0.00
ATOM    757  OE1 GLU A 155      16.350   4.307  25.110  1.00  0.00
ATOM    758  OE2 GLU A 155      17.271   5.830  23.708  1.00  0.00
ATOM    759  N   LEU A 156      18.611   6.268  19.646  1.00  0.00
ATOM    760  CA  LEU A 156      19.661   6.996  18.946  1.00  0.00
ATOM    761  C   LEU A 156      20.729   7.578  19.880  1.00  0.00
ATOM    762  O   LEU A 156      21.883   7.750  19.478  1.00  0.00
ATOM    763  CB  LEU A 156      19.146   8.103  18.022  1.00  0.00
ATOM    764  CG  LEU A 156      17.632   8.060  17.773  1.00  0.00
ATOM    765  CD1 LEU A 156      17.065   9.493  17.882  1.00  0.00
ATOM    766  CD2 LEU A 156      17.345   7.522  16.356  1.00  0.00
ATOM    767  N   THR A 157      20.310   7.894  21.104  1.00  0.00
ATOM    768  CA  THR A 157      21.287   8.524  22.010  1.00  0.00
ATOM    769  C   THR A 157      21.784   7.514  23.059  1.00  0.00
ATOM    770  O   THR A 157      21.162   6.481  23.286  1.00  0.00
ATOM    771  CB  THR A 157      20.626   9.727  22.718  1.00  0.00
ATOM    772  OG1 THR A 157      21.096  10.904  22.049  1.00  0.00
ATOM    773  CG2 THR A 157      19.097   9.636  22.546  1.00  0.00
ATOM    774  N   ARG A 158      22.888   7.926  23.666  1.00  0.00
ATOM    775  CA  ARG A 158      23.531   7.139  24.718  1.00  0.00
ATOM    776  C   ARG A 158      22.664   7.127  25.995  1.00  0.00
ATOM    777  O   ARG A 158      22.296   8.173  26.522  1.00  0.00
ATOM    778  CB  ARG A 158      24.908   7.754  25.039  1.00  0.00
ATOM    779  CG  ARG A 158      25.983   7.114  24.140  1.00  0.00
ATOM    780  CD  ARG A 158      27.376   7.391  24.732  1.00  0.00
ATOM    781  NE  ARG A 158      27.912   6.180  25.366  1.00  0.00
ATOM    782  CZ  ARG A 158      27.472   5.786  26.557  1.00  0.00
ATOM    783  NH1 ARG A 158      26.589   6.524  27.222  1.00  0.00
ATOM    784  NH2 ARG A 158      27.911   4.646  27.085  1.00  0.00
ATOM    785  N   VAL A 159      22.421   5.899  26.424  1.00  0.00
ATOM    786  CA  VAL A 159      21.677   5.606  27.654  1.00  0.00
ATOM    787  C   VAL A 159      22.342   4.379  28.318  1.00  0.00
ATOM    788  O   VAL A 159      22.741   3.444  27.624  1.00  0.00
ATOM    789  CB  VAL A 159      20.210   5.289  27.311  1.00  0.00
ATOM    790  CG1 VAL A 159      19.909   5.709  25.860  1.00  0.00
ATOM    791  CG2 VAL A 159      19.926   3.789  27.501  1.00  0.00
ATOM    792  N   SER A 160      22.457   4.459  29.637  1.00  0.00
ATOM    793  CA  SER A 160      23.105   3.397  30.410  1.00  0.00
ATOM    794  C   SER A 160      22.168   2.204  30.677  1.00  0.00
ATOM    795  O   SER A 160      20.957   2.297  30.490  1.00  0.00
ATOM    796  CB  SER A 160      23.647   3.947  31.742  1.00  0.00
ATOM    797  OG  SER A 160      24.283   2.867  32.434  1.00  0.00
ATOM    798  N   SER A 161      22.813   1.134  31.113  1.00  0.00
ATOM    799  CA  SER A 161      22.196  -0.149  31.424  1.00  0.00
ATOM    800  C   SER A 161      20.890  -0.031  32.222  1.00  0.00
ATOM    801  O   SER A 161      19.848  -0.546  31.813  1.00  0.00
ATOM    802  CB  SER A 161      23.200  -1.025  32.202  1.00  0.00
ATOM    803  OG  SER A 161      23.770  -1.973  31.299  1.00  0.00
ATOM    804  N   ASN A 162      20.999   0.630  33.372  1.00  0.00
ATOM    805  CA  ASN A 162      19.809   0.782  34.233  1.00  0.00
ATOM    806  C   ASN A 162      18.772   1.623  33.456  1.00  0.00
ATOM    807  O   ASN A 162      17.625   1.231  33.270  1.00  0.00
ATOM    808  CB  ASN A 162      20.217   1.547  35.510  1.00  0.00
ATOM    809  CG  ASN A 162      19.628   2.970  35.475  1.00  0.00
ATOM    810  OD1 ASN A 162      18.467   3.200  35.803  1.00  0.00
ATOM    811  ND2 ASN A 162      20.512   3.891  35.097  1.00  0.00
ATOM    812  N   GLY A 163      19.282   2.769  33.024  1.00  0.00
ATOM    813  CA  GLY A 163      18.460   3.724  32.265  1.00  0.00
ATOM    814  C   GLY A 163      18.942   5.136  32.661  1.00  0.00
ATOM    815  O   GLY A 163      18.172   5.976  33.116  1.00  0.00
ATOM    816  N   SER A 164      20.255   5.297  32.510  1.00  0.00
ATOM    817  CA  SER A 164      20.861   6.589  32.854  1.00  0.00
ATOM    818  C   SER A 164      21.449   7.233  31.595  1.00  0.00
ATOM    819  O   SER A 164      22.641   7.201  31.315  1.00  0.00
ATOM    820  CB  SER A 164      21.799   6.473  34.056  1.00  0.00
ATOM    821  OG  SER A 164      20.999   5.963  35.135  1.00  0.00
ATOM    822  N   PRO A 165      20.488   7.782  30.848  1.00  0.00
ATOM    823  CA  PRO A 165      20.825   8.443  29.582  1.00  0.00
ATOM    824  C   PRO A 165      22.007   9.406  29.835  1.00  0.00
ATOM    825  O   PRO A 165      22.111   9.990  30.913  1.00  0.00
ATOM    826  CB  PRO A 165      19.576   9.269  29.227  1.00  0.00
ATOM    827  CG  PRO A 165      18.424   8.717  30.078  1.00  0.00
ATOM    828  CD  PRO A 165      19.038   7.727  31.080  1.00  0.00
ATOM    829  N   GLU A 166      22.845   9.504  28.814  1.00  0.00
ATOM    830  CA  GLU A 166      24.030  10.375  28.870  1.00  0.00
ATOM    831  C   GLU A 166      23.666  11.705  28.183  1.00  0.00
ATOM    832  O   GLU A 166      22.583  11.829  27.607  1.00  0.00
ATOM    833  CB  GLU A 166      25.200   9.705  28.123  1.00  0.00
ATOM    834  CG  GLU A 166      26.286  10.754  27.817  1.00  0.00
ATOM    835  CD  GLU A 166      26.687  10.678  26.332  1.00  0.00
ATOM    836  OE1 GLU A 166      27.909  10.487  26.094  1.00  0.00
ATOM    837  OE2 GLU A 166      25.752  10.819  25.499  1.00  0.00
ATOM    838  N   GLY A 167      24.581  12.672  28.267  1.00  0.00
ATOM    839  CA  GLY A 167      24.251  13.960  27.639  1.00  0.00
ATOM    840  C   GLY A 167      25.249  14.415  26.570  1.00  0.00
ATOM    841  O   GLY A 167      25.093  15.496  25.990  1.00  0.00
ATOM    842  N   SER A 168      26.293  13.616  26.354  1.00  0.00
ATOM    843  CA  SER A 168      27.323  14.047  25.397  1.00  0.00
ATOM    844  C   SER A 168      27.232  13.329  24.043  1.00  0.00
ATOM    845  O   SER A 168      28.190  13.369  23.264  1.00  0.00
ATOM    846  CB  SER A 168      28.723  13.834  26.010  1.00  0.00
ATOM    847  OG  SER A 168      29.231  15.113  26.399  1.00  0.00
ATOM    848  N   SER A 169      26.105  12.663  23.805  1.00  0.00
ATOM    849  CA  SER A 169      25.970  11.862  22.584  1.00  0.00
ATOM    850  C   SER A 169      25.182  12.572  21.466  1.00  0.00
ATOM    851  O   SER A 169      24.612  13.641  21.662  1.00  0.00
ATOM    852  CB  SER A 169      25.284  10.518  22.904  1.00  0.00
ATOM    853  OG  SER A 169      23.873  10.733  22.790  1.00  0.00
ATOM    854  N   VAL A 170      25.189  11.884  20.332  1.00  0.00
ATOM    855  CA  VAL A 170      24.487  12.304  19.112  1.00  0.00
ATOM    856  C   VAL A 170      24.208  11.049  18.253  1.00  0.00
ATOM    857  O   VAL A 170      25.141  10.330  17.891  1.00  0.00
ATOM    858  CB  VAL A 170      25.423  13.246  18.319  1.00  0.00
ATOM    859  CG1 VAL A 170      26.874  13.026  18.791  1.00  0.00
ATOM    860  CG2 VAL A 170      25.314  12.947  16.813  1.00  0.00
ATOM    861  N   GLY A 171      22.928  10.813  17.978  1.00  0.00
ATOM    862  CA  GLY A 171      22.553   9.624  17.201  1.00  0.00
ATOM    863  C   GLY A 171      21.918   9.982  15.845  1.00  0.00
ATOM    864  O   GLY A 171      20.992  10.788  15.772  1.00  0.00
ATOM    865  N   ARG A 172      22.454   9.330  14.819  1.00  0.00
ATOM    866  CA  ARG A 172      21.969   9.498  13.444  1.00  0.00
ATOM    867  C   ARG A 172      21.758   8.123  12.774  1.00  0.00
ATOM    868  O   ARG A 172      22.660   7.286  12.760  1.00  0.00
ATOM    869  CB  ARG A 172      23.001  10.301  12.626  1.00  0.00
ATOM    870  CG  ARG A 172      22.313  11.484  11.921  1.00  0.00
ATOM    871  CD  ARG A 172      23.113  11.882  10.666  1.00  0.00
ATOM    872  NE  ARG A 172      24.058  10.818  10.301  1.00  0.00
ATOM    873  CZ  ARG A 172      25.219  11.115   9.726  1.00  0.00
ATOM    874  NH1 ARG A 172      25.571  12.384   9.539  1.00  0.00
ATOM    875  NH2 ARG A 172      26.032  10.139   9.328  1.00  0.00
ATOM    876  N   ALA A 173      20.552   7.959  12.241  1.00  0.00
ATOM    877  CA  ALA A 173      20.185   6.716  11.547  1.00  0.00
ATOM    878  C   ALA A 173      19.542   7.035  10.181  1.00  0.00
ATOM    879  O   ALA A 173      18.577   7.795  10.109  1.00  0.00
ATOM    880  CB  ALA A 173      19.179   5.928  12.411  1.00  0.00
ATOM    881  N   LEU A 174      20.124   6.436   9.146  1.00  0.00
ATOM    882  CA  LEU A 174      19.640   6.634   7.775  1.00  0.00
ATOM    883  C   LEU A 174      19.499   5.289   7.034  1.00  0.00
ATOM    884  O   LEU A 174      20.253   4.350   7.284  1.00  0.00
ATOM    885  CB  LEU A 174      20.621   7.514   6.973  1.00  0.00
ATOM    886  CG  LEU A 174      21.661   8.152   7.912  1.00  0.00
ATOM    887  CD1 LEU A 174      22.395   9.286   7.170  1.00  0.00
ATOM    888  CD2 LEU A 174      20.950   8.708   9.160  1.00  0.00
ATOM    889  N   PHE A 175      18.529   5.268   6.125  1.00  0.00
ATOM    890  CA  PHE A 175      18.287   4.065   5.317  1.00  0.00
ATOM    891  C   PHE A 175      19.491   3.807   4.386  1.00  0.00
ATOM    892  O   PHE A 175      19.966   4.708   3.699  1.00  0.00
ATOM    893  CB  PHE A 175      17.036   4.237   4.441  1.00  0.00
ATOM    894  CG  PHE A 175      16.569   2.885   3.875  1.00  0.00
ATOM    895  CD1 PHE A 175      16.552   2.672   2.491  1.00  0.00
ATOM    896  CD2 PHE A 175      16.222   1.843   4.743  1.00  0.00
ATOM    897  CE1 PHE A 175      16.183   1.424   1.975  1.00  0.00
ATOM    898  CE2 PHE A 175      15.852   0.595   4.226  1.00  0.00
ATOM    899  CZ  PHE A 175      15.827   0.384   2.843  1.00  0.00
ATOM    900  N   TYR A 176      19.915   2.553   4.412  1.00  0.00
ATOM    901  CA  TYR A 176      21.028   2.098   3.562  1.00  0.00
ATOM    902  C   TYR A 176      20.705   2.399   2.083  1.00  0.00
ATOM    903  O   TYR A 176      21.591   2.746   1.305  1.00  0.00
ATOM    904  CB  TYR A 176      21.148   0.579   3.769  1.00  0.00
ATOM    905  CG  TYR A 176      22.555   0.042   3.476  1.00  0.00
ATOM    906  CD1 TYR A 176      22.780  -0.670   2.290  1.00  0.00
ATOM    907  CD2 TYR A 176      23.625   0.330   4.330  1.00  0.00
ATOM    908  CE1 TYR A 176      24.068  -1.112   1.970  1.00  0.00
ATOM    909  CE2 TYR A 176      24.915  -0.113   4.010  1.00  0.00
ATOM    910  CZ  TYR A 176      25.141  -0.813   2.818  1.00  0.00
ATOM    911  OH  TYR A 176      26.428  -1.261   2.498  1.00  0.00
ATOM    912  N   ALA A 177      19.425   2.238   1.770  1.00  0.00
ATOM    913  CA  ALA A 177      18.926   2.429   0.406  1.00  0.00
ATOM    914  C   ALA A 177      18.506   3.893   0.163  1.00  0.00
ATOM    915  O   ALA A 177      17.749   4.477   0.931  1.00  0.00
ATOM    916  CB  ALA A 177      17.714   1.507   0.160  1.00  0.00
ATOM    917  N   PRO A 178      19.037   4.406  -0.947  1.00  0.00
ATOM    918  CA  PRO A 178      18.722   5.762  -1.394  1.00  0.00
ATOM    919  C   PRO A 178      17.246   5.917  -1.815  1.00  0.00
ATOM    920  O   PRO A 178      16.474   4.961  -1.789  1.00  0.00
ATOM    921  CB  PRO A 178      19.623   6.034  -2.611  1.00  0.00
ATOM    922  CG  PRO A 178      20.351   4.724  -2.939  1.00  0.00
ATOM    923  CD  PRO A 178      19.957   3.708  -1.861  1.00  0.00
ATOM    924  N   VAL A 179      16.930   7.149  -2.203  1.00  0.00
ATOM    925  CA  VAL A 179      15.593   7.495  -2.704  1.00  0.00
ATOM    926  C   VAL A 179      15.721   8.367  -3.973  1.00  0.00
ATOM    927  O   VAL A 179      16.812   8.844  -4.289  1.00  0.00
ATOM    928  CB  VAL A 179      14.824   8.278  -1.622  1.00  0.00
ATOM    929  CG1 VAL A 179      13.501   7.570  -1.279  1.00  0.00
ATOM    930  CG2 VAL A 179      15.690   8.436  -0.359  1.00  0.00
ATOM    931  N   ASP A 208      18.340  17.032  24.002  1.00  0.00
ATOM    932  CA  ASP A 208      18.241  18.361  23.389  1.00  0.00
ATOM    933  C   ASP A 208      17.195  18.459  22.270  1.00  0.00
ATOM    934  O   ASP A 208      16.927  19.557  21.772  1.00  0.00
ATOM    935  CB  ASP A 208      19.630  18.656  22.773  1.00  0.00
ATOM    936  CG  ASP A 208      20.229  19.965  23.304  1.00  0.00
ATOM    937  OD1 ASP A 208      20.947  19.877  24.336  1.00  0.00
ATOM    938  OD2 ASP A 208      19.958  21.005  22.643  1.00  0.00
ATOM    939  N   GLY A 209      16.669  17.307  21.863  1.00  0.00
ATOM    940  CA  GLY A 209      15.682  17.329  20.771  1.00  0.00
ATOM    941  C   GLY A 209      15.834  16.102  19.850  1.00  0.00
ATOM    942  O   GLY A 209      16.703  15.259  20.063  1.00  0.00
ATOM    943  N   ILE A 210      14.940  16.059  18.872  1.00  0.00
ATOM    944  CA  ILE A 210      14.894  14.990  17.865  1.00  0.00
ATOM    945  C   ILE A 210      14.403  15.597  16.536  1.00  0.00
ATOM    946  O   ILE A 210      13.849  16.702  16.543  1.00  0.00
ATOM    947  CB  ILE A 210      14.020  13.830  18.367  1.00  0.00
ATOM    948  CG1 ILE A 210      14.478  13.423  19.784  1.00  0.00
ATOM    949  CG2 ILE A 210      14.147  12.614  17.429  1.00  0.00
ATOM    950  CD1 ILE A 210      13.521  12.376  20.380  1.00  0.00
ATOM    951  N   ALA A 211      14.687  14.919  15.426  1.00  0.00
ATOM    952  CA  ALA A 211      14.325  15.462  14.107  1.00  0.00
ATOM    953  C   ALA A 211      14.067  14.356  13.059  1.00  0.00
ATOM    954  O   ALA A 211      13.681  13.241  13.405  1.00  0.00
ATOM    955  CB  ALA A 211      15.473  16.367  13.610  1.00  0.00
ATOM    956  N   PHE A 212      14.274  14.754  11.817  1.00  0.00
ATOM    957  CA  PHE A 212      14.163  13.954  10.602  1.00  0.00
ATOM    958  C   PHE A 212      14.783  14.768   9.447  1.00  0.00
ATOM    959  O   PHE A 212      14.603  15.983   9.365  1.00  0.00
ATOM    960  CB  PHE A 212      12.721  13.612  10.203  1.00  0.00
ATOM    961  CG  PHE A 212      12.648  13.115   8.745  1.00  0.00
ATOM    962  CD1 PHE A 212      13.482  12.084   8.297  1.00  0.00
ATOM    963  CD2 PHE A 212      11.784  13.745   7.840  1.00  0.00
ATOM    964  CE1 PHE A 212      13.448  11.681   6.955  1.00  0.00
ATOM    965  CE2 PHE A 212      11.749  13.345   6.499  1.00  0.00
ATOM    966  CZ  PHE A 212      12.579  12.308   6.054  1.00  0.00
ATOM    967  N   PHE A 213      15.515  14.057   8.588  1.00  0.00
ATOM    968  CA  PHE A 213      16.148  14.818   7.496  1.00  0.00
ATOM    969  C   PHE A 213      16.594  13.900   6.339  1.00  0.00
ATOM    970  O   PHE A 213      16.723  12.691   6.475  1.00  0.00
ATOM    971  CB  PHE A 213      17.431  15.477   8.072  1.00  0.00
ATOM    972  CG  PHE A 213      18.280  14.330   8.663  1.00  0.00
ATOM    973  CD1 PHE A 213      18.693  14.376   9.998  1.00  0.00
ATOM    974  CD2 PHE A 213      18.684  13.276   7.834  1.00  0.00
ATOM    975  CE1 PHE A 213      19.512  13.361  10.508  1.00  0.00
ATOM    976  CE2 PHE A 213      19.503  12.261   8.345  1.00  0.00
ATOM    977  CZ  PHE A 213      19.912  12.303   9.683  1.00  0.00
ATOM    978  N   ILE A 214      16.868  14.624   5.267  1.00  0.00
ATOM    979  CA  ILE A 214      17.463  14.078   4.043  1.00  0.00
ATOM    980  C   ILE A 214      18.883  14.689   3.996  1.00  0.00
ATOM    981  O   ILE A 214      19.195  15.583   4.784  1.00  0.00
ATOM    982  CB  ILE A 214      16.644  14.565   2.829  1.00  0.00
ATOM    983  CG1 ILE A 214      15.602  15.602   3.298  1.00  0.00
ATOM    984  CG2 ILE A 214      15.921  13.369   2.181  1.00  0.00
ATOM    985  CD1 ILE A 214      14.221  14.931   3.425  1.00  0.00
ATOM    986  N   SER A 215      19.694  14.162   3.088  1.00  0.00
ATOM    987  CA  SER A 215      21.068  14.691   3.006  1.00  0.00
ATOM    988  C   SER A 215      21.824  13.930   1.900  1.00  0.00
ATOM    989  O   SER A 215      21.263  13.077   1.218  1.00  0.00
ATOM    990  CB  SER A 215      21.778  14.487   4.359  1.00  0.00
ATOM    991  OG  SER A 215      21.859  13.082   4.610  1.00  0.00
ATOM    992  N   ASN A 216      23.095  14.296   1.800  1.00  0.00
ATOM    993  CA  ASN A 216      23.976  13.649   0.816  1.00  0.00
ATOM    994  C   ASN A 216      23.966  12.126   1.053  1.00  0.00
ATOM    995  O   ASN A 216      23.295  11.628   1.954  1.00  0.00
ATOM    996  CB  ASN A 216      25.406  14.197   1.021  1.00  0.00
ATOM    997  CG  ASN A 216      25.361  15.349   2.043  1.00  0.00
ATOM    998  OD1 ASN A 216      24.493  15.397   2.913  1.00  0.00
ATOM    999  ND2 ASN A 216      26.350  16.227   1.906  1.00  0.00
ATOM   1000  N   ILE A 217      24.746  11.454   0.213  1.00  0.00
ATOM   1001  CA  ILE A 217      24.881   9.992   0.353  1.00  0.00
ATOM   1002  C   ILE A 217      26.135   9.738   1.218  1.00  0.00
ATOM   1003  O   ILE A 217      26.145   8.865   2.080  1.00  0.00
ATOM   1004  CB  ILE A 217      25.032   9.355  -1.039  1.00  0.00
ATOM   1005  CG1 ILE A 217      23.830   9.748  -1.921  1.00  0.00
ATOM   1006  CG2 ILE A 217      25.118   7.822  -0.922  1.00  0.00
ATOM   1007  CD1 ILE A 217      23.946   9.078  -3.302  1.00  0.00
ATOM   1008  N   ASP A 218      27.132  10.574   0.946  1.00  0.00
ATOM   1009  CA  ASP A 218      28.386  10.533   1.711  1.00  0.00
ATOM   1010  C   ASP A 218      28.255  11.467   2.934  1.00  0.00
ATOM   1011  O   ASP A 218      29.227  12.080   3.369  1.00  0.00
ATOM   1012  CB  ASP A 218      29.567  10.997   0.841  1.00  0.00
ATOM   1013  CG  ASP A 218      29.085  11.425  -0.555  1.00  0.00
ATOM   1014  OD1 ASP A 218      29.563  10.778  -1.526  1.00  0.00
ATOM   1015  OD2 ASP A 218      28.267  12.383  -0.597  1.00  0.00
ATOM   1016  N   SER A 219      27.022  11.523   3.422  1.00  0.00
ATOM   1017  CA  SER A 219      26.705  12.349   4.592  1.00  0.00
ATOM   1018  C   SER A 219      27.376  11.770   5.852  1.00  0.00
ATOM   1019  O   SER A 219      27.372  10.562   6.075  1.00  0.00
ATOM   1020  CB  SER A 219      25.179  12.413   4.791  1.00  0.00
ATOM   1021  OG  SER A 219      24.892  13.507   5.667  1.00  0.00
ATOM   1022  N   SER A 220      27.927  12.696   6.628  1.00  0.00
ATOM   1023  CA  SER A 220      28.604  12.334   7.880  1.00  0.00
ATOM   1024  C   SER A 220      28.164  13.304   8.996  1.00  0.00
ATOM   1025  O   SER A 220      27.766  14.435   8.727  1.00  0.00
ATOM   1026  CB  SER A 220      30.131  12.438   7.693  1.00  0.00
ATOM   1027  OG  SER A 220      30.670  11.114   7.692  1.00  0.00
ATOM   1028  N   ILE A 221      28.266  12.788  10.215  1.00  0.00
ATOM   1029  CA  ILE A 221      27.862  13.555  11.396  1.00  0.00
ATOM   1030  C   ILE A 221      28.688  14.849  11.524  1.00  0.00
ATOM   1031  O   ILE A 221      29.884  14.879  11.247  1.00  0.00
ATOM   1032  CB  ILE A 221      28.075  12.719  12.677  1.00  0.00
ATOM   1033  CG1 ILE A 221      26.718  12.447  13.352  1.00  0.00
ATOM   1034  CG2 ILE A 221      28.987  13.505  13.642  1.00  0.00
ATOM   1035  CD1 ILE A 221      25.686  12.015  12.293  1.00  0.00
ATOM   1036  N   PRO A 222      27.983  15.874  12.000  1.00  0.00
ATOM   1037  CA  PRO A 222      28.663  17.149  12.282  1.00  0.00
ATOM   1038  C   PRO A 222      29.699  16.865  13.392  1.00  0.00
ATOM   1039  O   PRO A 222      29.607  15.839  14.069  1.00  0.00
ATOM   1040  CB  PRO A 222      27.575  18.102  12.794  1.00  0.00
ATOM   1041  CG  PRO A 222      26.236  17.357  12.715  1.00  0.00
ATOM   1042  CD  PRO A 222      26.537  15.931  12.238  1.00  0.00
ATOM   1043  N   SER A 223      30.673  17.761  13.505  1.00  0.00
ATOM   1044  CA  SER A 223      31.765  17.530  14.465  1.00  0.00
ATOM   1045  C   SER A 223      31.364  18.032  15.865  1.00  0.00
ATOM   1046  O   SER A 223      31.517  17.328  16.862  1.00  0.00
ATOM   1047  CB  SER A 223      33.035  18.273  14.005  1.00  0.00
ATOM   1048  OG  SER A 223      33.500  17.655  12.803  1.00  0.00
ATOM   1049  N   GLY A 224      30.867  19.263  15.859  1.00  0.00
ATOM   1050  CA  GLY A 224      30.428  19.900  17.109  1.00  0.00
ATOM   1051  C   GLY A 224      28.908  20.153  17.027  1.00  0.00
ATOM   1052  O   GLY A 224      28.406  21.157  17.521  1.00  0.00
ATOM   1053  N   SER A 225      28.260  19.189  16.383  1.00  0.00
ATOM   1054  CA  SER A 225      26.809  19.266  16.167  1.00  0.00
ATOM   1055  C   SER A 225      26.089  18.621  17.368  1.00  0.00
ATOM   1056  O   SER A 225      25.138  17.862  17.208  1.00  0.00
ATOM   1057  CB  SER A 225      26.439  18.524  14.869  1.00  0.00
ATOM   1058  OG  SER A 225      27.224  17.330  14.806  1.00  0.00
ATOM   1059  N   THR A 226      26.619  18.966  18.537  1.00  0.00
ATOM   1060  CA  THR A 226      26.078  18.424  19.791  1.00  0.00
ATOM   1061  C   THR A 226      25.144  19.465  20.442  1.00  0.00
ATOM   1062  O   THR A 226      25.466  20.651  20.494  1.00  0.00
ATOM   1063  CB  THR A 226      27.243  18.101  20.749  1.00  0.00
ATOM   1064  OG1 THR A 226      28.447  18.093  19.974  1.00  0.00
ATOM   1065  CG2 THR A 226      27.063  16.691  21.344  1.00  0.00
ATOM   1066  N   GLY A 227      24.022  18.948  20.926  1.00  0.00
ATOM   1067  CA  GLY A 227      23.028  19.777  21.615  1.00  0.00
ATOM   1068  C   GLY A 227      22.040  20.417  20.625  1.00  0.00
ATOM   1069  O   GLY A 227      21.221  19.737  20.009  1.00  0.00
ATOM   1070  N   ARG A 228      22.171  21.735  20.520  1.00  0.00
ATOM   1071  CA  ARG A 228      21.282  22.507  19.633  1.00  0.00
ATOM   1072  C   ARG A 228      21.612  22.144  18.171  1.00  0.00
ATOM   1073  O   ARG A 228      20.884  21.410  17.510  1.00  0.00
ATOM   1074  CB  ARG A 228      21.585  24.009  19.841  1.00  0.00
ATOM   1075  CG  ARG A 228      23.108  24.184  20.010  1.00  0.00
ATOM   1076  CD  ARG A 228      23.416  25.618  20.478  1.00  0.00
ATOM   1077  NE  ARG A 228      23.496  25.658  21.947  1.00  0.00
ATOM   1078  CZ  ARG A 228      23.470  26.834  22.568  1.00  0.00
ATOM   1079  NH1 ARG A 228      23.444  27.956  21.853  1.00  0.00
ATOM   1080  NH2 ARG A 228      23.463  26.888  23.896  1.00  0.00
ATOM   1081  N   LEU A 229      22.754  22.681  17.746  1.00  0.00
ATOM   1082  CA  LEU A 229      23.236  22.352  16.393  1.00  0.00
ATOM   1083  C   LEU A 229      22.364  21.230  15.807  1.00  0.00
ATOM   1084  O   LEU A 229      21.786  21.380  14.729  1.00  0.00
ATOM   1085  CB  LEU A 229      24.724  21.971  16.453  1.00  0.00
ATOM   1086  CG  LEU A 229      25.550  23.202  16.875  1.00  0.00
ATOM   1087  CD1 LEU A 229      25.471  23.411  18.397  1.00  0.00
ATOM   1088  CD2 LEU A 229      27.016  23.038  16.435  1.00  0.00
ATOM   1089  N   LEU A 230      22.232  20.157  16.584  1.00  0.00
ATOM   1090  CA  LEU A 230      21.302  19.090  16.219  1.00  0.00
ATOM   1091  C   LEU A 230      21.946  17.826  15.643  1.00  0.00
ATOM   1092  O   LEU A 230      21.254  16.820  15.442  1.00  0.00
ATOM   1093  CB  LEU A 230      20.210  19.614  15.268  1.00  0.00
ATOM   1094  CG  LEU A 230      18.830  19.472  15.941  1.00  0.00
ATOM   1095  CD1 LEU A 230      18.212  18.105  15.593  1.00  0.00
ATOM   1096  CD2 LEU A 230      18.985  19.607  17.468  1.00  0.00
ATOM   1097  N   GLY A 231      23.242  17.894  15.351  1.00  0.00
ATOM   1098  CA  GLY A 231      23.919  16.723  14.773  1.00  0.00
ATOM   1099  C   GLY A 231      23.578  16.543  13.283  1.00  0.00
ATOM   1100  O   GLY A 231      23.706  15.448  12.734  1.00  0.00
ATOM   1101  N   LEU A 232      23.158  17.649  12.683  1.00  0.00
ATOM   1102  CA  LEU A 232      22.821  17.658  11.250  1.00  0.00
ATOM   1103  C   LEU A 232      23.436  18.938  10.639  1.00  0.00
ATOM   1104  O   LEU A 232      23.875  18.950   9.494  1.00  0.00
ATOM   1105  CB  LEU A 232      21.292  17.673  11.068  1.00  0.00
ATOM   1106  CG  LEU A 232      20.628  16.920  12.236  1.00  0.00
ATOM   1107  CD1 LEU A 232      19.457  17.743  12.801  1.00  0.00
ATOM   1108  CD2 LEU A 232      20.133  15.541  11.764  1.00  0.00
ATOM   1109  N   PHE A 233      23.455  19.953  11.497  1.00  0.00
ATOM   1110  CA  PHE A 233      24.062  21.239  11.158  1.00  0.00
ATOM   1111  C   PHE A 233      25.537  21.287  11.603  1.00  0.00
ATOM   1112  O   PHE A 233      25.882  21.070  12.754  1.00  0.00
ATOM   1113  CB  PHE A 233      23.243  22.422  11.692  1.00  0.00
ATOM   1114  CG  PHE A 233      21.799  22.261  11.172  1.00  0.00
ATOM   1115  CD1 PHE A 233      21.579  22.095   9.799  1.00  0.00
ATOM   1116  CD2 PHE A 233      20.717  22.342  12.055  1.00  0.00
ATOM   1117  CE1 PHE A 233      20.271  22.006   9.307  1.00  0.00
ATOM   1118  CE2 PHE A 233      19.409  22.252  11.561  1.00  0.00
ATOM   1119  CZ  PHE A 233      19.188  22.079  10.190  1.00  0.00
ATOM   1120  N   PRO A 234      26.326  21.534  10.556  1.00  0.00
ATOM   1121  CA  PRO A 234      27.776  21.513  10.605  1.00  0.00
ATOM   1122  C   PRO A 234      28.455  22.536  11.523  1.00  0.00
ATOM   1123  O   PRO A 234      29.671  22.743  11.409  1.00  0.00
ATOM   1124  CB  PRO A 234      28.261  21.754   9.162  1.00  0.00
ATOM   1125  CG  PRO A 234      27.030  22.137   8.331  1.00  0.00
ATOM   1126  CD  PRO A 234      25.813  22.010   9.252  1.00  0.00
ATOM   1127  N   ASP A 235      27.689  23.163  12.410  1.00  0.00
ATOM   1128  CA  ASP A 235      28.296  24.154  13.317  1.00  0.00
ATOM   1129  C   ASP A 235      27.652  25.540  13.087  1.00  0.00
ATOM   1130  O   ASP A 235      26.674  25.886  13.745  1.00  0.00
ATOM   1131  CB  ASP A 235      29.812  24.256  13.061  1.00  0.00
ATOM   1132  CG  ASP A 235      30.134  25.481  12.186  1.00  0.00
ATOM   1133  OD1 ASP A 235      29.932  25.349  10.949  1.00  0.00
ATOM   1134  OD2 ASP A 235      30.579  26.498  12.786  1.00  0.00
ATOM   1135  N   ALA A 236      28.258  26.244  12.148  1.00  0.00
ATOM   1136  CA  ALA A 236      27.884  27.593  11.731  1.00  0.00
ATOM   1137  C   ALA A 236      26.383  27.717  11.413  1.00  0.00
ATOM   1138  O   ALA A 236      25.936  27.367  10.322  1.00  0.00
ATOM   1139  CB  ALA A 236      28.714  27.990  10.492  1.00  0.00
ATOM   1140  N   ASN A 237      25.665  28.193  12.424  1.00  0.00
ATOM   1141  CA  ASN A 237      24.216  28.406  12.308  1.00  0.00
ATOM   1142  C   ASN A 237      23.916  29.121  10.970  1.00  0.00
ATOM   1143  O   ASN A 237      23.000  30.150  11.000  1.00  0.00
ATOM   1144  CB  ASN A 237      23.731  29.315  13.456  1.00  0.00
ATOM   1145  CG  ASN A 237      23.954  28.659  14.828  1.00  0.00
ATOM   1146  OD1 ASN A 237      23.315  29.030  15.815  1.00  0.00
ATOM   1147  ND2 ASN A 237      24.895  27.721  14.851  1.00  0.00
ATOM   1148  OXT ASN A 237      24.450  28.850   9.900  1.00  0.00
TER    1149      ASN A 237 
REMARK  Target:     2pel_4_156_198
ATOM   1150  N   VAL A 156       6.848  16.129  26.656  1.00  1.00
ATOM   1151  CA  VAL A 156       6.419  15.416  27.865  1.00  1.00
ATOM   1152  C   VAL A 156       7.255  14.152  28.023  1.00  1.00
ATOM   1153  O   VAL A 156       7.239  13.168  27.261  1.00  1.00
ATOM   1154  CB  VAL A 156       4.901  15.136  27.848  1.00  1.00
ATOM   1155  CG1 VAL A 156       4.447  14.285  29.029  1.00  1.00
ATOM   1156  CG2 VAL A 156       4.092  16.416  27.741  1.00  1.00
ATOM   1157  N   SER A 157       7.990  14.237  29.132  1.00  1.00
ATOM   1158  CA  SER A 157       8.875  13.125  29.494  1.00  2.00
ATOM   1159  C   SER A 157       8.092  11.815  29.528  1.00  2.00
ATOM   1160  O   SER A 157       7.109  11.682  30.289  1.00  2.00
ATOM   1161  CB  SER A 157       9.532  13.435  30.832  1.00  2.00
ATOM   1162  OG  SER A 157      10.216  12.286  31.300  1.00  1.00
ATOM   1163  N   GLY A 158       8.543  10.866  28.728  1.00  2.00
ATOM   1164  CA  GLY A 158       7.959   9.535  28.637  1.00  2.00
ATOM   1165  C   GLY A 158       6.759   9.408  27.709  1.00  2.00
ATOM   1166  O   GLY A 158       6.247   8.282  27.525  1.00  2.00
ATOM   1167  N   ALA A 159       6.290  10.484  27.117  1.00  2.00
ATOM   1168  CA  ALA A 159       5.126  10.383  26.215  1.00  1.00
ATOM   1169  C   ALA A 159       5.596   9.922  24.827  1.00  2.00
ATOM   1170  O   ALA A 159       6.720  10.212  24.377  1.00  2.00
ATOM   1171  CB  ALA A 159       4.464  11.748  26.120  1.00  1.00
ATOM   1172  N   VAL A 160       4.682   9.225  24.184  1.00  1.00
ATOM   1173  CA  VAL A 160       4.887   8.722  22.817  1.00  1.00
ATOM   1174  C   VAL A 160       4.287   9.817  21.918  1.00  1.00
ATOM   1175  O   VAL A 160       3.101  10.093  22.144  1.00  1.00
ATOM   1176  CB  VAL A 160       4.241   7.344  22.583  1.00  1.00
ATOM   1177  CG1 VAL A 160       4.275   6.903  21.107  1.00  1.00
ATOM   1178  CG2 VAL A 160       4.848   6.287  23.488  1.00  1.00
ATOM   1179  N   VAL A 161       5.057  10.347  21.001  1.00  1.00
ATOM   1180  CA  VAL A 161       4.546  11.403  20.094  1.00  1.00
ATOM   1181  C   VAL A 161       4.377  10.732  18.729  1.00  1.00
ATOM   1182  O   VAL A 161       5.198   9.869  18.438  1.00  1.00
ATOM   1183  CB  VAL A 161       5.456  12.643  20.086  1.00  1.00
ATOM   1184  CG1 VAL A 161       4.956  13.748  19.164  1.00  1.00
ATOM   1185  CG2 VAL A 161       5.746  13.164  21.487  1.00  0.00
ATOM   1186  N   LYS A 162       3.375  11.076  17.965  1.00  1.00
ATOM   1187  CA  LYS A 162       3.127  10.519  16.630  1.00  1.00
ATOM   1188  C   LYS A 162       3.201  11.746  15.728  1.00  1.00
ATOM   1189  O   LYS A 162       2.718  12.791  16.182  1.00  1.00
ATOM   1190  CB  LYS A 162       1.819   9.750  16.518  1.00  2.00
ATOM   1191  CG  LYS A 162       1.843   8.519  17.439  1.00  2.00
ATOM   1192  CD  LYS A 162       0.563   7.762  17.715  1.00  3.00
ATOM   1193  CE  LYS A 162       0.771   6.439  18.445  1.00  3.00
ATOM   1194  NZ  LYS A 162       0.656   6.453  19.940  1.00  3.00
ATOM   1195  N   VAL A 163       3.820  11.634  14.573  1.00  1.00
ATOM   1196  CA  VAL A 163       3.980  12.757  13.638  1.00  1.00
ATOM   1197  C   VAL A 163       3.621  12.268  12.232  1.00  1.00
ATOM   1198  O   VAL A 163       3.933  11.107  11.949  1.00  1.00
ATOM   1199  CB  VAL A 163       5.445  13.253  13.656  1.00  1.00
ATOM   1200  CG1 VAL A 163       5.644  14.393  12.675  1.00  1.00
ATOM   1201  CG2 VAL A 163       5.963  13.572  15.056  1.00  1.00
ATOM   1202  N   THR A 164       3.025  13.109  11.426  1.00  1.00
ATOM   1203  CA  THR A 164       2.639  12.768  10.051  1.00  1.00
ATOM   1204  C   THR A 164       3.165  13.944   9.215  1.00  1.00
ATOM   1205  O   THR A 164       2.982  15.107   9.640  1.00  1.00
ATOM   1206  CB  THR A 164       1.094  12.611   9.817  1.00  1.00
ATOM   1207  OG1 THR A 164       0.647  11.618  10.796  1.00  1.00
ATOM   1208  CG2 THR A 164       0.736  12.181   8.384  1.00  0.00
ATOM   1209  N   VAL A 165       3.792  13.580   8.103  1.00  1.00
ATOM   1210  CA  VAL A 165       4.328  14.659   7.241  1.00  1.00
ATOM   1211  C   VAL A 165       3.948  14.395   5.789  1.00  1.00
ATOM   1212  O   VAL A 165       3.997  13.232   5.343  1.00  1.00
ATOM   1213  CB  VAL A 165       5.859  14.784   7.426  1.00  1.00
ATOM   1214  CG1 VAL A 165       6.408  15.851   6.460  1.00  1.00
ATOM   1215  CG2 VAL A 165       6.243  15.060   8.882  1.00  0.00
ATOM   1216  N   ILE A 166       3.595  15.469   5.113  1.00  0.00
ATOM   1217  CA  ILE A 166       3.228  15.357   3.691  1.00  1.00
ATOM   1218  C   ILE A 166       4.027  16.413   2.935  1.00  1.00
ATOM   1219  O   ILE A 166       4.012  17.556   3.430  1.00  1.00
ATOM   1220  CB  ILE A 166       1.700  15.649   3.471  1.00  1.00
ATOM   1221  CG1 ILE A 166       0.860  14.591   4.219  1.00  1.00
ATOM   1222  CG2 ILE A 166       1.325  15.817   1.962  1.00  1.00
ATOM   1223  CD1 ILE A 166      -0.637  14.949   4.360  1.00  0.00
ATOM   1224  N   TYR A 167       4.643  16.028   1.834  1.00  1.00
ATOM   1225  CA  TYR A 167       5.374  17.029   1.016  1.00  1.00
ATOM   1226  C   TYR A 167       4.565  16.963  -0.298  1.00  1.00
ATOM   1227  O   TYR A 167       4.476  15.845  -0.835  1.00  1.00
ATOM   1228  CB  TYR A 167       6.848  16.771   0.732  1.00  0.00
ATOM   1229  CG  TYR A 167       7.513  17.868  -0.084  1.00  1.00
ATOM   1230  CD1 TYR A 167       7.880  19.084   0.515  1.00  0.00
ATOM   1231  CD2 TYR A 167       7.753  17.696  -1.444  1.00  1.00
ATOM   1232  CE1 TYR A 167       8.446  20.110  -0.227  1.00  1.00
ATOM   1233  CE2 TYR A 167       8.341  18.717  -2.210  1.00  1.00
ATOM   1234  CZ  TYR A 167       8.668  19.913  -1.608  1.00  1.00
ATOM   1235  OH  TYR A 167       9.257  20.861  -2.390  1.00  1.00
ATOM   1236  N   ASP A 168       4.018  18.051  -0.743  1.00  1.00
ATOM   1237  CA  ASP A 168       3.225  18.047  -2.003  1.00  1.00
ATOM   1238  C   ASP A 168       4.144  18.584  -3.085  1.00  1.00
ATOM   1239  O   ASP A 168       4.491  19.787  -2.971  1.00  1.00
ATOM   1240  CB  ASP A 168       1.945  18.850  -1.786  1.00  1.00
ATOM   1241  CG  ASP A 168       1.237  18.999  -3.136  1.00  1.00
ATOM   1242  OD1 ASP A 168       0.992  17.977  -3.796  1.00  1.00
ATOM   1243  OD2 ASP A 168       1.017  20.159  -3.497  1.00  0.00
ATOM   1244  N   SER A 169       4.525  17.788  -4.063  1.00  1.00
ATOM   1245  CA  SER A 169       5.461  18.348  -5.085  1.00  2.00
ATOM   1246  C   SER A 169       5.048  19.640  -5.791  1.00  2.00
ATOM   1247  O   SER A 169       5.890  20.563  -5.897  1.00  2.00
ATOM   1248  CB  SER A 169       5.830  17.342  -6.160  1.00  1.00
ATOM   1249  OG  SER A 169       4.705  16.806  -6.828  1.00  2.00
ATOM   1250  N   SER A 170       3.826  19.710  -6.290  1.00  2.00
ATOM   1251  CA  SER A 170       3.331  20.896  -7.014  1.00  2.00
ATOM   1252  C   SER A 170       3.323  22.203  -6.240  1.00  1.00
ATOM   1253  O   SER A 170       3.721  23.202  -6.865  1.00  2.00
ATOM   1254  CB  SER A 170       1.916  20.687  -7.579  1.00  2.00
ATOM   1255  OG  SER A 170       1.127  20.464  -6.402  1.00  3.00
ATOM   1256  N   THR A 171       2.896  22.280  -4.989  1.00  1.00
ATOM   1257  CA  THR A 171       2.913  23.553  -4.257  1.00  1.00
ATOM   1258  C   THR A 171       4.247  23.730  -3.548  1.00  1.00
ATOM   1259  O   THR A 171       4.591  24.875  -3.242  1.00  1.00
ATOM   1260  CB  THR A 171       1.745  23.656  -3.194  1.00  1.00
ATOM   1261  OG1 THR A 171       1.921  22.471  -2.347  1.00  1.00
ATOM   1262  CG2 THR A 171       0.394  23.744  -3.884  1.00  1.00
ATOM   1263  N   LYS A 172       4.894  22.621  -3.265  1.00  1.00
ATOM   1264  CA  LYS A 172       6.179  22.558  -2.588  1.00  1.00
ATOM   1265  C   LYS A 172       5.982  22.775  -1.087  1.00  1.00
ATOM   1266  O   LYS A 172       6.883  23.297  -0.435  1.00  1.00
ATOM   1267  CB  LYS A 172       7.197  23.587  -3.077  1.00  1.00
ATOM   1268  CG  LYS A 172       7.705  23.351  -4.495  1.00  1.00
ATOM   1269  CD  LYS A 172       8.201  24.638  -5.144  1.00  2.00
ATOM   1270  CE  LYS A 172       8.843  24.317  -6.499  1.00  2.00
ATOM   1271  NZ  LYS A 172       8.032  23.270  -7.206  1.00  3.00
ATOM   1272  N   THR A 173       4.844  22.368  -0.598  1.00  1.00
ATOM   1273  CA  THR A 173       4.445  22.502   0.798  1.00  1.00
ATOM   1274  C   THR A 173       4.836  21.295   1.650  1.00  1.00
ATOM   1275  O   THR A 173       4.481  20.147   1.320  1.00  1.00
ATOM   1276  CB  THR A 173       2.866  22.674   0.968  1.00  1.00
ATOM   1277  OG1 THR A 173       2.375  23.483  -0.133  1.00  1.00
ATOM   1278  CG2 THR A 173       2.469  23.318   2.308  1.00  1.00
ATOM   1279  N   LEU A 174       5.544  21.603   2.716  1.00  1.00
ATOM   1280  CA  LEU A 174       5.940  20.576   3.693  1.00  1.00
ATOM   1281  C   LEU A 174       4.934  20.798   4.830  1.00  1.00
ATOM   1282  O   LEU A 174       4.975  21.917   5.408  1.00  1.00
ATOM   1283  CB  LEU A 174       7.410  20.726   4.074  1.00  1.00
ATOM   1284  CG  LEU A 174       7.953  19.816   5.173  1.00  1.00
ATOM   1285  CD1 LEU A 174       8.014  18.353   4.739  1.00  0.00
ATOM   1286  CD2 LEU A 174       9.370  20.251   5.564  1.00  1.00
ATOM   1287  N   SER A 175       4.104  19.810   5.106  1.00  1.00
ATOM   1288  CA  SER A 175       3.111  19.929   6.199  1.00  1.00
ATOM   1289  C   SER A 175       3.323  18.900   7.305  1.00  0.00
ATOM   1290  O   SER A 175       3.415  17.695   6.966  1.00  1.00
ATOM   1291  CB  SER A 175       1.687  19.676   5.694  1.00  1.00
ATOM   1292  OG  SER A 175       1.351  20.646   4.728  1.00  2.00
ATOM   1293  N   VAL A 176       3.316  19.353   8.537  1.00  0.00
ATOM   1294  CA  VAL A 176       3.535  18.464   9.704  1.00  0.00
ATOM   1295  C   VAL A 176       2.404  18.483  10.729  1.00  1.00
ATOM   1296  O   VAL A 176       1.988  19.594  11.147  1.00  1.00
ATOM   1297  CB  VAL A 176       4.801  19.003  10.438  1.00  0.00
ATOM   1298  CG1 VAL A 176       5.149  18.215  11.695  1.00  0.00
ATOM   1299  CG2 VAL A 176       5.937  19.144   9.438  1.00  1.00
ATOM   1300  N   ALA A 177       1.975  17.303  11.143  1.00  0.00
ATOM   1301  CA  ALA A 177       0.904  17.259  12.173  1.00  1.00
ATOM   1302  C   ALA A 177       1.548  16.476  13.313  1.00  1.00
ATOM   1303  O   ALA A 177       2.015  15.354  13.009  1.00  1.00
ATOM   1304  CB  ALA A 177      -0.375  16.639  11.647  1.00  0.00
ATOM   1305  N   VAL A 178       1.606  17.053  14.483  1.00  1.00
ATOM   1306  CA  VAL A 178       2.200  16.363  15.654  1.00  1.00
ATOM   1307  C   VAL A 178       1.070  16.025  16.634  1.00  1.00
ATOM   1308  O   VAL A 178       0.283  16.923  16.972  1.00  1.00
ATOM   1309  CB  VAL A 178       3.267  17.248  16.325  1.00  0.00
ATOM   1310  CG1 VAL A 178       3.840  16.573  17.570  1.00  1.00
ATOM   1311  CG2 VAL A 178       4.359  17.675  15.365  1.00  1.00
ATOM   1312  N   THR A 179       0.989  14.773  17.074  1.00  2.00
ATOM   1313  CA  THR A 179      -0.074  14.398  18.018  1.00  2.00
ATOM   1314  C   THR A 179       0.507  14.190  19.417  1.00  2.00
ATOM   1315  O   THR A 179       1.226  13.203  19.622  1.00  2.00
ATOM   1316  CB  THR A 179      -0.927  13.138  17.627  1.00  2.00
ATOM   1317  OG1 THR A 179      -1.478  13.411  16.305  1.00  2.00
ATOM   1318  CG2 THR A 179      -2.038  12.891  18.667  1.00  2.00
ATOM   1319  N   ASN A 180       0.160  15.115  20.296  1.00  2.00
ATOM   1320  CA  ASN A 180       0.648  15.000  21.683  1.00  3.00
ATOM   1321  C   ASN A 180      -0.179  13.861  22.303  1.00  3.00
ATOM   1322  O   ASN A 180      -1.149  13.286  21.801  1.00  3.00
ATOM   1323  CB  ASN A 180       0.604  16.279  22.506  1.00  3.00
ATOM   1324  CG  ASN A 180       1.591  17.322  22.002  1.00  4.00
ATOM   1325  OD1 ASN A 180       2.446  17.690  22.817  1.00  4.00
ATOM   1326  ND2 ASN A 180       1.457  17.759  20.736  1.00  4.00
ATOM   1327  N   ASP A 181       0.300  13.575  23.486  1.00  3.00
ATOM   1328  CA  ASP A 181      -0.163  12.562  24.435  1.00  4.00
ATOM   1329  C   ASP A 181      -1.580  12.846  24.941  1.00  3.00
ATOM   1330  O   ASP A 181      -2.404  11.917  25.072  1.00  3.00
ATOM   1331  CB  ASP A 181       0.921  12.589  25.528  1.00  4.00
ATOM   1332  CG  ASP A 181       0.645  11.516  26.581  1.00  4.00
ATOM   1333  OD1 ASP A 181       0.588  10.332  26.166  1.00  4.00
ATOM   1334  OD2 ASP A 181       0.502  12.039  27.723  1.00  4.00
ATOM   1335  N   ASN A 182      -1.816  14.108  25.237  1.00  3.00
ATOM   1336  CA  ASN A 182      -3.111  14.582  25.723  1.00  3.00
ATOM   1337  C   ASN A 182      -4.115  14.713  24.568  1.00  3.00
ATOM   1338  O   ASN A 182      -5.118  15.428  24.756  1.00  3.00
ATOM   1339  CB  ASN A 182      -2.962  15.927  26.444  1.00  3.00
ATOM   1340  CG  ASN A 182      -2.670  17.088  25.507  1.00  3.00
ATOM   1341  OD1 ASN A 182      -2.926  18.261  25.825  1.00  4.00
ATOM   1342  ND2 ASN A 182      -2.127  16.848  24.313  1.00  3.00
ATOM   1343  N   GLY A 183      -3.848  14.116  23.417  1.00  3.00
ATOM   1344  CA  GLY A 183      -4.707  14.154  22.234  1.00  2.00
ATOM   1345  C   GLY A 183      -4.700  15.420  21.400  1.00  2.00
ATOM   1346  O   GLY A 183      -5.298  15.408  20.297  1.00  3.00
ATOM   1347  N   ASP A 184      -4.085  16.486  21.848  1.00  2.00
ATOM   1348  CA  ASP A 184      -3.960  17.791  21.186  1.00  2.00
ATOM   1349  C   ASP A 184      -3.040  17.700  19.958  1.00  2.00
ATOM   1350  O   ASP A 184      -2.050  16.952  20.095  1.00  2.00
ATOM   1351  CB  ASP A 184      -3.368  18.815  22.151  1.00  2.00
ATOM   1352  CG  ASP A 184      -4.304  19.662  22.971  1.00  3.00
ATOM   1353  OD1 ASP A 184      -5.475  19.273  23.160  1.00  3.00
ATOM   1354  OD2 ASP A 184      -3.887  20.750  23.447  1.00  3.00
ATOM   1355  N   ILE A 185      -3.352  18.434  18.895  1.00  1.00
ATOM   1356  CA  ILE A 185      -2.520  18.405  17.704  1.00  1.00
ATOM   1357  C   ILE A 185      -1.869  19.783  17.467  1.00  1.00
ATOM   1358  O   ILE A 185      -2.539  20.802  17.647  1.00  1.00
ATOM   1359  CB  ILE A 185      -3.153  17.989  16.318  1.00  1.00
ATOM   1360  CG1 ILE A 185      -4.264  18.970  15.872  1.00  1.00
ATOM   1361  CG2 ILE A 185      -3.608  16.534  16.169  1.00  1.00
ATOM   1362  CD1 ILE A 185      -4.262  19.018  14.291  1.00  1.00
ATOM   1363  N   THR A 186      -0.628  19.737  17.037  1.00  1.00
ATOM   1364  CA  THR A 186       0.201  20.888  16.676  1.00  1.00
ATOM   1365  C   THR A 186       0.486  20.768  15.170  1.00  1.00
ATOM   1366  O   THR A 186       0.786  19.636  14.705  1.00  1.00
ATOM   1367  CB  THR A 186       1.554  20.888  17.477  1.00  1.00
ATOM   1368  OG1 THR A 186       1.074  20.679  18.855  1.00  2.00
ATOM   1369  CG2 THR A 186       2.481  22.108  17.420  1.00  1.00
ATOM   1370  N   THR A 187       0.405  21.864  14.441  1.00  1.00
ATOM   1371  CA  THR A 187       0.687  21.836  12.998  1.00  1.00
ATOM   1372  C   THR A 187       1.635  22.986  12.622  1.00  1.00
ATOM   1373  O   THR A 187       1.703  24.050  13.289  1.00  1.00
ATOM   1374  CB  THR A 187      -0.583  21.792  12.059  1.00  1.00
ATOM   1375  OG1 THR A 187      -1.106  23.159  12.069  1.00  1.00
ATOM   1376  CG2 THR A 187      -1.647  20.762  12.388  1.00  1.00
ATOM   1377  N   ILE A 188       2.386  22.706  11.559  1.00  1.00
ATOM   1378  CA  ILE A 188       3.351  23.686  11.020  1.00  1.00
ATOM   1379  C   ILE A 188       3.526  23.424   9.528  1.00  1.00
ATOM   1380  O   ILE A 188       3.603  22.231   9.146  1.00  1.00
ATOM   1381  CB  ILE A 188       4.657  23.713  11.906  1.00  1.00
ATOM   1382  CG1 ILE A 188       5.481  24.956  11.447  1.00  1.00
ATOM   1383  CG2 ILE A 188       5.471  22.407  11.905  1.00  1.00
ATOM   1384  CD1 ILE A 188       6.789  25.169  12.226  1.00  1.00
ATOM   1385  N   ALA A 189       3.573  24.426   8.676  1.00  0.00
ATOM   1386  CA  ALA A 189       3.720  24.164   7.216  1.00  1.00
ATOM   1387  C   ALA A 189       4.615  25.230   6.603  1.00  1.00
ATOM   1388  O   ALA A 189       4.533  26.391   7.070  1.00  1.00
ATOM   1389  CB  ALA A 189       2.350  24.208   6.521  1.00  1.00
ATOM   1390  N   GLN A 190       5.387  24.848   5.599  1.00  1.00
ATOM   1391  CA  GLN A 190       6.261  25.878   4.979  1.00  1.00
ATOM   1392  C   GLN A 190       6.544  25.538   3.525  1.00  0.00
ATOM   1393  O   GLN A 190       6.642  24.332   3.236  1.00  1.00
ATOM   1394  CB  GLN A 190       7.559  25.970   5.795  1.00  1.00
ATOM   1395  CG  GLN A 190       8.661  26.770   5.135  1.00  1.00
ATOM   1396  CD  GLN A 190       8.408  28.247   5.315  1.00  1.00
ATOM   1397  OE1 GLN A 190       8.225  28.748   6.422  1.00  2.00
ATOM   1398  NE2 GLN A 190       8.384  28.956   4.192  1.00  2.00
ATOM   1399  N   VAL A 191       6.650  26.515   2.652  1.00  1.00
ATOM   1400  CA  VAL A 191       6.980  26.190   1.238  1.00  1.00
ATOM   1401  C   VAL A 191       8.512  26.000   1.261  1.00  2.00
ATOM   1402  O   VAL A 191       9.196  26.920   1.764  1.00  2.00
ATOM   1403  CB  VAL A 191       6.557  27.266   0.243  1.00  1.00
ATOM   1404  CG1 VAL A 191       7.234  27.099  -1.110  1.00  1.00
ATOM   1405  CG2 VAL A 191       5.041  27.377   0.103  1.00  1.00
ATOM   1406  N   VAL A 192       8.978  24.853   0.794  1.00  1.00
ATOM   1407  CA  VAL A 192      10.401  24.535   0.729  1.00  1.00
ATOM   1408  C   VAL A 192      10.636  23.889  -0.649  1.00  1.00
ATOM   1409  O   VAL A 192      10.049  22.810  -0.861  1.00  1.00
ATOM   1410  CB  VAL A 192      10.944  23.577   1.809  1.00  2.00
ATOM   1411  CG1 VAL A 192      12.483  23.574   1.783  1.00  1.00
ATOM   1412  CG2 VAL A 192      10.437  23.852   3.216  1.00  1.00
ATOM   1413  N   ASP A 193      11.441  24.537  -1.478  1.00  1.00
ATOM   1414  CA  ASP A 193      11.707  23.960  -2.827  1.00  1.00
ATOM   1415  C   ASP A 193      12.849  22.957  -2.713  1.00  2.00
ATOM   1416  O   ASP A 193      14.020  23.347  -2.795  1.00  2.00
ATOM   1417  CB  ASP A 193      11.932  25.056  -3.868  1.00  2.00
ATOM   1418  CG  ASP A 193      11.987  24.526  -5.295  1.00  2.00
ATOM   1419  OD1 ASP A 193      11.975  23.286  -5.498  1.00  2.00
ATOM   1420  OD2 ASP A 193      12.033  25.298  -6.274  1.00  3.00
ATOM   1421  N   LEU A 194      12.542  21.686  -2.522  1.00  2.00
ATOM   1422  CA  LEU A 194      13.550  20.623  -2.386  1.00  1.00
ATOM   1423  C   LEU A 194      14.542  20.600  -3.539  1.00  1.00
ATOM   1424  O   LEU A 194      15.759  20.458  -3.366  1.00  2.00
ATOM   1425  CB  LEU A 194      12.764  19.332  -2.149  1.00  1.00
ATOM   1426  CG  LEU A 194      12.054  19.142  -0.819  1.00  1.00
ATOM   1427  CD1 LEU A 194      11.946  17.643  -0.541  1.00  1.00
ATOM   1428  CD2 LEU A 194      12.852  19.758   0.333  1.00  1.00
ATOM   1429  N   LYS A 195      14.042  20.734  -4.747  1.00  2.00
ATOM   1430  CA  LYS A 195      14.824  20.734  -5.990  1.00  2.00
ATOM   1431  C   LYS A 195      15.858  21.851  -6.055  1.00  2.00
ATOM   1432  O   LYS A 195      16.789  21.830  -6.890  1.00  2.00
ATOM   1433  CB  LYS A 195      13.890  20.863  -7.189  1.00  2.00
ATOM   1434  CG  LYS A 195      14.571  20.887  -8.559  1.00  2.00
ATOM   1435  CD  LYS A 195      13.475  20.954  -9.620  1.00  2.00
ATOM   1436  CE  LYS A 195      14.055  21.222 -10.999  1.00  2.00
ATOM   1437  NZ  LYS A 195      13.035  21.972 -11.806  1.00  3.00
ATOM   1438  N   ALA A 196      15.709  22.837  -5.191  1.00  2.00
ATOM   1439  CA  ALA A 196      16.636  23.963  -5.157  1.00  2.00
ATOM   1440  C   ALA A 196      17.682  23.803  -4.048  1.00  2.00
ATOM   1441  O   ALA A 196      18.851  24.225  -4.175  1.00  2.00
ATOM   1442  CB  ALA A 196      15.878  25.287  -5.033  1.00  2.00
ATOM   1443  N   LYS A 197      17.267  23.192  -2.961  1.00  1.00
ATOM   1444  CA  LYS A 197      18.118  22.993  -1.791  1.00  2.00
ATOM   1445  C   LYS A 197      18.841  21.668  -1.733  1.00  2.00
ATOM   1446  O   LYS A 197      19.788  21.581  -0.922  1.00  2.00
ATOM   1447  CB  LYS A 197      17.236  23.089  -0.527  1.00  2.00
ATOM   1448  CG  LYS A 197      16.347  24.346  -0.516  1.00  2.00
ATOM   1449  CD  LYS A 197      17.230  25.570  -0.295  1.00  2.00
ATOM   1450  CE  LYS A 197      16.487  26.847  -0.637  1.00  2.00
ATOM   1451  NZ  LYS A 197      17.368  28.013  -0.335  1.00  2.00
ATOM   1452  N   LEU A 198      18.408  20.688  -2.513  1.00  1.00
ATOM   1453  CA  LEU A 198      19.064  19.385  -2.403  1.00  1.00
ATOM   1454  C   LEU A 198      19.323  18.721  -3.751  1.00  1.00
ATOM   1455  O   LEU A 198      18.656  19.035  -4.740  1.00  2.00
ATOM   1456  CB  LEU A 198      18.187  18.496  -1.517  1.00  1.00
ATOM   1457  CG  LEU A 198      17.888  18.867  -0.081  1.00  1.00
ATOM   1458  CD1 LEU A 198      16.744  17.973   0.420  1.00  1.00
ATOM   1459  CD2 LEU A 198      19.110  18.658   0.805  1.00  1.00
TER    1460      LEU A 198 
CONECT    7 1151
CONECT   16 1158
CONECT   24 1164
CONECT   28 1168
CONECT   37 1173
CONECT   44 1180
CONECT   48 1187
CONECT   55 1196
CONECT   60 1203
CONECT   70 1210
CONECT   78 1217
CONECT   86 1225
CONECT   98 1237
CONECT  106 1245
CONECT  112 1251
CONECT  119 1257
CONECT  127 1264
CONECT  136 1273
CONECT  147 1280
CONECT  155 1288
CONECT  161 1294
CONECT  166 1301
CONECT  173 1306
CONECT  180 1313
CONECT  186 1320
CONECT  198 1328
CONECT  205 1336
CONECT  213 1344
CONECT  218 1348
CONECT  226 1356
CONECT  231 1364
CONECT  238 1371
CONECT  244 1378
CONECT  251 1386
CONECT  257 1391
CONECT  269 1400
CONECT  277 1407
CONECT  284 1414
CONECT  292 1422
CONECT  300 1430
CONECT  308 1439
CONECT  316 1444
CONECT  323 1453
