# Supplementary material for: Detection of circular permutations by Protein Language Models
Source: Comput Struct Biotechnol J. 2024 Dec 30;27:214–20. doi: 10.1016/j.csbj.2024.12.029 (PMC11757225; doi:10.1016/j.csbj.2024.12.029)
Supplement: Supplementary file 1 — Supplementary material [file mmc1.zip › Original_results/2PEL_3CNA/ICARUS/2pel_and_3cna/2pel_on_3cna/intermediate/alignments_level_3_6_PUs/ali_2pel_4_199_217-on-Qs5QP7urOY/2pel_4_199_217_Qs5QP7urOY.kalign]

#===============================================================================
#Query In:     Qs5QP7urOY
#Target In:    2pel_4_199_217
#Query chain:  A
#Target chain: A
#Query Out:    Qs5QP7urOY_query.pdb
#Target Out:   2pel_4_199_217_Qs5QP7urOY.pdb
#Kscore:         13.86
#Gscore:         16.43
#Jscore:        0.3031
#Mscore:        0.9011
#Tscore:        0.0778
#Nquery:      110
#Ntarget:     19
#Nsegments:   1
#Ncolumns:    111
#Ncover:      19
#Naligned:    18
#Nmatched:    18
#Nanchor:     18
#Nidentity:   8 (44.44!)
#RMSD-aligned: 0.89
#RMSD-matched: 0.89
#RMSD-anchor:  0.89
#MaxDist:      2.30
#Contact:      7.00
#Alignment  (X + Gap): 18 + 93 = 111
#Identities (@ matched + # unmatched): 8 + 0 = 8
#Others     (* matched + $ unmatched): 10 + 0 = 10
#SSEs       (A = ALPHA, B = BETA, C = COIL/LOOP)
#===============================================================================

APEWVRVGLSASTGL-YKETSTHQTDALHFMFNQFSKDQKDLILQGDATTGTDGNLELTRVSSNGSPEGSSVGRALFYAP
-PERVKFGFSASGSLGGRQI------------------------------------------------------------
 @@*@**@*@@@**@ ****                                                            

VDGIAFFISNIDSSIPSGSTGRLLGLFPDAN
-------------------------------
                               


#===============================================================================

ccccbbbbbbbbbcc-ccccccccbbbbbbbbccccccccccbbcccccccccccbbccccccccbbccccbbbbccccc
-cccbbbbbbbbbccccbbc------------------------------------------------------------
 @@*@**@*@@@**@ ****                                                            

cccbbbbbccccccccccccccccccccccc
-------------------------------
                               


#===============================================================================
