# Supplementary material for: Detection of circular permutations by Protein Language Models
Source: Comput Struct Biotechnol J. 2024 Dec 30;27:214–20. doi: 10.1016/j.csbj.2024.12.029 (PMC11757225; doi:10.1016/j.csbj.2024.12.029)
Supplement: Supplementary file 1 — Supplementary material [file mmc1.zip › Original_results/2PEL_3CNA/ICARUS/2pel_and_3cna/2pel_on_3cna/intermediate/alignments_level_3_6_PUs/ali_2pel_4_199_217-on-Qs5QP7urOY/2pel_4_199_217_Qs5QP7urOY.kpairs]

#===============================================================================
#Query In:     Qs5QP7urOY
#Target In:    2pel_4_199_217
#Query chain:  A
#Target chain: A
#Query Out:    Qs5QP7urOY_query.pdb
#Target Out:   2pel_4_199_217_Qs5QP7urOY.pdb
#Kscore:         13.86
#Gscore:         16.43
#Jscore:        0.3031
#Mscore:        0.9011
#Tscore:        0.0778
#Nquery:      110
#Ntarget:     19
#Nsegments:   1
#Ncolumns:    111
#Ncover:      19
#Naligned:    18
#Nmatched:    18
#Nanchor:     18
#Nidentity:   8 (44.44!)
#RMSD-aligned: 0.89
#RMSD-matched: 0.89
#RMSD-anchor:  0.89
#MaxDist:      2.30
#Contact:      7.00
#Alignment  (X + Gap): 18 + 93 = 111
#Identities (@ matched + # unmatched): 8 + 0 = 8
#Others     (* matched + $ unmatched): 10 + 0 = 10
#Tmatrix (Target Out = Tmatrix * Target In):
# 0.096257 0.991211 -0.090745 19.701439
# -0.108262 0.101054 0.988973 13.190987
# 0.989451 -0.085372 0.117038 12.998587
# 0.000000 0.000000 0.000000 1.000000
#===============================================================================
#  Posn   Dist  K-Score  G-Score  SegID   Query        Target
#===============================================================================
    1    -1.00   0.0000   0.0000    0   A:1:ALA        -         -
    2     0.39   0.9495   0.9811    1   A:86:PRO     A:199:PRO   @
    3     0.53   0.8496   0.9647    1   A:87:GLU     A:200:GLU   @
    4     0.74   0.9395   0.9326    1   A:88:TRP     A:201:ARG   *
    5     0.52   0.9170   0.9664    1   A:89:VAL     A:202:VAL   @
    6     0.51   0.9360   0.9679    1   A:90:ARG     A:203:LYS   *
    7     0.46   0.8476   0.9738    1   A:91:VAL     A:204:PHE   *
    8     0.53   0.7419   0.9652    1   A:92:GLY     A:205:GLY   @
    9     0.34   0.6535   0.9857    1   A:93:LEU     A:206:PHE   *
   10     0.91   0.7262   0.8992    1   A:94:SER     A:207:SER   @
   11     0.60   0.7394   0.9555    1   A:95:ALA     A:208:ALA   @
   12     0.40   0.6180   0.9800    1   A:96:SER     A:209:SER   @
   13     0.67   0.6172   0.9446    1   A:97:THR     A:210:GLY   *
   14     1.08   0.1847   0.8626    1   A:98:GLY     A:211:SER   *
   15     2.30   0.1596   0.5090    1   A:99:LEU     A:212:LEU   @
   16    -1.00   0.0000   0.0000    0     -          A:213:GLY   -
   17     1.56   0.2924   0.7317    1   A:100:TYR    A:214:GLY   *
   18     0.82   0.7704   0.9171    1   A:101:LYS    A:215:ARG   *
   19     0.42   0.8646   0.9777    1   A:102:GLU    A:216:GLN   *
   20     0.85   0.9348   0.9121    1   A:103:THR    A:217:ILE   *
   21    -1.00   0.0000   0.0000    0   A:119:SER      -         -
   22    -1.00   0.0000   0.0000    0   A:120:THR      -         -
   23    -1.00   0.0000   0.0000    0   A:121:HIS      -         -
   24    -1.00   0.0000   0.0000    0   A:122:GLN      -         -
   25    -1.00   0.0000   0.0000    0   A:123:THR      -         -
   26    -1.00   0.0000   0.0000    0   A:124:ASP      -         -
   27    -1.00   0.0000   0.0000    0   A:125:ALA      -         -
   28    -1.00   0.0000   0.0000    0   A:126:LEU      -         -
   29    -1.00   0.0000   0.0000    0   A:127:HIS      -         -
   30    -1.00   0.0000   0.0000    0   A:128:PHE      -         -
   31    -1.00   0.0000   0.0000    0   A:129:MET      -         -
   32    -1.00   0.0000   0.0000    0   A:130:PHE      -         -
   33    -1.00   0.0000   0.0000    0   A:131:ASN      -         -
   34    -1.00   0.0000   0.0000    0   A:132:GLN      -         -
   35    -1.00   0.0000   0.0000    0   A:133:PHE      -         -
   36    -1.00   0.0000   0.0000    0   A:134:SER      -         -
   37    -1.00   0.0000   0.0000    0   A:135:LYS      -         -
   38    -1.00   0.0000   0.0000    0   A:136:ASP      -         -
   39    -1.00   0.0000   0.0000    0   A:137:GLN      -         -
   40    -1.00   0.0000   0.0000    0   A:138:LYS      -         -
   41    -1.00   0.0000   0.0000    0   A:139:ASP      -         -
   42    -1.00   0.0000   0.0000    0   A:140:LEU      -         -
   43    -1.00   0.0000   0.0000    0   A:141:ILE      -         -
   44    -1.00   0.0000   0.0000    0   A:142:LEU      -         -
   45    -1.00   0.0000   0.0000    0   A:143:GLN      -         -
   46    -1.00   0.0000   0.0000    0   A:144:GLY      -         -
   47    -1.00   0.0000   0.0000    0   A:145:ASP      -         -
   48    -1.00   0.0000   0.0000    0   A:146:ALA      -         -
   49    -1.00   0.0000   0.0000    0   A:147:THR      -         -
   50    -1.00   0.0000   0.0000    0   A:148:THR      -         -
   51    -1.00   0.0000   0.0000    0   A:149:GLY      -         -
   52    -1.00   0.0000   0.0000    0   A:150:THR      -         -
   53    -1.00   0.0000   0.0000    0   A:151:ASP      -         -
   54    -1.00   0.0000   0.0000    0   A:152:GLY      -         -
   55    -1.00   0.0000   0.0000    0   A:153:ASN      -         -
   56    -1.00   0.0000   0.0000    0   A:154:LEU      -         -
   57    -1.00   0.0000   0.0000    0   A:155:GLU      -         -
   58    -1.00   0.0000   0.0000    0   A:156:LEU      -         -
   59    -1.00   0.0000   0.0000    0   A:157:THR      -         -
   60    -1.00   0.0000   0.0000    0   A:158:ARG      -         -
   61    -1.00   0.0000   0.0000    0   A:159:VAL      -         -
   62    -1.00   0.0000   0.0000    0   A:160:SER      -         -
   63    -1.00   0.0000   0.0000    0   A:161:SER      -         -
   64    -1.00   0.0000   0.0000    0   A:162:ASN      -         -
   65    -1.00   0.0000   0.0000    0   A:163:GLY      -         -
   66    -1.00   0.0000   0.0000    0   A:164:SER      -         -
   67    -1.00   0.0000   0.0000    0   A:165:PRO      -         -
   68    -1.00   0.0000   0.0000    0   A:166:GLU      -         -
   69    -1.00   0.0000   0.0000    0   A:167:GLY      -         -
   70    -1.00   0.0000   0.0000    0   A:168:SER      -         -
   71    -1.00   0.0000   0.0000    0   A:169:SER      -         -
   72    -1.00   0.0000   0.0000    0   A:170:VAL      -         -
   73    -1.00   0.0000   0.0000    0   A:171:GLY      -         -
   74    -1.00   0.0000   0.0000    0   A:172:ARG      -         -
   75    -1.00   0.0000   0.0000    0   A:173:ALA      -         -
   76    -1.00   0.0000   0.0000    0   A:174:LEU      -         -
   77    -1.00   0.0000   0.0000    0   A:175:PHE      -         -
   78    -1.00   0.0000   0.0000    0   A:176:TYR      -         -
   79    -1.00   0.0000   0.0000    0   A:177:ALA      -         -
   80    -1.00   0.0000   0.0000    0   A:178:PRO      -         -
   81    -1.00   0.0000   0.0000    0   A:179:VAL      -         -
   82    -1.00   0.0000   0.0000    0   A:208:ASP      -         -
   83    -1.00   0.0000   0.0000    0   A:209:GLY      -         -
   84    -1.00   0.0000   0.0000    0   A:210:ILE      -         -
   85    -1.00   0.0000   0.0000    0   A:211:ALA      -         -
   86    -1.00   0.0000   0.0000    0   A:212:PHE      -         -
   87    -1.00   0.0000   0.0000    0   A:213:PHE      -         -
   88    -1.00   0.0000   0.0000    0   A:214:ILE      -         -
   89    -1.00   0.0000   0.0000    0   A:215:SER      -         -
   90    -1.00   0.0000   0.0000    0   A:216:ASN      -         -
   91    -1.00   0.0000   0.0000    0   A:217:ILE      -         -
   92    -1.00   0.0000   0.0000    0   A:218:ASP      -         -
   93    -1.00   0.0000   0.0000    0   A:219:SER      -         -
   94    -1.00   0.0000   0.0000    0   A:220:SER      -         -
   95    -1.00   0.0000   0.0000    0   A:221:ILE      -         -
   96    -1.00   0.0000   0.0000    0   A:222:PRO      -         -
   97    -1.00   0.0000   0.0000    0   A:223:SER      -         -
   98    -1.00   0.0000   0.0000    0   A:224:GLY      -         -
   99    -1.00   0.0000   0.0000    0   A:225:SER      -         -
  100    -1.00   0.0000   0.0000    0   A:226:THR      -         -
  101    -1.00   0.0000   0.0000    0   A:227:GLY      -         -
  102    -1.00   0.0000   0.0000    0   A:228:ARG      -         -
  103    -1.00   0.0000   0.0000    0   A:229:LEU      -         -
  104    -1.00   0.0000   0.0000    0   A:230:LEU      -         -
  105    -1.00   0.0000   0.0000    0   A:231:GLY      -         -
  106    -1.00   0.0000   0.0000    0   A:232:LEU      -         -
  107    -1.00   0.0000   0.0000    0   A:233:PHE      -         -
  108    -1.00   0.0000   0.0000    0   A:234:PRO      -         -
  109    -1.00   0.0000   0.0000    0   A:235:ASP      -         -
  110    -1.00   0.0000   0.0000    0   A:236:ALA      -         -
  111    -1.00   0.0000   0.0000    0   A:237:ASN      -         -
