# Supplementary material for: Detection of circular permutations by Protein Language Models
Source: Comput Struct Biotechnol J. 2024 Dec 30;27:214–20. doi: 10.1016/j.csbj.2024.12.029 (PMC11757225; doi:10.1016/j.csbj.2024.12.029)
Supplement: Supplementary file 1 — Supplementary material [file mmc1.zip › Original_results/2PEL_3CNA/ICARUS/2pel_and_3cna/2pel_on_3cna/intermediate/alignments_level_3_6_PUs/ali_2pel_4_199_217-on-Qs5QP7urOY/2pel_4_199_217_Qs5QP7urOY.pdb]

REMARK  File written by Kpax 5.0.5 on Wed Jun 12 18:31:22 2024.
REMARK  Query:      Qs5QP7urOY
REMARK  Target:     2pel_4_199_217
ATOM      1  N   PRO A 199      19.183  17.629  -4.159  1.00  1.00
ATOM      2  CA  PRO A 199      19.638  16.923  -5.374  1.00  1.00
ATOM      3  C   PRO A 199      18.629  15.818  -5.662  1.00  1.00
ATOM      4  O   PRO A 199      17.758  15.533  -4.820  1.00  1.00
ATOM      5  CB  PRO A 199      21.049  16.475  -5.014  1.00  1.00
ATOM      6  CG  PRO A 199      21.101  16.393  -3.496  1.00  1.00
ATOM      7  CD  PRO A 199      20.057  17.383  -3.000  1.00  1.00
ATOM      8  N   GLU A 200      18.765  15.208  -6.828  1.00  1.00
ATOM      9  CA  GLU A 200      17.889  14.130  -7.272  1.00  2.00
ATOM     10  C   GLU A 200      17.967  12.901  -6.369  1.00  2.00
ATOM     11  O   GLU A 200      16.945  12.217  -6.216  1.00  2.00
ATOM     12  CB  GLU A 200      18.218  13.599  -8.683  1.00  2.00
ATOM     13  CG  GLU A 200      18.194  14.663  -9.783  1.00  2.00
ATOM     14  CD  GLU A 200      18.701  14.207 -11.131  1.00  3.00
ATOM     15  OE1 GLU A 200      18.316  13.187 -11.690  1.00  3.00
ATOM     16  OE2 GLU A 200      19.562  14.981 -11.602  1.00  3.00
ATOM     17  N   ARG A 201      19.162  12.664  -5.876  1.00  1.00
ATOM     18  CA  ARG A 201      19.394  11.499  -5.009  1.00  1.00
ATOM     19  C   ARG A 201      19.584  11.994  -3.583  1.00  1.00
ATOM     20  O   ARG A 201      20.422  12.871  -3.418  1.00  1.00
ATOM     21  CB  ARG A 201      20.579  10.668  -5.489  1.00  1.00
ATOM     22  CG  ARG A 201      20.219   9.797  -6.686  1.00  2.00
ATOM     23  CD  ARG A 201      21.360   9.275  -7.456  1.00  2.00
ATOM     24  NE  ARG A 201      22.219   8.356  -6.715  1.00  3.00
ATOM     25  CZ  ARG A 201      22.682   7.227  -7.292  1.00  3.00
ATOM     26  NH1 ARG A 201      22.306   6.896  -8.546  1.00  3.00
ATOM     27  NH2 ARG A 201      23.555   6.473  -6.603  1.00  3.00
ATOM     28  N   VAL A 202      18.804  11.424  -2.669  1.00  1.00
ATOM     29  CA  VAL A 202      18.863  11.811  -1.252  1.00  1.00
ATOM     30  C   VAL A 202      18.795  10.575  -0.352  1.00  1.00
ATOM     31  O   VAL A 202      18.569   9.460  -0.802  1.00  0.00
ATOM     32  CB  VAL A 202      17.733  12.779  -0.827  1.00  1.00
ATOM     33  CG1 VAL A 202      17.795  14.171  -1.455  1.00  1.00
ATOM     34  CG2 VAL A 202      16.360  12.159  -1.041  1.00  1.00
ATOM     35  N   LYS A 203      18.991  10.911   0.925  1.00  1.00
ATOM     36  CA  LYS A 203      18.907   9.868   1.976  1.00  1.00
ATOM     37  C   LYS A 203      17.931  10.369   3.045  1.00  1.00
ATOM     38  O   LYS A 203      17.866  11.584   3.292  1.00  1.00
ATOM     39  CB  LYS A 203      20.219   9.447   2.575  1.00  1.00
ATOM     40  CG  LYS A 203      20.791   8.263   1.737  1.00  1.00
ATOM     41  CD  LYS A 203      22.111   7.858   2.367  1.00  2.00
ATOM     42  CE  LYS A 203      23.074   7.177   1.411  1.00  2.00
ATOM     43  NZ  LYS A 203      24.206   6.683   2.269  1.00  2.00
ATOM     44  N   PHE A 204      17.206   9.430   3.629  1.00  1.00
ATOM     45  CA  PHE A 204      16.224   9.747   4.673  1.00  1.00
ATOM     46  C   PHE A 204      16.672   9.205   6.031  1.00  1.00
ATOM     47  O   PHE A 204      17.199   8.086   6.021  1.00  0.00
ATOM     48  CB  PHE A 204      14.881   9.100   4.306  1.00  0.00
ATOM     49  CG  PHE A 204      14.146   9.745   3.166  1.00  0.00
ATOM     50  CD1 PHE A 204      14.414   9.391   1.835  1.00  0.00
ATOM     51  CD2 PHE A 204      13.182  10.721   3.444  1.00  0.00
ATOM     52  CE1 PHE A 204      13.708  10.007   0.798  1.00  0.00
ATOM     53  CE2 PHE A 204      12.459  11.334   2.402  1.00  0.00
ATOM     54  CZ  PHE A 204      12.729  10.972   1.060  1.00  0.00
ATOM     55  N   GLY A 205      16.435   9.958   7.101  1.00  1.00
ATOM     56  CA  GLY A 205      16.824   9.366   8.428  1.00  1.00
ATOM     57  C   GLY A 205      16.356  10.278   9.564  1.00  1.00
ATOM     58  O   GLY A 205      15.605  11.245   9.352  1.00  1.00
ATOM     59  N   PHE A 206      16.835   9.933  10.741  1.00  1.00
ATOM     60  CA  PHE A 206      16.616  10.626  12.016  1.00  1.00
ATOM     61  C   PHE A 206      17.978  11.015  12.629  1.00  1.00
ATOM     62  O   PHE A 206      19.004  10.332  12.492  1.00  1.00
ATOM     63  CB  PHE A 206      15.868   9.734  13.011  1.00  1.00
ATOM     64  CG  PHE A 206      14.577   9.199  12.458  1.00  1.00
ATOM     65  CD1 PHE A 206      14.581   7.972  11.765  1.00  1.00
ATOM     66  CD2 PHE A 206      13.395   9.897  12.633  1.00  1.00
ATOM     67  CE1 PHE A 206      13.409   7.486  11.230  1.00  1.00
ATOM     68  CE2 PHE A 206      12.198   9.391  12.095  1.00  1.00
ATOM     69  CZ  PHE A 206      12.206   8.190  11.384  1.00  1.00
ATOM     70  N   SER A 207      18.004  12.120  13.352  1.00  1.00
ATOM     71  CA  SER A 207      19.179  12.644  14.053  1.00  1.00
ATOM     72  C   SER A 207      18.720  13.193  15.407  1.00  1.00
ATOM     73  O   SER A 207      17.637  13.779  15.425  1.00  1.00
ATOM     74  CB  SER A 207      19.922  13.692  13.235  1.00  1.00
ATOM     75  OG  SER A 207      20.984  14.213  14.024  1.00  1.00
ATOM     76  N   ALA A 208      19.484  12.997  16.457  1.00  1.00
ATOM     77  CA  ALA A 208      19.198  13.508  17.819  1.00  1.00
ATOM     78  C   ALA A 208      20.531  14.031  18.414  1.00  2.00
ATOM     79  O   ALA A 208      21.610  13.567  17.981  1.00  1.00
ATOM     80  CB  ALA A 208      18.564  12.502  18.732  1.00  1.00
ATOM     81  N   SER A 209      20.451  15.007  19.330  1.00  2.00
ATOM     82  CA  SER A 209      21.684  15.559  19.928  1.00  1.00
ATOM     83  C   SER A 209      21.406  15.980  21.368  1.00  1.00
ATOM     84  O   SER A 209      20.250  16.037  21.776  1.00  1.00
ATOM     85  CB  SER A 209      22.207  16.723  19.095  1.00  1.00
ATOM     86  OG  SER A 209      21.223  17.751  19.102  1.00  1.00
ATOM     87  N   GLY A 210      22.466  16.219  22.096  1.00  1.00
ATOM     88  CA  GLY A 210      22.504  16.662  23.509  1.00  1.00
ATOM     89  C   GLY A 210      23.735  17.564  23.701  1.00  1.00
ATOM     90  O   GLY A 210      24.487  17.815  22.736  1.00  1.00
ATOM     91  N   SER A 211      23.922  18.085  24.899  1.00  1.00
ATOM     92  CA  SER A 211      25.072  18.960  25.210  1.00  1.00
ATOM     93  C   SER A 211      25.624  18.475  26.554  1.00  1.00
ATOM     94  O   SER A 211      25.357  17.330  26.963  1.00  2.00
ATOM     95  CB  SER A 211      24.674  20.419  25.200  1.00  1.00
ATOM     96  OG  SER A 211      23.638  20.758  26.113  1.00  1.00
ATOM     97  N   LEU A 212      26.393  19.311  27.234  1.00  1.00
ATOM     98  CA  LEU A 212      26.886  18.918  28.607  1.00  2.00
ATOM     99  C   LEU A 212      25.768  18.890  29.543  1.00  2.00
ATOM    100  O   LEU A 212      25.716  17.923  30.290  1.00  2.00
ATOM    101  CB  LEU A 212      28.068  19.845  29.068  1.00  1.00
ATOM    102  CG  LEU A 212      28.950  19.609  30.288  1.00  1.00
ATOM    103  CD1 LEU A 212      30.012  20.692  30.463  1.00  1.00
ATOM    104  CD2 LEU A 212      28.141  19.607  31.584  1.00  1.00
ATOM    105  N   GLY A 213      24.865  19.850  29.638  1.00  2.00
ATOM    106  CA  GLY A 213      23.862  19.818  30.720  1.00  2.00
ATOM    107  C   GLY A 213      22.632  19.206  30.241  1.00  2.00
ATOM    108  O   GLY A 213      21.777  18.735  31.017  1.00  2.00
ATOM    109  N   GLY A 214      22.419  19.290  28.932  1.00  1.00
ATOM    110  CA  GLY A 214      21.165  18.800  28.311  1.00  1.00
ATOM    111  C   GLY A 214      21.310  17.393  27.730  1.00  1.00
ATOM    112  O   GLY A 214      22.014  17.186  26.717  1.00  1.00
ATOM    113  N   ARG A 215      20.663  16.403  28.338  1.00  1.00
ATOM    114  CA  ARG A 215      20.700  14.994  27.906  1.00  1.00
ATOM    115  C   ARG A 215      19.410  14.278  28.283  1.00  1.00
ATOM    116  O   ARG A 215      18.839  14.580  29.358  1.00  1.00
ATOM    117  CB  ARG A 215      21.899  14.209  28.472  1.00  1.00
ATOM    118  CG  ARG A 215      23.227  14.943  28.437  1.00  1.00
ATOM    119  CD  ARG A 215      24.374  14.056  28.818  1.00  1.00
ATOM    120  NE  ARG A 215      25.500  14.892  29.174  1.00  1.00
ATOM    121  CZ  ARG A 215      26.627  14.525  29.802  1.00  1.00
ATOM    122  NH1 ARG A 215      26.900  13.281  30.164  1.00  1.00
ATOM    123  NH2 ARG A 215      27.491  15.505  30.110  1.00  1.00
ATOM    124  N   GLN A 216      18.978  13.369  27.411  1.00  1.00
ATOM    125  CA  GLN A 216      17.739  12.571  27.626  1.00  1.00
ATOM    126  C   GLN A 216      17.770  11.346  26.706  1.00  1.00
ATOM    127  O   GLN A 216      18.602  11.382  25.778  1.00  1.00
ATOM    128  CB  GLN A 216      16.424  13.310  27.400  1.00  1.00
ATOM    129  CG  GLN A 216      16.151  13.635  25.934  1.00  1.00
ATOM    130  CD  GLN A 216      15.034  14.623  25.690  1.00  1.00
ATOM    131  OE1 GLN A 216      15.014  15.389  24.707  1.00  1.00
ATOM    132  NE2 GLN A 216      14.069  14.630  26.598  1.00  1.00
ATOM    133  N   ILE A 217      16.921  10.364  26.949  1.00  1.00
ATOM    134  CA  ILE A 217      16.877   9.165  26.078  1.00  1.00
ATOM    135  C   ILE A 217      16.110   9.506  24.793  1.00  1.00
ATOM    136  O   ILE A 217      15.100  10.219  24.868  1.00  1.00
ATOM    137  CB  ILE A 217      16.272   7.938  26.823  1.00  1.00
ATOM    138  CG1 ILE A 217      17.221   7.546  27.985  1.00  2.00
ATOM    139  CG2 ILE A 217      16.049   6.748  25.865  1.00  2.00
ATOM    140  CD1 ILE A 217      16.550   6.806  29.176  1.00  2.00
TER     141      ILE A 217 
