# Supplementary material for: Detection of circular permutations by Protein Language Models
Source: Comput Struct Biotechnol J. 2024 Dec 30;27:214–20. doi: 10.1016/j.csbj.2024.12.029 (PMC11757225; doi:10.1016/j.csbj.2024.12.029)
Supplement: Supplementary file 1 — Supplementary material [file mmc1.zip › Original_results/2PEL_3CNA/ICARUS/2pel_and_3cna/2pel_on_3cna/intermediate/alignments_level_3_6_PUs/ali_2pel_4_199_217-on-Qs5QP7urOY/2pel_4_199_217_Qs5QP7urOY.wpairs]

#Query In:   Qs5QP7urOY.pdb A
#Target In:  2pel_4_199_217.pdb A
#Query Out:  Qs5QP7urOY_query.pdb
#Target Out: 2pel_4_199_217_Qs5QP7urOY.pdb
#18 110 19
A:1:A | - | -
A:86:P | A:199:P | *
A:87:E | A:200:E | *
A:88:W | A:201:R | *
A:89:V | A:202:V | *
A:90:R | A:203:K | *
A:91:V | A:204:F | *
A:92:G | A:205:G | *
A:93:L | A:206:F | *
A:94:S | A:207:S | *
A:95:A | A:208:A | *
A:96:S | A:209:S | *
A:97:T | A:210:G | *
A:98:G | A:211:S | *
A:99:L | A:212:L | *
 - | A:213:G | -
A:100:Y | A:214:G | *
A:101:K | A:215:R | *
A:102:E | A:216:Q | *
A:103:T | A:217:I | *
A:119:S | - | -
A:120:T | - | -
A:121:H | - | -
A:122:Q | - | -
A:123:T | - | -
A:124:D | - | -
A:125:A | - | -
A:126:L | - | -
A:127:H | - | -
A:128:F | - | -
A:129:M | - | -
A:130:F | - | -
A:131:N | - | -
A:132:Q | - | -
A:133:F | - | -
A:134:S | - | -
A:135:K | - | -
A:136:D | - | -
A:137:Q | - | -
A:138:K | - | -
A:139:D | - | -
A:140:L | - | -
A:141:I | - | -
A:142:L | - | -
A:143:Q | - | -
A:144:G | - | -
A:145:D | - | -
A:146:A | - | -
A:147:T | - | -
A:148:T | - | -
A:149:G | - | -
A:150:T | - | -
A:151:D | - | -
A:152:G | - | -
A:153:N | - | -
A:154:L | - | -
A:155:E | - | -
A:156:L | - | -
A:157:T | - | -
A:158:R | - | -
A:159:V | - | -
A:160:S | - | -
A:161:S | - | -
A:162:N | - | -
A:163:G | - | -
A:164:S | - | -
A:165:P | - | -
A:166:E | - | -
A:167:G | - | -
A:168:S | - | -
A:169:S | - | -
A:170:V | - | -
A:171:G | - | -
A:172:R | - | -
A:173:A | - | -
A:174:L | - | -
A:175:F | - | -
A:176:Y | - | -
A:177:A | - | -
A:178:P | - | -
A:179:V | - | -
A:208:D | - | -
A:209:G | - | -
A:210:I | - | -
A:211:A | - | -
A:212:F | - | -
A:213:F | - | -
A:214:I | - | -
A:215:S | - | -
A:216:N | - | -
A:217:I | - | -
A:218:D | - | -
A:219:S | - | -
A:220:S | - | -
A:221:I | - | -
A:222:P | - | -
A:223:S | - | -
A:224:G | - | -
A:225:S | - | -
A:226:T | - | -
A:227:G | - | -
A:228:R | - | -
A:229:L | - | -
A:230:L | - | -
A:231:G | - | -
A:232:L | - | -
A:233:F | - | -
A:234:P | - | -
A:235:D | - | -
A:236:A | - | -
A:237:N | - | -
