# Supplementary material for: Detection of circular permutations by Protein Language Models
Source: Comput Struct Biotechnol J. 2024 Dec 30;27:214–20. doi: 10.1016/j.csbj.2024.12.029 (PMC11757225; doi:10.1016/j.csbj.2024.12.029)
Supplement: Supplementary file 1 — Supplementary material [file mmc1.zip › Original_results/2PEL_3CNA/ICARUS/2pel_and_3cna/2pel_on_3cna/intermediate/alignments_level_3_6_PUs/ali_2pel_4_199_217-on-Qs5QP7urOY/2pel_4_199_217_Qs5QP7urOY_conect.pdb]

REMARK  File written by Kpax 5.0.5 on Wed Jun 12 18:31:22 2024.
REMARK  Query:      Qs5QP7urOY
ATOM      1  N   ALA A   1      29.489  21.099   0.203  1.00  0.00
ATOM      2  CA  ALA A   1      29.759  20.207   1.338  1.00  0.00
ATOM      3  C   ALA A   1      28.522  19.333   1.635  1.00  0.00
ATOM      4  O   ALA A   1      27.777  18.960   0.734  1.00  0.00
ATOM      5  CB  ALA A   1      30.095  21.040   2.592  1.00  0.00
ATOM      6  N   PRO A  86      19.191  17.377  -3.924  1.00  0.00
ATOM      7  CA  PRO A  86      19.507  16.640  -5.145  1.00  0.00
ATOM      8  C   PRO A  86      18.370  15.718  -5.619  1.00  0.00
ATOM      9  O   PRO A  86      17.474  15.365  -4.855  1.00  0.00
ATOM     10  CB  PRO A  86      20.747  15.791  -4.820  1.00  0.00
ATOM     11  CG  PRO A  86      21.012  15.925  -3.315  1.00  0.00
ATOM     12  CD  PRO A  86      19.972  16.908  -2.764  1.00  0.00
ATOM     13  N   GLU A  87      18.472  15.342  -6.893  1.00  0.00
ATOM     14  CA  GLU A  87      17.489  14.412  -7.478  1.00  0.00
ATOM     15  C   GLU A  87      17.440  13.143  -6.594  1.00  0.00
ATOM     16  O   GLU A  87      16.373  12.680  -6.205  1.00  0.00
ATOM     17  CB  GLU A  87      17.936  14.011  -8.900  1.00  0.00
ATOM     18  CG  GLU A  87      16.836  13.186  -9.593  1.00  0.00
ATOM     19  CD  GLU A  87      17.374  12.523 -10.874  1.00  0.00
ATOM     20  OE1 GLU A  87      18.483  12.949 -11.293  1.00  0.00
ATOM     21  OE2 GLU A  87      16.655  11.617 -11.376  1.00  0.00
ATOM     22  N   TRP A  88      18.647  12.670  -6.323  1.00  0.00
ATOM     23  CA  TRP A  88      18.854  11.461  -5.513  1.00  0.00
ATOM     24  C   TRP A  88      19.362  11.886  -4.115  1.00  0.00
ATOM     25  O   TRP A  88      20.335  12.632  -4.013  1.00  0.00
ATOM     26  CB  TRP A  88      19.958  10.623  -6.189  1.00  0.00
ATOM     27  CG  TRP A  88      19.417   9.623  -7.164  1.00  0.00
ATOM     28  CD1 TRP A  88      19.504   9.672  -8.501  1.00  0.00
ATOM     29  CD2 TRP A  88      18.739   8.409  -6.827  1.00  0.00
ATOM     30  NE1 TRP A  88      18.877   8.569  -9.046  1.00  0.00
ATOM     31  CE2 TRP A  88      18.441   7.800  -8.053  1.00  0.00
ATOM     32  CE3 TRP A  88      18.366   7.785  -5.631  1.00  0.00
ATOM     33  CZ2 TRP A  88      17.764   6.577  -8.084  1.00  0.00
ATOM     34  CZ3 TRP A  88      17.697   6.556  -5.661  1.00  0.00
ATOM     35  CH2 TRP A  88      17.409   5.943  -6.886  1.00  0.00
ATOM     36  N   VAL A  89      18.676  11.379  -3.096  1.00  0.00
ATOM     37  CA  VAL A  89      19.065  11.697  -1.714  1.00  0.00
ATOM     38  C   VAL A  89      18.905  10.466  -0.798  1.00  0.00
ATOM     39  O   VAL A  89      18.542   9.384  -1.254  1.00  0.00
ATOM     40  CB  VAL A  89      18.182  12.840  -1.176  1.00  0.00
ATOM     41  CG1 VAL A  89      18.392  12.993   0.343  1.00  0.00
ATOM     42  CG2 VAL A  89      18.521  14.161  -1.889  1.00  0.00
ATOM     43  N   ARG A  90      19.185  10.717   0.475  1.00  0.00
ATOM     44  CA  ARG A  90      19.063   9.697   1.526  1.00  0.00
ATOM     45  C   ARG A  90      18.178  10.241   2.666  1.00  0.00
ATOM     46  O   ARG A  90      18.094  11.455   2.858  1.00  0.00
ATOM     47  CB  ARG A  90      20.469   9.376   2.074  1.00  0.00
ATOM     48  CG  ARG A  90      20.406   8.179   3.040  1.00  0.00
ATOM     49  CD  ARG A  90      21.095   6.959   2.403  1.00  0.00
ATOM     50  NE  ARG A  90      22.550   7.037   2.605  1.00  0.00
ATOM     51  CZ  ARG A  90      23.331   6.061   2.149  1.00  0.00
ATOM     52  NH1 ARG A  90      22.786   4.990   1.578  1.00  0.00
ATOM     53  NH2 ARG A  90      24.652   6.160   2.256  1.00  0.00
ATOM     54  N   VAL A  91      17.530   9.318   3.371  1.00  0.00
ATOM     55  CA  VAL A  91      16.628   9.717   4.464  1.00  0.00
ATOM     56  C   VAL A  91      17.100   9.131   5.809  1.00  0.00
ATOM     57  O   VAL A  91      17.618   8.015   5.856  1.00  0.00
ATOM     58  CB  VAL A  91      15.200   9.228   4.158  1.00  0.00
ATOM     59  CG1 VAL A  91      14.578   8.599   5.419  1.00  0.00
ATOM     60  CG2 VAL A  91      14.332  10.403   3.672  1.00  0.00
ATOM     61  N   GLY A  92      16.901   9.917   6.867  1.00  0.00
ATOM     62  CA  GLY A  92      17.293   9.460   8.207  1.00  0.00
ATOM     63  C   GLY A  92      16.669  10.309   9.330  1.00  0.00
ATOM     64  O   GLY A  92      15.764  11.107   9.092  1.00  0.00
ATOM     65  N   LEU A  93      17.191  10.078  10.530  1.00  0.00
ATOM     66  CA  LEU A  93      16.736  10.774  11.740  1.00  0.00
ATOM     67  C   LEU A  93      17.906  10.894  12.739  1.00  0.00
ATOM     68  O   LEU A  93      18.878  10.143  12.652  1.00  0.00
ATOM     69  CB  LEU A  93      15.579  10.003  12.403  1.00  0.00
ATOM     70  CG  LEU A  93      15.221   8.762  11.565  1.00  0.00
ATOM     71  CD1 LEU A  93      15.564   7.480  12.347  1.00  0.00
ATOM     72  CD2 LEU A  93      13.720   8.779  11.218  1.00  0.00
ATOM     73  N   SER A  94      17.773  11.851  13.657  1.00  0.00
ATOM     74  CA  SER A  94      18.844  12.040  14.649  1.00  0.00
ATOM     75  C   SER A  94      18.437  13.036  15.754  1.00  0.00
ATOM     76  O   SER A  94      17.348  13.602  15.732  1.00  0.00
ATOM     77  CB  SER A  94      20.100  12.586  13.936  1.00  0.00
ATOM     78  OG  SER A  94      19.928  13.998  13.783  1.00  0.00
ATOM     79  N   ALA A  95      19.380  13.203  16.674  1.00  0.00
ATOM     80  CA  ALA A  95      19.216  14.105  17.819  1.00  0.00
ATOM     81  C   ALA A  95      20.507  14.097  18.665  1.00  0.00
ATOM     82  O   ALA A  95      21.183  13.072  18.763  1.00  0.00
ATOM     83  CB  ALA A  95      18.028  13.653  18.689  1.00  0.00
ATOM     84  N   SER A  96      20.805  15.262  19.234  1.00  0.00
ATOM     85  CA  SER A  96      22.039  15.402  20.017  1.00  0.00
ATOM     86  C   SER A  96      21.750  15.815  21.477  1.00  0.00
ATOM     87  O   SER A  96      20.632  16.201  21.809  1.00  0.00
ATOM     88  CB  SER A  96      22.944  16.469  19.365  1.00  0.00
ATOM     89  OG  SER A  96      22.233  17.710  19.381  1.00  0.00
ATOM     90  N   THR A  97      22.811  15.723  22.262  1.00  0.00
ATOM     91  CA  THR A  97      22.838  16.107  23.676  1.00  0.00
ATOM     92  C   THR A  97      24.274  16.561  24.020  1.00  0.00
ATOM     93  O   THR A  97      25.232  16.032  23.450  1.00  0.00
ATOM     94  CB  THR A  97      22.455  14.926  24.585  1.00  0.00
ATOM     95  OG1 THR A  97      23.574  14.042  24.673  1.00  0.00
ATOM     96  CG2 THR A  97      21.265  14.146  24.003  1.00  0.00
ATOM     97  N   GLY A  98      24.379  17.543  24.914  1.00  0.00
ATOM     98  CA  GLY A  98      25.711  18.094  25.203  1.00  0.00
ATOM     99  C   GLY A  98      25.850  18.670  26.618  1.00  0.00
ATOM    100  O   GLY A  98      26.711  18.234  27.387  1.00  0.00
ATOM    101  N   LEU A  99      25.011  19.659  26.918  1.00  0.00
ATOM    102  CA  LEU A  99      25.082  20.299  28.246  1.00  0.00
ATOM    103  C   LEU A  99      24.188  19.503  29.213  1.00  0.00
ATOM    104  O   LEU A  99      24.557  19.211  30.347  1.00  0.00
ATOM    105  CB  LEU A  99      24.629  21.765  28.164  1.00  0.00
ATOM    106  CG  LEU A  99      25.842  22.712  28.178  1.00  0.00
ATOM    107  CD1 LEU A  99      26.191  23.108  29.624  1.00  0.00
ATOM    108  CD2 LEU A  99      27.057  22.052  27.503  1.00  0.00
ATOM    109  N   TYR A 100      23.047  19.108  28.652  1.00  0.00
ATOM    110  CA  TYR A 100      22.135  18.238  29.403  1.00  0.00
ATOM    111  C   TYR A 100      21.958  16.902  28.650  1.00  0.00
ATOM    112  O   TYR A 100      22.581  16.655  27.623  1.00  0.00
ATOM    113  CB  TYR A 100      20.754  18.893  29.554  1.00  0.00
ATOM    114  CG  TYR A 100      20.815  20.248  30.274  1.00  0.00
ATOM    115  CD1 TYR A 100      20.659  20.310  31.665  1.00  0.00
ATOM    116  CD2 TYR A 100      21.117  21.412  29.557  1.00  0.00
ATOM    117  CE1 TYR A 100      20.782  21.533  32.334  1.00  0.00
ATOM    118  CE2 TYR A 100      21.241  22.635  30.226  1.00  0.00
ATOM    119  CZ  TYR A 100      21.099  22.694  31.617  1.00  0.00
ATOM    120  OH  TYR A 100      21.219  23.920  32.283  1.00  0.00
ATOM    121  N   LYS A 101      21.057  16.116  29.228  1.00  0.00
ATOM    122  CA  LYS A 101      20.785  14.777  28.696  1.00  0.00
ATOM    123  C   LYS A 101      19.279  14.558  28.463  1.00  0.00
ATOM    124  O   LYS A 101      18.441  15.375  28.832  1.00  0.00
ATOM    125  CB  LYS A 101      21.272  13.742  29.738  1.00  0.00
ATOM    126  CG  LYS A 101      21.221  14.384  31.140  1.00  0.00
ATOM    127  CD  LYS A 101      22.550  14.151  31.879  1.00  0.00
ATOM    128  CE  LYS A 101      22.652  15.081  33.102  1.00  0.00
ATOM    129  NZ  LYS A 101      21.480  14.901  33.970  1.00  0.00
ATOM    130  N   GLU A 102      19.024  13.407  27.852  1.00  0.00
ATOM    131  CA  GLU A 102      17.652  12.980  27.579  1.00  0.00
ATOM    132  C   GLU A 102      17.661  11.772  26.628  1.00  0.00
ATOM    133  O   GLU A 102      18.549  11.615  25.793  1.00  0.00
ATOM    134  CB  GLU A 102      16.803  14.121  26.998  1.00  0.00
ATOM    135  CG  GLU A 102      17.078  14.291  25.494  1.00  0.00
ATOM    136  CD  GLU A 102      15.822  14.800  24.763  1.00  0.00
ATOM    137  OE1 GLU A 102      15.450  14.125  23.766  1.00  0.00
ATOM    138  OE2 GLU A 102      15.297  15.848  25.227  1.00  0.00
ATOM    139  N   THR A 103      16.603  10.983  26.786  1.00  0.00
ATOM    140  CA  THR A 103      16.424   9.849  25.859  1.00  0.00
ATOM    141  C   THR A 103      15.903  10.439  24.537  1.00  0.00
ATOM    142  O   THR A 103      15.291  11.509  24.533  1.00  0.00
ATOM    143  CB  THR A 103      15.491   8.822  26.520  1.00  0.00
ATOM    144  OG1 THR A 103      14.249   9.470  26.811  1.00  0.00
ATOM    145  CG2 THR A 103      16.113   8.388  27.867  1.00  0.00
ATOM    146  N   SER A 119       3.295  10.616 -17.769  1.00  0.00
ATOM    147  CA  SER A 119       2.044  10.325 -18.479  1.00  0.00
ATOM    148  C   SER A 119       2.037   8.862 -18.956  1.00  0.00
ATOM    149  O   SER A 119       1.112   8.435 -19.647  1.00  0.00
ATOM    150  CB  SER A 119       1.887  11.289 -19.669  1.00  0.00
ATOM    151  OG  SER A 119       0.520  11.275 -20.083  1.00  0.00
ATOM    152  N   THR A 120       3.078   8.145 -18.538  1.00  0.00
ATOM    153  CA  THR A 120       3.159   6.712 -18.867  1.00  0.00
ATOM    154  C   THR A 120       2.146   5.964 -17.969  1.00  0.00
ATOM    155  O   THR A 120       1.699   4.869 -18.294  1.00  0.00
ATOM    156  CB  THR A 120       4.566   6.157 -18.582  1.00  0.00
ATOM    157  OG1 THR A 120       5.529   7.017 -19.189  1.00  0.00
ATOM    158  CG2 THR A 120       4.703   4.747 -19.185  1.00  0.00
ATOM    159  N   HIS A 121       1.846   6.645 -16.869  1.00  0.00
ATOM    160  CA  HIS A 121       0.918   6.105 -15.875  1.00  0.00
ATOM    161  C   HIS A 121       1.442   4.767 -15.323  1.00  0.00
ATOM    162  O   HIS A 121       0.756   3.748 -15.379  1.00  0.00
ATOM    163  CB  HIS A 121      -0.495   5.964 -16.447  1.00  0.00
ATOM    164  CG  HIS A 121      -0.494   5.685 -17.917  1.00  0.00
ATOM    165  ND1 HIS A 121      -0.321   6.683 -18.854  1.00  0.00
ATOM    166  CD2 HIS A 121      -0.640   4.480 -18.561  1.00  0.00
ATOM    167  CE1 HIS A 121      -0.381   6.065 -20.032  1.00  0.00
ATOM    168  NE2 HIS A 121      -0.566   4.753 -19.902  1.00  0.00
ATOM    169  N   GLN A 122       2.666   4.834 -14.806  1.00  0.00
ATOM    170  CA  GLN A 122       3.266   3.648 -14.176  1.00  0.00
ATOM    171  C   GLN A 122       3.436   3.941 -12.666  1.00  0.00
ATOM    172  O   GLN A 122       2.863   3.264 -11.820  1.00  0.00
ATOM    173  CB  GLN A 122       4.657   3.353 -14.769  1.00  0.00
ATOM    174  CG  GLN A 122       4.824   4.055 -16.125  1.00  0.00
ATOM    175  CD  GLN A 122       6.135   3.627 -16.808  1.00  0.00
ATOM    176  OE1 GLN A 122       6.115   2.880 -17.786  1.00  0.00
ATOM    177  NE2 GLN A 122       7.233   4.163 -16.283  1.00  0.00
ATOM    178  N   THR A 123       4.259   4.954 -12.432  1.00  0.00
ATOM    179  CA  THR A 123       4.635   5.365 -11.082  1.00  0.00
ATOM    180  C   THR A 123       5.732   4.419 -10.558  1.00  0.00
ATOM    181  O   THR A 123       5.827   3.267 -10.978  1.00  0.00
ATOM    182  CB  THR A 123       3.454   5.459 -10.112  1.00  0.00
ATOM    183  OG1 THR A 123       3.489   6.757  -9.507  1.00  0.00
ATOM    184  CG2 THR A 123       3.594   4.407  -8.995  1.00  0.00
ATOM    185  N   ASP A 124       6.553   5.002  -9.698  1.00  0.00
ATOM    186  CA  ASP A 124       7.719   4.285  -9.149  1.00  0.00
ATOM    187  C   ASP A 124       7.737   4.539  -7.630  1.00  0.00
ATOM    188  O   ASP A 124       7.677   5.693  -7.196  1.00  0.00
ATOM    189  CB  ASP A 124       8.983   4.871  -9.819  1.00  0.00
ATOM    190  CG  ASP A 124       9.229   4.141 -11.155  1.00  0.00
ATOM    191  OD1 ASP A 124      10.293   3.471 -11.230  1.00  0.00
ATOM    192  OD2 ASP A 124       8.340   4.292 -12.034  1.00  0.00
ATOM    193  N   ALA A 125       7.751   3.459  -6.842  1.00  0.00
ATOM    194  CA  ALA A 125       7.588   3.678  -5.400  1.00  0.00
ATOM    195  C   ALA A 125       8.507   2.854  -4.486  1.00  0.00
ATOM    196  O   ALA A 125       9.134   1.882  -4.896  1.00  0.00
ATOM    197  CB  ALA A 125       6.120   3.435  -4.996  1.00  0.00
ATOM    198  N   LEU A 126       8.514   3.307  -3.256  1.00  0.00
ATOM    199  CA  LEU A 126       9.176   2.668  -2.109  1.00  0.00
ATOM    200  C   LEU A 126       8.502   3.110  -0.795  1.00  0.00
ATOM    201  O   LEU A 126       8.365   4.302  -0.527  1.00  0.00
ATOM    202  CB  LEU A 126      10.671   3.024  -2.112  1.00  0.00
ATOM    203  CG  LEU A 126      11.215   3.177  -0.682  1.00  0.00
ATOM    204  CD1 LEU A 126      12.199   2.035  -0.364  1.00  0.00
ATOM    205  CD2 LEU A 126      11.932   4.533  -0.537  1.00  0.00
ATOM    206  N   HIS A 127       8.105   2.099  -0.034  1.00  0.00
ATOM    207  CA  HIS A 127       7.471   2.302   1.276  1.00  0.00
ATOM    208  C   HIS A 127       8.071   1.288   2.260  1.00  0.00
ATOM    209  O   HIS A 127       8.843   0.413   1.855  1.00  0.00
ATOM    210  CB  HIS A 127       5.953   2.296   1.189  1.00  0.00
ATOM    211  CG  HIS A 127       5.221   1.371   2.102  1.00  0.00
ATOM    212  ND1 HIS A 127       5.853   0.499   2.961  1.00  0.00
ATOM    213  CD2 HIS A 127       3.857   1.243   2.258  1.00  0.00
ATOM    214  CE1 HIS A 127       4.873  -0.141   3.596  1.00  0.00
ATOM    215  NE2 HIS A 127       3.669   0.275   3.210  1.00  0.00
ATOM    216  N   PHE A 128       7.734   1.450   3.538  1.00  0.00
ATOM    217  CA  PHE A 128       8.330   0.537   4.533  1.00  0.00
ATOM    218  C   PHE A 128       8.100   1.071   5.958  1.00  0.00
ATOM    219  O   PHE A 128       8.038   2.281   6.173  1.00  0.00
ATOM    220  CB  PHE A 128       9.838   0.398   4.243  1.00  0.00
ATOM    221  CG  PHE A 128      10.598   1.679   4.632  1.00  0.00
ATOM    222  CD1 PHE A 128      11.015   1.862   5.956  1.00  0.00
ATOM    223  CD2 PHE A 128      10.944   2.621   3.656  1.00  0.00
ATOM    224  CE1 PHE A 128      11.765   2.991   6.307  1.00  0.00
ATOM    225  CE2 PHE A 128      11.694   3.751   4.006  1.00  0.00
ATOM    226  CZ  PHE A 128      12.100   3.938   5.332  1.00  0.00
ATOM    227  N   MET A 129       7.959   0.122   6.879  1.00  0.00
ATOM    228  CA  MET A 129       7.700   0.464   8.286  1.00  0.00
ATOM    229  C   MET A 129       8.498  -0.455   9.235  1.00  0.00
ATOM    230  O   MET A 129       8.741  -1.618   8.912  1.00  0.00
ATOM    231  CB  MET A 129       6.194   0.302   8.557  1.00  0.00
ATOM    232  CG  MET A 129       5.393   0.452   7.243  1.00  0.00
ATOM    233  SD  MET A 129       3.628   0.144   7.559  1.00  0.00
ATOM    234  CE  MET A 129       3.639  -0.271   9.326  1.00  0.00
ATOM    235  N   PHE A 130       8.872   0.114  10.377  1.00  0.00
ATOM    236  CA  PHE A 130       9.572  -0.638  11.425  1.00  0.00
ATOM    237  C   PHE A 130       8.860  -0.457  12.783  1.00  0.00
ATOM    238  O   PHE A 130       7.997   0.407  12.936  1.00  0.00
ATOM    239  CB  PHE A 130      11.036  -0.185  11.568  1.00  0.00
ATOM    240  CG  PHE A 130      11.813  -0.385  10.256  1.00  0.00
ATOM    241  CD1 PHE A 130      12.282  -1.657   9.906  1.00  0.00
ATOM    242  CD2 PHE A 130      12.118   0.725   9.458  1.00  0.00
ATOM    243  CE1 PHE A 130      13.046  -1.820   8.743  1.00  0.00
ATOM    244  CE2 PHE A 130      12.879   0.559   8.294  1.00  0.00
ATOM    245  CZ  PHE A 130      13.340  -0.713   7.938  1.00  0.00
ATOM    246  N   ASN A 131       9.261  -1.306  13.724  1.00  0.00
ATOM    247  CA  ASN A 131       8.657  -1.286  15.063  1.00  0.00
ATOM    248  C   ASN A 131       9.480  -2.185  16.008  1.00  0.00
ATOM    249  O   ASN A 131       9.614  -1.900  17.195  1.00  0.00
ATOM    250  CB  ASN A 131       7.210  -1.804  15.014  1.00  0.00
ATOM    251  CG  ASN A 131       6.400  -1.063  13.937  1.00  0.00
ATOM    252  OD1 ASN A 131       6.425  -1.405  12.757  1.00  0.00
ATOM    253  ND2 ASN A 131       5.721  -0.024  14.420  1.00  0.00
ATOM    254  N   GLN A 132      10.000  -3.254  15.410  1.00  0.00
ATOM    255  CA  GLN A 132      10.871  -4.168  16.161  1.00  0.00
ATOM    256  C   GLN A 132      12.310  -4.063  15.609  1.00  0.00
ATOM    257  O   GLN A 132      12.707  -4.803  14.714  1.00  0.00
ATOM    258  CB  GLN A 132      10.387  -5.623  16.075  1.00  0.00
ATOM    259  CG  GLN A 132       9.956  -6.110  17.474  1.00  0.00
ATOM    260  CD  GLN A 132       8.458  -5.793  17.658  1.00  0.00
ATOM    261  OE1 GLN A 132       7.754  -5.497  16.695  1.00  0.00
ATOM    262  NE2 GLN A 132       8.056  -5.835  18.924  1.00  0.00
ATOM    263  N   PHE A 133      13.015  -3.109  16.202  1.00  0.00
ATOM    264  CA  PHE A 133      14.394  -2.799  15.826  1.00  0.00
ATOM    265  C   PHE A 133      15.401  -3.804  16.416  1.00  0.00
ATOM    266  O   PHE A 133      15.985  -3.556  17.471  1.00  0.00
ATOM    267  CB  PHE A 133      14.752  -1.381  16.325  1.00  0.00
ATOM    268  CG  PHE A 133      14.456  -0.343  15.228  1.00  0.00
ATOM    269  CD1 PHE A 133      13.897   0.893  15.577  1.00  0.00
ATOM    270  CD2 PHE A 133      14.813  -0.602  13.900  1.00  0.00
ATOM    271  CE1 PHE A 133      13.682   1.868  14.596  1.00  0.00
ATOM    272  CE2 PHE A 133      14.597   0.372  12.918  1.00  0.00
ATOM    273  CZ  PHE A 133      14.028   1.603  13.265  1.00  0.00
ATOM    274  N   SER A 134      15.593  -4.888  15.674  1.00  0.00
ATOM    275  CA  SER A 134      16.559  -5.919  16.081  1.00  0.00
ATOM    276  C   SER A 134      18.001  -5.382  15.963  1.00  0.00
ATOM    277  O   SER A 134      18.231  -4.314  15.398  1.00  0.00
ATOM    278  CB  SER A 134      16.406  -7.138  15.143  1.00  0.00
ATOM    279  OG  SER A 134      16.993  -6.784  13.887  1.00  0.00
ATOM    280  N   LYS A 135      18.921  -6.185  16.486  1.00  0.00
ATOM    281  CA  LYS A 135      20.351  -5.859  16.421  1.00  0.00
ATOM    282  C   LYS A 135      20.950  -6.266  15.061  1.00  0.00
ATOM    283  O   LYS A 135      20.799  -7.402  14.614  1.00  0.00
ATOM    284  CB  LYS A 135      21.099  -6.601  17.549  1.00  0.00
ATOM    285  CG  LYS A 135      20.077  -7.349  18.429  1.00  0.00
ATOM    286  CD  LYS A 135      20.777  -8.511  19.160  1.00  0.00
ATOM    287  CE  LYS A 135      22.304  -8.354  19.028  1.00  0.00
ATOM    288  NZ  LYS A 135      22.709  -7.021  19.500  1.00  0.00
ATOM    289  N   ASP A 136      21.614  -5.290  14.450  1.00  0.00
ATOM    290  CA  ASP A 136      22.205  -5.497  13.121  1.00  0.00
ATOM    291  C   ASP A 136      21.096  -5.412  12.053  1.00  0.00
ATOM    292  O   ASP A 136      20.664  -6.426  11.508  1.00  0.00
ATOM    293  CB  ASP A 136      22.909  -6.863  13.042  1.00  0.00
ATOM    294  CG  ASP A 136      21.864  -7.981  12.870  1.00  0.00
ATOM    295  OD1 ASP A 136      21.759  -8.471  11.714  1.00  0.00
ATOM    296  OD2 ASP A 136      21.221  -8.296  13.907  1.00  0.00
ATOM    297  N   GLN A 137      20.668  -4.175  11.821  1.00  0.00
ATOM    298  CA  GLN A 137      19.614  -3.929  10.826  1.00  0.00
ATOM    299  C   GLN A 137      20.093  -4.379   9.432  1.00  0.00
ATOM    300  O   GLN A 137      19.539  -5.315   8.854  1.00  0.00
ATOM    301  CB  GLN A 137      19.234  -2.440  10.812  1.00  0.00
ATOM    302  CG  GLN A 137      17.725  -2.244  11.035  1.00  0.00
ATOM    303  CD  GLN A 137      17.073  -3.553  11.516  1.00  0.00
ATOM    304  OE1 GLN A 137      16.841  -4.477  10.739  1.00  0.00
ATOM    305  NE2 GLN A 137      16.837  -3.572  12.825  1.00  0.00
ATOM    306  N   LYS A 138      21.120  -3.689   8.950  1.00  0.00
ATOM    307  CA  LYS A 138      21.707  -4.015   7.643  1.00  0.00
ATOM    308  C   LYS A 138      21.113  -3.105   6.552  1.00  0.00
ATOM    309  O   LYS A 138      21.806  -2.662   5.640  1.00  0.00
ATOM    310  CB  LYS A 138      21.438  -5.490   7.290  1.00  0.00
ATOM    311  CG  LYS A 138      22.727  -6.306   7.509  1.00  0.00
ATOM    312  CD  LYS A 138      22.361  -7.710   8.028  1.00  0.00
ATOM    313  CE  LYS A 138      23.357  -8.138   9.121  1.00  0.00
ATOM    314  NZ  LYS A 138      24.471  -8.880   8.512  1.00  0.00
ATOM    315  N   ASP A 139      19.820  -2.862   6.733  1.00  0.00
ATOM    316  CA  ASP A 139      19.108  -1.952   5.818  1.00  0.00
ATOM    317  C   ASP A 139      19.064  -0.580   6.529  1.00  0.00
ATOM    318  O   ASP A 139      18.596   0.416   5.993  1.00  0.00
ATOM    319  CB  ASP A 139      17.697  -2.489   5.543  1.00  0.00
ATOM    320  CG  ASP A 139      17.011  -2.935   6.845  1.00  0.00
ATOM    321  OD1 ASP A 139      16.344  -4.004   6.777  1.00  0.00
ATOM    322  OD2 ASP A 139      17.183  -2.193   7.848  1.00  0.00
ATOM    323  N   LEU A 140      19.600  -0.652   7.741  1.00  0.00
ATOM    324  CA  LEU A 140      19.706   0.505   8.632  1.00  0.00
ATOM    325  C   LEU A 140      21.131   1.094   8.536  1.00  0.00
ATOM    326  O   LEU A 140      22.104   0.366   8.354  1.00  0.00
ATOM    327  CB  LEU A 140      19.455   0.062  10.087  1.00  0.00
ATOM    328  CG  LEU A 140      18.167   0.706  10.627  1.00  0.00
ATOM    329  CD1 LEU A 140      18.139   2.211  10.310  1.00  0.00
ATOM    330  CD2 LEU A 140      16.934   0.004  10.030  1.00  0.00
ATOM    331  N   ILE A 141      21.162   2.415   8.660  1.00  0.00
ATOM    332  CA  ILE A 141      22.429   3.153   8.570  1.00  0.00
ATOM    333  C   ILE A 141      22.629   3.963   9.868  1.00  0.00
ATOM    334  O   ILE A 141      22.238   5.124   9.957  1.00  0.00
ATOM    335  CB  ILE A 141      22.400   4.105   7.360  1.00  0.00
ATOM    336  CG1 ILE A 141      23.740   4.034   6.604  1.00  0.00
ATOM    337  CG2 ILE A 141      22.140   5.546   7.838  1.00  0.00
ATOM    338  CD1 ILE A 141      24.689   5.133   7.117  1.00  0.00
ATOM    339  N   LEU A 142      23.221   3.265  10.829  1.00  0.00
ATOM    340  CA  LEU A 142      23.446   3.831  12.162  1.00  0.00
ATOM    341  C   LEU A 142      24.848   4.461  12.254  1.00  0.00
ATOM    342  O   LEU A 142      25.834   3.902  11.783  1.00  0.00
ATOM    343  CB  LEU A 142      23.331   2.711  13.219  1.00  0.00
ATOM    344  CG  LEU A 142      22.155   1.798  12.815  1.00  0.00
ATOM    345  CD1 LEU A 142      22.076   0.586  13.757  1.00  0.00
ATOM    346  CD2 LEU A 142      20.853   2.621  12.866  1.00  0.00
ATOM    347  N   GLN A 143      24.840   5.630  12.884  1.00  0.00
ATOM    348  CA  GLN A 143      26.083   6.384  13.080  1.00  0.00
ATOM    349  C   GLN A 143      26.007   7.140  14.423  1.00  0.00
ATOM    350  O   GLN A 143      25.051   7.867  14.685  1.00  0.00
ATOM    351  CB  GLN A 143      26.278   7.387  11.928  1.00  0.00
ATOM    352  CG  GLN A 143      27.638   8.089  12.095  1.00  0.00
ATOM    353  CD  GLN A 143      28.090   8.016  13.566  1.00  0.00
ATOM    354  OE1 GLN A 143      28.967   7.236  13.930  1.00  0.00
ATOM    355  NE2 GLN A 143      27.471   8.893  14.353  1.00  0.00
ATOM    356  N   GLY A 144      27.048   6.915  15.216  1.00  0.00
ATOM    357  CA  GLY A 144      27.146   7.552  16.530  1.00  0.00
ATOM    358  C   GLY A 144      26.508   6.684  17.632  1.00  0.00
ATOM    359  O   GLY A 144      26.383   5.470  17.501  1.00  0.00
ATOM    360  N   ASP A 145      26.140   7.397  18.687  1.00  0.00
ATOM    361  CA  ASP A 145      25.526   6.810  19.877  1.00  0.00
ATOM    362  C   ASP A 145      24.277   5.984  19.526  1.00  0.00
ATOM    363  O   ASP A 145      23.649   5.386  20.400  1.00  0.00
ATOM    364  CB  ASP A 145      25.141   7.947  20.845  1.00  0.00
ATOM    365  CG  ASP A 145      26.414   8.641  21.365  1.00  0.00
ATOM    366  OD1 ASP A 145      26.630   9.806  20.938  1.00  0.00
ATOM    367  OD2 ASP A 145      27.111   7.972  22.175  1.00  0.00
ATOM    368  N   ALA A 146      23.966   5.985  18.234  1.00  0.00
ATOM    369  CA  ALA A 146      22.807   5.218  17.755  1.00  0.00
ATOM    370  C   ALA A 146      22.986   3.726  18.093  1.00  0.00
ATOM    371  O   ALA A 146      24.054   3.156  17.874  1.00  0.00
ATOM    372  CB  ALA A 146      22.646   5.399  16.233  1.00  0.00
ATOM    373  N   THR A 147      21.904   3.151  18.609  1.00  0.00
ATOM    374  CA  THR A 147      21.917   1.727  18.968  1.00  0.00
ATOM    375  C   THR A 147      20.588   1.058  18.564  1.00  0.00
ATOM    376  O   THR A 147      19.589   1.731  18.320  1.00  0.00
ATOM    377  CB  THR A 147      22.130   1.562  20.485  1.00  0.00
ATOM    378  OG1 THR A 147      23.255   2.359  20.862  1.00  0.00
ATOM    379  CG2 THR A 147      22.453   0.093  20.816  1.00  0.00
ATOM    380  N   THR A 148      20.660  -0.267  18.511  1.00  0.00
ATOM    381  CA  THR A 148      19.500  -1.070  18.098  1.00  0.00
ATOM    382  C   THR A 148      19.535  -2.432  18.819  1.00  0.00
ATOM    383  O   THR A 148      20.555  -3.120  18.811  1.00  0.00
ATOM    384  CB  THR A 148      19.553  -1.289  16.573  1.00  0.00
ATOM    385  OG1 THR A 148      18.710  -0.313  15.958  1.00  0.00
ATOM    386  CG2 THR A 148      19.023  -2.688  16.213  1.00  0.00
ATOM    387  N   GLY A 149      18.395  -2.763  19.416  1.00  0.00
ATOM    388  CA  GLY A 149      18.274  -4.040  20.136  1.00  0.00
ATOM    389  C   GLY A 149      18.294  -3.784  21.656  1.00  0.00
ATOM    390  O   GLY A 149      19.337  -3.904  22.298  1.00  0.00
ATOM    391  N   THR A 150      17.120  -3.428  22.164  1.00  0.00
ATOM    392  CA  THR A 150      16.966  -3.159  23.604  1.00  0.00
ATOM    393  C   THR A 150      15.585  -3.687  24.054  1.00  0.00
ATOM    394  O   THR A 150      15.451  -4.346  25.080  1.00  0.00
ATOM    395  CB  THR A 150      17.020  -1.637  23.851  1.00  0.00
ATOM    396  OG1 THR A 150      15.744  -1.093  23.499  1.00  0.00
ATOM    397  CG2 THR A 150      18.075  -0.985  22.938  1.00  0.00
ATOM    398  N   ASP A 151      14.616  -3.352  23.210  1.00  0.00
ATOM    399  CA  ASP A 151      13.223  -3.758  23.447  1.00  0.00
ATOM    400  C   ASP A 151      12.441  -3.624  22.125  1.00  0.00
ATOM    401  O   ASP A 151      11.248  -3.334  22.108  1.00  0.00
ATOM    402  CB  ASP A 151      12.602  -2.843  24.520  1.00  0.00
ATOM    403  CG  ASP A 151      13.705  -2.093  25.288  1.00  0.00
ATOM    404  OD1 ASP A 151      13.880  -2.442  26.487  1.00  0.00
ATOM    405  OD2 ASP A 151      14.322  -1.198  24.649  1.00  0.00
ATOM    406  N   GLY A 152      13.191  -3.830  21.044  1.00  0.00
ATOM    407  CA  GLY A 152      12.547  -3.811  19.716  1.00  0.00
ATOM    408  C   GLY A 152      12.233  -2.346  19.363  1.00  0.00
ATOM    409  O   GLY A 152      11.221  -2.019  18.754  1.00  0.00
ATOM    410  N   ASN A 153      13.167  -1.511  19.808  1.00  0.00
ATOM    411  CA  ASN A 153      13.005  -0.069  19.533  1.00  0.00
ATOM    412  C   ASN A 153      14.370   0.410  19.015  1.00  0.00
ATOM    413  O   ASN A 153      15.368  -0.308  19.099  1.00  0.00
ATOM    414  CB  ASN A 153      12.591   0.618  20.854  1.00  0.00
ATOM    415  CG  ASN A 153      11.088   0.322  21.065  1.00  0.00
ATOM    416  OD1 ASN A 153      10.461  -0.310  20.214  1.00  0.00
ATOM    417  ND2 ASN A 153      10.565   0.828  22.175  1.00  0.00
ATOM    418  N   LEU A 154      14.352   1.632  18.494  1.00  0.00
ATOM    419  CA  LEU A 154      15.625   2.187  18.005  1.00  0.00
ATOM    420  C   LEU A 154      15.930   3.421  18.874  1.00  0.00
ATOM    421  O   LEU A 154      15.198   4.406  18.853  1.00  0.00
ATOM    422  CB  LEU A 154      15.543   2.528  16.513  1.00  0.00
ATOM    423  CG  LEU A 154      16.893   3.092  16.029  1.00  0.00
ATOM    424  CD1 LEU A 154      16.673   4.478  15.394  1.00  0.00
ATOM    425  CD2 LEU A 154      17.881   3.199  17.205  1.00  0.00
ATOM    426  N   GLU A 155      17.019   3.268  19.617  1.00  0.00
ATOM    427  CA  GLU A 155      17.448   4.354  20.514  1.00  0.00
ATOM    428  C   GLU A 155      18.720   4.967  19.894  1.00  0.00
ATOM    429  O   GLU A 155      19.700   4.268  19.648  1.00  0.00
ATOM    430  CB  GLU A 155      17.741   3.770  21.908  1.00  0.00
ATOM    431  CG  GLU A 155      16.474   3.791  22.787  1.00  0.00
ATOM    432  CD  GLU A 155      16.716   4.733  23.984  1.00  0.00
ATOM    433  OE1 GLU A 155      16.350   4.307  25.110  1.00  0.00
ATOM    434  OE2 GLU A 155      17.271   5.830  23.708  1.00  0.00
ATOM    435  N   LEU A 156      18.611   6.268  19.646  1.00  0.00
ATOM    436  CA  LEU A 156      19.661   6.996  18.946  1.00  0.00
ATOM    437  C   LEU A 156      20.729   7.578  19.880  1.00  0.00
ATOM    438  O   LEU A 156      21.883   7.750  19.478  1.00  0.00
ATOM    439  CB  LEU A 156      19.146   8.103  18.022  1.00  0.00
ATOM    440  CG  LEU A 156      17.632   8.060  17.773  1.00  0.00
ATOM    441  CD1 LEU A 156      17.065   9.493  17.882  1.00  0.00
ATOM    442  CD2 LEU A 156      17.345   7.522  16.356  1.00  0.00
ATOM    443  N   THR A 157      20.310   7.894  21.104  1.00  0.00
ATOM    444  CA  THR A 157      21.287   8.524  22.010  1.00  0.00
ATOM    445  C   THR A 157      21.784   7.514  23.059  1.00  0.00
ATOM    446  O   THR A 157      21.162   6.481  23.286  1.00  0.00
ATOM    447  CB  THR A 157      20.626   9.727  22.718  1.00  0.00
ATOM    448  OG1 THR A 157      21.096  10.904  22.049  1.00  0.00
ATOM    449  CG2 THR A 157      19.097   9.636  22.546  1.00  0.00
ATOM    450  N   ARG A 158      22.888   7.926  23.666  1.00  0.00
ATOM    451  CA  ARG A 158      23.531   7.139  24.718  1.00  0.00
ATOM    452  C   ARG A 158      22.664   7.127  25.995  1.00  0.00
ATOM    453  O   ARG A 158      22.296   8.173  26.522  1.00  0.00
ATOM    454  CB  ARG A 158      24.908   7.754  25.039  1.00  0.00
ATOM    455  CG  ARG A 158      25.983   7.114  24.140  1.00  0.00
ATOM    456  CD  ARG A 158      27.376   7.391  24.732  1.00  0.00
ATOM    457  NE  ARG A 158      27.912   6.180  25.366  1.00  0.00
ATOM    458  CZ  ARG A 158      27.472   5.786  26.557  1.00  0.00
ATOM    459  NH1 ARG A 158      26.589   6.524  27.222  1.00  0.00
ATOM    460  NH2 ARG A 158      27.911   4.646  27.085  1.00  0.00
ATOM    461  N   VAL A 159      22.421   5.899  26.424  1.00  0.00
ATOM    462  CA  VAL A 159      21.677   5.606  27.654  1.00  0.00
ATOM    463  C   VAL A 159      22.342   4.379  28.318  1.00  0.00
ATOM    464  O   VAL A 159      22.741   3.444  27.624  1.00  0.00
ATOM    465  CB  VAL A 159      20.210   5.289  27.311  1.00  0.00
ATOM    466  CG1 VAL A 159      19.909   5.709  25.860  1.00  0.00
ATOM    467  CG2 VAL A 159      19.926   3.789  27.501  1.00  0.00
ATOM    468  N   SER A 160      22.457   4.459  29.637  1.00  0.00
ATOM    469  CA  SER A 160      23.105   3.397  30.410  1.00  0.00
ATOM    470  C   SER A 160      22.168   2.204  30.677  1.00  0.00
ATOM    471  O   SER A 160      20.957   2.297  30.490  1.00  0.00
ATOM    472  CB  SER A 160      23.647   3.947  31.742  1.00  0.00
ATOM    473  OG  SER A 160      24.283   2.867  32.434  1.00  0.00
ATOM    474  N   SER A 161      22.813   1.134  31.113  1.00  0.00
ATOM    475  CA  SER A 161      22.196  -0.149  31.424  1.00  0.00
ATOM    476  C   SER A 161      20.890  -0.031  32.222  1.00  0.00
ATOM    477  O   SER A 161      19.848  -0.546  31.813  1.00  0.00
ATOM    478  CB  SER A 161      23.200  -1.025  32.202  1.00  0.00
ATOM    479  OG  SER A 161      23.770  -1.973  31.299  1.00  0.00
ATOM    480  N   ASN A 162      20.999   0.630  33.372  1.00  0.00
ATOM    481  CA  ASN A 162      19.809   0.782  34.233  1.00  0.00
ATOM    482  C   ASN A 162      18.772   1.623  33.456  1.00  0.00
ATOM    483  O   ASN A 162      17.625   1.231  33.270  1.00  0.00
ATOM    484  CB  ASN A 162      20.217   1.547  35.510  1.00  0.00
ATOM    485  CG  ASN A 162      19.628   2.970  35.475  1.00  0.00
ATOM    486  OD1 ASN A 162      18.467   3.200  35.803  1.00  0.00
ATOM    487  ND2 ASN A 162      20.512   3.891  35.097  1.00  0.00
ATOM    488  N   GLY A 163      19.282   2.769  33.024  1.00  0.00
ATOM    489  CA  GLY A 163      18.460   3.724  32.265  1.00  0.00
ATOM    490  C   GLY A 163      18.942   5.136  32.661  1.00  0.00
ATOM    491  O   GLY A 163      18.172   5.976  33.116  1.00  0.00
ATOM    492  N   SER A 164      20.255   5.297  32.510  1.00  0.00
ATOM    493  CA  SER A 164      20.861   6.589  32.854  1.00  0.00
ATOM    494  C   SER A 164      21.449   7.233  31.595  1.00  0.00
ATOM    495  O   SER A 164      22.641   7.201  31.315  1.00  0.00
ATOM    496  CB  SER A 164      21.799   6.473  34.056  1.00  0.00
ATOM    497  OG  SER A 164      20.999   5.963  35.135  1.00  0.00
ATOM    498  N   PRO A 165      20.488   7.782  30.848  1.00  0.00
ATOM    499  CA  PRO A 165      20.825   8.443  29.582  1.00  0.00
ATOM    500  C   PRO A 165      22.007   9.406  29.835  1.00  0.00
ATOM    501  O   PRO A 165      22.111   9.990  30.913  1.00  0.00
ATOM    502  CB  PRO A 165      19.576   9.269  29.227  1.00  0.00
ATOM    503  CG  PRO A 165      18.424   8.717  30.078  1.00  0.00
ATOM    504  CD  PRO A 165      19.038   7.727  31.080  1.00  0.00
ATOM    505  N   GLU A 166      22.845   9.504  28.814  1.00  0.00
ATOM    506  CA  GLU A 166      24.030  10.375  28.870  1.00  0.00
ATOM    507  C   GLU A 166      23.666  11.705  28.183  1.00  0.00
ATOM    508  O   GLU A 166      22.583  11.829  27.607  1.00  0.00
ATOM    509  CB  GLU A 166      25.200   9.705  28.123  1.00  0.00
ATOM    510  CG  GLU A 166      26.286  10.754  27.817  1.00  0.00
ATOM    511  CD  GLU A 166      26.687  10.678  26.332  1.00  0.00
ATOM    512  OE1 GLU A 166      27.909  10.487  26.094  1.00  0.00
ATOM    513  OE2 GLU A 166      25.752  10.819  25.499  1.00  0.00
ATOM    514  N   GLY A 167      24.581  12.672  28.267  1.00  0.00
ATOM    515  CA  GLY A 167      24.251  13.960  27.639  1.00  0.00
ATOM    516  C   GLY A 167      25.249  14.415  26.570  1.00  0.00
ATOM    517  O   GLY A 167      25.093  15.496  25.990  1.00  0.00
ATOM    518  N   SER A 168      26.293  13.616  26.354  1.00  0.00
ATOM    519  CA  SER A 168      27.323  14.047  25.397  1.00  0.00
ATOM    520  C   SER A 168      27.232  13.329  24.043  1.00  0.00
ATOM    521  O   SER A 168      28.190  13.369  23.264  1.00  0.00
ATOM    522  CB  SER A 168      28.723  13.834  26.010  1.00  0.00
ATOM    523  OG  SER A 168      29.231  15.113  26.399  1.00  0.00
ATOM    524  N   SER A 169      26.105  12.663  23.805  1.00  0.00
ATOM    525  CA  SER A 169      25.970  11.862  22.584  1.00  0.00
ATOM    526  C   SER A 169      25.182  12.572  21.466  1.00  0.00
ATOM    527  O   SER A 169      24.612  13.641  21.662  1.00  0.00
ATOM    528  CB  SER A 169      25.284  10.518  22.904  1.00  0.00
ATOM    529  OG  SER A 169      23.873  10.733  22.790  1.00  0.00
ATOM    530  N   VAL A 170      25.189  11.884  20.332  1.00  0.00
ATOM    531  CA  VAL A 170      24.487  12.304  19.112  1.00  0.00
ATOM    532  C   VAL A 170      24.208  11.049  18.253  1.00  0.00
ATOM    533  O   VAL A 170      25.141  10.330  17.891  1.00  0.00
ATOM    534  CB  VAL A 170      25.423  13.246  18.319  1.00  0.00
ATOM    535  CG1 VAL A 170      26.874  13.026  18.791  1.00  0.00
ATOM    536  CG2 VAL A 170      25.314  12.947  16.813  1.00  0.00
ATOM    537  N   GLY A 171      22.928  10.813  17.978  1.00  0.00
ATOM    538  CA  GLY A 171      22.553   9.624  17.201  1.00  0.00
ATOM    539  C   GLY A 171      21.918   9.982  15.845  1.00  0.00
ATOM    540  O   GLY A 171      20.992  10.788  15.772  1.00  0.00
ATOM    541  N   ARG A 172      22.454   9.330  14.819  1.00  0.00
ATOM    542  CA  ARG A 172      21.969   9.498  13.444  1.00  0.00
ATOM    543  C   ARG A 172      21.758   8.123  12.774  1.00  0.00
ATOM    544  O   ARG A 172      22.660   7.286  12.760  1.00  0.00
ATOM    545  CB  ARG A 172      23.001  10.301  12.626  1.00  0.00
ATOM    546  CG  ARG A 172      22.313  11.484  11.921  1.00  0.00
ATOM    547  CD  ARG A 172      23.113  11.882  10.666  1.00  0.00
ATOM    548  NE  ARG A 172      24.058  10.818  10.301  1.00  0.00
ATOM    549  CZ  ARG A 172      25.219  11.115   9.726  1.00  0.00
ATOM    550  NH1 ARG A 172      25.571  12.384   9.539  1.00  0.00
ATOM    551  NH2 ARG A 172      26.032  10.139   9.328  1.00  0.00
ATOM    552  N   ALA A 173      20.552   7.959  12.241  1.00  0.00
ATOM    553  CA  ALA A 173      20.185   6.716  11.547  1.00  0.00
ATOM    554  C   ALA A 173      19.542   7.035  10.181  1.00  0.00
ATOM    555  O   ALA A 173      18.577   7.795  10.109  1.00  0.00
ATOM    556  CB  ALA A 173      19.179   5.928  12.411  1.00  0.00
ATOM    557  N   LEU A 174      20.124   6.436   9.146  1.00  0.00
ATOM    558  CA  LEU A 174      19.640   6.634   7.775  1.00  0.00
ATOM    559  C   LEU A 174      19.499   5.289   7.034  1.00  0.00
ATOM    560  O   LEU A 174      20.253   4.350   7.284  1.00  0.00
ATOM    561  CB  LEU A 174      20.621   7.514   6.973  1.00  0.00
ATOM    562  CG  LEU A 174      21.661   8.152   7.912  1.00  0.00
ATOM    563  CD1 LEU A 174      22.395   9.286   7.170  1.00  0.00
ATOM    564  CD2 LEU A 174      20.950   8.708   9.160  1.00  0.00
ATOM    565  N   PHE A 175      18.529   5.268   6.125  1.00  0.00
ATOM    566  CA  PHE A 175      18.287   4.065   5.317  1.00  0.00
ATOM    567  C   PHE A 175      19.491   3.807   4.386  1.00  0.00
ATOM    568  O   PHE A 175      19.966   4.708   3.699  1.00  0.00
ATOM    569  CB  PHE A 175      17.036   4.237   4.441  1.00  0.00
ATOM    570  CG  PHE A 175      16.569   2.885   3.875  1.00  0.00
ATOM    571  CD1 PHE A 175      16.552   2.672   2.491  1.00  0.00
ATOM    572  CD2 PHE A 175      16.222   1.843   4.743  1.00  0.00
ATOM    573  CE1 PHE A 175      16.183   1.424   1.975  1.00  0.00
ATOM    574  CE2 PHE A 175      15.852   0.595   4.226  1.00  0.00
ATOM    575  CZ  PHE A 175      15.827   0.384   2.843  1.00  0.00
ATOM    576  N   TYR A 176      19.915   2.553   4.412  1.00  0.00
ATOM    577  CA  TYR A 176      21.028   2.098   3.562  1.00  0.00
ATOM    578  C   TYR A 176      20.705   2.399   2.083  1.00  0.00
ATOM    579  O   TYR A 176      21.591   2.746   1.305  1.00  0.00
ATOM    580  CB  TYR A 176      21.148   0.579   3.769  1.00  0.00
ATOM    581  CG  TYR A 176      22.555   0.042   3.476  1.00  0.00
ATOM    582  CD1 TYR A 176      22.780  -0.670   2.290  1.00  0.00
ATOM    583  CD2 TYR A 176      23.625   0.330   4.330  1.00  0.00
ATOM    584  CE1 TYR A 176      24.068  -1.112   1.970  1.00  0.00
ATOM    585  CE2 TYR A 176      24.915  -0.113   4.010  1.00  0.00
ATOM    586  CZ  TYR A 176      25.141  -0.813   2.818  1.00  0.00
ATOM    587  OH  TYR A 176      26.428  -1.261   2.498  1.00  0.00
ATOM    588  N   ALA A 177      19.425   2.238   1.770  1.00  0.00
ATOM    589  CA  ALA A 177      18.926   2.429   0.406  1.00  0.00
ATOM    590  C   ALA A 177      18.506   3.893   0.163  1.00  0.00
ATOM    591  O   ALA A 177      17.749   4.477   0.931  1.00  0.00
ATOM    592  CB  ALA A 177      17.714   1.507   0.160  1.00  0.00
ATOM    593  N   PRO A 178      19.037   4.406  -0.947  1.00  0.00
ATOM    594  CA  PRO A 178      18.722   5.762  -1.394  1.00  0.00
ATOM    595  C   PRO A 178      17.246   5.917  -1.815  1.00  0.00
ATOM    596  O   PRO A 178      16.474   4.961  -1.789  1.00  0.00
ATOM    597  CB  PRO A 178      19.623   6.034  -2.611  1.00  0.00
ATOM    598  CG  PRO A 178      20.351   4.724  -2.939  1.00  0.00
ATOM    599  CD  PRO A 178      19.957   3.708  -1.861  1.00  0.00
ATOM    600  N   VAL A 179      16.930   7.149  -2.203  1.00  0.00
ATOM    601  CA  VAL A 179      15.593   7.495  -2.704  1.00  0.00
ATOM    602  C   VAL A 179      15.721   8.367  -3.973  1.00  0.00
ATOM    603  O   VAL A 179      16.812   8.844  -4.289  1.00  0.00
ATOM    604  CB  VAL A 179      14.824   8.278  -1.622  1.00  0.00
ATOM    605  CG1 VAL A 179      13.501   7.570  -1.279  1.00  0.00
ATOM    606  CG2 VAL A 179      15.690   8.436  -0.359  1.00  0.00
ATOM    607  N   ASP A 208      18.340  17.032  24.002  1.00  0.00
ATOM    608  CA  ASP A 208      18.241  18.361  23.389  1.00  0.00
ATOM    609  C   ASP A 208      17.195  18.459  22.270  1.00  0.00
ATOM    610  O   ASP A 208      16.927  19.557  21.772  1.00  0.00
ATOM    611  CB  ASP A 208      19.630  18.656  22.773  1.00  0.00
ATOM    612  CG  ASP A 208      20.229  19.965  23.304  1.00  0.00
ATOM    613  OD1 ASP A 208      20.947  19.877  24.336  1.00  0.00
ATOM    614  OD2 ASP A 208      19.958  21.005  22.643  1.00  0.00
ATOM    615  N   GLY A 209      16.669  17.307  21.863  1.00  0.00
ATOM    616  CA  GLY A 209      15.682  17.329  20.771  1.00  0.00
ATOM    617  C   GLY A 209      15.834  16.102  19.850  1.00  0.00
ATOM    618  O   GLY A 209      16.703  15.259  20.063  1.00  0.00
ATOM    619  N   ILE A 210      14.940  16.059  18.872  1.00  0.00
ATOM    620  CA  ILE A 210      14.894  14.990  17.865  1.00  0.00
ATOM    621  C   ILE A 210      14.403  15.597  16.536  1.00  0.00
ATOM    622  O   ILE A 210      13.849  16.702  16.543  1.00  0.00
ATOM    623  CB  ILE A 210      14.020  13.830  18.367  1.00  0.00
ATOM    624  CG1 ILE A 210      14.478  13.423  19.784  1.00  0.00
ATOM    625  CG2 ILE A 210      14.147  12.614  17.429  1.00  0.00
ATOM    626  CD1 ILE A 210      13.521  12.376  20.380  1.00  0.00
ATOM    627  N   ALA A 211      14.687  14.919  15.426  1.00  0.00
ATOM    628  CA  ALA A 211      14.325  15.462  14.107  1.00  0.00
ATOM    629  C   ALA A 211      14.067  14.356  13.059  1.00  0.00
ATOM    630  O   ALA A 211      13.681  13.241  13.405  1.00  0.00
ATOM    631  CB  ALA A 211      15.473  16.367  13.610  1.00  0.00
ATOM    632  N   PHE A 212      14.274  14.754  11.817  1.00  0.00
ATOM    633  CA  PHE A 212      14.163  13.954  10.602  1.00  0.00
ATOM    634  C   PHE A 212      14.783  14.768   9.447  1.00  0.00
ATOM    635  O   PHE A 212      14.603  15.983   9.365  1.00  0.00
ATOM    636  CB  PHE A 212      12.721  13.612  10.203  1.00  0.00
ATOM    637  CG  PHE A 212      12.648  13.115   8.745  1.00  0.00
ATOM    638  CD1 PHE A 212      13.482  12.084   8.297  1.00  0.00
ATOM    639  CD2 PHE A 212      11.784  13.745   7.840  1.00  0.00
ATOM    640  CE1 PHE A 212      13.448  11.681   6.955  1.00  0.00
ATOM    641  CE2 PHE A 212      11.749  13.345   6.499  1.00  0.00
ATOM    642  CZ  PHE A 212      12.579  12.308   6.054  1.00  0.00
ATOM    643  N   PHE A 213      15.515  14.057   8.588  1.00  0.00
ATOM    644  CA  PHE A 213      16.148  14.818   7.496  1.00  0.00
ATOM    645  C   PHE A 213      16.594  13.900   6.339  1.00  0.00
ATOM    646  O   PHE A 213      16.723  12.691   6.475  1.00  0.00
ATOM    647  CB  PHE A 213      17.431  15.477   8.072  1.00  0.00
ATOM    648  CG  PHE A 213      18.280  14.330   8.663  1.00  0.00
ATOM    649  CD1 PHE A 213      18.693  14.376   9.998  1.00  0.00
ATOM    650  CD2 PHE A 213      18.684  13.276   7.834  1.00  0.00
ATOM    651  CE1 PHE A 213      19.512  13.361  10.508  1.00  0.00
ATOM    652  CE2 PHE A 213      19.503  12.261   8.345  1.00  0.00
ATOM    653  CZ  PHE A 213      19.912  12.303   9.683  1.00  0.00
ATOM    654  N   ILE A 214      16.868  14.624   5.267  1.00  0.00
ATOM    655  CA  ILE A 214      17.463  14.078   4.043  1.00  0.00
ATOM    656  C   ILE A 214      18.883  14.689   3.996  1.00  0.00
ATOM    657  O   ILE A 214      19.195  15.583   4.784  1.00  0.00
ATOM    658  CB  ILE A 214      16.644  14.565   2.829  1.00  0.00
ATOM    659  CG1 ILE A 214      15.602  15.602   3.298  1.00  0.00
ATOM    660  CG2 ILE A 214      15.921  13.369   2.181  1.00  0.00
ATOM    661  CD1 ILE A 214      14.221  14.931   3.425  1.00  0.00
ATOM    662  N   SER A 215      19.694  14.162   3.088  1.00  0.00
ATOM    663  CA  SER A 215      21.068  14.691   3.006  1.00  0.00
ATOM    664  C   SER A 215      21.824  13.930   1.900  1.00  0.00
ATOM    665  O   SER A 215      21.263  13.077   1.218  1.00  0.00
ATOM    666  CB  SER A 215      21.778  14.487   4.359  1.00  0.00
ATOM    667  OG  SER A 215      21.859  13.082   4.610  1.00  0.00
ATOM    668  N   ASN A 216      23.095  14.296   1.800  1.00  0.00
ATOM    669  CA  ASN A 216      23.976  13.649   0.816  1.00  0.00
ATOM    670  C   ASN A 216      23.966  12.126   1.053  1.00  0.00
ATOM    671  O   ASN A 216      23.295  11.628   1.954  1.00  0.00
ATOM    672  CB  ASN A 216      25.406  14.197   1.021  1.00  0.00
ATOM    673  CG  ASN A 216      25.361  15.349   2.043  1.00  0.00
ATOM    674  OD1 ASN A 216      24.493  15.397   2.913  1.00  0.00
ATOM    675  ND2 ASN A 216      26.350  16.227   1.906  1.00  0.00
ATOM    676  N   ILE A 217      24.746  11.454   0.213  1.00  0.00
ATOM    677  CA  ILE A 217      24.881   9.992   0.353  1.00  0.00
ATOM    678  C   ILE A 217      26.135   9.738   1.218  1.00  0.00
ATOM    679  O   ILE A 217      26.145   8.865   2.080  1.00  0.00
ATOM    680  CB  ILE A 217      25.032   9.355  -1.039  1.00  0.00
ATOM    681  CG1 ILE A 217      23.830   9.748  -1.921  1.00  0.00
ATOM    682  CG2 ILE A 217      25.118   7.822  -0.922  1.00  0.00
ATOM    683  CD1 ILE A 217      23.946   9.078  -3.302  1.00  0.00
ATOM    684  N   ASP A 218      27.132  10.574   0.946  1.00  0.00
ATOM    685  CA  ASP A 218      28.386  10.533   1.711  1.00  0.00
ATOM    686  C   ASP A 218      28.255  11.467   2.934  1.00  0.00
ATOM    687  O   ASP A 218      29.227  12.080   3.369  1.00  0.00
ATOM    688  CB  ASP A 218      29.567  10.997   0.841  1.00  0.00
ATOM    689  CG  ASP A 218      29.085  11.425  -0.555  1.00  0.00
ATOM    690  OD1 ASP A 218      29.563  10.778  -1.526  1.00  0.00
ATOM    691  OD2 ASP A 218      28.267  12.383  -0.597  1.00  0.00
ATOM    692  N   SER A 219      27.022  11.523   3.422  1.00  0.00
ATOM    693  CA  SER A 219      26.705  12.349   4.592  1.00  0.00
ATOM    694  C   SER A 219      27.376  11.770   5.852  1.00  0.00
ATOM    695  O   SER A 219      27.372  10.562   6.075  1.00  0.00
ATOM    696  CB  SER A 219      25.179  12.413   4.791  1.00  0.00
ATOM    697  OG  SER A 219      24.892  13.507   5.667  1.00  0.00
ATOM    698  N   SER A 220      27.927  12.696   6.628  1.00  0.00
ATOM    699  CA  SER A 220      28.604  12.334   7.880  1.00  0.00
ATOM    700  C   SER A 220      28.164  13.304   8.996  1.00  0.00
ATOM    701  O   SER A 220      27.766  14.435   8.727  1.00  0.00
ATOM    702  CB  SER A 220      30.131  12.438   7.693  1.00  0.00
ATOM    703  OG  SER A 220      30.670  11.114   7.692  1.00  0.00
ATOM    704  N   ILE A 221      28.266  12.788  10.215  1.00  0.00
ATOM    705  CA  ILE A 221      27.862  13.555  11.396  1.00  0.00
ATOM    706  C   ILE A 221      28.688  14.849  11.524  1.00  0.00
ATOM    707  O   ILE A 221      29.884  14.879  11.247  1.00  0.00
ATOM    708  CB  ILE A 221      28.075  12.719  12.677  1.00  0.00
ATOM    709  CG1 ILE A 221      26.718  12.447  13.352  1.00  0.00
ATOM    710  CG2 ILE A 221      28.987  13.505  13.642  1.00  0.00
ATOM    711  CD1 ILE A 221      25.686  12.015  12.293  1.00  0.00
ATOM    712  N   PRO A 222      27.983  15.874  12.000  1.00  0.00
ATOM    713  CA  PRO A 222      28.663  17.149  12.282  1.00  0.00
ATOM    714  C   PRO A 222      29.699  16.865  13.392  1.00  0.00
ATOM    715  O   PRO A 222      29.607  15.839  14.069  1.00  0.00
ATOM    716  CB  PRO A 222      27.575  18.102  12.794  1.00  0.00
ATOM    717  CG  PRO A 222      26.236  17.357  12.715  1.00  0.00
ATOM    718  CD  PRO A 222      26.537  15.931  12.238  1.00  0.00
ATOM    719  N   SER A 223      30.673  17.761  13.505  1.00  0.00
ATOM    720  CA  SER A 223      31.765  17.530  14.465  1.00  0.00
ATOM    721  C   SER A 223      31.364  18.032  15.865  1.00  0.00
ATOM    722  O   SER A 223      31.517  17.328  16.862  1.00  0.00
ATOM    723  CB  SER A 223      33.035  18.273  14.005  1.00  0.00
ATOM    724  OG  SER A 223      33.500  17.655  12.803  1.00  0.00
ATOM    725  N   GLY A 224      30.867  19.263  15.859  1.00  0.00
ATOM    726  CA  GLY A 224      30.428  19.900  17.109  1.00  0.00
ATOM    727  C   GLY A 224      28.908  20.153  17.027  1.00  0.00
ATOM    728  O   GLY A 224      28.406  21.157  17.521  1.00  0.00
ATOM    729  N   SER A 225      28.260  19.189  16.383  1.00  0.00
ATOM    730  CA  SER A 225      26.809  19.266  16.167  1.00  0.00
ATOM    731  C   SER A 225      26.089  18.621  17.368  1.00  0.00
ATOM    732  O   SER A 225      25.138  17.862  17.208  1.00  0.00
ATOM    733  CB  SER A 225      26.439  18.524  14.869  1.00  0.00
ATOM    734  OG  SER A 225      27.224  17.330  14.806  1.00  0.00
ATOM    735  N   THR A 226      26.619  18.966  18.537  1.00  0.00
ATOM    736  CA  THR A 226      26.078  18.424  19.791  1.00  0.00
ATOM    737  C   THR A 226      25.144  19.465  20.442  1.00  0.00
ATOM    738  O   THR A 226      25.466  20.651  20.494  1.00  0.00
ATOM    739  CB  THR A 226      27.243  18.101  20.749  1.00  0.00
ATOM    740  OG1 THR A 226      28.447  18.093  19.974  1.00  0.00
ATOM    741  CG2 THR A 226      27.063  16.691  21.344  1.00  0.00
ATOM    742  N   GLY A 227      24.022  18.948  20.926  1.00  0.00
ATOM    743  CA  GLY A 227      23.028  19.777  21.615  1.00  0.00
ATOM    744  C   GLY A 227      22.040  20.417  20.625  1.00  0.00
ATOM    745  O   GLY A 227      21.221  19.737  20.009  1.00  0.00
ATOM    746  N   ARG A 228      22.171  21.735  20.520  1.00  0.00
ATOM    747  CA  ARG A 228      21.282  22.507  19.633  1.00  0.00
ATOM    748  C   ARG A 228      21.612  22.144  18.171  1.00  0.00
ATOM    749  O   ARG A 228      20.884  21.410  17.510  1.00  0.00
ATOM    750  CB  ARG A 228      21.585  24.009  19.841  1.00  0.00
ATOM    751  CG  ARG A 228      23.108  24.184  20.010  1.00  0.00
ATOM    752  CD  ARG A 228      23.416  25.618  20.478  1.00  0.00
ATOM    753  NE  ARG A 228      23.496  25.658  21.947  1.00  0.00
ATOM    754  CZ  ARG A 228      23.470  26.834  22.568  1.00  0.00
ATOM    755  NH1 ARG A 228      23.444  27.956  21.853  1.00  0.00
ATOM    756  NH2 ARG A 228      23.463  26.888  23.896  1.00  0.00
ATOM    757  N   LEU A 229      22.754  22.681  17.746  1.00  0.00
ATOM    758  CA  LEU A 229      23.236  22.352  16.393  1.00  0.00
ATOM    759  C   LEU A 229      22.364  21.230  15.807  1.00  0.00
ATOM    760  O   LEU A 229      21.786  21.380  14.729  1.00  0.00
ATOM    761  CB  LEU A 229      24.724  21.971  16.453  1.00  0.00
ATOM    762  CG  LEU A 229      25.550  23.202  16.875  1.00  0.00
ATOM    763  CD1 LEU A 229      25.471  23.411  18.397  1.00  0.00
ATOM    764  CD2 LEU A 229      27.016  23.038  16.435  1.00  0.00
ATOM    765  N   LEU A 230      22.232  20.157  16.584  1.00  0.00
ATOM    766  CA  LEU A 230      21.302  19.090  16.219  1.00  0.00
ATOM    767  C   LEU A 230      21.946  17.826  15.643  1.00  0.00
ATOM    768  O   LEU A 230      21.254  16.820  15.442  1.00  0.00
ATOM    769  CB  LEU A 230      20.210  19.614  15.268  1.00  0.00
ATOM    770  CG  LEU A 230      18.830  19.472  15.941  1.00  0.00
ATOM    771  CD1 LEU A 230      18.212  18.105  15.593  1.00  0.00
ATOM    772  CD2 LEU A 230      18.985  19.607  17.468  1.00  0.00
ATOM    773  N   GLY A 231      23.242  17.894  15.351  1.00  0.00
ATOM    774  CA  GLY A 231      23.919  16.723  14.773  1.00  0.00
ATOM    775  C   GLY A 231      23.578  16.543  13.283  1.00  0.00
ATOM    776  O   GLY A 231      23.706  15.448  12.734  1.00  0.00
ATOM    777  N   LEU A 232      23.158  17.649  12.683  1.00  0.00
ATOM    778  CA  LEU A 232      22.821  17.658  11.250  1.00  0.00
ATOM    779  C   LEU A 232      23.436  18.938  10.639  1.00  0.00
ATOM    780  O   LEU A 232      23.875  18.950   9.494  1.00  0.00
ATOM    781  CB  LEU A 232      21.292  17.673  11.068  1.00  0.00
ATOM    782  CG  LEU A 232      20.628  16.920  12.236  1.00  0.00
ATOM    783  CD1 LEU A 232      19.457  17.743  12.801  1.00  0.00
ATOM    784  CD2 LEU A 232      20.133  15.541  11.764  1.00  0.00
ATOM    785  N   PHE A 233      23.455  19.953  11.497  1.00  0.00
ATOM    786  CA  PHE A 233      24.062  21.239  11.158  1.00  0.00
ATOM    787  C   PHE A 233      25.537  21.287  11.603  1.00  0.00
ATOM    788  O   PHE A 233      25.882  21.070  12.754  1.00  0.00
ATOM    789  CB  PHE A 233      23.243  22.422  11.692  1.00  0.00
ATOM    790  CG  PHE A 233      21.799  22.261  11.172  1.00  0.00
ATOM    791  CD1 PHE A 233      21.579  22.095   9.799  1.00  0.00
ATOM    792  CD2 PHE A 233      20.717  22.342  12.055  1.00  0.00
ATOM    793  CE1 PHE A 233      20.271  22.006   9.307  1.00  0.00
ATOM    794  CE2 PHE A 233      19.409  22.252  11.561  1.00  0.00
ATOM    795  CZ  PHE A 233      19.188  22.079  10.190  1.00  0.00
ATOM    796  N   PRO A 234      26.326  21.534  10.556  1.00  0.00
ATOM    797  CA  PRO A 234      27.776  21.513  10.605  1.00  0.00
ATOM    798  C   PRO A 234      28.455  22.536  11.523  1.00  0.00
ATOM    799  O   PRO A 234      29.671  22.743  11.409  1.00  0.00
ATOM    800  CB  PRO A 234      28.261  21.754   9.162  1.00  0.00
ATOM    801  CG  PRO A 234      27.030  22.137   8.331  1.00  0.00
ATOM    802  CD  PRO A 234      25.813  22.010   9.252  1.00  0.00
ATOM    803  N   ASP A 235      27.689  23.163  12.410  1.00  0.00
ATOM    804  CA  ASP A 235      28.296  24.154  13.317  1.00  0.00
ATOM    805  C   ASP A 235      27.652  25.540  13.087  1.00  0.00
ATOM    806  O   ASP A 235      26.674  25.886  13.745  1.00  0.00
ATOM    807  CB  ASP A 235      29.812  24.256  13.061  1.00  0.00
ATOM    808  CG  ASP A 235      30.134  25.481  12.186  1.00  0.00
ATOM    809  OD1 ASP A 235      29.932  25.349  10.949  1.00  0.00
ATOM    810  OD2 ASP A 235      30.579  26.498  12.786  1.00  0.00
ATOM    811  N   ALA A 236      28.258  26.244  12.148  1.00  0.00
ATOM    812  CA  ALA A 236      27.884  27.593  11.731  1.00  0.00
ATOM    813  C   ALA A 236      26.383  27.717  11.413  1.00  0.00
ATOM    814  O   ALA A 236      25.936  27.367  10.322  1.00  0.00
ATOM    815  CB  ALA A 236      28.714  27.990  10.492  1.00  0.00
ATOM    816  N   ASN A 237      25.665  28.193  12.424  1.00  0.00
ATOM    817  CA  ASN A 237      24.216  28.406  12.308  1.00  0.00
ATOM    818  C   ASN A 237      23.916  29.121  10.970  1.00  0.00
ATOM    819  O   ASN A 237      23.000  30.150  11.000  1.00  0.00
ATOM    820  CB  ASN A 237      23.731  29.315  13.456  1.00  0.00
ATOM    821  CG  ASN A 237      23.954  28.659  14.828  1.00  0.00
ATOM    822  OD1 ASN A 237      23.315  29.030  15.815  1.00  0.00
ATOM    823  ND2 ASN A 237      24.895  27.721  14.851  1.00  0.00
ATOM    824  OXT ASN A 237      24.450  28.850   9.900  1.00  0.00
TER     825      ASN A 237 
REMARK  Target:     2pel_4_199_217
ATOM    826  N   PRO A 199      19.183  17.629  -4.159  1.00  1.00
ATOM    827  CA  PRO A 199      19.638  16.923  -5.374  1.00  1.00
ATOM    828  C   PRO A 199      18.629  15.818  -5.662  1.00  1.00
ATOM    829  O   PRO A 199      17.758  15.533  -4.820  1.00  1.00
ATOM    830  CB  PRO A 199      21.049  16.475  -5.014  1.00  1.00
ATOM    831  CG  PRO A 199      21.101  16.393  -3.496  1.00  1.00
ATOM    832  CD  PRO A 199      20.057  17.383  -3.000  1.00  1.00
ATOM    833  N   GLU A 200      18.765  15.208  -6.828  1.00  1.00
ATOM    834  CA  GLU A 200      17.889  14.130  -7.272  1.00  2.00
ATOM    835  C   GLU A 200      17.967  12.901  -6.369  1.00  2.00
ATOM    836  O   GLU A 200      16.945  12.217  -6.216  1.00  2.00
ATOM    837  CB  GLU A 200      18.218  13.599  -8.683  1.00  2.00
ATOM    838  CG  GLU A 200      18.194  14.663  -9.783  1.00  2.00
ATOM    839  CD  GLU A 200      18.701  14.207 -11.131  1.00  3.00
ATOM    840  OE1 GLU A 200      18.316  13.187 -11.690  1.00  3.00
ATOM    841  OE2 GLU A 200      19.562  14.981 -11.602  1.00  3.00
ATOM    842  N   ARG A 201      19.162  12.664  -5.876  1.00  1.00
ATOM    843  CA  ARG A 201      19.394  11.499  -5.009  1.00  1.00
ATOM    844  C   ARG A 201      19.584  11.994  -3.583  1.00  1.00
ATOM    845  O   ARG A 201      20.422  12.871  -3.418  1.00  1.00
ATOM    846  CB  ARG A 201      20.579  10.668  -5.489  1.00  1.00
ATOM    847  CG  ARG A 201      20.219   9.797  -6.686  1.00  2.00
ATOM    848  CD  ARG A 201      21.360   9.275  -7.456  1.00  2.00
ATOM    849  NE  ARG A 201      22.219   8.356  -6.715  1.00  3.00
ATOM    850  CZ  ARG A 201      22.682   7.227  -7.292  1.00  3.00
ATOM    851  NH1 ARG A 201      22.306   6.896  -8.546  1.00  3.00
ATOM    852  NH2 ARG A 201      23.555   6.473  -6.603  1.00  3.00
ATOM    853  N   VAL A 202      18.804  11.424  -2.669  1.00  1.00
ATOM    854  CA  VAL A 202      18.863  11.811  -1.252  1.00  1.00
ATOM    855  C   VAL A 202      18.795  10.575  -0.352  1.00  1.00
ATOM    856  O   VAL A 202      18.569   9.460  -0.802  1.00  0.00
ATOM    857  CB  VAL A 202      17.733  12.779  -0.827  1.00  1.00
ATOM    858  CG1 VAL A 202      17.795  14.171  -1.455  1.00  1.00
ATOM    859  CG2 VAL A 202      16.360  12.159  -1.041  1.00  1.00
ATOM    860  N   LYS A 203      18.991  10.911   0.925  1.00  1.00
ATOM    861  CA  LYS A 203      18.907   9.868   1.976  1.00  1.00
ATOM    862  C   LYS A 203      17.931  10.369   3.045  1.00  1.00
ATOM    863  O   LYS A 203      17.866  11.584   3.292  1.00  1.00
ATOM    864  CB  LYS A 203      20.219   9.447   2.575  1.00  1.00
ATOM    865  CG  LYS A 203      20.791   8.263   1.737  1.00  1.00
ATOM    866  CD  LYS A 203      22.111   7.858   2.367  1.00  2.00
ATOM    867  CE  LYS A 203      23.074   7.177   1.411  1.00  2.00
ATOM    868  NZ  LYS A 203      24.206   6.683   2.269  1.00  2.00
ATOM    869  N   PHE A 204      17.206   9.430   3.629  1.00  1.00
ATOM    870  CA  PHE A 204      16.224   9.747   4.673  1.00  1.00
ATOM    871  C   PHE A 204      16.672   9.205   6.031  1.00  1.00
ATOM    872  O   PHE A 204      17.199   8.086   6.021  1.00  0.00
ATOM    873  CB  PHE A 204      14.881   9.100   4.306  1.00  0.00
ATOM    874  CG  PHE A 204      14.146   9.745   3.166  1.00  0.00
ATOM    875  CD1 PHE A 204      14.414   9.391   1.835  1.00  0.00
ATOM    876  CD2 PHE A 204      13.182  10.721   3.444  1.00  0.00
ATOM    877  CE1 PHE A 204      13.708  10.007   0.798  1.00  0.00
ATOM    878  CE2 PHE A 204      12.459  11.334   2.402  1.00  0.00
ATOM    879  CZ  PHE A 204      12.729  10.972   1.060  1.00  0.00
ATOM    880  N   GLY A 205      16.435   9.958   7.101  1.00  1.00
ATOM    881  CA  GLY A 205      16.824   9.366   8.428  1.00  1.00
ATOM    882  C   GLY A 205      16.356  10.278   9.564  1.00  1.00
ATOM    883  O   GLY A 205      15.605  11.245   9.352  1.00  1.00
ATOM    884  N   PHE A 206      16.835   9.933  10.741  1.00  1.00
ATOM    885  CA  PHE A 206      16.616  10.626  12.016  1.00  1.00
ATOM    886  C   PHE A 206      17.978  11.015  12.629  1.00  1.00
ATOM    887  O   PHE A 206      19.004  10.332  12.492  1.00  1.00
ATOM    888  CB  PHE A 206      15.868   9.734  13.011  1.00  1.00
ATOM    889  CG  PHE A 206      14.577   9.199  12.458  1.00  1.00
ATOM    890  CD1 PHE A 206      14.581   7.972  11.765  1.00  1.00
ATOM    891  CD2 PHE A 206      13.395   9.897  12.633  1.00  1.00
ATOM    892  CE1 PHE A 206      13.409   7.486  11.230  1.00  1.00
ATOM    893  CE2 PHE A 206      12.198   9.391  12.095  1.00  1.00
ATOM    894  CZ  PHE A 206      12.206   8.190  11.384  1.00  1.00
ATOM    895  N   SER A 207      18.004  12.120  13.352  1.00  1.00
ATOM    896  CA  SER A 207      19.179  12.644  14.053  1.00  1.00
ATOM    897  C   SER A 207      18.720  13.193  15.407  1.00  1.00
ATOM    898  O   SER A 207      17.637  13.779  15.425  1.00  1.00
ATOM    899  CB  SER A 207      19.922  13.692  13.235  1.00  1.00
ATOM    900  OG  SER A 207      20.984  14.213  14.024  1.00  1.00
ATOM    901  N   ALA A 208      19.484  12.997  16.457  1.00  1.00
ATOM    902  CA  ALA A 208      19.198  13.508  17.819  1.00  1.00
ATOM    903  C   ALA A 208      20.531  14.031  18.414  1.00  2.00
ATOM    904  O   ALA A 208      21.610  13.567  17.981  1.00  1.00
ATOM    905  CB  ALA A 208      18.564  12.502  18.732  1.00  1.00
ATOM    906  N   SER A 209      20.451  15.007  19.330  1.00  2.00
ATOM    907  CA  SER A 209      21.684  15.559  19.928  1.00  1.00
ATOM    908  C   SER A 209      21.406  15.980  21.368  1.00  1.00
ATOM    909  O   SER A 209      20.250  16.037  21.776  1.00  1.00
ATOM    910  CB  SER A 209      22.207  16.723  19.095  1.00  1.00
ATOM    911  OG  SER A 209      21.223  17.751  19.102  1.00  1.00
ATOM    912  N   GLY A 210      22.466  16.219  22.096  1.00  1.00
ATOM    913  CA  GLY A 210      22.504  16.662  23.509  1.00  1.00
ATOM    914  C   GLY A 210      23.735  17.564  23.701  1.00  1.00
ATOM    915  O   GLY A 210      24.487  17.815  22.736  1.00  1.00
ATOM    916  N   SER A 211      23.922  18.085  24.899  1.00  1.00
ATOM    917  CA  SER A 211      25.072  18.960  25.210  1.00  1.00
ATOM    918  C   SER A 211      25.624  18.475  26.554  1.00  1.00
ATOM    919  O   SER A 211      25.357  17.330  26.963  1.00  2.00
ATOM    920  CB  SER A 211      24.674  20.419  25.200  1.00  1.00
ATOM    921  OG  SER A 211      23.638  20.758  26.113  1.00  1.00
ATOM    922  N   LEU A 212      26.393  19.311  27.234  1.00  1.00
ATOM    923  CA  LEU A 212      26.886  18.918  28.607  1.00  2.00
ATOM    924  C   LEU A 212      25.768  18.890  29.543  1.00  2.00
ATOM    925  O   LEU A 212      25.716  17.923  30.290  1.00  2.00
ATOM    926  CB  LEU A 212      28.068  19.845  29.068  1.00  1.00
ATOM    927  CG  LEU A 212      28.950  19.609  30.288  1.00  1.00
ATOM    928  CD1 LEU A 212      30.012  20.692  30.463  1.00  1.00
ATOM    929  CD2 LEU A 212      28.141  19.607  31.584  1.00  1.00
ATOM    930  N   GLY A 213      24.865  19.850  29.638  1.00  2.00
ATOM    931  CA  GLY A 213      23.862  19.818  30.720  1.00  2.00
ATOM    932  C   GLY A 213      22.632  19.206  30.241  1.00  2.00
ATOM    933  O   GLY A 213      21.777  18.735  31.017  1.00  2.00
ATOM    934  N   GLY A 214      22.419  19.290  28.932  1.00  1.00
ATOM    935  CA  GLY A 214      21.165  18.800  28.311  1.00  1.00
ATOM    936  C   GLY A 214      21.310  17.393  27.730  1.00  1.00
ATOM    937  O   GLY A 214      22.014  17.186  26.717  1.00  1.00
ATOM    938  N   ARG A 215      20.663  16.403  28.338  1.00  1.00
ATOM    939  CA  ARG A 215      20.700  14.994  27.906  1.00  1.00
ATOM    940  C   ARG A 215      19.410  14.278  28.283  1.00  1.00
ATOM    941  O   ARG A 215      18.839  14.580  29.358  1.00  1.00
ATOM    942  CB  ARG A 215      21.899  14.209  28.472  1.00  1.00
ATOM    943  CG  ARG A 215      23.227  14.943  28.437  1.00  1.00
ATOM    944  CD  ARG A 215      24.374  14.056  28.818  1.00  1.00
ATOM    945  NE  ARG A 215      25.500  14.892  29.174  1.00  1.00
ATOM    946  CZ  ARG A 215      26.627  14.525  29.802  1.00  1.00
ATOM    947  NH1 ARG A 215      26.900  13.281  30.164  1.00  1.00
ATOM    948  NH2 ARG A 215      27.491  15.505  30.110  1.00  1.00
ATOM    949  N   GLN A 216      18.978  13.369  27.411  1.00  1.00
ATOM    950  CA  GLN A 216      17.739  12.571  27.626  1.00  1.00
ATOM    951  C   GLN A 216      17.770  11.346  26.706  1.00  1.00
ATOM    952  O   GLN A 216      18.602  11.382  25.778  1.00  1.00
ATOM    953  CB  GLN A 216      16.424  13.310  27.400  1.00  1.00
ATOM    954  CG  GLN A 216      16.151  13.635  25.934  1.00  1.00
ATOM    955  CD  GLN A 216      15.034  14.623  25.690  1.00  1.00
ATOM    956  OE1 GLN A 216      15.014  15.389  24.707  1.00  1.00
ATOM    957  NE2 GLN A 216      14.069  14.630  26.598  1.00  1.00
ATOM    958  N   ILE A 217      16.921  10.364  26.949  1.00  1.00
ATOM    959  CA  ILE A 217      16.877   9.165  26.078  1.00  1.00
ATOM    960  C   ILE A 217      16.110   9.506  24.793  1.00  1.00
ATOM    961  O   ILE A 217      15.100  10.219  24.868  1.00  1.00
ATOM    962  CB  ILE A 217      16.272   7.938  26.823  1.00  1.00
ATOM    963  CG1 ILE A 217      17.221   7.546  27.985  1.00  2.00
ATOM    964  CG2 ILE A 217      16.049   6.748  25.865  1.00  2.00
ATOM    965  CD1 ILE A 217      16.550   6.806  29.176  1.00  2.00
TER     966      ILE A 217 
CONECT    7  827
CONECT   14  834
CONECT   23  843
CONECT   37  854
CONECT   44  861
CONECT   55  870
CONECT   62  881
CONECT   66  885
CONECT   74  896
CONECT   80  902
CONECT   85  907
CONECT   91  913
CONECT   98  917
CONECT  102  923
CONECT  110  935
CONECT  122  939
CONECT  131  950
CONECT  140  959
