# Supplementary material for: Detection of circular permutations by Protein Language Models
Source: Comput Struct Biotechnol J. 2024 Dec 30;27:214–20. doi: 10.1016/j.csbj.2024.12.029 (PMC11757225; doi:10.1016/j.csbj.2024.12.029)
Supplement: Supplementary file 1 — Supplementary material [file mmc1.zip › Original_results/2PEL_3CNA/ICARUS/2pel_and_3cna/2pel_on_3cna/intermediate/alignments_level_3_6_PUs/ali_2pel_4_199_217-on-Qs5QP7urOY/aggregate.kauc]

#  No. queries: 1
#  Average AUC: 1.00000
#  Total   AUC: 1.00000
#  AUC     QUERY
 1.000000  Qs5QP7urOY
