# Supplementary material for: Detection of circular permutations by Protein Language Models
Source: Comput Struct Biotechnol J. 2024 Dec 30;27:214–20. doi: 10.1016/j.csbj.2024.12.029 (PMC11757225; doi:10.1016/j.csbj.2024.12.029)
Supplement: Supplementary file 1 — Supplementary material [file mmc1.zip › Original_results/2PEL_3CNA/ICARUS/2pel_and_3cna/2pel_on_3cna/intermediate/alignments_level_3_6_PUs/ali_2pel_4_199_217-on-Qs5QP7urOY/Qs5QP7urOY_query.pdb]

REMARK  File written by Kpax 5.0.5 on Wed Jun 12 18:31:22 2024.
ATOM      1  N   ALA A   1      29.489  21.099   0.203  1.00  0.00
ATOM      2  CA  ALA A   1      29.759  20.207   1.338  1.00  0.00
ATOM      3  C   ALA A   1      28.522  19.333   1.635  1.00  0.00
ATOM      4  O   ALA A   1      27.777  18.960   0.734  1.00  0.00
ATOM      5  CB  ALA A   1      30.095  21.040   2.592  1.00  0.00
ATOM      6  N   PRO A  86      19.191  17.377  -3.924  1.00  0.00
ATOM      7  CA  PRO A  86      19.507  16.640  -5.145  1.00  0.00
ATOM      8  C   PRO A  86      18.370  15.718  -5.619  1.00  0.00
ATOM      9  O   PRO A  86      17.474  15.365  -4.855  1.00  0.00
ATOM     10  CB  PRO A  86      20.747  15.791  -4.820  1.00  0.00
ATOM     11  CG  PRO A  86      21.012  15.925  -3.315  1.00  0.00
ATOM     12  CD  PRO A  86      19.972  16.908  -2.764  1.00  0.00
ATOM     13  N   GLU A  87      18.472  15.342  -6.893  1.00  0.00
ATOM     14  CA  GLU A  87      17.489  14.412  -7.478  1.00  0.00
ATOM     15  C   GLU A  87      17.440  13.143  -6.594  1.00  0.00
ATOM     16  O   GLU A  87      16.373  12.680  -6.205  1.00  0.00
ATOM     17  CB  GLU A  87      17.936  14.011  -8.900  1.00  0.00
ATOM     18  CG  GLU A  87      16.836  13.186  -9.593  1.00  0.00
ATOM     19  CD  GLU A  87      17.374  12.523 -10.874  1.00  0.00
ATOM     20  OE1 GLU A  87      18.483  12.949 -11.293  1.00  0.00
ATOM     21  OE2 GLU A  87      16.655  11.617 -11.376  1.00  0.00
ATOM     22  N   TRP A  88      18.647  12.670  -6.323  1.00  0.00
ATOM     23  CA  TRP A  88      18.854  11.461  -5.513  1.00  0.00
ATOM     24  C   TRP A  88      19.362  11.886  -4.115  1.00  0.00
ATOM     25  O   TRP A  88      20.335  12.632  -4.013  1.00  0.00
ATOM     26  CB  TRP A  88      19.958  10.623  -6.189  1.00  0.00
ATOM     27  CG  TRP A  88      19.417   9.623  -7.164  1.00  0.00
ATOM     28  CD1 TRP A  88      19.504   9.672  -8.501  1.00  0.00
ATOM     29  CD2 TRP A  88      18.739   8.409  -6.827  1.00  0.00
ATOM     30  NE1 TRP A  88      18.877   8.569  -9.046  1.00  0.00
ATOM     31  CE2 TRP A  88      18.441   7.800  -8.053  1.00  0.00
ATOM     32  CE3 TRP A  88      18.366   7.785  -5.631  1.00  0.00
ATOM     33  CZ2 TRP A  88      17.764   6.577  -8.084  1.00  0.00
ATOM     34  CZ3 TRP A  88      17.697   6.556  -5.661  1.00  0.00
ATOM     35  CH2 TRP A  88      17.409   5.943  -6.886  1.00  0.00
ATOM     36  N   VAL A  89      18.676  11.379  -3.096  1.00  0.00
ATOM     37  CA  VAL A  89      19.065  11.697  -1.714  1.00  0.00
ATOM     38  C   VAL A  89      18.905  10.466  -0.798  1.00  0.00
ATOM     39  O   VAL A  89      18.542   9.384  -1.254  1.00  0.00
ATOM     40  CB  VAL A  89      18.182  12.840  -1.176  1.00  0.00
ATOM     41  CG1 VAL A  89      18.392  12.993   0.343  1.00  0.00
ATOM     42  CG2 VAL A  89      18.521  14.161  -1.889  1.00  0.00
ATOM     43  N   ARG A  90      19.185  10.717   0.475  1.00  0.00
ATOM     44  CA  ARG A  90      19.063   9.697   1.526  1.00  0.00
ATOM     45  C   ARG A  90      18.178  10.241   2.666  1.00  0.00
ATOM     46  O   ARG A  90      18.094  11.455   2.858  1.00  0.00
ATOM     47  CB  ARG A  90      20.469   9.376   2.074  1.00  0.00
ATOM     48  CG  ARG A  90      20.406   8.179   3.040  1.00  0.00
ATOM     49  CD  ARG A  90      21.095   6.959   2.403  1.00  0.00
ATOM     50  NE  ARG A  90      22.550   7.037   2.605  1.00  0.00
ATOM     51  CZ  ARG A  90      23.331   6.061   2.149  1.00  0.00
ATOM     52  NH1 ARG A  90      22.786   4.990   1.578  1.00  0.00
ATOM     53  NH2 ARG A  90      24.652   6.160   2.256  1.00  0.00
ATOM     54  N   VAL A  91      17.530   9.318   3.371  1.00  0.00
ATOM     55  CA  VAL A  91      16.628   9.717   4.464  1.00  0.00
ATOM     56  C   VAL A  91      17.100   9.131   5.809  1.00  0.00
ATOM     57  O   VAL A  91      17.618   8.015   5.856  1.00  0.00
ATOM     58  CB  VAL A  91      15.200   9.228   4.158  1.00  0.00
ATOM     59  CG1 VAL A  91      14.578   8.599   5.419  1.00  0.00
ATOM     60  CG2 VAL A  91      14.332  10.403   3.672  1.00  0.00
ATOM     61  N   GLY A  92      16.901   9.917   6.867  1.00  0.00
ATOM     62  CA  GLY A  92      17.293   9.460   8.207  1.00  0.00
ATOM     63  C   GLY A  92      16.669  10.309   9.330  1.00  0.00
ATOM     64  O   GLY A  92      15.764  11.107   9.092  1.00  0.00
ATOM     65  N   LEU A  93      17.191  10.078  10.530  1.00  0.00
ATOM     66  CA  LEU A  93      16.736  10.774  11.740  1.00  0.00
ATOM     67  C   LEU A  93      17.906  10.894  12.739  1.00  0.00
ATOM     68  O   LEU A  93      18.878  10.143  12.652  1.00  0.00
ATOM     69  CB  LEU A  93      15.579  10.003  12.403  1.00  0.00
ATOM     70  CG  LEU A  93      15.221   8.762  11.565  1.00  0.00
ATOM     71  CD1 LEU A  93      15.564   7.480  12.347  1.00  0.00
ATOM     72  CD2 LEU A  93      13.720   8.779  11.218  1.00  0.00
ATOM     73  N   SER A  94      17.773  11.851  13.657  1.00  0.00
ATOM     74  CA  SER A  94      18.844  12.040  14.649  1.00  0.00
ATOM     75  C   SER A  94      18.437  13.036  15.754  1.00  0.00
ATOM     76  O   SER A  94      17.348  13.602  15.732  1.00  0.00
ATOM     77  CB  SER A  94      20.100  12.586  13.936  1.00  0.00
ATOM     78  OG  SER A  94      19.928  13.998  13.783  1.00  0.00
ATOM     79  N   ALA A  95      19.380  13.203  16.674  1.00  0.00
ATOM     80  CA  ALA A  95      19.216  14.105  17.819  1.00  0.00
ATOM     81  C   ALA A  95      20.507  14.097  18.665  1.00  0.00
ATOM     82  O   ALA A  95      21.183  13.072  18.763  1.00  0.00
ATOM     83  CB  ALA A  95      18.028  13.653  18.689  1.00  0.00
ATOM     84  N   SER A  96      20.805  15.262  19.234  1.00  0.00
ATOM     85  CA  SER A  96      22.039  15.402  20.017  1.00  0.00
ATOM     86  C   SER A  96      21.750  15.815  21.477  1.00  0.00
ATOM     87  O   SER A  96      20.632  16.201  21.809  1.00  0.00
ATOM     88  CB  SER A  96      22.944  16.469  19.365  1.00  0.00
ATOM     89  OG  SER A  96      22.233  17.710  19.381  1.00  0.00
ATOM     90  N   THR A  97      22.811  15.723  22.262  1.00  0.00
ATOM     91  CA  THR A  97      22.838  16.107  23.676  1.00  0.00
ATOM     92  C   THR A  97      24.274  16.561  24.020  1.00  0.00
ATOM     93  O   THR A  97      25.232  16.032  23.450  1.00  0.00
ATOM     94  CB  THR A  97      22.455  14.926  24.585  1.00  0.00
ATOM     95  OG1 THR A  97      23.574  14.042  24.673  1.00  0.00
ATOM     96  CG2 THR A  97      21.265  14.146  24.003  1.00  0.00
ATOM     97  N   GLY A  98      24.379  17.543  24.914  1.00  0.00
ATOM     98  CA  GLY A  98      25.711  18.094  25.203  1.00  0.00
ATOM     99  C   GLY A  98      25.850  18.670  26.618  1.00  0.00
ATOM    100  O   GLY A  98      26.711  18.234  27.387  1.00  0.00
ATOM    101  N   LEU A  99      25.011  19.659  26.918  1.00  0.00
ATOM    102  CA  LEU A  99      25.082  20.299  28.246  1.00  0.00
ATOM    103  C   LEU A  99      24.188  19.503  29.213  1.00  0.00
ATOM    104  O   LEU A  99      24.557  19.211  30.347  1.00  0.00
ATOM    105  CB  LEU A  99      24.629  21.765  28.164  1.00  0.00
ATOM    106  CG  LEU A  99      25.842  22.712  28.178  1.00  0.00
ATOM    107  CD1 LEU A  99      26.191  23.108  29.624  1.00  0.00
ATOM    108  CD2 LEU A  99      27.057  22.052  27.503  1.00  0.00
ATOM    109  N   TYR A 100      23.047  19.108  28.652  1.00  0.00
ATOM    110  CA  TYR A 100      22.135  18.238  29.403  1.00  0.00
ATOM    111  C   TYR A 100      21.958  16.902  28.650  1.00  0.00
ATOM    112  O   TYR A 100      22.581  16.655  27.623  1.00  0.00
ATOM    113  CB  TYR A 100      20.754  18.893  29.554  1.00  0.00
ATOM    114  CG  TYR A 100      20.815  20.248  30.274  1.00  0.00
ATOM    115  CD1 TYR A 100      20.659  20.310  31.665  1.00  0.00
ATOM    116  CD2 TYR A 100      21.117  21.412  29.557  1.00  0.00
ATOM    117  CE1 TYR A 100      20.782  21.533  32.334  1.00  0.00
ATOM    118  CE2 TYR A 100      21.241  22.635  30.226  1.00  0.00
ATOM    119  CZ  TYR A 100      21.099  22.694  31.617  1.00  0.00
ATOM    120  OH  TYR A 100      21.219  23.920  32.283  1.00  0.00
ATOM    121  N   LYS A 101      21.057  16.116  29.228  1.00  0.00
ATOM    122  CA  LYS A 101      20.785  14.777  28.696  1.00  0.00
ATOM    123  C   LYS A 101      19.279  14.558  28.463  1.00  0.00
ATOM    124  O   LYS A 101      18.441  15.375  28.832  1.00  0.00
ATOM    125  CB  LYS A 101      21.272  13.742  29.738  1.00  0.00
ATOM    126  CG  LYS A 101      21.221  14.384  31.140  1.00  0.00
ATOM    127  CD  LYS A 101      22.550  14.151  31.879  1.00  0.00
ATOM    128  CE  LYS A 101      22.652  15.081  33.102  1.00  0.00
ATOM    129  NZ  LYS A 101      21.480  14.901  33.970  1.00  0.00
ATOM    130  N   GLU A 102      19.024  13.407  27.852  1.00  0.00
ATOM    131  CA  GLU A 102      17.652  12.980  27.579  1.00  0.00
ATOM    132  C   GLU A 102      17.661  11.772  26.628  1.00  0.00
ATOM    133  O   GLU A 102      18.549  11.615  25.793  1.00  0.00
ATOM    134  CB  GLU A 102      16.803  14.121  26.998  1.00  0.00
ATOM    135  CG  GLU A 102      17.078  14.291  25.494  1.00  0.00
ATOM    136  CD  GLU A 102      15.822  14.800  24.763  1.00  0.00
ATOM    137  OE1 GLU A 102      15.450  14.125  23.766  1.00  0.00
ATOM    138  OE2 GLU A 102      15.297  15.848  25.227  1.00  0.00
ATOM    139  N   THR A 103      16.603  10.983  26.786  1.00  0.00
ATOM    140  CA  THR A 103      16.424   9.849  25.859  1.00  0.00
ATOM    141  C   THR A 103      15.903  10.439  24.537  1.00  0.00
ATOM    142  O   THR A 103      15.291  11.509  24.533  1.00  0.00
ATOM    143  CB  THR A 103      15.491   8.822  26.520  1.00  0.00
ATOM    144  OG1 THR A 103      14.249   9.470  26.811  1.00  0.00
ATOM    145  CG2 THR A 103      16.113   8.388  27.867  1.00  0.00
ATOM    146  N   SER A 119       3.295  10.616 -17.769  1.00  0.00
ATOM    147  CA  SER A 119       2.044  10.325 -18.479  1.00  0.00
ATOM    148  C   SER A 119       2.037   8.862 -18.956  1.00  0.00
ATOM    149  O   SER A 119       1.112   8.435 -19.647  1.00  0.00
ATOM    150  CB  SER A 119       1.887  11.289 -19.669  1.00  0.00
ATOM    151  OG  SER A 119       0.520  11.275 -20.083  1.00  0.00
ATOM    152  N   THR A 120       3.078   8.145 -18.538  1.00  0.00
ATOM    153  CA  THR A 120       3.159   6.712 -18.867  1.00  0.00
ATOM    154  C   THR A 120       2.146   5.964 -17.969  1.00  0.00
ATOM    155  O   THR A 120       1.699   4.869 -18.294  1.00  0.00
ATOM    156  CB  THR A 120       4.566   6.157 -18.582  1.00  0.00
ATOM    157  OG1 THR A 120       5.529   7.017 -19.189  1.00  0.00
ATOM    158  CG2 THR A 120       4.703   4.747 -19.185  1.00  0.00
ATOM    159  N   HIS A 121       1.846   6.645 -16.869  1.00  0.00
ATOM    160  CA  HIS A 121       0.918   6.105 -15.875  1.00  0.00
ATOM    161  C   HIS A 121       1.442   4.767 -15.323  1.00  0.00
ATOM    162  O   HIS A 121       0.756   3.748 -15.379  1.00  0.00
ATOM    163  CB  HIS A 121      -0.495   5.964 -16.447  1.00  0.00
ATOM    164  CG  HIS A 121      -0.494   5.685 -17.917  1.00  0.00
ATOM    165  ND1 HIS A 121      -0.321   6.683 -18.854  1.00  0.00
ATOM    166  CD2 HIS A 121      -0.640   4.480 -18.561  1.00  0.00
ATOM    167  CE1 HIS A 121      -0.381   6.065 -20.032  1.00  0.00
ATOM    168  NE2 HIS A 121      -0.566   4.753 -19.902  1.00  0.00
ATOM    169  N   GLN A 122       2.666   4.834 -14.806  1.00  0.00
ATOM    170  CA  GLN A 122       3.266   3.648 -14.176  1.00  0.00
ATOM    171  C   GLN A 122       3.436   3.941 -12.666  1.00  0.00
ATOM    172  O   GLN A 122       2.863   3.264 -11.820  1.00  0.00
ATOM    173  CB  GLN A 122       4.657   3.353 -14.769  1.00  0.00
ATOM    174  CG  GLN A 122       4.824   4.055 -16.125  1.00  0.00
ATOM    175  CD  GLN A 122       6.135   3.627 -16.808  1.00  0.00
ATOM    176  OE1 GLN A 122       6.115   2.880 -17.786  1.00  0.00
ATOM    177  NE2 GLN A 122       7.233   4.163 -16.283  1.00  0.00
ATOM    178  N   THR A 123       4.259   4.954 -12.432  1.00  0.00
ATOM    179  CA  THR A 123       4.635   5.365 -11.082  1.00  0.00
ATOM    180  C   THR A 123       5.732   4.419 -10.558  1.00  0.00
ATOM    181  O   THR A 123       5.827   3.267 -10.978  1.00  0.00
ATOM    182  CB  THR A 123       3.454   5.459 -10.112  1.00  0.00
ATOM    183  OG1 THR A 123       3.489   6.757  -9.507  1.00  0.00
ATOM    184  CG2 THR A 123       3.594   4.407  -8.995  1.00  0.00
ATOM    185  N   ASP A 124       6.553   5.002  -9.698  1.00  0.00
ATOM    186  CA  ASP A 124       7.719   4.285  -9.149  1.00  0.00
ATOM    187  C   ASP A 124       7.737   4.539  -7.630  1.00  0.00
ATOM    188  O   ASP A 124       7.677   5.693  -7.196  1.00  0.00
ATOM    189  CB  ASP A 124       8.983   4.871  -9.819  1.00  0.00
ATOM    190  CG  ASP A 124       9.229   4.141 -11.155  1.00  0.00
ATOM    191  OD1 ASP A 124      10.293   3.471 -11.230  1.00  0.00
ATOM    192  OD2 ASP A 124       8.340   4.292 -12.034  1.00  0.00
ATOM    193  N   ALA A 125       7.751   3.459  -6.842  1.00  0.00
ATOM    194  CA  ALA A 125       7.588   3.678  -5.400  1.00  0.00
ATOM    195  C   ALA A 125       8.507   2.854  -4.486  1.00  0.00
ATOM    196  O   ALA A 125       9.134   1.882  -4.896  1.00  0.00
ATOM    197  CB  ALA A 125       6.120   3.435  -4.996  1.00  0.00
ATOM    198  N   LEU A 126       8.514   3.307  -3.256  1.00  0.00
ATOM    199  CA  LEU A 126       9.176   2.668  -2.109  1.00  0.00
ATOM    200  C   LEU A 126       8.502   3.110  -0.795  1.00  0.00
ATOM    201  O   LEU A 126       8.365   4.302  -0.527  1.00  0.00
ATOM    202  CB  LEU A 126      10.671   3.024  -2.112  1.00  0.00
ATOM    203  CG  LEU A 126      11.215   3.177  -0.682  1.00  0.00
ATOM    204  CD1 LEU A 126      12.199   2.035  -0.364  1.00  0.00
ATOM    205  CD2 LEU A 126      11.932   4.533  -0.537  1.00  0.00
ATOM    206  N   HIS A 127       8.105   2.099  -0.034  1.00  0.00
ATOM    207  CA  HIS A 127       7.471   2.302   1.276  1.00  0.00
ATOM    208  C   HIS A 127       8.071   1.288   2.260  1.00  0.00
ATOM    209  O   HIS A 127       8.843   0.413   1.855  1.00  0.00
ATOM    210  CB  HIS A 127       5.953   2.296   1.189  1.00  0.00
ATOM    211  CG  HIS A 127       5.221   1.371   2.102  1.00  0.00
ATOM    212  ND1 HIS A 127       5.853   0.499   2.961  1.00  0.00
ATOM    213  CD2 HIS A 127       3.857   1.243   2.258  1.00  0.00
ATOM    214  CE1 HIS A 127       4.873  -0.141   3.596  1.00  0.00
ATOM    215  NE2 HIS A 127       3.669   0.275   3.210  1.00  0.00
ATOM    216  N   PHE A 128       7.734   1.450   3.538  1.00  0.00
ATOM    217  CA  PHE A 128       8.330   0.537   4.533  1.00  0.00
ATOM    218  C   PHE A 128       8.100   1.071   5.958  1.00  0.00
ATOM    219  O   PHE A 128       8.038   2.281   6.173  1.00  0.00
ATOM    220  CB  PHE A 128       9.838   0.398   4.243  1.00  0.00
ATOM    221  CG  PHE A 128      10.598   1.679   4.632  1.00  0.00
ATOM    222  CD1 PHE A 128      11.015   1.862   5.956  1.00  0.00
ATOM    223  CD2 PHE A 128      10.944   2.621   3.656  1.00  0.00
ATOM    224  CE1 PHE A 128      11.765   2.991   6.307  1.00  0.00
ATOM    225  CE2 PHE A 128      11.694   3.751   4.006  1.00  0.00
ATOM    226  CZ  PHE A 128      12.100   3.938   5.332  1.00  0.00
ATOM    227  N   MET A 129       7.959   0.122   6.879  1.00  0.00
ATOM    228  CA  MET A 129       7.700   0.464   8.286  1.00  0.00
ATOM    229  C   MET A 129       8.498  -0.455   9.235  1.00  0.00
ATOM    230  O   MET A 129       8.741  -1.618   8.912  1.00  0.00
ATOM    231  CB  MET A 129       6.194   0.302   8.557  1.00  0.00
ATOM    232  CG  MET A 129       5.393   0.452   7.243  1.00  0.00
ATOM    233  SD  MET A 129       3.628   0.144   7.559  1.00  0.00
ATOM    234  CE  MET A 129       3.639  -0.271   9.326  1.00  0.00
ATOM    235  N   PHE A 130       8.872   0.114  10.377  1.00  0.00
ATOM    236  CA  PHE A 130       9.572  -0.638  11.425  1.00  0.00
ATOM    237  C   PHE A 130       8.860  -0.457  12.783  1.00  0.00
ATOM    238  O   PHE A 130       7.997   0.407  12.936  1.00  0.00
ATOM    239  CB  PHE A 130      11.036  -0.185  11.568  1.00  0.00
ATOM    240  CG  PHE A 130      11.813  -0.385  10.256  1.00  0.00
ATOM    241  CD1 PHE A 130      12.282  -1.657   9.906  1.00  0.00
ATOM    242  CD2 PHE A 130      12.118   0.725   9.458  1.00  0.00
ATOM    243  CE1 PHE A 130      13.046  -1.820   8.743  1.00  0.00
ATOM    244  CE2 PHE A 130      12.879   0.559   8.294  1.00  0.00
ATOM    245  CZ  PHE A 130      13.340  -0.713   7.938  1.00  0.00
ATOM    246  N   ASN A 131       9.261  -1.306  13.724  1.00  0.00
ATOM    247  CA  ASN A 131       8.657  -1.286  15.063  1.00  0.00
ATOM    248  C   ASN A 131       9.480  -2.185  16.008  1.00  0.00
ATOM    249  O   ASN A 131       9.614  -1.900  17.195  1.00  0.00
ATOM    250  CB  ASN A 131       7.210  -1.804  15.014  1.00  0.00
ATOM    251  CG  ASN A 131       6.400  -1.063  13.937  1.00  0.00
ATOM    252  OD1 ASN A 131       6.425  -1.405  12.757  1.00  0.00
ATOM    253  ND2 ASN A 131       5.721  -0.024  14.420  1.00  0.00
ATOM    254  N   GLN A 132      10.000  -3.254  15.410  1.00  0.00
ATOM    255  CA  GLN A 132      10.871  -4.168  16.161  1.00  0.00
ATOM    256  C   GLN A 132      12.310  -4.063  15.609  1.00  0.00
ATOM    257  O   GLN A 132      12.707  -4.803  14.714  1.00  0.00
ATOM    258  CB  GLN A 132      10.387  -5.623  16.075  1.00  0.00
ATOM    259  CG  GLN A 132       9.956  -6.110  17.474  1.00  0.00
ATOM    260  CD  GLN A 132       8.458  -5.793  17.658  1.00  0.00
ATOM    261  OE1 GLN A 132       7.754  -5.497  16.695  1.00  0.00
ATOM    262  NE2 GLN A 132       8.056  -5.835  18.924  1.00  0.00
ATOM    263  N   PHE A 133      13.015  -3.109  16.202  1.00  0.00
ATOM    264  CA  PHE A 133      14.394  -2.799  15.826  1.00  0.00
ATOM    265  C   PHE A 133      15.401  -3.804  16.416  1.00  0.00
ATOM    266  O   PHE A 133      15.985  -3.556  17.471  1.00  0.00
ATOM    267  CB  PHE A 133      14.752  -1.381  16.325  1.00  0.00
ATOM    268  CG  PHE A 133      14.456  -0.343  15.228  1.00  0.00
ATOM    269  CD1 PHE A 133      13.897   0.893  15.577  1.00  0.00
ATOM    270  CD2 PHE A 133      14.813  -0.602  13.900  1.00  0.00
ATOM    271  CE1 PHE A 133      13.682   1.868  14.596  1.00  0.00
ATOM    272  CE2 PHE A 133      14.597   0.372  12.918  1.00  0.00
ATOM    273  CZ  PHE A 133      14.028   1.603  13.265  1.00  0.00
ATOM    274  N   SER A 134      15.593  -4.888  15.674  1.00  0.00
ATOM    275  CA  SER A 134      16.559  -5.919  16.081  1.00  0.00
ATOM    276  C   SER A 134      18.001  -5.382  15.963  1.00  0.00
ATOM    277  O   SER A 134      18.231  -4.314  15.398  1.00  0.00
ATOM    278  CB  SER A 134      16.406  -7.138  15.143  1.00  0.00
ATOM    279  OG  SER A 134      16.993  -6.784  13.887  1.00  0.00
ATOM    280  N   LYS A 135      18.921  -6.185  16.486  1.00  0.00
ATOM    281  CA  LYS A 135      20.351  -5.859  16.421  1.00  0.00
ATOM    282  C   LYS A 135      20.950  -6.266  15.061  1.00  0.00
ATOM    283  O   LYS A 135      20.799  -7.402  14.614  1.00  0.00
ATOM    284  CB  LYS A 135      21.099  -6.601  17.549  1.00  0.00
ATOM    285  CG  LYS A 135      20.077  -7.349  18.429  1.00  0.00
ATOM    286  CD  LYS A 135      20.777  -8.511  19.160  1.00  0.00
ATOM    287  CE  LYS A 135      22.304  -8.354  19.028  1.00  0.00
ATOM    288  NZ  LYS A 135      22.709  -7.021  19.500  1.00  0.00
ATOM    289  N   ASP A 136      21.614  -5.290  14.450  1.00  0.00
ATOM    290  CA  ASP A 136      22.205  -5.497  13.121  1.00  0.00
ATOM    291  C   ASP A 136      21.096  -5.412  12.053  1.00  0.00
ATOM    292  O   ASP A 136      20.664  -6.426  11.508  1.00  0.00
ATOM    293  CB  ASP A 136      22.909  -6.863  13.042  1.00  0.00
ATOM    294  CG  ASP A 136      21.864  -7.981  12.870  1.00  0.00
ATOM    295  OD1 ASP A 136      21.759  -8.471  11.714  1.00  0.00
ATOM    296  OD2 ASP A 136      21.221  -8.296  13.907  1.00  0.00
ATOM    297  N   GLN A 137      20.668  -4.175  11.821  1.00  0.00
ATOM    298  CA  GLN A 137      19.614  -3.929  10.826  1.00  0.00
ATOM    299  C   GLN A 137      20.093  -4.379   9.432  1.00  0.00
ATOM    300  O   GLN A 137      19.539  -5.315   8.854  1.00  0.00
ATOM    301  CB  GLN A 137      19.234  -2.440  10.812  1.00  0.00
ATOM    302  CG  GLN A 137      17.725  -2.244  11.035  1.00  0.00
ATOM    303  CD  GLN A 137      17.073  -3.553  11.516  1.00  0.00
ATOM    304  OE1 GLN A 137      16.841  -4.477  10.739  1.00  0.00
ATOM    305  NE2 GLN A 137      16.837  -3.572  12.825  1.00  0.00
ATOM    306  N   LYS A 138      21.120  -3.689   8.950  1.00  0.00
ATOM    307  CA  LYS A 138      21.707  -4.015   7.643  1.00  0.00
ATOM    308  C   LYS A 138      21.113  -3.105   6.552  1.00  0.00
ATOM    309  O   LYS A 138      21.806  -2.662   5.640  1.00  0.00
ATOM    310  CB  LYS A 138      21.438  -5.490   7.290  1.00  0.00
ATOM    311  CG  LYS A 138      22.727  -6.306   7.509  1.00  0.00
ATOM    312  CD  LYS A 138      22.361  -7.710   8.028  1.00  0.00
ATOM    313  CE  LYS A 138      23.357  -8.138   9.121  1.00  0.00
ATOM    314  NZ  LYS A 138      24.471  -8.880   8.512  1.00  0.00
ATOM    315  N   ASP A 139      19.820  -2.862   6.733  1.00  0.00
ATOM    316  CA  ASP A 139      19.108  -1.952   5.818  1.00  0.00
ATOM    317  C   ASP A 139      19.064  -0.580   6.529  1.00  0.00
ATOM    318  O   ASP A 139      18.596   0.416   5.993  1.00  0.00
ATOM    319  CB  ASP A 139      17.697  -2.489   5.543  1.00  0.00
ATOM    320  CG  ASP A 139      17.011  -2.935   6.845  1.00  0.00
ATOM    321  OD1 ASP A 139      16.344  -4.004   6.777  1.00  0.00
ATOM    322  OD2 ASP A 139      17.183  -2.193   7.848  1.00  0.00
ATOM    323  N   LEU A 140      19.600  -0.652   7.741  1.00  0.00
ATOM    324  CA  LEU A 140      19.706   0.505   8.632  1.00  0.00
ATOM    325  C   LEU A 140      21.131   1.094   8.536  1.00  0.00
ATOM    326  O   LEU A 140      22.104   0.366   8.354  1.00  0.00
ATOM    327  CB  LEU A 140      19.455   0.062  10.087  1.00  0.00
ATOM    328  CG  LEU A 140      18.167   0.706  10.627  1.00  0.00
ATOM    329  CD1 LEU A 140      18.139   2.211  10.310  1.00  0.00
ATOM    330  CD2 LEU A 140      16.934   0.004  10.030  1.00  0.00
ATOM    331  N   ILE A 141      21.162   2.415   8.660  1.00  0.00
ATOM    332  CA  ILE A 141      22.429   3.153   8.570  1.00  0.00
ATOM    333  C   ILE A 141      22.629   3.963   9.868  1.00  0.00
ATOM    334  O   ILE A 141      22.238   5.124   9.957  1.00  0.00
ATOM    335  CB  ILE A 141      22.400   4.105   7.360  1.00  0.00
ATOM    336  CG1 ILE A 141      23.740   4.034   6.604  1.00  0.00
ATOM    337  CG2 ILE A 141      22.140   5.546   7.838  1.00  0.00
ATOM    338  CD1 ILE A 141      24.689   5.133   7.117  1.00  0.00
ATOM    339  N   LEU A 142      23.221   3.265  10.829  1.00  0.00
ATOM    340  CA  LEU A 142      23.446   3.831  12.162  1.00  0.00
ATOM    341  C   LEU A 142      24.848   4.461  12.254  1.00  0.00
ATOM    342  O   LEU A 142      25.834   3.902  11.783  1.00  0.00
ATOM    343  CB  LEU A 142      23.331   2.711  13.219  1.00  0.00
ATOM    344  CG  LEU A 142      22.155   1.798  12.815  1.00  0.00
ATOM    345  CD1 LEU A 142      22.076   0.586  13.757  1.00  0.00
ATOM    346  CD2 LEU A 142      20.853   2.621  12.866  1.00  0.00
ATOM    347  N   GLN A 143      24.840   5.630  12.884  1.00  0.00
ATOM    348  CA  GLN A 143      26.083   6.384  13.080  1.00  0.00
ATOM    349  C   GLN A 143      26.007   7.140  14.423  1.00  0.00
ATOM    350  O   GLN A 143      25.051   7.867  14.685  1.00  0.00
ATOM    351  CB  GLN A 143      26.278   7.387  11.928  1.00  0.00
ATOM    352  CG  GLN A 143      27.638   8.089  12.095  1.00  0.00
ATOM    353  CD  GLN A 143      28.090   8.016  13.566  1.00  0.00
ATOM    354  OE1 GLN A 143      28.967   7.236  13.930  1.00  0.00
ATOM    355  NE2 GLN A 143      27.471   8.893  14.353  1.00  0.00
ATOM    356  N   GLY A 144      27.048   6.915  15.216  1.00  0.00
ATOM    357  CA  GLY A 144      27.146   7.552  16.530  1.00  0.00
ATOM    358  C   GLY A 144      26.508   6.684  17.632  1.00  0.00
ATOM    359  O   GLY A 144      26.383   5.470  17.501  1.00  0.00
ATOM    360  N   ASP A 145      26.140   7.397  18.687  1.00  0.00
ATOM    361  CA  ASP A 145      25.526   6.810  19.877  1.00  0.00
ATOM    362  C   ASP A 145      24.277   5.984  19.526  1.00  0.00
ATOM    363  O   ASP A 145      23.649   5.386  20.400  1.00  0.00
ATOM    364  CB  ASP A 145      25.141   7.947  20.845  1.00  0.00
ATOM    365  CG  ASP A 145      26.414   8.641  21.365  1.00  0.00
ATOM    366  OD1 ASP A 145      26.630   9.806  20.938  1.00  0.00
ATOM    367  OD2 ASP A 145      27.111   7.972  22.175  1.00  0.00
ATOM    368  N   ALA A 146      23.966   5.985  18.234  1.00  0.00
ATOM    369  CA  ALA A 146      22.807   5.218  17.755  1.00  0.00
ATOM    370  C   ALA A 146      22.986   3.726  18.093  1.00  0.00
ATOM    371  O   ALA A 146      24.054   3.156  17.874  1.00  0.00
ATOM    372  CB  ALA A 146      22.646   5.399  16.233  1.00  0.00
ATOM    373  N   THR A 147      21.904   3.151  18.609  1.00  0.00
ATOM    374  CA  THR A 147      21.917   1.727  18.968  1.00  0.00
ATOM    375  C   THR A 147      20.588   1.058  18.564  1.00  0.00
ATOM    376  O   THR A 147      19.589   1.731  18.320  1.00  0.00
ATOM    377  CB  THR A 147      22.130   1.562  20.485  1.00  0.00
ATOM    378  OG1 THR A 147      23.255   2.359  20.862  1.00  0.00
ATOM    379  CG2 THR A 147      22.453   0.093  20.816  1.00  0.00
ATOM    380  N   THR A 148      20.660  -0.267  18.511  1.00  0.00
ATOM    381  CA  THR A 148      19.500  -1.070  18.098  1.00  0.00
ATOM    382  C   THR A 148      19.535  -2.432  18.819  1.00  0.00
ATOM    383  O   THR A 148      20.555  -3.120  18.811  1.00  0.00
ATOM    384  CB  THR A 148      19.553  -1.289  16.573  1.00  0.00
ATOM    385  OG1 THR A 148      18.710  -0.313  15.958  1.00  0.00
ATOM    386  CG2 THR A 148      19.023  -2.688  16.213  1.00  0.00
ATOM    387  N   GLY A 149      18.395  -2.763  19.416  1.00  0.00
ATOM    388  CA  GLY A 149      18.274  -4.040  20.136  1.00  0.00
ATOM    389  C   GLY A 149      18.294  -3.784  21.656  1.00  0.00
ATOM    390  O   GLY A 149      19.337  -3.904  22.298  1.00  0.00
ATOM    391  N   THR A 150      17.120  -3.428  22.164  1.00  0.00
ATOM    392  CA  THR A 150      16.966  -3.159  23.604  1.00  0.00
ATOM    393  C   THR A 150      15.585  -3.687  24.054  1.00  0.00
ATOM    394  O   THR A 150      15.451  -4.346  25.080  1.00  0.00
ATOM    395  CB  THR A 150      17.020  -1.637  23.851  1.00  0.00
ATOM    396  OG1 THR A 150      15.744  -1.093  23.499  1.00  0.00
ATOM    397  CG2 THR A 150      18.075  -0.985  22.938  1.00  0.00
ATOM    398  N   ASP A 151      14.616  -3.352  23.210  1.00  0.00
ATOM    399  CA  ASP A 151      13.223  -3.758  23.447  1.00  0.00
ATOM    400  C   ASP A 151      12.441  -3.624  22.125  1.00  0.00
ATOM    401  O   ASP A 151      11.248  -3.334  22.108  1.00  0.00
ATOM    402  CB  ASP A 151      12.602  -2.843  24.520  1.00  0.00
ATOM    403  CG  ASP A 151      13.705  -2.093  25.288  1.00  0.00
ATOM    404  OD1 ASP A 151      13.880  -2.442  26.487  1.00  0.00
ATOM    405  OD2 ASP A 151      14.322  -1.198  24.649  1.00  0.00
ATOM    406  N   GLY A 152      13.191  -3.830  21.044  1.00  0.00
ATOM    407  CA  GLY A 152      12.547  -3.811  19.716  1.00  0.00
ATOM    408  C   GLY A 152      12.233  -2.346  19.363  1.00  0.00
ATOM    409  O   GLY A 152      11.221  -2.019  18.754  1.00  0.00
ATOM    410  N   ASN A 153      13.167  -1.511  19.808  1.00  0.00
ATOM    411  CA  ASN A 153      13.005  -0.069  19.533  1.00  0.00
ATOM    412  C   ASN A 153      14.370   0.410  19.015  1.00  0.00
ATOM    413  O   ASN A 153      15.368  -0.308  19.099  1.00  0.00
ATOM    414  CB  ASN A 153      12.591   0.618  20.854  1.00  0.00
ATOM    415  CG  ASN A 153      11.088   0.322  21.065  1.00  0.00
ATOM    416  OD1 ASN A 153      10.461  -0.310  20.214  1.00  0.00
ATOM    417  ND2 ASN A 153      10.565   0.828  22.175  1.00  0.00
ATOM    418  N   LEU A 154      14.352   1.632  18.494  1.00  0.00
ATOM    419  CA  LEU A 154      15.625   2.187  18.005  1.00  0.00
ATOM    420  C   LEU A 154      15.930   3.421  18.874  1.00  0.00
ATOM    421  O   LEU A 154      15.198   4.406  18.853  1.00  0.00
ATOM    422  CB  LEU A 154      15.543   2.528  16.513  1.00  0.00
ATOM    423  CG  LEU A 154      16.893   3.092  16.029  1.00  0.00
ATOM    424  CD1 LEU A 154      16.673   4.478  15.394  1.00  0.00
ATOM    425  CD2 LEU A 154      17.881   3.199  17.205  1.00  0.00
ATOM    426  N   GLU A 155      17.019   3.268  19.617  1.00  0.00
ATOM    427  CA  GLU A 155      17.448   4.354  20.514  1.00  0.00
ATOM    428  C   GLU A 155      18.720   4.967  19.894  1.00  0.00
ATOM    429  O   GLU A 155      19.700   4.268  19.648  1.00  0.00
ATOM    430  CB  GLU A 155      17.741   3.770  21.908  1.00  0.00
ATOM    431  CG  GLU A 155      16.474   3.791  22.787  1.00  0.00
ATOM    432  CD  GLU A 155      16.716   4.733  23.984  1.00  0.00
ATOM    433  OE1 GLU A 155      16.350   4.307  25.110  1.00  0.00
ATOM    434  OE2 GLU A 155      17.271   5.830  23.708  1.00  0.00
ATOM    435  N   LEU A 156      18.611   6.268  19.646  1.00  0.00
ATOM    436  CA  LEU A 156      19.661   6.996  18.946  1.00  0.00
ATOM    437  C   LEU A 156      20.729   7.578  19.880  1.00  0.00
ATOM    438  O   LEU A 156      21.883   7.750  19.478  1.00  0.00
ATOM    439  CB  LEU A 156      19.146   8.103  18.022  1.00  0.00
ATOM    440  CG  LEU A 156      17.632   8.060  17.773  1.00  0.00
ATOM    441  CD1 LEU A 156      17.065   9.493  17.882  1.00  0.00
ATOM    442  CD2 LEU A 156      17.345   7.522  16.356  1.00  0.00
ATOM    443  N   THR A 157      20.310   7.894  21.104  1.00  0.00
ATOM    444  CA  THR A 157      21.287   8.524  22.010  1.00  0.00
ATOM    445  C   THR A 157      21.784   7.514  23.059  1.00  0.00
ATOM    446  O   THR A 157      21.162   6.481  23.286  1.00  0.00
ATOM    447  CB  THR A 157      20.626   9.727  22.718  1.00  0.00
ATOM    448  OG1 THR A 157      21.096  10.904  22.049  1.00  0.00
ATOM    449  CG2 THR A 157      19.097   9.636  22.546  1.00  0.00
ATOM    450  N   ARG A 158      22.888   7.926  23.666  1.00  0.00
ATOM    451  CA  ARG A 158      23.531   7.139  24.718  1.00  0.00
ATOM    452  C   ARG A 158      22.664   7.127  25.995  1.00  0.00
ATOM    453  O   ARG A 158      22.296   8.173  26.522  1.00  0.00
ATOM    454  CB  ARG A 158      24.908   7.754  25.039  1.00  0.00
ATOM    455  CG  ARG A 158      25.983   7.114  24.140  1.00  0.00
ATOM    456  CD  ARG A 158      27.376   7.391  24.732  1.00  0.00
ATOM    457  NE  ARG A 158      27.912   6.180  25.366  1.00  0.00
ATOM    458  CZ  ARG A 158      27.472   5.786  26.557  1.00  0.00
ATOM    459  NH1 ARG A 158      26.589   6.524  27.222  1.00  0.00
ATOM    460  NH2 ARG A 158      27.911   4.646  27.085  1.00  0.00
ATOM    461  N   VAL A 159      22.421   5.899  26.424  1.00  0.00
ATOM    462  CA  VAL A 159      21.677   5.606  27.654  1.00  0.00
ATOM    463  C   VAL A 159      22.342   4.379  28.318  1.00  0.00
ATOM    464  O   VAL A 159      22.741   3.444  27.624  1.00  0.00
ATOM    465  CB  VAL A 159      20.210   5.289  27.311  1.00  0.00
ATOM    466  CG1 VAL A 159      19.909   5.709  25.860  1.00  0.00
ATOM    467  CG2 VAL A 159      19.926   3.789  27.501  1.00  0.00
ATOM    468  N   SER A 160      22.457   4.459  29.637  1.00  0.00
ATOM    469  CA  SER A 160      23.105   3.397  30.410  1.00  0.00
ATOM    470  C   SER A 160      22.168   2.204  30.677  1.00  0.00
ATOM    471  O   SER A 160      20.957   2.297  30.490  1.00  0.00
ATOM    472  CB  SER A 160      23.647   3.947  31.742  1.00  0.00
ATOM    473  OG  SER A 160      24.283   2.867  32.434  1.00  0.00
ATOM    474  N   SER A 161      22.813   1.134  31.113  1.00  0.00
ATOM    475  CA  SER A 161      22.196  -0.149  31.424  1.00  0.00
ATOM    476  C   SER A 161      20.890  -0.031  32.222  1.00  0.00
ATOM    477  O   SER A 161      19.848  -0.546  31.813  1.00  0.00
ATOM    478  CB  SER A 161      23.200  -1.025  32.202  1.00  0.00
ATOM    479  OG  SER A 161      23.770  -1.973  31.299  1.00  0.00
ATOM    480  N   ASN A 162      20.999   0.630  33.372  1.00  0.00
ATOM    481  CA  ASN A 162      19.809   0.782  34.233  1.00  0.00
ATOM    482  C   ASN A 162      18.772   1.623  33.456  1.00  0.00
ATOM    483  O   ASN A 162      17.625   1.231  33.270  1.00  0.00
ATOM    484  CB  ASN A 162      20.217   1.547  35.510  1.00  0.00
ATOM    485  CG  ASN A 162      19.628   2.970  35.475  1.00  0.00
ATOM    486  OD1 ASN A 162      18.467   3.200  35.803  1.00  0.00
ATOM    487  ND2 ASN A 162      20.512   3.891  35.097  1.00  0.00
ATOM    488  N   GLY A 163      19.282   2.769  33.024  1.00  0.00
ATOM    489  CA  GLY A 163      18.460   3.724  32.265  1.00  0.00
ATOM    490  C   GLY A 163      18.942   5.136  32.661  1.00  0.00
ATOM    491  O   GLY A 163      18.172   5.976  33.116  1.00  0.00
ATOM    492  N   SER A 164      20.255   5.297  32.510  1.00  0.00
ATOM    493  CA  SER A 164      20.861   6.589  32.854  1.00  0.00
ATOM    494  C   SER A 164      21.449   7.233  31.595  1.00  0.00
ATOM    495  O   SER A 164      22.641   7.201  31.315  1.00  0.00
ATOM    496  CB  SER A 164      21.799   6.473  34.056  1.00  0.00
ATOM    497  OG  SER A 164      20.999   5.963  35.135  1.00  0.00
ATOM    498  N   PRO A 165      20.488   7.782  30.848  1.00  0.00
ATOM    499  CA  PRO A 165      20.825   8.443  29.582  1.00  0.00
ATOM    500  C   PRO A 165      22.007   9.406  29.835  1.00  0.00
ATOM    501  O   PRO A 165      22.111   9.990  30.913  1.00  0.00
ATOM    502  CB  PRO A 165      19.576   9.269  29.227  1.00  0.00
ATOM    503  CG  PRO A 165      18.424   8.717  30.078  1.00  0.00
ATOM    504  CD  PRO A 165      19.038   7.727  31.080  1.00  0.00
ATOM    505  N   GLU A 166      22.845   9.504  28.814  1.00  0.00
ATOM    506  CA  GLU A 166      24.030  10.375  28.870  1.00  0.00
ATOM    507  C   GLU A 166      23.666  11.705  28.183  1.00  0.00
ATOM    508  O   GLU A 166      22.583  11.829  27.607  1.00  0.00
ATOM    509  CB  GLU A 166      25.200   9.705  28.123  1.00  0.00
ATOM    510  CG  GLU A 166      26.286  10.754  27.817  1.00  0.00
ATOM    511  CD  GLU A 166      26.687  10.678  26.332  1.00  0.00
ATOM    512  OE1 GLU A 166      27.909  10.487  26.094  1.00  0.00
ATOM    513  OE2 GLU A 166      25.752  10.819  25.499  1.00  0.00
ATOM    514  N   GLY A 167      24.581  12.672  28.267  1.00  0.00
ATOM    515  CA  GLY A 167      24.251  13.960  27.639  1.00  0.00
ATOM    516  C   GLY A 167      25.249  14.415  26.570  1.00  0.00
ATOM    517  O   GLY A 167      25.093  15.496  25.990  1.00  0.00
ATOM    518  N   SER A 168      26.293  13.616  26.354  1.00  0.00
ATOM    519  CA  SER A 168      27.323  14.047  25.397  1.00  0.00
ATOM    520  C   SER A 168      27.232  13.329  24.043  1.00  0.00
ATOM    521  O   SER A 168      28.190  13.369  23.264  1.00  0.00
ATOM    522  CB  SER A 168      28.723  13.834  26.010  1.00  0.00
ATOM    523  OG  SER A 168      29.231  15.113  26.399  1.00  0.00
ATOM    524  N   SER A 169      26.105  12.663  23.805  1.00  0.00
ATOM    525  CA  SER A 169      25.970  11.862  22.584  1.00  0.00
ATOM    526  C   SER A 169      25.182  12.572  21.466  1.00  0.00
ATOM    527  O   SER A 169      24.612  13.641  21.662  1.00  0.00
ATOM    528  CB  SER A 169      25.284  10.518  22.904  1.00  0.00
ATOM    529  OG  SER A 169      23.873  10.733  22.790  1.00  0.00
ATOM    530  N   VAL A 170      25.189  11.884  20.332  1.00  0.00
ATOM    531  CA  VAL A 170      24.487  12.304  19.112  1.00  0.00
ATOM    532  C   VAL A 170      24.208  11.049  18.253  1.00  0.00
ATOM    533  O   VAL A 170      25.141  10.330  17.891  1.00  0.00
ATOM    534  CB  VAL A 170      25.423  13.246  18.319  1.00  0.00
ATOM    535  CG1 VAL A 170      26.874  13.026  18.791  1.00  0.00
ATOM    536  CG2 VAL A 170      25.314  12.947  16.813  1.00  0.00
ATOM    537  N   GLY A 171      22.928  10.813  17.978  1.00  0.00
ATOM    538  CA  GLY A 171      22.553   9.624  17.201  1.00  0.00
ATOM    539  C   GLY A 171      21.918   9.982  15.845  1.00  0.00
ATOM    540  O   GLY A 171      20.992  10.788  15.772  1.00  0.00
ATOM    541  N   ARG A 172      22.454   9.330  14.819  1.00  0.00
ATOM    542  CA  ARG A 172      21.969   9.498  13.444  1.00  0.00
ATOM    543  C   ARG A 172      21.758   8.123  12.774  1.00  0.00
ATOM    544  O   ARG A 172      22.660   7.286  12.760  1.00  0.00
ATOM    545  CB  ARG A 172      23.001  10.301  12.626  1.00  0.00
ATOM    546  CG  ARG A 172      22.313  11.484  11.921  1.00  0.00
ATOM    547  CD  ARG A 172      23.113  11.882  10.666  1.00  0.00
ATOM    548  NE  ARG A 172      24.058  10.818  10.301  1.00  0.00
ATOM    549  CZ  ARG A 172      25.219  11.115   9.726  1.00  0.00
ATOM    550  NH1 ARG A 172      25.571  12.384   9.539  1.00  0.00
ATOM    551  NH2 ARG A 172      26.032  10.139   9.328  1.00  0.00
ATOM    552  N   ALA A 173      20.552   7.959  12.241  1.00  0.00
ATOM    553  CA  ALA A 173      20.185   6.716  11.547  1.00  0.00
ATOM    554  C   ALA A 173      19.542   7.035  10.181  1.00  0.00
ATOM    555  O   ALA A 173      18.577   7.795  10.109  1.00  0.00
ATOM    556  CB  ALA A 173      19.179   5.928  12.411  1.00  0.00
ATOM    557  N   LEU A 174      20.124   6.436   9.146  1.00  0.00
ATOM    558  CA  LEU A 174      19.640   6.634   7.775  1.00  0.00
ATOM    559  C   LEU A 174      19.499   5.289   7.034  1.00  0.00
ATOM    560  O   LEU A 174      20.253   4.350   7.284  1.00  0.00
ATOM    561  CB  LEU A 174      20.621   7.514   6.973  1.00  0.00
ATOM    562  CG  LEU A 174      21.661   8.152   7.912  1.00  0.00
ATOM    563  CD1 LEU A 174      22.395   9.286   7.170  1.00  0.00
ATOM    564  CD2 LEU A 174      20.950   8.708   9.160  1.00  0.00
ATOM    565  N   PHE A 175      18.529   5.268   6.125  1.00  0.00
ATOM    566  CA  PHE A 175      18.287   4.065   5.317  1.00  0.00
ATOM    567  C   PHE A 175      19.491   3.807   4.386  1.00  0.00
ATOM    568  O   PHE A 175      19.966   4.708   3.699  1.00  0.00
ATOM    569  CB  PHE A 175      17.036   4.237   4.441  1.00  0.00
ATOM    570  CG  PHE A 175      16.569   2.885   3.875  1.00  0.00
ATOM    571  CD1 PHE A 175      16.552   2.672   2.491  1.00  0.00
ATOM    572  CD2 PHE A 175      16.222   1.843   4.743  1.00  0.00
ATOM    573  CE1 PHE A 175      16.183   1.424   1.975  1.00  0.00
ATOM    574  CE2 PHE A 175      15.852   0.595   4.226  1.00  0.00
ATOM    575  CZ  PHE A 175      15.827   0.384   2.843  1.00  0.00
ATOM    576  N   TYR A 176      19.915   2.553   4.412  1.00  0.00
ATOM    577  CA  TYR A 176      21.028   2.098   3.562  1.00  0.00
ATOM    578  C   TYR A 176      20.705   2.399   2.083  1.00  0.00
ATOM    579  O   TYR A 176      21.591   2.746   1.305  1.00  0.00
ATOM    580  CB  TYR A 176      21.148   0.579   3.769  1.00  0.00
ATOM    581  CG  TYR A 176      22.555   0.042   3.476  1.00  0.00
ATOM    582  CD1 TYR A 176      22.780  -0.670   2.290  1.00  0.00
ATOM    583  CD2 TYR A 176      23.625   0.330   4.330  1.00  0.00
ATOM    584  CE1 TYR A 176      24.068  -1.112   1.970  1.00  0.00
ATOM    585  CE2 TYR A 176      24.915  -0.113   4.010  1.00  0.00
ATOM    586  CZ  TYR A 176      25.141  -0.813   2.818  1.00  0.00
ATOM    587  OH  TYR A 176      26.428  -1.261   2.498  1.00  0.00
ATOM    588  N   ALA A 177      19.425   2.238   1.770  1.00  0.00
ATOM    589  CA  ALA A 177      18.926   2.429   0.406  1.00  0.00
ATOM    590  C   ALA A 177      18.506   3.893   0.163  1.00  0.00
ATOM    591  O   ALA A 177      17.749   4.477   0.931  1.00  0.00
ATOM    592  CB  ALA A 177      17.714   1.507   0.160  1.00  0.00
ATOM    593  N   PRO A 178      19.037   4.406  -0.947  1.00  0.00
ATOM    594  CA  PRO A 178      18.722   5.762  -1.394  1.00  0.00
ATOM    595  C   PRO A 178      17.246   5.917  -1.815  1.00  0.00
ATOM    596  O   PRO A 178      16.474   4.961  -1.789  1.00  0.00
ATOM    597  CB  PRO A 178      19.623   6.034  -2.611  1.00  0.00
ATOM    598  CG  PRO A 178      20.351   4.724  -2.939  1.00  0.00
ATOM    599  CD  PRO A 178      19.957   3.708  -1.861  1.00  0.00
ATOM    600  N   VAL A 179      16.930   7.149  -2.203  1.00  0.00
ATOM    601  CA  VAL A 179      15.593   7.495  -2.704  1.00  0.00
ATOM    602  C   VAL A 179      15.721   8.367  -3.973  1.00  0.00
ATOM    603  O   VAL A 179      16.812   8.844  -4.289  1.00  0.00
ATOM    604  CB  VAL A 179      14.824   8.278  -1.622  1.00  0.00
ATOM    605  CG1 VAL A 179      13.501   7.570  -1.279  1.00  0.00
ATOM    606  CG2 VAL A 179      15.690   8.436  -0.359  1.00  0.00
ATOM    607  N   ASP A 208      18.340  17.032  24.002  1.00  0.00
ATOM    608  CA  ASP A 208      18.241  18.361  23.389  1.00  0.00
ATOM    609  C   ASP A 208      17.195  18.459  22.270  1.00  0.00
ATOM    610  O   ASP A 208      16.927  19.557  21.772  1.00  0.00
ATOM    611  CB  ASP A 208      19.630  18.656  22.773  1.00  0.00
ATOM    612  CG  ASP A 208      20.229  19.965  23.304  1.00  0.00
ATOM    613  OD1 ASP A 208      20.947  19.877  24.336  1.00  0.00
ATOM    614  OD2 ASP A 208      19.958  21.005  22.643  1.00  0.00
ATOM    615  N   GLY A 209      16.669  17.307  21.863  1.00  0.00
ATOM    616  CA  GLY A 209      15.682  17.329  20.771  1.00  0.00
ATOM    617  C   GLY A 209      15.834  16.102  19.850  1.00  0.00
ATOM    618  O   GLY A 209      16.703  15.259  20.063  1.00  0.00
ATOM    619  N   ILE A 210      14.940  16.059  18.872  1.00  0.00
ATOM    620  CA  ILE A 210      14.894  14.990  17.865  1.00  0.00
ATOM    621  C   ILE A 210      14.403  15.597  16.536  1.00  0.00
ATOM    622  O   ILE A 210      13.849  16.702  16.543  1.00  0.00
ATOM    623  CB  ILE A 210      14.020  13.830  18.367  1.00  0.00
ATOM    624  CG1 ILE A 210      14.478  13.423  19.784  1.00  0.00
ATOM    625  CG2 ILE A 210      14.147  12.614  17.429  1.00  0.00
ATOM    626  CD1 ILE A 210      13.521  12.376  20.380  1.00  0.00
ATOM    627  N   ALA A 211      14.687  14.919  15.426  1.00  0.00
ATOM    628  CA  ALA A 211      14.325  15.462  14.107  1.00  0.00
ATOM    629  C   ALA A 211      14.067  14.356  13.059  1.00  0.00
ATOM    630  O   ALA A 211      13.681  13.241  13.405  1.00  0.00
ATOM    631  CB  ALA A 211      15.473  16.367  13.610  1.00  0.00
ATOM    632  N   PHE A 212      14.274  14.754  11.817  1.00  0.00
ATOM    633  CA  PHE A 212      14.163  13.954  10.602  1.00  0.00
ATOM    634  C   PHE A 212      14.783  14.768   9.447  1.00  0.00
ATOM    635  O   PHE A 212      14.603  15.983   9.365  1.00  0.00
ATOM    636  CB  PHE A 212      12.721  13.612  10.203  1.00  0.00
ATOM    637  CG  PHE A 212      12.648  13.115   8.745  1.00  0.00
ATOM    638  CD1 PHE A 212      13.482  12.084   8.297  1.00  0.00
ATOM    639  CD2 PHE A 212      11.784  13.745   7.840  1.00  0.00
ATOM    640  CE1 PHE A 212      13.448  11.681   6.955  1.00  0.00
ATOM    641  CE2 PHE A 212      11.749  13.345   6.499  1.00  0.00
ATOM    642  CZ  PHE A 212      12.579  12.308   6.054  1.00  0.00
ATOM    643  N   PHE A 213      15.515  14.057   8.588  1.00  0.00
ATOM    644  CA  PHE A 213      16.148  14.818   7.496  1.00  0.00
ATOM    645  C   PHE A 213      16.594  13.900   6.339  1.00  0.00
ATOM    646  O   PHE A 213      16.723  12.691   6.475  1.00  0.00
ATOM    647  CB  PHE A 213      17.431  15.477   8.072  1.00  0.00
ATOM    648  CG  PHE A 213      18.280  14.330   8.663  1.00  0.00
ATOM    649  CD1 PHE A 213      18.693  14.376   9.998  1.00  0.00
ATOM    650  CD2 PHE A 213      18.684  13.276   7.834  1.00  0.00
ATOM    651  CE1 PHE A 213      19.512  13.361  10.508  1.00  0.00
ATOM    652  CE2 PHE A 213      19.503  12.261   8.345  1.00  0.00
ATOM    653  CZ  PHE A 213      19.912  12.303   9.683  1.00  0.00
ATOM    654  N   ILE A 214      16.868  14.624   5.267  1.00  0.00
ATOM    655  CA  ILE A 214      17.463  14.078   4.043  1.00  0.00
ATOM    656  C   ILE A 214      18.883  14.689   3.996  1.00  0.00
ATOM    657  O   ILE A 214      19.195  15.583   4.784  1.00  0.00
ATOM    658  CB  ILE A 214      16.644  14.565   2.829  1.00  0.00
ATOM    659  CG1 ILE A 214      15.602  15.602   3.298  1.00  0.00
ATOM    660  CG2 ILE A 214      15.921  13.369   2.181  1.00  0.00
ATOM    661  CD1 ILE A 214      14.221  14.931   3.425  1.00  0.00
ATOM    662  N   SER A 215      19.694  14.162   3.088  1.00  0.00
ATOM    663  CA  SER A 215      21.068  14.691   3.006  1.00  0.00
ATOM    664  C   SER A 215      21.824  13.930   1.900  1.00  0.00
ATOM    665  O   SER A 215      21.263  13.077   1.218  1.00  0.00
ATOM    666  CB  SER A 215      21.778  14.487   4.359  1.00  0.00
ATOM    667  OG  SER A 215      21.859  13.082   4.610  1.00  0.00
ATOM    668  N   ASN A 216      23.095  14.296   1.800  1.00  0.00
ATOM    669  CA  ASN A 216      23.976  13.649   0.816  1.00  0.00
ATOM    670  C   ASN A 216      23.966  12.126   1.053  1.00  0.00
ATOM    671  O   ASN A 216      23.295  11.628   1.954  1.00  0.00
ATOM    672  CB  ASN A 216      25.406  14.197   1.021  1.00  0.00
ATOM    673  CG  ASN A 216      25.361  15.349   2.043  1.00  0.00
ATOM    674  OD1 ASN A 216      24.493  15.397   2.913  1.00  0.00
ATOM    675  ND2 ASN A 216      26.350  16.227   1.906  1.00  0.00
ATOM    676  N   ILE A 217      24.746  11.454   0.213  1.00  0.00
ATOM    677  CA  ILE A 217      24.881   9.992   0.353  1.00  0.00
ATOM    678  C   ILE A 217      26.135   9.738   1.218  1.00  0.00
ATOM    679  O   ILE A 217      26.145   8.865   2.080  1.00  0.00
ATOM    680  CB  ILE A 217      25.032   9.355  -1.039  1.00  0.00
ATOM    681  CG1 ILE A 217      23.830   9.748  -1.921  1.00  0.00
ATOM    682  CG2 ILE A 217      25.118   7.822  -0.922  1.00  0.00
ATOM    683  CD1 ILE A 217      23.946   9.078  -3.302  1.00  0.00
ATOM    684  N   ASP A 218      27.132  10.574   0.946  1.00  0.00
ATOM    685  CA  ASP A 218      28.386  10.533   1.711  1.00  0.00
ATOM    686  C   ASP A 218      28.255  11.467   2.934  1.00  0.00
ATOM    687  O   ASP A 218      29.227  12.080   3.369  1.00  0.00
ATOM    688  CB  ASP A 218      29.567  10.997   0.841  1.00  0.00
ATOM    689  CG  ASP A 218      29.085  11.425  -0.555  1.00  0.00
ATOM    690  OD1 ASP A 218      29.563  10.778  -1.526  1.00  0.00
ATOM    691  OD2 ASP A 218      28.267  12.383  -0.597  1.00  0.00
ATOM    692  N   SER A 219      27.022  11.523   3.422  1.00  0.00
ATOM    693  CA  SER A 219      26.705  12.349   4.592  1.00  0.00
ATOM    694  C   SER A 219      27.376  11.770   5.852  1.00  0.00
ATOM    695  O   SER A 219      27.372  10.562   6.075  1.00  0.00
ATOM    696  CB  SER A 219      25.179  12.413   4.791  1.00  0.00
ATOM    697  OG  SER A 219      24.892  13.507   5.667  1.00  0.00
ATOM    698  N   SER A 220      27.927  12.696   6.628  1.00  0.00
ATOM    699  CA  SER A 220      28.604  12.334   7.880  1.00  0.00
ATOM    700  C   SER A 220      28.164  13.304   8.996  1.00  0.00
ATOM    701  O   SER A 220      27.766  14.435   8.727  1.00  0.00
ATOM    702  CB  SER A 220      30.131  12.438   7.693  1.00  0.00
ATOM    703  OG  SER A 220      30.670  11.114   7.692  1.00  0.00
ATOM    704  N   ILE A 221      28.266  12.788  10.215  1.00  0.00
ATOM    705  CA  ILE A 221      27.862  13.555  11.396  1.00  0.00
ATOM    706  C   ILE A 221      28.688  14.849  11.524  1.00  0.00
ATOM    707  O   ILE A 221      29.884  14.879  11.247  1.00  0.00
ATOM    708  CB  ILE A 221      28.075  12.719  12.677  1.00  0.00
ATOM    709  CG1 ILE A 221      26.718  12.447  13.352  1.00  0.00
ATOM    710  CG2 ILE A 221      28.987  13.505  13.642  1.00  0.00
ATOM    711  CD1 ILE A 221      25.686  12.015  12.293  1.00  0.00
ATOM    712  N   PRO A 222      27.983  15.874  12.000  1.00  0.00
ATOM    713  CA  PRO A 222      28.663  17.149  12.282  1.00  0.00
ATOM    714  C   PRO A 222      29.699  16.865  13.392  1.00  0.00
ATOM    715  O   PRO A 222      29.607  15.839  14.069  1.00  0.00
ATOM    716  CB  PRO A 222      27.575  18.102  12.794  1.00  0.00
ATOM    717  CG  PRO A 222      26.236  17.357  12.715  1.00  0.00
ATOM    718  CD  PRO A 222      26.537  15.931  12.238  1.00  0.00
ATOM    719  N   SER A 223      30.673  17.761  13.505  1.00  0.00
ATOM    720  CA  SER A 223      31.765  17.530  14.465  1.00  0.00
ATOM    721  C   SER A 223      31.364  18.032  15.865  1.00  0.00
ATOM    722  O   SER A 223      31.517  17.328  16.862  1.00  0.00
ATOM    723  CB  SER A 223      33.035  18.273  14.005  1.00  0.00
ATOM    724  OG  SER A 223      33.500  17.655  12.803  1.00  0.00
ATOM    725  N   GLY A 224      30.867  19.263  15.859  1.00  0.00
ATOM    726  CA  GLY A 224      30.428  19.900  17.109  1.00  0.00
ATOM    727  C   GLY A 224      28.908  20.153  17.027  1.00  0.00
ATOM    728  O   GLY A 224      28.406  21.157  17.521  1.00  0.00
ATOM    729  N   SER A 225      28.260  19.189  16.383  1.00  0.00
ATOM    730  CA  SER A 225      26.809  19.266  16.167  1.00  0.00
ATOM    731  C   SER A 225      26.089  18.621  17.368  1.00  0.00
ATOM    732  O   SER A 225      25.138  17.862  17.208  1.00  0.00
ATOM    733  CB  SER A 225      26.439  18.524  14.869  1.00  0.00
ATOM    734  OG  SER A 225      27.224  17.330  14.806  1.00  0.00
ATOM    735  N   THR A 226      26.619  18.966  18.537  1.00  0.00
ATOM    736  CA  THR A 226      26.078  18.424  19.791  1.00  0.00
ATOM    737  C   THR A 226      25.144  19.465  20.442  1.00  0.00
ATOM    738  O   THR A 226      25.466  20.651  20.494  1.00  0.00
ATOM    739  CB  THR A 226      27.243  18.101  20.749  1.00  0.00
ATOM    740  OG1 THR A 226      28.447  18.093  19.974  1.00  0.00
ATOM    741  CG2 THR A 226      27.063  16.691  21.344  1.00  0.00
ATOM    742  N   GLY A 227      24.022  18.948  20.926  1.00  0.00
ATOM    743  CA  GLY A 227      23.028  19.777  21.615  1.00  0.00
ATOM    744  C   GLY A 227      22.040  20.417  20.625  1.00  0.00
ATOM    745  O   GLY A 227      21.221  19.737  20.009  1.00  0.00
ATOM    746  N   ARG A 228      22.171  21.735  20.520  1.00  0.00
ATOM    747  CA  ARG A 228      21.282  22.507  19.633  1.00  0.00
ATOM    748  C   ARG A 228      21.612  22.144  18.171  1.00  0.00
ATOM    749  O   ARG A 228      20.884  21.410  17.510  1.00  0.00
ATOM    750  CB  ARG A 228      21.585  24.009  19.841  1.00  0.00
ATOM    751  CG  ARG A 228      23.108  24.184  20.010  1.00  0.00
ATOM    752  CD  ARG A 228      23.416  25.618  20.478  1.00  0.00
ATOM    753  NE  ARG A 228      23.496  25.658  21.947  1.00  0.00
ATOM    754  CZ  ARG A 228      23.470  26.834  22.568  1.00  0.00
ATOM    755  NH1 ARG A 228      23.444  27.956  21.853  1.00  0.00
ATOM    756  NH2 ARG A 228      23.463  26.888  23.896  1.00  0.00
ATOM    757  N   LEU A 229      22.754  22.681  17.746  1.00  0.00
ATOM    758  CA  LEU A 229      23.236  22.352  16.393  1.00  0.00
ATOM    759  C   LEU A 229      22.364  21.230  15.807  1.00  0.00
ATOM    760  O   LEU A 229      21.786  21.380  14.729  1.00  0.00
ATOM    761  CB  LEU A 229      24.724  21.971  16.453  1.00  0.00
ATOM    762  CG  LEU A 229      25.550  23.202  16.875  1.00  0.00
ATOM    763  CD1 LEU A 229      25.471  23.411  18.397  1.00  0.00
ATOM    764  CD2 LEU A 229      27.016  23.038  16.435  1.00  0.00
ATOM    765  N   LEU A 230      22.232  20.157  16.584  1.00  0.00
ATOM    766  CA  LEU A 230      21.302  19.090  16.219  1.00  0.00
ATOM    767  C   LEU A 230      21.946  17.826  15.643  1.00  0.00
ATOM    768  O   LEU A 230      21.254  16.820  15.442  1.00  0.00
ATOM    769  CB  LEU A 230      20.210  19.614  15.268  1.00  0.00
ATOM    770  CG  LEU A 230      18.830  19.472  15.941  1.00  0.00
ATOM    771  CD1 LEU A 230      18.212  18.105  15.593  1.00  0.00
ATOM    772  CD2 LEU A 230      18.985  19.607  17.468  1.00  0.00
ATOM    773  N   GLY A 231      23.242  17.894  15.351  1.00  0.00
ATOM    774  CA  GLY A 231      23.919  16.723  14.773  1.00  0.00
ATOM    775  C   GLY A 231      23.578  16.543  13.283  1.00  0.00
ATOM    776  O   GLY A 231      23.706  15.448  12.734  1.00  0.00
ATOM    777  N   LEU A 232      23.158  17.649  12.683  1.00  0.00
ATOM    778  CA  LEU A 232      22.821  17.658  11.250  1.00  0.00
ATOM    779  C   LEU A 232      23.436  18.938  10.639  1.00  0.00
ATOM    780  O   LEU A 232      23.875  18.950   9.494  1.00  0.00
ATOM    781  CB  LEU A 232      21.292  17.673  11.068  1.00  0.00
ATOM    782  CG  LEU A 232      20.628  16.920  12.236  1.00  0.00
ATOM    783  CD1 LEU A 232      19.457  17.743  12.801  1.00  0.00
ATOM    784  CD2 LEU A 232      20.133  15.541  11.764  1.00  0.00
ATOM    785  N   PHE A 233      23.455  19.953  11.497  1.00  0.00
ATOM    786  CA  PHE A 233      24.062  21.239  11.158  1.00  0.00
ATOM    787  C   PHE A 233      25.537  21.287  11.603  1.00  0.00
ATOM    788  O   PHE A 233      25.882  21.070  12.754  1.00  0.00
ATOM    789  CB  PHE A 233      23.243  22.422  11.692  1.00  0.00
ATOM    790  CG  PHE A 233      21.799  22.261  11.172  1.00  0.00
ATOM    791  CD1 PHE A 233      21.579  22.095   9.799  1.00  0.00
ATOM    792  CD2 PHE A 233      20.717  22.342  12.055  1.00  0.00
ATOM    793  CE1 PHE A 233      20.271  22.006   9.307  1.00  0.00
ATOM    794  CE2 PHE A 233      19.409  22.252  11.561  1.00  0.00
ATOM    795  CZ  PHE A 233      19.188  22.079  10.190  1.00  0.00
ATOM    796  N   PRO A 234      26.326  21.534  10.556  1.00  0.00
ATOM    797  CA  PRO A 234      27.776  21.513  10.605  1.00  0.00
ATOM    798  C   PRO A 234      28.455  22.536  11.523  1.00  0.00
ATOM    799  O   PRO A 234      29.671  22.743  11.409  1.00  0.00
ATOM    800  CB  PRO A 234      28.261  21.754   9.162  1.00  0.00
ATOM    801  CG  PRO A 234      27.030  22.137   8.331  1.00  0.00
ATOM    802  CD  PRO A 234      25.813  22.010   9.252  1.00  0.00
ATOM    803  N   ASP A 235      27.689  23.163  12.410  1.00  0.00
ATOM    804  CA  ASP A 235      28.296  24.154  13.317  1.00  0.00
ATOM    805  C   ASP A 235      27.652  25.540  13.087  1.00  0.00
ATOM    806  O   ASP A 235      26.674  25.886  13.745  1.00  0.00
ATOM    807  CB  ASP A 235      29.812  24.256  13.061  1.00  0.00
ATOM    808  CG  ASP A 235      30.134  25.481  12.186  1.00  0.00
ATOM    809  OD1 ASP A 235      29.932  25.349  10.949  1.00  0.00
ATOM    810  OD2 ASP A 235      30.579  26.498  12.786  1.00  0.00
ATOM    811  N   ALA A 236      28.258  26.244  12.148  1.00  0.00
ATOM    812  CA  ALA A 236      27.884  27.593  11.731  1.00  0.00
ATOM    813  C   ALA A 236      26.383  27.717  11.413  1.00  0.00
ATOM    814  O   ALA A 236      25.936  27.367  10.322  1.00  0.00
ATOM    815  CB  ALA A 236      28.714  27.990  10.492  1.00  0.00
ATOM    816  N   ASN A 237      25.665  28.193  12.424  1.00  0.00
ATOM    817  CA  ASN A 237      24.216  28.406  12.308  1.00  0.00
ATOM    818  C   ASN A 237      23.916  29.121  10.970  1.00  0.00
ATOM    819  O   ASN A 237      23.000  30.150  11.000  1.00  0.00
ATOM    820  CB  ASN A 237      23.731  29.315  13.456  1.00  0.00
ATOM    821  CG  ASN A 237      23.954  28.659  14.828  1.00  0.00
ATOM    822  OD1 ASN A 237      23.315  29.030  15.815  1.00  0.00
ATOM    823  ND2 ASN A 237      24.895  27.721  14.851  1.00  0.00
ATOM    824  OXT ASN A 237      24.450  28.850   9.900  1.00  0.00
TER     825      ASN A 237 
