# Supplementary material for: Detection of circular permutations by Protein Language Models
Source: Comput Struct Biotechnol J. 2024 Dec 30;27:214–20. doi: 10.1016/j.csbj.2024.12.029 (PMC11757225; doi:10.1016/j.csbj.2024.12.029)
Supplement: Supplementary file 1 — Supplementary material [file mmc1.zip › Original_results/2PEL_3CNA/ICARUS/2pel_and_3cna/2pel_on_3cna/intermediate/alignments_level_3_6_PUs/ali_2pel_4_1_52-on-GFvXuJkI2L/2pel_4_1_52_GFvXuJkI2L.kalign]

#===============================================================================
#Query In:     GFvXuJkI2L
#Target In:    2pel_4_1_52
#Query chain:  A
#Target chain: A
#Query Out:    GFvXuJkI2L_query.pdb
#Target Out:   2pel_4_1_52_GFvXuJkI2L.pdb
#Kscore:         33.23
#Gscore:         40.45
#Jscore:        0.4805
#Mscore:        0.8448
#Tscore:        0.8095
#Nquery:      92
#Ntarget:     52
#Nsegments:   1
#Ncolumns:    93
#Ncover:      58
#Naligned:    51
#Nmatched:    51
#Nanchor:     47
#Nidentity:   20 (39.22!)
#RMSD-aligned: 1.58
#RMSD-matched: 1.58
#RMSD-anchor:  1.21
#MaxDist:      4.81
#Contact:      7.00
#Alignment  (X + Gap): 51 + 42 = 93
#Identities (@ matched + # unmatched): 20 + 0 = 20
#Others     (* matched + $ unmatched): 31 + 0 = 31
#SSEs       (A = ALPHA, B = BETA, C = COIL/LOOP)
#===============================================================================

ASTHQTDALHFMFNQFSKDQKDLILQGDATTGTDGNLELTRVSSNGSPEG-SSVGRALFYAPVDGIAFFISNIDSSIPSG
-----AETVSFNFNSFSEGNPAINFQGDVTVLSNGNIQLTNL------NKVNSVGRVLYAMPV-----------------
     *****@*@@*@@********@@@*@****@@**@@**      ** *@@@@*@***@@                 

STGRLLGLFPDAN
-------------
             


#===============================================================================

cccccbbbbbbbbccccccccccbbcccccccccccbbccccccccbbcc-ccbbbbccccccccbbbbbcccccccccc
-----bbbbbbbbccbbccccccbbcccbbbcccccbbcccc------ccccbbbbbcccccc-----------------
     *****@*@@*@@********@@@*@****@@**@@**      ** *@@@@*@***@@                 

ccccccccccccc
-------------
             


#===============================================================================
