# Supplementary material for: Detection of circular permutations by Protein Language Models
Source: Comput Struct Biotechnol J. 2024 Dec 30;27:214–20. doi: 10.1016/j.csbj.2024.12.029 (PMC11757225; doi:10.1016/j.csbj.2024.12.029)
Supplement: Supplementary file 1 — Supplementary material [file mmc1.zip › Original_results/2PEL_3CNA/ICARUS/2pel_and_3cna/2pel_on_3cna/intermediate/alignments_level_3_6_PUs/ali_2pel_4_1_52-on-GFvXuJkI2L/2pel_4_1_52_GFvXuJkI2L.kchains]

#===============================================================================
#Query:          GFvXuJkI2L
#Target:         2pel_4_1_52
#No. Qchains:    1
#Qchain:         A  92
#No. Tchains:    1
#Tchain:         A  52
#No. QTpairs:    1
#No. QTcontacts: 1
#===============================================================================
#  Q  T  Npairs       K-Sum       G-Sum   K-Score   G-Score  TM-Score
#===============================================================================
   A  A      51     32.3116     40.4512    0.6214    0.7779    0.8095
