# Supplementary material for: Detection of circular permutations by Protein Language Models
Source: Comput Struct Biotechnol J. 2024 Dec 30;27:214–20. doi: 10.1016/j.csbj.2024.12.029 (PMC11757225; doi:10.1016/j.csbj.2024.12.029)
Supplement: Supplementary file 1 — Supplementary material [file mmc1.zip › Original_results/2PEL_3CNA/ICARUS/2pel_and_3cna/2pel_on_3cna/intermediate/alignments_level_3_6_PUs/ali_2pel_4_1_52-on-GFvXuJkI2L/2pel_4_1_52_GFvXuJkI2L.kpairs]

#===============================================================================
#Query In:     GFvXuJkI2L
#Target In:    2pel_4_1_52
#Query chain:  A
#Target chain: A
#Query Out:    GFvXuJkI2L_query.pdb
#Target Out:   2pel_4_1_52_GFvXuJkI2L.pdb
#Kscore:         33.23
#Gscore:         40.45
#Jscore:        0.4805
#Mscore:        0.8448
#Tscore:        0.8095
#Nquery:      92
#Ntarget:     52
#Nsegments:   1
#Ncolumns:    93
#Ncover:      58
#Naligned:    51
#Nmatched:    51
#Nanchor:     47
#Nidentity:   20 (39.22!)
#RMSD-aligned: 1.58
#RMSD-matched: 1.58
#RMSD-anchor:  1.21
#MaxDist:      4.81
#Contact:      7.00
#Alignment  (X + Gap): 51 + 42 = 93
#Identities (@ matched + # unmatched): 20 + 0 = 20
#Others     (* matched + $ unmatched): 31 + 0 = 31
#Tmatrix (Target Out = Tmatrix * Target In):
# 0.065314 0.997730 -0.016390 18.176712
# -0.108714 0.023442 0.993797 3.457712
# 0.991925 -0.063127 0.109998 13.235470
# 0.000000 0.000000 0.000000 1.000000
#===============================================================================
#  Posn   Dist  K-Score  G-Score  SegID   Query        Target
#===============================================================================
    1    -1.00   0.0000   0.0000    0   A:1:ALA        -         -
    2    -1.00   0.0000   0.0000    0   A:119:SER      -         -
    3    -1.00   0.0000   0.0000    0   A:120:THR      -         -
    4    -1.00   0.0000   0.0000    0   A:121:HIS      -         -
    5    -1.00   0.0000   0.0000    0   A:122:GLN      -         -
    6     1.00   0.9580   0.8793    1   A:123:THR    A:1:ALA     *
    7     0.69   0.8964   0.9419    1   A:124:ASP    A:2:GLU     *
    8     0.36   0.8278   0.9834    1   A:125:ALA    A:3:THR     *
    9     0.61   0.9289   0.9538    1   A:126:LEU    A:4:VAL     *
   10     1.04   0.9151   0.8701    1   A:127:HIS    A:5:SER     *
   11     1.05   0.7571   0.8685    1   A:128:PHE    A:6:PHE     @
   12     1.57   0.8366   0.7292    1   A:129:MET    A:7:ASN     *
   13     0.92   0.7928   0.8981    1   A:130:PHE    A:8:PHE     @
   14     2.31   0.3931   0.5059    1   A:131:ASN    A:9:ASN     @
   15     1.35   0.4340   0.7912    1   A:132:GLN    A:10:SER    *
   16     1.00   0.6155   0.8798    1   A:133:PHE    A:11:PHE    @
   17     1.45   0.6839   0.7646    1   A:134:SER    A:12:SER    @
   18     1.57   0.8386   0.7299    1   A:135:LYS    A:13:GLU    *
   19     1.47   0.3913   0.7601    1   A:136:ASP    A:14:GLY    *
   20     1.93   0.2063   0.6228    1   A:137:GLN    A:15:ASN    *
   21     1.61   0.2803   0.7185    1   A:138:LYS    A:16:PRO    *
   22     0.81   0.8739   0.9200    1   A:139:ASP    A:17:ALA    *
   23     0.36   0.7739   0.9836    1   A:140:LEU    A:18:ILE    *
   24     0.63   0.7342   0.9513    1   A:141:ILE    A:19:ASN    *
   25     0.34   0.8414   0.9855    1   A:142:LEU    A:20:PHE    *
   26     0.79   0.8776   0.9226    1   A:143:GLN    A:21:GLN    @
   27     0.55   0.8859   0.9620    1   A:144:GLY    A:22:GLY    @
   28     0.21   0.7977   0.9945    1   A:145:ASP    A:23:ASP    @
   29     0.89   0.8910   0.9029    1   A:146:ALA    A:24:VAL    *
   30     1.46   0.7963   0.7626    1   A:147:THR    A:25:THR    @
   31     1.63   0.3663   0.7119    1   A:148:THR    A:26:VAL    *
   32     3.45   0.0383   0.2191    0   A:149:GLY    A:27:LEU    *
   33     2.80   0.0191   0.3686    1   A:150:THR    A:28:SER    *
   34     1.26   0.4262   0.8159    1   A:151:ASP    A:29:ASN    *
   35     0.84   0.6581   0.9138    1   A:152:GLY    A:30:GLY    @
   36     0.61   0.7242   0.9543    1   A:153:ASN    A:31:ASN    @
   37     1.12   0.8480   0.8528    1   A:154:LEU    A:32:ILE    *
   38     1.13   0.8268   0.8494    1   A:155:GLU    A:33:GLN    *
   39     1.15   0.7984   0.8438    1   A:156:LEU    A:34:LEU    @
   40     0.80   0.7175   0.9210    1   A:157:THR    A:35:THR    @
   41     0.90   0.2837   0.9016    1   A:158:ARG    A:36:ASN    *
   42     3.81   0.0316   0.1576    0   A:159:VAL    A:37:LEU    *
   43    -1.00   0.0000   0.0000    0   A:160:SER      -         -
   44    -1.00   0.0000   0.0000    0   A:161:SER      -         -
   45    -1.00   0.0000   0.0000    0   A:162:ASN      -         -
   46    -1.00   0.0000   0.0000    0   A:163:GLY      -         -
   47    -1.00   0.0000   0.0000    0   A:164:SER      -         -
   48    -1.00   0.0000   0.0000    0   A:165:PRO      -         -
   49     3.00   0.0219   0.3161    0   A:166:GLU    A:38:ASN    *
   50     4.81   0.0055   0.0521    0   A:167:GLY    A:39:LYS    *
   51    -1.00   0.0000   0.0000    0     -          A:40:VAL    -
   52     2.81   0.2617   0.3661    1   A:168:SER    A:41:ASN    *
   53     1.01   0.4791   0.8771    1   A:169:SER    A:42:SER    @
   54     0.26   0.7463   0.9917    1   A:170:VAL    A:43:VAL    @
   55     0.38   0.8158   0.9815    1   A:171:GLY    A:44:GLY    @
   56     0.97   0.7484   0.8867    1   A:172:ARG    A:45:ARG    @
   57     1.06   0.8272   0.8673    1   A:173:ALA    A:46:VAL    *
   58     1.08   0.7091   0.8620    1   A:174:LEU    A:47:LEU    @
   59     1.38   0.7268   0.7836    1   A:175:PHE    A:48:TYR    *
   60     1.22   0.6222   0.8267    1   A:176:TYR    A:49:ALA    *
   61     0.61   0.8294   0.9533    1   A:177:ALA    A:50:MET    *
   62     0.87   0.6951   0.9080    1   A:178:PRO    A:51:PRO    @
   63     0.32   0.8571   0.9870    1   A:179:VAL    A:52:VAL    @
   64    -1.00   0.0000   0.0000    0   A:208:ASP      -         -
   65    -1.00   0.0000   0.0000    0   A:209:GLY      -         -
   66    -1.00   0.0000   0.0000    0   A:210:ILE      -         -
   67    -1.00   0.0000   0.0000    0   A:211:ALA      -         -
   68    -1.00   0.0000   0.0000    0   A:212:PHE      -         -
   69    -1.00   0.0000   0.0000    0   A:213:PHE      -         -
   70    -1.00   0.0000   0.0000    0   A:214:ILE      -         -
   71    -1.00   0.0000   0.0000    0   A:215:SER      -         -
   72    -1.00   0.0000   0.0000    0   A:216:ASN      -         -
   73    -1.00   0.0000   0.0000    0   A:217:ILE      -         -
   74    -1.00   0.0000   0.0000    0   A:218:ASP      -         -
   75    -1.00   0.0000   0.0000    0   A:219:SER      -         -
   76    -1.00   0.0000   0.0000    0   A:220:SER      -         -
   77    -1.00   0.0000   0.0000    0   A:221:ILE      -         -
   78    -1.00   0.0000   0.0000    0   A:222:PRO      -         -
   79    -1.00   0.0000   0.0000    0   A:223:SER      -         -
   80    -1.00   0.0000   0.0000    0   A:224:GLY      -         -
   81    -1.00   0.0000   0.0000    0   A:225:SER      -         -
   82    -1.00   0.0000   0.0000    0   A:226:THR      -         -
   83    -1.00   0.0000   0.0000    0   A:227:GLY      -         -
   84    -1.00   0.0000   0.0000    0   A:228:ARG      -         -
   85    -1.00   0.0000   0.0000    0   A:229:LEU      -         -
   86    -1.00   0.0000   0.0000    0   A:230:LEU      -         -
   87    -1.00   0.0000   0.0000    0   A:231:GLY      -         -
   88    -1.00   0.0000   0.0000    0   A:232:LEU      -         -
   89    -1.00   0.0000   0.0000    0   A:233:PHE      -         -
   90    -1.00   0.0000   0.0000    0   A:234:PRO      -         -
   91    -1.00   0.0000   0.0000    0   A:235:ASP      -         -
   92    -1.00   0.0000   0.0000    0   A:236:ALA      -         -
   93    -1.00   0.0000   0.0000    0   A:237:ASN      -         -
