# Supplementary material for: Detection of circular permutations by Protein Language Models
Source: Comput Struct Biotechnol J. 2024 Dec 30;27:214–20. doi: 10.1016/j.csbj.2024.12.029 (PMC11757225; doi:10.1016/j.csbj.2024.12.029)
Supplement: Supplementary file 2 — Supplementary material [file mmc2.zip]

Archive with 450 entries (418 files):
- plmcp_source_code/
- plmcp_source_code/plmCP_ESM1b_code_main/
- plmcp_source_code/plmCP_ESM1b_code_main/.gitignore
- plmcp_source_code/plmCP_ESM1b_code_main/environment.yml
- plmcp_source_code/plmCP_ESM1b_code_main/example/
- plmcp_source_code/plmCP_ESM1b_code_main/example/CP_output.fasta
- plmcp_source_code/plmCP_ESM1b_code_main/example/CP_target_output.fasta
- plmcp_source_code/plmCP_ESM1b_code_main/LICENSE
- plmcp_source_code/plmCP_ESM1b_code_main/plmcp/
- plmcp_source_code/plmCP_ESM1b_code_main/plmcp/embedding_generate.py
- plmcp_source_code/plmCP_ESM1b_code_main/plmcp/plmcp.py
- plmcp_source_code/plmCP_ESM1b_code_main/plmcp/plmcp_util/
- plmcp_source_code/plmCP_ESM1b_code_main/plmcp/plmcp_util/alignment.py
- plmcp_source_code/plmCP_ESM1b_code_main/plmcp/plmcp_util/numeric.py
- plmcp_source_code/plmCP_ESM1b_code_main/plmcp/plmcp_util/numeric_change.py
- plmcp_source_code/plmCP_ESM1b_code_main/plmcp/plmcp_util/__init__.py
- plmcp_source_code/plmCP_ESM1b_code_main/plmcp/util.py
- plmcp_source_code/plmCP_ESM1b_code_main/plmcp/__init__.py
- plmcp_source_code/plmCP_ESM1b_code_main/README.md
- plmcp_source_code/plmCP_ESM1b_code_main/requirements_plmCP.sh
- plmcp_source_code/plmCP_ESM1b_code_main/testExample/
- plmcp_source_code/plmCP_ESM1b_code_main/testExample/TransFastaAndID/
- plmcp_source_code/plmCP_ESM1b_code_main/testExample/TransFastaAndID/d1b5ta_.fasta
- plmcp_source_code/plmCP_ESM1b_code_main/testExample/TransFastaAndID/d1b5ta_.id
- plmcp_source_code/plmCP_ESM1b_code_main/testExample/TransFastaAndID/d1b5ta_.pdb
- plmcp_source_code/plmCP_ESM1b_code_main/testExample/TransFastaAndID/d1b6a_1.fasta
- plmcp_source_code/plmCP_ESM1b_code_main/testExample/TransFastaAndID/d1b6a_1.id
- plmcp_source_code/plmCP_ESM1b_code_main/testExample/TransFastaAndID/d1b6a_1.pdb
- plmcp_source_code/plmCP_ESM1b_code_main/testExample/TransFastaAndID/d1bia_1.fasta
- plmcp_source_code/plmCP_ESM1b_code_main/testExample/TransFastaAndID/d1bia_1.id
- plmcp_source_code/plmCP_ESM1b_code_main/testExample/TransFastaAndID/d1bia_1.pdb
- plmcp_source_code/plmCP_ESM1b_code_main/testExample/TransFastaAndID/d1d5ra1.fasta
- plmcp_source_code/plmCP_ESM1b_code_main/testExample/TransFastaAndID/d1d5ra1.id
- plmcp_source_code/plmCP_ESM1b_code_main/testExample/TransFastaAndID/d1d5ra1.pdb
- plmcp_source_code/plmCP_ESM1b_code_main/testExample/TransFastaAndID/d1gsa_1.fasta
- plmcp_source_code/plmCP_ESM1b_code_main/testExample/TransFastaAndID/d1gsa_1.id
- plmcp_source_code/plmCP_ESM1b_code_main/testExample/TransFastaAndID/d1gsa_1.pdb
- plmcp_source_code/plmCP_ESM1b_code_main/testExample/TransFastaAndID/d1jwyb_.fasta
- plmcp_source_code/plmCP_ESM1b_code_main/testExample/TransFastaAndID/d1jwyb_.id
- plmcp_source_code/plmCP_ESM1b_code_main/testExample/TransFastaAndID/d1jwyb_.pdb
- plmcp_source_code/plmCP_ESM1b_code_main/testExample/TransFastaAndID/d1k87a2.fasta
- plmcp_source_code/plmCP_ESM1b_code_main/testExample/TransFastaAndID/d1k87a2.id
- plmcp_source_code/plmCP_ESM1b_code_main/testExample/TransFastaAndID/d1k87a2.pdb
- plmcp_source_code/plmCP_ESM1b_code_main/testExample/TransFastaAndID/d1kiaa_.fasta
- plmcp_source_code/plmCP_ESM1b_code_main/testExample/TransFastaAndID/d1kiaa_.id
- plmcp_source_code/plmCP_ESM1b_code_main/testExample/TransFastaAndID/d1kiaa_.pdb
- plmcp_source_code/plmCP_ESM1b_code_main/testExample/TransFastaAndID/d1nk1a1.fasta
- plmcp_source_code/plmCP_ESM1b_code_main/testExample/TransFastaAndID/d1nk1a1.id
- plmcp_source_code/plmCP_ESM1b_code_main/testExample/TransFastaAndID/d1nk1a1.pdb
- plmcp_source_code/plmCP_ESM1b_code_main/testExample/TransFastaAndID/d1nls__.fasta
- plmcp_source_code/plmCP_ESM1b_code_main/testExample/TransFastaAndID/d1nls__.id
- plmcp_source_code/plmCP_ESM1b_code_main/testExample/TransFastaAndID/d1nls__.pdb
- plmcp_source_code/plmCP_ESM1b_code_main/testExample/TransFastaAndID/d1nw5a_.fasta
- plmcp_source_code/plmCP_ESM1b_code_main/testExample/TransFastaAndID/d1nw5a_.id
- plmcp_source_code/plmCP_ESM1b_code_main/testExample/TransFastaAndID/d1nw5a_.pdb
- plmcp_source_code/plmCP_ESM1b_code_main/testExample/TransFastaAndID/d1puja_.fasta
- plmcp_source_code/plmCP_ESM1b_code_main/testExample/TransFastaAndID/d1puja_.id
- plmcp_source_code/plmCP_ESM1b_code_main/testExample/TransFastaAndID/d1puja_.pdb
- plmcp_source_code/plmCP_ESM1b_code_main/testExample/TransFastaAndID/d1qasa2.fasta
- plmcp_source_code/plmCP_ESM1b_code_main/testExample/TransFastaAndID/d1qasa2.id
- plmcp_source_code/plmCP_ESM1b_code_main/testExample/TransFastaAndID/d1qasa2.pdb
- plmcp_source_code/plmCP_ESM1b_code_main/testExample/TransFastaAndID/d1qdma1.fasta
- plmcp_source_code/plmCP_ESM1b_code_main/testExample/TransFastaAndID/d1qdma1.id
- plmcp_source_code/plmCP_ESM1b_code_main/testExample/TransFastaAndID/d1qdma1.pdb
- plmcp_source_code/plmCP_ESM1b_code_main/testExample/TransFastaAndID/d1qq5a_.fasta
- plmcp_source_code/plmCP_ESM1b_code_main/testExample/TransFastaAndID/d1qq5a_.id
- plmcp_source_code/plmCP_ESM1b_code_main/testExample/TransFastaAndID/d1qq5a_.pdb
- plmcp_source_code/plmCP_ESM1b_code_main/testExample/TransFastaAndID/d1rsy__.fasta
- plmcp_source_code/plmCP_ESM1b_code_main/testExample/TransFastaAndID/d1rsy__.id
- plmcp_source_code/plmCP_ESM1b_code_main/testExample/TransFastaAndID/d1rsy__.pdb
- plmcp_source_code/plmCP_ESM1b_code_main/testExample/TransFastaAndID/d1u0la2.fasta
- plmcp_source_code/plmCP_ESM1b_code_main/testExample/TransFastaAndID/d1u0la2.id
- plmcp_source_code/plmCP_ESM1b_code_main/testExample/TransFastaAndID/d1u0la2.pdb
- plmcp_source_code/plmCP_ESM1b_code_main/testExample/TransFastaAndID/d2adma_.fasta
- plmcp_source_code/plmCP_ESM1b_code_main/testExample/TransFastaAndID/d2adma_.id
- plmcp_source_code/plmCP_ESM1b_code_main/testExample/TransFastaAndID/d2adma_.pdb
- plmcp_source_code/plmCP_ESM1b_code_main/testExample/TransFastaAndID/d2bqpa_.fasta
- plmcp_source_code/plmCP_ESM1b_code_main/testExample/TransFastaAndID/d2bqpa_.id
- plmcp_source_code/plmCP_ESM1b_code_main/testExample/TransFastaAndID/d2bqpa_.pdb
- plmcp_source_code/plmCP_ESM1b_code_main/testExample/TransFastaAndID/d2hgsa1.fasta
- plmcp_source_code/plmCP_ESM1b_code_main/testExample/TransFastaAndID/d2hgsa1.id
- plmcp_source_code/plmCP_ESM1b_code_main/testExample/TransFastaAndID/d2hgsa1.pdb
- plmcp_source_code/plmCP_ESM1b_code_main/testExample/TransFastaAndID/d3chy__.fasta
- plmcp_source_code/plmCP_ESM1b_code_main/testExample/TransFastaAndID/d3chy__.id
- plmcp_source_code/plmCP_ESM1b_code_main/testExample/TransFastaAndID/d3chy__.pdb
- plmcp_source_code/plmCP_ESM1b_code_main/testExample/TransFastaAndID/id_pair.txt
- plmcp_source_code/plmCP_ESM1b_code_main/testExample/TransFastaAndID/od_pair.sh
- plmcp_source_code/plmCP_ESM1b_code_main/testExample/TransFastaAndID/pdb2fasta.sh
- plmcp_source_code/plmCP_ESM1b_code_main/testExample/TransFastaAndID/pdb2ID.sh
- plmcp_source_code/plmCP_ESM1b_code_main/testExample/TransFastaAndID/pdb2Spit.sh
- plmcp_source_code/plmCP_ESM1b_code_main/testExample/TransFastaAndID/pdb2_multi.sh
- plmcp_source_code/plmCP_ESM1b_code_main/testExample/TransFastaAndID/plm_t_withiD.sh
- plmcp_source_code/plmCP_ESM1b_code_main/testExample/TransFastaAndID/test/
- plmcp_source_code/plmCP_ESM1b_code_main/testExample/TransFastaAndID/test/2pel.fasta
- plmcp_source_code/plmCP_ESM1b_code_main/testExample/TransFastaAndID/test/2pel.id
- plmcp_source_code/plmCP_ESM1b_code_main/testExample/TransFastaAndID/test/2pel.pdb
- plmcp_source_code/plmCP_ESM1b_code_main/testExample/TransFastaAndID/test/3cna.fasta
- plmcp_source_code/plmCP_ESM1b_code_main/testExample/TransFastaAndID/test/3cna.id
- plmcp_source_code/plmCP_ESM1b_code_main/testExample/TransFastaAndID/test/3cna.pdb
- plmcp_source_code/plmCP_ESM1b_code_main/testExample/TransFastaAndID/test/pdb2fasta.sh
- plmcp_source_code/plmCP_ESM1b_code_main/testExample/TransFastaAndID/test/pdb2Spit.sh
- plmcp_source_code/plmCP_ESM1b_code_main/testExample/TransFastaByPDB/
- plmcp_source_code/plmCP_ESM1b_code_main/testExample/TransFastaByPDB/d1b5ta_.fasta
- plmcp_source_code/plmCP_ESM1b_code_main/testExample/TransFastaByPDB/d1b6a_1.fasta
- plmcp_source_code/plmCP_ESM1b_code_main/testExample/TransFastaByPDB/d1bia_1.fasta
- plmcp_source_code/plmCP_ESM1b_code_main/testExample/TransFastaByPDB/d1d5ra1.fasta
- plmcp_source_code/plmCP_ESM1b_code_main/testExample/TransFastaByPDB/d1gsa_1.fasta
- plmcp_source_code/plmCP_ESM1b_code_main/testExample/TransFastaByPDB/d1jwyb_.fasta
- plmcp_source_code/plmCP_ESM1b_code_main/testExample/TransFastaByPDB/d1k87a2.fasta
- plmcp_source_code/plmCP_ESM1b_code_main/testExample/TransFastaByPDB/d1kiaa_.fasta
- plmcp_source_code/plmCP_ESM1b_code_main/testExample/TransFastaByPDB/d1nk1a1.fasta
- plmcp_source_code/plmCP_ESM1b_code_main/testExample/TransFastaByPDB/d1nls__.fasta
- plmcp_source_code/plmCP_ESM1b_code_main/testExample/TransFastaByPDB/d1nw5a_.fasta
- plmcp_source_code/plmCP_ESM1b_code_main/testExample/TransFastaByPDB/d1puja_.fasta
- plmcp_source_code/plmCP_ESM1b_code_main/testExample/TransFastaByPDB/d1qasa2.fasta
- plmcp_source_code/plmCP_ESM1b_code_main/testExample/TransFastaByPDB/d1qdma1.fasta
- plmcp_source_code/plmCP_ESM1b_code_main/testExample/TransFastaByPDB/d1qq5a_.fasta
- plmcp_source_code/plmCP_ESM1b_code_main/testExample/TransFastaByPDB/d1rsy__.fasta
- plmcp_source_code/plmCP_ESM1b_code_main/testExample/TransFastaByPDB/d1u0la2.fasta
- plmcp_source_code/plmCP_ESM1b_code_main/testExample/TransFastaByPDB/d2adma_.fasta
- plmcp_source_code/plmCP_ESM1b_code_main/testExample/TransFastaByPDB/d2bqpa_.fasta
- plmcp_source_code/plmCP_ESM1b_code_main/testExample/TransFastaByPDB/d2hgsa1.fasta
- plmcp_source_code/plmCP_ESM1b_code_main/testExample/TransFastaByPDB/d3chy__.fasta
- plmcp_source_code/plmCP_ESM1b_code_main/testExample/TransFastaByPDB/id.txt
- plmcp_source_code/plmCP_ESM1b_code_main/testExample/TransFastaByPDB/id_pair.txt
- plmcp_source_code/plmCP_ESM1b_code_main/testExample/TransFastaByPDB/od.sh
- plmcp_source_code/plmCP_ESM1b_code_main/testExample/TransFastaByPDB/od_pair.sh
- plmcp_source_code/plmCP_ESM1b_code_main/testExample/TransFastaByPDB/pdb2_multi.sh
- plmcp_source_code/plmCP_ESM1b_code_main/testExample/TransFastaByPDB/plm_t.sh
- plmcp_source_code/plmCP_ESM1b_code_main/test_RPIC_typeP_fromPDBtoFasta.py
- plmcp_source_code/plmCP_ESM1b_code_main/test_site_2PEL_3CNA.py
- plmcp_source_code/plmCP_ESM1b_code_main/test_site_RPIC.py
- plmcp_source_code/plmCP_ESM1b_code_main/test_site_RPIC_reverse.py
- plmcp_source_code/plmCP_ESM2_code/
- plmcp_source_code/plmCP_ESM2_code/ana_awk.sh
- plmcp_source_code/plmCP_ESM2_code/environment.yml
- plmcp_source_code/plmCP_ESM2_code/example/
- plmcp_source_code/plmCP_ESM2_code/getFasta.py
- plmcp_source_code/plmCP_ESM2_code/LICENSE
- plmcp_source_code/plmCP_ESM2_code/plmcp/
- plmcp_source_code/plmCP_ESM2_code/plmcp/embedding_generate.py
- plmcp_source_code/plmCP_ESM2_code/plmcp/plmcp.py
- plmcp_source_code/plmCP_ESM2_code/plmcp/plmcp_util/
- plmcp_source_code/plmCP_ESM2_code/plmcp/plmcp_util/alignment.py
- plmcp_source_code/plmCP_ESM2_code/plmcp/plmcp_util/numeric.py
- plmcp_source_code/plmCP_ESM2_code/plmcp/plmcp_util/numeric_change.py
- plmcp_source_code/plmCP_ESM2_code/plmcp/plmcp_util/__init__.py
- plmcp_source_code/plmCP_ESM2_code/plmcp/util.py
- plmcp_source_code/plmCP_ESM2_code/plmcp/__init__.py
- plmcp_source_code/plmCP_ESM2_code/README.md
- plmcp_source_code/plmCP_ESM2_code/requirements_plmCP.sh
- plmcp_source_code/plmCP_ESM2_code/testExample/
- plmcp_source_code/plmCP_ESM2_code/testExample/TransFastaAndID/
- plmcp_source_code/plmCP_ESM2_code/testExample/TransFastaAndID/back/
- plmcp_source_code/plmCP_ESM2_code/testExample/TransFastaAndID/back/pdb2fasta.py
- plmcp_source_code/plmCP_ESM2_code/testExample/TransFastaAndID/back/pdb2fasta.sh
- plmcp_source_code/plmCP_ESM2_code/testExample/TransFastaAndID/back/pdb2Spit.sh
- plmcp_source_code/plmCP_ESM2_code/testExample/TransFastaAndID/back/pdb2Split.py
- plmcp_source_code/plmCP_ESM2_code/testExample/TransFastaAndID/d1b5ta_.fasta
- plmcp_source_code/plmCP_ESM2_code/testExample/TransFastaAndID/d1b5ta_.id
- plmcp_source_code/plmCP_ESM2_code/testExample/TransFastaAndID/d1b5ta_.pdb
- plmcp_source_code/plmCP_ESM2_code/testExample/TransFastaAndID/d1b6a_1.fasta
- plmcp_source_code/plmCP_ESM2_code/testExample/TransFastaAndID/d1b6a_1.id
- plmcp_source_code/plmCP_ESM2_code/testExample/TransFastaAndID/d1b6a_1.pdb
- plmcp_source_code/plmCP_ESM2_code/testExample/TransFastaAndID/d1bia_1.fasta
- plmcp_source_code/plmCP_ESM2_code/testExample/TransFastaAndID/d1bia_1.id
- plmcp_source_code/plmCP_ESM2_code/testExample/TransFastaAndID/d1bia_1.pdb
- plmcp_source_code/plmCP_ESM2_code/testExample/TransFastaAndID/d1d5ra1.fasta
- plmcp_source_code/plmCP_ESM2_code/testExample/TransFastaAndID/d1d5ra1.id
- plmcp_source_code/plmCP_ESM2_code/testExample/TransFastaAndID/d1d5ra1.pdb
- plmcp_source_code/plmCP_ESM2_code/testExample/TransFastaAndID/d1gsa_1.fasta
- plmcp_source_code/plmCP_ESM2_code/testExample/TransFastaAndID/d1gsa_1.id
- plmcp_source_code/plmCP_ESM2_code/testExample/TransFastaAndID/d1gsa_1.pdb
- plmcp_source_code/plmCP_ESM2_code/testExample/TransFastaAndID/d1jwyb_.fasta
- plmcp_source_code/plmCP_ESM2_code/testExample/TransFastaAndID/d1jwyb_.id
- plmcp_source_code/plmCP_ESM2_code/testExample/TransFastaAndID/d1jwyb_.pdb
- plmcp_source_code/plmCP_ESM2_code/testExample/TransFastaAndID/d1k87a2.fasta
- plmcp_source_code/plmCP_ESM2_code/testExample/TransFastaAndID/d1k87a2.id
- plmcp_source_code/plmCP_ESM2_code/testExample/TransFastaAndID/d1k87a2.pdb
- plmcp_source_code/plmCP_ESM2_code/testExample/TransFastaAndID/d1kiaa_.fasta
- plmcp_source_code/plmCP_ESM2_code/testExample/TransFastaAndID/d1kiaa_.id
- plmcp_source_code/plmCP_ESM2_code/testExample/TransFastaAndID/d1kiaa_.pdb
- plmcp_source_code/plmCP_ESM2_code/testExample/TransFastaAndID/d1nk1a1.fasta
- plmcp_source_code/plmCP_ESM2_code/testExample/TransFastaAndID/d1nk1a1.id
- plmcp_source_code/plmCP_ESM2_code/testExample/TransFastaAndID/d1nk1a1.pdb
- plmcp_source_code/plmCP_ESM2_code/testExample/TransFastaAndID/d1nls__.fasta
- plmcp_source_code/plmCP_ESM2_code/testExample/TransFastaAndID/d1nls__.id
- plmcp_source_code/plmCP_ESM2_code/testExample/TransFastaAndID/d1nls__.pdb
- plmcp_source_code/plmCP_ESM2_code/testExample/TransFastaAndID/d1nw5a_.fasta
- plmcp_source_code/plmCP_ESM2_code/testExample/TransFastaAndID/d1nw5a_.id
- plmcp_source_code/plmCP_ESM2_code/testExample/TransFastaAndID/d1nw5a_.pdb
- plmcp_source_code/plmCP_ESM2_code/testExample/TransFastaAndID/d1puja_.fasta
- plmcp_source_code/plmCP_ESM2_code/testExample/TransFastaAndID/d1puja_.id
- plmcp_source_code/plmCP_ESM2_code/testExample/TransFastaAndID/d1puja_.pdb
- plmcp_source_code/plmCP_ESM2_code/testExample/TransFastaAndID/d1qasa2.fasta
- plmcp_source_code/plmCP_ESM2_code/testExample/TransFastaAndID/d1qasa2.id
- plmcp_source_code/plmCP_ESM2_code/testExample/TransFastaAndID/d1qasa2.pdb
- plmcp_source_code/plmCP_ESM2_code/testExample/TransFastaAndID/d1qdma1.fasta
- plmcp_source_code/plmCP_ESM2_code/testExample/TransFastaAndID/d1qdma1.id
- plmcp_source_code/plmCP_ESM2_code/testExample/TransFastaAndID/d1qdma1.pdb
- plmcp_source_code/plmCP_ESM2_code/testExample/TransFastaAndID/d1qq5a_.fasta
- plmcp_source_code/plmCP_ESM2_code/testExample/TransFastaAndID/d1qq5a_.id
- plmcp_source_code/plmCP_ESM2_code/testExample/TransFastaAndID/d1qq5a_.pdb
- plmcp_source_code/plmCP_ESM2_code/testExample/TransFastaAndID/d1rsy__.fasta
- plmcp_source_code/plmCP_ESM2_code/testExample/TransFastaAndID/d1rsy__.id
- plmcp_source_code/plmCP_ESM2_code/testExample/TransFastaAndID/d1rsy__.pdb
- plmcp_source_code/plmCP_ESM2_code/testExample/TransFastaAndID/d1u0la2.fasta
- plmcp_source_code/plmCP_ESM2_code/testExample/TransFastaAndID/d1u0la2.id
- plmcp_source_code/plmCP_ESM2_code/testExample/TransFastaAndID/d1u0la2.pdb
- plmcp_source_code/plmCP_ESM2_code/testExample/TransFastaAndID/d2adma_.fasta
- plmcp_source_code/plmCP_ESM2_code/testExample/TransFastaAndID/d2adma_.id
- plmcp_source_code/plmCP_ESM2_code/testExample/TransFastaAndID/d2adma_.pdb
- plmcp_source_code/plmCP_ESM2_code/testExample/TransFastaAndID/d2bqpa_.fasta
- plmcp_source_code/plmCP_ESM2_code/testExample/TransFastaAndID/d2bqpa_.id
- plmcp_source_code/plmCP_ESM2_code/testExample/TransFastaAndID/d2bqpa_.pdb
- plmcp_source_code/plmCP_ESM2_code/testExample/TransFastaAndID/d2hgsa1.fasta
- plmcp_source_code/plmCP_ESM2_code/testExample/TransFastaAndID/d2hgsa1.id
- plmcp_source_code/plmCP_ESM2_code/testExample/TransFastaAndID/d2hgsa1.pdb
- plmcp_source_code/plmCP_ESM2_code/testExample/TransFastaAndID/d3chy__.fasta
- plmcp_source_code/plmCP_ESM2_code/testExample/TransFastaAndID/d3chy__.id
- plmcp_source_code/plmCP_ESM2_code/testExample/TransFastaAndID/d3chy__.pdb
- plmcp_source_code/plmCP_ESM2_code/testExample/TransFastaAndID/id_pair.txt
- plmcp_source_code/plmCP_ESM2_code/testExample/TransFastaAndID/od_pair.sh
- plmcp_source_code/plmCP_ESM2_code/testExample/TransFastaAndID/pdb2fasta.sh
- plmcp_source_code/plmCP_ESM2_code/testExample/TransFastaAndID/pdb2ID.sh
- plmcp_source_code/plmCP_ESM2_code/testExample/TransFastaAndID/pdb2Spit.sh
- plmcp_source_code/plmCP_ESM2_code/testExample/TransFastaAndID/pdb2_multi.sh
- plmcp_source_code/plmCP_ESM2_code/testExample/TransFastaAndID/plm_t_withiD.sh
- plmcp_source_code/plmCP_ESM2_code/testExample/TransFastaAndID/test/
- plmcp_source_code/plmCP_ESM2_code/testExample/TransFastaAndID/test/2pel.fasta
- plmcp_source_code/plmCP_ESM2_code/testExample/TransFastaAndID/test/2pel.id
- plmcp_source_code/plmCP_ESM2_code/testExample/TransFastaAndID/test/2pel.pdb
- plmcp_source_code/plmCP_ESM2_code/testExample/TransFastaAndID/test/3cna.fasta
- plmcp_source_code/plmCP_ESM2_code/testExample/TransFastaAndID/test/3cna.id
- plmcp_source_code/plmCP_ESM2_code/testExample/TransFastaAndID/test/3cna.pdb
- plmcp_source_code/plmCP_ESM2_code/testExample/TransFastaAndID/test/pdb2fasta.sh
- plmcp_source_code/plmCP_ESM2_code/testExample/TransFastaAndID/test/pdb2Spit.sh
- plmcp_source_code/plmCP_ESM2_code/testExample/TransFastaByPDB/
- plmcp_source_code/plmCP_ESM2_code/testExample/TransFastaByPDB/d1b5ta_.fasta
- plmcp_source_code/plmCP_ESM2_code/testExample/TransFastaByPDB/d1b6a_1.fasta
- plmcp_source_code/plmCP_ESM2_code/testExample/TransFastaByPDB/d1bia_1.fasta
- plmcp_source_code/plmCP_ESM2_code/testExample/TransFastaByPDB/d1d5ra1.fasta
- plmcp_source_code/plmCP_ESM2_code/testExample/TransFastaByPDB/d1gsa_1.fasta
- plmcp_source_code/plmCP_ESM2_code/testExample/TransFastaByPDB/d1jwyb_.fasta
- plmcp_source_code/plmCP_ESM2_code/testExample/TransFastaByPDB/d1k87a2.fasta
- plmcp_source_code/plmCP_ESM2_code/testExample/TransFastaByPDB/d1kiaa_.fasta
- plmcp_source_code/plmCP_ESM2_code/testExample/TransFastaByPDB/d1nk1a1.fasta
- plmcp_source_code/plmCP_ESM2_code/testExample/TransFastaByPDB/d1nls__.fasta
- plmcp_source_code/plmCP_ESM2_code/testExample/TransFastaByPDB/d1nw5a_.fasta
- plmcp_source_code/plmCP_ESM2_code/testExample/TransFastaByPDB/d1puja_.fasta
- plmcp_source_code/plmCP_ESM2_code/testExample/TransFastaByPDB/d1qasa2.fasta
- plmcp_source_code/plmCP_ESM2_code/testExample/TransFastaByPDB/d1qdma1.fasta
- plmcp_source_code/plmCP_ESM2_code/testExample/TransFastaByPDB/d1qq5a_.fasta
- plmcp_source_code/plmCP_ESM2_code/testExample/TransFastaByPDB/d1rsy__.fasta
- plmcp_source_code/plmCP_ESM2_code/testExample/TransFastaByPDB/d1u0la2.fasta
- plmcp_source_code/plmCP_ESM2_code/testExample/TransFastaByPDB/d2adma_.fasta
- plmcp_source_code/plmCP_ESM2_code/testExample/TransFastaByPDB/d2bqpa_.fasta
- plmcp_source_code/plmCP_ESM2_code/testExample/TransFastaByPDB/d2hgsa1.fasta
- plmcp_source_code/plmCP_ESM2_code/testExample/TransFastaByPDB/d3chy__.fasta
- plmcp_source_code/plmCP_ESM2_code/testExample/TransFastaByPDB/id.txt
- plmcp_source_code/plmCP_ESM2_code/testExample/TransFastaByPDB/id_pair.txt
- plmcp_source_code/plmCP_ESM2_code/testExample/TransFastaByPDB/od.sh
- plmcp_source_code/plmCP_ESM2_code/testExample/TransFastaByPDB/od_pair.sh
- plmcp_source_code/plmCP_ESM2_code/testExample/TransFastaByPDB/pdb2_multi.sh
- plmcp_source_code/plmCP_ESM2_code/testExample/TransFastaByPDB/plm_t.sh
- plmcp_source_code/plmCP_ESM2_code/test_site_2PEL_3CNA.py
- plmcp_source_code/plmCP_ESM2_code/test_site_2PEL_3CNAi_reverse.py
- plmcp_source_code/plmCP_ProtT5_code/
- plmcp_source_code/plmCP_ProtT5_code/.gitignore
- plmcp_source_code/plmCP_ProtT5_code/ana_awk.sh
- plmcp_source_code/plmCP_ProtT5_code/environment.yml
- plmcp_source_code/plmCP_ProtT5_code/example/
- plmcp_source_code/plmCP_ProtT5_code/getFasta.py
- plmcp_source_code/plmCP_ProtT5_code/LICENSE
- plmcp_source_code/plmCP_ProtT5_code/plmcp/
- plmcp_source_code/plmCP_ProtT5_code/plmcp/embedding_generate.py
- plmcp_source_code/plmCP_ProtT5_code/plmcp/plmcp.py
- plmcp_source_code/plmCP_ProtT5_code/plmcp/plmcp_util/
- plmcp_source_code/plmCP_ProtT5_code/plmcp/plmcp_util/alignment.py
- plmcp_source_code/plmCP_ProtT5_code/plmcp/plmcp_util/numeric.py
- plmcp_source_code/plmCP_ProtT5_code/plmcp/plmcp_util/numeric_change.py
- plmcp_source_code/plmCP_ProtT5_code/plmcp/plmcp_util/__init__.py
- plmcp_source_code/plmCP_ProtT5_code/plmcp/util.py
- plmcp_source_code/plmCP_ProtT5_code/plmcp/__init__.py
- plmcp_source_code/plmCP_ProtT5_code/README.md
- plmcp_source_code/plmCP_ProtT5_code/requirements_plmCP.sh
- plmcp_source_code/plmCP_ProtT5_code/testExample/
- plmcp_source_code/plmCP_ProtT5_code/testExample/TransFastaAndID/
- plmcp_source_code/plmCP_ProtT5_code/testExample/TransFastaAndID/back/
- plmcp_source_code/plmCP_ProtT5_code/testExample/TransFastaAndID/back/pdb2fasta.py
- plmcp_source_code/plmCP_ProtT5_code/testExample/TransFastaAndID/back/pdb2fasta.sh
- plmcp_source_code/plmCP_ProtT5_code/testExample/TransFastaAndID/back/pdb2Spit.sh
- plmcp_source_code/plmCP_ProtT5_code/testExample/TransFastaAndID/back/pdb2Split.py
- plmcp_source_code/plmCP_ProtT5_code/testExample/TransFastaAndID/d1b5ta_.fasta
- plmcp_source_code/plmCP_ProtT5_code/testExample/TransFastaAndID/d1b5ta_.id
- plmcp_source_code/plmCP_ProtT5_code/testExample/TransFastaAndID/d1b5ta_.pdb
- plmcp_source_code/plmCP_ProtT5_code/testExample/TransFastaAndID/d1b6a_1.fasta
- plmcp_source_code/plmCP_ProtT5_code/testExample/TransFastaAndID/d1b6a_1.id
- plmcp_source_code/plmCP_ProtT5_code/testExample/TransFastaAndID/d1b6a_1.pdb
- plmcp_source_code/plmCP_ProtT5_code/testExample/TransFastaAndID/d1bia_1.fasta
[truncated: 150 more entries]
