# Supplementary material for: Detection of circular permutations by Protein Language Models
Source: Comput Struct Biotechnol J. 2024 Dec 30;27:214–20. doi: 10.1016/j.csbj.2024.12.029 (PMC11757225; doi:10.1016/j.csbj.2024.12.029)
Supplement: Supplementary file 2 — Supplementary material [file mmc2.zip › plmcp_source_code/plmCP_ESM1b_code_main/plmcp/util.py]

import os
from typing import Union, List, Tuple, Dict

import torch
import numba
from tqdm import tqdm

import numpy as np
import pandas as pd
from Bio import SeqIO
from pathlib import Path

#huyue
from Bio.Seq import Seq
from Bio.SeqRecord import SeqRecord

def read_fasta(fn_fasta):
    prot2seq = {}
    with open(fn_fasta) as handle:
        for record in SeqIO.parse(handle, "fasta"):
            seq = str(record.seq)
            prot = record.id
            prot2seq[prot] = seq
    return list(prot2seq.keys()), prot2seq
def read_CP_fasta(fn_fasta):
    prot2seq = {}
    listseq = []
    listprot = []
    listrecord = []
    with open(fn_fasta) as handle:
        for record in SeqIO.parse(handle, "fasta"):
            seq = str(record.seq)
            seq= seq + seq #huyue 
            prot = record.id
            prot2seq[prot] = seq
            listseq.append(seq)
            listprot.append(prot)
            record.seq=record.seq+record.seq
            listrecord.append(record)
        #short_seq_iterator = (record for record in SeqIO.parse(handle, "fasta"): record.seq=record.seq+record.seq)
    #input_seq_iterator = SeqIO.parse("", "genbank")
    #short_seq_iterator = (record for record in SeqIO.parse(handle, "fasta") record.seq=record.seq+record.seq)
    #SeqIO.write(short_seq_iterator, "short_seqs.fasta", "fasta")
    #record = SeqRecord(Seq(seq), id=prot, description="CPsequence")
    #record = SeqRecord(Seq(seq), id=prot, description="")
    #record = SeqRecord(Seq(listseq), id=listprot, description="")
    #output_file = "example/CP_output.fasta"
    #SeqIO.write(record, output_file, "fasta")
    SeqIO.write(listrecord, "example/CP_output.fasta", "fasta")

    return list(prot2seq.keys()), prot2seq
def read_CP_target_fasta(fn_fasta):
    prot2seq = {}
    listrecord = []
    with open(fn_fasta) as handle:
        for record in SeqIO.parse(handle, "fasta"):
            seq = str(record.seq)
            seq= seq + seq #huyue 
            prot = record.id
            prot2seq[prot] = seq
            record.seq=record.seq+record.seq
            listrecord.append(record)
    #record = SeqRecord(Seq(seq), id=prot, description="CPsequence")
    #record = SeqRecord(Seq(seq), id=prot, description="")
    #record = SeqRecord(Seq(prot2seq), id=prot, description="")
    #output_file = "example/CP_target_output.fasta"
    #SeqIO.write(record, output_file, "fasta")
    SeqIO.write(listrecord, "example/CP_target_output.fasta", "fasta")

    return list(prot2seq.keys()), prot2seq

def make_parent_dir(path):
    filepath = Path(path)
    filepath.parent.mkdir(parents=True, exist_ok=True)

@numba.njit('f4[:,:](f4[:,:], f4[:,:])', nogil=True, fastmath=True, cache=True)
def dot_product(X: np.ndarray, Y: np.ndarray) -> np.ndarray:
	assert X.ndim == 2 and Y.ndim == 2
	assert X.shape[1] == Y.shape[1]

	xlen: int = X.shape[0]
	ylen: int = Y.shape[0]
	embdim: int = X.shape[1]

	emb1_normed: np.ndarray = np.ones((xlen, embdim), dtype=np.float32)
	emb2_normed: np.ndarray = np.ones((ylen, embdim), dtype=np.float32)
	density: np.ndarray = np.empty((xlen, ylen), dtype=np.float32)
	# numba does not support sum() args other then first
	emb1_normed = X / 1
	emb2_normed = Y / 1
	density = emb1_normed @ emb2_normed.T
	return density

@numba.njit('f4[:,:](f4[:,:], f4[:,:])', nogil=True, fastmath=True, cache=True)
def embedding_cos_similarity(X: np.ndarray, Y: np.ndarray) -> np.ndarray:
	assert X.ndim == 2 and Y.ndim == 2
	assert X.shape[1] == Y.shape[1]

	xlen: int = X.shape[0]
	ylen: int = Y.shape[0]
	embdim: int = X.shape[1]
	# normalize
	emb1_norm: np.ndarray = np.empty((xlen, 1), dtype=np.float32)
	emb2_norm: np.ndarray = np.empty((ylen, 1), dtype=np.float32)
	emb1_normed: np.ndarray = np.empty((xlen, embdim), dtype=np.float32)
	emb2_normed: np.ndarray = np.empty((ylen, embdim), dtype=np.float32)
	density: np.ndarray = np.empty((xlen, ylen), dtype=np.float32)
	# numba does not support sum() args other then first
	emb1_norm = np.expand_dims(np.sqrt(np.power(X, 2).sum(1)), 1)
	emb2_norm = np.expand_dims(np.sqrt(np.power(Y, 2).sum(1)), 1)
	emb1_normed = X / emb1_norm
	emb2_normed = Y / emb2_norm
	density = emb1_normed @ emb2_normed.T
	return density

def get_prefilter_list(prefilter_result, query_num):
    prefilter_list = []
    got_query = set()
    with open(prefilter_result) as fp:
        for line in tqdm(fp, desc='Load Result'):
            line_list = line.strip().split('\t')
            protein1 = line_list[0].split('.pdb')[0]
            got_query.add(protein1)
            if (len(got_query) > query_num):
                break
            protein2 = line_list[1].split('.pdb')[0]
            score = eval(line_list[2])
            prefilter_list.append(((protein1, protein2), score))
    return prefilter_list

def filter_result_dataframe(data: pd.DataFrame,
							column: Union[str, List[str]] = ['score']) -> \
								pd.DataFrame:
	'''
	keep spans with biggest score and len
	Args:
		data: (pd.DataFrame)
	Returns:
		filtred frame sorted by score
	'''
	data = data.sort_values(by=['len'], ascending=False)
	indices = data.indices.tolist()
	data['y1'] = [yx[0][0] for yx in indices]
	data['x1'] = [yx[0][1] for yx in indices]
	data['score'] = data['score'].round(3)

	if isinstance(column, str):
		column = [column]
	resultsflt = list()
	iterator = data.groupby(['y1', 'x1'])
	for col in column:
		for groupid, group in iterator:
			tmp = group.nlargest(1, [col], keep='first')
			resultsflt.append(tmp)
	resultsflt = pd.concat(resultsflt)
	# drop duplicates sometimes
	resultsflt = resultsflt.drop_duplicates(
		subset=['pathid', 'i', 'len', 'score'])
	# filter
	resultsflt = resultsflt.sort_values(by=['score'], ascending=False)
	return resultsflt

def embedding_load(fasta, embedding_path):
	_, sequences = read_fasta(fasta)
	embedding_result_dic = {}
	for single_sequence in sequences:
		embedding_path = Path(embedding_path)
		embedding_file = embedding_path / f"{single_sequence}.pt"
		embedding_result_dic[single_sequence] = torch.load(embedding_file)
	return embedding_result_dic

def draw_alignment(coords: List[Tuple[int, int]], seq1: str, seq2: str, output: Union[None, str]) -> str:
	'''
	draws alignment based on input coordinates
	Args:
		coords: (list) result of align list of tuple indices
		seq1: (str) full residue sequence 
		seq2: (str) full residue sequence
		output: (str or bool) if None output is printed
	'''
	assert isinstance(seq1, str) or isinstance(seq1[0], str), 'seq1 must be sting like type'
	assert isinstance(seq2, str)or isinstance(seq1[0], str), 'seq2 must be string like type'
	assert len(seq1) > 1 and len(seq2), 'seq1 or seq1 is too short'

	# check whether alignment indices exeed sequence len
	last_position = coords[-1]
	lp1, lp2 = last_position[0], last_position[1]
	if lp1 >= len(seq1):
		raise KeyError(f'mismatch between seq1 length and coords {lp1} - {len(seq1)} for seq2 {lp2} - {len(seq2)}')
	if lp2 >= len(seq2):
		raise KeyError(f'mismatch between seq1 length and coords {lp2} - {len(seq2)}')

	# container
	#alignment = dict(up=[], relation=[], down=[],upIndex=[],downIndex=[])
	#alignment = dict(up=[], relation=[], down=[], Index=[])
	alignment = dict(up=[], relation=[], down=[])
	c1_prev, c2_prev = -1, -1
	
	for c1, c2 in coords:
		# check if gap occur
		up_increment   = True if c1 != c1_prev else False
		down_increment = True if c2 != c2_prev else False
		
		if up_increment:
			up = seq1[c1]
		else:
			up = '-'

		if down_increment:
			down = seq2[c2]
		else:
			down = '-'

		if up_increment and down_increment:
			relation = '|'
		else:
			relation = ' '
			
		alignment['up'].append(up)
		alignment['relation'].append(relation)
		alignment['down'].append(down)
                #indexC1C2 = str(c1)
		#indexC1C2 = c1 + '\t'
                #indexC1C2=str(c1) + '\t' + str(c2) + ';'
		#alignment['Index'].append(indexC1C2)
                #alignment['Index'].append(indexC1C2)
		#string = ''.join(alignment['up']) + '\n'
                #alignment['Index'].append(c1','c2';')
                #alignment['Index'].append(c1)
		#alignment['downIndex'].append(c2)
			
		c1_prev = c1
		c2_prev = c2
	# merge into 3 line string
	if output != 'html':
		string = ''.join(alignment['up']) + '\n'
		string += ''.join(alignment['relation']) + '\n'
		string += ''.join(alignment['down'])
		#string += ''.join(alignment['Index'])
		if output is not None:
			return string
		else:
			print(string)
