# Supplementary material for: Detection of circular permutations by Protein Language Models
Source: Comput Struct Biotechnol J. 2024 Dec 30;27:214–20. doi: 10.1016/j.csbj.2024.12.029 (PMC11757225; doi:10.1016/j.csbj.2024.12.029)
Supplement: Supplementary file 2 — Supplementary material [file mmc2.zip › plmcp_source_code/plmCP_ESM1b_code_main/testExample/TransFastaAndID/d1b5ta_.id]

G 21A
Q 22A
I 23A
N 24A
V 25A
S 26A
F 27A
E 28A
F 29A
F 30A
P 31A
P 32A
R 33A
T 34A
S 35A
E 36A
M 37A
E 38A
Q 39A
T 40A
L 41A
W 42A
N 43A
S 44A
I 45A
D 46A
R 47A
L 48A
S 49A
S 50A
L 51A
K 52A
P 53A
K 54A
F 55A
V 56A
S 57A
V 58A
T 59A
Y 60A
G 61A
A 62A
N 63A
S 64A
G 65A
E 66A
R 67A
D 68A
R 69A
T 70A
H 71A
S 72A
I 73A
I 74A
K 75A
G 76A
I 77A
K 78A
D 79A
R 80A
T 81A
G 82A
L 83A
E 84A
A 85A
A 86A
P 87A
H 88A
L 89A
T 90A
C 91A
I 92A
D 93A
A 94A
T 95A
P 96A
D 97A
E 98A
L 99A
R100A
T101A
I102A
A103A
R104A
D105A
Y106A
W107A
N108A
N109A
G110A
I111A
R112A
H113A
I114A
V115A
A116A
L117A
R118A
G119A
D120A
L121A
P122A
P123A
G124A
S125A
G126A
K127A
P128A
E129A
M130A
Y131A
A132A
S133A
D134A
L135A
V136A
T137A
L138A
L139A
K140A
E141A
V142A
A143A
D144A
F145A
D146A
I147A
S148A
V149A
A150A
A151A
Y152A
P153A
E154A
V155A
H156A
P157A
E158A
A159A
K160A
S161A
A162A
Q163A
A164A
D165A
L166A
L167A
N168A
L169A
K170A
R171A
K172A
V173A
D174A
A175A
G176A
A177A
N178A
R179A
A180A
I181A
T182A
Q183A
F184A
F185A
F186A
D187A
V188A
E189A
S190A
Y191A
L192A
R193A
F194A
R195A
D196A
R197A
C198A
V199A
S200A
A201A
G202A
I203A
D204A
V205A
E206A
I207A
I208A
P209A
G210A
I211A
L212A
P213A
V214A
S215A
N216A
F217A
K218A
Q219A
A220A
K221A
K222A
F223A
A224A
D225A
M226A
T227A
N228A
V229A
R230A
I231A
P232A
A233A
W234A
M235A
A236A
Q237A
M238A
F239A
D240A
G241A
L242A
D243A
D244A
D245A
A246A
E247A
T248A
R249A
K250A
L251A
V252A
G253A
A254A
N255A
I256A
A257A
M258A
D259A
M260A
V261A
K262A
I263A
L264A
S265A
R266A
E267A
G268A
V269A
K270A
D271A
F272A
H273A
F274A
Y275A
T276A
L277A
N278A
R279A
A280A
E281A
M282A
S283A
Y284A
A285A
I286A
C287A
H288A
T289A
L290A
G291A
V292A
R293A
P294A
A295A
