# Supplementary material for: Detection of circular permutations by Protein Language Models
Source: Comput Struct Biotechnol J. 2024 Dec 30;27:214–20. doi: 10.1016/j.csbj.2024.12.029 (PMC11757225; doi:10.1016/j.csbj.2024.12.029)
Supplement: Supplementary file 2 — Supplementary material [file mmc2.zip › plmcp_source_code/plmCP_ESM1b_code_main/testExample/TransFastaAndID/d1b5ta_.pdb]

HEADER    SCOPe/ASTRAL domain d1b5ta_  [29676]    28-FEB-18   0000
REMARK  99
REMARK  99 ASTRAL ASTRAL-version: 2.07
REMARK  99 ASTRAL SCOPe-sid: d1b5ta_
REMARK  99 ASTRAL SCOPe-sun: 29676
REMARK  99 ASTRAL SCOPe-sccs: c.1.23.1
REMARK  99 ASTRAL Source-PDB: 1b5t
REMARK  99 ASTRAL Source-PDB-REVDAT: 24-FEB-09
REMARK  99 ASTRAL Region: A:
REMARK  99 ASTRAL ASTRAL-SPACI: 0.33
REMARK  99 ASTRAL ASTRAL-AEROSPACI: 0.33
REMARK  99 ASTRAL Data-updated-release: 1.55
ATOM      1  N   GLY A  21      12.230  24.663  15.969  1.00 44.73           N  
ATOM      2  CA  GLY A  21      13.156  25.249  16.982  1.00 46.46           C  
ATOM      3  C   GLY A  21      12.375  25.905  18.105  1.00 47.16           C  
ATOM      4  O   GLY A  21      12.129  25.284  19.141  1.00 48.80           O  
ATOM      5  N   GLN A  22      11.962  27.152  17.894  1.00 44.36           N  
ATOM      6  CA  GLN A  22      11.181  27.876  18.894  1.00 39.88           C  
ATOM      7  C   GLN A  22       9.691  27.535  18.780  1.00 35.18           C  
ATOM      8  O   GLN A  22       8.852  28.251  19.323  1.00 35.85           O  
ATOM      9  CB  GLN A  22      11.393  29.388  18.740  1.00 40.67           C  
ATOM     10  N   ILE A  23       9.373  26.445  18.076  1.00 29.13           N  
ATOM     11  CA  ILE A  23       7.985  26.005  17.870  1.00 23.82           C  
ATOM     12  C   ILE A  23       7.691  24.727  18.650  1.00 22.71           C  
ATOM     13  O   ILE A  23       8.420  23.733  18.532  1.00 23.54           O  
ATOM     14  CB  ILE A  23       7.674  25.765  16.367  1.00 18.37           C  
ATOM     15  CG1 ILE A  23       7.650  27.098  15.628  1.00 15.09           C  
ATOM     16  CG2 ILE A  23       6.351  25.042  16.194  1.00 13.02           C  
ATOM     17  CD1 ILE A  23       7.274  26.984  14.191  1.00 13.87           C  
ATOM     18  N   ASN A  24       6.639  24.774  19.463  1.00 19.19           N  
ATOM     19  CA  ASN A  24       6.230  23.633  20.268  1.00 16.76           C  
ATOM     20  C   ASN A  24       4.996  22.975  19.680  1.00 14.66           C  
ATOM     21  O   ASN A  24       4.044  23.660  19.289  1.00 14.73           O  
ATOM     22  CB  ASN A  24       5.889  24.069  21.696  1.00 18.77           C  
ATOM     23  CG  ASN A  24       7.002  24.840  22.358  1.00 20.33           C  
ATOM     24  OD1 ASN A  24       6.764  25.890  22.952  1.00 22.15           O  
ATOM     25  ND2 ASN A  24       8.219  24.317  22.285  1.00 20.58           N  
ATOM     26  N   VAL A  25       4.997  21.647  19.653  1.00 12.93           N  
ATOM     27  CA  VAL A  25       3.857  20.888  19.146  1.00 11.28           C  
ATOM     28  C   VAL A  25       3.381  19.883  20.195  1.00 11.63           C  
ATOM     29  O   VAL A  25       4.147  19.466  21.073  1.00  9.66           O  
ATOM     30  CB  VAL A  25       4.198  20.106  17.841  1.00 10.75           C  
ATOM     31  CG1 VAL A  25       4.706  21.050  16.775  1.00  8.83           C  
ATOM     32  CG2 VAL A  25       5.223  19.016  18.120  1.00 10.88           C  
ATOM     33  N   SER A  26       2.107  19.524  20.115  1.00  9.19           N  
ATOM     34  CA  SER A  26       1.524  18.540  21.014  1.00  8.09           C  
ATOM     35  C   SER A  26       0.567  17.704  20.171  1.00  8.43           C  
ATOM     36  O   SER A  26      -0.014  18.220  19.208  1.00  5.58           O  
ATOM     37  CB  SER A  26       0.792  19.209  22.193  1.00 10.32           C  
ATOM     38  OG  SER A  26      -0.222  20.119  21.784  1.00 10.53           O  
ATOM     39  N   PHE A  27       0.410  16.428  20.514  1.00  6.39           N  
ATOM     40  CA  PHE A  27      -0.475  15.542  19.759  1.00  5.22           C  
ATOM     41  C   PHE A  27      -1.558  14.964  20.635  1.00  6.93           C  
ATOM     42  O   PHE A  27      -1.300  14.600  21.786  1.00  9.94           O  
ATOM     43  CB  PHE A  27       0.329  14.404  19.131  1.00  3.84           C  
ATOM     44  CG  PHE A  27       1.446  14.879  18.255  1.00  5.72           C  
ATOM     45  CD1 PHE A  27       1.175  15.564  17.071  1.00  5.91           C  
ATOM     46  CD2 PHE A  27       2.768  14.686  18.630  1.00  4.20           C  
ATOM     47  CE1 PHE A  27       2.209  16.056  16.276  1.00  6.86           C  
ATOM     48  CE2 PHE A  27       3.813  15.173  17.843  1.00  5.88           C  
ATOM     49  CZ  PHE A  27       3.534  15.859  16.669  1.00  6.69           C  
ATOM     50  N   GLU A  28      -2.767  14.873  20.089  1.00  6.15           N  
ATOM     51  CA  GLU A  28      -3.903  14.327  20.824  1.00  8.00           C  
ATOM     52  C   GLU A  28      -4.365  12.979  20.271  1.00 10.17           C  
ATOM     53  O   GLU A  28      -4.659  12.844  19.078  1.00 11.27           O  
ATOM     54  CB  GLU A  28      -5.074  15.308  20.813  1.00  9.71           C  
ATOM     55  CG  GLU A  28      -6.257  14.852  21.664  1.00  7.45           C  
ATOM     56  CD  GLU A  28      -7.387  15.853  21.679  1.00  8.47           C  
ATOM     57  OE1 GLU A  28      -7.191  16.981  22.178  1.00  8.97           O  
ATOM     58  OE2 GLU A  28      -8.477  15.506  21.198  1.00 12.14           O  
ATOM     59  N   PHE A  29      -4.465  11.999  21.158  1.00  8.08           N  
ATOM     60  CA  PHE A  29      -4.891  10.660  20.791  1.00  8.45           C  
ATOM     61  C   PHE A  29      -6.166  10.337  21.572  1.00  9.99           C  
ATOM     62  O   PHE A  29      -6.457  10.974  22.590  1.00 11.81           O  
ATOM     63  CB  PHE A  29      -3.788   9.652  21.147  1.00  6.68           C  
ATOM     64  CG  PHE A  29      -2.442   9.994  20.569  1.00  3.83           C  
ATOM     65  CD1 PHE A  29      -2.177   9.791  19.222  1.00  3.42           C  
ATOM     66  CD2 PHE A  29      -1.447  10.543  21.366  1.00  6.25           C  
ATOM     67  CE1 PHE A  29      -0.941  10.135  18.675  1.00  2.00           C  
ATOM     68  CE2 PHE A  29      -0.204  10.890  20.823  1.00  4.77           C  
ATOM     69  CZ  PHE A  29       0.046  10.686  19.473  1.00  2.00           C  
ATOM     70  N   PHE A  30      -6.937   9.373  21.088  1.00  9.11           N  
ATOM     71  CA  PHE A  30      -8.157   8.966  21.767  1.00  9.34           C  
ATOM     72  C   PHE A  30      -8.059   7.476  22.061  1.00 11.83           C  
ATOM     73  O   PHE A  30      -7.296   6.758  21.405  1.00 14.18           O  
ATOM     74  CB  PHE A  30      -9.408   9.284  20.923  1.00  9.25           C  
ATOM     75  CG  PHE A  30      -9.512   8.505  19.627  1.00  9.74           C  
ATOM     76  CD1 PHE A  30      -9.926   7.172  19.621  1.00 10.41           C  
ATOM     77  CD2 PHE A  30      -9.210   9.109  18.415  1.00  9.86           C  
ATOM     78  CE1 PHE A  30     -10.035   6.454  18.426  1.00 11.40           C  
ATOM     79  CE2 PHE A  30      -9.315   8.403  17.214  1.00 11.65           C  
ATOM     80  CZ  PHE A  30      -9.726   7.073  17.219  1.00 11.35           C  
ATOM     81  N   PRO A  31      -8.781   6.994  23.084  1.00 13.75           N  
ATOM     82  CA  PRO A  31      -8.715   5.564  23.389  1.00 14.69           C  
ATOM     83  C   PRO A  31      -9.295   4.730  22.237  1.00 15.83           C  
ATOM     84  O   PRO A  31     -10.424   4.964  21.793  1.00 18.98           O  
ATOM     85  CB  PRO A  31      -9.565   5.455  24.652  1.00 11.22           C  
ATOM     86  CG  PRO A  31      -9.356   6.790  25.305  1.00 12.59           C  
ATOM     87  CD  PRO A  31      -9.522   7.712  24.134  1.00 12.85           C  
ATOM     88  N   PRO A  32      -8.508   3.779  21.712  1.00 16.58           N  
ATOM     89  CA  PRO A  32      -8.937   2.912  20.613  1.00 19.08           C  
ATOM     90  C   PRO A  32     -10.131   2.043  20.984  1.00 21.30           C  
ATOM     91  O   PRO A  32     -10.285   1.644  22.138  1.00 23.68           O  
ATOM     92  CB  PRO A  32      -7.695   2.067  20.346  1.00 17.53           C  
ATOM     93  CG  PRO A  32      -7.006   2.027  21.660  1.00 18.28           C  
ATOM     94  CD  PRO A  32      -7.132   3.449  22.120  1.00 16.80           C  
ATOM     95  N   ARG A  33     -10.964   1.736  19.997  1.00 24.09           N  
ATOM     96  CA  ARG A  33     -12.148   0.917  20.224  1.00 26.55           C  
ATOM     97  C   ARG A  33     -12.078  -0.509  19.663  1.00 24.90           C  
ATOM     98  O   ARG A  33     -13.023  -1.279  19.812  1.00 24.91           O  
ATOM     99  CB  ARG A  33     -13.393   1.642  19.701  1.00 29.68           C  
ATOM    100  CG  ARG A  33     -13.709   2.928  20.465  1.00 37.13           C  
ATOM    101  CD  ARG A  33     -14.978   3.603  19.962  1.00 43.35           C  
ATOM    102  NE  ARG A  33     -14.846   4.079  18.584  1.00 50.18           N  
ATOM    103  CZ  ARG A  33     -14.182   5.177  18.224  1.00 51.97           C  
ATOM    104  NH1 ARG A  33     -13.579   5.926  19.139  1.00 54.00           N  
ATOM    105  NH2 ARG A  33     -14.125   5.528  16.944  1.00 52.39           N  
ATOM    106  N   THR A  34     -10.967  -0.859  19.020  1.00 23.56           N  
ATOM    107  CA  THR A  34     -10.785  -2.195  18.445  1.00 21.85           C  
ATOM    108  C   THR A  34      -9.304  -2.563  18.507  1.00 22.25           C  
ATOM    109  O   THR A  34      -8.464  -1.718  18.810  1.00 23.24           O  
ATOM    110  CB  THR A  34     -11.213  -2.239  16.962  1.00 22.24           C  
ATOM    111  OG1 THR A  34     -10.424  -1.306  16.210  1.00 22.82           O  
ATOM    112  CG2 THR A  34     -12.692  -1.904  16.798  1.00 20.75           C  
ATOM    113  N   SER A  35      -8.986  -3.818  18.210  1.00 22.54           N  
ATOM    114  CA  SER A  35      -7.601  -4.277  18.217  1.00 22.88           C  
ATOM    115  C   SER A  35      -6.831  -3.589  17.090  1.00 23.81           C  
ATOM    116  O   SER A  35      -5.660  -3.251  17.246  1.00 22.78           O  
ATOM    117  CB  SER A  35      -7.547  -5.792  18.051  1.00 22.59           C  
ATOM    118  N   GLU A  36      -7.509  -3.371  15.964  1.00 25.29           N  
ATOM    119  CA  GLU A  36      -6.917  -2.709  14.801  1.00 27.52           C  
ATOM    120  C   GLU A  36      -6.537  -1.271  15.163  1.00 26.77           C  
ATOM    121  O   GLU A  36      -5.423  -0.817  14.871  1.00 27.42           O  
ATOM    122  CB  GLU A  36      -7.899  -2.687  13.617  1.00 30.51           C  
ATOM    123  CG  GLU A  36      -8.463  -4.048  13.196  1.00 38.54           C  
ATOM    124  CD  GLU A  36      -9.714  -4.460  13.981  1.00 42.22           C  
ATOM    125  OE1 GLU A  36     -10.838  -4.101  13.551  1.00 43.85           O  
ATOM    126  OE2 GLU A  36      -9.575  -5.155  15.015  1.00 41.71           O  
ATOM    127  N   MET A  37      -7.474  -0.559  15.791  1.00 25.73           N  
ATOM    128  CA  MET A  37      -7.262   0.822  16.211  1.00 23.97           C  
ATOM    129  C   MET A  37      -6.097   0.935  17.181  1.00 22.86           C  
ATOM    130  O   MET A  37      -5.349   1.912  17.152  1.00 22.83           O  
ATOM    131  CB  MET A  37      -8.516   1.387  16.880  1.00 25.27           C  
ATOM    132  CG  MET A  37      -9.598   1.871  15.933  1.00 27.22           C  
ATOM    133  SD  MET A  37     -10.938   2.644  16.859  1.00 29.59           S  
ATOM    134  CE  MET A  37     -12.303   2.412  15.724  1.00 30.91           C  
ATOM    135  N   GLU A  38      -5.941  -0.068  18.035  1.00 23.11           N  
ATOM    136  CA  GLU A  38      -4.871  -0.067  19.020  1.00 24.40           C  
ATOM    137  C   GLU A  38      -3.487  -0.152  18.394  1.00 20.30           C  
ATOM    138  O   GLU A  38      -2.583   0.579  18.797  1.00 21.20           O  
ATOM    139  CB  GLU A  38      -5.072  -1.187  20.042  1.00 27.94           C  
ATOM    140  CG  GLU A  38      -4.160  -1.048  21.246  1.00 37.27           C  
ATOM    141  CD  GLU A  38      -4.384  -2.108  22.311  1.00 43.29           C  
ATOM    142  OE1 GLU A  38      -4.782  -3.248  21.970  1.00 44.95           O  
ATOM    143  OE2 GLU A  38      -4.132  -1.793  23.498  1.00 46.12           O  
ATOM    144  N   GLN A  39      -3.314  -1.052  17.430  1.00 18.73           N  
ATOM    145  CA  GLN A  39      -2.028  -1.202  16.744  1.00 18.91           C  
ATOM    146  C   GLN A  39      -1.691   0.114  16.044  1.00 18.39           C  
ATOM    147  O   GLN A  39      -0.565   0.609  16.147  1.00 19.68           O  
ATOM    148  CB  GLN A  39      -2.087  -2.341  15.729  1.00 19.72           C  
ATOM    149  N   THR A  40      -2.686   0.697  15.372  1.00 15.97           N  
ATOM    150  CA  THR A  40      -2.517   1.971  14.673  1.00 15.31           C  
ATOM    151  C   THR A  40      -2.042   3.062  15.641  1.00 15.40           C  
ATOM    152  O   THR A  40      -1.073   3.771  15.364  1.00 17.72           O  
ATOM    153  CB  THR A  40      -3.838   2.423  14.010  1.00 15.47           C  
ATOM    154  OG1 THR A  40      -4.286   1.421  13.088  1.00 16.02           O  
ATOM    155  CG2 THR A  40      -3.649   3.734  13.267  1.00 14.05           C  
ATOM    156  N   LEU A  41      -2.700   3.153  16.794  1.00 15.64           N  
ATOM    157  CA  LEU A  41      -2.363   4.143  17.811  1.00 15.52           C  
ATOM    158  C   LEU A  41      -0.914   4.061  18.277  1.00 14.71           C  
ATOM    159  O   LEU A  41      -0.183   5.052  18.231  1.00 15.87           O  
ATOM    160  CB  LEU A  41      -3.297   4.005  19.017  1.00 15.87           C  
ATOM    161  CG  LEU A  41      -2.873   4.755  20.287  1.00 16.68           C  
ATOM    162  CD1 LEU A  41      -2.806   6.247  20.018  1.00 17.13           C  
ATOM    163  CD2 LEU A  41      -3.841   4.463  21.414  1.00 15.76           C  
ATOM    164  N   TRP A  42      -0.497   2.885  18.725  1.00 12.57           N  
ATOM    165  CA  TRP A  42       0.862   2.722  19.207  1.00 12.43           C  
ATOM    166  C   TRP A  42       1.895   2.988  18.133  1.00 13.15           C  
ATOM    167  O   TRP A  42       2.985   3.486  18.423  1.00 14.78           O  
ATOM    168  CB  TRP A  42       1.032   1.357  19.866  1.00 13.81           C  
ATOM    169  CG  TRP A  42       0.194   1.284  21.100  1.00 16.55           C  
ATOM    170  CD1 TRP A  42      -0.980   0.604  21.256  1.00 19.88           C  
ATOM    171  CD2 TRP A  42       0.392   2.027  22.315  1.00 16.49           C  
ATOM    172  NE1 TRP A  42      -1.535   0.888  22.486  1.00 20.24           N  
ATOM    173  CE2 TRP A  42      -0.714   1.757  23.156  1.00 18.36           C  
ATOM    174  CE3 TRP A  42       1.395   2.896  22.771  1.00 16.76           C  
ATOM    175  CZ2 TRP A  42      -0.847   2.328  24.429  1.00 17.50           C  
ATOM    176  CZ3 TRP A  42       1.263   3.462  24.039  1.00 18.02           C  
ATOM    177  CH2 TRP A  42       0.148   3.174  24.850  1.00 17.96           C  
ATOM    178  N   ASN A  43       1.540   2.697  16.887  1.00 13.34           N  
ATOM    179  CA  ASN A  43       2.440   2.961  15.772  1.00 12.29           C  
ATOM    180  C   ASN A  43       2.619   4.468  15.644  1.00 12.97           C  
ATOM    181  O   ASN A  43       3.744   4.970  15.552  1.00 13.21           O  
ATOM    182  CB  ASN A  43       1.863   2.416  14.469  1.00 12.66           C  
ATOM    183  CG  ASN A  43       2.040   0.931  14.332  1.00 14.26           C  
ATOM    184  OD1 ASN A  43       2.788   0.307  15.087  1.00 17.79           O  
ATOM    185  ND2 ASN A  43       1.364   0.348  13.355  1.00 13.98           N  
ATOM    186  N   SER A  44       1.499   5.187  15.654  1.00 13.13           N  
ATOM    187  CA  SER A  44       1.511   6.642  15.536  1.00 12.91           C  
ATOM    188  C   SER A  44       2.306   7.274  16.661  1.00 13.33           C  
ATOM    189  O   SER A  44       3.029   8.249  16.453  1.00 14.14           O  
ATOM    190  CB  SER A  44       0.085   7.182  15.556  1.00 12.47           C  
ATOM    191  OG  SER A  44      -0.666   6.614  14.504  1.00 11.85           O  
ATOM    192  N   ILE A  45       2.170   6.713  17.854  1.00 11.60           N  
ATOM    193  CA  ILE A  45       2.874   7.234  19.006  1.00 12.91           C  
ATOM    194  C   ILE A  45       4.377   7.052  18.842  1.00 15.57           C  
ATOM    195  O   ILE A  45       5.152   7.960  19.149  1.00 17.75           O  
ATOM    196  CB  ILE A  45       2.353   6.588  20.317  1.00 10.81           C  
ATOM    197  CG1 ILE A  45       0.914   7.049  20.571  1.00  8.31           C  
ATOM    198  CG2 ILE A  45       3.228   6.977  21.490  1.00 11.93           C  
ATOM    199  CD1 ILE A  45       0.278   6.475  21.820  1.00  6.80           C  
ATOM    200  N   ASP A  46       4.793   5.898  18.329  1.00 17.90           N  
ATOM    201  CA  ASP A  46       6.213   5.648  18.122  1.00 20.95           C  
ATOM    202  C   ASP A  46       6.763   6.635  17.102  1.00 20.65           C  
ATOM    203  O   ASP A  46       7.740   7.331  17.367  1.00 20.74           O  
ATOM    204  CB  ASP A  46       6.458   4.211  17.645  1.00 26.64           C  
ATOM    205  CG  ASP A  46       6.160   3.166  18.722  1.00 33.29           C  
ATOM    206  OD1 ASP A  46       6.035   3.534  19.914  1.00 35.56           O  
ATOM    207  OD2 ASP A  46       6.059   1.965  18.371  1.00 35.88           O  
ATOM    208  N   ARG A  47       6.089   6.732  15.960  1.00 20.83           N  
ATOM    209  CA  ARG A  47       6.496   7.626  14.882  1.00 20.85           C  
ATOM    210  C   ARG A  47       6.517   9.095  15.294  1.00 21.31           C  
ATOM    211  O   ARG A  47       7.485   9.799  15.021  1.00 22.33           O  
ATOM    212  CB  ARG A  47       5.585   7.425  13.666  1.00 22.96           C  
ATOM    213  CG  ARG A  47       5.940   8.265  12.446  1.00 25.87           C  
ATOM    214  CD  ARG A  47       5.276   7.688  11.198  1.00 32.42           C  
ATOM    215  NE  ARG A  47       5.339   8.562  10.021  1.00 32.33           N  
ATOM    216  CZ  ARG A  47       6.461   8.990   9.444  1.00 33.44           C  
ATOM    217  NH1 ARG A  47       7.654   8.642   9.917  1.00 31.63           N  
ATOM    218  NH2 ARG A  47       6.387   9.772   8.381  1.00 35.63           N  
ATOM    219  N   LEU A  48       5.465   9.545  15.973  1.00 21.05           N  
ATOM    220  CA  LEU A  48       5.354  10.934  16.414  1.00 18.98           C  
ATOM    221  C   LEU A  48       6.260  11.297  17.590  1.00 20.17           C  
ATOM    222  O   LEU A  48       6.589  12.473  17.774  1.00 20.41           O  
ATOM    223  CB  LEU A  48       3.898  11.277  16.755  1.00 16.52           C  
ATOM    224  CG  LEU A  48       2.896  11.341  15.593  1.00 17.95           C  
ATOM    225  CD1 LEU A  48       1.494  11.597  16.116  1.00 14.78           C  
ATOM    226  CD2 LEU A  48       3.299  12.428  14.596  1.00 14.66           C  
ATOM    227  N   SER A  49       6.680  10.300  18.369  1.00 19.57           N  
ATOM    228  CA  SER A  49       7.540  10.553  19.520  1.00 18.35           C  
ATOM    229  C   SER A  49       8.895  11.120  19.105  1.00 18.90           C  
ATOM    230  O   SER A  49       9.484  11.930  19.832  1.00 18.55           O  
ATOM    231  CB  SER A  49       7.734   9.285  20.354  1.00 18.73           C  
ATOM    232  OG  SER A  49       8.499   8.321  19.660  1.00 22.48           O  
ATOM    233  N   SER A  50       9.369  10.723  17.925  1.00 18.07           N  
ATOM    234  CA  SER A  50      10.653  11.201  17.417  1.00 18.18           C  
ATOM    235  C   SER A  50      10.693  12.715  17.177  1.00 17.88           C  
ATOM    236  O   SER A  50      11.772  13.302  17.105  1.00 19.89           O  
ATOM    237  CB  SER A  50      11.047  10.452  16.143  1.00 18.07           C  
ATOM    238  OG  SER A  50      10.110  10.663  15.106  1.00 20.10           O  
ATOM    239  N   LEU A  51       9.522  13.344  17.077  1.00 15.92           N  
ATOM    240  CA  LEU A  51       9.429  14.790  16.872  1.00 14.48           C  
ATOM    241  C   LEU A  51       9.581  15.565  18.195  1.00 15.52           C  
ATOM    242  O   LEU A  51       9.545  16.803  18.217  1.00 15.96           O  
ATOM    243  CB  LEU A  51       8.099  15.145  16.199  1.00 11.24           C  
ATOM    244  CG  LEU A  51       7.848  14.496  14.835  1.00  8.56           C  
ATOM    245  CD1 LEU A  51       6.489  14.909  14.292  1.00  6.94           C  
ATOM    246  CD2 LEU A  51       8.957  14.877  13.878  1.00  5.50           C  
ATOM    247  N   LYS A  52       9.739  14.829  19.292  1.00 15.86           N  
ATOM    248  CA  LYS A  52       9.911  15.417  20.623  1.00 17.79           C  
ATOM    249  C   LYS A  52       8.837  16.471  20.975  1.00 17.63           C  
ATOM    250  O   LYS A  52       9.155  17.624  21.294  1.00 17.89           O  
ATOM    251  CB  LYS A  52      11.322  16.010  20.745  1.00 15.65           C  
ATOM    252  N   PRO A  53       7.551  16.073  20.962  1.00 17.10           N  
ATOM    253  CA  PRO A  53       6.468  17.009  21.277  1.00 16.31           C  
ATOM    254  C   PRO A  53       6.557  17.568  22.689  1.00 16.07           C  
ATOM    255  O   PRO A  53       7.091  16.922  23.588  1.00 17.17           O  
ATOM    256  CB  PRO A  53       5.219  16.152  21.088  1.00 15.16           C  
ATOM    257  CG  PRO A  53       5.683  14.793  21.472  1.00 13.35           C  
ATOM    258  CD  PRO A  53       7.017  14.712  20.773  1.00 16.34           C  
ATOM    259  N   LYS A  54       6.055  18.782  22.871  1.00 16.88           N  
ATOM    260  CA  LYS A  54       6.062  19.425  24.175  1.00 18.42           C  
ATOM    261  C   LYS A  54       5.312  18.500  25.147  1.00 18.30           C  
ATOM    262  O   LYS A  54       5.695  18.352  26.315  1.00 16.61           O  
ATOM    263  CB  LYS A  54       5.380  20.795  24.071  1.00 20.83           C  
ATOM    264  CG  LYS A  54       5.648  21.738  25.235  1.00 25.49           C  
ATOM    265  CD  LYS A  54       7.116  22.137  25.299  1.00 30.64           C  
ATOM    266  CE  LYS A  54       7.375  23.117  26.442  1.00 34.70           C  
ATOM    267  NZ  LYS A  54       8.819  23.506  26.532  1.00 37.76           N  
ATOM    268  N   PHE A  55       4.256  17.864  24.637  1.00 16.04           N  
ATOM    269  CA  PHE A  55       3.440  16.927  25.406  1.00 15.42           C  
ATOM    270  C   PHE A  55       2.437  16.229  24.494  1.00 15.93           C  
ATOM    271  O   PHE A  55       2.199  16.661  23.363  1.00 17.60           O  
ATOM    272  CB  PHE A  55       2.685  17.640  26.546  1.00 13.49           C  
ATOM    273  CG  PHE A  55       1.554  18.537  26.079  1.00 12.71           C  
ATOM    274  CD1 PHE A  55       0.273  18.024  25.886  1.00 10.63           C  
ATOM    275  CD2 PHE A  55       1.773  19.896  25.846  1.00 11.05           C  
ATOM    276  CE1 PHE A  55      -0.772  18.847  25.466  1.00 12.05           C  
ATOM    277  CE2 PHE A  55       0.739  20.728  25.429  1.00 10.54           C  
ATOM    278  CZ  PHE A  55      -0.539  20.203  25.237  1.00 12.28           C  
ATOM    279  N   VAL A  56       1.880  15.126  24.977  1.00 15.88           N  
ATOM    280  CA  VAL A  56       0.861  14.390  24.242  1.00 15.08           C  
ATOM    281  C   VAL A  56      -0.324  14.308  25.203  1.00 15.67           C  
ATOM    282  O   VAL A  56      -0.140  14.399  26.419  1.00 16.61           O  
ATOM    283  CB  VAL A  56       1.333  12.971  23.820  1.00 16.24           C  
ATOM    284  CG1 VAL A  56       2.443  13.076  22.796  1.00 16.61           C  
ATOM    285  CG2 VAL A  56       1.800  12.165  25.021  1.00 14.81           C  
ATOM    286  N   SER A  57      -1.537  14.216  24.675  1.00 13.27           N  
ATOM    287  CA  SER A  57      -2.705  14.140  25.529  1.00 11.76           C  
ATOM    288  C   SER A  57      -3.613  13.017  25.059  1.00 14.18           C  
ATOM    289  O   SER A  57      -3.552  12.609  23.899  1.00 14.80           O  
ATOM    290  CB  SER A  57      -3.450  15.487  25.569  1.00 12.08           C  
ATOM    291  OG  SER A  57      -4.098  15.813  24.343  1.00 14.85           O  
ATOM    292  N   VAL A  58      -4.431  12.493  25.964  1.00 15.05           N  
ATOM    293  CA  VAL A  58      -5.341  11.414  25.615  1.00 15.18           C  
ATOM    294  C   VAL A  58      -6.755  11.786  26.027  1.00 17.16           C  
ATOM    295  O   VAL A  58      -6.997  12.252  27.145  1.00 19.93           O  
ATOM    296  CB  VAL A  58      -4.926  10.068  26.272  1.00 14.26           C  
ATOM    297  CG1 VAL A  58      -5.888   8.964  25.862  1.00 10.08           C  
ATOM    298  CG2 VAL A  58      -3.507   9.694  25.864  1.00 12.26           C  
ATOM    299  N   THR A  59      -7.672  11.607  25.091  1.00 16.57           N  
ATOM    300  CA  THR A  59      -9.080  11.909  25.266  1.00 18.05           C  
ATOM    301  C   THR A  59      -9.792  11.130  26.402  1.00 19.77           C  
ATOM    302  O   THR A  59      -9.341  10.060  26.809  1.00 20.60           O  
ATOM    303  CB  THR A  59      -9.755  11.765  23.887  1.00 15.95           C  
ATOM    304  OG1 THR A  59      -9.772  13.047  23.249  1.00 20.86           O  
ATOM    305  CG2 THR A  59     -11.134  11.203  23.974  1.00 18.50           C  
ATOM    306  N   TYR A  60     -10.870  11.701  26.940  1.00 21.70           N  
ATOM    307  CA  TYR A  60     -11.630  11.081  28.028  1.00 25.20           C  
ATOM    308  C   TYR A  60     -13.084  10.884  27.613  1.00 26.98           C  
ATOM    309  O   TYR A  60     -13.815  11.857  27.404  1.00 26.23           O  
ATOM    310  CB  TYR A  60     -11.577  11.975  29.275  1.00 29.28           C  
ATOM    311  CG  TYR A  60     -11.937  11.297  30.590  1.00 32.77           C  
ATOM    312  CD1 TYR A  60     -11.061  10.385  31.190  1.00 36.42           C  
ATOM    313  CD2 TYR A  60     -13.120  11.612  31.266  1.00 32.94           C  
ATOM    314  CE1 TYR A  60     -11.349   9.805  32.435  1.00 37.98           C  
ATOM    315  CE2 TYR A  60     -13.419  11.041  32.510  1.00 36.37           C  
ATOM    316  CZ  TYR A  60     -12.529  10.137  33.091  1.00 38.78           C  
ATOM    317  OH  TYR A  60     -12.812   9.553  34.314  1.00 37.83           O  
ATOM    318  N   GLY A  61     -13.496   9.627  27.497  1.00 30.06           N  
ATOM    319  CA  GLY A  61     -14.862   9.322  27.108  1.00 34.44           C  
ATOM    320  C   GLY A  61     -15.827   9.341  28.278  1.00 38.53           C  
ATOM    321  O   GLY A  61     -15.451   9.713  29.392  1.00 40.00           O  
ATOM    322  N   ALA A  62     -17.064   8.914  28.032  1.00 41.78           N  
ATOM    323  CA  ALA A  62     -18.097   8.890  29.065  1.00 43.59           C  
ATOM    324  C   ALA A  62     -18.315   7.531  29.735  1.00 45.62           C  
ATOM    325  O   ALA A  62     -18.591   7.468  30.934  1.00 46.16           O  
ATOM    326  CB  ALA A  62     -19.411   9.413  28.501  1.00 42.48           C  
ATOM    327  N   ASN A  63     -18.223   6.443  28.974  1.00 47.49           N  
ATOM    328  CA  ASN A  63     -18.438   5.131  29.575  1.00 50.36           C  
ATOM    329  C   ASN A  63     -17.217   4.638  30.355  1.00 50.51           C  
ATOM    330  O   ASN A  63     -16.069   4.913  29.985  1.00 50.18           O  
ATOM    331  CB  ASN A  63     -18.935   4.097  28.541  1.00 52.80           C  
ATOM    332  CG  ASN A  63     -17.804   3.357  27.835  1.00 55.85           C  
ATOM    333  OD1 ASN A  63     -17.103   2.540  28.437  1.00 57.15           O  
ATOM    334  ND2 ASN A  63     -17.646   3.615  26.544  1.00 57.62           N  
ATOM    335  N   SER A  64     -17.497   3.911  31.436  1.00 50.62           N  
ATOM    336  CA  SER A  64     -16.500   3.352  32.353  1.00 49.68           C  
ATOM    337  C   SER A  64     -15.288   2.675  31.701  1.00 49.28           C  
ATOM    338  O   SER A  64     -14.149   2.870  32.143  1.00 48.42           O  
ATOM    339  CB  SER A  64     -17.195   2.383  33.315  1.00 50.03           C  
ATOM    340  OG  SER A  64     -16.400   2.112  34.454  1.00 51.80           O  
ATOM    341  N   GLY A  65     -15.536   1.865  30.673  1.00 48.88           N  
ATOM    342  CA  GLY A  65     -14.453   1.182  29.984  1.00 46.89           C  
ATOM    343  C   GLY A  65     -13.473   2.170  29.377  1.00 45.72           C  
ATOM    344  O   GLY A  65     -12.261   2.060  29.592  1.00 45.64           O  
ATOM    345  N   GLU A  66     -13.997   3.151  28.642  1.00 43.96           N  
ATOM    346  CA  GLU A  66     -13.168   4.179  28.007  1.00 43.06           C  
ATOM    347  C   GLU A  66     -12.278   4.873  29.032  1.00 39.69           C  
ATOM    348  O   GLU A  66     -11.053   4.898  28.899  1.00 37.55           O  
ATOM    349  CB  GLU A  66     -14.038   5.247  27.331  1.00 46.85           C  
ATOM    350  CG  GLU A  66     -14.747   4.817  26.060  1.00 51.52           C  
ATOM    351  CD  GLU A  66     -15.658   5.908  25.509  1.00 54.59           C  
ATOM    352  OE1 GLU A  66     -16.569   6.362  26.245  1.00 53.82           O  
ATOM    353  OE2 GLU A  66     -15.464   6.309  24.339  1.00 56.16           O  
ATOM    354  N   ARG A  67     -12.911   5.409  30.070  1.00 36.33           N  
ATOM    355  CA  ARG A  67     -12.219   6.131  31.124  1.00 33.86           C  
ATOM    356  C   ARG A  67     -11.055   5.354  31.703  1.00 34.35           C  
ATOM    357  O   ARG A  67     -10.023   5.932  32.065  1.00 34.43           O  
ATOM    358  CB  ARG A  67     -13.209   6.538  32.208  1.00 33.27           C  
ATOM    359  CG  ARG A  67     -14.300   7.428  31.660  1.00 32.00           C  
ATOM    360  CD  ARG A  67     -15.282   7.869  32.710  1.00 32.63           C  
ATOM    361  NE  ARG A  67     -16.100   8.951  32.178  1.00 36.59           N  
ATOM    362  CZ  ARG A  67     -16.902   9.728  32.899  1.00 39.17           C  
ATOM    363  NH1 ARG A  67     -17.014   9.549  34.210  1.00 40.04           N  
ATOM    364  NH2 ARG A  67     -17.568  10.712  32.305  1.00 38.89           N  
ATOM    365  N   ASP A  68     -11.206   4.039  31.777  1.00 35.50           N  
ATOM    366  CA  ASP A  68     -10.139   3.194  32.288  1.00 35.93           C  
ATOM    367  C   ASP A  68      -9.015   3.151  31.238  1.00 33.56           C  
ATOM    368  O   ASP A  68      -7.830   3.282  31.574  1.00 31.72           O  
ATOM    369  CB  ASP A  68     -10.674   1.787  32.584  1.00 40.49           C  
ATOM    370  CG  ASP A  68      -9.636   0.895  33.248  1.00 45.38           C  
ATOM    371  OD1 ASP A  68      -8.934   1.379  34.171  1.00 47.67           O  
ATOM    372  OD2 ASP A  68      -9.522  -0.287  32.842  1.00 47.54           O  
ATOM    373  N   ARG A  69      -9.399   3.035  29.966  1.00 31.83           N  
ATOM    374  CA  ARG A  69      -8.443   2.986  28.859  1.00 28.81           C  
ATOM    375  C   ARG A  69      -7.590   4.255  28.805  1.00 25.79           C  
ATOM    376  O   ARG A  69      -6.394   4.183  28.532  1.00 25.68           O  
ATOM    377  CB  ARG A  69      -9.168   2.756  27.537  1.00 29.55           C  
ATOM    378  N   THR A  70      -8.192   5.406  29.097  1.00 23.28           N  
ATOM    379  CA  THR A  70      -7.455   6.673  29.108  1.00 21.34           C  
ATOM    380  C   THR A  70      -6.248   6.529  30.037  1.00 21.90           C  
ATOM    381  O   THR A  70      -5.112   6.752  29.623  1.00 22.11           O  
ATOM    382  CB  THR A  70      -8.334   7.852  29.611  1.00 19.26           C  
ATOM    383  OG1 THR A  70      -9.520   7.957  28.814  1.00 18.39           O  
ATOM    384  CG2 THR A  70      -7.566   9.161  29.531  1.00 16.76           C  
ATOM    385  N   HIS A  71      -6.505   6.093  31.272  1.00 25.16           N  
ATOM    386  CA  HIS A  71      -5.464   5.888  32.292  1.00 25.23           C  
ATOM    387  C   HIS A  71      -4.334   4.972  31.819  1.00 24.45           C  
ATOM    388  O   HIS A  71      -3.159   5.291  31.998  1.00 22.67           O  
ATOM    389  CB  HIS A  71      -6.061   5.274  33.566  1.00 28.18           C  
ATOM    390  CG  HIS A  71      -6.915   6.212  34.364  1.00 35.32           C  
ATOM    391  ND1 HIS A  71      -8.273   6.345  34.161  1.00 39.06           N  
ATOM    392  CD2 HIS A  71      -6.608   7.037  35.392  1.00 37.64           C  
ATOM    393  CE1 HIS A  71      -8.766   7.210  35.031  1.00 38.61           C  
ATOM    394  NE2 HIS A  71      -7.775   7.645  35.789  1.00 39.42           N  
ATOM    395  N   SER A  72      -4.693   3.830  31.233  1.00 24.53           N  
ATOM    396  CA  SER A  72      -3.699   2.867  30.760  1.00 24.53           C  
ATOM    397  C   SER A  72      -2.838   3.364  29.603  1.00 24.61           C  
ATOM    398  O   SER A  72      -1.629   3.102  29.569  1.00 26.09           O  
ATOM    399  CB  SER A  72      -4.341   1.509  30.423  1.00 26.22           C  
ATOM    400  OG  SER A  72      -5.498   1.630  29.611  1.00 25.73           O  
ATOM    401  N   ILE A  73      -3.446   4.079  28.661  1.00 22.78           N  
ATOM    402  CA  ILE A  73      -2.702   4.617  27.525  1.00 21.00           C  
ATOM    403  C   ILE A  73      -1.705   5.673  28.013  1.00 21.77           C  
ATOM    404  O   ILE A  73      -0.563   5.705  27.562  1.00 21.40           O  
ATOM    405  CB  ILE A  73      -3.659   5.188  26.460  1.00 20.62           C  
ATOM    406  CG1 ILE A  73      -4.540   4.053  25.927  1.00 15.21           C  
ATOM    407  CG2 ILE A  73      -2.870   5.850  25.330  1.00 18.05           C  
ATOM    408  CD1 ILE A  73      -5.765   4.511  25.221  1.00 14.67           C  
ATOM    409  N   ILE A  74      -2.121   6.493  28.976  1.00 21.73           N  
ATOM    410  CA  ILE A  74      -1.252   7.522  29.554  1.00 21.05           C  
ATOM    411  C   ILE A  74      -0.064   6.843  30.226  1.00 22.93           C  
ATOM    412  O   ILE A  74       1.062   7.328  30.152  1.00 25.32           O  
ATOM    413  CB  ILE A  74      -2.007   8.371  30.610  1.00 20.30           C  
ATOM    414  CG1 ILE A  74      -3.050   9.262  29.924  1.00 19.72           C  
ATOM    415  CG2 ILE A  74      -1.030   9.193  31.454  1.00 17.33           C  
ATOM    416  CD1 ILE A  74      -2.462  10.381  29.074  1.00 17.85           C  
ATOM    417  N   LYS A  75      -0.325   5.726  30.895  1.00 24.24           N  
ATOM    418  CA  LYS A  75       0.731   4.976  31.561  1.00 24.50           C  
ATOM    419  C   LYS A  75       1.648   4.395  30.493  1.00 23.50           C  
ATOM    420  O   LYS A  75       2.875   4.523  30.576  1.00 23.21           O  
ATOM    421  CB  LYS A  75       0.140   3.847  32.415  1.00 28.24           C  
ATOM    422  CG  LYS A  75       1.190   3.012  33.136  1.00 31.94           C  
ATOM    423  CD  LYS A  75       0.562   1.944  34.020  1.00 34.99           C  
ATOM    424  CE  LYS A  75       1.636   1.097  34.697  1.00 35.10           C  
ATOM    425  NZ  LYS A  75       2.621   1.928  35.455  1.00 32.96           N  
ATOM    426  N   GLY A  76       1.040   3.785  29.478  1.00 22.12           N  
ATOM    427  CA  GLY A  76       1.796   3.194  28.386  1.00 21.64           C  
ATOM    428  C   GLY A  76       2.713   4.197  27.710  1.00 21.47           C  
ATOM    429  O   GLY A  76       3.858   3.882  27.396  1.00 20.85           O  
ATOM    430  N   ILE A  77       2.207   5.406  27.485  1.00 21.56           N  
ATOM    431  CA  ILE A  77       2.988   6.470  26.863  1.00 22.41           C  
ATOM    432  C   ILE A  77       4.156   6.859  27.766  1.00 24.62           C  
ATOM    433  O   ILE A  77       5.303   6.893  27.317  1.00 24.84           O  
ATOM    434  CB  ILE A  77       2.118   7.722  26.578  1.00 21.02           C  
ATOM    435  CG1 ILE A  77       1.195   7.461  25.382  1.00 18.37           C  
ATOM    436  CG2 ILE A  77       3.001   8.939  26.328  1.00 22.05           C  
ATOM    437  CD1 ILE A  77       0.088   8.480  25.214  1.00 12.04           C  
ATOM    438  N   LYS A  78       3.865   7.116  29.039  1.00 26.42           N  
ATOM    439  CA  LYS A  78       4.890   7.510  30.002  1.00 29.46           C  
ATOM    440  C   LYS A  78       6.037   6.502  30.094  1.00 31.49           C  
ATOM    441  O   LYS A  78       7.209   6.882  30.042  1.00 32.02           O  
ATOM    442  CB  LYS A  78       4.268   7.743  31.380  1.00 28.88           C  
ATOM    443  N   ASP A  79       5.706   5.222  30.220  1.00 32.62           N  
ATOM    444  CA  ASP A  79       6.730   4.180  30.310  1.00 35.97           C  
ATOM    445  C   ASP A  79       7.493   4.011  28.996  1.00 36.73           C  
ATOM    446  O   ASP A  79       8.704   4.240  28.918  1.00 38.35           O  
ATOM    447  CB  ASP A  79       6.095   2.832  30.669  1.00 38.91           C  
ATOM    448  CG  ASP A  79       5.436   2.831  32.034  1.00 41.64           C  
ATOM    449  OD1 ASP A  79       5.940   3.516  32.954  1.00 41.53           O  
ATOM    450  OD2 ASP A  79       4.414   2.126  32.183  1.00 43.56           O  
ATOM    451  N   ARG A  80       6.748   3.614  27.971  1.00 35.93           N  
ATOM    452  CA  ARG A  80       7.263   3.350  26.634  1.00 34.89           C  
ATOM    453  C   ARG A  80       8.046   4.479  25.953  1.00 33.85           C  
ATOM    454  O   ARG A  80       8.983   4.203  25.209  1.00 35.07           O  
ATOM    455  CB  ARG A  80       6.092   2.895  25.752  1.00 35.91           C  
ATOM    456  CG  ARG A  80       6.431   2.385  24.370  1.00 38.74           C  
ATOM    457  CD  ARG A  80       5.153   1.922  23.680  1.00 39.88           C  
ATOM    458  NE  ARG A  80       5.397   1.352  22.357  1.00 40.03           N  
ATOM    459  CZ  ARG A  80       4.609   0.450  21.774  1.00 39.24           C  
ATOM    460  NH1 ARG A  80       3.520   0.004  22.391  1.00 35.83           N  
ATOM    461  NH2 ARG A  80       4.912  -0.010  20.567  1.00 39.47           N  
ATOM    462  N   THR A  81       7.686   5.737  26.198  1.00 32.21           N  
ATOM    463  CA  THR A  81       8.385   6.846  25.543  1.00 29.15           C  
ATOM    464  C   THR A  81       9.081   7.817  26.489  1.00 28.47           C  
ATOM    465  O   THR A  81      10.041   8.481  26.106  1.00 29.49           O  
ATOM    466  CB  THR A  81       7.431   7.666  24.605  1.00 29.13           C  
ATOM    467  OG1 THR A  81       6.473   8.388  25.386  1.00 29.68           O  
ATOM    468  CG2 THR A  81       6.678   6.746  23.637  1.00 27.51           C  
ATOM    469  N   GLY A  82       8.604   7.905  27.722  1.00 28.37           N  
ATOM    470  CA  GLY A  82       9.200   8.838  28.658  1.00 29.28           C  
ATOM    471  C   GLY A  82       8.752  10.261  28.352  1.00 31.62           C  
ATOM    472  O   GLY A  82       9.348  11.224  28.841  1.00 31.79           O  
ATOM    473  N   LEU A  83       7.714  10.396  27.525  1.00 31.83           N  
ATOM    474  CA  LEU A  83       7.181  11.706  27.155  1.00 31.69           C  
ATOM    475  C   LEU A  83       6.181  12.205  28.189  1.00 31.80           C  
ATOM    476  O   LEU A  83       5.598  11.412  28.936  1.00 32.39           O  
ATOM    477  CB  LEU A  83       6.496  11.659  25.780  1.00 31.00           C  
ATOM    478  CG  LEU A  83       7.333  11.481  24.503  1.00 32.35           C  
ATOM    479  CD1 LEU A  83       6.409  11.498  23.293  1.00 31.00           C  
ATOM    480  CD2 LEU A  83       8.391  12.572  24.383  1.00 29.55           C  
ATOM    481  N   GLU A  84       5.989  13.521  28.227  1.00 31.12           N  
ATOM    482  CA  GLU A  84       5.046  14.141  29.153  1.00 30.85           C  
ATOM    483  C   GLU A  84       3.649  13.868  28.593  1.00 28.65           C  
ATOM    484  O   GLU A  84       3.301  14.353  27.515  1.00 29.49           O  
ATOM    485  CB  GLU A  84       5.310  15.652  29.239  1.00 34.67           C  
ATOM    486  CG  GLU A  84       5.116  16.290  30.621  1.00 39.70           C  
ATOM    487  CD  GLU A  84       3.715  16.855  30.854  1.00 42.87           C  
ATOM    488  OE1 GLU A  84       3.416  17.969  30.357  1.00 41.97           O  
ATOM    489  OE2 GLU A  84       2.922  16.198  31.567  1.00 46.22           O  
ATOM    490  N   ALA A  85       2.890  13.030  29.293  1.00 26.08           N  
ATOM    491  CA  ALA A  85       1.533  12.670  28.889  1.00 21.31           C  
ATOM    492  C   ALA A  85       0.497  13.390  29.762  1.00 20.07           C  
ATOM    493  O   ALA A  85       0.610  13.413  30.991  1.00 20.77           O  
ATOM    494  CB  ALA A  85       1.347  11.160  28.974  1.00 20.72           C  
ATOM    495  N   ALA A  86      -0.504  13.983  29.118  1.00 16.80           N  
ATOM    496  CA  ALA A  86      -1.552  14.714  29.812  1.00 12.65           C  
ATOM    497  C   ALA A  86      -2.927  14.141  29.495  1.00 12.59           C  
ATOM    498  O   ALA A  86      -3.368  14.133  28.342  1.00 13.21           O  
ATOM    499  CB  ALA A  86      -1.497  16.192  29.445  1.00 11.24           C  
ATOM    500  N   PRO A  87      -3.598  13.581  30.502  1.00 11.65           N  
ATOM    501  CA  PRO A  87      -4.921  13.019  30.260  1.00  8.79           C  
ATOM    502  C   PRO A  87      -5.977  14.103  30.325  1.00 10.15           C  
ATOM    503  O   PRO A  87      -5.742  15.177  30.892  1.00  9.76           O  
ATOM    504  CB  PRO A  87      -5.080  12.032  31.415  1.00 11.52           C  
ATOM    505  CG  PRO A  87      -4.357  12.716  32.525  1.00 12.80           C  
ATOM    506  CD  PRO A  87      -3.109  13.221  31.845  1.00 10.95           C  
ATOM    507  N   HIS A  88      -7.109  13.848  29.683  1.00  8.59           N  
ATOM    508  CA  HIS A  88      -8.220  14.780  29.711  1.00  8.13           C  
ATOM    509  C   HIS A  88      -9.088  14.287  30.853  1.00 11.39           C  
ATOM    510  O   HIS A  88      -9.060  13.099  31.183  1.00 14.44           O  
ATOM    511  CB  HIS A  88      -9.029  14.722  28.413  1.00  8.51           C  
ATOM    512  CG  HIS A  88      -8.290  15.219  27.212  1.00  8.99           C  
ATOM    513  ND1 HIS A  88      -8.931  15.648  26.069  1.00  8.70           N  
ATOM    514  CD2 HIS A  88      -6.964  15.373  26.979  1.00  7.10           C  
ATOM    515  CE1 HIS A  88      -8.034  16.045  25.185  1.00  8.56           C  
ATOM    516  NE2 HIS A  88      -6.834  15.888  25.713  1.00  6.26           N  
ATOM    517  N   LEU A  89      -9.855  15.185  31.460  1.00 12.94           N  
ATOM    518  CA  LEU A  89     -10.736  14.821  32.555  1.00 10.80           C  
ATOM    519  C   LEU A  89     -11.954  15.720  32.462  1.00 13.37           C  
ATOM    520  O   LEU A  89     -11.821  16.921  32.220  1.00 15.68           O  
ATOM    521  CB  LEU A  89     -10.017  15.004  33.894  1.00 11.14           C  
ATOM    522  CG  LEU A  89     -10.723  14.569  35.182  1.00 11.31           C  
ATOM    523  CD1 LEU A  89     -11.014  13.072  35.140  1.00 10.41           C  
ATOM    524  CD2 LEU A  89      -9.856  14.919  36.390  1.00  8.41           C  
ATOM    525  N   THR A  90     -13.136  15.126  32.601  1.00 15.53           N  
ATOM    526  CA  THR A  90     -14.389  15.861  32.523  1.00 17.81           C  
ATOM    527  C   THR A  90     -15.172  15.808  33.843  1.00 19.50           C  
ATOM    528  O   THR A  90     -14.748  15.157  34.797  1.00 22.57           O  
ATOM    529  CB  THR A  90     -15.249  15.327  31.345  1.00 17.82           C  
ATOM    530  OG1 THR A  90     -15.568  13.949  31.556  1.00 16.76           O  
ATOM    531  CG2 THR A  90     -14.476  15.432  30.033  1.00 17.26           C  
ATOM    532  N   CYS A  91     -16.272  16.552  33.913  1.00 21.33           N  
ATOM    533  CA  CYS A  91     -17.134  16.592  35.097  1.00 23.32           C  
ATOM    534  C   CYS A  91     -18.219  15.532  34.990  1.00 24.96           C  
ATOM    535  O   CYS A  91     -18.794  15.122  35.994  1.00 27.73           O  
ATOM    536  CB  CYS A  91     -17.883  17.922  35.182  1.00 23.42           C  
ATOM    537  SG  CYS A  91     -16.952  19.422  35.573  1.00 25.14           S  
ATOM    538  N   ILE A  92     -18.564  15.183  33.755  1.00 24.94           N  
ATOM    539  CA  ILE A  92     -19.617  14.215  33.459  1.00 25.39           C  
ATOM    540  C   ILE A  92     -19.526  12.927  34.275  1.00 28.62           C  
ATOM    541  O   ILE A  92     -18.460  12.326  34.389  1.00 28.58           O  
ATOM    542  CB  ILE A  92     -19.626  13.861  31.949  1.00 24.20           C  
ATOM    543  CG1 ILE A  92     -19.704  15.140  31.104  1.00 20.20           C  
ATOM    544  CG2 ILE A  92     -20.790  12.923  31.615  1.00 23.49           C  
ATOM    545  CD1 ILE A  92     -20.915  16.010  31.378  1.00 18.92           C  
ATOM    546  N   ASP A  93     -20.656  12.537  34.860  1.00 31.42           N  
ATOM    547  CA  ASP A  93     -20.768  11.319  35.662  1.00 35.38           C  
ATOM    548  C   ASP A  93     -19.686  11.161  36.723  1.00 34.72           C  
ATOM    549  O   ASP A  93     -19.018  10.123  36.790  1.00 35.60           O  
ATOM    550  CB  ASP A  93     -20.783  10.072  34.765  1.00 42.79           C  
ATOM    551  CG  ASP A  93     -21.915  10.084  33.749  1.00 49.36           C  
ATOM    552  OD1 ASP A  93     -22.936  10.779  33.980  1.00 52.87           O  
ATOM    553  OD2 ASP A  93     -21.779   9.393  32.710  1.00 52.00           O  
ATOM    554  N   ALA A  94     -19.529  12.174  37.570  1.00 32.66           N  
ATOM    555  CA  ALA A  94     -18.531  12.113  38.625  1.00 30.77           C  
ATOM    556  C   ALA A  94     -18.813  13.100  39.746  1.00 29.89           C  
ATOM    557  O   ALA A  94     -19.255  14.224  39.503  1.00 32.10           O  
ATOM    558  CB  ALA A  94     -17.145  12.355  38.054  1.00 29.64           C  
ATOM    559  N   THR A  95     -18.586  12.659  40.978  1.00 27.19           N  
ATOM    560  CA  THR A  95     -18.790  13.499  42.145  1.00 24.46           C  
ATOM    561  C   THR A  95     -17.477  14.214  42.415  1.00 24.69           C  
ATOM    562  O   THR A  95     -16.403  13.689  42.102  1.00 25.04           O  
ATOM    563  CB  THR A  95     -19.141  12.662  43.397  1.00 23.53           C  
ATOM    564  OG1 THR A  95     -17.988  11.926  43.827  1.00 23.67           O  
ATOM    565  CG2 THR A  95     -20.271  11.695  43.097  1.00 21.55           C  
ATOM    566  N   PRO A  96     -17.536  15.420  43.002  1.00 24.86           N  
ATOM    567  CA  PRO A  96     -16.309  16.166  43.301  1.00 25.19           C  
ATOM    568  C   PRO A  96     -15.262  15.292  43.995  1.00 26.30           C  
ATOM    569  O   PRO A  96     -14.061  15.439  43.754  1.00 25.57           O  
ATOM    570  CB  PRO A  96     -16.814  17.277  44.214  1.00 24.43           C  
ATOM    571  CG  PRO A  96     -18.153  17.587  43.615  1.00 22.49           C  
ATOM    572  CD  PRO A  96     -18.733  16.214  43.346  1.00 23.04           C  
ATOM    573  N   ASP A  97     -15.726  14.352  44.814  1.00 27.28           N  
ATOM    574  CA  ASP A  97     -14.823  13.464  45.532  1.00 28.18           C  
ATOM    575  C   ASP A  97     -14.159  12.416  44.651  1.00 27.05           C  
ATOM    576  O   ASP A  97     -12.995  12.068  44.879  1.00 25.65           O  
ATOM    577  CB  ASP A  97     -15.525  12.829  46.732  1.00 31.91           C  
ATOM    578  CG  ASP A  97     -15.689  13.805  47.886  1.00 33.01           C  
ATOM    579  OD1 ASP A  97     -14.684  14.432  48.297  1.00 30.01           O  
ATOM    580  OD2 ASP A  97     -16.826  13.948  48.378  1.00 37.35           O  
ATOM    581  N   GLU A  98     -14.877  11.920  43.644  1.00 26.01           N  
ATOM    582  CA  GLU A  98     -14.290  10.942  42.728  1.00 24.59           C  
ATOM    583  C   GLU A  98     -13.200  11.686  41.968  1.00 23.24           C  
ATOM    584  O   GLU A  98     -12.056  11.226  41.877  1.00 23.46           O  
ATOM    585  CB  GLU A  98     -15.330  10.387  41.756  1.00 26.73           C  
ATOM    586  CG  GLU A  98     -16.454   9.628  42.438  1.00 34.61           C  
ATOM    587  CD  GLU A  98     -17.402   8.945  41.462  1.00 38.98           C  
ATOM    588  OE1 GLU A  98     -18.358   9.592  40.980  1.00 40.43           O  
ATOM    589  OE2 GLU A  98     -17.201   7.744  41.190  1.00 42.01           O  
ATOM    590  N   LEU A  99     -13.541  12.892  41.524  1.00 21.52           N  
ATOM    591  CA  LEU A  99     -12.619  13.746  40.790  1.00 18.42           C  
ATOM    592  C   LEU A  99     -11.335  14.034  41.583  1.00 18.39           C  
ATOM    593  O   LEU A  99     -10.232  13.906  41.043  1.00 19.99           O  
ATOM    594  CB  LEU A  99     -13.322  15.045  40.377  1.00 15.89           C  
ATOM    595  CG  LEU A  99     -14.511  14.890  39.420  1.00 17.40           C  
ATOM    596  CD1 LEU A  99     -15.197  16.229  39.175  1.00 16.31           C  
ATOM    597  CD2 LEU A  99     -14.041  14.298  38.109  1.00 15.44           C  
ATOM    598  N   ARG A 100     -11.462  14.384  42.860  1.00 16.34           N  
ATOM    599  CA  ARG A 100     -10.281  14.664  43.675  1.00 16.87           C  
ATOM    600  C   ARG A 100      -9.416  13.419  43.842  1.00 18.49           C  
ATOM    601  O   ARG A 100      -8.188  13.502  43.796  1.00 18.24           O  
ATOM    602  CB  ARG A 100     -10.665  15.213  45.056  1.00 19.57           C  
ATOM    603  CG  ARG A 100     -11.294  16.589  45.031  1.00 22.15           C  
ATOM    604  CD  ARG A 100     -11.414  17.206  46.418  1.00 22.11           C  
ATOM    605  NE  ARG A 100     -12.279  18.382  46.383  1.00 24.75           N  
ATOM    606  CZ  ARG A 100     -13.608  18.325  46.384  1.00 27.40           C  
ATOM    607  NH1 ARG A 100     -14.224  17.151  46.433  1.00 29.77           N  
ATOM    608  NH2 ARG A 100     -14.327  19.435  46.274  1.00 26.58           N  
ATOM    609  N   THR A 101     -10.052  12.266  44.034  1.00 18.91           N  
ATOM    610  CA  THR A 101      -9.316  11.020  44.199  1.00 18.73           C  
ATOM    611  C   THR A 101      -8.512  10.754  42.934  1.00 19.44           C  
ATOM    612  O   THR A 101      -7.312  10.474  42.997  1.00 19.90           O  
ATOM    613  CB  THR A 101     -10.265   9.837  44.468  1.00 20.93           C  
ATOM    614  OG1 THR A 101     -11.049  10.115  45.635  1.00 21.97           O  
ATOM    615  CG2 THR A 101      -9.469   8.561  44.701  1.00 21.72           C  
ATOM    616  N   ILE A 102      -9.177  10.870  41.786  1.00 18.39           N  
ATOM    617  CA  ILE A 102      -8.542  10.657  40.488  1.00 16.63           C  
ATOM    618  C   ILE A 102      -7.359  11.605  40.299  1.00 17.70           C  
ATOM    619  O   ILE A 102      -6.274  11.174  39.889  1.00 17.64           O  
ATOM    620  CB  ILE A 102      -9.560  10.848  39.346  1.00 16.26           C  
ATOM    621  CG1 ILE A 102     -10.648   9.772  39.443  1.00 13.90           C  
ATOM    622  CG2 ILE A 102      -8.862  10.791  37.992  1.00 17.19           C  
ATOM    623  CD1 ILE A 102     -11.821   9.967  38.509  1.00 12.83           C  
ATOM    624  N   ALA A 103      -7.552  12.874  40.656  1.00 17.81           N  
ATOM    625  CA  ALA A 103      -6.504  13.886  40.531  1.00 19.16           C  
ATOM    626  C   ALA A 103      -5.331  13.621  41.468  1.00 20.80           C  
ATOM    627  O   ALA A 103      -4.174  13.812  41.092  1.00 21.02           O  
ATOM    628  CB  ALA A 103      -7.071  15.268  40.779  1.00 18.01           C  
ATOM    629  N   ARG A 104      -5.627  13.181  42.688  1.00 23.43           N  
ATOM    630  CA  ARG A 104      -4.581  12.880  43.664  1.00 24.85           C  
ATOM    631  C   ARG A 104      -3.771  11.692  43.160  1.00 22.83           C  
ATOM    632  O   ARG A 104      -2.542  11.700  43.210  1.00 22.59           O  
ATOM    633  CB  ARG A 104      -5.192  12.556  45.030  1.00 28.03           C  
ATOM    634  CG  ARG A 104      -4.299  12.905  46.212  1.00 32.67           C  
ATOM    635  CD  ARG A 104      -4.984  12.588  47.539  1.00 37.59           C  
ATOM    636  NE  ARG A 104      -6.390  13.013  47.573  1.00 41.32           N  
ATOM    637  CZ  ARG A 104      -6.814  14.271  47.713  1.00 42.18           C  
ATOM    638  NH1 ARG A 104      -5.951  15.274  47.835  1.00 40.83           N  
ATOM    639  NH2 ARG A 104      -8.117  14.525  47.739  1.00 41.58           N  
ATOM    640  N   ASP A 105      -4.469  10.684  42.649  1.00 22.46           N  
ATOM    641  CA  ASP A 105      -3.817   9.500  42.113  1.00 23.64           C  
ATOM    642  C   ASP A 105      -2.939   9.867  40.929  1.00 22.49           C  
ATOM    643  O   ASP A 105      -1.803   9.409  40.840  1.00 22.65           O  
ATOM    644  CB  ASP A 105      -4.846   8.443  41.705  1.00 28.92           C  
ATOM    645  CG  ASP A 105      -5.464   7.731  42.900  1.00 34.36           C  
ATOM    646  OD1 ASP A 105      -4.980   7.922  44.041  1.00 36.04           O  
ATOM    647  OD2 ASP A 105      -6.436   6.969  42.695  1.00 37.13           O  
ATOM    648  N   TYR A 106      -3.453  10.704  40.032  1.00 21.71           N  
ATOM    649  CA  TYR A 106      -2.682  11.137  38.865  1.00 20.78           C  
ATOM    650  C   TYR A 106      -1.366  11.775  39.288  1.00 21.91           C  
ATOM    651  O   TYR A 106      -0.287  11.388  38.821  1.00 22.65           O  
ATOM    652  CB  TYR A 106      -3.482  12.132  38.018  1.00 16.80           C  
ATOM    653  CG  TYR A 106      -4.265  11.479  36.906  1.00 14.11           C  
ATOM    654  CD1 TYR A 106      -3.714  10.432  36.165  1.00 11.86           C  
ATOM    655  CD2 TYR A 106      -5.554  11.906  36.590  1.00 13.19           C  
ATOM    656  CE1 TYR A 106      -4.427   9.823  35.135  1.00 12.40           C  
ATOM    657  CE2 TYR A 106      -6.283  11.299  35.557  1.00 13.04           C  
ATOM    658  CZ  TYR A 106      -5.707  10.259  34.838  1.00 13.63           C  
ATOM    659  OH  TYR A 106      -6.408   9.639  33.831  1.00 15.08           O  
ATOM    660  N   TRP A 107      -1.463  12.715  40.220  1.00 23.36           N  
ATOM    661  CA  TRP A 107      -0.308  13.433  40.733  1.00 23.36           C  
ATOM    662  C   TRP A 107       0.715  12.491  41.357  1.00 23.78           C  
ATOM    663  O   TRP A 107       1.909  12.582  41.071  1.00 25.45           O  
ATOM    664  CB  TRP A 107      -0.771  14.465  41.758  1.00 26.58           C  
ATOM    665  CG  TRP A 107       0.330  15.279  42.331  1.00 28.90           C  
ATOM    666  CD1 TRP A 107       1.102  14.962  43.407  1.00 29.82           C  
ATOM    667  CD2 TRP A 107       0.790  16.552  41.864  1.00 29.52           C  
ATOM    668  NE1 TRP A 107       2.018  15.953  43.640  1.00 31.30           N  
ATOM    669  CE2 TRP A 107       1.851  16.945  42.710  1.00 30.59           C  
ATOM    670  CE3 TRP A 107       0.413  17.397  40.814  1.00 30.21           C  
ATOM    671  CZ2 TRP A 107       2.541  18.152  42.537  1.00 31.44           C  
ATOM    672  CZ3 TRP A 107       1.099  18.600  40.641  1.00 31.39           C  
ATOM    673  CH2 TRP A 107       2.152  18.964  41.500  1.00 31.26           C  
ATOM    674  N   ASN A 108       0.253  11.581  42.205  1.00 23.89           N  
ATOM    675  CA  ASN A 108       1.156  10.641  42.862  1.00 25.69           C  
ATOM    676  C   ASN A 108       1.812   9.681  41.874  1.00 27.61           C  
ATOM    677  O   ASN A 108       2.889   9.149  42.145  1.00 28.66           O  
ATOM    678  CB  ASN A 108       0.424   9.852  43.952  1.00 25.48           C  
ATOM    679  CG  ASN A 108      -0.020  10.725  45.114  1.00 24.74           C  
ATOM    680  OD1 ASN A 108       0.671  11.666  45.503  1.00 24.53           O  
ATOM    681  ND2 ASN A 108      -1.179  10.413  45.674  1.00 23.61           N  
ATOM    682  N   ASN A 109       1.162   9.464  40.731  1.00 29.47           N  
ATOM    683  CA  ASN A 109       1.686   8.574  39.697  1.00 30.34           C  
ATOM    684  C   ASN A 109       2.635   9.279  38.732  1.00 30.90           C  
ATOM    685  O   ASN A 109       3.071   8.686  37.741  1.00 31.63           O  
ATOM    686  CB  ASN A 109       0.549   7.913  38.916  1.00 31.75           C  
ATOM    687  CG  ASN A 109      -0.144   6.820  39.705  1.00 36.25           C  
ATOM    688  OD1 ASN A 109       0.503   6.020  40.380  1.00 38.07           O  
ATOM    689  ND2 ASN A 109      -1.471   6.780  39.625  1.00 38.76           N  
ATOM    690  N   GLY A 110       2.920  10.552  38.997  1.00 30.61           N  
ATOM    691  CA  GLY A 110       3.837  11.303  38.156  1.00 31.23           C  
ATOM    692  C   GLY A 110       3.216  12.157  37.069  1.00 31.85           C  
ATOM    693  O   GLY A 110       3.893  12.999  36.478  1.00 31.78           O  
ATOM    694  N   ILE A 111       1.939  11.946  36.781  1.00 32.46           N  
ATOM    695  CA  ILE A 111       1.282  12.733  35.746  1.00 33.08           C  
ATOM    696  C   ILE A 111       0.761  14.035  36.366  1.00 31.01           C  
ATOM    697  O   ILE A 111      -0.219  14.042  37.110  1.00 29.93           O  
ATOM    698  CB  ILE A 111       0.213  11.880  34.970  1.00 34.50           C  
ATOM    699  CG1 ILE A 111      -0.747  12.764  34.168  1.00 38.23           C  
ATOM    700  CG2 ILE A 111      -0.468  10.893  35.883  1.00 35.05           C  
ATOM    701  CD1 ILE A 111      -1.906  13.354  34.953  1.00 40.50           C  
ATOM    702  N   ARG A 112       1.455  15.133  36.071  1.00 28.80           N  
ATOM    703  CA  ARG A 112       1.119  16.440  36.629  1.00 26.25           C  
ATOM    704  C   ARG A 112       0.622  17.541  35.675  1.00 23.11           C  
ATOM    705  O   ARG A 112       0.804  18.733  35.934  1.00 22.35           O  
ATOM    706  CB  ARG A 112       2.308  16.926  37.459  1.00 30.37           C  
ATOM    707  CG  ARG A 112       2.720  15.869  38.474  1.00 33.14           C  
ATOM    708  CD  ARG A 112       3.867  16.263  39.361  1.00 34.11           C  
ATOM    709  NE  ARG A 112       4.026  15.253  40.404  1.00 38.08           N  
ATOM    710  CZ  ARG A 112       5.025  15.219  41.278  1.00 40.36           C  
ATOM    711  NH1 ARG A 112       5.975  16.145  41.243  1.00 41.43           N  
ATOM    712  NH2 ARG A 112       5.068  14.260  42.195  1.00 39.88           N  
ATOM    713  N   HIS A 113      -0.045  17.137  34.599  1.00 18.26           N  
ATOM    714  CA  HIS A 113      -0.601  18.061  33.619  1.00 14.19           C  
ATOM    715  C   HIS A 113      -1.911  17.422  33.152  1.00 13.64           C  
ATOM    716  O   HIS A 113      -1.921  16.286  32.687  1.00 11.72           O  
ATOM    717  CB  HIS A 113       0.385  18.275  32.458  1.00 14.25           C  
ATOM    718  CG  HIS A 113      -0.164  19.072  31.309  1.00 15.54           C  
ATOM    719  ND1 HIS A 113      -1.351  19.774  31.369  1.00 16.24           N  
ATOM    720  CD2 HIS A 113       0.301  19.239  30.046  1.00 16.15           C  
ATOM    721  CE1 HIS A 113      -1.598  20.328  30.195  1.00 14.08           C  
ATOM    722  NE2 HIS A 113      -0.611  20.020  29.375  1.00 13.70           N  
ATOM    723  N   ILE A 114      -3.013  18.142  33.348  1.00 11.74           N  
ATOM    724  CA  ILE A 114      -4.345  17.679  32.987  1.00  9.89           C  
ATOM    725  C   ILE A 114      -5.062  18.685  32.074  1.00 12.16           C  
ATOM    726  O   ILE A 114      -4.908  19.903  32.234  1.00 11.43           O  
ATOM    727  CB  ILE A 114      -5.225  17.494  34.272  1.00 10.74           C  
ATOM    728  CG1 ILE A 114      -4.622  16.421  35.184  1.00 14.26           C  
ATOM    729  CG2 ILE A 114      -6.670  17.133  33.911  1.00  4.82           C  
ATOM    730  CD1 ILE A 114      -5.470  16.082  36.400  1.00  9.49           C  
ATOM    731  N   VAL A 115      -5.818  18.161  31.107  1.00 10.28           N  
ATOM    732  CA  VAL A 115      -6.613  18.974  30.196  1.00  7.86           C  
ATOM    733  C   VAL A 115      -8.022  18.910  30.803  1.00 10.71           C  
ATOM    734  O   VAL A 115      -8.717  17.895  30.703  1.00 11.64           O  
ATOM    735  CB  VAL A 115      -6.591  18.390  28.765  1.00  7.01           C  
ATOM    736  CG1 VAL A 115      -7.364  19.292  27.805  1.00  2.00           C  
ATOM    737  CG2 VAL A 115      -5.145  18.213  28.296  1.00  4.56           C  
ATOM    738  N   ALA A 116      -8.417  19.981  31.478  1.00 12.22           N  
ATOM    739  CA  ALA A 116      -9.704  20.027  32.159  1.00 11.39           C  
ATOM    740  C   ALA A 116     -10.850  20.521  31.299  1.00 11.59           C  
ATOM    741  O   ALA A 116     -10.847  21.665  30.835  1.00 15.48           O  
ATOM    742  CB  ALA A 116      -9.582  20.874  33.424  1.00 10.70           C  
ATOM    743  N   LEU A 117     -11.865  19.680  31.142  1.00 10.08           N  
ATOM    744  CA  LEU A 117     -13.028  20.025  30.335  1.00 11.72           C  
ATOM    745  C   LEU A 117     -14.302  19.677  31.085  1.00 13.98           C  
ATOM    746  O   LEU A 117     -14.300  18.812  31.967  1.00 13.86           O  
ATOM    747  CB  LEU A 117     -13.005  19.234  29.022  1.00 10.54           C  
ATOM    748  CG  LEU A 117     -11.671  19.347  28.295  1.00 11.33           C  
ATOM    749  CD1 LEU A 117     -11.197  17.987  27.847  1.00  8.30           C  
ATOM    750  CD2 LEU A 117     -11.782  20.340  27.172  1.00  9.43           C  
ATOM    751  N   ARG A 118     -15.386  20.365  30.745  1.00 14.66           N  
ATOM    752  CA  ARG A 118     -16.674  20.086  31.356  1.00 15.70           C  
ATOM    753  C   ARG A 118     -17.118  18.736  30.791  1.00 16.84           C  
ATOM    754  O   ARG A 118     -17.499  17.836  31.542  1.00 17.38           O  
ATOM    755  CB  ARG A 118     -17.682  21.188  31.030  1.00 16.42           C  
ATOM    756  CG  ARG A 118     -19.035  20.987  31.677  1.00 16.86           C  
ATOM    757  CD  ARG A 118     -20.037  20.409  30.690  1.00 20.27           C  
ATOM    758  NE  ARG A 118     -20.878  21.462  30.119  1.00 21.91           N  
ATOM    759  CZ  ARG A 118     -21.311  21.487  28.863  1.00 20.83           C  
ATOM    760  NH1 ARG A 118     -20.993  20.520  28.018  1.00 23.77           N  
ATOM    761  NH2 ARG A 118     -22.080  22.479  28.455  1.00 24.08           N  
ATOM    762  N   GLY A 119     -17.010  18.580  29.476  1.00 17.60           N  
ATOM    763  CA  GLY A 119     -17.383  17.324  28.856  1.00 20.09           C  
ATOM    764  C   GLY A 119     -18.616  17.397  27.987  1.00 25.43           C  
ATOM    765  O   GLY A 119     -19.520  18.199  28.234  1.00 23.10           O  
ATOM    766  N   ASP A 120     -18.645  16.562  26.950  1.00 32.03           N  
ATOM    767  CA  ASP A 120     -19.782  16.527  26.040  1.00 38.03           C  
ATOM    768  C   ASP A 120     -21.021  16.030  26.779  1.00 40.92           C  
ATOM    769  O   ASP A 120     -21.021  14.931  27.339  1.00 41.47           O  
ATOM    770  CB  ASP A 120     -19.485  15.635  24.826  1.00 38.19           C  
ATOM    771  CG  ASP A 120     -18.696  16.361  23.734  1.00 40.83           C  
ATOM    772  OD1 ASP A 120     -18.996  17.549  23.447  1.00 42.46           O  
ATOM    773  OD2 ASP A 120     -17.787  15.732  23.146  1.00 38.27           O  
ATOM    774  N   LEU A 121     -22.048  16.873  26.827  1.00 44.30           N  
ATOM    775  CA  LEU A 121     -23.298  16.531  27.495  1.00 47.48           C  
ATOM    776  C   LEU A 121     -24.082  15.477  26.720  1.00 50.39           C  
ATOM    777  O   LEU A 121     -24.443  15.679  25.555  1.00 50.25           O  
ATOM    778  CB  LEU A 121     -24.166  17.776  27.697  1.00 46.48           C  
ATOM    779  CG  LEU A 121     -23.900  18.612  28.946  1.00 45.22           C  
ATOM    780  CD1 LEU A 121     -24.747  19.868  28.885  1.00 45.57           C  
ATOM    781  CD2 LEU A 121     -24.216  17.804  30.204  1.00 44.40           C  
ATOM    782  N   PRO A 122     -24.345  14.327  27.362  1.00 53.45           N  
ATOM    783  CA  PRO A 122     -25.087  13.223  26.749  1.00 54.06           C  
ATOM    784  C   PRO A 122     -26.573  13.553  26.678  1.00 55.56           C  
ATOM    785  O   PRO A 122     -27.104  14.252  27.553  1.00 55.25           O  
ATOM    786  CB  PRO A 122     -24.831  12.076  27.720  1.00 54.63           C  
ATOM    787  CG  PRO A 122     -24.818  12.781  29.046  1.00 54.79           C  
ATOM    788  CD  PRO A 122     -23.947  13.986  28.742  1.00 54.01           C  
ATOM    789  N   PRO A 123     -27.254  13.095  25.612  1.00 57.42           N  
ATOM    790  CA  PRO A 123     -28.691  13.338  25.430  1.00 58.69           C  
ATOM    791  C   PRO A 123     -29.538  12.456  26.368  1.00 60.45           C  
ATOM    792  O   PRO A 123     -30.371  11.663  25.917  1.00 60.43           O  
ATOM    793  CB  PRO A 123     -28.906  12.989  23.956  1.00 58.18           C  
ATOM    794  CG  PRO A 123     -27.900  11.892  23.725  1.00 58.04           C  
ATOM    795  CD  PRO A 123     -26.675  12.430  24.430  1.00 56.50           C  
ATOM    796  N   GLY A 124     -29.308  12.607  27.673  1.00 61.83           N  
ATOM    797  CA  GLY A 124     -30.028  11.846  28.678  1.00 62.86           C  
ATOM    798  C   GLY A 124     -30.628  12.788  29.706  1.00 64.83           C  
ATOM    799  O   GLY A 124     -30.901  13.952  29.392  1.00 65.63           O  
ATOM    800  N   SER A 125     -30.804  12.314  30.939  1.00 66.38           N  
ATOM    801  CA  SER A 125     -31.390  13.135  32.006  1.00 66.53           C  
ATOM    802  C   SER A 125     -30.382  13.646  33.045  1.00 65.81           C  
ATOM    803  O   SER A 125     -30.161  13.003  34.076  1.00 64.83           O  
ATOM    804  CB  SER A 125     -32.511  12.361  32.709  1.00 67.00           C  
ATOM    805  OG  SER A 125     -33.491  11.927  31.779  1.00 70.71           O  
ATOM    806  N   GLY A 126     -29.796  14.812  32.775  1.00 65.30           N  
ATOM    807  CA  GLY A 126     -28.830  15.402  33.690  1.00 64.86           C  
ATOM    808  C   GLY A 126     -28.446  16.821  33.297  1.00 64.51           C  
ATOM    809  O   GLY A 126     -27.646  17.021  32.377  1.00 65.79           O  
ATOM    810  N   LYS A 127     -29.030  17.806  33.978  1.00 62.62           N  
ATOM    811  CA  LYS A 127     -28.754  19.220  33.702  1.00 60.30           C  
ATOM    812  C   LYS A 127     -27.379  19.643  34.246  1.00 58.87           C  
ATOM    813  O   LYS A 127     -27.012  19.304  35.378  1.00 59.32           O  
ATOM    814  CB  LYS A 127     -29.863  20.102  34.294  1.00 59.55           C  
ATOM    815  N   PRO A 128     -26.600  20.388  33.443  1.00 56.02           N  
ATOM    816  CA  PRO A 128     -25.268  20.843  33.861  1.00 53.09           C  
ATOM    817  C   PRO A 128     -25.278  21.954  34.911  1.00 50.44           C  
ATOM    818  O   PRO A 128     -25.795  23.050  34.675  1.00 51.56           O  
ATOM    819  CB  PRO A 128     -24.653  21.324  32.550  1.00 54.74           C  
ATOM    820  CG  PRO A 128     -25.847  21.871  31.812  1.00 55.75           C  
ATOM    821  CD  PRO A 128     -26.888  20.802  32.057  1.00 55.72           C  
ATOM    822  N   GLU A 129     -24.715  21.658  36.075  1.00 45.89           N  
ATOM    823  CA  GLU A 129     -24.630  22.639  37.149  1.00 41.63           C  
ATOM    824  C   GLU A 129     -23.157  22.934  37.433  1.00 38.09           C  
ATOM    825  O   GLU A 129     -22.813  23.984  37.976  1.00 38.47           O  
ATOM    826  CB  GLU A 129     -25.327  22.117  38.401  1.00 43.23           C  
ATOM    827  N   MET A 130     -22.295  21.990  37.068  1.00 32.55           N  
ATOM    828  CA  MET A 130     -20.859  22.135  37.254  1.00 27.47           C  
ATOM    829  C   MET A 130     -20.273  22.431  35.868  1.00 25.02           C  
ATOM    830  O   MET A 130     -20.704  21.845  34.870  1.00 23.18           O  
ATOM    831  CB  MET A 130     -20.274  20.833  37.808  1.00 27.48           C  
ATOM    832  CG  MET A 130     -18.857  20.960  38.340  1.00 29.95           C  
ATOM    833  SD  MET A 130     -18.136  19.392  38.899  1.00 34.81           S  
ATOM    834  CE  MET A 130     -16.411  19.677  38.548  1.00 26.34           C  
ATOM    835  N   TYR A 131     -19.358  23.393  35.799  1.00 20.88           N  
ATOM    836  CA  TYR A 131     -18.713  23.769  34.544  1.00 15.78           C  
ATOM    837  C   TYR A 131     -17.216  23.559  34.655  1.00 14.34           C  
ATOM    838  O   TYR A 131     -16.714  23.252  35.733  1.00 16.35           O  
ATOM    839  CB  TYR A 131     -19.035  25.223  34.189  1.00 14.66           C  
ATOM    840  CG  TYR A 131     -20.488  25.413  33.825  1.00 15.76           C  
ATOM    841  CD1 TYR A 131     -20.931  25.199  32.517  1.00 14.64           C  
ATOM    842  CD2 TYR A 131     -21.434  25.742  34.799  1.00 16.40           C  
ATOM    843  CE1 TYR A 131     -22.281  25.300  32.186  1.00 14.83           C  
ATOM    844  CE2 TYR A 131     -22.794  25.846  34.479  1.00 16.77           C  
ATOM    845  CZ  TYR A 131     -23.208  25.621  33.172  1.00 18.35           C  
ATOM    846  OH  TYR A 131     -24.546  25.699  32.854  1.00 17.91           O  
ATOM    847  N   ALA A 132     -16.495  23.756  33.557  1.00 13.67           N  
ATOM    848  CA  ALA A 132     -15.048  23.558  33.551  1.00 11.79           C  
ATOM    849  C   ALA A 132     -14.275  24.373  34.591  1.00 12.15           C  
ATOM    850  O   ALA A 132     -13.340  23.858  35.201  1.00 15.11           O  
ATOM    851  CB  ALA A 132     -14.487  23.801  32.162  1.00 11.73           C  
ATOM    852  N   SER A 133     -14.644  25.637  34.800  1.00 13.32           N  
ATOM    853  CA  SER A 133     -13.942  26.464  35.791  1.00 13.59           C  
ATOM    854  C   SER A 133     -14.010  25.814  37.168  1.00 15.59           C  
ATOM    855  O   SER A 133     -13.064  25.900  37.953  1.00 18.33           O  
ATOM    856  CB  SER A 133     -14.505  27.888  35.839  1.00 11.89           C  
ATOM    857  OG  SER A 133     -15.905  27.892  36.048  1.00 13.37           O  
ATOM    858  N   ASP A 134     -15.114  25.125  37.442  1.00 14.98           N  
ATOM    859  CA  ASP A 134     -15.281  24.437  38.716  1.00 16.09           C  
ATOM    860  C   ASP A 134     -14.270  23.289  38.819  1.00 18.09           C  
ATOM    861  O   ASP A 134     -13.670  23.064  39.876  1.00 21.88           O  
ATOM    862  CB  ASP A 134     -16.706  23.911  38.849  1.00 13.73           C  
ATOM    863  CG  ASP A 134     -17.734  25.025  38.889  1.00 15.85           C  
ATOM    864  OD1 ASP A 134     -17.517  26.015  39.625  1.00 16.45           O  
ATOM    865  OD2 ASP A 134     -18.762  24.918  38.192  1.00 12.56           O  
ATOM    866  N   LEU A 135     -14.050  22.594  37.705  1.00 17.12           N  
ATOM    867  CA  LEU A 135     -13.106  21.484  37.670  1.00 14.25           C  
ATOM    868  C   LEU A 135     -11.693  22.015  37.858  1.00 14.37           C  
ATOM    869  O   LEU A 135     -10.900  21.437  38.603  1.00 15.50           O  
ATOM    870  CB  LEU A 135     -13.238  20.705  36.356  1.00 13.52           C  
ATOM    871  CG  LEU A 135     -12.312  19.517  36.088  1.00 13.35           C  
ATOM    872  CD1 LEU A 135     -12.362  18.514  37.223  1.00 14.29           C  
ATOM    873  CD2 LEU A 135     -12.720  18.862  34.785  1.00 12.66           C  
ATOM    874  N   VAL A 136     -11.388  23.145  37.227  1.00 14.26           N  
ATOM    875  CA  VAL A 136     -10.057  23.737  37.360  1.00 13.81           C  
ATOM    876  C   VAL A 136      -9.790  24.075  38.824  1.00 13.44           C  
ATOM    877  O   VAL A 136      -8.736  23.733  39.367  1.00 13.55           O  
ATOM    878  CB  VAL A 136      -9.901  25.013  36.497  1.00 13.17           C  
ATOM    879  CG1 VAL A 136      -8.506  25.599  36.676  1.00 11.32           C  
ATOM    880  CG2 VAL A 136     -10.170  24.694  35.037  1.00  9.23           C  
ATOM    881  N   THR A 137     -10.770  24.712  39.463  1.00 15.58           N  
ATOM    882  CA  THR A 137     -10.676  25.095  40.870  1.00 14.91           C  
ATOM    883  C   THR A 137     -10.456  23.862  41.745  1.00 16.01           C  
ATOM    884  O   THR A 137      -9.548  23.831  42.574  1.00 16.85           O  
ATOM    885  CB  THR A 137     -11.945  25.839  41.313  1.00 15.60           C  
ATOM    886  OG1 THR A 137     -12.069  27.054  40.562  1.00 15.76           O  
ATOM    887  CG2 THR A 137     -11.883  26.174  42.797  1.00 17.89           C  
ATOM    888  N   LEU A 138     -11.258  22.829  41.516  1.00 14.72           N  
ATOM    889  CA  LEU A 138     -11.151  21.586  42.265  1.00 16.12           C  
ATOM    890  C   LEU A 138      -9.762  20.964  42.091  1.00 18.61           C  
ATOM    891  O   LEU A 138      -9.134  20.529  43.063  1.00 20.58           O  
ATOM    892  CB  LEU A 138     -12.237  20.619  41.794  1.00 15.57           C  
ATOM    893  CG  LEU A 138     -12.340  19.199  42.354  1.00 16.56           C  
ATOM    894  CD1 LEU A 138     -13.768  18.698  42.124  1.00 13.97           C  
ATOM    895  CD2 LEU A 138     -11.312  18.252  41.713  1.00 12.16           C  
ATOM    896  N   LEU A 139      -9.274  20.954  40.854  1.00 20.32           N  
ATOM    897  CA  LEU A 139      -7.965  20.388  40.553  1.00 18.73           C  
ATOM    898  C   LEU A 139      -6.845  21.195  41.192  1.00 19.92           C  
ATOM    899  O   LEU A 139      -5.835  20.635  41.620  1.00 20.64           O  
ATOM    900  CB  LEU A 139      -7.757  20.283  39.043  1.00 18.73           C  
ATOM    901  CG  LEU A 139      -8.610  19.238  38.320  1.00 17.70           C  
ATOM    902  CD1 LEU A 139      -8.416  19.381  36.822  1.00 16.50           C  
ATOM    903  CD2 LEU A 139      -8.241  17.836  38.780  1.00 14.03           C  
ATOM    904  N   LYS A 140      -7.020  22.510  41.264  1.00 21.10           N  
ATOM    905  CA  LYS A 140      -6.008  23.361  41.874  1.00 22.58           C  
ATOM    906  C   LYS A 140      -5.931  23.153  43.383  1.00 23.48           C  
ATOM    907  O   LYS A 140      -4.862  23.300  43.980  1.00 24.27           O  
ATOM    908  CB  LYS A 140      -6.267  24.828  41.541  1.00 22.83           C  
ATOM    909  CG  LYS A 140      -5.659  25.255  40.221  1.00 24.75           C  
ATOM    910  CD  LYS A 140      -4.167  24.977  40.231  1.00 26.16           C  
ATOM    911  CE  LYS A 140      -3.468  25.565  39.036  1.00 27.39           C  
ATOM    912  NZ  LYS A 140      -1.998  25.488  39.225  1.00 26.80           N  
ATOM    913  N   GLU A 141      -7.064  22.803  43.989  1.00 24.19           N  
ATOM    914  CA  GLU A 141      -7.125  22.551  45.426  1.00 26.11           C  
ATOM    915  C   GLU A 141      -6.357  21.273  45.776  1.00 26.73           C  
ATOM    916  O   GLU A 141      -5.838  21.133  46.886  1.00 28.92           O  
ATOM    917  CB  GLU A 141      -8.581  22.458  45.899  1.00 26.46           C  
ATOM    918  CG  GLU A 141      -9.276  23.816  46.032  1.00 27.12           C  
ATOM    919  CD  GLU A 141     -10.796  23.718  46.141  1.00 31.09           C  
ATOM    920  OE1 GLU A 141     -11.340  22.588  46.208  1.00 32.56           O  
ATOM    921  OE2 GLU A 141     -11.457  24.783  46.143  1.00 30.36           O  
ATOM    922  N   VAL A 142      -6.281  20.349  44.824  1.00 24.66           N  
ATOM    923  CA  VAL A 142      -5.560  19.096  45.021  1.00 21.66           C  
ATOM    924  C   VAL A 142      -4.041  19.276  44.898  1.00 23.37           C  
ATOM    925  O   VAL A 142      -3.282  18.781  45.739  1.00 25.79           O  
ATOM    926  CB  VAL A 142      -6.015  18.026  44.009  1.00 18.99           C  
ATOM    927  CG1 VAL A 142      -5.186  16.767  44.149  1.00 13.03           C  
ATOM    928  CG2 VAL A 142      -7.489  17.728  44.199  1.00 18.79           C  
ATOM    929  N   ALA A 143      -3.595  19.969  43.852  1.00 21.76           N  
ATOM    930  CA  ALA A 143      -2.169  20.175  43.637  1.00 20.21           C  
ATOM    931  C   ALA A 143      -1.914  21.185  42.531  1.00 21.56           C  
ATOM    932  O   ALA A 143      -2.808  21.484  41.734  1.00 23.11           O  
ATOM    933  CB  ALA A 143      -1.497  18.855  43.300  1.00 18.10           C  
ATOM    934  N   ASP A 144      -0.670  21.657  42.457  1.00 20.69           N  
ATOM    935  CA  ASP A 144      -0.255  22.650  41.469  1.00 20.62           C  
ATOM    936  C   ASP A 144      -0.063  22.048  40.073  1.00 17.82           C  
ATOM    937  O   ASP A 144       1.047  21.978  39.551  1.00 16.38           O  
ATOM    938  CB  ASP A 144       1.029  23.353  41.943  1.00 20.67           C  
ATOM    939  CG  ASP A 144       1.222  24.730  41.303  1.00 22.26           C  
ATOM    940  OD1 ASP A 144       0.216  25.396  40.963  1.00 20.86           O  
ATOM    941  OD2 ASP A 144       2.388  25.158  41.162  1.00 23.27           O  
ATOM    942  N   PHE A 145      -1.165  21.608  39.487  1.00 17.20           N  
ATOM    943  CA  PHE A 145      -1.167  21.007  38.163  1.00 17.62           C  
ATOM    944  C   PHE A 145      -0.980  22.052  37.081  1.00 17.34           C  
ATOM    945  O   PHE A 145      -1.224  23.238  37.295  1.00 16.31           O  
ATOM    946  CB  PHE A 145      -2.536  20.375  37.870  1.00 17.35           C  
ATOM    947  CG  PHE A 145      -2.792  19.088  38.575  1.00 16.67           C  
ATOM    948  CD1 PHE A 145      -2.175  17.919  38.152  1.00 18.79           C  
ATOM    949  CD2 PHE A 145      -3.683  19.034  39.636  1.00 15.25           C  
ATOM    950  CE1 PHE A 145      -2.443  16.706  38.780  1.00 18.98           C  
ATOM    951  CE2 PHE A 145      -3.957  17.838  40.268  1.00 16.71           C  
ATOM    952  CZ  PHE A 145      -3.335  16.667  39.840  1.00 18.84           C  
ATOM    953  N   ASP A 146      -0.542  21.595  35.916  1.00 18.29           N  
ATOM    954  CA  ASP A 146      -0.459  22.463  34.757  1.00 19.49           C  
ATOM    955  C   ASP A 146      -1.816  22.106  34.174  1.00 17.73           C  
ATOM    956  O   ASP A 146      -2.111  20.921  33.975  1.00 17.66           O  
ATOM    957  CB  ASP A 146       0.660  22.044  33.810  1.00 22.29           C  
ATOM    958  CG  ASP A 146       1.998  22.626  34.207  1.00 28.65           C  
ATOM    959  OD1 ASP A 146       2.043  23.822  34.571  1.00 32.24           O  
ATOM    960  OD2 ASP A 146       3.005  21.890  34.161  1.00 32.26           O  
ATOM    961  N   ILE A 147      -2.682  23.096  34.008  1.00 15.61           N  
ATOM    962  CA  ILE A 147      -4.018  22.832  33.496  1.00 14.27           C  
ATOM    963  C   ILE A 147      -4.299  23.520  32.171  1.00 12.96           C  
ATOM    964  O   ILE A 147      -4.046  24.714  32.015  1.00 15.23           O  
ATOM    965  CB  ILE A 147      -5.085  23.246  34.545  1.00 14.11           C  
ATOM    966  CG1 ILE A 147      -4.893  22.432  35.829  1.00 13.03           C  
ATOM    967  CG2 ILE A 147      -6.488  23.017  34.014  1.00 12.67           C  
ATOM    968  CD1 ILE A 147      -5.704  22.928  36.995  1.00 12.22           C  
ATOM    969  N   SER A 148      -4.804  22.755  31.211  1.00 12.03           N  
ATOM    970  CA  SER A 148      -5.148  23.279  29.894  1.00 12.07           C  
ATOM    971  C   SER A 148      -6.661  23.248  29.773  1.00 12.64           C  
ATOM    972  O   SER A 148      -7.300  22.305  30.245  1.00 12.46           O  
ATOM    973  CB  SER A 148      -4.526  22.420  28.794  1.00  8.84           C  
ATOM    974  OG  SER A 148      -3.116  22.510  28.822  1.00 10.17           O  
ATOM    975  N   VAL A 149      -7.234  24.262  29.136  1.00 13.29           N  
ATOM    976  CA  VAL A 149      -8.683  24.334  28.977  1.00 14.19           C  
ATOM    977  C   VAL A 149      -9.065  24.604  27.531  1.00 13.38           C  
ATOM    978  O   VAL A 149      -8.238  25.045  26.739  1.00 14.27           O  
ATOM    979  CB  VAL A 149      -9.321  25.423  29.902  1.00 13.93           C  
ATOM    980  CG1 VAL A 149      -9.225  24.998  31.358  1.00  9.85           C  
ATOM    981  CG2 VAL A 149      -8.643  26.786  29.693  1.00 12.26           C  
ATOM    982  N   ALA A 150     -10.330  24.363  27.210  1.00 11.88           N  
ATOM    983  CA  ALA A 150     -10.843  24.543  25.866  1.00 11.51           C  
ATOM    984  C   ALA A 150     -11.200  25.987  25.524  1.00 12.38           C  
ATOM    985  O   ALA A 150     -11.757  26.710  26.354  1.00 13.48           O  
ATOM    986  CB  ALA A 150     -12.051  23.653  25.669  1.00  9.69           C  
ATOM    987  N   ALA A 151     -10.879  26.395  24.297  1.00 11.10           N  
ATOM    988  CA  ALA A 151     -11.190  27.734  23.800  1.00 10.92           C  
ATOM    989  C   ALA A 151     -11.989  27.548  22.511  1.00 11.33           C  
ATOM    990  O   ALA A 151     -11.808  26.555  21.808  1.00 10.93           O  
ATOM    991  CB  ALA A 151      -9.911  28.525  23.533  1.00 12.34           C  
ATOM    992  N   TYR A 152     -12.879  28.491  22.206  1.00 12.83           N  
ATOM    993  CA  TYR A 152     -13.715  28.395  21.012  1.00 11.78           C  
ATOM    994  C   TYR A 152     -13.720  29.663  20.143  1.00 14.36           C  
ATOM    995  O   TYR A 152     -14.521  30.572  20.357  1.00 16.57           O  
ATOM    996  CB  TYR A 152     -15.145  28.022  21.420  1.00 10.08           C  
ATOM    997  CG  TYR A 152     -15.216  26.768  22.264  1.00  9.10           C  
ATOM    998  CD1 TYR A 152     -15.105  26.835  23.645  1.00  9.01           C  
ATOM    999  CD2 TYR A 152     -15.336  25.511  21.678  1.00 10.11           C  
ATOM   1000  CE1 TYR A 152     -15.105  25.692  24.420  1.00  7.50           C  
ATOM   1001  CE2 TYR A 152     -15.331  24.358  22.447  1.00  7.82           C  
ATOM   1002  CZ  TYR A 152     -15.211  24.461  23.821  1.00  8.49           C  
ATOM   1003  OH  TYR A 152     -15.143  23.331  24.600  1.00 11.79           O  
ATOM   1004  N   PRO A 153     -12.844  29.723  19.123  1.00 15.81           N  
ATOM   1005  CA  PRO A 153     -12.752  30.879  18.221  1.00 15.64           C  
ATOM   1006  C   PRO A 153     -14.089  31.238  17.572  1.00 15.72           C  
ATOM   1007  O   PRO A 153     -14.329  32.391  17.225  1.00 17.06           O  
ATOM   1008  CB  PRO A 153     -11.750  30.402  17.175  1.00 14.38           C  
ATOM   1009  CG  PRO A 153     -10.864  29.499  17.954  1.00 15.55           C  
ATOM   1010  CD  PRO A 153     -11.861  28.696  18.738  1.00 16.08           C  
ATOM   1011  N   GLU A 154     -14.950  30.243  17.406  1.00 15.90           N  
ATOM   1012  CA  GLU A 154     -16.252  30.454  16.795  1.00 14.96           C  
ATOM   1013  C   GLU A 154     -17.407  30.311  17.774  1.00 17.01           C  
ATOM   1014  O   GLU A 154     -18.549  30.105  17.361  1.00 16.73           O  
ATOM   1015  CB  GLU A 154     -16.430  29.509  15.618  1.00 16.28           C  
ATOM   1016  CG  GLU A 154     -15.420  29.771  14.522  1.00 18.73           C  
ATOM   1017  CD  GLU A 154     -15.547  28.815  13.373  1.00 18.70           C  
ATOM   1018  OE1 GLU A 154     -16.585  28.845  12.675  1.00 20.08           O  
ATOM   1019  OE2 GLU A 154     -14.597  28.035  13.167  1.00 19.69           O  
ATOM   1020  N   VAL A 155     -17.097  30.438  19.067  1.00 17.26           N  
ATOM   1021  CA  VAL A 155     -18.077  30.362  20.151  1.00 15.40           C  
ATOM   1022  C   VAL A 155     -18.682  28.974  20.352  1.00 15.86           C  
ATOM   1023  O   VAL A 155     -19.096  28.323  19.393  1.00 15.53           O  
ATOM   1024  CB  VAL A 155     -19.217  31.401  19.945  1.00 16.51           C  
ATOM   1025  CG1 VAL A 155     -20.190  31.373  21.114  1.00 17.02           C  
ATOM   1026  CG2 VAL A 155     -18.629  32.799  19.775  1.00 16.94           C  
ATOM   1027  N   HIS A 156     -18.715  28.528  21.607  1.00 16.25           N  
ATOM   1028  CA  HIS A 156     -19.280  27.230  21.965  1.00 16.39           C  
ATOM   1029  C   HIS A 156     -20.769  27.317  21.623  1.00 17.88           C  
ATOM   1030  O   HIS A 156     -21.423  28.315  21.933  1.00 17.02           O  
ATOM   1031  CB  HIS A 156     -19.070  26.957  23.468  1.00 16.39           C  
ATOM   1032  CG  HIS A 156     -19.425  25.564  23.897  1.00 15.08           C  
ATOM   1033  ND1 HIS A 156     -20.696  25.203  24.300  1.00 17.15           N  
ATOM   1034  CD2 HIS A 156     -18.676  24.439  23.977  1.00 14.34           C  
ATOM   1035  CE1 HIS A 156     -20.714  23.915  24.597  1.00 14.39           C  
ATOM   1036  NE2 HIS A 156     -19.501  23.429  24.412  1.00 11.63           N  
ATOM   1037  N   PRO A 157     -21.328  26.254  21.021  1.00 19.68           N  
ATOM   1038  CA  PRO A 157     -22.740  26.180  20.616  1.00 20.27           C  
ATOM   1039  C   PRO A 157     -23.763  26.603  21.677  1.00 23.34           C  
ATOM   1040  O   PRO A 157     -24.772  27.223  21.360  1.00 24.10           O  
ATOM   1041  CB  PRO A 157     -22.913  24.705  20.254  1.00 19.72           C  
ATOM   1042  CG  PRO A 157     -21.559  24.298  19.798  1.00 18.77           C  
ATOM   1043  CD  PRO A 157     -20.656  24.959  20.803  1.00 18.48           C  
ATOM   1044  N   GLU A 158     -23.492  26.256  22.932  1.00 25.94           N  
ATOM   1045  CA  GLU A 158     -24.385  26.562  24.043  1.00 27.15           C  
ATOM   1046  C   GLU A 158     -24.213  27.941  24.661  1.00 28.23           C  
ATOM   1047  O   GLU A 158     -25.023  28.345  25.498  1.00 29.18           O  
ATOM   1048  CB  GLU A 158     -24.224  25.517  25.142  1.00 30.45           C  
ATOM   1049  CG  GLU A 158     -24.473  24.088  24.690  1.00 36.45           C  
ATOM   1050  CD  GLU A 158     -24.183  23.066  25.782  1.00 39.96           C  
ATOM   1051  OE1 GLU A 158     -24.088  23.460  26.969  1.00 40.64           O  
ATOM   1052  OE2 GLU A 158     -24.050  21.866  25.449  1.00 41.71           O  
ATOM   1053  N   ALA A 159     -23.146  28.648  24.304  1.00 27.00           N  
ATOM   1054  CA  ALA A 159     -22.930  29.969  24.873  1.00 27.34           C  
ATOM   1055  C   ALA A 159     -24.068  30.871  24.432  1.00 29.08           C  
ATOM   1056  O   ALA A 159     -24.522  30.799  23.285  1.00 29.90           O  
ATOM   1057  CB  ALA A 159     -21.599  30.538  24.427  1.00 27.15           C  
ATOM   1058  N   LYS A 160     -24.561  31.688  25.354  1.00 29.25           N  
ATOM   1059  CA  LYS A 160     -25.653  32.600  25.035  1.00 29.46           C  
ATOM   1060  C   LYS A 160     -25.145  33.826  24.268  1.00 26.72           C  
ATOM   1061  O   LYS A 160     -25.926  34.569  23.680  1.00 27.89           O  
ATOM   1062  CB  LYS A 160     -26.406  33.006  26.307  1.00 31.97           C  
ATOM   1063  CG  LYS A 160     -25.552  33.699  27.357  1.00 36.37           C  
ATOM   1064  CD  LYS A 160     -26.370  34.012  28.606  1.00 39.74           C  
ATOM   1065  CE  LYS A 160     -25.600  34.911  29.552  1.00 40.73           C  
ATOM   1066  NZ  LYS A 160     -25.188  36.173  28.865  1.00 46.55           N  
ATOM   1067  N   SER A 161     -23.833  34.020  24.265  1.00 23.03           N  
ATOM   1068  CA  SER A 161     -23.235  35.133  23.553  1.00 20.37           C  
ATOM   1069  C   SER A 161     -21.731  34.918  23.466  1.00 21.32           C  
ATOM   1070  O   SER A 161     -21.154  34.149  24.245  1.00 21.52           O  
ATOM   1071  CB  SER A 161     -23.538  36.450  24.268  1.00 20.54           C  
ATOM   1072  OG  SER A 161     -22.899  36.507  25.531  1.00 24.08           O  
ATOM   1073  N   ALA A 162     -21.104  35.586  22.505  1.00 20.33           N  
ATOM   1074  CA  ALA A 162     -19.664  35.492  22.310  1.00 19.89           C  
ATOM   1075  C   ALA A 162     -18.952  36.107  23.501  1.00 20.24           C  
ATOM   1076  O   ALA A 162     -17.848  35.688  23.858  1.00 23.21           O  
ATOM   1077  CB  ALA A 162     -19.252  36.210  21.023  1.00 18.57           C  
ATOM   1078  N   GLN A 163     -19.597  37.087  24.127  1.00 19.93           N  
ATOM   1079  CA  GLN A 163     -19.022  37.771  25.282  1.00 19.58           C  
ATOM   1080  C   GLN A 163     -19.008  36.826  26.486  1.00 17.21           C  
ATOM   1081  O   GLN A 163     -18.019  36.750  27.224  1.00 17.86           O  
ATOM   1082  CB  GLN A 163     -19.831  39.030  25.623  1.00 23.93           C  
ATOM   1083  CG  GLN A 163     -20.518  39.711  24.447  1.00 28.10           C  
ATOM   1084  CD  GLN A 163     -19.631  40.659  23.671  1.00 31.63           C  
ATOM   1085  OE1 GLN A 163     -19.530  40.546  22.458  1.00 36.70           O  
ATOM   1086  NE2 GLN A 163     -19.043  41.638  24.350  1.00 37.06           N  
ATOM   1087  N   ALA A 164     -20.111  36.109  26.675  1.00 14.88           N  
ATOM   1088  CA  ALA A 164     -20.253  35.154  27.772  1.00 14.82           C  
ATOM   1089  C   ALA A 164     -19.181  34.072  27.687  1.00 14.69           C  
ATOM   1090  O   ALA A 164     -18.476  33.791  28.664  1.00 16.57           O  
ATOM   1091  CB  ALA A 164     -21.639  34.517  27.726  1.00 12.97           C  
ATOM   1092  N   ASP A 165     -19.040  33.499  26.496  1.00 14.66           N  
ATOM   1093  CA  ASP A 165     -18.069  32.441  26.230  1.00 13.52           C  
ATOM   1094  C   ASP A 165     -16.631  32.914  26.449  1.00 12.80           C  
ATOM   1095  O   ASP A 165     -15.817  32.196  27.038  1.00 15.12           O  
ATOM   1096  CB  ASP A 165     -18.262  31.931  24.806  1.00 14.76           C  
ATOM   1097  CG  ASP A 165     -17.885  30.479  24.648  1.00 15.91           C  
ATOM   1098  OD1 ASP A 165     -18.218  29.669  25.538  1.00 13.55           O  
ATOM   1099  OD2 ASP A 165     -17.266  30.149  23.615  1.00 19.83           O  
ATOM   1100  N   LEU A 166     -16.326  34.131  26.006  1.00 11.59           N  
ATOM   1101  CA  LEU A 166     -14.993  34.700  26.184  1.00 12.55           C  
ATOM   1102  C   LEU A 166     -14.749  34.984  27.676  1.00 14.41           C  
ATOM   1103  O   LEU A 166     -13.666  34.707  28.210  1.00 13.14           O  
ATOM   1104  CB  LEU A 166     -14.863  35.979  25.357  1.00 14.24           C  
ATOM   1105  CG  LEU A 166     -13.493  36.637  25.160  1.00 16.92           C  
ATOM   1106  CD1 LEU A 166     -12.474  35.646  24.622  1.00 14.07           C  
ATOM   1107  CD2 LEU A 166     -13.645  37.809  24.196  1.00 17.99           C  
ATOM   1108  N   LEU A 167     -15.761  35.512  28.361  1.00 14.60           N  
ATOM   1109  CA  LEU A 167     -15.621  35.779  29.789  1.00 13.84           C  
ATOM   1110  C   LEU A 167     -15.501  34.460  30.557  1.00 12.65           C  
ATOM   1111  O   LEU A 167     -14.874  34.412  31.620  1.00 13.43           O  
ATOM   1112  CB  LEU A 167     -16.766  36.651  30.315  1.00 13.77           C  
ATOM   1113  CG  LEU A 167     -16.629  38.131  29.943  1.00 14.31           C  
ATOM   1114  CD1 LEU A 167     -17.908  38.879  30.232  1.00 14.83           C  
ATOM   1115  CD2 LEU A 167     -15.456  38.750  30.681  1.00 12.11           C  
ATOM   1116  N   ASN A 168     -16.078  33.392  30.007  1.00 10.43           N  
ATOM   1117  CA  ASN A 168     -15.969  32.080  30.628  1.00 11.60           C  
ATOM   1118  C   ASN A 168     -14.516  31.604  30.547  1.00 14.70           C  
ATOM   1119  O   ASN A 168     -13.990  31.006  31.493  1.00 16.68           O  
ATOM   1120  CB  ASN A 168     -16.880  31.066  29.950  1.00 12.43           C  
ATOM   1121  CG  ASN A 168     -16.627  29.641  30.439  1.00 18.29           C  
ATOM   1122  OD1 ASN A 168     -16.700  29.357  31.643  1.00 14.33           O  
ATOM   1123  ND2 ASN A 168     -16.332  28.736  29.507  1.00 16.35           N  
ATOM   1124  N   LEU A 169     -13.860  31.886  29.421  1.00 14.80           N  
ATOM   1125  CA  LEU A 169     -12.465  31.501  29.243  1.00 13.07           C  
ATOM   1126  C   LEU A 169     -11.638  32.206  30.307  1.00 12.59           C  
ATOM   1127  O   LEU A 169     -10.789  31.592  30.953  1.00 14.60           O  
ATOM   1128  CB  LEU A 169     -11.958  31.916  27.860  1.00 12.38           C  
ATOM   1129  CG  LEU A 169     -10.921  31.035  27.144  1.00 15.12           C  
ATOM   1130  CD1 LEU A 169     -10.139  31.893  26.152  1.00 13.19           C  
ATOM   1131  CD2 LEU A 169      -9.964  30.355  28.111  1.00 11.05           C  
ATOM   1132  N   LYS A 170     -11.890  33.498  30.493  1.00 14.14           N  
ATOM   1133  CA  LYS A 170     -11.157  34.272  31.492  1.00 15.27           C  
ATOM   1134  C   LYS A 170     -11.362  33.659  32.878  1.00 14.71           C  
ATOM   1135  O   LYS A 170     -10.431  33.570  33.676  1.00 12.59           O  
ATOM   1136  CB  LYS A 170     -11.616  35.736  31.486  1.00 15.56           C  
ATOM   1137  CG  LYS A 170     -10.729  36.639  32.323  1.00 18.26           C  
ATOM   1138  CD  LYS A 170     -11.179  38.087  32.272  1.00 22.74           C  
ATOM   1139  CE  LYS A 170     -10.156  38.990  32.961  1.00 25.58           C  
ATOM   1140  NZ  LYS A 170      -9.966  38.651  34.402  1.00 29.20           N  
ATOM   1141  N   ARG A 171     -12.584  33.203  33.131  1.00 16.40           N  
ATOM   1142  CA  ARG A 171     -12.963  32.589  34.397  1.00 16.38           C  
ATOM   1143  C   ARG A 171     -12.101  31.350  34.644  1.00 16.10           C  
ATOM   1144  O   ARG A 171     -11.555  31.176  35.736  1.00 17.08           O  
ATOM   1145  CB  ARG A 171     -14.445  32.212  34.331  1.00 19.58           C  
ATOM   1146  CG  ARG A 171     -15.181  32.116  35.654  1.00 23.55           C  
ATOM   1147  CD  ARG A 171     -16.656  31.764  35.417  1.00 23.54           C  
ATOM   1148  NE  ARG A 171     -17.350  32.795  34.647  1.00 24.63           N  
ATOM   1149  CZ  ARG A 171     -18.234  32.556  33.682  1.00 24.34           C  
ATOM   1150  NH1 ARG A 171     -18.552  31.313  33.352  1.00 25.13           N  
ATOM   1151  NH2 ARG A 171     -18.791  33.568  33.031  1.00 27.90           N  
ATOM   1152  N   LYS A 172     -11.947  30.522  33.610  1.00 15.76           N  
ATOM   1153  CA  LYS A 172     -11.149  29.296  33.690  1.00 13.65           C  
ATOM   1154  C   LYS A 172      -9.673  29.602  33.912  1.00 14.39           C  
ATOM   1155  O   LYS A 172      -8.983  28.893  34.644  1.00 15.21           O  
ATOM   1156  CB  LYS A 172     -11.336  28.440  32.428  1.00 10.54           C  
ATOM   1157  CG  LYS A 172     -12.753  27.895  32.263  1.00  8.58           C  
ATOM   1158  CD  LYS A 172     -12.848  26.784  31.221  1.00  8.09           C  
ATOM   1159  CE  LYS A 172     -12.898  27.308  29.796  1.00  5.34           C  
ATOM   1160  NZ  LYS A 172     -13.126  26.214  28.817  1.00  4.03           N  
ATOM   1161  N   VAL A 173      -9.186  30.659  33.278  1.00 16.01           N  
ATOM   1162  CA  VAL A 173      -7.794  31.061  33.434  1.00 17.59           C  
ATOM   1163  C   VAL A 173      -7.578  31.602  34.847  1.00 19.27           C  
ATOM   1164  O   VAL A 173      -6.577  31.288  35.490  1.00 20.47           O  
ATOM   1165  CB  VAL A 173      -7.401  32.112  32.370  1.00 19.17           C  
ATOM   1166  CG1 VAL A 173      -6.006  32.680  32.650  1.00 17.33           C  
ATOM   1167  CG2 VAL A 173      -7.456  31.469  30.980  1.00 16.26           C  
ATOM   1168  N   ASP A 174      -8.543  32.371  35.344  1.00 19.87           N  
ATOM   1169  CA  ASP A 174      -8.464  32.922  36.691  1.00 20.42           C  
ATOM   1170  C   ASP A 174      -8.427  31.799  37.718  1.00 19.89           C  
ATOM   1171  O   ASP A 174      -7.718  31.897  38.716  1.00 21.51           O  
ATOM   1172  CB  ASP A 174      -9.653  33.846  36.971  1.00 22.00           C  
ATOM   1173  CG  ASP A 174      -9.493  35.222  36.341  1.00 25.30           C  
ATOM   1174  OD1 ASP A 174      -8.370  35.578  35.911  1.00 25.24           O  
ATOM   1175  OD2 ASP A 174     -10.503  35.961  36.290  1.00 28.86           O  
ATOM   1176  N   ALA A 175      -9.184  30.731  37.457  1.00 18.17           N  
ATOM   1177  CA  ALA A 175      -9.245  29.567  38.342  1.00 16.18           C  
ATOM   1178  C   ALA A 175      -7.918  28.807  38.435  1.00 17.93           C  
ATOM   1179  O   ALA A 175      -7.697  28.062  39.391  1.00 18.33           O  
ATOM   1180  CB  ALA A 175     -10.339  28.632  37.892  1.00 15.37           C  
ATOM   1181  N   GLY A 176      -7.053  28.964  37.431  1.00 18.36           N  
ATOM   1182  CA  GLY A 176      -5.767  28.285  37.456  1.00 16.56           C  
ATOM   1183  C   GLY A 176      -5.221  27.696  36.161  1.00 16.41           C  
ATOM   1184  O   GLY A 176      -4.113  27.145  36.169  1.00 17.23           O  
ATOM   1185  N   ALA A 177      -5.963  27.813  35.058  1.00 15.28           N  
ATOM   1186  CA  ALA A 177      -5.535  27.272  33.762  1.00 15.51           C  
ATOM   1187  C   ALA A 177      -4.286  27.933  33.169  1.00 16.76           C  
ATOM   1188  O   ALA A 177      -4.260  29.144  32.961  1.00 17.16           O  
ATOM   1189  CB  ALA A 177      -6.671  27.335  32.781  1.00 16.10           C  
ATOM   1190  N   ASN A 178      -3.282  27.110  32.862  1.00 18.11           N  
ATOM   1191  CA  ASN A 178      -1.990  27.536  32.305  1.00 18.65           C  
ATOM   1192  C   ASN A 178      -1.993  27.902  30.829  1.00 18.34           C  
ATOM   1193  O   ASN A 178      -1.086  28.596  30.364  1.00 18.59           O  
ATOM   1194  CB  ASN A 178      -0.955  26.424  32.455  1.00 20.32           C  
ATOM   1195  CG  ASN A 178      -0.578  26.170  33.869  1.00 22.62           C  
ATOM   1196  OD1 ASN A 178      -1.394  25.698  34.662  1.00 30.03           O  
ATOM   1197  ND2 ASN A 178       0.674  26.438  34.200  1.00 20.52           N  
ATOM   1198  N   ARG A 179      -2.906  27.306  30.070  1.00 17.61           N  
ATOM   1199  CA  ARG A 179      -2.999  27.568  28.640  1.00 18.62           C  
ATOM   1200  C   ARG A 179      -4.339  27.152  28.050  1.00 15.72           C  
ATOM   1201  O   ARG A 179      -5.085  26.370  28.649  1.00 16.11           O  
ATOM   1202  CB  ARG A 179      -1.848  26.886  27.890  1.00 22.82           C  
ATOM   1203  CG  ARG A 179      -1.755  25.383  28.078  1.00 25.03           C  
ATOM   1204  CD  ARG A 179      -0.375  24.860  27.699  1.00 26.11           C  
ATOM   1205  NE  ARG A 179       0.192  24.077  28.791  1.00 33.40           N  
ATOM   1206  CZ  ARG A 179       1.303  23.348  28.712  1.00 37.99           C  
ATOM   1207  NH1 ARG A 179       1.998  23.297  27.582  1.00 40.99           N  
ATOM   1208  NH2 ARG A 179       1.696  22.629  29.757  1.00 39.19           N  
ATOM   1209  N   ALA A 180      -4.659  27.720  26.895  1.00 13.42           N  
ATOM   1210  CA  ALA A 180      -5.911  27.417  26.220  1.00 12.44           C  
ATOM   1211  C   ALA A 180      -5.594  26.676  24.944  1.00  9.44           C  
ATOM   1212  O   ALA A 180      -4.546  26.890  24.348  1.00 12.49           O  
ATOM   1213  CB  ALA A 180      -6.671  28.705  25.903  1.00 10.64           C  
ATOM   1214  N   ILE A 181      -6.467  25.761  24.559  1.00  8.32           N  
ATOM   1215  CA  ILE A 181      -6.287  25.007  23.334  1.00  6.59           C  
ATOM   1216  C   ILE A 181      -7.623  25.159  22.656  1.00  8.32           C  
ATOM   1217  O   ILE A 181      -8.652  24.843  23.240  1.00 10.33           O  
ATOM   1218  CB  ILE A 181      -5.985  23.535  23.602  1.00  6.08           C  
ATOM   1219  CG1 ILE A 181      -4.704  23.407  24.433  1.00  3.73           C  
ATOM   1220  CG2 ILE A 181      -5.848  22.785  22.278  1.00  4.04           C  
ATOM   1221  CD1 ILE A 181      -4.331  21.987  24.759  1.00  3.73           C  
ATOM   1222  N   THR A 182      -7.614  25.708  21.449  1.00  9.80           N  
ATOM   1223  CA  THR A 182      -8.851  25.951  20.733  1.00  9.22           C  
ATOM   1224  C   THR A 182      -9.416  24.739  20.029  1.00 10.51           C  
ATOM   1225  O   THR A 182      -8.719  23.758  19.776  1.00 11.61           O  
ATOM   1226  CB  THR A 182      -8.692  27.099  19.684  1.00  9.69           C  
ATOM   1227  OG1 THR A 182      -8.203  26.576  18.439  1.00  5.52           O  
ATOM   1228  CG2 THR A 182      -7.727  28.160  20.197  1.00  4.21           C  
ATOM   1229  N   GLN A 183     -10.709  24.819  19.756  1.00 11.85           N  
ATOM   1230  CA  GLN A 183     -11.429  23.807  19.008  1.00 14.55           C  
ATOM   1231  C   GLN A 183     -10.831  23.974  17.607  1.00 15.76           C  
ATOM   1232  O   GLN A 183     -10.291  25.038  17.295  1.00 20.07           O  
ATOM   1233  CB  GLN A 183     -12.917  24.180  18.989  1.00 13.40           C  
ATOM   1234  CG  GLN A 183     -13.789  23.289  18.150  1.00 17.23           C  
ATOM   1235  CD  GLN A 183     -13.767  21.850  18.613  1.00 21.05           C  
ATOM   1236  OE1 GLN A 183     -12.775  21.131  18.427  1.00 21.90           O  
ATOM   1237  NE2 GLN A 183     -14.857  21.415  19.222  1.00 22.24           N  
ATOM   1238  N   PHE A 184     -10.887  22.951  16.767  1.00 15.24           N  
ATOM   1239  CA  PHE A 184     -10.325  23.094  15.423  1.00 15.09           C  
ATOM   1240  C   PHE A 184     -11.088  24.173  14.644  1.00 15.87           C  
ATOM   1241  O   PHE A 184     -12.210  24.541  15.003  1.00 17.08           O  
ATOM   1242  CB  PHE A 184     -10.346  21.758  14.666  1.00 13.28           C  
ATOM   1243  CG  PHE A 184     -11.732  21.184  14.459  1.00 12.34           C  
ATOM   1244  CD1 PHE A 184     -12.496  21.548  13.349  1.00 14.20           C  
ATOM   1245  CD2 PHE A 184     -12.265  20.270  15.362  1.00  9.20           C  
ATOM   1246  CE1 PHE A 184     -13.767  21.006  13.146  1.00 14.26           C  
ATOM   1247  CE2 PHE A 184     -13.532  19.727  15.167  1.00  9.85           C  
ATOM   1248  CZ  PHE A 184     -14.284  20.095  14.060  1.00 12.55           C  
ATOM   1249  N   PHE A 185     -10.473  24.687  13.587  1.00 16.70           N  
ATOM   1250  CA  PHE A 185     -11.090  25.721  12.762  1.00 14.62           C  
ATOM   1251  C   PHE A 185     -10.543  25.611  11.346  1.00 15.38           C  
ATOM   1252  O   PHE A 185      -9.461  25.073  11.139  1.00 14.80           O  
ATOM   1253  CB  PHE A 185     -10.786  27.113  13.334  1.00 11.12           C  
ATOM   1254  CG  PHE A 185      -9.310  27.405  13.482  1.00  8.16           C  
ATOM   1255  CD1 PHE A 185      -8.588  27.967  12.431  1.00  4.76           C  
ATOM   1256  CD2 PHE A 185      -8.645  27.111  14.669  1.00  3.59           C  
ATOM   1257  CE1 PHE A 185      -7.231  28.234  12.551  1.00  2.00           C  
ATOM   1258  CE2 PHE A 185      -7.288  27.371  14.801  1.00  6.40           C  
ATOM   1259  CZ  PHE A 185      -6.579  27.937  13.733  1.00  7.31           C  
ATOM   1260  N   PHE A 186     -11.294  26.118  10.376  1.00 18.53           N  
ATOM   1261  CA  PHE A 186     -10.874  26.075   8.978  1.00 21.90           C  
ATOM   1262  C   PHE A 186     -10.694  27.471   8.391  1.00 24.40           C  
ATOM   1263  O   PHE A 186     -10.164  27.634   7.286  1.00 27.30           O  
ATOM   1264  CB  PHE A 186     -11.877  25.279   8.154  1.00 21.78           C  
ATOM   1265  CG  PHE A 186     -12.047  23.873   8.628  1.00 23.44           C  
ATOM   1266  CD1 PHE A 186     -10.969  22.996   8.638  1.00 22.51           C  
ATOM   1267  CD2 PHE A 186     -13.280  23.429   9.093  1.00 22.65           C  
ATOM   1268  CE1 PHE A 186     -11.115  21.702   9.105  1.00 21.50           C  
ATOM   1269  CE2 PHE A 186     -13.439  22.136   9.562  1.00 21.71           C  
ATOM   1270  CZ  PHE A 186     -12.355  21.270   9.569  1.00 21.99           C  
ATOM   1271  N   ASP A 187     -11.137  28.474   9.142  1.00 24.30           N  
ATOM   1272  CA  ASP A 187     -11.028  29.865   8.742  1.00 23.92           C  
ATOM   1273  C   ASP A 187     -10.002  30.490   9.685  1.00 22.74           C  
ATOM   1274  O   ASP A 187     -10.313  30.732  10.844  1.00 24.82           O  
ATOM   1275  CB  ASP A 187     -12.399  30.526   8.925  1.00 30.47           C  
ATOM   1276  CG  ASP A 187     -12.453  31.954   8.405  1.00 35.83           C  
ATOM   1277  OD1 ASP A 187     -11.391  32.586   8.213  1.00 40.73           O  
ATOM   1278  OD2 ASP A 187     -13.580  32.455   8.191  1.00 38.57           O  
ATOM   1279  N   VAL A 188      -8.787  30.754   9.208  1.00 21.67           N  
ATOM   1280  CA  VAL A 188      -7.757  31.339  10.076  1.00 21.14           C  
ATOM   1281  C   VAL A 188      -8.115  32.705  10.658  1.00 21.45           C  
ATOM   1282  O   VAL A 188      -7.643  33.067  11.734  1.00 21.92           O  
ATOM   1283  CB  VAL A 188      -6.369  31.440   9.386  1.00 22.18           C  
ATOM   1284  CG1 VAL A 188      -5.769  30.059   9.192  1.00 22.58           C  
ATOM   1285  CG2 VAL A 188      -6.481  32.179   8.059  1.00 21.42           C  
ATOM   1286  N   GLU A 189      -8.941  33.466   9.951  1.00 23.26           N  
ATOM   1287  CA  GLU A 189      -9.339  34.785  10.430  1.00 25.15           C  
ATOM   1288  C   GLU A 189     -10.039  34.639  11.773  1.00 23.70           C  
ATOM   1289  O   GLU A 189      -9.846  35.463  12.668  1.00 24.97           O  
ATOM   1290  CB  GLU A 189     -10.260  35.479   9.422  1.00 30.33           C  
ATOM   1291  CG  GLU A 189      -9.717  35.530   7.990  1.00 38.11           C  
ATOM   1292  CD  GLU A 189      -8.516  36.461   7.800  1.00 42.69           C  
ATOM   1293  OE1 GLU A 189      -7.684  36.618   8.725  1.00 44.61           O  
ATOM   1294  OE2 GLU A 189      -8.399  37.028   6.692  1.00 46.22           O  
ATOM   1295  N   SER A 190     -10.816  33.566  11.916  1.00 21.44           N  
ATOM   1296  CA  SER A 190     -11.531  33.273  13.155  1.00 20.22           C  
ATOM   1297  C   SER A 190     -10.555  33.115  14.326  1.00 19.74           C  
ATOM   1298  O   SER A 190     -10.763  33.680  15.404  1.00 20.21           O  
ATOM   1299  CB  SER A 190     -12.371  32.012  12.990  1.00 19.87           C  
ATOM   1300  OG  SER A 190     -13.302  32.178  11.937  1.00 23.57           O  
ATOM   1301  N   TYR A 191      -9.472  32.376  14.113  1.00 16.86           N  
ATOM   1302  CA  TYR A 191      -8.495  32.216  15.172  1.00 16.35           C  
ATOM   1303  C   TYR A 191      -7.840  33.571  15.462  1.00 18.12           C  
ATOM   1304  O   TYR A 191      -7.794  34.006  16.610  1.00 19.83           O  
ATOM   1305  CB  TYR A 191      -7.431  31.170  14.804  1.00 12.57           C  
ATOM   1306  CG  TYR A 191      -6.252  31.154  15.764  1.00 10.86           C  
ATOM   1307  CD1 TYR A 191      -6.305  30.442  16.963  1.00  8.96           C  
ATOM   1308  CD2 TYR A 191      -5.114  31.924  15.512  1.00  9.34           C  
ATOM   1309  CE1 TYR A 191      -5.258  30.509  17.888  1.00  6.88           C  
ATOM   1310  CE2 TYR A 191      -4.070  31.999  16.427  1.00  7.87           C  
ATOM   1311  CZ  TYR A 191      -4.151  31.296  17.614  1.00  7.81           C  
ATOM   1312  OH  TYR A 191      -3.143  31.433  18.542  1.00  8.53           O  
ATOM   1313  N   LEU A 192      -7.366  34.248  14.419  1.00 19.70           N  
ATOM   1314  CA  LEU A 192      -6.700  35.541  14.571  1.00 18.19           C  
ATOM   1315  C   LEU A 192      -7.521  36.616  15.295  1.00 19.47           C  
ATOM   1316  O   LEU A 192      -6.994  37.312  16.169  1.00 18.55           O  
ATOM   1317  CB  LEU A 192      -6.218  36.052  13.211  1.00 17.55           C  
ATOM   1318  CG  LEU A 192      -4.823  35.664  12.695  1.00 17.57           C  
ATOM   1319  CD1 LEU A 192      -4.120  34.650  13.582  1.00 15.84           C  
ATOM   1320  CD2 LEU A 192      -4.943  35.143  11.265  1.00 19.70           C  
ATOM   1321  N   ARG A 193      -8.793  36.773  14.932  1.00 18.96           N  
ATOM   1322  CA  ARG A 193      -9.637  37.769  15.594  1.00 20.11           C  
ATOM   1323  C   ARG A 193      -9.852  37.357  17.053  1.00 18.61           C  
ATOM   1324  O   ARG A 193      -9.801  38.192  17.966  1.00 17.72           O  
ATOM   1325  CB  ARG A 193     -10.995  37.910  14.898  1.00 23.47           C  
ATOM   1326  CG  ARG A 193     -10.942  38.432  13.470  1.00 28.96           C  
ATOM   1327  CD  ARG A 193     -12.348  38.732  12.926  1.00 34.65           C  
ATOM   1328  NE  ARG A 193     -13.231  37.556  12.827  1.00 39.58           N  
ATOM   1329  CZ  ARG A 193     -14.124  37.182  13.751  1.00 41.41           C  
ATOM   1330  NH1 ARG A 193     -14.270  37.880  14.875  1.00 42.32           N  
ATOM   1331  NH2 ARG A 193     -14.900  36.121  13.540  1.00 40.24           N  
ATOM   1332  N   PHE A 194     -10.074  36.063  17.268  1.00 15.14           N  
ATOM   1333  CA  PHE A 194     -10.283  35.530  18.607  1.00 13.87           C  
ATOM   1334  C   PHE A 194      -9.050  35.776  19.477  1.00 14.25           C  
ATOM   1335  O   PHE A 194      -9.162  36.204  20.625  1.00 16.07           O  
ATOM   1336  CB  PHE A 194     -10.593  34.040  18.538  1.00 13.07           C  
ATOM   1337  CG  PHE A 194     -10.973  33.447  19.850  1.00 11.16           C  
ATOM   1338  CD1 PHE A 194     -12.237  33.652  20.372  1.00 11.78           C  
ATOM   1339  CD2 PHE A 194     -10.059  32.693  20.574  1.00 12.52           C  
ATOM   1340  CE1 PHE A 194     -12.596  33.119  21.600  1.00 11.99           C  
ATOM   1341  CE2 PHE A 194     -10.402  32.154  21.807  1.00 13.51           C  
ATOM   1342  CZ  PHE A 194     -11.680  32.370  22.320  1.00 14.34           C  
ATOM   1343  N   ARG A 195      -7.870  35.514  18.934  1.00 13.90           N  
ATOM   1344  CA  ARG A 195      -6.648  35.749  19.682  1.00 13.13           C  
ATOM   1345  C   ARG A 195      -6.617  37.216  20.145  1.00 13.35           C  
ATOM   1346  O   ARG A 195      -6.173  37.512  21.263  1.00 12.01           O  
ATOM   1347  CB  ARG A 195      -5.420  35.415  18.827  1.00 11.88           C  
ATOM   1348  CG  ARG A 195      -4.109  35.472  19.598  1.00 15.32           C  
ATOM   1349  CD  ARG A 195      -2.912  35.092  18.750  1.00 18.12           C  
ATOM   1350  NE  ARG A 195      -2.623  36.076  17.709  1.00 18.24           N  
ATOM   1351  CZ  ARG A 195      -1.510  36.084  16.980  1.00 17.66           C  
ATOM   1352  NH1 ARG A 195      -0.577  35.164  17.174  1.00 12.96           N  
ATOM   1353  NH2 ARG A 195      -1.328  37.015  16.056  1.00 19.29           N  
ATOM   1354  N   ASP A 196      -7.132  38.121  19.310  1.00 15.33           N  
ATOM   1355  CA  ASP A 196      -7.169  39.553  19.644  1.00 17.61           C  
ATOM   1356  C   ASP A 196      -8.202  39.866  20.712  1.00 15.75           C  
ATOM   1357  O   ASP A 196      -7.909  40.572  21.678  1.00 16.57           O  
ATOM   1358  CB  ASP A 196      -7.421  40.411  18.403  1.00 18.70           C  
ATOM   1359  CG  ASP A 196      -6.191  40.532  17.518  1.00 21.22           C  
ATOM   1360  OD1 ASP A 196      -5.055  40.559  18.049  1.00 20.40           O  
ATOM   1361  OD2 ASP A 196      -6.367  40.610  16.286  1.00 24.65           O  
ATOM   1362  N   ARG A 197      -9.400  39.318  20.550  1.00 15.69           N  
ATOM   1363  CA  ARG A 197     -10.460  39.518  21.526  1.00 16.89           C  
ATOM   1364  C   ARG A 197     -10.059  38.961  22.897  1.00 17.37           C  
ATOM   1365  O   ARG A 197     -10.480  39.486  23.930  1.00 18.32           O  
ATOM   1366  CB  ARG A 197     -11.780  38.933  21.016  1.00 18.24           C  
ATOM   1367  CG  ARG A 197     -12.380  39.800  19.914  1.00 24.84           C  
ATOM   1368  CD  ARG A 197     -13.783  39.398  19.452  1.00 30.32           C  
ATOM   1369  NE  ARG A 197     -14.863  39.507  20.449  1.00 35.79           N  
ATOM   1370  CZ  ARG A 197     -15.002  40.464  21.369  1.00 37.31           C  
ATOM   1371  NH1 ARG A 197     -14.119  41.453  21.478  1.00 38.45           N  
ATOM   1372  NH2 ARG A 197     -16.071  40.457  22.160  1.00 35.93           N  
ATOM   1373  N   CYS A 198      -9.187  37.952  22.907  1.00 16.30           N  
ATOM   1374  CA  CYS A 198      -8.708  37.373  24.159  1.00 16.16           C  
ATOM   1375  C   CYS A 198      -7.885  38.392  24.913  1.00 17.47           C  
ATOM   1376  O   CYS A 198      -7.971  38.481  26.142  1.00 19.24           O  
ATOM   1377  CB  CYS A 198      -7.864  36.121  23.922  1.00 12.49           C  
ATOM   1378  SG  CYS A 198      -8.836  34.635  23.657  1.00 11.82           S  
ATOM   1379  N   VAL A 199      -7.079  39.155  24.184  1.00 18.09           N  
ATOM   1380  CA  VAL A 199      -6.257  40.173  24.812  1.00 20.17           C  
ATOM   1381  C   VAL A 199      -7.167  41.283  25.321  1.00 20.41           C  
ATOM   1382  O   VAL A 199      -6.974  41.790  26.421  1.00 22.12           O  
ATOM   1383  CB  VAL A 199      -5.202  40.748  23.843  1.00 22.22           C  
ATOM   1384  CG1 VAL A 199      -4.438  41.873  24.513  1.00 23.83           C  
ATOM   1385  CG2 VAL A 199      -4.226  39.669  23.430  1.00 20.34           C  
ATOM   1386  N   SER A 200      -8.191  41.626  24.551  1.00 21.12           N  
ATOM   1387  CA  SER A 200      -9.123  42.670  24.974  1.00 23.55           C  
ATOM   1388  C   SER A 200      -9.924  42.298  26.227  1.00 23.19           C  
ATOM   1389  O   SER A 200     -10.490  43.167  26.880  1.00 26.38           O  
ATOM   1390  CB  SER A 200     -10.069  43.032  23.831  1.00 26.60           C  
ATOM   1391  OG  SER A 200      -9.345  43.594  22.744  1.00 29.03           O  
ATOM   1392  N   ALA A 201      -9.994  41.009  26.544  1.00 22.08           N  
ATOM   1393  CA  ALA A 201     -10.712  40.547  27.730  1.00 19.44           C  
ATOM   1394  C   ALA A 201      -9.751  40.353  28.903  1.00 19.37           C  
ATOM   1395  O   ALA A 201     -10.171  40.008  30.008  1.00 20.52           O  
ATOM   1396  CB  ALA A 201     -11.463  39.252  27.439  1.00 19.51           C  
ATOM   1397  N   GLY A 202      -8.460  40.566  28.653  1.00 18.23           N  
ATOM   1398  CA  GLY A 202      -7.455  40.433  29.692  1.00 14.72           C  
ATOM   1399  C   GLY A 202      -6.907  39.041  29.934  1.00 15.36           C  
ATOM   1400  O   GLY A 202      -6.257  38.807  30.953  1.00 17.85           O  
ATOM   1401  N   ILE A 203      -7.141  38.115  29.012  1.00 14.18           N  
ATOM   1402  CA  ILE A 203      -6.645  36.752  29.174  1.00 12.94           C  
ATOM   1403  C   ILE A 203      -5.157  36.742  28.820  1.00 15.42           C  
ATOM   1404  O   ILE A 203      -4.774  37.060  27.691  1.00 17.46           O  
ATOM   1405  CB  ILE A 203      -7.456  35.770  28.304  1.00 12.35           C  
ATOM   1406  CG1 ILE A 203      -8.943  35.917  28.644  1.00  7.05           C  
ATOM   1407  CG2 ILE A 203      -6.990  34.337  28.547  1.00  9.06           C  
ATOM   1408  CD1 ILE A 203      -9.889  35.228  27.715  1.00  2.96           C  
ATOM   1409  N   ASP A 204      -4.323  36.382  29.794  1.00 16.85           N  
ATOM   1410  CA  ASP A 204      -2.875  36.399  29.613  1.00 17.71           C  
ATOM   1411  C   ASP A 204      -2.161  35.100  29.255  1.00 17.73           C  
ATOM   1412  O   ASP A 204      -0.929  35.023  29.340  1.00 18.03           O  
ATOM   1413  CB  ASP A 204      -2.201  37.060  30.832  1.00 19.85           C  
ATOM   1414  CG  ASP A 204      -2.250  36.196  32.093  1.00 24.87           C  
ATOM   1415  OD1 ASP A 204      -3.034  35.215  32.150  1.00 25.30           O  
ATOM   1416  OD2 ASP A 204      -1.486  36.503  33.039  1.00 25.42           O  
ATOM   1417  N   VAL A 205      -2.914  34.070  28.885  1.00 17.72           N  
ATOM   1418  CA  VAL A 205      -2.289  32.806  28.509  1.00 18.17           C  
ATOM   1419  C   VAL A 205      -2.248  32.695  26.997  1.00 18.10           C  
ATOM   1420  O   VAL A 205      -3.036  33.327  26.290  1.00 16.35           O  
ATOM   1421  CB  VAL A 205      -3.015  31.561  29.094  1.00 18.10           C  
ATOM   1422  CG1 VAL A 205      -2.936  31.567  30.610  1.00 18.10           C  
ATOM   1423  CG2 VAL A 205      -4.463  31.500  28.616  1.00 17.58           C  
ATOM   1424  N   GLU A 206      -1.304  31.906  26.505  1.00 19.24           N  
ATOM   1425  CA  GLU A 206      -1.163  31.710  25.077  1.00 21.95           C  
ATOM   1426  C   GLU A 206      -2.303  30.813  24.634  1.00 20.94           C  
ATOM   1427  O   GLU A 206      -2.604  29.822  25.302  1.00 22.35           O  
ATOM   1428  CB  GLU A 206       0.173  31.025  24.766  1.00 26.00           C  
ATOM   1429  CG  GLU A 206       0.786  31.437  23.438  1.00 27.79           C  
ATOM   1430  CD  GLU A 206       1.329  32.860  23.462  1.00 30.42           C  
ATOM   1431  OE1 GLU A 206       0.559  33.812  23.179  1.00 33.00           O  
ATOM   1432  OE2 GLU A 206       2.530  33.024  23.765  1.00 29.90           O  
ATOM   1433  N   ILE A 207      -2.990  31.184  23.562  1.00 19.94           N  
ATOM   1434  CA  ILE A 207      -4.057  30.333  23.088  1.00 19.85           C  
ATOM   1435  C   ILE A 207      -3.485  29.508  21.937  1.00 20.03           C  
ATOM   1436  O   ILE A 207      -3.080  30.031  20.902  1.00 21.27           O  
ATOM   1437  CB  ILE A 207      -5.376  31.106  22.760  1.00 22.30           C  
ATOM   1438  CG1 ILE A 207      -5.437  31.554  21.316  1.00 25.70           C  
ATOM   1439  CG2 ILE A 207      -5.520  32.330  23.660  1.00 22.52           C  
ATOM   1440  CD1 ILE A 207      -6.837  31.912  20.900  1.00 28.36           C  
ATOM   1441  N   ILE A 208      -3.296  28.229  22.223  1.00 18.27           N  
ATOM   1442  CA  ILE A 208      -2.731  27.279  21.285  1.00 13.54           C  
ATOM   1443  C   ILE A 208      -3.807  26.833  20.311  1.00 14.54           C  
ATOM   1444  O   ILE A 208      -4.895  26.424  20.726  1.00 14.93           O  
ATOM   1445  CB  ILE A 208      -2.186  26.047  22.044  1.00 12.90           C  
ATOM   1446  CG1 ILE A 208      -1.249  26.499  23.167  1.00 10.67           C  
ATOM   1447  CG2 ILE A 208      -1.464  25.109  21.098  1.00 14.11           C  
ATOM   1448  CD1 ILE A 208      -0.718  25.372  24.042  1.00  8.85           C  
ATOM   1449  N   PRO A 209      -3.551  26.980  19.000  1.00 14.26           N  
ATOM   1450  CA  PRO A 209      -4.539  26.567  18.004  1.00  8.47           C  
ATOM   1451  C   PRO A 209      -4.628  25.042  17.847  1.00  8.75           C  
ATOM   1452  O   PRO A 209      -3.616  24.330  17.879  1.00  9.19           O  
ATOM   1453  CB  PRO A 209      -4.036  27.247  16.727  1.00  8.85           C  
ATOM   1454  CG  PRO A 209      -2.561  27.285  16.921  1.00  9.16           C  
ATOM   1455  CD  PRO A 209      -2.426  27.694  18.364  1.00 10.51           C  
ATOM   1456  N   GLY A 210      -5.854  24.549  17.739  1.00  8.89           N  
ATOM   1457  CA  GLY A 210      -6.078  23.131  17.552  1.00  8.16           C  
ATOM   1458  C   GLY A 210      -6.186  22.898  16.058  1.00 10.44           C  
ATOM   1459  O   GLY A 210      -7.064  23.455  15.388  1.00 11.74           O  
ATOM   1460  N   ILE A 211      -5.299  22.062  15.533  1.00 11.63           N  
ATOM   1461  CA  ILE A 211      -5.258  21.769  14.105  1.00  9.82           C  
ATOM   1462  C   ILE A 211      -5.822  20.384  13.777  1.00  9.63           C  
ATOM   1463  O   ILE A 211      -5.351  19.373  14.307  1.00 10.87           O  
ATOM   1464  CB  ILE A 211      -3.793  21.861  13.577  1.00 11.07           C  
ATOM   1465  CG1 ILE A 211      -3.134  23.172  14.033  1.00  7.66           C  
ATOM   1466  CG2 ILE A 211      -3.768  21.762  12.051  1.00 11.59           C  
ATOM   1467  CD1 ILE A 211      -3.783  24.423  13.452  1.00  5.55           C  
ATOM   1468  N   LEU A 212      -6.849  20.340  12.934  1.00  7.09           N  
ATOM   1469  CA  LEU A 212      -7.432  19.071  12.530  1.00  6.85           C  
ATOM   1470  C   LEU A 212      -7.147  18.802  11.058  1.00 10.05           C  
ATOM   1471  O   LEU A 212      -7.784  19.384  10.174  1.00 10.21           O  
ATOM   1472  CB  LEU A 212      -8.949  19.026  12.755  1.00  5.54           C  
ATOM   1473  CG  LEU A 212      -9.645  17.723  12.297  1.00  5.49           C  
ATOM   1474  CD1 LEU A 212      -9.234  16.548  13.175  1.00  2.59           C  
ATOM   1475  CD2 LEU A 212     -11.154  17.875  12.294  1.00  2.00           C  
ATOM   1476  N   PRO A 213      -6.135  17.971  10.774  1.00 10.60           N  
ATOM   1477  CA  PRO A 213      -5.811  17.651   9.385  1.00 11.53           C  
ATOM   1478  C   PRO A 213      -6.944  16.762   8.834  1.00 13.51           C  
ATOM   1479  O   PRO A 213      -7.292  15.732   9.424  1.00 13.79           O  
ATOM   1480  CB  PRO A 213      -4.499  16.872   9.516  1.00 13.34           C  
ATOM   1481  CG  PRO A 213      -3.908  17.388  10.810  1.00 11.97           C  
ATOM   1482  CD  PRO A 213      -5.120  17.427  11.691  1.00 10.61           C  
ATOM   1483  N   VAL A 214      -7.534  17.174   7.720  1.00 13.56           N  
ATOM   1484  CA  VAL A 214      -8.632  16.428   7.128  1.00 14.79           C  
ATOM   1485  C   VAL A 214      -8.264  15.559   5.929  1.00 18.28           C  
ATOM   1486  O   VAL A 214      -7.688  16.038   4.951  1.00 21.82           O  
ATOM   1487  CB  VAL A 214      -9.762  17.384   6.686  1.00 14.41           C  
ATOM   1488  CG1 VAL A 214     -10.892  16.614   6.006  1.00 13.05           C  
ATOM   1489  CG2 VAL A 214     -10.288  18.152   7.874  1.00 14.09           C  
ATOM   1490  N   SER A 215      -8.570  14.273   6.021  1.00 19.36           N  
ATOM   1491  CA  SER A 215      -8.355  13.363   4.908  1.00 19.79           C  
ATOM   1492  C   SER A 215      -9.746  12.849   4.547  1.00 20.76           C  
ATOM   1493  O   SER A 215     -10.069  12.678   3.377  1.00 24.46           O  
ATOM   1494  CB  SER A 215      -7.404  12.221   5.270  1.00 18.44           C  
ATOM   1495  OG  SER A 215      -7.689  11.676   6.544  1.00 22.86           O  
ATOM   1496  N   ASN A 216     -10.589  12.660   5.555  1.00 21.04           N  
ATOM   1497  CA  ASN A 216     -11.951  12.204   5.337  1.00 22.28           C  
ATOM   1498  C   ASN A 216     -12.820  13.439   5.503  1.00 23.87           C  
ATOM   1499  O   ASN A 216     -13.000  13.931   6.619  1.00 24.55           O  
ATOM   1500  CB  ASN A 216     -12.328  11.142   6.372  1.00 24.80           C  
ATOM   1501  CG  ASN A 216     -13.717  10.550   6.142  1.00 28.71           C  
ATOM   1502  OD1 ASN A 216     -14.514  11.061   5.339  1.00 27.67           O  
ATOM   1503  ND2 ASN A 216     -14.027   9.483   6.874  1.00 28.82           N  
ATOM   1504  N   PHE A 217     -13.335  13.958   4.391  1.00 24.46           N  
ATOM   1505  CA  PHE A 217     -14.162  15.157   4.432  1.00 23.73           C  
ATOM   1506  C   PHE A 217     -15.549  14.974   5.032  1.00 23.86           C  
ATOM   1507  O   PHE A 217     -15.987  15.809   5.816  1.00 24.95           O  
ATOM   1508  CB  PHE A 217     -14.285  15.796   3.050  1.00 23.19           C  
ATOM   1509  CG  PHE A 217     -15.094  17.068   3.047  1.00 22.55           C  
ATOM   1510  CD1 PHE A 217     -14.565  18.247   3.570  1.00 21.46           C  
ATOM   1511  CD2 PHE A 217     -16.389  17.084   2.535  1.00 23.66           C  
ATOM   1512  CE1 PHE A 217     -15.312  19.421   3.581  1.00 19.56           C  
ATOM   1513  CE2 PHE A 217     -17.144  18.253   2.544  1.00 22.76           C  
ATOM   1514  CZ  PHE A 217     -16.602  19.425   3.068  1.00 21.49           C  
ATOM   1515  N   LYS A 218     -16.255  13.916   4.649  1.00 24.54           N  
ATOM   1516  CA  LYS A 218     -17.597  13.681   5.193  1.00 26.05           C  
ATOM   1517  C   LYS A 218     -17.600  13.594   6.721  1.00 23.86           C  
ATOM   1518  O   LYS A 218     -18.493  14.120   7.381  1.00 22.62           O  
ATOM   1519  CB  LYS A 218     -18.227  12.433   4.567  1.00 27.88           C  
ATOM   1520  CG  LYS A 218     -18.824  12.699   3.192  1.00 32.81           C  
ATOM   1521  CD  LYS A 218     -19.324  11.431   2.524  1.00 36.25           C  
ATOM   1522  CE  LYS A 218     -18.166  10.527   2.146  1.00 40.68           C  
ATOM   1523  NZ  LYS A 218     -18.602   9.407   1.262  1.00 44.95           N  
ATOM   1524  N   GLN A 219     -16.572  12.961   7.271  1.00 24.60           N  
ATOM   1525  CA  GLN A 219     -16.426  12.819   8.710  1.00 26.58           C  
ATOM   1526  C   GLN A 219     -16.120  14.178   9.343  1.00 27.91           C  
ATOM   1527  O   GLN A 219     -16.608  14.491  10.434  1.00 29.50           O  
ATOM   1528  CB  GLN A 219     -15.304  11.830   9.020  1.00 27.11           C  
ATOM   1529  CG  GLN A 219     -14.862  11.820  10.473  1.00 33.27           C  
ATOM   1530  CD  GLN A 219     -13.724  10.848  10.727  1.00 36.57           C  
ATOM   1531  OE1 GLN A 219     -12.831  10.685   9.889  1.00 37.96           O  
ATOM   1532  NE2 GLN A 219     -13.752  10.193  11.883  1.00 36.40           N  
ATOM   1533  N   ALA A 220     -15.291  14.968   8.664  1.00 27.46           N  
ATOM   1534  CA  ALA A 220     -14.926  16.296   9.146  1.00 26.62           C  
ATOM   1535  C   ALA A 220     -16.169  17.178   9.185  1.00 26.86           C  
ATOM   1536  O   ALA A 220     -16.358  17.961  10.114  1.00 25.02           O  
ATOM   1537  CB  ALA A 220     -13.872  16.909   8.246  1.00 26.16           C  
ATOM   1538  N   LYS A 221     -17.029  17.020   8.184  1.00 28.92           N  
ATOM   1539  CA  LYS A 221     -18.265  17.785   8.096  1.00 31.75           C  
ATOM   1540  C   LYS A 221     -19.161  17.434   9.287  1.00 32.52           C  
ATOM   1541  O   LYS A 221     -19.795  18.316   9.867  1.00 33.44           O  
ATOM   1542  CB  LYS A 221     -18.979  17.488   6.775  1.00 34.23           C  
ATOM   1543  CG  LYS A 221     -20.044  18.502   6.387  1.00 39.21           C  
ATOM   1544  CD  LYS A 221     -20.743  18.092   5.091  1.00 45.62           C  
ATOM   1545  CE  LYS A 221     -21.809  19.101   4.676  1.00 48.09           C  
ATOM   1546  NZ  LYS A 221     -22.851  19.308   5.725  1.00 50.07           N  
ATOM   1547  N   LYS A 222     -19.195  16.152   9.654  1.00 33.58           N  
ATOM   1548  CA  LYS A 222     -19.992  15.688  10.794  1.00 34.02           C  
ATOM   1549  C   LYS A 222     -19.526  16.408  12.051  1.00 33.05           C  
ATOM   1550  O   LYS A 222     -20.321  17.043  12.748  1.00 33.41           O  
ATOM   1551  CB  LYS A 222     -19.832  14.173  11.005  1.00 35.61           C  
ATOM   1552  CG  LYS A 222     -20.469  13.299   9.939  1.00 37.82           C  
ATOM   1553  CD  LYS A 222     -21.976  13.525   9.842  1.00 42.17           C  
ATOM   1554  CE  LYS A 222     -22.704  13.148  11.139  1.00 42.99           C  
ATOM   1555  NZ  LYS A 222     -24.180  13.342  11.025  1.00 41.48           N  
ATOM   1556  N   PHE A 223     -18.224  16.323  12.311  1.00 32.10           N  
ATOM   1557  CA  PHE A 223     -17.616  16.954  13.477  1.00 31.15           C  
ATOM   1558  C   PHE A 223     -17.919  18.447  13.513  1.00 30.32           C  
ATOM   1559  O   PHE A 223     -18.274  18.979  14.560  1.00 31.11           O  
ATOM   1560  CB  PHE A 223     -16.099  16.727  13.484  1.00 32.17           C  
ATOM   1561  CG  PHE A 223     -15.687  15.280  13.668  1.00 35.34           C  
ATOM   1562  CD1 PHE A 223     -16.612  14.304  14.037  1.00 37.63           C  
ATOM   1563  CD2 PHE A 223     -14.357  14.899  13.486  1.00 36.06           C  
ATOM   1564  CE1 PHE A 223     -16.216  12.973  14.226  1.00 38.36           C  
ATOM   1565  CE2 PHE A 223     -13.952  13.574  13.672  1.00 36.51           C  
ATOM   1566  CZ  PHE A 223     -14.882  12.611  14.042  1.00 37.50           C  
ATOM   1567  N   ALA A 224     -17.821  19.106  12.360  1.00 29.51           N  
ATOM   1568  CA  ALA A 224     -18.080  20.542  12.247  1.00 28.17           C  
ATOM   1569  C   ALA A 224     -19.531  20.897  12.545  1.00 29.66           C  
ATOM   1570  O   ALA A 224     -19.802  21.802  13.337  1.00 30.59           O  
ATOM   1571  CB  ALA A 224     -17.698  21.039  10.866  1.00 22.70           C  
ATOM   1572  N   ASP A 225     -20.457  20.172  11.924  1.00 31.68           N  
ATOM   1573  CA  ASP A 225     -21.887  20.404  12.110  1.00 33.62           C  
ATOM   1574  C   ASP A 225     -22.259  20.416  13.592  1.00 35.23           C  
ATOM   1575  O   ASP A 225     -22.985  21.302  14.049  1.00 36.09           O  
ATOM   1576  CB  ASP A 225     -22.692  19.342  11.371  1.00 34.40           C  
ATOM   1577  N   MET A 226     -21.708  19.474  14.352  1.00 35.47           N  
ATOM   1578  CA  MET A 226     -21.994  19.391  15.780  1.00 36.83           C  
ATOM   1579  C   MET A 226     -21.130  20.269  16.697  1.00 36.55           C  
ATOM   1580  O   MET A 226     -21.322  20.265  17.915  1.00 35.89           O  
ATOM   1581  CB  MET A 226     -21.978  17.930  16.257  1.00 38.43           C  
ATOM   1582  CG  MET A 226     -20.736  17.137  15.901  1.00 40.63           C  
ATOM   1583  SD  MET A 226     -20.895  15.358  16.273  1.00 45.90           S  
ATOM   1584  CE  MET A 226     -22.189  14.876  15.106  1.00 44.73           C  
ATOM   1585  N   THR A 227     -20.207  21.041  16.128  1.00 34.79           N  
ATOM   1586  CA  THR A 227     -19.349  21.901  16.946  1.00 31.57           C  
ATOM   1587  C   THR A 227     -19.487  23.386  16.652  1.00 31.79           C  
ATOM   1588  O   THR A 227     -18.781  24.203  17.250  1.00 30.32           O  
ATOM   1589  CB  THR A 227     -17.854  21.526  16.822  1.00 31.76           C  
ATOM   1590  OG1 THR A 227     -17.494  21.411  15.437  1.00 31.27           O  
ATOM   1591  CG2 THR A 227     -17.556  20.219  17.555  1.00 30.89           C  
ATOM   1592  N   ASN A 228     -20.374  23.736  15.722  1.00 33.12           N  
ATOM   1593  CA  ASN A 228     -20.595  25.136  15.359  1.00 34.63           C  
ATOM   1594  C   ASN A 228     -19.362  25.679  14.612  1.00 33.96           C  
ATOM   1595  O   ASN A 228     -19.080  26.879  14.636  1.00 34.41           O  
ATOM   1596  CB  ASN A 228     -20.877  25.960  16.633  1.00 38.96           C  
ATOM   1597  CG  ASN A 228     -21.443  27.343  16.343  1.00 43.65           C  
ATOM   1598  OD1 ASN A 228     -22.378  27.491  15.551  1.00 46.72           O  
ATOM   1599  ND2 ASN A 228     -20.906  28.357  17.017  1.00 40.67           N  
ATOM   1600  N   VAL A 229     -18.611  24.783  13.974  1.00 31.92           N  
ATOM   1601  CA  VAL A 229     -17.421  25.172  13.215  1.00 29.61           C  
ATOM   1602  C   VAL A 229     -17.824  25.264  11.749  1.00 30.12           C  
ATOM   1603  O   VAL A 229     -18.468  24.365  11.210  1.00 28.58           O  
ATOM   1604  CB  VAL A 229     -16.262  24.157  13.383  1.00 28.19           C  
ATOM   1605  CG1 VAL A 229     -15.173  24.408  12.347  1.00 28.82           C  
ATOM   1606  CG2 VAL A 229     -15.663  24.270  14.774  1.00 26.13           C  
ATOM   1607  N   ARG A 230     -17.460  26.366  11.110  1.00 31.30           N  
ATOM   1608  CA  ARG A 230     -17.809  26.573   9.715  1.00 31.76           C  
ATOM   1609  C   ARG A 230     -16.749  26.123   8.707  1.00 30.91           C  
ATOM   1610  O   ARG A 230     -15.567  26.480   8.825  1.00 29.35           O  
ATOM   1611  CB  ARG A 230     -18.158  28.042   9.478  1.00 33.40           C  
ATOM   1612  CG  ARG A 230     -18.503  28.338   8.042  1.00 38.19           C  
ATOM   1613  CD  ARG A 230     -18.882  29.776   7.822  1.00 40.54           C  
ATOM   1614  NE  ARG A 230     -18.835  30.084   6.396  1.00 45.77           N  
ATOM   1615  CZ  ARG A 230     -17.723  30.417   5.746  1.00 46.48           C  
ATOM   1616  NH1 ARG A 230     -16.567  30.491   6.402  1.00 44.69           N  
ATOM   1617  NH2 ARG A 230     -17.764  30.656   4.438  1.00 46.74           N  
ATOM   1618  N   ILE A 231     -17.185  25.322   7.735  1.00 29.21           N  
ATOM   1619  CA  ILE A 231     -16.318  24.838   6.661  1.00 28.19           C  
ATOM   1620  C   ILE A 231     -16.525  25.797   5.486  1.00 26.31           C  
ATOM   1621  O   ILE A 231     -17.644  25.940   4.980  1.00 24.50           O  
ATOM   1622  CB  ILE A 231     -16.677  23.392   6.214  1.00 29.41           C  
ATOM   1623  CG1 ILE A 231     -18.179  23.269   5.964  1.00 33.21           C  
ATOM   1624  CG2 ILE A 231     -16.238  22.384   7.260  1.00 28.49           C  
ATOM   1625  CD1 ILE A 231     -18.602  21.936   5.390  1.00 37.53           C  
ATOM   1626  N   PRO A 232     -15.467  26.527   5.088  1.00 25.30           N  
ATOM   1627  CA  PRO A 232     -15.559  27.476   3.973  1.00 25.39           C  
ATOM   1628  C   PRO A 232     -15.997  26.807   2.676  1.00 25.44           C  
ATOM   1629  O   PRO A 232     -15.625  25.660   2.397  1.00 25.37           O  
ATOM   1630  CB  PRO A 232     -14.131  28.016   3.868  1.00 24.73           C  
ATOM   1631  CG  PRO A 232     -13.638  27.942   5.273  1.00 23.05           C  
ATOM   1632  CD  PRO A 232     -14.129  26.576   5.698  1.00 24.15           C  
ATOM   1633  N   ALA A 233     -16.759  27.539   1.872  1.00 26.74           N  
ATOM   1634  CA  ALA A 233     -17.251  27.014   0.601  1.00 26.12           C  
ATOM   1635  C   ALA A 233     -16.114  26.475  -0.264  1.00 25.35           C  
ATOM   1636  O   ALA A 233     -16.199  25.364  -0.785  1.00 25.64           O  
ATOM   1637  CB  ALA A 233     -18.021  28.086  -0.146  1.00 26.13           C  
ATOM   1638  N   TRP A 234     -15.031  27.236  -0.371  1.00 24.54           N  
ATOM   1639  CA  TRP A 234     -13.901  26.804  -1.178  1.00 26.32           C  
ATOM   1640  C   TRP A 234     -13.324  25.463  -0.712  1.00 26.74           C  
ATOM   1641  O   TRP A 234     -12.849  24.666  -1.532  1.00 28.73           O  
ATOM   1642  CB  TRP A 234     -12.816  27.888  -1.233  1.00 27.47           C  
ATOM   1643  CG  TRP A 234     -12.151  28.167   0.069  1.00 29.87           C  
ATOM   1644  CD1 TRP A 234     -12.466  29.155   0.952  1.00 31.15           C  
ATOM   1645  CD2 TRP A 234     -11.075  27.425   0.661  1.00 31.70           C  
ATOM   1646  NE1 TRP A 234     -11.664  29.072   2.063  1.00 31.04           N  
ATOM   1647  CE2 TRP A 234     -10.802  28.018   1.914  1.00 32.33           C  
ATOM   1648  CE3 TRP A 234     -10.320  26.314   0.258  1.00 30.73           C  
ATOM   1649  CZ2 TRP A 234      -9.806  27.533   2.773  1.00 32.97           C  
ATOM   1650  CZ3 TRP A 234      -9.330  25.833   1.109  1.00 31.20           C  
ATOM   1651  CH2 TRP A 234      -9.084  26.443   2.353  1.00 33.66           C  
ATOM   1652  N   MET A 235     -13.393  25.198   0.591  1.00 26.20           N  
ATOM   1653  CA  MET A 235     -12.872  23.945   1.127  1.00 25.90           C  
ATOM   1654  C   MET A 235     -13.764  22.785   0.715  1.00 25.70           C  
ATOM   1655  O   MET A 235     -13.280  21.723   0.323  1.00 25.56           O  
ATOM   1656  CB  MET A 235     -12.733  23.993   2.647  1.00 28.12           C  
ATOM   1657  CG  MET A 235     -11.926  22.819   3.192  1.00 30.01           C  
ATOM   1658  SD  MET A 235     -11.548  22.882   4.946  1.00 32.58           S  
ATOM   1659  CE  MET A 235     -12.127  21.263   5.474  1.00 29.86           C  
ATOM   1660  N   ALA A 236     -15.071  22.990   0.789  1.00 25.80           N  
ATOM   1661  CA  ALA A 236     -16.000  21.952   0.383  1.00 25.59           C  
ATOM   1662  C   ALA A 236     -15.727  21.651  -1.092  1.00 26.61           C  
ATOM   1663  O   ALA A 236     -15.697  20.487  -1.498  1.00 28.32           O  
ATOM   1664  CB  ALA A 236     -17.426  22.419   0.577  1.00 24.86           C  
ATOM   1665  N   GLN A 237     -15.494  22.702  -1.879  1.00 27.81           N  
ATOM   1666  CA  GLN A 237     -15.204  22.558  -3.303  1.00 28.88           C  
ATOM   1667  C   GLN A 237     -13.971  21.691  -3.503  1.00 28.69           C  
ATOM   1668  O   GLN A 237     -13.959  20.808  -4.357  1.00 29.68           O  
ATOM   1669  CB  GLN A 237     -14.967  23.918  -3.958  1.00 30.93           C  
ATOM   1670  CG  GLN A 237     -16.194  24.782  -4.078  1.00 36.25           C  
ATOM   1671  CD  GLN A 237     -15.898  26.108  -4.757  1.00 41.98           C  
ATOM   1672  OE1 GLN A 237     -15.315  27.013  -4.157  1.00 45.77           O  
ATOM   1673  NE2 GLN A 237     -16.306  26.234  -6.012  1.00 42.51           N  
ATOM   1674  N   MET A 238     -12.944  21.932  -2.698  1.00 27.97           N  
ATOM   1675  CA  MET A 238     -11.707  21.166  -2.799  1.00 27.54           C  
ATOM   1676  C   MET A 238     -11.916  19.656  -2.670  1.00 25.95           C  
ATOM   1677  O   MET A 238     -11.246  18.877  -3.346  1.00 26.19           O  
ATOM   1678  CB  MET A 238     -10.692  21.654  -1.764  1.00 29.00           C  
ATOM   1679  CG  MET A 238     -10.137  23.043  -2.044  1.00 30.95           C  
ATOM   1680  SD  MET A 238      -8.942  23.066  -3.398  1.00 37.68           S  
ATOM   1681  CE  MET A 238      -7.380  23.226  -2.463  1.00 36.30           C  
ATOM   1682  N   PHE A 239     -12.855  19.242  -1.828  1.00 24.43           N  
ATOM   1683  CA  PHE A 239     -13.107  17.818  -1.640  1.00 24.95           C  
ATOM   1684  C   PHE A 239     -14.236  17.251  -2.490  1.00 26.51           C  
ATOM   1685  O   PHE A 239     -14.447  16.035  -2.519  1.00 28.90           O  
ATOM   1686  CB  PHE A 239     -13.361  17.494  -0.168  1.00 22.44           C  
ATOM   1687  CG  PHE A 239     -12.124  17.517   0.685  1.00 21.17           C  
ATOM   1688  CD1 PHE A 239     -11.365  16.363   0.861  1.00 17.40           C  
ATOM   1689  CD2 PHE A 239     -11.720  18.687   1.322  1.00 19.36           C  
ATOM   1690  CE1 PHE A 239     -10.224  16.371   1.656  1.00 16.12           C  
ATOM   1691  CE2 PHE A 239     -10.575  18.705   2.121  1.00 19.26           C  
ATOM   1692  CZ  PHE A 239      -9.826  17.545   2.288  1.00 15.83           C  
ATOM   1693  N   ASP A 240     -14.966  18.115  -3.179  1.00 27.50           N  
ATOM   1694  CA  ASP A 240     -16.060  17.645  -4.016  1.00 30.42           C  
ATOM   1695  C   ASP A 240     -15.544  16.685  -5.092  1.00 29.03           C  
ATOM   1696  O   ASP A 240     -14.572  16.980  -5.788  1.00 29.86           O  
ATOM   1697  CB  ASP A 240     -16.790  18.824  -4.667  1.00 34.04           C  
ATOM   1698  CG  ASP A 240     -18.060  18.398  -5.380  1.00 39.97           C  
ATOM   1699  OD1 ASP A 240     -18.988  17.902  -4.700  1.00 43.38           O  
ATOM   1700  OD2 ASP A 240     -18.128  18.544  -6.621  1.00 41.94           O  
ATOM   1701  N   GLY A 241     -16.173  15.516  -5.181  1.00 27.95           N  
ATOM   1702  CA  GLY A 241     -15.789  14.526  -6.171  1.00 22.63           C  
ATOM   1703  C   GLY A 241     -14.690  13.568  -5.758  1.00 22.22           C  
ATOM   1704  O   GLY A 241     -14.375  12.637  -6.496  1.00 22.08           O  
ATOM   1705  N   LEU A 242     -14.133  13.752  -4.568  1.00 20.06           N  
ATOM   1706  CA  LEU A 242     -13.057  12.886  -4.103  1.00 20.42           C  
ATOM   1707  C   LEU A 242     -13.474  11.806  -3.101  1.00 23.39           C  
ATOM   1708  O   LEU A 242     -12.624  11.190  -2.458  1.00 22.29           O  
ATOM   1709  CB  LEU A 242     -11.938  13.738  -3.501  1.00 18.59           C  
ATOM   1710  CG  LEU A 242     -11.198  14.686  -4.442  1.00 17.01           C  
ATOM   1711  CD1 LEU A 242     -10.183  15.482  -3.656  1.00 16.59           C  
ATOM   1712  CD2 LEU A 242     -10.526  13.896  -5.549  1.00 14.31           C  
ATOM   1713  N   ASP A 243     -14.769  11.526  -3.008  1.00 27.84           N  
ATOM   1714  CA  ASP A 243     -15.267  10.530  -2.056  1.00 30.32           C  
ATOM   1715  C   ASP A 243     -14.560   9.172  -2.086  1.00 31.51           C  
ATOM   1716  O   ASP A 243     -14.181   8.647  -1.036  1.00 31.91           O  
ATOM   1717  CB  ASP A 243     -16.777  10.355  -2.219  1.00 31.75           C  
ATOM   1718  CG  ASP A 243     -17.526  11.667  -2.091  1.00 37.11           C  
ATOM   1719  OD1 ASP A 243     -17.734  12.131  -0.947  1.00 36.96           O  
ATOM   1720  OD2 ASP A 243     -17.879  12.252  -3.140  1.00 41.62           O  
ATOM   1721  N   ASP A 244     -14.354   8.618  -3.279  1.00 31.81           N  
ATOM   1722  CA  ASP A 244     -13.692   7.318  -3.406  1.00 32.44           C  
ATOM   1723  C   ASP A 244     -12.206   7.438  -3.712  1.00 30.95           C  
ATOM   1724  O   ASP A 244     -11.556   6.457  -4.078  1.00 31.19           O  
ATOM   1725  CB  ASP A 244     -14.365   6.481  -4.491  1.00 35.11           C  
ATOM   1726  CG  ASP A 244     -15.847   6.344  -4.270  1.00 40.31           C  
ATOM   1727  OD1 ASP A 244     -16.254   5.404  -3.549  1.00 43.05           O  
ATOM   1728  OD2 ASP A 244     -16.601   7.191  -4.802  1.00 42.93           O  
ATOM   1729  N   ASP A 245     -11.656   8.627  -3.507  1.00 29.76           N  
ATOM   1730  CA  ASP A 245     -10.252   8.867  -3.790  1.00 26.86           C  
ATOM   1731  C   ASP A 245      -9.478   9.265  -2.526  1.00 25.83           C  
ATOM   1732  O   ASP A 245      -9.206  10.444  -2.292  1.00 26.06           O  
ATOM   1733  CB  ASP A 245     -10.164   9.957  -4.851  1.00 25.05           C  
ATOM   1734  CG  ASP A 245      -8.837   9.980  -5.552  1.00 26.14           C  
ATOM   1735  OD1 ASP A 245      -7.855   9.393  -5.038  1.00 25.29           O  
ATOM   1736  OD2 ASP A 245      -8.783  10.604  -6.633  1.00 29.88           O  
ATOM   1737  N   ALA A 246      -9.075   8.272  -1.740  1.00 24.02           N  
ATOM   1738  CA  ALA A 246      -8.351   8.530  -0.497  1.00 22.60           C  
ATOM   1739  C   ALA A 246      -7.009   9.225  -0.687  1.00 22.32           C  
ATOM   1740  O   ALA A 246      -6.626  10.072   0.125  1.00 22.18           O  
ATOM   1741  CB  ALA A 246      -8.169   7.245   0.291  1.00 20.10           C  
ATOM   1742  N   GLU A 247      -6.300   8.861  -1.752  1.00 21.88           N  
ATOM   1743  CA  GLU A 247      -4.990   9.437  -2.052  1.00 21.33           C  
ATOM   1744  C   GLU A 247      -5.056  10.934  -2.323  1.00 18.30           C  
ATOM   1745  O   GLU A 247      -4.319  11.716  -1.727  1.00 17.63           O  
ATOM   1746  CB  GLU A 247      -4.364   8.728  -3.255  1.00 27.73           C  
ATOM   1747  CG  GLU A 247      -3.243   7.765  -2.911  1.00 36.28           C  
ATOM   1748  CD  GLU A 247      -1.993   8.474  -2.418  1.00 41.68           C  
ATOM   1749  OE1 GLU A 247      -1.905   8.755  -1.204  1.00 45.09           O  
ATOM   1750  OE2 GLU A 247      -1.092   8.744  -3.242  1.00 45.16           O  
ATOM   1751  N   THR A 248      -5.930  11.329  -3.239  1.00 15.47           N  
ATOM   1752  CA  THR A 248      -6.073  12.734  -3.573  1.00 14.12           C  
ATOM   1753  C   THR A 248      -6.520  13.531  -2.356  1.00 14.22           C  
ATOM   1754  O   THR A 248      -5.945  14.582  -2.063  1.00 15.11           O  
ATOM   1755  CB  THR A 248      -7.041  12.926  -4.746  1.00 13.12           C  
ATOM   1756  OG1 THR A 248      -6.626  12.079  -5.822  1.00 13.60           O  
ATOM   1757  CG2 THR A 248      -7.036  14.372  -5.227  1.00  9.88           C  
ATOM   1758  N   ARG A 249      -7.493  12.997  -1.621  1.00 13.87           N  
ATOM   1759  CA  ARG A 249      -8.013  13.640  -0.412  1.00 11.59           C  
ATOM   1760  C   ARG A 249      -6.905  13.936   0.591  1.00 11.20           C  
ATOM   1761  O   ARG A 249      -6.876  14.991   1.212  1.00 12.35           O  
ATOM   1762  CB  ARG A 249      -9.069  12.751   0.250  1.00 13.16           C  
ATOM   1763  CG  ARG A 249     -10.480  12.963  -0.256  1.00 14.24           C  
ATOM   1764  CD  ARG A 249     -11.511  12.310   0.664  1.00 16.81           C  
ATOM   1765  NE  ARG A 249     -11.765  10.913   0.320  1.00 22.03           N  
ATOM   1766  CZ  ARG A 249     -11.450   9.875   1.086  1.00 19.21           C  
ATOM   1767  NH1 ARG A 249     -10.862  10.059   2.257  1.00 17.09           N  
ATOM   1768  NH2 ARG A 249     -11.714   8.649   0.665  1.00 21.06           N  
ATOM   1769  N   LYS A 250      -5.968  13.013   0.720  1.00 12.38           N  
ATOM   1770  CA  LYS A 250      -4.868  13.180   1.650  1.00 12.57           C  
ATOM   1771  C   LYS A 250      -3.915  14.272   1.177  1.00 13.72           C  
ATOM   1772  O   LYS A 250      -3.369  15.015   1.992  1.00 14.38           O  
ATOM   1773  CB  LYS A 250      -4.141  11.848   1.811  1.00 14.37           C  
ATOM   1774  CG  LYS A 250      -3.221  11.755   2.996  1.00 20.28           C  
ATOM   1775  CD  LYS A 250      -2.677  10.341   3.120  1.00 27.95           C  
ATOM   1776  CE  LYS A 250      -1.918   9.919   1.858  1.00 29.98           C  
ATOM   1777  NZ  LYS A 250      -1.442   8.506   1.928  1.00 29.55           N  
ATOM   1778  N   LEU A 251      -3.716  14.384  -0.135  1.00 13.76           N  
ATOM   1779  CA  LEU A 251      -2.817  15.408  -0.668  1.00 13.71           C  
ATOM   1780  C   LEU A 251      -3.465  16.792  -0.546  1.00 14.02           C  
ATOM   1781  O   LEU A 251      -2.816  17.757  -0.135  1.00 14.30           O  
ATOM   1782  CB  LEU A 251      -2.439  15.114  -2.129  1.00 16.63           C  
ATOM   1783  CG  LEU A 251      -1.743  13.788  -2.485  1.00 18.46           C  
ATOM   1784  CD1 LEU A 251      -1.122  13.884  -3.870  1.00 18.57           C  
ATOM   1785  CD2 LEU A 251      -0.666  13.444  -1.486  1.00 14.51           C  
ATOM   1786  N   VAL A 252      -4.751  16.867  -0.884  1.00 10.66           N  
ATOM   1787  CA  VAL A 252      -5.535  18.097  -0.816  1.00 10.10           C  
ATOM   1788  C   VAL A 252      -5.647  18.589   0.636  1.00 12.19           C  
ATOM   1789  O   VAL A 252      -5.435  19.774   0.920  1.00 14.19           O  
ATOM   1790  CB  VAL A 252      -6.943  17.861  -1.426  1.00 10.14           C  
ATOM   1791  CG1 VAL A 252      -7.859  19.026  -1.163  1.00 10.30           C  
ATOM   1792  CG2 VAL A 252      -6.823  17.636  -2.911  1.00 10.40           C  
ATOM   1793  N   GLY A 253      -5.929  17.664   1.550  1.00 12.22           N  
ATOM   1794  CA  GLY A 253      -6.057  18.002   2.957  1.00 11.27           C  
ATOM   1795  C   GLY A 253      -4.745  18.431   3.590  1.00 12.17           C  
ATOM   1796  O   GLY A 253      -4.735  19.287   4.482  1.00 14.36           O  
ATOM   1797  N   ALA A 254      -3.640  17.832   3.154  1.00 11.27           N  
ATOM   1798  CA  ALA A 254      -2.321  18.175   3.683  1.00 10.39           C  
ATOM   1799  C   ALA A 254      -1.956  19.578   3.219  1.00 11.92           C  
ATOM   1800  O   ALA A 254      -1.502  20.404   4.007  1.00 14.56           O  
ATOM   1801  CB  ALA A 254      -1.286  17.180   3.212  1.00  6.75           C  
ATOM   1802  N   ASN A 255      -2.189  19.847   1.940  1.00 11.44           N  
ATOM   1803  CA  ASN A 255      -1.923  21.150   1.352  1.00 12.16           C  
ATOM   1804  C   ASN A 255      -2.675  22.225   2.151  1.00 13.83           C  
ATOM   1805  O   ASN A 255      -2.094  23.243   2.541  1.00 17.34           O  
ATOM   1806  CB  ASN A 255      -2.369  21.136  -0.117  1.00 13.64           C  
ATOM   1807  CG  ASN A 255      -2.352  22.508  -0.755  1.00 12.13           C  
ATOM   1808  OD1 ASN A 255      -1.346  23.208  -0.731  1.00 15.86           O  
ATOM   1809  ND2 ASN A 255      -3.469  22.884  -1.358  1.00 13.77           N  
ATOM   1810  N   ILE A 256      -3.956  21.986   2.427  1.00 11.67           N  
ATOM   1811  CA  ILE A 256      -4.750  22.942   3.192  1.00 10.00           C  
ATOM   1812  C   ILE A 256      -4.189  23.134   4.601  1.00 10.04           C  
ATOM   1813  O   ILE A 256      -4.042  24.263   5.069  1.00 11.48           O  
ATOM   1814  CB  ILE A 256      -6.228  22.506   3.303  1.00 11.28           C  
ATOM   1815  CG1 ILE A 256      -6.896  22.508   1.924  1.00 10.31           C  
ATOM   1816  CG2 ILE A 256      -6.972  23.433   4.243  1.00  8.74           C  
ATOM   1817  CD1 ILE A 256      -8.326  21.999   1.926  1.00  4.95           C  
ATOM   1818  N   ALA A 257      -3.847  22.036   5.262  1.00  9.74           N  
ATOM   1819  CA  ALA A 257      -3.314  22.116   6.617  1.00 10.42           C  
ATOM   1820  C   ALA A 257      -1.991  22.855   6.640  1.00 11.39           C  
ATOM   1821  O   ALA A 257      -1.741  23.690   7.512  1.00 12.21           O  
ATOM   1822  CB  ALA A 257      -3.139  20.738   7.196  1.00  8.89           C  
ATOM   1823  N   MET A 258      -1.143  22.546   5.670  1.00 12.10           N  
ATOM   1824  CA  MET A 258       0.165  23.170   5.571  1.00 10.99           C  
ATOM   1825  C   MET A 258       0.068  24.666   5.332  1.00 12.02           C  
ATOM   1826  O   MET A 258       0.822  25.434   5.924  1.00 13.49           O  
ATOM   1827  CB  MET A 258       0.988  22.492   4.485  1.00 10.64           C  
ATOM   1828  CG  MET A 258       1.513  21.139   4.910  1.00  9.55           C  
ATOM   1829  SD  MET A 258       2.345  20.291   3.573  1.00 13.84           S  
ATOM   1830  CE  MET A 258       2.375  18.624   4.164  1.00  9.54           C  
ATOM   1831  N   ASP A 259      -0.886  25.092   4.510  1.00 13.68           N  
ATOM   1832  CA  ASP A 259      -1.063  26.516   4.247  1.00 16.95           C  
ATOM   1833  C   ASP A 259      -1.510  27.251   5.498  1.00 17.35           C  
ATOM   1834  O   ASP A 259      -0.992  28.325   5.812  1.00 19.20           O  
ATOM   1835  CB  ASP A 259      -2.070  26.759   3.117  1.00 21.29           C  
ATOM   1836  CG  ASP A 259      -1.481  26.508   1.731  1.00 26.63           C  
ATOM   1837  OD1 ASP A 259      -0.239  26.359   1.601  1.00 27.41           O  
ATOM   1838  OD2 ASP A 259      -2.272  26.463   0.763  1.00 30.81           O  
ATOM   1839  N   MET A 260      -2.452  26.658   6.226  1.00 18.85           N  
ATOM   1840  CA  MET A 260      -2.969  27.257   7.453  1.00 18.33           C  
ATOM   1841  C   MET A 260      -1.890  27.384   8.516  1.00 15.54           C  
ATOM   1842  O   MET A 260      -1.722  28.430   9.129  1.00 17.30           O  
ATOM   1843  CB  MET A 260      -4.144  26.447   7.987  1.00 22.78           C  
ATOM   1844  CG  MET A 260      -4.551  26.812   9.398  1.00 29.18           C  
ATOM   1845  SD  MET A 260      -6.311  26.599   9.647  1.00 40.96           S  
ATOM   1846  CE  MET A 260      -6.586  24.901   8.973  1.00 34.51           C  
ATOM   1847  N   VAL A 261      -1.131  26.325   8.705  1.00 14.02           N  
ATOM   1848  CA  VAL A 261      -0.073  26.338   9.688  1.00 16.60           C  
ATOM   1849  C   VAL A 261       1.004  27.362   9.288  1.00 18.47           C  
ATOM   1850  O   VAL A 261       1.629  27.993  10.145  1.00 20.06           O  
ATOM   1851  CB  VAL A 261       0.501  24.905   9.850  1.00 17.95           C  
ATOM   1852  CG1 VAL A 261       1.883  24.759   9.189  1.00 16.77           C  
ATOM   1853  CG2 VAL A 261       0.495  24.503  11.300  1.00 15.46           C  
ATOM   1854  N   LYS A 262       1.189  27.545   7.983  1.00 18.95           N  
ATOM   1855  CA  LYS A 262       2.174  28.493   7.459  1.00 19.12           C  
ATOM   1856  C   LYS A 262       1.744  29.922   7.801  1.00 18.55           C  
ATOM   1857  O   LYS A 262       2.547  30.724   8.285  1.00 19.81           O  
ATOM   1858  CB  LYS A 262       2.290  28.330   5.946  1.00 21.92           C  
ATOM   1859  CG  LYS A 262       3.418  29.099   5.309  1.00 25.55           C  
ATOM   1860  CD  LYS A 262       3.368  28.950   3.795  1.00 29.89           C  
ATOM   1861  N   ILE A 263       0.475  30.230   7.551  1.00 15.97           N  
ATOM   1862  CA  ILE A 263      -0.072  31.547   7.852  1.00 16.86           C  
ATOM   1863  C   ILE A 263       0.005  31.844   9.359  1.00 17.65           C  
ATOM   1864  O   ILE A 263       0.410  32.933   9.766  1.00 19.74           O  
ATOM   1865  CB  ILE A 263      -1.532  31.651   7.384  1.00 17.87           C  
ATOM   1866  CG1 ILE A 263      -1.603  31.454   5.867  1.00 17.06           C  
ATOM   1867  CG2 ILE A 263      -2.126  32.991   7.801  1.00 16.10           C  
ATOM   1868  CD1 ILE A 263      -3.020  31.488   5.286  1.00 17.94           C  
ATOM   1869  N   LEU A 264      -0.362  30.866  10.182  1.00 17.47           N  
ATOM   1870  CA  LEU A 264      -0.316  31.022  11.635  1.00 15.71           C  
ATOM   1871  C   LEU A 264       1.091  31.369  12.126  1.00 14.49           C  
ATOM   1872  O   LEU A 264       1.249  32.270  12.944  1.00 17.54           O  
ATOM   1873  CB  LEU A 264      -0.843  29.759  12.334  1.00 11.77           C  
ATOM   1874  CG  LEU A 264      -2.331  29.460  12.109  1.00 11.27           C  
ATOM   1875  CD1 LEU A 264      -2.663  28.054  12.566  1.00  9.27           C  
ATOM   1876  CD2 LEU A 264      -3.208  30.491  12.807  1.00  9.10           C  
ATOM   1877  N   SER A 265       2.107  30.681  11.611  1.00 14.39           N  
ATOM   1878  CA  SER A 265       3.492  30.944  12.006  1.00 16.45           C  
ATOM   1879  C   SER A 265       3.959  32.333  11.592  1.00 17.22           C  
ATOM   1880  O   SER A 265       4.708  32.983  12.324  1.00 17.38           O  
ATOM   1881  CB  SER A 265       4.429  29.898  11.416  1.00 17.80           C  
ATOM   1882  OG  SER A 265       3.962  28.601  11.730  1.00 25.38           O  
ATOM   1883  N   ARG A 266       3.532  32.783  10.413  1.00 17.86           N  
ATOM   1884  CA  ARG A 266       3.902  34.116   9.949  1.00 19.83           C  
ATOM   1885  C   ARG A 266       3.203  35.133  10.842  1.00 21.52           C  
ATOM   1886  O   ARG A 266       3.678  36.255  10.993  1.00 24.29           O  
ATOM   1887  CB  ARG A 266       3.497  34.327   8.496  1.00 18.03           C  
ATOM   1888  N   GLU A 267       2.079  34.730  11.437  1.00 21.55           N  
ATOM   1889  CA  GLU A 267       1.317  35.599  12.333  1.00 18.98           C  
ATOM   1890  C   GLU A 267       1.759  35.516  13.798  1.00 16.50           C  
ATOM   1891  O   GLU A 267       1.081  36.027  14.689  1.00 14.21           O  
ATOM   1892  CB  GLU A 267      -0.177  35.319  12.211  1.00 20.80           C  
ATOM   1893  CG  GLU A 267      -0.762  35.727  10.869  1.00 26.16           C  
ATOM   1894  CD  GLU A 267      -0.649  37.225  10.593  1.00 30.71           C  
ATOM   1895  OE1 GLU A 267      -0.949  38.037  11.498  1.00 34.47           O  
ATOM   1896  OE2 GLU A 267      -0.273  37.596   9.462  1.00 31.36           O  
ATOM   1897  N   GLY A 268       2.882  34.852  14.048  1.00 15.19           N  
ATOM   1898  CA  GLY A 268       3.393  34.761  15.403  1.00 13.28           C  
ATOM   1899  C   GLY A 268       3.194  33.483  16.192  1.00 11.35           C  
ATOM   1900  O   GLY A 268       3.918  33.265  17.161  1.00 11.63           O  
ATOM   1901  N   VAL A 269       2.257  32.629  15.785  1.00 10.99           N  
ATOM   1902  CA  VAL A 269       1.983  31.383  16.510  1.00  9.65           C  
ATOM   1903  C   VAL A 269       3.190  30.454  16.553  1.00 11.33           C  
ATOM   1904  O   VAL A 269       3.751  30.098  15.524  1.00 14.92           O  
ATOM   1905  CB  VAL A 269       0.762  30.630  15.919  1.00  7.48           C  
ATOM   1906  CG1 VAL A 269       0.546  29.307  16.631  1.00  5.81           C  
ATOM   1907  CG2 VAL A 269      -0.497  31.491  16.044  1.00  7.20           C  
ATOM   1908  N   LYS A 270       3.598  30.076  17.756  1.00 10.99           N  
ATOM   1909  CA  LYS A 270       4.736  29.185  17.911  1.00  9.87           C  
ATOM   1910  C   LYS A 270       4.365  27.926  18.699  1.00  9.46           C  
ATOM   1911  O   LYS A 270       5.243  27.202  19.174  1.00  8.79           O  
ATOM   1912  CB  LYS A 270       5.892  29.934  18.585  1.00  9.45           C  
ATOM   1913  N   ASP A 271       3.065  27.638  18.788  1.00 10.20           N  
ATOM   1914  CA  ASP A 271       2.559  26.477  19.533  1.00 11.23           C  
ATOM   1915  C   ASP A 271       1.413  25.839  18.767  1.00  9.92           C  
ATOM   1916  O   ASP A 271       0.482  26.536  18.363  1.00 11.90           O  
ATOM   1917  CB  ASP A 271       2.040  26.911  20.912  1.00 12.95           C  
ATOM   1918  CG  ASP A 271       3.142  27.407  21.821  1.00 16.00           C  
ATOM   1919  OD1 ASP A 271       3.444  28.621  21.786  1.00 17.64           O  
ATOM   1920  OD2 ASP A 271       3.709  26.582  22.568  1.00 17.20           O  
ATOM   1921  N   PHE A 272       1.450  24.521  18.595  1.00  8.03           N  
ATOM   1922  CA  PHE A 272       0.393  23.829  17.850  1.00  8.92           C  
ATOM   1923  C   PHE A 272      -0.046  22.539  18.506  1.00  8.16           C  
ATOM   1924  O   PHE A 272       0.786  21.756  18.964  1.00 10.27           O  
ATOM   1925  CB  PHE A 272       0.854  23.505  16.427  1.00  4.73           C  
ATOM   1926  CG  PHE A 272       1.147  24.710  15.600  1.00  3.85           C  
ATOM   1927  CD1 PHE A 272       2.395  25.314  15.652  1.00  3.28           C  
ATOM   1928  CD2 PHE A 272       0.164  25.267  14.795  1.00  4.93           C  
ATOM   1929  CE1 PHE A 272       2.655  26.462  14.917  1.00  4.80           C  
ATOM   1930  CE2 PHE A 272       0.417  26.415  14.054  1.00  2.53           C  
ATOM   1931  CZ  PHE A 272       1.665  27.016  14.117  1.00  3.58           C  
ATOM   1932  N   HIS A 273      -1.355  22.311  18.518  1.00  7.50           N  
ATOM   1933  CA  HIS A 273      -1.923  21.104  19.094  1.00  7.70           C  
ATOM   1934  C   HIS A 273      -2.642  20.346  17.982  1.00  6.87           C  
ATOM   1935  O   HIS A 273      -3.633  20.823  17.424  1.00  6.30           O  
ATOM   1936  CB  HIS A 273      -2.890  21.457  20.222  1.00  7.64           C  
ATOM   1937  CG  HIS A 273      -3.455  20.262  20.923  1.00  9.06           C  
ATOM   1938  ND1 HIS A 273      -2.747  19.545  21.867  1.00  9.24           N  
ATOM   1939  CD2 HIS A 273      -4.666  19.662  20.826  1.00  7.97           C  
ATOM   1940  CE1 HIS A 273      -3.497  18.557  22.321  1.00 10.67           C  
ATOM   1941  NE2 HIS A 273      -4.666  18.605  21.707  1.00  9.42           N  
ATOM   1942  N   PHE A 274      -2.168  19.143  17.693  1.00  7.91           N  
ATOM   1943  CA  PHE A 274      -2.742  18.335  16.622  1.00 11.13           C  
ATOM   1944  C   PHE A 274      -3.757  17.269  17.024  1.00  8.90           C  
ATOM   1945  O   PHE A 274      -3.481  16.425  17.878  1.00 10.14           O  
ATOM   1946  CB  PHE A 274      -1.617  17.672  15.808  1.00  8.26           C  
ATOM   1947  CG  PHE A 274      -0.681  18.651  15.151  1.00  7.89           C  
ATOM   1948  CD1 PHE A 274       0.389  19.194  15.855  1.00  7.41           C  
ATOM   1949  CD2 PHE A 274      -0.875  19.035  13.826  1.00  9.31           C  
ATOM   1950  CE1 PHE A 274       1.253  20.106  15.248  1.00  9.38           C  
ATOM   1951  CE2 PHE A 274      -0.021  19.946  13.207  1.00  9.23           C  
ATOM   1952  CZ  PHE A 274       1.043  20.483  13.914  1.00  9.06           C  
ATOM   1953  N   TYR A 275      -4.930  17.328  16.401  1.00  9.32           N  
ATOM   1954  CA  TYR A 275      -5.984  16.343  16.616  1.00 10.67           C  
ATOM   1955  C   TYR A 275      -5.646  15.279  15.574  1.00  8.85           C  
ATOM   1956  O   TYR A 275      -6.105  15.352  14.432  1.00 10.16           O  
ATOM   1957  CB  TYR A 275      -7.368  16.946  16.322  1.00  8.83           C  
ATOM   1958  CG  TYR A 275      -7.781  18.038  17.279  1.00  7.91           C  
ATOM   1959  CD1 TYR A 275      -7.784  17.820  18.658  1.00 10.12           C  
ATOM   1960  CD2 TYR A 275      -8.165  19.292  16.814  1.00  7.98           C  
ATOM   1961  CE1 TYR A 275      -8.156  18.826  19.553  1.00  8.91           C  
ATOM   1962  CE2 TYR A 275      -8.541  20.312  17.704  1.00  7.86           C  
ATOM   1963  CZ  TYR A 275      -8.531  20.071  19.070  1.00  9.37           C  
ATOM   1964  OH  TYR A 275      -8.873  21.065  19.961  1.00  8.99           O  
ATOM   1965  N   THR A 276      -4.819  14.316  15.967  1.00  8.62           N  
ATOM   1966  CA  THR A 276      -4.362  13.271  15.058  1.00  8.99           C  
ATOM   1967  C   THR A 276      -5.355  12.200  14.671  1.00  9.51           C  
ATOM   1968  O   THR A 276      -5.180  11.541  13.644  1.00 13.89           O  
ATOM   1969  CB  THR A 276      -3.125  12.529  15.615  1.00  7.92           C  
ATOM   1970  OG1 THR A 276      -3.509  11.750  16.756  1.00  9.14           O  
ATOM   1971  CG2 THR A 276      -2.029  13.515  16.017  1.00  5.74           C  
ATOM   1972  N   LEU A 277      -6.374  11.989  15.494  1.00 10.84           N  
ATOM   1973  CA  LEU A 277      -7.338  10.925  15.236  1.00  9.28           C  
ATOM   1974  C   LEU A 277      -6.552   9.607  15.173  1.00  8.32           C  
ATOM   1975  O   LEU A 277      -6.906   8.687  14.435  1.00  6.95           O  
ATOM   1976  CB  LEU A 277      -8.104  11.191  13.938  1.00  8.70           C  
ATOM   1977  CG  LEU A 277      -9.539  11.720  14.093  1.00 11.89           C  
ATOM   1978  CD1 LEU A 277      -9.664  12.729  15.247  1.00 10.65           C  
ATOM   1979  CD2 LEU A 277     -10.003  12.326  12.779  1.00  9.21           C  
ATOM   1980  N   ASN A 278      -5.464   9.556  15.944  1.00  9.00           N  
ATOM   1981  CA  ASN A 278      -4.579   8.393  16.042  1.00 12.86           C  
ATOM   1982  C   ASN A 278      -3.802   8.029  14.784  1.00 13.78           C  
ATOM   1983  O   ASN A 278      -3.271   6.929  14.682  1.00 13.14           O  
ATOM   1984  CB  ASN A 278      -5.338   7.165  16.558  1.00 15.11           C  
ATOM   1985  CG  ASN A 278      -5.790   7.321  17.999  1.00 16.35           C  
ATOM   1986  OD1 ASN A 278      -5.357   8.233  18.705  1.00 12.34           O  
ATOM   1987  ND2 ASN A 278      -6.680   6.441  18.436  1.00 17.81           N  
ATOM   1988  N   ARG A 279      -3.723   8.956  13.836  1.00 16.04           N  
ATOM   1989  CA  ARG A 279      -2.991   8.739  12.589  1.00 14.84           C  
ATOM   1990  C   ARG A 279      -1.783   9.654  12.652  1.00 14.56           C  
ATOM   1991  O   ARG A 279      -1.890  10.790  13.112  1.00 15.39           O  
ATOM   1992  CB  ARG A 279      -3.865   9.095  11.392  1.00 17.30           C  
ATOM   1993  CG  ARG A 279      -5.016   8.142  11.184  1.00 20.14           C  
ATOM   1994  CD  ARG A 279      -4.462   6.754  11.003  1.00 29.93           C  
ATOM   1995  NE  ARG A 279      -5.470   5.795  10.576  1.00 36.73           N  
ATOM   1996  CZ  ARG A 279      -5.221   4.773   9.763  1.00 40.31           C  
ATOM   1997  NH1 ARG A 279      -3.995   4.590   9.285  1.00 40.43           N  
ATOM   1998  NH2 ARG A 279      -6.189   3.914   9.458  1.00 42.81           N  
ATOM   1999  N   ALA A 280      -0.637   9.169  12.196  1.00 14.81           N  
ATOM   2000  CA  ALA A 280       0.588   9.954  12.263  1.00 14.34           C  
ATOM   2001  C   ALA A 280       1.052  10.729  11.029  1.00 16.00           C  
ATOM   2002  O   ALA A 280       1.559  11.844  11.167  1.00 16.11           O  
ATOM   2003  CB  ALA A 280       1.717   9.081  12.771  1.00 13.41           C  
ATOM   2004  N   GLU A 281       0.849  10.182   9.832  1.00 17.20           N  
ATOM   2005  CA  GLU A 281       1.345  10.829   8.617  1.00 17.69           C  
ATOM   2006  C   GLU A 281       1.058  12.303   8.390  1.00 17.24           C  
ATOM   2007  O   GLU A 281       1.994  13.092   8.278  1.00 19.42           O  
ATOM   2008  CB  GLU A 281       1.013  10.024   7.355  1.00 19.58           C  
ATOM   2009  CG  GLU A 281       1.781  10.510   6.107  1.00 23.75           C  
ATOM   2010  CD  GLU A 281       3.305  10.631   6.321  1.00 26.00           C  
ATOM   2011  OE1 GLU A 281       3.897   9.786   7.033  1.00 29.52           O  
ATOM   2012  OE2 GLU A 281       3.916  11.571   5.770  1.00 22.19           O  
ATOM   2013  N   MET A 282      -0.209  12.690   8.330  1.00 17.16           N  
ATOM   2014  CA  MET A 282      -0.529  14.094   8.098  1.00 16.52           C  
ATOM   2015  C   MET A 282       0.087  15.049   9.119  1.00 16.54           C  
ATOM   2016  O   MET A 282       0.737  16.027   8.744  1.00 18.34           O  
ATOM   2017  CB  MET A 282      -2.038  14.304   7.967  1.00 16.87           C  
ATOM   2018  CG  MET A 282      -2.569  13.815   6.633  1.00 21.25           C  
ATOM   2019  SD  MET A 282      -4.200  14.412   6.218  1.00 25.52           S  
ATOM   2020  CE  MET A 282      -5.143  13.343   7.285  1.00 27.65           C  
ATOM   2021  N   SER A 283      -0.069  14.754  10.405  1.00 15.48           N  
ATOM   2022  CA  SER A 283       0.503  15.619  11.436  1.00 14.73           C  
ATOM   2023  C   SER A 283       2.027  15.653  11.336  1.00 13.57           C  
ATOM   2024  O   SER A 283       2.648  16.695  11.544  1.00 14.41           O  
ATOM   2025  CB  SER A 283       0.074  15.152  12.827  1.00 11.25           C  
ATOM   2026  OG  SER A 283      -1.337  15.117  12.906  1.00  9.38           O  
ATOM   2027  N   TYR A 284       2.613  14.514  10.980  1.00 15.19           N  
ATOM   2028  CA  TYR A 284       4.059  14.383  10.842  1.00 14.69           C  
ATOM   2029  C   TYR A 284       4.560  15.306   9.741  1.00 13.46           C  
ATOM   2030  O   TYR A 284       5.485  16.094   9.951  1.00 13.08           O  
ATOM   2031  CB  TYR A 284       4.415  12.931  10.509  1.00 14.12           C  
ATOM   2032  CG  TYR A 284       5.891  12.628  10.572  1.00 16.83           C  
ATOM   2033  CD1 TYR A 284       6.721  12.865   9.473  1.00 16.27           C  
ATOM   2034  CD2 TYR A 284       6.466  12.128  11.739  1.00 17.45           C  
ATOM   2035  CE1 TYR A 284       8.086  12.617   9.536  1.00 18.71           C  
ATOM   2036  CE2 TYR A 284       7.834  11.874  11.813  1.00 21.03           C  
ATOM   2037  CZ  TYR A 284       8.638  12.122  10.707  1.00 20.91           C  
ATOM   2038  OH  TYR A 284       9.991  11.872  10.774  1.00 23.38           O  
ATOM   2039  N   ALA A 285       3.933  15.210   8.572  1.00 13.48           N  
ATOM   2040  CA  ALA A 285       4.302  16.021   7.414  1.00 13.62           C  
ATOM   2041  C   ALA A 285       4.138  17.514   7.692  1.00 12.45           C  
ATOM   2042  O   ALA A 285       5.039  18.304   7.408  1.00 12.68           O  
ATOM   2043  CB  ALA A 285       3.487  15.601   6.198  1.00 11.79           C  
ATOM   2044  N   ILE A 286       2.997  17.891   8.264  1.00 11.41           N  
ATOM   2045  CA  ILE A 286       2.721  19.285   8.610  1.00 12.43           C  
ATOM   2046  C   ILE A 286       3.783  19.797   9.579  1.00 13.71           C  
ATOM   2047  O   ILE A 286       4.274  20.922   9.464  1.00 14.34           O  
ATOM   2048  CB  ILE A 286       1.334  19.411   9.239  1.00 11.80           C  
ATOM   2049  CG1 ILE A 286       0.271  19.098   8.185  1.00  9.29           C  
ATOM   2050  CG2 ILE A 286       1.134  20.800   9.825  1.00  9.52           C  
ATOM   2051  CD1 ILE A 286      -1.036  18.686   8.768  1.00 13.55           C  
ATOM   2052  N   CYS A 287       4.148  18.946  10.526  1.00 16.14           N  
ATOM   2053  CA  CYS A 287       5.171  19.271  11.498  1.00 17.38           C  
ATOM   2054  C   CYS A 287       6.483  19.505  10.778  1.00 16.49           C  
ATOM   2055  O   CYS A 287       7.214  20.450  11.080  1.00 18.25           O  
ATOM   2056  CB  CYS A 287       5.338  18.117  12.475  1.00 20.51           C  
ATOM   2057  SG  CYS A 287       4.583  18.425  14.044  1.00 24.69           S  
ATOM   2058  N   HIS A 288       6.775  18.648   9.810  1.00 16.71           N  
ATOM   2059  CA  HIS A 288       8.001  18.766   9.041  1.00 16.73           C  
ATOM   2060  C   HIS A 288       8.116  20.123   8.345  1.00 17.61           C  
ATOM   2061  O   HIS A 288       9.192  20.713   8.325  1.00 18.95           O  
ATOM   2062  CB  HIS A 288       8.101  17.643   8.016  1.00 16.04           C  
ATOM   2063  CG  HIS A 288       9.382  17.655   7.247  1.00 15.06           C  
ATOM   2064  ND1 HIS A 288      10.532  17.055   7.714  1.00 12.85           N  
ATOM   2065  CD2 HIS A 288       9.709  18.235   6.070  1.00 11.77           C  
ATOM   2066  CE1 HIS A 288      11.514  17.268   6.858  1.00 14.20           C  
ATOM   2067  NE2 HIS A 288      11.039  17.982   5.853  1.00 15.67           N  
ATOM   2068  N   THR A 289       7.014  20.630   7.799  1.00 18.87           N  
ATOM   2069  CA  THR A 289       7.047  21.922   7.125  1.00 19.58           C  
ATOM   2070  C   THR A 289       7.231  23.083   8.107  1.00 18.97           C  
ATOM   2071  O   THR A 289       7.587  24.185   7.707  1.00 19.97           O  
ATOM   2072  CB  THR A 289       5.803  22.153   6.257  1.00 20.16           C  
ATOM   2073  OG1 THR A 289       4.635  22.214   7.085  1.00 24.32           O  
ATOM   2074  CG2 THR A 289       5.662  21.033   5.253  1.00 18.97           C  
ATOM   2075  N   LEU A 290       6.934  22.847   9.380  1.00 19.37           N  
ATOM   2076  CA  LEU A 290       7.127  23.866  10.405  1.00 20.89           C  
ATOM   2077  C   LEU A 290       8.591  23.802  10.859  1.00 24.59           C  
ATOM   2078  O   LEU A 290       9.079  24.696  11.552  1.00 24.86           O  
ATOM   2079  CB  LEU A 290       6.224  23.603  11.621  1.00 20.09           C  
ATOM   2080  CG  LEU A 290       4.705  23.792  11.604  1.00 17.23           C  
ATOM   2081  CD1 LEU A 290       4.103  23.205  12.870  1.00 13.06           C  
ATOM   2082  CD2 LEU A 290       4.373  25.259  11.488  1.00 16.10           C  
ATOM   2083  N   GLY A 291       9.276  22.719  10.498  1.00 27.26           N  
ATOM   2084  CA  GLY A 291      10.666  22.551  10.884  1.00 27.44           C  
ATOM   2085  C   GLY A 291      10.841  21.673  12.114  1.00 31.37           C  
ATOM   2086  O   GLY A 291      11.967  21.515  12.600  1.00 31.92           O  
ATOM   2087  N   VAL A 292       9.739  21.144  12.656  1.00 32.97           N  
ATOM   2088  CA  VAL A 292       9.804  20.267  13.830  1.00 32.72           C  
ATOM   2089  C   VAL A 292      10.018  18.843  13.315  1.00 33.99           C  
ATOM   2090  O   VAL A 292       9.079  18.168  12.881  1.00 32.88           O  
ATOM   2091  CB  VAL A 292       8.538  20.389  14.755  1.00 30.14           C  
ATOM   2092  CG1 VAL A 292       8.444  21.787  15.332  1.00 29.11           C  
ATOM   2093  CG2 VAL A 292       7.287  20.087  14.017  1.00 23.19           C  
ATOM   2094  N   ARG A 293      11.283  18.425  13.334  1.00 37.34           N  
ATOM   2095  CA  ARG A 293      11.716  17.119  12.820  1.00 41.22           C  
ATOM   2096  C   ARG A 293      12.533  16.305  13.840  1.00 42.41           C  
ATOM   2097  O   ARG A 293      12.882  16.818  14.905  1.00 42.57           O  
ATOM   2098  CB  ARG A 293      12.562  17.362  11.558  1.00 41.43           C  
ATOM   2099  CG  ARG A 293      11.895  18.278  10.546  1.00 41.08           C  
ATOM   2100  CD  ARG A 293      12.877  18.839   9.537  1.00 41.00           C  
ATOM   2101  NE  ARG A 293      12.215  19.799   8.655  1.00 40.78           N  
ATOM   2102  CZ  ARG A 293      12.808  20.432   7.647  1.00 41.06           C  
ATOM   2103  NH1 ARG A 293      14.090  20.212   7.380  1.00 42.23           N  
ATOM   2104  NH2 ARG A 293      12.115  21.289   6.903  1.00 41.37           N  
ATOM   2105  N   PRO A 294      12.831  15.019  13.529  1.00 43.88           N  
ATOM   2106  CA  PRO A 294      13.607  14.115  14.397  1.00 45.91           C  
ATOM   2107  C   PRO A 294      15.080  14.511  14.463  1.00 47.94           C  
ATOM   2108  O   PRO A 294      15.682  14.833  13.437  1.00 48.46           O  
ATOM   2109  CB  PRO A 294      13.464  12.762  13.696  1.00 43.83           C  
ATOM   2110  CG  PRO A 294      12.187  12.884  12.943  1.00 43.83           C  
ATOM   2111  CD  PRO A 294      12.289  14.268  12.383  1.00 43.52           C  
ATOM   2112  N   ALA A 295      15.675  14.433  15.650  1.00 50.28           N  
ATOM   2113  CA  ALA A 295      17.083  14.794  15.822  1.00 53.51           C  
ATOM   2114  C   ALA A 295      17.791  13.878  16.818  1.00 55.33           C  
ATOM   2115  O   ALA A 295      17.235  13.685  17.920  1.00 57.34           O  
ATOM   2116  CB  ALA A 295      17.207  16.255  16.264  1.00 53.87           C  
TER    2117      ALA A 295
END
