# Supplementary material for: Detection of circular permutations by Protein Language Models
Source: Comput Struct Biotechnol J. 2024 Dec 30;27:214–20. doi: 10.1016/j.csbj.2024.12.029 (PMC11757225; doi:10.1016/j.csbj.2024.12.029)
Supplement: Supplementary file 2 — Supplementary material [file mmc2.zip › plmcp_source_code/plmCP_ESM1b_code_main/testExample/TransFastaAndID/d1b6a_1.id]

H375 
D376 
D377 
M378 
E379 
C380 
S381 
H382 
Y383 
M384 
K385 
N386 
F387 
D388 
V389 
G390 
H391 
V392 
P393 
I394 
R395 
L396 
P397 
R398 
T399 
K400 
H401 
L402 
L403 
N404 
V405 
I406 
N407 
E408 
N409 
F410 
G411 
T412 
L413 
A414 
F415 
C416 
R417 
R418 
W419 
L420 
D421 
R422 
L423 
G424 
E425 
S426 
K427 
Y428 
L429 
M430 
A431 
L432 
K433 
N434 
L435 
C436 
D437 
L438 
G439 
I440 
V441 
D442 
P443 
Y444 
P445 
P446 
L447 
C448 
