# Supplementary material for: Detection of circular permutations by Protein Language Models
Source: Comput Struct Biotechnol J. 2024 Dec 30;27:214–20. doi: 10.1016/j.csbj.2024.12.029 (PMC11757225; doi:10.1016/j.csbj.2024.12.029)
Supplement: Supplementary file 2 — Supplementary material [file mmc2.zip › plmcp_source_code/plmCP_ESM1b_code_main/testExample/TransFastaAndID/d1b6a_1.pdb]

HEADER    SCOP/ASTRAL domain d1b6a_1  [16223]     24-DEC-11   0000
REMARK  99
REMARK  99 ASTRAL ASTRAL-version: 1.55
REMARK  99 ASTRAL SCOP-sid: d1b6a_1
REMARK  99 ASTRAL SCOP-sun: 16223
REMARK  99 ASTRAL SCOP-sccs: a.4.5.25
REMARK  99 ASTRAL Source-PDB: 1b6a
REMARK  99 ASTRAL Source-PDB-REVDAT: 18-FEB-00
REMARK  99 ASTRAL Region: 375-448
REMARK  99 ASTRAL ASTRAL-SPACI: 0.59
REMARK  99 ASTRAL ASTRAL-AEROSPACI: 0.59
REMARK  99 ASTRAL Data-updated-release: 1.55
ATOM   1941  N   HIS   375      18.925  32.812  31.189  1.00 16.17           N  
ATOM   1942  CA  HIS   375      18.586  34.223  31.136  1.00 16.03           C  
ATOM   1943  C   HIS   375      19.499  34.926  30.137  1.00 17.97           C  
ATOM   1944  O   HIS   375      20.582  34.421  29.826  1.00 15.71           O  
ATOM   1945  CB  HIS   375      18.789  34.851  32.525  1.00 18.41           C  
ATOM   1946  CG  HIS   375      20.187  34.748  33.044  1.00 25.36           C  
ATOM   1947  ND1 HIS   375      20.638  33.680  33.796  1.00 30.24           N  
ATOM   1948  CD2 HIS   375      21.245  35.585  32.901  1.00 29.16           C  
ATOM   1949  CE1 HIS   375      21.911  33.864  34.094  1.00 31.25           C  
ATOM   1950  NE2 HIS   375      22.306  35.016  33.564  1.00 30.11           N  
ATOM   1951  N   ASP   376      19.106  36.104  29.636  1.00 17.29           N  
ATOM   1952  CA  ASP   376      19.984  36.866  28.767  1.00 17.75           C  
ATOM   1953  C   ASP   376      21.203  37.404  29.514  1.00 20.40           C  
ATOM   1954  O   ASP   376      21.074  37.941  30.627  1.00 21.76           O  
ATOM   1955  CB  ASP   376      19.269  38.087  28.197  1.00 21.71           C  
ATOM   1956  CG  ASP   376      18.038  37.794  27.393  1.00 27.07           C  
ATOM   1957  OD1 ASP   376      17.855  36.643  26.946  1.00 27.67           O  
ATOM   1958  OD2 ASP   376      17.253  38.754  27.169  1.00 30.26           O  
ATOM   1959  N   ASP   377      22.375  37.303  28.909  1.00 19.82           N  
ATOM   1960  CA  ASP   377      23.590  37.705  29.634  1.00 27.64           C  
ATOM   1961  C   ASP   377      24.693  38.022  28.642  1.00 30.79           C  
ATOM   1962  O   ASP   377      24.642  37.554  27.512  1.00 28.01           O  
ATOM   1963  CB  ASP   377      24.051  36.598  30.580  1.00 33.28           C  
ATOM   1964  CG  ASP   377      25.043  37.068  31.622  1.00 38.60           C  
ATOM   1965  OD1 ASP   377      24.989  38.241  32.052  1.00 41.95           O  
ATOM   1966  OD2 ASP   377      25.909  36.261  32.028  1.00 41.28           O  
ATOM   1967  N   MET   378      25.644  38.846  29.052  1.00 32.30           N  
ATOM   1968  CA  MET   378      26.753  39.288  28.233  1.00 31.86           C  
ATOM   1969  C   MET   378      26.316  40.191  27.083  1.00 31.38           C  
ATOM   1970  O   MET   378      25.151  40.511  26.868  1.00 32.68           O  
ATOM   1971  CB  MET   378      27.596  38.112  27.740  1.00 34.90           C  
ATOM   1972  CG  MET   378      28.175  37.284  28.885  1.00 37.94           C  
ATOM   1973  SD  MET   378      29.296  35.974  28.377  1.00 43.34           S  
ATOM   1974  CE  MET   378      28.375  35.225  27.039  1.00 35.07           C  
ATOM   1975  N   GLU   379      27.306  40.615  26.307  1.00 28.33           N  
ATOM   1976  CA  GLU   379      27.043  41.487  25.161  1.00 24.77           C  
ATOM   1977  C   GLU   379      26.281  40.717  24.090  1.00 21.26           C  
ATOM   1978  O   GLU   379      26.478  39.511  23.950  1.00 20.68           O  
ATOM   1979  CB  GLU   379      28.411  41.939  24.647  1.00 30.43           C  
ATOM   1980  CG  GLU   379      28.330  43.152  23.725  1.00 36.51           C  
ATOM   1981  CD  GLU   379      29.722  43.727  23.509  1.00 39.78           C  
ATOM   1982  OE1 GLU   379      30.475  43.177  22.681  1.00 37.08           O  
ATOM   1983  OE2 GLU   379      30.019  44.728  24.198  1.00 42.19           O  
ATOM   1984  N   CYS   380      25.476  41.420  23.296  1.00 15.37           N  
ATOM   1985  CA  CYS   380      24.782  40.751  22.199  1.00 14.66           C  
ATOM   1986  C   CYS   380      25.650  40.723  20.956  1.00 13.73           C  
ATOM   1987  O   CYS   380      26.294  41.715  20.625  1.00 15.64           O  
ATOM   1988  CB  CYS   380      23.476  41.495  21.896  1.00 15.22           C  
ATOM   1989  SG  CYS   380      22.373  40.602  20.782  1.00 14.08           S  
ATOM   1990  N   SER   381      25.614  39.622  20.213  1.00 12.18           N  
ATOM   1991  CA  SER   381      26.322  39.438  18.962  1.00 13.25           C  
ATOM   1992  C   SER   381      25.392  39.025  17.816  1.00 11.94           C  
ATOM   1993  O   SER   381      25.705  39.349  16.668  1.00 12.10           O  
ATOM   1994  CB  SER   381      27.401  38.352  19.043  1.00 15.12           C  
ATOM   1995  OG  SER   381      26.865  37.153  19.588  1.00 13.20           O  
ATOM   1996  N   HIS   382      24.316  38.330  18.114  1.00 11.98           N  
ATOM   1997  CA  HIS   382      23.414  37.782  17.114  1.00 10.86           C  
ATOM   1998  C   HIS   382      22.154  38.610  16.902  1.00 10.98           C  
ATOM   1999  O   HIS   382      21.607  39.174  17.864  1.00 12.15           O  
ATOM   2000  CB  HIS   382      22.894  36.440  17.619  1.00 11.03           C  
ATOM   2001  CG  HIS   382      23.825  35.288  17.592  1.00 11.58           C  
ATOM   2002  ND1 HIS   382      25.067  35.288  18.193  1.00 12.85           N  
ATOM   2003  CD2 HIS   382      23.642  34.047  17.076  1.00 14.50           C  
ATOM   2004  CE1 HIS   382      25.623  34.086  18.014  1.00 14.93           C  
ATOM   2005  NE2 HIS   382      24.778  33.315  17.345  1.00 15.80           N  
ATOM   2006  N   TYR   383      21.811  38.876  15.629  1.00 10.34           N  
ATOM   2007  CA  TYR   383      20.666  39.714  15.273  1.00 11.58           C  
ATOM   2008  C   TYR   383      19.956  39.086  14.087  1.00 11.73           C  
ATOM   2009  O   TYR   383      20.575  38.333  13.337  1.00 11.51           O  
ATOM   2010  CB  TYR   383      21.126  41.136  14.828  1.00 12.09           C  
ATOM   2011  CG  TYR   383      21.869  41.856  15.943  1.00 12.20           C  
ATOM   2012  CD1 TYR   383      23.246  41.620  16.111  1.00 12.61           C  
ATOM   2013  CD2 TYR   383      21.212  42.720  16.786  1.00 12.82           C  
ATOM   2014  CE1 TYR   383      23.921  42.200  17.174  1.00 13.65           C  
ATOM   2015  CE2 TYR   383      21.908  43.324  17.839  1.00 12.77           C  
ATOM   2016  CZ  TYR   383      23.244  43.061  17.992  1.00 13.92           C  
ATOM   2017  OH  TYR   383      23.909  43.683  19.038  1.00 18.02           O  
ATOM   2018  N   MET   384      18.678  39.378  13.850  1.00  9.68           N  
ATOM   2019  CA  MET   384      18.018  38.827  12.662  1.00  9.32           C  
ATOM   2020  C   MET   384      16.793  39.694  12.373  1.00 13.03           C  
ATOM   2021  O   MET   384      16.056  40.051  13.294  1.00 14.96           O  
ATOM   2022  CB  MET   384      17.552  37.384  12.999  1.00 13.39           C  
ATOM   2023  CG  MET   384      16.963  36.663  11.779  1.00 12.34           C  
ATOM   2024  SD  MET   384      16.743  34.877  12.065  1.00 12.89           S  
ATOM   2025  CE  MET   384      15.551  34.910  13.391  1.00 16.09           C  
ATOM   2026  N   LYS   385      16.588  40.011  11.109  1.00 13.04           N  
ATOM   2027  CA  LYS   385      15.374  40.734  10.715  1.00 16.01           C  
ATOM   2028  C   LYS   385      14.143  39.957  11.117  1.00 18.54           C  
ATOM   2029  O   LYS   385      14.079  38.729  11.027  1.00 19.86           O  
ATOM   2030  CB  LYS   385      15.492  41.061   9.224  1.00 19.57           C  
ATOM   2031  CG  LYS   385      14.402  41.994   8.709  1.00 26.38           C  
ATOM   2032  CD  LYS   385      14.829  42.509   7.326  1.00 28.09           C  
ATOM   2033  CE  LYS   385      13.684  43.282   6.695  1.00 30.31           C  
ATOM   2034  NZ  LYS   385      13.710  43.216   5.210  1.00 31.63           N  
ATOM   2035  N   ASN   386      13.137  40.666  11.622  1.00 17.66           N  
ATOM   2036  CA  ASN   386      11.839  40.050  11.918  1.00 19.65           C  
ATOM   2037  C   ASN   386      11.214  39.640  10.595  1.00 20.04           C  
ATOM   2038  O   ASN   386      11.014  40.468   9.709  1.00 22.31           O  
ATOM   2039  CB  ASN   386      10.964  41.042  12.679  1.00 21.17           C  
ATOM   2040  CG  ASN   386       9.621  40.474  13.112  1.00 25.55           C  
ATOM   2041  OD1 ASN   386       8.935  39.764  12.378  1.00 29.34           O  
ATOM   2042  ND2 ASN   386       9.206  40.786  14.333  1.00 27.58           N  
ATOM   2043  N   PHE   387      10.847  38.366  10.477  1.00 19.32           N  
ATOM   2044  CA  PHE   387      10.445  37.767   9.220  1.00 21.01           C  
ATOM   2045  C   PHE   387       9.146  38.391   8.707  1.00 25.26           C  
ATOM   2046  O   PHE   387       8.940  38.470   7.501  1.00 28.03           O  
ATOM   2047  CB  PHE   387      10.214  36.260   9.422  1.00 24.34           C  
ATOM   2048  CG  PHE   387      10.005  35.475   8.164  1.00 26.42           C  
ATOM   2049  CD1 PHE   387      11.075  34.945   7.463  1.00 26.58           C  
ATOM   2050  CD2 PHE   387       8.718  35.249   7.680  1.00 28.52           C  
ATOM   2051  CE1 PHE   387      10.891  34.224   6.300  1.00 27.27           C  
ATOM   2052  CE2 PHE   387       8.528  34.522   6.517  1.00 27.40           C  
ATOM   2053  CZ  PHE   387       9.610  34.011   5.830  1.00 29.78           C  
ATOM   2054  N   ASP   388       8.320  38.822   9.642  1.00 27.12           N  
ATOM   2055  CA  ASP   388       7.004  39.350   9.335  1.00 31.24           C  
ATOM   2056  C   ASP   388       7.002  40.845   9.054  1.00 33.92           C  
ATOM   2057  O   ASP   388       5.974  41.351   8.595  1.00 34.88           O  
ATOM   2058  CB  ASP   388       6.058  39.061  10.509  1.00 33.99           C  
ATOM   2059  CG  ASP   388       5.763  37.580  10.647  1.00 36.89           C  
ATOM   2060  OD1 ASP   388       5.605  36.907   9.604  1.00 38.43           O  
ATOM   2061  OD2 ASP   388       5.696  37.117  11.803  1.00 39.09           O  
ATOM   2062  N   VAL   389       8.103  41.547   9.324  1.00 32.41           N  
ATOM   2063  CA  VAL   389       8.118  42.986   9.052  1.00 35.29           C  
ATOM   2064  C   VAL   389       8.371  43.213   7.569  1.00 36.13           C  
ATOM   2065  O   VAL   389       9.219  42.576   6.942  1.00 39.65           O  
ATOM   2066  CB  VAL   389       9.113  43.742   9.940  1.00 34.77           C  
ATOM   2067  CG1 VAL   389       9.094  45.234   9.640  1.00 34.75           C  
ATOM   2068  CG2 VAL   389       8.778  43.517  11.411  1.00 36.04           C  
ATOM   2069  N   GLY   390       7.555  44.090   6.984  1.00 38.24           N  
ATOM   2070  CA  GLY   390       7.667  44.341   5.543  1.00 36.55           C  
ATOM   2071  C   GLY   390       8.632  45.510   5.337  1.00 37.67           C  
ATOM   2072  O   GLY   390       9.316  45.918   6.274  1.00 34.90           O  
ATOM   2073  N   HIS   391       8.644  46.031   4.119  1.00 36.88           N  
ATOM   2074  CA  HIS   391       9.372  47.248   3.802  1.00 35.26           C  
ATOM   2075  C   HIS   391       9.009  48.414   4.706  1.00 34.65           C  
ATOM   2076  O   HIS   391       7.863  48.779   4.945  1.00 31.03           O  
ATOM   2077  CB  HIS   391       9.102  47.623   2.339  1.00 37.79           C  
ATOM   2078  CG  HIS   391       9.614  48.977   1.966  1.00 38.34           C  
ATOM   2079  ND1 HIS   391      10.945  49.232   1.723  1.00 42.23           N  
ATOM   2080  CD2 HIS   391       8.960  50.152   1.794  1.00 40.06           C  
ATOM   2081  CE1 HIS   391      11.094  50.510   1.416  1.00 40.38           C  
ATOM   2082  NE2 HIS   391       9.906  51.085   1.449  1.00 40.89           N  
ATOM   2083  N   VAL   392      10.049  49.052   5.240  1.00 30.69           N  
ATOM   2084  CA  VAL   392       9.951  50.260   6.033  1.00 29.59           C  
ATOM   2085  C   VAL   392      10.855  51.326   5.411  1.00 28.68           C  
ATOM   2086  O   VAL   392      12.074  51.163   5.317  1.00 25.15           O  
ATOM   2087  CB  VAL   392      10.378  50.056   7.497  1.00 33.93           C  
ATOM   2088  CG1 VAL   392      10.216  51.345   8.295  1.00 32.89           C  
ATOM   2089  CG2 VAL   392       9.603  48.935   8.177  1.00 33.10           C  
ATOM   2090  N   PRO   393      10.251  52.416   4.955  1.00 26.96           N  
ATOM   2091  CA  PRO   393      10.979  53.554   4.427  1.00 26.48           C  
ATOM   2092  C   PRO   393      11.758  54.244   5.532  1.00 23.67           C  
ATOM   2093  O   PRO   393      11.197  54.556   6.583  1.00 25.05           O  
ATOM   2094  CB  PRO   393       9.912  54.501   3.884  1.00 27.18           C  
ATOM   2095  CG  PRO   393       8.656  53.703   3.847  1.00 28.43           C  
ATOM   2096  CD  PRO   393       8.785  52.634   4.898  1.00 28.15           C  
ATOM   2097  N   ILE   394      13.066  54.400   5.329  1.00 20.82           N  
ATOM   2098  CA  ILE   394      13.882  55.057   6.353  1.00 20.00           C  
ATOM   2099  C   ILE   394      14.668  56.185   5.688  1.00 21.44           C  
ATOM   2100  O   ILE   394      15.280  55.961   4.654  1.00 21.50           O  
ATOM   2101  CB  ILE   394      14.831  54.077   7.054  1.00 21.12           C  
ATOM   2102  CG1 ILE   394      14.051  53.017   7.854  1.00 22.56           C  
ATOM   2103  CG2 ILE   394      15.789  54.819   7.986  1.00 18.51           C  
ATOM   2104  CD1 ILE   394      14.887  52.012   8.599  1.00 26.13           C  
ATOM   2105  N   ARG   395      14.626  57.374   6.288  1.00 18.74           N  
ATOM   2106  CA  ARG   395      15.428  58.480   5.775  1.00 21.78           C  
ATOM   2107  C   ARG   395      16.713  58.720   6.549  1.00 18.45           C  
ATOM   2108  O   ARG   395      17.659  59.204   5.918  1.00 20.34           O  
ATOM   2109  CB  ARG   395      14.569  59.756   5.740  1.00 26.40           C  
ATOM   2110  CG  ARG   395      13.412  59.664   4.751  1.00 34.31           C  
ATOM   2111  CD  ARG   395      12.230  60.517   5.204  1.00 39.20           C  
ATOM   2112  NE  ARG   395      11.389  59.787   6.147  1.00 42.28           N  
ATOM   2113  CZ  ARG   395      10.359  60.285   6.817  1.00 44.21           C  
ATOM   2114  NH1 ARG   395      10.007  61.558   6.669  1.00 45.63           N  
ATOM   2115  NH2 ARG   395       9.682  59.497   7.644  1.00 45.01           N  
ATOM   2116  N   LEU   396      16.784  58.367   7.830  1.00 17.33           N  
ATOM   2117  CA  LEU   396      18.017  58.519   8.598  1.00 15.66           C  
ATOM   2118  C   LEU   396      19.161  57.824   7.876  1.00 17.30           C  
ATOM   2119  O   LEU   396      19.061  56.595   7.642  1.00 16.83           O  
ATOM   2120  CB  LEU   396      17.857  57.833   9.958  1.00 17.21           C  
ATOM   2121  CG  LEU   396      16.774  58.366  10.894  1.00 19.88           C  
ATOM   2122  CD1 LEU   396      16.621  57.420  12.079  1.00 22.97           C  
ATOM   2123  CD2 LEU   396      17.145  59.754  11.384  1.00 21.35           C  
ATOM   2124  N   PRO   397      20.229  58.511   7.513  1.00 14.69           N  
ATOM   2125  CA  PRO   397      21.136  57.960   6.504  1.00 16.45           C  
ATOM   2126  C   PRO   397      21.893  56.718   6.919  1.00 16.09           C  
ATOM   2127  O   PRO   397      22.024  55.739   6.143  1.00 13.85           O  
ATOM   2128  CB  PRO   397      22.060  59.102   6.135  1.00 17.77           C  
ATOM   2129  CG  PRO   397      21.490  60.336   6.728  1.00 19.76           C  
ATOM   2130  CD  PRO   397      20.357  59.990   7.647  1.00 16.76           C  
ATOM   2131  N   ARG   398      22.456  56.679   8.126  1.00 14.04           N  
ATOM   2132  CA  ARG   398      23.233  55.512   8.547  1.00 13.98           C  
ATOM   2133  C   ARG   398      22.315  54.334   8.819  1.00 13.62           C  
ATOM   2134  O   ARG   398      22.706  53.208   8.472  1.00 12.59           O  
ATOM   2135  CB  ARG   398      24.056  55.831   9.795  1.00 18.06           C  
ATOM   2136  CG  ARG   398      25.076  56.941   9.566  1.00 19.05           C  
ATOM   2137  CD  ARG   398      25.626  57.381  10.936  1.00 28.99           C  
ATOM   2138  NE  ARG   398      26.171  58.737  10.851  1.00 38.29           N  
ATOM   2139  CZ  ARG   398      26.238  59.626  11.838  1.00 41.28           C  
ATOM   2140  NH1 ARG   398      25.778  59.349  13.055  1.00 41.16           N  
ATOM   2141  NH2 ARG   398      26.766  60.832  11.629  1.00 43.38           N  
ATOM   2142  N   THR   399      21.119  54.572   9.339  1.00 12.75           N  
ATOM   2143  CA  THR   399      20.145  53.501   9.577  1.00 12.30           C  
ATOM   2144  C   THR   399      19.606  52.944   8.269  1.00 12.24           C  
ATOM   2145  O   THR   399      19.538  51.705   8.146  1.00 14.11           O  
ATOM   2146  CB  THR   399      19.008  54.045  10.472  1.00 13.54           C  
ATOM   2147  OG1 THR   399      19.655  54.567  11.654  1.00 15.38           O  
ATOM   2148  CG2 THR   399      18.041  52.938  10.859  1.00 12.98           C  
ATOM   2149  N   LYS   400      19.295  53.824   7.305  1.00 11.64           N  
ATOM   2150  CA  LYS   400      18.881  53.371   5.978  1.00 11.08           C  
ATOM   2151  C   LYS   400      19.976  52.558   5.316  1.00 12.47           C  
ATOM   2152  O   LYS   400      19.667  51.466   4.765  1.00 12.05           O  
ATOM   2153  CB  LYS   400      18.647  54.624   5.106  1.00 13.36           C  
ATOM   2154  CG  LYS   400      18.260  54.339   3.653  1.00 14.10           C  
ATOM   2155  CD  LYS   400      18.242  55.667   2.882  1.00 19.52           C  
ATOM   2156  CE  LYS   400      17.493  55.555   1.569  1.00 20.90           C  
ATOM   2157  NZ  LYS   400      16.018  55.390   1.751  1.00 23.29           N  
ATOM   2158  N   HIS   401      21.226  53.022   5.372  1.00 11.38           N  
ATOM   2159  CA  HIS   401      22.293  52.224   4.752  1.00 12.04           C  
ATOM   2160  C   HIS   401      22.456  50.852   5.396  1.00 11.98           C  
ATOM   2161  O   HIS   401      22.563  49.828   4.687  1.00 11.53           O  
ATOM   2162  CB  HIS   401      23.620  52.990   4.858  1.00 12.85           C  
ATOM   2163  CG  HIS   401      24.790  52.171   4.382  1.00 14.64           C  
ATOM   2164  ND1 HIS   401      24.982  51.917   3.040  1.00 17.39           N  
ATOM   2165  CD2 HIS   401      25.779  51.542   5.047  1.00 15.20           C  
ATOM   2166  CE1 HIS   401      26.080  51.167   2.914  1.00 17.45           C  
ATOM   2167  NE2 HIS   401      26.577  50.918   4.121  1.00 16.74           N  
ATOM   2168  N   LEU   402      22.445  50.780   6.730  1.00 12.40           N  
ATOM   2169  CA  LEU   402      22.614  49.497   7.399  1.00 10.50           C  
ATOM   2170  C   LEU   402      21.469  48.558   7.048  1.00 12.58           C  
ATOM   2171  O   LEU   402      21.685  47.374   6.779  1.00 11.00           O  
ATOM   2172  CB  LEU   402      22.687  49.671   8.923  1.00 13.08           C  
ATOM   2173  CG  LEU   402      22.867  48.340   9.674  1.00 15.27           C  
ATOM   2174  CD1 LEU   402      24.196  47.725   9.268  1.00 18.60           C  
ATOM   2175  CD2 LEU   402      22.814  48.649  11.170  1.00 18.10           C  
ATOM   2176  N   LEU   403      20.215  49.042   7.028  1.00 12.86           N  
ATOM   2177  CA  LEU   403      19.120  48.171   6.630  1.00 11.50           C  
ATOM   2178  C   LEU   403      19.281  47.671   5.188  1.00 10.88           C  
ATOM   2179  O   LEU   403      19.035  46.481   4.954  1.00 11.23           O  
ATOM   2180  CB  LEU   403      17.775  48.853   6.832  1.00 13.82           C  
ATOM   2181  CG  LEU   403      16.532  48.033   6.480  1.00 14.80           C  
ATOM   2182  CD1 LEU   403      16.540  46.675   7.178  1.00 15.62           C  
ATOM   2183  CD2 LEU   403      15.273  48.799   6.862  1.00 19.01           C  
ATOM   2184  N   ASN   404      19.795  48.530   4.297  1.00 11.00           N  
ATOM   2185  CA  ASN   404      20.059  48.025   2.935  1.00 10.22           C  
ATOM   2186  C   ASN   404      21.137  46.955   2.935  1.00 11.67           C  
ATOM   2187  O   ASN   404      20.925  45.946   2.230  1.00 11.93           O  
ATOM   2188  CB  ASN   404      20.394  49.208   2.033  1.00 11.97           C  
ATOM   2189  CG  ASN   404      19.190  50.054   1.713  1.00 13.53           C  
ATOM   2190  OD1 ASN   404      18.040  49.643   1.843  1.00 14.87           O  
ATOM   2191  ND2 ASN   404      19.493  51.270   1.233  1.00 14.49           N  
ATOM   2192  N   VAL   405      22.209  47.119   3.707  1.00 12.49           N  
ATOM   2193  CA  VAL   405      23.242  46.098   3.824  1.00 13.17           C  
ATOM   2194  C   VAL   405      22.652  44.788   4.323  1.00 11.52           C  
ATOM   2195  O   VAL   405      22.950  43.702   3.775  1.00 12.60           O  
ATOM   2196  CB  VAL   405      24.363  46.577   4.763  1.00 14.34           C  
ATOM   2197  CG1 VAL   405      25.333  45.427   5.047  1.00 15.75           C  
ATOM   2198  CG2 VAL   405      25.084  47.738   4.114  1.00 16.43           C  
ATOM   2199  N   ILE   406      21.770  44.860   5.315  1.00 11.37           N  
ATOM   2200  CA  ILE   406      21.183  43.638   5.885  1.00 10.32           C  
ATOM   2201  C   ILE   406      20.309  42.969   4.839  1.00 12.21           C  
ATOM   2202  O   ILE   406      20.360  41.765   4.658  1.00 12.42           O  
ATOM   2203  CB  ILE   406      20.394  43.945   7.170  1.00 13.70           C  
ATOM   2204  CG1 ILE   406      21.424  44.316   8.248  1.00 12.51           C  
ATOM   2205  CG2 ILE   406      19.555  42.757   7.606  1.00 12.71           C  
ATOM   2206  CD1 ILE   406      20.788  45.112   9.395  1.00 12.95           C  
ATOM   2207  N   ASN   407      19.491  43.768   4.141  1.00 11.14           N  
ATOM   2208  CA  ASN   407      18.558  43.171   3.177  1.00 11.98           C  
ATOM   2209  C   ASN   407      19.329  42.532   2.031  1.00 12.77           C  
ATOM   2210  O   ASN   407      18.916  41.462   1.554  1.00 14.49           O  
ATOM   2211  CB  ASN   407      17.627  44.235   2.588  1.00 12.46           C  
ATOM   2212  CG  ASN   407      16.562  44.662   3.601  1.00 14.93           C  
ATOM   2213  OD1 ASN   407      16.214  43.917   4.498  1.00 20.61           O  
ATOM   2214  ND2 ASN   407      16.059  45.874   3.383  1.00 19.86           N  
ATOM   2215  N   GLU   408      20.422  43.157   1.583  1.00 11.41           N  
ATOM   2216  CA  GLU   408      21.203  42.603   0.485  1.00 13.21           C  
ATOM   2217  C   GLU   408      21.978  41.344   0.873  1.00 13.57           C  
ATOM   2218  O   GLU   408      22.083  40.423   0.053  1.00 15.02           O  
ATOM   2219  CB  GLU   408      22.215  43.653  -0.015  1.00 13.34           C  
ATOM   2220  CG  GLU   408      21.552  44.884  -0.623  1.00 14.53           C  
ATOM   2221  CD  GLU   408      22.541  45.982  -0.934  1.00 21.74           C  
ATOM   2222  OE1 GLU   408      23.748  45.697  -1.128  1.00 21.76           O  
ATOM   2223  OE2 GLU   408      22.160  47.183  -0.983  1.00 20.50           O  
ATOM   2224  N   ASN   409      22.497  41.263   2.087  1.00 11.16           N  
ATOM   2225  CA  ASN   409      23.472  40.232   2.425  1.00 12.02           C  
ATOM   2226  C   ASN   409      22.842  39.108   3.225  1.00 13.25           C  
ATOM   2227  O   ASN   409      23.354  37.977   3.146  1.00 15.47           O  
ATOM   2228  CB  ASN   409      24.639  40.820   3.239  1.00 12.44           C  
ATOM   2229  CG  ASN   409      25.530  41.665   2.354  1.00 16.14           C  
ATOM   2230  OD1 ASN   409      26.455  41.115   1.763  1.00 18.15           O  
ATOM   2231  ND2 ASN   409      25.270  42.971   2.279  1.00 15.51           N  
ATOM   2232  N   PHE   410      21.859  39.419   4.052  1.00 11.66           N  
ATOM   2233  CA  PHE   410      21.273  38.404   4.921  1.00  9.76           C  
ATOM   2234  C   PHE   410      19.803  38.165   4.682  1.00 12.88           C  
ATOM   2235  O   PHE   410      19.312  37.063   4.955  1.00 13.45           O  
ATOM   2236  CB  PHE   410      21.487  38.798   6.416  1.00 10.93           C  
ATOM   2237  CG  PHE   410      22.901  39.221   6.675  1.00 12.56           C  
ATOM   2238  CD1 PHE   410      23.975  38.375   6.490  1.00 12.26           C  
ATOM   2239  CD2 PHE   410      23.165  40.521   7.104  1.00 13.13           C  
ATOM   2240  CE1 PHE   410      25.282  38.785   6.681  1.00 12.85           C  
ATOM   2241  CE2 PHE   410      24.470  40.936   7.315  1.00 15.06           C  
ATOM   2242  CZ  PHE   410      25.525  40.075   7.107  1.00 14.39           C  
ATOM   2243  N   GLY   411      19.035  39.131   4.195  1.00 12.05           N  
ATOM   2244  CA  GLY   411      17.583  38.995   4.142  1.00 13.53           C  
ATOM   2245  C   GLY   411      17.014  38.689   5.517  1.00 14.28           C  
ATOM   2246  O   GLY   411      17.245  39.410   6.473  1.00 14.13           O  
ATOM   2247  N   THR   412      16.296  37.557   5.623  1.00 13.14           N  
ATOM   2248  CA  THR   412      15.753  37.146   6.915  1.00 12.80           C  
ATOM   2249  C   THR   412      16.634  36.157   7.672  1.00 12.28           C  
ATOM   2250  O   THR   412      16.183  35.642   8.704  1.00 14.12           O  
ATOM   2251  CB  THR   412      14.338  36.579   6.746  1.00 14.30           C  
ATOM   2252  OG1 THR   412      14.354  35.560   5.724  1.00 14.80           O  
ATOM   2253  CG2 THR   412      13.367  37.690   6.314  1.00 16.75           C  
ATOM   2254  N   LEU   413      17.836  35.893   7.174  1.00 11.16           N  
ATOM   2255  CA  LEU   413      18.767  35.005   7.892  1.00 11.15           C  
ATOM   2256  C   LEU   413      19.490  35.762   8.998  1.00 11.50           C  
ATOM   2257  O   LEU   413      19.687  36.982   8.888  1.00 13.65           O  
ATOM   2258  CB  LEU   413      19.807  34.425   6.929  1.00 11.26           C  
ATOM   2259  CG  LEU   413      19.265  33.527   5.802  1.00 11.88           C  
ATOM   2260  CD1 LEU   413      20.382  33.294   4.788  1.00 12.70           C  
ATOM   2261  CD2 LEU   413      18.715  32.204   6.306  1.00 14.52           C  
ATOM   2262  N   ALA   414      19.881  35.070  10.050  1.00 10.72           N  
ATOM   2263  CA  ALA   414      20.539  35.748  11.176  1.00 10.95           C  
ATOM   2264  C   ALA   414      21.951  36.145  10.764  1.00 10.98           C  
ATOM   2265  O   ALA   414      22.594  35.559   9.882  1.00 14.41           O  
ATOM   2266  CB  ALA   414      20.588  34.843  12.387  1.00 11.40           C  
ATOM   2267  N   PHE   415      22.439  37.176  11.444  1.00  9.39           N  
ATOM   2268  CA  PHE   415      23.803  37.655  11.222  1.00  9.21           C  
ATOM   2269  C   PHE   415      24.394  38.069  12.556  1.00 10.82           C  
ATOM   2270  O   PHE   415      23.779  37.985  13.603  1.00 11.54           O  
ATOM   2271  CB  PHE   415      23.811  38.843  10.243  1.00 10.27           C  
ATOM   2272  CG  PHE   415      22.959  40.011  10.658  1.00 10.27           C  
ATOM   2273  CD1 PHE   415      21.590  40.076  10.405  1.00 11.36           C  
ATOM   2274  CD2 PHE   415      23.545  41.072  11.325  1.00 12.00           C  
ATOM   2275  CE1 PHE   415      20.833  41.171  10.807  1.00 10.61           C  
ATOM   2276  CE2 PHE   415      22.807  42.173  11.738  1.00  9.89           C  
ATOM   2277  CZ  PHE   415      21.431  42.224  11.478  1.00 12.45           C  
ATOM   2278  N   CYS   416      25.688  38.421  12.506  1.00 12.01           N  
ATOM   2279  CA  CYS   416      26.328  38.935  13.721  1.00 10.46           C  
ATOM   2280  C   CYS   416      27.138  40.187  13.416  1.00 11.22           C  
ATOM   2281  O   CYS   416      27.327  40.545  12.243  1.00 12.13           O  
ATOM   2282  CB  CYS   416      27.212  37.847  14.338  1.00 12.42           C  
ATOM   2283  SG  CYS   416      28.613  37.321  13.312  1.00 12.27           S  
ATOM   2284  N   ARG   417      27.643  40.809  14.488  1.00 11.72           N  
ATOM   2285  CA  ARG   417      28.425  42.038  14.294  1.00 13.25           C  
ATOM   2286  C   ARG   417      29.704  41.773  13.526  1.00 12.04           C  
ATOM   2287  O   ARG   417      30.073  42.563  12.633  1.00 13.19           O  
ATOM   2288  CB  ARG   417      28.655  42.727  15.649  1.00 13.77           C  
ATOM   2289  CG  ARG   417      27.337  43.262  16.177  1.00 16.99           C  
ATOM   2290  CD  ARG   417      27.194  43.454  17.655  1.00 20.98           C  
ATOM   2291  NE  ARG   417      28.199  44.291  18.255  1.00 21.33           N  
ATOM   2292  CZ  ARG   417      28.121  44.789  19.496  1.00 20.49           C  
ATOM   2293  NH1 ARG   417      27.119  44.558  20.331  1.00 22.94           N  
ATOM   2294  NH2 ARG   417      29.108  45.565  19.912  1.00 23.17           N  
ATOM   2295  N   ARG   418      30.371  40.625  13.717  1.00 13.30           N  
ATOM   2296  CA  ARG   418      31.556  40.340  12.904  1.00 12.73           C  
ATOM   2297  C   ARG   418      31.260  40.303  11.418  1.00 15.00           C  
ATOM   2298  O   ARG   418      32.102  40.619  10.568  1.00 16.69           O  
ATOM   2299  CB  ARG   418      32.162  38.978  13.288  1.00 17.45           C  
ATOM   2300  CG  ARG   418      32.948  38.982  14.574  1.00 17.90           C  
ATOM   2301  CD  ARG   418      33.623  37.642  14.859  1.00 18.66           C  
ATOM   2302  NE  ARG   418      32.653  36.548  14.960  1.00 18.92           N  
ATOM   2303  CZ  ARG   418      32.412  35.633  14.029  1.00 17.65           C  
ATOM   2304  NH1 ARG   418      33.073  35.631  12.869  1.00 17.75           N  
ATOM   2305  NH2 ARG   418      31.503  34.689  14.233  1.00 20.49           N  
ATOM   2306  N   TRP   419      30.072  39.820  11.034  1.00 12.27           N  
ATOM   2307  CA  TRP   419      29.689  39.763   9.633  1.00 12.70           C  
ATOM   2308  C   TRP   419      29.418  41.136   9.022  1.00 15.21           C  
ATOM   2309  O   TRP   419      29.486  41.263   7.796  1.00 18.82           O  
ATOM   2310  CB  TRP   419      28.491  38.822   9.483  1.00 14.72           C  
ATOM   2311  CG  TRP   419      28.882  37.383   9.708  1.00 14.61           C  
ATOM   2312  CD1 TRP   419      30.086  36.887  10.089  1.00 13.41           C  
ATOM   2313  CD2 TRP   419      27.987  36.271   9.564  1.00 15.77           C  
ATOM   2314  NE1 TRP   419      30.012  35.489  10.168  1.00 14.23           N  
ATOM   2315  CE2 TRP   419      28.735  35.127   9.869  1.00 12.74           C  
ATOM   2316  CE3 TRP   419      26.645  36.143   9.203  1.00 14.80           C  
ATOM   2317  CZ2 TRP   419      28.195  33.821   9.822  1.00 17.19           C  
ATOM   2318  CZ3 TRP   419      26.100  34.864   9.165  1.00 18.33           C  
ATOM   2319  CH2 TRP   419      26.886  33.748   9.459  1.00 16.86           C  
ATOM   2320  N   LEU   420      29.054  42.127   9.852  1.00 11.99           N  
ATOM   2321  CA  LEU   420      28.974  43.485   9.317  1.00 13.06           C  
ATOM   2322  C   LEU   420      30.373  44.070   9.170  1.00 15.26           C  
ATOM   2323  O   LEU   420      30.615  44.754   8.172  1.00 15.50           O  
ATOM   2324  CB  LEU   420      28.137  44.347  10.263  1.00 14.21           C  
ATOM   2325  CG  LEU   420      26.679  43.931  10.396  1.00 14.12           C  
ATOM   2326  CD1 LEU   420      25.994  44.761  11.487  1.00 15.44           C  
ATOM   2327  CD2 LEU   420      25.927  44.129   9.086  1.00 16.77           C  
ATOM   2328  N   ASP   421      31.248  43.788  10.125  1.00 15.33           N  
ATOM   2329  CA  ASP   421      32.632  44.278  10.040  1.00 17.86           C  
ATOM   2330  C   ASP   421      33.297  43.783   8.766  1.00 19.72           C  
ATOM   2331  O   ASP   421      34.015  44.538   8.095  1.00 18.99           O  
ATOM   2332  CB  ASP   421      33.470  43.826  11.220  1.00 19.36           C  
ATOM   2333  CG  ASP   421      33.004  44.243  12.583  1.00 23.98           C  
ATOM   2334  OD1 ASP   421      32.311  45.271  12.717  1.00 23.52           O  
ATOM   2335  OD2 ASP   421      33.355  43.500  13.541  1.00 22.62           O  
ATOM   2336  N   ARG   422      33.086  42.518   8.396  1.00 17.59           N  
ATOM   2337  CA  ARG   422      33.755  41.945   7.239  1.00 18.90           C  
ATOM   2338  C   ARG   422      33.251  42.541   5.928  1.00 21.77           C  
ATOM   2339  O   ARG   422      33.963  42.514   4.927  1.00 21.52           O  
ATOM   2340  CB  ARG   422      33.691  40.429   7.208  1.00 21.59           C  
ATOM   2341  CG  ARG   422      32.336  39.811   6.975  1.00 25.61           C  
ATOM   2342  CD  ARG   422      32.475  38.290   7.071  1.00 24.37           C  
ATOM   2343  NE  ARG   422      33.216  37.677   5.989  1.00 24.84           N  
ATOM   2344  CZ  ARG   422      32.772  37.468   4.753  1.00 23.14           C  
ATOM   2345  NH1 ARG   422      31.560  37.838   4.341  1.00 24.67           N  
ATOM   2346  NH2 ARG   422      33.582  36.862   3.888  1.00 27.77           N  
ATOM   2347  N   LEU   423      32.049  43.114   5.913  1.00 18.54           N  
ATOM   2348  CA  LEU   423      31.567  43.842   4.741  1.00 19.55           C  
ATOM   2349  C   LEU   423      32.053  45.274   4.687  1.00 21.66           C  
ATOM   2350  O   LEU   423      31.584  46.025   3.810  1.00 26.28           O  
ATOM   2351  CB  LEU   423      30.036  43.826   4.744  1.00 19.64           C  
ATOM   2352  CG  LEU   423      29.412  42.427   4.691  1.00 21.00           C  
ATOM   2353  CD1 LEU   423      27.924  42.470   4.986  1.00 20.93           C  
ATOM   2354  CD2 LEU   423      29.684  41.819   3.318  1.00 23.38           C  
ATOM   2355  N   GLY   424      32.904  45.689   5.613  1.00 20.95           N  
ATOM   2356  CA  GLY   424      33.461  47.039   5.591  1.00 23.57           C  
ATOM   2357  C   GLY   424      32.599  48.054   6.313  1.00 22.72           C  
ATOM   2358  O   GLY   424      32.825  49.272   6.182  1.00 25.56           O  
ATOM   2359  N   GLU   425      31.571  47.616   7.036  1.00 20.13           N  
ATOM   2360  CA  GLU   425      30.767  48.567   7.790  1.00 20.03           C  
ATOM   2361  C   GLU   425      31.465  48.977   9.074  1.00 20.02           C  
ATOM   2362  O   GLU   425      32.092  48.171   9.764  1.00 20.90           O  
ATOM   2363  CB  GLU   425      29.377  48.005   8.096  1.00 21.13           C  
ATOM   2364  CG  GLU   425      28.561  47.668   6.857  1.00 21.74           C  
ATOM   2365  CD  GLU   425      28.287  48.920   6.029  1.00 24.05           C  
ATOM   2366  OE1 GLU   425      28.020  49.967   6.655  1.00 27.01           O  
ATOM   2367  OE2 GLU   425      28.368  48.879   4.797  1.00 26.86           O  
ATOM   2368  N   SER   426      31.320  50.254   9.420  1.00 23.38           N  
ATOM   2369  CA  SER   426      31.783  50.756  10.705  1.00 24.83           C  
ATOM   2370  C   SER   426      30.797  51.830  11.173  1.00 24.04           C  
ATOM   2371  O   SER   426      29.920  52.220  10.401  1.00 29.75           O  
ATOM   2372  CB  SER   426      33.200  51.313  10.623  1.00 29.77           C  
ATOM   2373  OG  SER   426      33.258  52.353   9.665  1.00 33.99           O  
ATOM   2374  N   LYS   427      30.835  52.160  12.457  1.00 27.16           N  
ATOM   2375  CA  LYS   427      29.921  53.189  12.967  1.00 30.40           C  
ATOM   2376  C   LYS   427      28.488  52.746  12.682  1.00 29.56           C  
ATOM   2377  O   LYS   427      27.683  53.488  12.106  1.00 29.63           O  
ATOM   2378  CB  LYS   427      30.181  54.542  12.298  1.00 34.72           C  
ATOM   2379  CG  LYS   427      31.559  55.140  12.508  1.00 38.82           C  
ATOM   2380  CD  LYS   427      31.690  56.488  11.810  1.00 43.36           C  
ATOM   2381  CE  LYS   427      31.853  56.335  10.305  1.00 46.44           C  
ATOM   2382  NZ  LYS   427      31.800  57.650   9.602  1.00 48.07           N  
ATOM   2383  N   TYR   428      28.216  51.470  13.004  1.00 22.51           N  
ATOM   2384  CA  TYR   428      26.887  50.945  12.699  1.00 18.66           C  
ATOM   2385  C   TYR   428      26.108  50.646  13.971  1.00 17.84           C  
ATOM   2386  O   TYR   428      24.920  50.330  13.848  1.00 18.93           O  
ATOM   2387  CB  TYR   428      26.980  49.702  11.805  1.00 19.57           C  
ATOM   2388  CG  TYR   428      27.781  48.579  12.416  1.00 18.61           C  
ATOM   2389  CD1 TYR   428      27.265  47.768  13.423  1.00 20.31           C  
ATOM   2390  CD2 TYR   428      29.067  48.322  11.964  1.00 18.06           C  
ATOM   2391  CE1 TYR   428      28.034  46.765  13.978  1.00 22.21           C  
ATOM   2392  CE2 TYR   428      29.834  47.301  12.498  1.00 20.80           C  
ATOM   2393  CZ  TYR   428      29.301  46.525  13.510  1.00 24.37           C  
ATOM   2394  OH  TYR   428      30.092  45.537  14.044  1.00 26.97           O  
ATOM   2395  N   LEU   429      26.705  50.783  15.158  1.00 17.29           N  
ATOM   2396  CA  LEU   429      26.038  50.219  16.333  1.00 17.69           C  
ATOM   2397  C   LEU   429      24.795  51.022  16.675  1.00 16.66           C  
ATOM   2398  O   LEU   429      23.763  50.436  17.028  1.00 16.95           O  
ATOM   2399  CB  LEU   429      26.932  50.094  17.577  1.00 18.52           C  
ATOM   2400  CG  LEU   429      28.020  49.027  17.451  1.00 25.03           C  
ATOM   2401  CD1 LEU   429      29.043  49.151  18.566  1.00 27.71           C  
ATOM   2402  CD2 LEU   429      27.389  47.641  17.456  1.00 25.64           C  
ATOM   2403  N   MET   430      24.866  52.365  16.513  1.00 16.50           N  
ATOM   2404  CA  MET   430      23.646  53.128  16.738  1.00 14.87           C  
ATOM   2405  C   MET   430      22.592  52.839  15.674  1.00 13.67           C  
ATOM   2406  O   MET   430      21.407  52.764  16.035  1.00 15.75           O  
ATOM   2407  CB  MET   430      23.934  54.643  16.785  1.00 17.47           C  
ATOM   2408  CG  MET   430      22.719  55.399  17.290  1.00 18.32           C  
ATOM   2409  SD  MET   430      22.258  54.961  18.965  1.00 20.67           S  
ATOM   2410  CE  MET   430      23.762  55.326  19.858  1.00 24.82           C  
ATOM   2411  N   ALA   431      23.001  52.689  14.404  1.00 13.03           N  
ATOM   2412  CA  ALA   431      22.007  52.294  13.387  1.00 13.45           C  
ATOM   2413  C   ALA   431      21.375  50.947  13.704  1.00 11.85           C  
ATOM   2414  O   ALA   431      20.150  50.798  13.566  1.00 14.70           O  
ATOM   2415  CB  ALA   431      22.699  52.280  12.017  1.00 15.96           C  
ATOM   2416  N   LEU   432      22.172  50.004  14.200  1.00 12.75           N  
ATOM   2417  CA  LEU   432      21.677  48.685  14.561  1.00 12.76           C  
ATOM   2418  C   LEU   432      20.736  48.750  15.756  1.00 13.51           C  
ATOM   2419  O   LEU   432      19.654  48.166  15.707  1.00 13.66           O  
ATOM   2420  CB  LEU   432      22.850  47.739  14.838  1.00 13.49           C  
ATOM   2421  CG  LEU   432      22.450  46.281  15.097  1.00 14.40           C  
ATOM   2422  CD1 LEU   432      21.664  45.682  13.941  1.00 15.45           C  
ATOM   2423  CD2 LEU   432      23.734  45.481  15.327  1.00 14.18           C  
ATOM   2424  N   LYS   433      21.071  49.607  16.734  1.00 13.53           N  
ATOM   2425  CA  LYS   433      20.152  49.816  17.859  1.00 15.70           C  
ATOM   2426  C   LYS   433      18.837  50.405  17.385  1.00 14.54           C  
ATOM   2427  O   LYS   433      17.741  50.025  17.798  1.00 16.01           O  
ATOM   2428  CB  LYS   433      20.790  50.735  18.915  1.00 17.94           C  
ATOM   2429  CG  LYS   433      19.912  50.829  20.171  1.00 23.71           C  
ATOM   2430  CD  LYS   433      20.597  51.688  21.227  1.00 25.97           C  
ATOM   2431  CE  LYS   433      19.842  51.613  22.553  1.00 30.87           C  
ATOM   2432  NZ  LYS   433      18.468  52.180  22.404  1.00 30.83           N  
ATOM   2433  N   ASN   434      18.911  51.375  16.450  1.00 13.60           N  
ATOM   2434  CA  ASN   434      17.717  51.956  15.876  1.00 13.99           C  
ATOM   2435  C   ASN   434      16.811  50.943  15.184  1.00 14.06           C  
ATOM   2436  O   ASN   434      15.592  50.962  15.370  1.00 15.91           O  
ATOM   2437  CB  ASN   434      18.083  53.027  14.847  1.00 14.59           C  
ATOM   2438  CG  ASN   434      18.644  54.296  15.452  1.00 17.27           C  
ATOM   2439  OD1 ASN   434      18.551  54.524  16.665  1.00 18.93           O  
ATOM   2440  ND2 ASN   434      19.208  55.122  14.566  1.00 17.30           N  
ATOM   2441  N   LEU   435      17.415  50.025  14.405  1.00 14.17           N  
ATOM   2442  CA  LEU   435      16.604  48.996  13.772  1.00 12.73           C  
ATOM   2443  C   LEU   435      16.005  48.015  14.780  1.00 13.90           C  
ATOM   2444  O   LEU   435      14.903  47.532  14.532  1.00 14.85           O  
ATOM   2445  CB  LEU   435      17.447  48.188  12.758  1.00 13.12           C  
ATOM   2446  CG  LEU   435      17.987  49.025  11.590  1.00 11.45           C  
ATOM   2447  CD1 LEU   435      18.950  48.174  10.775  1.00 12.65           C  
ATOM   2448  CD2 LEU   435      16.847  49.517  10.701  1.00 13.27           C  
ATOM   2449  N   CYS   436      16.687  47.765  15.886  1.00 14.02           N  
ATOM   2450  CA  CYS   436      16.115  46.942  16.944  1.00 14.81           C  
ATOM   2451  C   CYS   436      14.979  47.672  17.658  1.00 18.19           C  
ATOM   2452  O   CYS   436      13.935  47.085  17.889  1.00 18.75           O  
ATOM   2453  CB  CYS   436      17.173  46.532  17.967  1.00 17.57           C  
ATOM   2454  SG  CYS   436      18.398  45.378  17.295  1.00 15.97           S  
ATOM   2455  N   ASP   437      15.157  48.960  17.948  1.00 17.76           N  
ATOM   2456  CA  ASP   437      14.137  49.745  18.627  1.00 21.82           C  
ATOM   2457  C   ASP   437      12.907  49.940  17.753  1.00 22.21           C  
ATOM   2458  O   ASP   437      11.779  49.996  18.257  1.00 25.71           O  
ATOM   2459  CB  ASP   437      14.702  51.099  19.052  1.00 23.77           C  
ATOM   2460  CG  ASP   437      15.709  51.066  20.176  1.00 29.22           C  
ATOM   2461  OD1 ASP   437      15.804  50.099  20.958  1.00 30.04           O  
ATOM   2462  OD2 ASP   437      16.469  52.063  20.319  1.00 30.18           O  
ATOM   2463  N   LEU   438      13.061  49.998  16.432  1.00 18.72           N  
ATOM   2464  CA  LEU   438      11.951  50.034  15.494  1.00 20.78           C  
ATOM   2465  C   LEU   438      11.254  48.686  15.338  1.00 22.06           C  
ATOM   2466  O   LEU   438      10.195  48.618  14.712  1.00 24.87           O  
ATOM   2467  CB  LEU   438      12.404  50.514  14.115  1.00 20.47           C  
ATOM   2468  CG  LEU   438      12.821  51.986  14.013  1.00 22.40           C  
ATOM   2469  CD1 LEU   438      13.549  52.233  12.710  1.00 25.39           C  
ATOM   2470  CD2 LEU   438      11.599  52.891  14.122  1.00 25.45           C  
ATOM   2471  N   GLY   439      11.824  47.600  15.835  1.00 20.30           N  
ATOM   2472  CA  GLY   439      11.313  46.264  15.670  1.00 18.28           C  
ATOM   2473  C   GLY   439      11.567  45.644  14.307  1.00 16.82           C  
ATOM   2474  O   GLY   439      10.984  44.607  13.999  1.00 19.90           O  
ATOM   2475  N   ILE   440      12.436  46.259  13.504  1.00 15.40           N  
ATOM   2476  CA  ILE   440      12.764  45.715  12.182  1.00 14.64           C  
ATOM   2477  C   ILE   440      13.737  44.556  12.370  1.00 12.72           C  
ATOM   2478  O   ILE   440      13.601  43.554  11.658  1.00 13.37           O  
ATOM   2479  CB  ILE   440      13.362  46.840  11.308  1.00 14.78           C  
ATOM   2480  CG1 ILE   440      12.272  47.921  11.068  1.00 15.53           C  
ATOM   2481  CG2 ILE   440      13.846  46.309   9.970  1.00 16.39           C  
ATOM   2482  CD1 ILE   440      12.880  49.190  10.489  1.00 16.82           C  
ATOM   2483  N   VAL   441      14.667  44.712  13.297  1.00 13.55           N  
ATOM   2484  CA  VAL   441      15.636  43.677  13.637  1.00 13.35           C  
ATOM   2485  C   VAL   441      15.427  43.286  15.090  1.00 14.66           C  
ATOM   2486  O   VAL   441      15.107  44.119  15.951  1.00 16.38           O  
ATOM   2487  CB  VAL   441      17.084  44.179  13.436  1.00 14.76           C  
ATOM   2488  CG1 VAL   441      18.140  43.194  13.919  1.00 14.63           C  
ATOM   2489  CG2 VAL   441      17.347  44.424  11.941  1.00 13.24           C  
ATOM   2490  N   ASP   442      15.610  42.006  15.415  1.00 14.02           N  
ATOM   2491  CA  ASP   442      15.574  41.557  16.796  1.00 14.40           C  
ATOM   2492  C   ASP   442      16.974  41.121  17.233  1.00 13.42           C  
ATOM   2493  O   ASP   442      17.659  40.420  16.483  1.00 13.58           O  
ATOM   2494  CB  ASP   442      14.628  40.357  16.928  1.00 16.65           C  
ATOM   2495  CG  ASP   442      13.208  40.703  16.499  1.00 20.57           C  
ATOM   2496  OD1 ASP   442      12.716  41.736  17.000  1.00 21.78           O  
ATOM   2497  OD2 ASP   442      12.592  39.990  15.673  1.00 22.93           O  
ATOM   2498  N   PRO   443      17.373  41.515  18.409  1.00 13.62           N  
ATOM   2499  CA  PRO   443      18.600  41.023  19.031  1.00 13.01           C  
ATOM   2500  C   PRO   443      18.340  39.681  19.712  1.00 14.44           C  
ATOM   2501  O   PRO   443      17.261  39.406  20.218  1.00 14.80           O  
ATOM   2502  CB  PRO   443      18.938  42.104  20.048  1.00 15.11           C  
ATOM   2503  CG  PRO   443      17.597  42.615  20.464  1.00 17.66           C  
ATOM   2504  CD  PRO   443      16.673  42.512  19.277  1.00 15.17           C  
ATOM   2505  N   TYR   444      19.351  38.825  19.671  1.00 12.11           N  
ATOM   2506  CA  TYR   444      19.298  37.504  20.316  1.00 12.02           C  
ATOM   2507  C   TYR   444      20.538  37.351  21.181  1.00 12.58           C  
ATOM   2508  O   TYR   444      21.531  36.781  20.753  1.00 12.65           O  
ATOM   2509  CB  TYR   444      19.332  36.430  19.207  1.00 11.04           C  
ATOM   2510  CG  TYR   444      17.983  36.325  18.504  1.00 13.15           C  
ATOM   2511  CD1 TYR   444      17.773  37.162  17.413  1.00 13.71           C  
ATOM   2512  CD2 TYR   444      16.981  35.455  18.905  1.00 16.34           C  
ATOM   2513  CE1 TYR   444      16.564  37.150  16.729  1.00 14.51           C  
ATOM   2514  CE2 TYR   444      15.769  35.445  18.221  1.00 16.36           C  
ATOM   2515  CZ  TYR   444      15.592  36.281  17.148  1.00 16.51           C  
ATOM   2516  OH  TYR   444      14.384  36.277  16.457  1.00 20.52           O  
ATOM   2517  N   PRO   445      20.489  37.852  22.420  1.00 13.23           N  
ATOM   2518  CA  PRO   445      21.666  37.821  23.277  1.00 13.77           C  
ATOM   2519  C   PRO   445      22.007  36.426  23.750  1.00 11.61           C  
ATOM   2520  O   PRO   445      21.168  35.528  23.747  1.00 12.43           O  
ATOM   2521  CB  PRO   445      21.275  38.712  24.456  1.00 15.16           C  
ATOM   2522  CG  PRO   445      19.790  38.672  24.481  1.00 19.51           C  
ATOM   2523  CD  PRO   445      19.337  38.525  23.043  1.00 15.41           C  
ATOM   2524  N   PRO   446      23.226  36.213  24.227  1.00 11.67           N  
ATOM   2525  CA  PRO   446      23.612  34.930  24.797  1.00 11.86           C  
ATOM   2526  C   PRO   446      22.668  34.496  25.915  1.00 13.00           C  
ATOM   2527  O   PRO   446      22.214  35.335  26.701  1.00 12.72           O  
ATOM   2528  CB  PRO   446      25.030  35.139  25.299  1.00 13.45           C  
ATOM   2529  CG  PRO   446      25.539  36.321  24.534  1.00 14.80           C  
ATOM   2530  CD  PRO   446      24.328  37.207  24.333  1.00 14.12           C  
ATOM   2531  N   LEU   447      22.379  33.199  25.935  1.00 12.78           N  
ATOM   2532  CA  LEU   447      21.450  32.615  26.897  1.00 13.18           C  
ATOM   2533  C   LEU   447      22.200  31.696  27.865  1.00 14.79           C  
ATOM   2534  O   LEU   447      22.827  30.727  27.424  1.00 14.65           O  
ATOM   2535  CB  LEU   447      20.384  31.813  26.147  1.00 13.23           C  
ATOM   2536  CG  LEU   447      19.579  32.678  25.145  1.00 16.32           C  
ATOM   2537  CD1 LEU   447      18.650  31.812  24.331  1.00 16.20           C  
ATOM   2538  CD2 LEU   447      18.844  33.771  25.917  1.00 18.67           C  
ATOM   2539  N   CYS   448      22.240  32.086  29.139  1.00 13.58           N  
ATOM   2540  CA  CYS   448      23.151  31.425  30.083  1.00 14.16           C  
ATOM   2541  C   CYS   448      22.430  30.961  31.340  1.00 15.21           C  
ATOM   2542  O   CYS   448      21.542  31.680  31.812  1.00 16.08           O  
ATOM   2543  CB  CYS   448      24.280  32.375  30.515  0.50 16.21           C  
ATOM   2544  SG  CYS   448      25.096  33.231  29.150  0.50 17.38           S  
TER    2545      CYS   448
END
