# Supplementary material for: Detection of circular permutations by Protein Language Models
Source: Comput Struct Biotechnol J. 2024 Dec 30;27:214–20. doi: 10.1016/j.csbj.2024.12.029 (PMC11757225; doi:10.1016/j.csbj.2024.12.029)
Supplement: Supplementary file 2 — Supplementary material [file mmc2.zip › plmcp_source_code/plmCP_ESM1b_code_main/testExample/TransFastaAndID/d1bia_1.id]

M  1 
K  2 
D  3 
N  4 
T  5 
V  6 
P  7 
L  8 
K  9 
L 10 
I 11 
A 12 
L 13 
L 14 
A 15 
N 16 
G 17 
E 18 
F 19 
H 20 
S 21 
G 22 
E 23 
Q 24 
L 25 
G 26 
E 27 
T 28 
L 29 
G 30 
M 31 
S 32 
R 33 
A 34 
A 35 
I 36 
N 37 
K 38 
H 39 
I 40 
Q 41 
T 42 
L 43 
R 44 
D 45 
W 46 
G 47 
V 48 
D 49 
V 50 
F 51 
T 52 
V 53 
P 54 
G 55 
K 56 
G 57 
Y 58 
S 59 
L 60 
P 61 
E 62 
P 63 
