# Supplementary material for: Detection of circular permutations by Protein Language Models
Source: Comput Struct Biotechnol J. 2024 Dec 30;27:214–20. doi: 10.1016/j.csbj.2024.12.029 (PMC11757225; doi:10.1016/j.csbj.2024.12.029)
Supplement: Supplementary file 2 — Supplementary material [file mmc2.zip › plmcp_source_code/plmCP_ESM1b_code_main/testExample/TransFastaAndID/d1bia_1.pdb]

HEADER    SCOP/ASTRAL domain d1bia_1  [16083]     02-JAN-12   0000
REMARK  99
REMARK  99 ASTRAL ASTRAL-version: 1.55
REMARK  99 ASTRAL SCOP-sid: d1bia_1
REMARK  99 ASTRAL SCOP-sun: 16083
REMARK  99 ASTRAL SCOP-sccs: a.4.5.1
REMARK  99 ASTRAL Source-PDB: 1bia
REMARK  99 ASTRAL Source-PDB-REVDAT: 31-OCT-93
REMARK  99 ASTRAL Region: 1-63
REMARK  99 ASTRAL ASTRAL-SPACI: 0.33
REMARK  99 ASTRAL ASTRAL-AEROSPACI: 0.33
REMARK  99 ASTRAL Data-updated-release: 1.55
ATOM      1  N   MET     1      96.107 101.535  92.567  1.00100.00      1BIA 117
ATOM      2  CA  MET     1      96.000 101.632  91.121  1.00 99.98      1BIA 118
ATOM      3  C   MET     1      97.240 101.078  90.406  1.00 94.73      1BIA 119
ATOM      4  O   MET     1      98.338 101.018  90.959  1.00 94.82      1BIA 120
ATOM      5  CB  MET     1      95.653 103.027  90.666  1.00100.00      1BIA 121
ATOM      6  CG  MET     1      96.056 103.252  89.232  1.00100.00      1BIA 122
ATOM      7  SD  MET     1      95.766 104.979  88.782  1.00100.00      1BIA 123
ATOM      8  CE  MET     1      94.164 105.150  89.632  1.00100.00      1BIA 124
ATOM      9  N   LYS     2      97.063 100.623  89.172  1.00 87.51      1BIA 125
ATOM     10  CA  LYS     2      98.201 100.062  88.478  1.00 83.74      1BIA 126
ATOM     11  C   LYS     2      99.333 101.048  88.222  1.00 76.61      1BIA 127
ATOM     12  O   LYS     2      99.116 102.243  87.973  1.00 73.35      1BIA 128
ATOM     13  CB  LYS     2      97.837  99.274  87.226  1.00 85.01      1BIA 129
ATOM     14  N   ASP     3     100.559 100.515  88.262  1.00 70.61      1BIA 130
ATOM     15  CA  ASP     3     101.772 101.269  87.998  1.00 64.26      1BIA 131
ATOM     16  C   ASP     3     102.228 101.153  86.522  1.00 58.58      1BIA 132
ATOM     17  O   ASP     3     102.653 100.089  86.074  1.00 59.00      1BIA 133
ATOM     18  CB  ASP     3     102.862 100.846  88.985  1.00 63.70      1BIA 134
ATOM     19  CG  ASP     3     104.058 101.741  88.942  1.00100.00      1BIA 135
ATOM     20  OD1 ASP     3     104.197 102.605  88.107  1.00100.00      1BIA 136
ATOM     21  OD2 ASP     3     104.945 101.480  89.882  1.00100.00      1BIA 137
ATOM     22  N   ASN     4     102.110 102.250  85.749  1.00 52.48      1BIA 138
ATOM     23  CA  ASN     4     102.468 102.295  84.318  1.00 51.37      1BIA 139
ATOM     24  C   ASN     4     103.670 103.140  83.975  1.00 49.76      1BIA 140
ATOM     25  O   ASN     4     103.769 103.621  82.831  1.00 48.76      1BIA 141
ATOM     26  CB  ASN     4     101.329 102.826  83.422  1.00 51.34      1BIA 142
ATOM     27  CG  ASN     4     100.077 102.005  83.561  1.00 80.37      1BIA 143
ATOM     28  OD1 ASN     4      99.081 102.463  84.162  1.00 56.56      1BIA 144
ATOM     29  ND2 ASN     4     100.168 100.790  83.043  1.00 55.47      1BIA 145
ATOM     30  N   THR     5     104.544 103.293  84.947  1.00 48.38      1BIA 146
ATOM     31  CA  THR     5     105.738 104.087  84.797  1.00 52.01      1BIA 147
ATOM     32  C   THR     5     106.659 103.731  83.652  1.00 53.70      1BIA 148
ATOM     33  O   THR     5     107.192 104.617  82.978  1.00 58.37      1BIA 149
ATOM     34  CB  THR     5     106.569 104.057  86.072  1.00 52.49      1BIA 150
ATOM     35  OG1 THR     5     105.695 104.051  87.175  1.00 90.94      1BIA 151
ATOM     36  CG2 THR     5     107.499 105.259  86.104  1.00 90.96      1BIA 152
ATOM     37  N   VAL     6     106.917 102.456  83.470  1.00 48.50      1BIA 153
ATOM     38  CA  VAL     6     107.837 102.087  82.430  1.00 47.87      1BIA 154
ATOM     39  C   VAL     6     107.289 102.401  81.053  1.00 48.89      1BIA 155
ATOM     40  O   VAL     6     107.939 103.142  80.295  1.00 52.47      1BIA 156
ATOM     41  CB  VAL     6     108.402 100.655  82.615  1.00 46.23      1BIA 157
ATOM     42  CG1 VAL     6     109.422 100.260  81.574  1.00 36.00      1BIA 158
ATOM     43  CG2 VAL     6     109.059 100.575  83.964  1.00 39.95      1BIA 159
ATOM     44  N   PRO     7     106.097 101.863  80.730  1.00 45.95      1BIA 160
ATOM     45  CA  PRO     7     105.574 102.135  79.408  1.00 45.50      1BIA 161
ATOM     46  C   PRO     7     105.622 103.649  79.152  1.00 44.63      1BIA 162
ATOM     47  O   PRO     7     106.143 104.179  78.170  1.00 42.18      1BIA 163
ATOM     48  CB  PRO     7     104.150 101.530  79.352  1.00 47.84      1BIA 164
ATOM     49  CG  PRO     7     103.908 100.787  80.670  1.00 46.40      1BIA 165
ATOM     50  CD  PRO     7     105.061 101.182  81.593  1.00 45.93      1BIA 166
ATOM     51  N   LEU     8     105.094 104.385  80.103  1.00 46.96      1BIA 167
ATOM     52  CA  LEU     8     105.104 105.826  79.953  1.00 47.53      1BIA 168
ATOM     53  C   LEU     8     106.509 106.325  79.734  1.00 40.95      1BIA 169
ATOM     54  O   LEU     8     106.791 107.040  78.753  1.00 39.02      1BIA 170
ATOM     55  CB  LEU     8     104.379 106.558  81.109  1.00 52.02      1BIA 171
ATOM     56  CG  LEU     8     102.952 106.054  81.340  1.00 89.31      1BIA 172
ATOM     57  CD1 LEU     8     102.437 106.464  82.715  1.00 51.13      1BIA 173
ATOM     58  CD2 LEU     8     102.035 106.664  80.293  1.00 52.49      1BIA 174
ATOM     59  N   LYS     9     107.386 105.937  80.643  1.00 38.80      1BIA 175
ATOM     60  CA  LYS     9     108.781 106.345  80.502  1.00 43.71      1BIA 176
ATOM     61  C   LYS     9     109.265 105.990  79.115  1.00 45.12      1BIA 177
ATOM     62  O   LYS     9     110.001 106.725  78.448  1.00 46.92      1BIA 178
ATOM     63  CB  LYS     9     109.707 105.792  81.563  1.00 45.63      1BIA 179
ATOM     64  CG  LYS     9     109.475 106.419  82.940  1.00100.00      1BIA 180
ATOM     65  CD  LYS     9     110.771 106.771  83.680  1.00100.00      1BIA 181
ATOM     66  CE  LYS     9     110.526 107.212  85.128  1.00100.00      1BIA 182
ATOM     67  NZ  LYS     9     111.453 106.492  86.106  1.00100.00      1BIA 183
ATOM     68  N   LEU    10     108.781 104.856  78.675  1.00 41.10      1BIA 184
ATOM     69  CA  LEU    10     109.143 104.375  77.390  1.00 43.12      1BIA 185
ATOM     70  C   LEU    10     108.502 105.190  76.286  1.00 47.11      1BIA 186
ATOM     71  O   LEU    10     109.145 105.603  75.325  1.00 49.49      1BIA 187
ATOM     72  CB  LEU    10     108.749 102.895  77.286  1.00 45.14      1BIA 188
ATOM     73  CG  LEU    10     109.066 102.231  75.960  1.00 42.73      1BIA 189
ATOM     74  CD1 LEU    10     110.561 102.310  75.705  1.00 80.31      1BIA 190
ATOM     75  CD2 LEU    10     108.653 100.770  76.029  1.00 79.64      1BIA 191
ATOM     76  N   ILE    11     107.203 105.395  76.374  1.00 46.85      1BIA 192
ATOM     77  CA  ILE    11     106.619 106.124  75.280  1.00 47.88      1BIA 193
ATOM     78  C   ILE    11     107.299 107.442  75.147  1.00 47.28      1BIA 194
ATOM     79  O   ILE    11     107.397 107.964  74.046  1.00 48.28      1BIA 195
ATOM     80  CB  ILE    11     105.131 106.345  75.427  1.00 51.67      1BIA 196
ATOM     81  CG1 ILE    11     104.629 107.112  74.209  1.00 51.39      1BIA 197
ATOM     82  CG2 ILE    11     104.917 107.173  76.680  1.00 52.81      1BIA 198
ATOM     83  CD1 ILE    11     103.507 106.380  73.466  1.00 76.06      1BIA 199
ATOM     84  N   ALA    12     107.736 107.959  76.297  1.00 47.63      1BIA 200
ATOM     85  CA  ALA    12     108.432 109.237  76.362  1.00 52.18      1BIA 201
ATOM     86  C   ALA    12     109.731 109.146  75.583  1.00 58.41      1BIA 202
ATOM     87  O   ALA    12     110.102 110.051  74.846  1.00 63.27      1BIA 203
ATOM     88  CB  ALA    12     108.703 109.645  77.808  1.00 51.69      1BIA 204
ATOM     89  N   LEU    13     110.424 108.019  75.722  1.00 61.45      1BIA 205
ATOM     90  CA  LEU    13     111.662 107.818  74.984  1.00 62.81      1BIA 206
ATOM     91  C   LEU    13     111.420 107.857  73.480  1.00 61.16      1BIA 207
ATOM     92  O   LEU    13     112.117 108.528  72.738  1.00 65.81      1BIA 208
ATOM     93  CB  LEU    13     112.325 106.479  75.352  1.00 65.19      1BIA 209
ATOM     94  CG  LEU    13     113.279 106.567  76.522  1.00 51.13      1BIA 210
ATOM     95  CD1 LEU    13     114.156 105.322  76.527  1.00 37.25      1BIA 211
ATOM     96  CD2 LEU    13     114.103 107.833  76.352  1.00 40.35      1BIA 212
ATOM     97  N   LEU    14     110.429 107.119  73.020  1.00 57.42      1BIA 213
ATOM     98  CA  LEU    14     110.101 107.059  71.612  1.00 59.19      1BIA 214
ATOM     99  C   LEU    14     109.454 108.307  71.033  1.00 63.64      1BIA 215
ATOM    100  O   LEU    14     109.500 108.487  69.818  1.00 65.38      1BIA 216
ATOM    101  CB  LEU    14     109.126 105.897  71.363  1.00 59.57      1BIA 217
ATOM    102  CG  LEU    14     109.776 104.519  71.383  1.00 82.05      1BIA 218
ATOM    103  CD1 LEU    14     108.970 103.595  70.482  1.00 55.49      1BIA 219
ATOM    104  CD2 LEU    14     111.214 104.570  70.876  1.00 50.12      1BIA 220
ATOM    105  N   ALA    15     108.821 109.124  71.901  1.00 65.98      1BIA 221
ATOM    106  CA  ALA    15     108.061 110.337  71.558  1.00 66.83      1BIA 222
ATOM    107  C   ALA    15     108.607 111.228  70.465  1.00 75.10      1BIA 223
ATOM    108  O   ALA    15     107.839 111.800  69.682  1.00 76.73      1BIA 224
ATOM    109  CB  ALA    15     107.628 111.141  72.764  1.00 63.16      1BIA 225
ATOM    110  N   ASN    16     109.927 111.359  70.422  1.00 82.90      1BIA 226
ATOM    111  CA  ASN    16     110.583 112.178  69.416  1.00 88.52      1BIA 227
ATOM    112  C   ASN    16     110.318 111.735  67.972  1.00 96.58      1BIA 228
ATOM    113  O   ASN    16     110.773 112.376  67.021  1.00100.00      1BIA 229
ATOM    114  CB  ASN    16     112.083 112.363  69.694  1.00 86.59      1BIA 230
ATOM    115  CG  ASN    16     112.923 111.131  69.432  1.00100.00      1BIA 231
ATOM    116  OD1 ASN    16     112.711 110.374  68.471  1.00 98.01      1BIA 232
ATOM    117  ND2 ASN    16     113.923 110.951  70.282  1.00100.00      1BIA 233
ATOM    118  N   GLY    17     109.586 110.634  67.793  1.00 98.27      1BIA 234
ATOM    119  CA  GLY    17     109.250 110.129  66.466  1.00 98.17      1BIA 235
ATOM    120  C   GLY    17     110.387 109.485  65.670  1.00100.00      1BIA 236
ATOM    121  O   GLY    17     110.167 109.048  64.534  1.00100.00      1BIA 237
ATOM    122  N   GLU    18     111.593 109.410  66.247  1.00100.00      1BIA 238
ATOM    123  CA  GLU    18     112.736 108.797  65.569  1.00100.00      1BIA 239
ATOM    124  C   GLU    18     112.850 107.285  65.807  1.00 94.67      1BIA 240
ATOM    125  O   GLU    18     111.937 106.648  66.331  1.00 93.81      1BIA 241
ATOM    126  CB  GLU    18     114.032 109.509  65.964  1.00100.00      1BIA 242
ATOM    127  N   PHE    19     113.983 106.707  65.413  1.00 90.38      1BIA 243
ATOM    128  CA  PHE    19     114.190 105.293  65.634  1.00 86.73      1BIA 244
ATOM    129  C   PHE    19     115.007 105.079  66.885  1.00 81.68      1BIA 245
ATOM    130  O   PHE    19     115.920 105.856  67.226  1.00 80.48      1BIA 246
ATOM    131  CB  PHE    19     114.824 104.517  64.459  1.00 88.81      1BIA 247
ATOM    132  CG  PHE    19     113.835 103.755  63.620  1.00 95.69      1BIA 248
ATOM    133  CD1 PHE    19     113.271 102.564  64.069  1.00 95.97      1BIA 249
ATOM    134  CD2 PHE    19     113.450 104.231  62.367  1.00 95.87      1BIA 250
ATOM    135  CE1 PHE    19     112.327 101.883  63.300  1.00 98.40      1BIA 251
ATOM    136  CE2 PHE    19     112.525 103.552  61.571  1.00 97.57      1BIA 252
ATOM    137  CZ  PHE    19     111.966 102.364  62.039  1.00 92.89      1BIA 253
ATOM    138  N   HIS    20     114.620 104.014  67.566  1.00 77.64      1BIA 254
ATOM    139  CA  HIS    20     115.261 103.575  68.774  1.00 75.23      1BIA 255
ATOM    140  C   HIS    20     115.181 102.076  68.818  1.00 70.65      1BIA 256
ATOM    141  O   HIS    20     114.092 101.522  68.608  1.00 66.82      1BIA 257
ATOM    142  CB  HIS    20     114.589 104.116  70.040  1.00 77.30      1BIA 258
ATOM    143  CG  HIS    20     114.359 105.581  70.026  1.00 93.90      1BIA 259
ATOM    144  ND1 HIS    20     113.612 106.178  69.035  1.00 94.32      1BIA 260
ATOM    145  CD2 HIS    20     114.764 106.540  70.894  1.00 95.03      1BIA 261
ATOM    146  CE1 HIS    20     113.588 107.476  69.300  1.00 95.50      1BIA 262
ATOM    147  NE2 HIS    20     114.261 107.727  70.417  1.00 95.75      1BIA 263
ATOM    148  N   SER    21     116.339 101.463  69.106  1.00 71.07      1BIA 264
ATOM    149  CA  SER    21     116.534 100.008  69.229  1.00 68.91      1BIA 265
ATOM    150  C   SER    21     116.424  99.547  70.670  1.00 65.00      1BIA 266
ATOM    151  O   SER    21     116.739 100.279  71.628  1.00 60.52      1BIA 267
ATOM    152  CB  SER    21     117.901  99.547  68.729  1.00 69.79      1BIA 268
ATOM    153  OG  SER    21     118.927  99.970  69.627  1.00 64.90      1BIA 269
ATOM    154  N   GLY    22     116.016  98.297  70.815  1.00 66.82      1BIA 270
ATOM    155  CA  GLY    22     115.916  97.751  72.145  1.00 69.04      1BIA 271
ATOM    156  C   GLY    22     117.224  97.955  72.927  1.00 68.80      1BIA 272
ATOM    157  O   GLY    22     117.229  98.371  74.087  1.00 68.98      1BIA 273
ATOM    158  N   GLU    23     118.366  97.680  72.310  1.00 68.70      1BIA 274
ATOM    159  CA  GLU    23     119.626  97.863  73.030  1.00 71.99      1BIA 275
ATOM    160  C   GLU    23     119.665  99.243  73.600  1.00 72.60      1BIA 276
ATOM    161  O   GLU    23     120.012  99.466  74.757  1.00 72.03      1BIA 277
ATOM    162  CB  GLU    23     120.922  97.711  72.193  1.00 72.68      1BIA 278
ATOM    163  CG  GLU    23     120.951  96.414  71.373  1.00100.00      1BIA 279
ATOM    164  CD  GLU    23     119.856  96.397  70.337  1.00100.00      1BIA 280
ATOM    165  OE1 GLU    23     118.694  96.006  70.801  1.00100.00      1BIA 281
ATOM    166  OE2 GLU    23     120.030  96.822  69.199  1.00100.00      1BIA 282
ATOM    167  N   GLN    24     119.329 100.161  72.707  1.00 73.77      1BIA 283
ATOM    168  CA  GLN    24     119.309 101.561  73.010  1.00 75.25      1BIA 284
ATOM    169  C   GLN    24     118.361 101.855  74.160  1.00 72.15      1BIA 285
ATOM    170  O   GLN    24     118.728 102.445  75.182  1.00 71.81      1BIA 286
ATOM    171  CB  GLN    24     118.922 102.315  71.747  1.00 79.01      1BIA 287
ATOM    172  N   LEU    25     117.122 101.424  73.993  1.00 66.67      1BIA 288
ATOM    173  CA  LEU    25     116.152 101.633  75.032  1.00 61.44      1BIA 289
ATOM    174  C   LEU    25     116.639 100.988  76.337  1.00 61.12      1BIA 290
ATOM    175  O   LEU    25     116.809 101.640  77.364  1.00 57.76      1BIA 291
ATOM    176  CB  LEU    25     114.777 101.127  74.535  1.00 58.15      1BIA 292
ATOM    177  CG  LEU    25     114.447 101.685  73.152  1.00 52.04      1BIA 293
ATOM    178  CD1 LEU    25     113.358 100.881  72.429  1.00 32.12      1BIA 294
ATOM    179  CD2 LEU    25     114.021 103.133  73.283  1.00 30.39      1BIA 295
ATOM    180  N   GLY    26     116.918  99.689  76.281  1.00 65.10      1BIA 296
ATOM    181  CA  GLY    26     117.375  98.911  77.434  1.00 68.35      1BIA 297
ATOM    182  C   GLY    26     118.390  99.586  78.383  1.00 66.37      1BIA 298
ATOM    183  O   GLY    26     118.269  99.528  79.627  1.00 60.51      1BIA 299
ATOM    184  N   GLU    27     119.421 100.178  77.788  1.00 65.47      1BIA 300
ATOM    185  CA  GLU    27     120.423 100.827  78.596  1.00 64.63      1BIA 301
ATOM    186  C   GLU    27     119.862 102.080  79.234  1.00 67.74      1BIA 302
ATOM    187  O   GLU    27     120.046 102.327  80.424  1.00 69.89      1BIA 303
ATOM    188  CB  GLU    27     121.723 101.052  77.850  1.00 64.65      1BIA 304
ATOM    189  N   THR    28     119.132 102.874  78.470  1.00 70.61      1BIA 305
ATOM    190  CA  THR    28     118.547 104.043  79.096  1.00 73.34      1BIA 306
ATOM    191  C   THR    28     117.561 103.631  80.177  1.00 77.21      1BIA 307
ATOM    192  O   THR    28     117.405 104.328  81.173  1.00 81.22      1BIA 308
ATOM    193  CB  THR    28     117.873 105.052  78.137  1.00 73.34      1BIA 309
ATOM    194  OG1 THR    28     117.472 104.449  76.922  1.00100.00      1BIA 310
ATOM    195  CG2 THR    28     118.775 106.246  77.876  1.00100.00      1BIA 311
ATOM    196  N   LEU    29     116.869 102.507  79.985  1.00 76.36      1BIA 312
ATOM    197  CA  LEU    29     115.898 102.099  80.977  1.00 76.78      1BIA 313
ATOM    198  C   LEU    29     116.450 101.161  82.031  1.00 78.38      1BIA 314
ATOM    199  O   LEU    29     115.869 101.032  83.116  1.00 78.88      1BIA 315
ATOM    200  CB  LEU    29     114.564 101.627  80.390  1.00 77.04      1BIA 316
ATOM    201  CG  LEU    29     113.636 102.783  80.031  1.00100.00      1BIA 317
ATOM    202  CD1 LEU    29     112.313 102.234  79.527  1.00 65.94      1BIA 318
ATOM    203  CD2 LEU    29     113.396 103.700  81.231  1.00 65.61      1BIA 319
ATOM    204  N   GLY    30     117.583 100.525  81.692  1.00 76.13      1BIA 320
ATOM    205  CA  GLY    30     118.262  99.628  82.607  1.00 71.13      1BIA 321
ATOM    206  C   GLY    30     117.541  98.316  82.760  1.00 63.01      1BIA 322
ATOM    207  O   GLY    30     117.071  97.896  83.842  1.00 60.40      1BIA 323
ATOM    208  N   MET    31     117.479  97.648  81.642  1.00 58.32      1BIA 324
ATOM    209  CA  MET    31     116.823  96.401  81.685  1.00 58.56      1BIA 325
ATOM    210  C   MET    31     116.976  95.746  80.355  1.00 61.39      1BIA 326
ATOM    211  O   MET    31     117.314  96.408  79.367  1.00 61.02      1BIA 327
ATOM    212  CB  MET    31     115.352  96.589  82.051  1.00 59.54      1BIA 328
ATOM    213  CG  MET    31     114.576  97.235  80.917  1.00 60.50      1BIA 329
ATOM    214  SD  MET    31     112.825  97.409  81.299  1.00 64.26      1BIA 330
ATOM    215  CE  MET    31     112.927  98.705  82.548  1.00 39.54      1BIA 331
ATOM    216  N   SER    32     116.718  94.442  80.396  1.00 63.31      1BIA 332
ATOM    217  CA  SER    32     116.784  93.543  79.278  1.00 61.79      1BIA 333
ATOM    218  C   SER    32     116.019  94.039  78.085  1.00 63.39      1BIA 334
ATOM    219  O   SER    32     115.025  94.721  78.229  1.00 66.32      1BIA 335
ATOM    220  CB  SER    32     116.173  92.229  79.735  1.00 61.46      1BIA 336
ATOM    221  OG  SER    32     116.563  91.168  78.889  1.00100.00      1BIA 337
ATOM    222  N   ARG    33     116.452  93.628  76.911  1.00 64.68      1BIA 338
ATOM    223  CA  ARG    33     115.809  93.949  75.652  1.00 69.63      1BIA 339
ATOM    224  C   ARG    33     114.580  93.089  75.467  1.00 76.35      1BIA 340
ATOM    225  O   ARG    33     113.793  93.249  74.524  1.00 81.22      1BIA 341
ATOM    226  CB  ARG    33     116.784  93.650  74.563  1.00 69.35      1BIA 342
ATOM    227  CG  ARG    33     116.257  93.195  73.207  1.00 98.10      1BIA 343
ATOM    228  CD  ARG    33     117.459  93.038  72.285  1.00100.00      1BIA 344
ATOM    229  NE  ARG    33     118.611  93.915  72.619  1.00100.00      1BIA 345
ATOM    230  CZ  ARG    33     119.542  93.817  73.610  1.00100.00      1BIA 346
ATOM    231  NH1 ARG    33     119.490  92.845  74.593  1.00100.00      1BIA 347
ATOM    232  NH2 ARG    33     120.501  94.725  73.672  1.00100.00      1BIA 348
ATOM    233  N   ALA    34     114.459  92.156  76.402  1.00 76.71      1BIA 349
ATOM    234  CA  ALA    34     113.345  91.241  76.488  1.00 73.03      1BIA 350
ATOM    235  C   ALA    34     112.244  91.957  77.248  1.00 62.53      1BIA 351
ATOM    236  O   ALA    34     111.067  91.877  76.911  1.00 62.69      1BIA 352
ATOM    237  CB  ALA    34     113.753  89.962  77.195  1.00 76.18      1BIA 353
ATOM    238  N   ALA    35     112.654  92.719  78.245  1.00 52.48      1BIA 354
ATOM    239  CA  ALA    35     111.680  93.479  78.962  1.00 53.17      1BIA 355
ATOM    240  C   ALA    35     111.021  94.499  77.987  1.00 51.48      1BIA 356
ATOM    241  O   ALA    35     109.780  94.513  77.787  1.00 44.70      1BIA 357
ATOM    242  CB  ALA    35     112.335  94.071  80.200  1.00 52.54      1BIA 358
ATOM    243  N   ILE    36     111.904  95.302  77.326  1.00 52.82      1BIA 359
ATOM    244  CA  ILE    36     111.514  96.304  76.347  1.00 53.02      1BIA 360
ATOM    245  C   ILE    36     110.530  95.692  75.399  1.00 49.88      1BIA 361
ATOM    246  O   ILE    36     109.451  96.210  75.078  1.00 48.78      1BIA 362
ATOM    247  CB  ILE    36     112.641  96.762  75.444  1.00 54.72      1BIA 363
ATOM    248  CG1 ILE    36     113.453  97.882  76.095  1.00 50.14      1BIA 364
ATOM    249  CG2 ILE    36     111.997  97.227  74.129  1.00 48.30      1BIA 365
ATOM    250  CD1 ILE    36     113.180  98.002  77.594  1.00 78.51      1BIA 366
ATOM    251  N   ASN    37     110.942  94.564  74.899  1.00 47.01      1BIA 367
ATOM    252  CA  ASN    37     109.996  94.020  74.010  1.00 49.13      1BIA 368
ATOM    253  C   ASN    37     108.638  93.907  74.717  1.00 47.59      1BIA 369
ATOM    254  O   ASN    37     107.589  94.269  74.152  1.00 49.03      1BIA 370
ATOM    255  CB  ASN    37     110.490  92.819  73.169  1.00 48.80      1BIA 371
ATOM    256  CG  ASN    37     109.590  92.538  71.975  1.00100.00      1BIA 372
ATOM    257  OD1 ASN    37     108.567  91.852  72.092  1.00 99.81      1BIA 373
ATOM    258  ND2 ASN    37     109.933  93.100  70.819  1.00 98.23      1BIA 374
ATOM    259  N   LYS    38     108.662  93.491  75.983  1.00 43.94      1BIA 375
ATOM    260  CA  LYS    38     107.418  93.329  76.728  1.00 51.36      1BIA 376
ATOM    261  C   LYS    38     106.603  94.621  76.879  1.00 55.88      1BIA 377
ATOM    262  O   LYS    38     105.359  94.637  76.739  1.00 55.57      1BIA 378
ATOM    263  CB  LYS    38     107.558  92.577  78.056  1.00 53.08      1BIA 379
ATOM    264  CG  LYS    38     108.565  91.426  78.043  1.00 90.49      1BIA 380
ATOM    265  CD  LYS    38     108.071  90.106  77.444  1.00 79.18      1BIA 381
ATOM    266  CE  LYS    38     108.586  89.839  76.032  1.00 87.44      1BIA 382
ATOM    267  NZ  LYS    38     107.897  90.640  74.995  1.00 93.49      1BIA 383
ATOM    268  N   HIS    39     107.322  95.704  77.185  1.00 53.08      1BIA 384
ATOM    269  CA  HIS    39     106.669  96.985  77.347  1.00 51.55      1BIA 385
ATOM    270  C   HIS    39     106.174  97.581  76.035  1.00 52.12      1BIA 386
ATOM    271  O   HIS    39     105.207  98.350  76.017  1.00 53.79      1BIA 387
ATOM    272  CB  HIS    39     107.560  97.950  78.099  1.00 48.76      1BIA 388
ATOM    273  CG  HIS    39     107.902  97.358  79.409  1.00 53.35      1BIA 389
ATOM    274  ND1 HIS    39     106.931  97.104  80.357  1.00 54.03      1BIA 390
ATOM    275  CD2 HIS    39     109.099  96.928  79.885  1.00 53.50      1BIA 391
ATOM    276  CE1 HIS    39     107.562  96.573  81.394  1.00 55.58      1BIA 392
ATOM    277  NE2 HIS    39     108.869  96.455  81.148  1.00 54.17      1BIA 393
ATOM    278  N   ILE    40     106.840  97.244  74.944  1.00 48.06      1BIA 394
ATOM    279  CA  ILE    40     106.398  97.735  73.679  1.00 49.09      1BIA 395
ATOM    280  C   ILE    40     105.006  97.184  73.444  1.00 52.53      1BIA 396
ATOM    281  O   ILE    40     104.139  97.774  72.808  1.00 55.40      1BIA 397
ATOM    282  CB  ILE    40     107.269  97.216  72.552  1.00 49.72      1BIA 398
ATOM    283  CG1 ILE    40     107.931  98.359  71.827  1.00 44.86      1BIA 399
ATOM    284  CG2 ILE    40     106.407  96.437  71.567  1.00 47.11      1BIA 400
ATOM    285  CD1 ILE    40     108.688  99.201  72.829  1.00 47.85      1BIA 401
ATOM    286  N   GLN    41     104.787  95.991  73.928  1.00 54.94      1BIA 402
ATOM    287  CA  GLN    41     103.496  95.398  73.657  1.00 54.24      1BIA 403
ATOM    288  C   GLN    41     102.369  96.188  74.271  1.00 51.21      1BIA 404
ATOM    289  O   GLN    41     101.294  96.358  73.693  1.00 52.13      1BIA 405
ATOM    290  CB  GLN    41     103.456  93.887  74.000  1.00 54.84      1BIA 406
ATOM    291  CG  GLN    41     102.335  93.152  73.258  1.00 97.05      1BIA 407
ATOM    292  CD  GLN    41     102.252  93.598  71.807  1.00100.00      1BIA 408
ATOM    293  OE1 GLN    41     103.281  93.837  71.144  1.00 87.45      1BIA 409
ATOM    294  NE2 GLN    41     101.021  93.705  71.312  1.00 84.92      1BIA 410
ATOM    295  N   THR    42     102.649  96.671  75.476  1.00 46.85      1BIA 411
ATOM    296  CA  THR    42     101.690  97.464  76.204  1.00 43.75      1BIA 412
ATOM    297  C   THR    42     101.295  98.644  75.356  1.00 41.78      1BIA 413
ATOM    298  O   THR    42     100.123  98.821  75.034  1.00 43.19      1BIA 414
ATOM    299  CB  THR    42     102.203  97.959  77.570  1.00 41.88      1BIA 415
ATOM    300  OG1 THR    42     102.116  96.923  78.530  1.00 68.54      1BIA 416
ATOM    301  CG2 THR    42     101.374  99.143  78.013  1.00 67.33      1BIA 417
ATOM    302  N   LEU    43     102.298  99.435  74.962  1.00 38.85      1BIA 418
ATOM    303  CA  LEU    43     102.036 100.569  74.120  1.00 43.66      1BIA 419
ATOM    304  C   LEU    43     101.029 100.118  73.086  1.00 47.48      1BIA 420
ATOM    305  O   LEU    43      99.895 100.632  72.981  1.00 47.39      1BIA 421
ATOM    306  CB  LEU    43     103.303 101.171  73.464  1.00 42.19      1BIA 422
ATOM    307  CG  LEU    43     104.318 101.808  74.436  1.00 50.42      1BIA 423
ATOM    308  CD1 LEU    43     105.410 102.535  73.667  1.00 65.32      1BIA 424
ATOM    309  CD2 LEU    43     103.663 102.794  75.393  1.00 68.63      1BIA 425
ATOM    310  N   ARG    44     101.456  99.085  72.381  1.00 46.19      1BIA 426
ATOM    311  CA  ARG    44     100.614  98.505  71.379  1.00 46.85      1BIA 427
ATOM    312  C   ARG    44      99.226  98.274  71.921  1.00 47.56      1BIA 428
ATOM    313  O   ARG    44      98.219  98.434  71.234  1.00 49.80      1BIA 429
ATOM    314  CB  ARG    44     101.215  97.213  70.883  1.00 47.78      1BIA 430
ATOM    315  CG  ARG    44     102.108  97.518  69.686  1.00 68.99      1BIA 431
ATOM    316  CD  ARG    44     102.182  96.361  68.712  1.00100.00      1BIA 432
ATOM    317  NE  ARG    44     103.240  95.462  69.127  1.00100.00      1BIA 433
ATOM    318  CZ  ARG    44     104.459  95.519  68.625  1.00 97.78      1BIA 434
ATOM    319  NH1 ARG    44     104.782  96.394  67.662  1.00 92.85      1BIA 435
ATOM    320  NH2 ARG    44     105.361  94.670  69.107  1.00 96.97      1BIA 436
ATOM    321  N   ASP    45      99.153  97.903  73.175  1.00 45.68      1BIA 437
ATOM    322  CA  ASP    45      97.842  97.650  73.698  1.00 45.97      1BIA 438
ATOM    323  C   ASP    45      96.997  98.899  73.846  1.00 48.04      1BIA 439
ATOM    324  O   ASP    45      95.776  98.827  73.820  1.00 50.30      1BIA 440
ATOM    325  CB  ASP    45      97.918  96.823  74.986  1.00 47.25      1BIA 441
ATOM    326  CG  ASP    45      98.418  95.419  74.743  1.00100.00      1BIA 442
ATOM    327  OD1 ASP    45      98.579  94.962  73.625  1.00 83.86      1BIA 443
ATOM    328  OD2 ASP    45      98.634  94.729  75.842  1.00 84.62      1BIA 444
ATOM    329  N   TRP    46      97.654 100.046  73.982  1.00 47.06      1BIA 445
ATOM    330  CA  TRP    46      96.978 101.309  74.189  1.00 46.91      1BIA 446
ATOM    331  C   TRP    46      96.661 102.040  72.889  1.00 50.33      1BIA 447
ATOM    332  O   TRP    46      96.439 103.262  72.879  1.00 55.55      1BIA 448
ATOM    333  CB  TRP    46      97.923 102.206  75.006  1.00 42.69      1BIA 449
ATOM    334  CG  TRP    46      98.182 101.752  76.402  1.00 37.48      1BIA 450
ATOM    335  CD1 TRP    46      97.498 100.799  77.091  1.00 38.14      1BIA 451
ATOM    336  CD2 TRP    46      99.190 102.253  77.291  1.00 39.74      1BIA 452
ATOM    337  NE1 TRP    46      98.004 100.660  78.360  1.00 38.89      1BIA 453
ATOM    338  CE2 TRP    46      99.059 101.550  78.502  1.00 38.96      1BIA 454
ATOM    339  CE3 TRP    46     100.215 103.221  77.181  1.00 39.44      1BIA 455
ATOM    340  CZ2 TRP    46      99.916 101.825  79.585  1.00 37.68      1BIA 456
ATOM    341  CZ3 TRP    46     101.069 103.456  78.236  1.00 34.42      1BIA 457
ATOM    342  CH2 TRP    46     100.924 102.774  79.434  1.00 35.28      1BIA 458
ATOM    343  N   GLY    47      96.658 101.351  71.756  1.00 44.49      1BIA 459
ATOM    344  CA  GLY    47      96.371 102.045  70.511  1.00 39.07      1BIA 460
ATOM    345  C   GLY    47      97.582 102.765  69.942  1.00 42.60      1BIA 461
ATOM    346  O   GLY    47      97.509 103.289  68.814  1.00 45.68      1BIA 462
ATOM    347  N   VAL    48      98.698 102.817  70.706  1.00 44.52      1BIA 463
ATOM    348  CA  VAL    48      99.882 103.508  70.216  1.00 44.42      1BIA 464
ATOM    349  C   VAL    48     100.412 102.871  68.971  1.00 54.62      1BIA 465
ATOM    350  O   VAL    48     100.478 101.655  68.878  1.00 55.75      1BIA 466
ATOM    351  CB  VAL    48     101.019 103.519  71.171  1.00 39.49      1BIA 467
ATOM    352  CG1 VAL    48     102.172 104.172  70.425  1.00 28.27      1BIA 468
ATOM    353  CG2 VAL    48     100.635 104.340  72.372  1.00 30.16      1BIA 469
ATOM    354  N   ASP    49     100.830 103.691  68.025  1.00 67.21      1BIA 470
ATOM    355  CA  ASP    49     101.351 103.185  66.774  1.00 80.68      1BIA 471
ATOM    356  C   ASP    49     102.859 103.058  66.830  1.00 90.00      1BIA 472
ATOM    357  O   ASP    49     103.563 104.042  66.617  1.00 94.15      1BIA 473
ATOM    358  CB  ASP    49     100.983 104.126  65.604  1.00 82.80      1BIA 474
ATOM    359  CG  ASP    49     100.251 103.463  64.462  1.00100.00      1BIA 475
ATOM    360  OD1 ASP    49      99.646 102.399  64.569  1.00100.00      1BIA 476
ATOM    361  OD2 ASP    49     100.285 104.185  63.359  1.00100.00      1BIA 477
ATOM    362  N   VAL    50     103.376 101.867  67.112  1.00 94.31      1BIA 478
ATOM    363  CA  VAL    50     104.821 101.719  67.155  1.00 96.78      1BIA 479
ATOM    364  C   VAL    50     105.327 100.683  66.175  1.00 97.52      1BIA 480
ATOM    365  O   VAL    50     105.248  99.481  66.414  1.00100.00      1BIA 481
ATOM    366  CB  VAL    50     105.427 101.633  68.556  1.00 96.71      1BIA 482
ATOM    367  CG1 VAL    50     104.673 100.610  69.384  1.00 61.05      1BIA 483
ATOM    368  CG2 VAL    50     106.924 101.325  68.515  1.00 61.48      1BIA 484
ATOM    369  N   PHE    51     105.822 101.196  65.052  1.00 96.72      1BIA 485
ATOM    370  CA  PHE    51     106.343 100.381  63.972  1.00 91.50      1BIA 486
ATOM    371  C   PHE    51     107.696  99.721  64.304  1.00 87.83      1BIA 487
ATOM    372  O   PHE    51     108.539 100.303  65.001  1.00 85.02      1BIA 488
ATOM    373  CB  PHE    51     106.366 101.194  62.673  1.00 87.61      1BIA 489
ATOM    374  N   THR    52     107.901  98.502  63.793  1.00 87.38      1BIA 490
ATOM    375  CA  THR    52     109.151  97.796  64.011  1.00 88.44      1BIA 491
ATOM    376  C   THR    52     109.916  97.416  62.747  1.00 91.90      1BIA 492
ATOM    377  O   THR    52     109.342  96.903  61.795  1.00 95.62      1BIA 493
ATOM    378  CB  THR    52     108.970  96.585  64.903  1.00 86.07      1BIA 494
ATOM    379  OG1 THR    52     107.890  96.833  65.773  1.00 98.93      1BIA 495
ATOM    380  CG2 THR    52     110.271  96.407  65.678  1.00 99.96      1BIA 496
ATOM    381  N   VAL    53     111.230  97.644  62.732  1.00 91.69      1BIA 497
ATOM    382  CA  VAL    53     111.995  97.284  61.551  1.00 92.84      1BIA 498
ATOM    383  C   VAL    53     113.336  96.613  61.818  1.00 95.33      1BIA 499
ATOM    384  O   VAL    53     114.302  97.250  62.239  1.00 96.62      1BIA 500
ATOM    385  CB  VAL    53     112.250  98.475  60.664  1.00 93.48      1BIA 501
ATOM    386  CG1 VAL    53     112.837  99.538  61.558  1.00 76.58      1BIA 502
ATOM    387  CG2 VAL    53     113.290  98.106  59.609  1.00 76.35      1BIA 503
ATOM    388  N   PRO    54     113.395  95.328  61.497  1.00 96.29      1BIA 504
ATOM    389  CA  PRO    54     114.589  94.512  61.622  1.00 94.17      1BIA 505
ATOM    390  C   PRO    54     115.909  95.187  61.999  1.00 88.43      1BIA 506
ATOM    391  O   PRO    54     116.182  95.419  63.174  1.00 90.00      1BIA 507
ATOM    392  CB  PRO    54     114.661  93.703  60.328  1.00 97.07      1BIA 508
ATOM    393  CG  PRO    54     113.231  93.648  59.788  1.00 95.97      1BIA 509
ATOM    394  CD  PRO    54     112.416  94.638  60.614  1.00 95.83      1BIA 510
ATOM    395  N   GLY    55     116.775  95.461  61.049  1.00 81.32      1BIA 511
ATOM    396  CA  GLY    55     118.023  96.062  61.467  1.00 78.06      1BIA 512
ATOM    397  C   GLY    55     117.854  97.536  61.787  1.00 75.07      1BIA 513
ATOM    398  O   GLY    55     118.647  98.360  61.367  1.00 73.12      1BIA 514
ATOM    399  N   LYS    56     116.809  97.871  62.519  1.00 76.30      1BIA 515
ATOM    400  CA  LYS    56     116.564  99.265  62.829  1.00 79.25      1BIA 516
ATOM    401  C   LYS    56     116.007  99.539  64.237  1.00 82.63      1BIA 517
ATOM    402  O   LYS    56     116.557 100.383  64.969  1.00 83.27      1BIA 518
ATOM    403  CB  LYS    56     115.796  99.971  61.712  1.00 79.85      1BIA 519
ATOM    404  CG  LYS    56     116.157  99.508  60.296  1.00100.00      1BIA 520
ATOM    405  CD  LYS    56     116.309 100.641  59.269  1.00100.00      1BIA 521
ATOM    406  CE  LYS    56     117.394 100.359  58.198  1.00100.00      1BIA 522
ATOM    407  NZ  LYS    56     117.142 100.992  56.866  1.00100.00      1BIA 523
ATOM    408  N   GLY    57     114.915  98.839  64.611  1.00 81.70      1BIA 524
ATOM    409  CA  GLY    57     114.285  98.981  65.929  1.00 77.45      1BIA 525
ATOM    410  C   GLY    57     112.798  99.367  65.932  1.00 72.67      1BIA 526
ATOM    411  O   GLY    57     111.961  98.775  65.240  1.00 69.12      1BIA 527
ATOM    412  N   TYR    58     112.496 100.376  66.763  1.00 69.00      1BIA 528
ATOM    413  CA  TYR    58     111.151 100.888  66.920  1.00 65.37      1BIA 529
ATOM    414  C   TYR    58     111.086 102.388  66.818  1.00 64.57      1BIA 530
ATOM    415  O   TYR    58     112.007 103.106  67.240  1.00 62.24      1BIA 531
ATOM    416  CB  TYR    58     110.569 100.604  68.296  1.00 62.49      1BIA 532
ATOM    417  CG  TYR    58     110.882  99.284  68.891  1.00 60.01      1BIA 533
ATOM    418  CD1 TYR    58     112.024  99.084  69.666  1.00 61.31      1BIA 534
ATOM    419  CD2 TYR    58     109.952  98.255  68.760  1.00 63.78      1BIA 535
ATOM    420  CE1 TYR    58     112.247  97.844  70.267  1.00 65.73      1BIA 536
ATOM    421  CE2 TYR    58     110.147  97.011  69.363  1.00 67.98      1BIA 537
ATOM    422  CZ  TYR    58     111.307  96.817  70.115  1.00 71.20      1BIA 538
ATOM    423  OH  TYR    58     111.527  95.593  70.693  1.00 74.77      1BIA 539
ATOM    424  N   SER    59     109.930 102.833  66.349  1.00 68.70      1BIA 540
ATOM    425  CA  SER    59     109.652 104.245  66.215  1.00 75.89      1BIA 541
ATOM    426  C   SER    59     108.165 104.500  66.115  1.00 79.37      1BIA 542
ATOM    427  O   SER    59     107.371 103.553  66.017  1.00 79.36      1BIA 543
ATOM    428  CB  SER    59     110.292 104.833  64.985  1.00 77.78      1BIA 544
ATOM    429  OG  SER    59     109.423 104.590  63.898  1.00 63.31      1BIA 545
ATOM    430  N   LEU    60     107.838 105.800  66.170  1.00 79.98      1BIA 546
ATOM    431  CA  LEU    60     106.486 106.321  66.099  1.00 80.92      1BIA 547
ATOM    432  C   LEU    60     106.273 107.053  64.790  1.00 82.16      1BIA 548
ATOM    433  O   LEU    60     107.050 107.949  64.440  1.00 83.35      1BIA 549
ATOM    434  CB  LEU    60     106.224 107.330  67.232  1.00 80.88      1BIA 550
ATOM    435  CG  LEU    60     106.297 106.728  68.622  1.00 57.00      1BIA 551
ATOM    436  CD1 LEU    60     106.015 107.800  69.660  1.00 71.77      1BIA 552
ATOM    437  CD2 LEU    60     105.286 105.598  68.719  1.00 72.14      1BIA 553
ATOM    438  N   PRO    61     105.179 106.712  64.085  1.00 81.82      1BIA 554
ATOM    439  CA  PRO    61     104.847 107.350  62.820  1.00 80.15      1BIA 555
ATOM    440  C   PRO    61     104.799 108.862  62.928  1.00 78.29      1BIA 556
ATOM    441  O   PRO    61     104.695 109.574  61.928  1.00 81.51      1BIA 557
ATOM    442  CB  PRO    61     103.455 106.855  62.430  1.00 81.21      1BIA 558
ATOM    443  CG  PRO    61     102.910 106.032  63.585  1.00 81.70      1BIA 559
ATOM    444  CD  PRO    61     104.039 105.892  64.588  1.00 81.90      1BIA 560
ATOM    445  N   GLU    62     104.846 109.356  64.147  1.00 72.67      1BIA 561
ATOM    446  CA  GLU    62     104.771 110.766  64.369  1.00 68.61      1BIA 562
ATOM    447  C   GLU    62     105.088 111.096  65.780  1.00 63.10      1BIA 563
ATOM    448  O   GLU    62     104.549 110.484  66.713  1.00 59.07      1BIA 564
ATOM    449  CB  GLU    62     103.362 111.310  64.086  1.00 70.69      1BIA 565
ATOM    450  CG  GLU    62     103.391 112.802  63.690  1.00100.00      1BIA 566
ATOM    451  CD  GLU    62     102.114 113.505  64.061  1.00100.00      1BIA 567
ATOM    452  OE1 GLU    62     101.020 112.936  64.083  1.00 90.88      1BIA 568
ATOM    453  OE2 GLU    62     102.321 114.775  64.347  1.00 89.37      1BIA 569
ATOM    454  N   PRO    63     105.954 112.086  65.884  1.00 62.80      1BIA 570
ATOM    455  CA  PRO    63     106.375 112.605  67.156  1.00 63.63      1BIA 571
ATOM    456  C   PRO    63     105.126 113.106  67.840  1.00 68.42      1BIA 572
ATOM    457  O   PRO    63     104.079 113.363  67.206  1.00 65.10      1BIA 573
ATOM    458  CB  PRO    63     107.372 113.716  66.873  1.00 64.13      1BIA 574
ATOM    459  CG  PRO    63     107.722 113.595  65.387  1.00 64.95      1BIA 575
ATOM    460  CD  PRO    63     106.672 112.700  64.747  1.00 62.71      1BIA 576
TER     461      PRO    63
END
