# Supplementary material for: Detection of circular permutations by Protein Language Models
Source: Comput Struct Biotechnol J. 2024 Dec 30;27:214–20. doi: 10.1016/j.csbj.2024.12.029 (PMC11757225; doi:10.1016/j.csbj.2024.12.029)
Supplement: Supplementary file 2 — Supplementary material [file mmc2.zip › plmcp_source_code/plmCP_ESM1b_code_main/testExample/TransFastaAndID/d1d5ra1.id]

Y188A
R189A
P190A
V191A
A192A
L193A
L194A
F195A
H196A
K197A
M198A
M199A
F200A
E201A
T202A
I203A
P204A
M205A
F206A
S207A
G208A
G209A
T210A
C211A
N212A
P213A
Q214A
F215A
V216A
V217A
C218A
Q219A
L220A
K221A
V222A
K223A
I224A
Y225A
S226A
S227A
N228A
S229A
G230A
P231A
T232A
R233A
R234A
E235A
D236A
K237A
F238A
M239A
Y240A
F241A
E242A
F243A
P244A
Q245A
P246A
L247A
P248A
V249A
C250A
G251A
D252A
I253A
K254A
V255A
E256A
F257A
F258A
H259A
K260A
Q261A
N262A
K263A
M264A
L265A
K266A
K267A
D268A
K269A
M270A
F271A
H272A
F273A
W274A
V275A
N276A
T277A
F278A
F279A
I280A
P281A
K313A
E314A
Y315A
L316A
V317A
L318A
T319A
L320A
T321A
K322A
N323A
D324A
L325A
D326A
K327A
A328A
N329A
K330A
D331A
K332A
A333A
N334A
R335A
Y336A
F337A
S338A
P339A
N340A
F341A
K342A
V343A
K344A
L345A
Y346A
F347A
T348A
K349A
T350A
V351A
