# Supplementary material for: Detection of circular permutations by Protein Language Models
Source: Comput Struct Biotechnol J. 2024 Dec 30;27:214–20. doi: 10.1016/j.csbj.2024.12.029 (PMC11757225; doi:10.1016/j.csbj.2024.12.029)
Supplement: Supplementary file 2 — Supplementary material [file mmc2.zip › plmcp_source_code/plmCP_ESM1b_code_main/testExample/TransFastaAndID/d1d5ra1.pdb]

HEADER    SCOPe/ASTRAL domain d1d5ra1  [23181]    28-FEB-18   0000
REMARK  99
REMARK  99 ASTRAL ASTRAL-version: 2.07
REMARK  99 ASTRAL SCOPe-sid: d1d5ra1
REMARK  99 ASTRAL SCOPe-sun: 23181
REMARK  99 ASTRAL SCOPe-sccs: b.7.1.1
REMARK  99 ASTRAL Source-PDB: 1d5r
REMARK  99 ASTRAL Source-PDB-REVDAT: 16-AUG-17
REMARK  99 ASTRAL Region: A:188-351
REMARK  99 ASTRAL ASTRAL-SPACI: 0.28 (not valid)
REMARK  99 ASTRAL ASTRAL-AEROSPACI: 0.28
REMARK  99 ASTRAL Data-updated-release: 1.55
ATOM   1458  N   TYR A 188      47.435  80.686  46.923  1.00 36.61           N  
ATOM   1459  CA  TYR A 188      47.397  79.567  46.006  1.00 35.48           C  
ATOM   1460  C   TYR A 188      48.706  78.786  46.051  1.00 36.43           C  
ATOM   1461  O   TYR A 188      49.762  79.330  46.388  1.00 39.70           O  
ATOM   1462  CB  TYR A 188      47.171  80.084  44.586  1.00 33.48           C  
ATOM   1463  CG  TYR A 188      47.085  79.003  43.554  1.00 24.25           C  
ATOM   1464  CD1 TYR A 188      45.933  78.227  43.419  1.00 26.87           C  
ATOM   1465  CD2 TYR A 188      48.156  78.755  42.710  1.00 28.00           C  
ATOM   1466  CE1 TYR A 188      45.855  77.214  42.440  1.00 22.09           C  
ATOM   1467  CE2 TYR A 188      48.103  77.763  41.743  1.00 25.57           C  
ATOM   1468  CZ  TYR A 188      46.952  76.997  41.610  1.00 21.27           C  
ATOM   1469  OH  TYR A 188      46.916  76.034  40.643  1.00 23.77           O  
ATOM   1470  N   ARG A 189      48.620  77.507  45.704  1.00 38.91           N  
ATOM   1471  CA  ARG A 189      49.771  76.612  45.632  1.00 41.45           C  
ATOM   1472  C   ARG A 189      49.316  75.504  44.712  1.00 38.50           C  
ATOM   1473  O   ARG A 189      48.251  74.937  44.921  1.00 37.18           O  
ATOM   1474  CB  ARG A 189      50.108  76.013  46.997  1.00 47.83           C  
ATOM   1475  CG  ARG A 189      50.616  77.010  48.021  1.00 57.78           C  
ATOM   1476  CD  ARG A 189      50.939  76.328  49.355  1.00 66.94           C  
ATOM   1477  NE  ARG A 189      51.939  75.263  49.226  1.00 70.31           N  
ATOM   1478  CZ  ARG A 189      52.467  74.597  50.253  1.00 70.41           C  
ATOM   1479  NH1 ARG A 189      52.100  74.881  51.498  1.00 70.35           N  
ATOM   1480  NH2 ARG A 189      53.371  73.652  50.041  1.00 66.55           N  
ATOM   1481  N   PRO A 190      50.095  75.192  43.669  1.00 38.51           N  
ATOM   1482  CA  PRO A 190      49.714  74.127  42.741  1.00 38.07           C  
ATOM   1483  C   PRO A 190      49.537  72.802  43.473  1.00 38.75           C  
ATOM   1484  O   PRO A 190      50.433  72.350  44.192  1.00 40.61           O  
ATOM   1485  CB  PRO A 190      50.876  74.111  41.751  1.00 37.69           C  
ATOM   1486  CG  PRO A 190      52.017  74.574  42.609  1.00 44.77           C  
ATOM   1487  CD  PRO A 190      51.375  75.773  43.253  1.00 41.09           C  
ATOM   1488  N   VAL A 191      48.367  72.194  43.296  1.00 33.68           N  
ATOM   1489  CA  VAL A 191      48.054  70.934  43.957  1.00 27.91           C  
ATOM   1490  C   VAL A 191      47.953  69.789  42.963  1.00 27.01           C  
ATOM   1491  O   VAL A 191      47.060  69.771  42.123  1.00 21.92           O  
ATOM   1492  CB  VAL A 191      46.738  71.048  44.731  1.00 31.05           C  
ATOM   1493  CG1 VAL A 191      46.298  69.677  45.239  1.00 32.08           C  
ATOM   1494  CG2 VAL A 191      46.935  71.998  45.898  1.00 27.85           C  
ATOM   1495  N   ALA A 192      48.857  68.821  43.080  1.00 25.60           N  
ATOM   1496  CA  ALA A 192      48.863  67.697  42.168  1.00 32.07           C  
ATOM   1497  C   ALA A 192      47.866  66.642  42.616  1.00 35.44           C  
ATOM   1498  O   ALA A 192      47.751  66.341  43.811  1.00 34.55           O  
ATOM   1499  CB  ALA A 192      50.268  67.098  42.070  1.00 31.72           C  
ATOM   1500  N   LEU A 193      47.147  66.087  41.643  1.00 34.57           N  
ATOM   1501  CA  LEU A 193      46.146  65.061  41.918  1.00 31.84           C  
ATOM   1502  C   LEU A 193      46.193  64.033  40.811  1.00 30.33           C  
ATOM   1503  O   LEU A 193      46.878  64.213  39.807  1.00 30.35           O  
ATOM   1504  CB  LEU A 193      44.744  65.655  41.903  1.00 29.18           C  
ATOM   1505  CG  LEU A 193      44.324  66.804  42.812  1.00 33.44           C  
ATOM   1506  CD1 LEU A 193      42.885  67.185  42.447  1.00 28.68           C  
ATOM   1507  CD2 LEU A 193      44.431  66.414  44.289  1.00 37.07           C  
ATOM   1508  N   LEU A 194      45.435  62.963  40.996  1.00 28.98           N  
ATOM   1509  CA  LEU A 194      45.319  61.931  39.986  1.00 29.29           C  
ATOM   1510  C   LEU A 194      43.851  61.927  39.554  1.00 26.28           C  
ATOM   1511  O   LEU A 194      42.951  61.900  40.370  1.00 25.55           O  
ATOM   1512  CB  LEU A 194      45.745  60.585  40.561  1.00 31.99           C  
ATOM   1513  CG  LEU A 194      47.231  60.539  40.918  1.00 33.73           C  
ATOM   1514  CD1 LEU A 194      47.573  59.249  41.628  1.00 34.56           C  
ATOM   1515  CD2 LEU A 194      48.033  60.687  39.653  1.00 30.86           C  
ATOM   1516  N   PHE A 195      43.616  61.996  38.256  1.00 27.30           N  
ATOM   1517  CA  PHE A 195      42.255  62.021  37.744  1.00 25.23           C  
ATOM   1518  C   PHE A 195      41.910  60.575  37.393  1.00 24.40           C  
ATOM   1519  O   PHE A 195      42.476  60.008  36.459  1.00 23.06           O  
ATOM   1520  CB  PHE A 195      42.223  62.934  36.509  1.00 28.11           C  
ATOM   1521  CG  PHE A 195      40.853  63.396  36.093  1.00 25.97           C  
ATOM   1522  CD1 PHE A 195      40.712  64.202  34.949  1.00 28.96           C  
ATOM   1523  CD2 PHE A 195      39.710  63.028  36.800  1.00 24.83           C  
ATOM   1524  CE1 PHE A 195      39.459  64.635  34.513  1.00 25.73           C  
ATOM   1525  CE2 PHE A 195      38.436  63.456  36.378  1.00 28.95           C  
ATOM   1526  CZ  PHE A 195      38.313  64.266  35.218  1.00 27.12           C  
ATOM   1527  N   HIS A 196      40.991  59.988  38.156  1.00 28.94           N  
ATOM   1528  CA  HIS A 196      40.561  58.592  37.979  1.00 28.23           C  
ATOM   1529  C   HIS A 196      39.412  58.292  37.017  1.00 26.30           C  
ATOM   1530  O   HIS A 196      39.457  57.293  36.303  1.00 25.65           O  
ATOM   1531  CB  HIS A 196      40.185  57.983  39.325  1.00 33.43           C  
ATOM   1532  CG  HIS A 196      41.349  57.697  40.215  1.00 37.15           C  
ATOM   1533  ND1 HIS A 196      42.187  58.683  40.698  1.00 40.30           N  
ATOM   1534  CD2 HIS A 196      41.806  56.533  40.730  1.00 37.49           C  
ATOM   1535  CE1 HIS A 196      43.102  58.134  41.472  1.00 38.73           C  
ATOM   1536  NE2 HIS A 196      42.893  56.833  41.508  1.00 39.70           N  
ATOM   1537  N   LYS A 197      38.372  59.118  37.027  1.00 23.24           N  
ATOM   1538  CA  LYS A 197      37.232  58.886  36.148  1.00 25.39           C  
ATOM   1539  C   LYS A 197      36.194  59.995  36.270  1.00 25.26           C  
ATOM   1540  O   LYS A 197      36.274  60.842  37.165  1.00 22.79           O  
ATOM   1541  CB  LYS A 197      36.558  57.554  36.487  1.00 26.68           C  
ATOM   1542  CG  LYS A 197      36.059  57.513  37.931  1.00 34.52           C  
ATOM   1543  CD  LYS A 197      35.077  56.370  38.184  1.00 33.84           C  
ATOM   1544  CE  LYS A 197      34.520  56.482  39.604  1.00 37.53           C  
ATOM   1545  NZ  LYS A 197      33.564  55.412  39.985  1.00 34.91           N  
ATOM   1546  N   MET A 198      35.223  59.955  35.359  1.00 23.59           N  
ATOM   1547  CA  MET A 198      34.114  60.902  35.303  1.00 24.96           C  
ATOM   1548  C   MET A 198      32.816  60.105  35.120  1.00 25.68           C  
ATOM   1549  O   MET A 198      32.812  59.046  34.476  1.00 24.06           O  
ATOM   1550  CB  MET A 198      34.270  61.874  34.121  1.00 25.40           C  
ATOM   1551  CG  MET A 198      35.359  62.919  34.261  1.00 25.10           C  
ATOM   1552  SD  MET A 198      35.263  64.114  32.878  1.00 27.79           S  
ATOM   1553  CE  MET A 198      35.853  63.031  31.474  1.00 22.41           C  
ATOM   1554  N   MET A 199      31.717  60.619  35.666  1.00 22.41           N  
ATOM   1555  CA  MET A 199      30.428  59.937  35.575  1.00 26.90           C  
ATOM   1556  C   MET A 199      29.282  60.865  35.153  1.00 28.18           C  
ATOM   1557  O   MET A 199      29.106  61.935  35.743  1.00 25.61           O  
ATOM   1558  CB  MET A 199      30.075  59.318  36.936  1.00 26.74           C  
ATOM   1559  CG  MET A 199      28.798  58.479  36.934  1.00 36.35           C  
ATOM   1560  SD  MET A 199      28.249  57.935  38.593  1.00 32.43           S  
ATOM   1561  CE  MET A 199      27.472  59.432  39.239  1.00 28.92           C  
ATOM   1562  N   PHE A 200      28.508  60.464  34.142  1.00 24.32           N  
ATOM   1563  CA  PHE A 200      27.328  61.243  33.721  1.00 25.05           C  
ATOM   1564  C   PHE A 200      26.142  60.783  34.584  1.00 27.48           C  
ATOM   1565  O   PHE A 200      25.918  59.590  34.736  1.00 24.83           O  
ATOM   1566  CB  PHE A 200      26.971  60.980  32.256  1.00 26.95           C  
ATOM   1567  CG  PHE A 200      27.832  61.715  31.258  1.00 21.03           C  
ATOM   1568  CD1 PHE A 200      28.946  62.443  31.661  1.00 24.31           C  
ATOM   1569  CD2 PHE A 200      27.547  61.632  29.897  1.00 20.04           C  
ATOM   1570  CE1 PHE A 200      29.781  63.083  30.714  1.00 23.43           C  
ATOM   1571  CE2 PHE A 200      28.382  62.264  28.941  1.00 24.17           C  
ATOM   1572  CZ  PHE A 200      29.495  62.989  29.358  1.00 17.80           C  
ATOM   1573  N   GLU A 201      25.374  61.725  35.121  1.00 29.55           N  
ATOM   1574  CA  GLU A 201      24.232  61.394  35.967  1.00 35.57           C  
ATOM   1575  C   GLU A 201      23.113  60.862  35.072  1.00 37.92           C  
ATOM   1576  O   GLU A 201      22.691  59.719  35.229  1.00 49.48           O  
ATOM   1577  CB  GLU A 201      23.759  62.635  36.732  1.00 45.06           C  
ATOM   1578  CG  GLU A 201      22.691  62.386  37.789  1.00 50.13           C  
ATOM   1579  CD  GLU A 201      23.240  61.856  39.105  1.00 56.75           C  
ATOM   1580  OE1 GLU A 201      22.421  61.639  40.020  1.00 55.11           O  
ATOM   1581  OE2 GLU A 201      24.474  61.674  39.238  1.00 58.60           O  
ATOM   1582  N   THR A 202      22.624  61.681  34.152  1.00 30.84           N  
ATOM   1583  CA  THR A 202      21.584  61.239  33.207  1.00 27.03           C  
ATOM   1584  C   THR A 202      22.263  61.092  31.833  1.00 26.22           C  
ATOM   1585  O   THR A 202      23.465  61.296  31.729  1.00 20.35           O  
ATOM   1586  CB  THR A 202      20.449  62.270  33.119  1.00 19.92           C  
ATOM   1587  OG1 THR A 202      20.999  63.533  32.761  1.00 24.00           O  
ATOM   1588  CG2 THR A 202      19.748  62.430  34.470  1.00 20.66           C  
ATOM   1589  N   ILE A 203      21.504  60.779  30.780  1.00 24.93           N  
ATOM   1590  CA  ILE A 203      22.086  60.574  29.446  1.00 26.43           C  
ATOM   1591  C   ILE A 203      21.892  61.691  28.391  1.00 28.53           C  
ATOM   1592  O   ILE A 203      20.768  62.005  28.013  1.00 24.82           O  
ATOM   1593  CB  ILE A 203      21.535  59.238  28.801  1.00 29.27           C  
ATOM   1594  CG1 ILE A 203      21.812  58.025  29.710  1.00 34.33           C  
ATOM   1595  CG2 ILE A 203      22.161  59.015  27.402  1.00 29.01           C  
ATOM   1596  CD1 ILE A 203      23.269  57.741  29.945  1.00 30.06           C  
ATOM   1597  N   PRO A 204      22.986  62.300  27.892  1.00 27.50           N  
ATOM   1598  CA  PRO A 204      22.816  63.351  26.884  1.00 29.33           C  
ATOM   1599  C   PRO A 204      22.089  62.858  25.629  1.00 32.90           C  
ATOM   1600  O   PRO A 204      22.282  61.725  25.187  1.00 33.06           O  
ATOM   1601  CB  PRO A 204      24.247  63.784  26.621  1.00 30.01           C  
ATOM   1602  CG  PRO A 204      24.879  63.571  28.010  1.00 30.62           C  
ATOM   1603  CD  PRO A 204      24.410  62.168  28.234  1.00 25.83           C  
ATOM   1604  N   MET A 205      21.263  63.740  25.072  1.00 35.65           N  
ATOM   1605  CA  MET A 205      20.436  63.471  23.896  1.00 35.12           C  
ATOM   1606  C   MET A 205      20.890  64.190  22.618  1.00 35.38           C  
ATOM   1607  O   MET A 205      20.485  65.316  22.349  1.00 31.61           O  
ATOM   1608  CB  MET A 205      18.983  63.854  24.229  1.00 36.58           C  
ATOM   1609  CG  MET A 205      18.360  62.964  25.314  1.00 44.54           C  
ATOM   1610  SD  MET A 205      16.862  63.597  26.126  1.00 52.44           S  
ATOM   1611  CE  MET A 205      17.541  65.024  27.005  1.00 46.56           C  
ATOM   1612  N   PHE A 206      21.734  63.543  21.830  1.00 32.56           N  
ATOM   1613  CA  PHE A 206      22.200  64.171  20.604  1.00 33.82           C  
ATOM   1614  C   PHE A 206      21.845  63.372  19.364  1.00 41.02           C  
ATOM   1615  O   PHE A 206      21.912  63.880  18.246  1.00 42.86           O  
ATOM   1616  CB  PHE A 206      23.709  64.396  20.653  1.00 29.43           C  
ATOM   1617  CG  PHE A 206      24.127  65.507  21.584  1.00 31.29           C  
ATOM   1618  CD1 PHE A 206      23.812  65.465  22.952  1.00 29.45           C  
ATOM   1619  CD2 PHE A 206      24.827  66.606  21.094  1.00 29.34           C  
ATOM   1620  CE1 PHE A 206      24.185  66.509  23.811  1.00 19.13           C  
ATOM   1621  CE2 PHE A 206      25.202  67.656  21.953  1.00 33.83           C  
ATOM   1622  CZ  PHE A 206      24.878  67.598  23.314  1.00 29.40           C  
ATOM   1623  N   SER A 207      21.467  62.119  19.557  1.00 42.17           N  
ATOM   1624  CA  SER A 207      21.086  61.281  18.436  1.00 46.65           C  
ATOM   1625  C   SER A 207      20.146  60.200  18.954  1.00 46.08           C  
ATOM   1626  O   SER A 207      20.565  59.314  19.695  1.00 42.02           O  
ATOM   1627  CB  SER A 207      22.330  60.657  17.789  1.00 53.07           C  
ATOM   1628  OG  SER A 207      22.000  59.994  16.579  1.00 56.18           O  
ATOM   1629  N   GLY A 208      18.870  60.312  18.586  1.00 48.60           N  
ATOM   1630  CA  GLY A 208      17.883  59.343  19.008  1.00 49.58           C  
ATOM   1631  C   GLY A 208      17.895  59.042  20.490  1.00 51.31           C  
ATOM   1632  O   GLY A 208      18.046  57.882  20.892  1.00 53.12           O  
ATOM   1633  N   GLY A 209      17.747  60.078  21.310  1.00 51.80           N  
ATOM   1634  CA  GLY A 209      17.715  59.886  22.753  1.00 51.43           C  
ATOM   1635  C   GLY A 209      19.043  59.643  23.451  1.00 50.79           C  
ATOM   1636  O   GLY A 209      19.138  59.794  24.676  1.00 52.21           O  
ATOM   1637  N   THR A 210      20.064  59.244  22.695  1.00 47.08           N  
ATOM   1638  CA  THR A 210      21.381  59.018  23.286  1.00 46.66           C  
ATOM   1639  C   THR A 210      22.447  59.763  22.519  1.00 40.43           C  
ATOM   1640  O   THR A 210      22.158  60.619  21.678  1.00 39.96           O  
ATOM   1641  CB  THR A 210      21.813  57.537  23.294  1.00 45.42           C  
ATOM   1642  OG1 THR A 210      21.981  57.083  21.945  1.00 53.95           O  
ATOM   1643  CG2 THR A 210      20.791  56.682  24.034  1.00 50.95           C  
ATOM   1644  N   CYS A 211      23.688  59.415  22.824  1.00 35.15           N  
ATOM   1645  CA  CYS A 211      24.827  60.032  22.197  1.00 29.85           C  
ATOM   1646  C   CYS A 211      25.954  59.012  22.098  1.00 30.09           C  
ATOM   1647  O   CYS A 211      25.883  57.922  22.676  1.00 27.98           O  
ATOM   1648  CB  CYS A 211      25.263  61.256  23.024  1.00 29.57           C  
ATOM   1649  SG  CYS A 211      25.656  60.918  24.796  1.00 28.56           S  
ATOM   1650  N   ASN A 212      26.976  59.376  21.330  1.00 32.11           N  
ATOM   1651  CA  ASN A 212      28.180  58.571  21.139  1.00 34.92           C  
ATOM   1652  C   ASN A 212      29.297  59.499  21.574  1.00 30.36           C  
ATOM   1653  O   ASN A 212      30.079  59.968  20.754  1.00 31.71           O  
ATOM   1654  CB  ASN A 212      28.372  58.208  19.671  1.00 44.86           C  
ATOM   1655  CG  ASN A 212      27.370  57.187  19.191  1.00 58.61           C  
ATOM   1656  OD1 ASN A 212      27.198  56.132  19.803  1.00 65.39           O  
ATOM   1657  ND2 ASN A 212      26.713  57.481  18.072  1.00 67.92           N  
ATOM   1658  N   PRO A 213      29.395  59.758  22.889  1.00 29.17           N  
ATOM   1659  CA  PRO A 213      30.392  60.653  23.478  1.00 28.58           C  
ATOM   1660  C   PRO A 213      31.873  60.357  23.252  1.00 29.27           C  
ATOM   1661  O   PRO A 213      32.291  59.211  23.138  1.00 30.20           O  
ATOM   1662  CB  PRO A 213      30.008  60.637  24.962  1.00 29.43           C  
ATOM   1663  CG  PRO A 213      29.496  59.176  25.124  1.00 29.40           C  
ATOM   1664  CD  PRO A 213      28.551  59.180  23.956  1.00 29.52           C  
ATOM   1665  N   GLN A 214      32.657  61.429  23.205  1.00 25.73           N  
ATOM   1666  CA  GLN A 214      34.099  61.343  23.045  1.00 23.09           C  
ATOM   1667  C   GLN A 214      34.648  62.581  23.719  1.00 18.53           C  
ATOM   1668  O   GLN A 214      34.025  63.639  23.657  1.00 24.11           O  
ATOM   1669  CB  GLN A 214      34.481  61.301  21.563  1.00 25.28           C  
ATOM   1670  CG  GLN A 214      35.973  61.027  21.327  1.00 36.62           C  
ATOM   1671  CD  GLN A 214      36.852  62.273  21.324  1.00 42.77           C  
ATOM   1672  OE1 GLN A 214      38.074  62.181  21.492  1.00 39.73           O  
ATOM   1673  NE2 GLN A 214      36.243  63.435  21.098  1.00 46.21           N  
ATOM   1674  N   PHE A 215      35.792  62.476  24.386  1.00 22.20           N  
ATOM   1675  CA  PHE A 215      36.314  63.642  25.065  1.00 20.09           C  
ATOM   1676  C   PHE A 215      37.810  63.817  25.001  1.00 21.11           C  
ATOM   1677  O   PHE A 215      38.555  62.887  24.725  1.00 27.75           O  
ATOM   1678  CB  PHE A 215      35.843  63.623  26.518  1.00 23.57           C  
ATOM   1679  CG  PHE A 215      36.527  62.597  27.389  1.00 23.48           C  
ATOM   1680  CD1 PHE A 215      37.684  62.915  28.081  1.00 22.23           C  
ATOM   1681  CD2 PHE A 215      35.995  61.324  27.526  1.00 27.24           C  
ATOM   1682  CE1 PHE A 215      38.311  61.978  28.904  1.00 28.63           C  
ATOM   1683  CE2 PHE A 215      36.606  60.366  28.344  1.00 22.83           C  
ATOM   1684  CZ  PHE A 215      37.768  60.693  29.035  1.00 28.22           C  
ATOM   1685  N   VAL A 216      38.241  65.038  25.269  1.00 20.61           N  
ATOM   1686  CA  VAL A 216      39.650  65.379  25.261  1.00 23.48           C  
ATOM   1687  C   VAL A 216      39.965  66.105  26.560  1.00 21.41           C  
ATOM   1688  O   VAL A 216      39.188  66.918  26.999  1.00 23.97           O  
ATOM   1689  CB  VAL A 216      39.987  66.322  24.090  1.00 24.76           C  
ATOM   1690  CG1 VAL A 216      41.467  66.644  24.127  1.00 27.36           C  
ATOM   1691  CG2 VAL A 216      39.580  65.686  22.747  1.00 20.62           C  
ATOM   1692  N   VAL A 217      41.099  65.817  27.177  1.00 21.95           N  
ATOM   1693  CA  VAL A 217      41.470  66.503  28.418  1.00 23.08           C  
ATOM   1694  C   VAL A 217      42.717  67.344  28.170  1.00 28.18           C  
ATOM   1695  O   VAL A 217      43.715  66.840  27.658  1.00 25.55           O  
ATOM   1696  CB  VAL A 217      41.810  65.524  29.562  1.00 27.44           C  
ATOM   1697  CG1 VAL A 217      42.121  66.305  30.831  1.00 28.22           C  
ATOM   1698  CG2 VAL A 217      40.667  64.583  29.803  1.00 30.62           C  
ATOM   1699  N   CYS A 218      42.663  68.624  28.525  1.00 25.26           N  
ATOM   1700  CA  CYS A 218      43.833  69.475  28.345  1.00 28.03           C  
ATOM   1701  C   CYS A 218      44.299  70.111  29.651  1.00 32.40           C  
ATOM   1702  O   CYS A 218      43.488  70.369  30.555  1.00 31.70           O  
ATOM   1703  CB  CYS A 218      43.539  70.587  27.335  1.00 33.09           C  
ATOM   1704  SG  CYS A 218      43.107  70.010  25.672  1.00 37.05           S  
ATOM   1705  N   GLN A 219      45.612  70.323  29.754  1.00 32.33           N  
ATOM   1706  CA  GLN A 219      46.211  70.995  30.906  1.00 30.94           C  
ATOM   1707  C   GLN A 219      46.801  72.208  30.209  1.00 32.46           C  
ATOM   1708  O   GLN A 219      47.760  72.079  29.430  1.00 32.25           O  
ATOM   1709  CB  GLN A 219      47.327  70.165  31.566  1.00 33.16           C  
ATOM   1710  CG  GLN A 219      47.604  70.632  32.987  1.00 30.06           C  
ATOM   1711  CD  GLN A 219      48.705  69.875  33.720  1.00 34.55           C  
ATOM   1712  OE1 GLN A 219      49.880  70.225  33.631  1.00 43.68           O  
ATOM   1713  NE2 GLN A 219      48.327  68.828  34.443  1.00 27.98           N  
ATOM   1714  N   LEU A 220      46.220  73.380  30.455  1.00 34.20           N  
ATOM   1715  CA  LEU A 220      46.677  74.586  29.779  1.00 37.36           C  
ATOM   1716  C   LEU A 220      46.432  74.287  28.292  1.00 39.85           C  
ATOM   1717  O   LEU A 220      45.378  73.736  27.937  1.00 32.09           O  
ATOM   1718  CB  LEU A 220      48.168  74.830  30.061  1.00 41.95           C  
ATOM   1719  CG  LEU A 220      48.645  75.118  31.485  1.00 47.08           C  
ATOM   1720  CD1 LEU A 220      50.152  75.070  31.527  1.00 47.27           C  
ATOM   1721  CD2 LEU A 220      48.155  76.484  31.949  1.00 45.56           C  
ATOM   1722  N   LYS A 221      47.394  74.599  27.428  1.00 39.57           N  
ATOM   1723  CA  LYS A 221      47.206  74.360  25.999  1.00 47.16           C  
ATOM   1724  C   LYS A 221      47.701  73.001  25.497  1.00 46.63           C  
ATOM   1725  O   LYS A 221      47.790  72.773  24.289  1.00 49.15           O  
ATOM   1726  CB  LYS A 221      47.860  75.493  25.198  1.00 50.03           C  
ATOM   1727  CG  LYS A 221      47.269  76.863  25.509  1.00 53.89           C  
ATOM   1728  CD  LYS A 221      47.941  77.979  24.711  1.00 59.45           C  
ATOM   1729  CE  LYS A 221      47.812  77.757  23.215  1.00 59.60           C  
ATOM   1730  NZ  LYS A 221      48.432  78.875  22.462  1.00 63.10           N  
ATOM   1731  N   VAL A 222      47.996  72.096  26.423  1.00 44.15           N  
ATOM   1732  CA  VAL A 222      48.492  70.771  26.067  1.00 42.82           C  
ATOM   1733  C   VAL A 222      47.447  69.693  26.290  1.00 41.69           C  
ATOM   1734  O   VAL A 222      46.952  69.521  27.412  1.00 35.46           O  
ATOM   1735  CB  VAL A 222      49.712  70.388  26.907  1.00 45.72           C  
ATOM   1736  CG1 VAL A 222      50.241  69.038  26.449  1.00 43.89           C  
ATOM   1737  CG2 VAL A 222      50.776  71.470  26.797  1.00 48.22           C  
ATOM   1738  N   LYS A 223      47.112  68.965  25.228  1.00 41.65           N  
ATOM   1739  CA  LYS A 223      46.122  67.905  25.354  1.00 43.02           C  
ATOM   1740  C   LYS A 223      46.812  66.694  25.931  1.00 40.08           C  
ATOM   1741  O   LYS A 223      47.633  66.064  25.266  1.00 45.38           O  
ATOM   1742  CB  LYS A 223      45.491  67.582  24.000  1.00 47.21           C  
ATOM   1743  CG  LYS A 223      46.480  67.179  22.939  1.00 55.48           C  
ATOM   1744  CD  LYS A 223      45.830  67.035  21.574  1.00 60.17           C  
ATOM   1745  CE  LYS A 223      46.906  66.716  20.541  1.00 66.91           C  
ATOM   1746  NZ  LYS A 223      46.390  66.617  19.151  1.00 69.65           N  
ATOM   1747  N   ILE A 224      46.480  66.393  27.183  1.00 36.41           N  
ATOM   1748  CA  ILE A 224      47.058  65.271  27.914  1.00 32.05           C  
ATOM   1749  C   ILE A 224      46.301  63.948  27.734  1.00 31.32           C  
ATOM   1750  O   ILE A 224      46.816  62.878  28.046  1.00 30.22           O  
ATOM   1751  CB  ILE A 224      47.165  65.601  29.436  1.00 32.94           C  
ATOM   1752  CG1 ILE A 224      45.822  66.113  29.972  1.00 32.45           C  
ATOM   1753  CG2 ILE A 224      48.238  66.665  29.682  1.00 34.46           C  
ATOM   1754  CD1 ILE A 224      45.908  66.623  31.415  1.00 31.33           C  
ATOM   1755  N   TYR A 225      45.074  64.012  27.240  1.00 34.29           N  
ATOM   1756  CA  TYR A 225      44.326  62.785  27.036  1.00 32.00           C  
ATOM   1757  C   TYR A 225      43.244  62.896  25.975  1.00 32.98           C  
ATOM   1758  O   TYR A 225      42.544  63.914  25.873  1.00 27.44           O  
ATOM   1759  CB  TYR A 225      43.697  62.310  28.340  1.00 33.37           C  
ATOM   1760  CG  TYR A 225      43.036  60.966  28.170  1.00 30.99           C  
ATOM   1761  CD1 TYR A 225      43.786  59.838  27.828  1.00 36.33           C  
ATOM   1762  CD2 TYR A 225      41.664  60.823  28.314  1.00 30.29           C  
ATOM   1763  CE1 TYR A 225      43.178  58.603  27.640  1.00 36.02           C  
ATOM   1764  CE2 TYR A 225      41.045  59.596  28.128  1.00 34.98           C  
ATOM   1765  CZ  TYR A 225      41.805  58.487  27.790  1.00 37.43           C  
ATOM   1766  OH  TYR A 225      41.187  57.270  27.609  1.00 43.16           O  
ATOM   1767  N   SER A 226      43.120  61.839  25.180  1.00 31.37           N  
ATOM   1768  CA  SER A 226      42.128  61.788  24.114  1.00 34.50           C  
ATOM   1769  C   SER A 226      41.478  60.396  24.143  1.00 36.08           C  
ATOM   1770  O   SER A 226      42.172  59.391  23.982  1.00 37.54           O  
ATOM   1771  CB  SER A 226      42.821  62.048  22.776  1.00 37.57           C  
ATOM   1772  OG  SER A 226      41.895  62.057  21.708  1.00 44.28           O  
ATOM   1773  N   SER A 227      40.160  60.341  24.347  1.00 33.06           N  
ATOM   1774  CA  SER A 227      39.448  59.064  24.437  1.00 40.78           C  
ATOM   1775  C   SER A 227      38.862  58.520  23.140  1.00 42.72           C  
ATOM   1776  O   SER A 227      38.614  59.254  22.189  1.00 38.75           O  
ATOM   1777  CB  SER A 227      38.295  59.181  25.432  1.00 40.44           C  
ATOM   1778  OG  SER A 227      37.193  59.850  24.842  1.00 41.73           O  
ATOM   1779  N   ASN A 228      38.613  57.216  23.120  1.00 45.26           N  
ATOM   1780  CA  ASN A 228      37.993  56.605  21.952  1.00 50.15           C  
ATOM   1781  C   ASN A 228      36.511  56.939  22.110  1.00 48.88           C  
ATOM   1782  O   ASN A 228      36.085  57.433  23.165  1.00 52.19           O  
ATOM   1783  CB  ASN A 228      38.171  55.093  21.971  1.00 54.96           C  
ATOM   1784  CG  ASN A 228      37.355  54.425  23.064  1.00 61.25           C  
ATOM   1785  OD1 ASN A 228      37.492  54.739  24.253  1.00 64.13           O  
ATOM   1786  ND2 ASN A 228      36.496  53.490  22.663  1.00 58.86           N  
ATOM   1787  N   SER A 229      35.725  56.662  21.079  1.00 46.23           N  
ATOM   1788  CA  SER A 229      34.290  56.947  21.120  1.00 50.18           C  
ATOM   1789  C   SER A 229      33.517  56.025  22.093  1.00 45.00           C  
ATOM   1790  O   SER A 229      33.815  54.831  22.219  1.00 42.92           O  
ATOM   1791  CB  SER A 229      33.715  56.836  19.698  1.00 51.31           C  
ATOM   1792  OG  SER A 229      32.358  57.252  19.633  1.00 55.10           O  
ATOM   1793  N   GLY A 230      32.539  56.599  22.791  1.00 41.50           N  
ATOM   1794  CA  GLY A 230      31.742  55.818  23.722  1.00 39.31           C  
ATOM   1795  C   GLY A 230      32.327  55.680  25.116  1.00 32.41           C  
ATOM   1796  O   GLY A 230      33.537  55.728  25.274  1.00 32.62           O  
ATOM   1797  N   PRO A 231      31.482  55.497  26.145  1.00 30.82           N  
ATOM   1798  CA  PRO A 231      31.856  55.343  27.553  1.00 28.23           C  
ATOM   1799  C   PRO A 231      32.477  53.984  27.866  1.00 31.13           C  
ATOM   1800  O   PRO A 231      32.229  52.989  27.170  1.00 25.77           O  
ATOM   1801  CB  PRO A 231      30.523  55.519  28.266  1.00 26.28           C  
ATOM   1802  CG  PRO A 231      29.619  54.767  27.350  1.00 27.39           C  
ATOM   1803  CD  PRO A 231      30.013  55.465  26.030  1.00 29.79           C  
ATOM   1804  N   THR A 232      33.282  53.951  28.924  1.00 28.68           N  
ATOM   1805  CA  THR A 232      33.911  52.711  29.329  1.00 31.21           C  
ATOM   1806  C   THR A 232      32.797  51.820  29.857  1.00 27.49           C  
ATOM   1807  O   THR A 232      32.907  50.609  29.814  1.00 30.98           O  
ATOM   1808  CB  THR A 232      34.979  52.944  30.442  1.00 33.27           C  
ATOM   1809  OG1 THR A 232      34.340  53.152  31.706  1.00 46.12           O  
ATOM   1810  CG2 THR A 232      35.787  54.191  30.132  1.00 35.07           C  
ATOM   1811  N   ARG A 233      31.710  52.421  30.335  1.00 25.72           N  
ATOM   1812  CA  ARG A 233      30.603  51.646  30.891  1.00 25.28           C  
ATOM   1813  C   ARG A 233      29.257  52.350  30.891  1.00 22.35           C  
ATOM   1814  O   ARG A 233      29.128  53.460  31.396  1.00 25.38           O  
ATOM   1815  CB  ARG A 233      30.948  51.216  32.327  1.00 21.22           C  
ATOM   1816  CG  ARG A 233      29.829  50.426  33.020  1.00 21.57           C  
ATOM   1817  CD  ARG A 233      30.393  49.562  34.126  1.00 25.61           C  
ATOM   1818  NE  ARG A 233      31.171  50.353  35.076  1.00 36.62           N  
ATOM   1819  CZ  ARG A 233      30.640  51.062  36.053  1.00 32.34           C  
ATOM   1820  NH1 ARG A 233      29.323  51.077  36.216  1.00 45.58           N  
ATOM   1821  NH2 ARG A 233      31.426  51.750  36.859  1.00 33.07           N  
ATOM   1822  N   ARG A 234      28.253  51.684  30.320  1.00 21.15           N  
ATOM   1823  CA  ARG A 234      26.884  52.198  30.259  1.00 21.81           C  
ATOM   1824  C   ARG A 234      26.062  51.435  31.298  1.00 25.13           C  
ATOM   1825  O   ARG A 234      26.021  50.224  31.285  1.00 22.24           O  
ATOM   1826  CB  ARG A 234      26.280  52.001  28.850  1.00 18.27           C  
ATOM   1827  CG  ARG A 234      24.792  52.376  28.687  1.00 23.47           C  
ATOM   1828  CD  ARG A 234      24.517  53.841  28.987  1.00 24.21           C  
ATOM   1829  NE  ARG A 234      23.097  54.214  28.878  1.00 23.51           N  
ATOM   1830  CZ  ARG A 234      22.438  54.385  27.731  1.00 29.68           C  
ATOM   1831  NH1 ARG A 234      23.052  54.216  26.562  1.00 24.23           N  
ATOM   1832  NH2 ARG A 234      21.167  54.743  27.752  1.00 29.76           N  
ATOM   1833  N   GLU A 235      25.419  52.172  32.192  1.00 25.27           N  
ATOM   1834  CA  GLU A 235      24.592  51.612  33.258  1.00 29.61           C  
ATOM   1835  C   GLU A 235      23.264  52.388  33.325  1.00 33.35           C  
ATOM   1836  O   GLU A 235      23.038  53.125  34.286  1.00 38.10           O  
ATOM   1837  CB  GLU A 235      25.320  51.755  34.613  1.00 25.44           C  
ATOM   1838  CG  GLU A 235      24.475  51.384  35.828  1.00 26.27           C  
ATOM   1839  CD  GLU A 235      24.880  52.129  37.104  1.00 30.15           C  
ATOM   1840  OE1 GLU A 235      23.961  52.511  37.859  1.00 25.31           O  
ATOM   1841  OE2 GLU A 235      26.092  52.319  37.355  1.00 25.87           O  
ATOM   1842  N   ASP A 236      22.416  52.248  32.305  1.00 33.48           N  
ATOM   1843  CA  ASP A 236      21.109  52.925  32.255  1.00 41.61           C  
ATOM   1844  C   ASP A 236      21.043  54.270  32.990  1.00 41.61           C  
ATOM   1845  O   ASP A 236      20.986  54.304  34.218  1.00 47.75           O  
ATOM   1846  CB  ASP A 236      20.037  52.013  32.844  1.00 43.05           C  
ATOM   1847  CG  ASP A 236      18.721  52.725  33.039  1.00 46.34           C  
ATOM   1848  OD1 ASP A 236      18.081  53.069  32.018  1.00 42.98           O  
ATOM   1849  OD2 ASP A 236      18.346  52.956  34.214  1.00 48.70           O  
ATOM   1850  N   LYS A 237      21.001  55.365  32.242  1.00 40.79           N  
ATOM   1851  CA  LYS A 237      20.952  56.707  32.833  1.00 41.17           C  
ATOM   1852  C   LYS A 237      22.327  57.128  33.333  1.00 38.05           C  
ATOM   1853  O   LYS A 237      22.592  58.316  33.472  1.00 36.82           O  
ATOM   1854  CB  LYS A 237      19.936  56.792  33.978  1.00 45.58           C  
ATOM   1855  CG  LYS A 237      18.500  56.532  33.540  1.00 51.93           C  
ATOM   1856  CD  LYS A 237      17.516  56.645  34.698  1.00 57.46           C  
ATOM   1857  CE  LYS A 237      16.129  56.120  34.311  1.00 58.65           C  
ATOM   1858  NZ  LYS A 237      15.543  56.832  33.142  1.00 56.86           N  
ATOM   1859  N   PHE A 238      23.199  56.162  33.614  1.00 32.77           N  
ATOM   1860  CA  PHE A 238      24.559  56.487  34.041  1.00 31.50           C  
ATOM   1861  C   PHE A 238      25.569  56.053  32.976  1.00 24.17           C  
ATOM   1862  O   PHE A 238      25.427  55.004  32.361  1.00 30.88           O  
ATOM   1863  CB  PHE A 238      24.916  55.787  35.362  1.00 26.36           C  
ATOM   1864  CG  PHE A 238      24.257  56.374  36.567  1.00 28.23           C  
ATOM   1865  CD1 PHE A 238      24.718  57.554  37.122  1.00 33.00           C  
ATOM   1866  CD2 PHE A 238      23.154  55.752  37.137  1.00 29.51           C  
ATOM   1867  CE1 PHE A 238      24.081  58.117  38.240  1.00 31.44           C  
ATOM   1868  CE2 PHE A 238      22.510  56.300  38.245  1.00 26.30           C  
ATOM   1869  CZ  PHE A 238      22.973  57.481  38.796  1.00 32.07           C  
ATOM   1870  N   MET A 239      26.578  56.882  32.753  1.00 25.84           N  
ATOM   1871  CA  MET A 239      27.675  56.598  31.830  1.00 22.72           C  
ATOM   1872  C   MET A 239      28.937  56.888  32.625  1.00 22.83           C  
ATOM   1873  O   MET A 239      28.992  57.853  33.383  1.00 24.23           O  
ATOM   1874  CB  MET A 239      27.640  57.496  30.583  1.00 22.32           C  
ATOM   1875  CG  MET A 239      26.708  57.027  29.453  1.00 16.19           C  
ATOM   1876  SD  MET A 239      26.944  58.088  27.985  1.00 22.93           S  
ATOM   1877  CE  MET A 239      25.893  57.269  26.730  1.00 20.30           C  
ATOM   1878  N   TYR A 240      29.944  56.045  32.471  1.00 21.02           N  
ATOM   1879  CA  TYR A 240      31.189  56.249  33.189  1.00 20.27           C  
ATOM   1880  C   TYR A 240      32.314  56.375  32.188  1.00 22.99           C  
ATOM   1881  O   TYR A 240      32.288  55.741  31.137  1.00 14.81           O  
ATOM   1882  CB  TYR A 240      31.493  55.082  34.141  1.00 24.02           C  
ATOM   1883  CG  TYR A 240      30.441  54.879  35.214  1.00 22.61           C  
ATOM   1884  CD1 TYR A 240      29.270  54.176  34.942  1.00 18.86           C  
ATOM   1885  CD2 TYR A 240      30.606  55.425  36.488  1.00 20.37           C  
ATOM   1886  CE1 TYR A 240      28.288  54.024  35.914  1.00 21.53           C  
ATOM   1887  CE2 TYR A 240      29.641  55.274  37.457  1.00 27.49           C  
ATOM   1888  CZ  TYR A 240      28.483  54.577  37.169  1.00 22.84           C  
ATOM   1889  OH  TYR A 240      27.522  54.455  38.140  1.00 27.10           O  
ATOM   1890  N   PHE A 241      33.293  57.195  32.550  1.00 19.54           N  
ATOM   1891  CA  PHE A 241      34.466  57.453  31.733  1.00 24.22           C  
ATOM   1892  C   PHE A 241      35.668  57.335  32.657  1.00 24.50           C  
ATOM   1893  O   PHE A 241      35.992  58.249  33.419  1.00 28.57           O  
ATOM   1894  CB  PHE A 241      34.397  58.856  31.104  1.00 23.98           C  
ATOM   1895  CG  PHE A 241      33.208  59.059  30.239  1.00 25.35           C  
ATOM   1896  CD1 PHE A 241      31.969  59.361  30.797  1.00 24.55           C  
ATOM   1897  CD2 PHE A 241      33.294  58.847  28.866  1.00 23.95           C  
ATOM   1898  CE1 PHE A 241      30.822  59.449  29.998  1.00 28.25           C  
ATOM   1899  CE2 PHE A 241      32.160  58.929  28.064  1.00 31.17           C  
ATOM   1900  CZ  PHE A 241      30.915  59.232  28.633  1.00 28.79           C  
ATOM   1901  N   GLU A 242      36.319  56.188  32.572  1.00 25.17           N  
ATOM   1902  CA  GLU A 242      37.464  55.886  33.410  1.00 32.42           C  
ATOM   1903  C   GLU A 242      38.744  55.885  32.607  1.00 31.75           C  
ATOM   1904  O   GLU A 242      38.822  55.282  31.548  1.00 31.17           O  
ATOM   1905  CB  GLU A 242      37.249  54.518  34.062  1.00 30.46           C  
ATOM   1906  CG  GLU A 242      35.928  54.429  34.834  1.00 33.66           C  
ATOM   1907  CD  GLU A 242      35.526  53.008  35.137  1.00 35.72           C  
ATOM   1908  OE1 GLU A 242      35.606  52.191  34.205  1.00 37.93           O  
ATOM   1909  OE2 GLU A 242      35.112  52.698  36.278  1.00 35.82           O  
ATOM   1910  N   PHE A 243      39.745  56.587  33.114  1.00 32.29           N  
ATOM   1911  CA  PHE A 243      41.044  56.637  32.461  1.00 38.11           C  
ATOM   1912  C   PHE A 243      41.732  55.270  32.616  1.00 40.05           C  
ATOM   1913  O   PHE A 243      41.635  54.642  33.669  1.00 46.07           O  
ATOM   1914  CB  PHE A 243      41.895  57.718  33.126  1.00 43.91           C  
ATOM   1915  CG  PHE A 243      41.308  59.101  33.031  1.00 41.96           C  
ATOM   1916  CD1 PHE A 243      41.396  59.832  31.855  1.00 45.71           C  
ATOM   1917  CD2 PHE A 243      40.660  59.667  34.120  1.00 41.96           C  
ATOM   1918  CE1 PHE A 243      40.850  61.108  31.767  1.00 48.27           C  
ATOM   1919  CE2 PHE A 243      40.112  60.936  34.044  1.00 40.72           C  
ATOM   1920  CZ  PHE A 243      40.204  61.660  32.865  1.00 43.82           C  
ATOM   1921  N   PRO A 244      42.444  54.793  31.571  1.00 37.92           N  
ATOM   1922  CA  PRO A 244      43.119  53.492  31.677  1.00 38.19           C  
ATOM   1923  C   PRO A 244      44.080  53.515  32.859  1.00 39.59           C  
ATOM   1924  O   PRO A 244      44.148  52.579  33.647  1.00 42.07           O  
ATOM   1925  CB  PRO A 244      43.825  53.376  30.333  1.00 37.48           C  
ATOM   1926  CG  PRO A 244      42.874  54.126  29.425  1.00 38.56           C  
ATOM   1927  CD  PRO A 244      42.699  55.378  30.252  1.00 33.54           C  
ATOM   1928  N   GLN A 245      44.830  54.601  32.971  1.00 38.07           N  
ATOM   1929  CA  GLN A 245      45.744  54.795  34.090  1.00 40.53           C  
ATOM   1930  C   GLN A 245      45.365  56.158  34.651  1.00 34.29           C  
ATOM   1931  O   GLN A 245      45.011  57.066  33.893  1.00 29.52           O  
ATOM   1932  CB  GLN A 245      47.206  54.783  33.622  1.00 43.36           C  
ATOM   1933  CG  GLN A 245      47.752  53.386  33.307  1.00 49.55           C  
ATOM   1934  CD  GLN A 245      47.040  52.718  32.149  1.00 55.93           C  
ATOM   1935  OE1 GLN A 245      47.042  53.227  31.028  1.00 61.08           O  
ATOM   1936  NE2 GLN A 245      46.427  51.568  32.413  1.00 53.71           N  
ATOM   1937  N   PRO A 246      45.422  56.319  35.985  1.00 31.17           N  
ATOM   1938  CA  PRO A 246      45.060  57.604  36.580  1.00 33.94           C  
ATOM   1939  C   PRO A 246      45.836  58.714  35.874  1.00 33.35           C  
ATOM   1940  O   PRO A 246      47.055  58.640  35.736  1.00 34.31           O  
ATOM   1941  CB  PRO A 246      45.473  57.428  38.044  1.00 34.75           C  
ATOM   1942  CG  PRO A 246      45.220  55.952  38.266  1.00 36.61           C  
ATOM   1943  CD  PRO A 246      45.896  55.391  37.029  1.00 35.13           C  
ATOM   1944  N   LEU A 247      45.121  59.727  35.408  1.00 26.45           N  
ATOM   1945  CA  LEU A 247      45.739  60.841  34.706  1.00 28.31           C  
ATOM   1946  C   LEU A 247      46.270  61.903  35.690  1.00 27.56           C  
ATOM   1947  O   LEU A 247      45.501  62.497  36.446  1.00 25.59           O  
ATOM   1948  CB  LEU A 247      44.707  61.462  33.759  1.00 33.57           C  
ATOM   1949  CG  LEU A 247      45.174  62.343  32.599  1.00 42.09           C  
ATOM   1950  CD1 LEU A 247      43.944  62.777  31.806  1.00 45.30           C  
ATOM   1951  CD2 LEU A 247      45.940  63.558  33.103  1.00 48.83           C  
ATOM   1952  N   PRO A 248      47.597  62.113  35.726  1.00 28.29           N  
ATOM   1953  CA  PRO A 248      48.153  63.121  36.635  1.00 29.39           C  
ATOM   1954  C   PRO A 248      47.690  64.521  36.207  1.00 30.79           C  
ATOM   1955  O   PRO A 248      47.786  64.899  35.025  1.00 24.48           O  
ATOM   1956  CB  PRO A 248      49.665  62.902  36.488  1.00 27.94           C  
ATOM   1957  CG  PRO A 248      49.775  62.511  35.055  1.00 32.07           C  
ATOM   1958  CD  PRO A 248      48.694  61.431  35.017  1.00 23.66           C  
ATOM   1959  N   VAL A 249      47.190  65.293  37.163  1.00 24.75           N  
ATOM   1960  CA  VAL A 249      46.704  66.609  36.824  1.00 26.36           C  
ATOM   1961  C   VAL A 249      47.051  67.663  37.894  1.00 28.96           C  
ATOM   1962  O   VAL A 249      47.079  67.364  39.098  1.00 28.54           O  
ATOM   1963  CB  VAL A 249      45.186  66.511  36.576  1.00 27.89           C  
ATOM   1964  CG1 VAL A 249      44.475  66.038  37.842  1.00 17.92           C  
ATOM   1965  CG2 VAL A 249      44.667  67.827  36.075  1.00 33.62           C  
ATOM   1966  N   CYS A 250      47.321  68.889  37.451  1.00 26.36           N  
ATOM   1967  CA  CYS A 250      47.676  69.947  38.382  1.00 31.71           C  
ATOM   1968  C   CYS A 250      47.455  71.336  37.773  1.00 32.87           C  
ATOM   1969  O   CYS A 250      47.896  71.597  36.655  1.00 32.95           O  
ATOM   1970  CB  CYS A 250      49.143  69.756  38.802  1.00 33.23           C  
ATOM   1971  SG  CYS A 250      49.805  70.945  39.993  1.00 31.23           S  
ATOM   1972  N   GLY A 251      46.761  72.206  38.521  1.00 30.54           N  
ATOM   1973  CA  GLY A 251      46.465  73.557  38.079  1.00 27.88           C  
ATOM   1974  C   GLY A 251      45.136  73.670  37.342  1.00 28.13           C  
ATOM   1975  O   GLY A 251      44.141  73.074  37.748  1.00 21.31           O  
ATOM   1976  N   ASP A 252      45.137  74.428  36.249  1.00 22.91           N  
ATOM   1977  CA  ASP A 252      43.942  74.653  35.439  1.00 23.53           C  
ATOM   1978  C   ASP A 252      43.797  73.550  34.398  1.00 25.96           C  
ATOM   1979  O   ASP A 252      44.695  73.345  33.567  1.00 24.58           O  
ATOM   1980  CB  ASP A 252      44.023  76.016  34.735  1.00 19.15           C  
ATOM   1981  CG  ASP A 252      44.204  77.167  35.718  1.00 21.13           C  
ATOM   1982  OD1 ASP A 252      43.393  77.268  36.664  1.00 21.41           O  
ATOM   1983  OD2 ASP A 252      45.147  77.969  35.551  1.00 19.98           O  
ATOM   1984  N   ILE A 253      42.651  72.874  34.413  1.00 20.42           N  
ATOM   1985  CA  ILE A 253      42.424  71.795  33.475  1.00 22.87           C  
ATOM   1986  C   ILE A 253      41.081  71.972  32.738  1.00 21.31           C  
ATOM   1987  O   ILE A 253      40.108  72.477  33.311  1.00 23.24           O  
ATOM   1988  CB  ILE A 253      42.555  70.437  34.239  1.00 25.61           C  
ATOM   1989  CG1 ILE A 253      42.027  69.284  33.391  1.00 37.33           C  
ATOM   1990  CG2 ILE A 253      41.881  70.523  35.576  1.00 30.28           C  
ATOM   1991  CD1 ILE A 253      41.967  67.951  34.151  1.00 40.28           C  
ATOM   1992  N   LYS A 254      41.060  71.594  31.459  1.00 18.91           N  
ATOM   1993  CA  LYS A 254      39.870  71.686  30.614  1.00 17.79           C  
ATOM   1994  C   LYS A 254      39.379  70.325  30.133  1.00 20.30           C  
ATOM   1995  O   LYS A 254      40.177  69.447  29.773  1.00 21.88           O  
ATOM   1996  CB  LYS A 254      40.165  72.548  29.386  1.00 22.24           C  
ATOM   1997  CG  LYS A 254      39.018  72.594  28.354  1.00 25.97           C  
ATOM   1998  CD  LYS A 254      39.440  73.376  27.127  1.00 24.25           C  
ATOM   1999  CE  LYS A 254      38.362  73.356  26.054  1.00 30.32           C  
ATOM   2000  NZ  LYS A 254      38.800  74.125  24.851  1.00 37.38           N  
ATOM   2001  N   VAL A 255      38.061  70.143  30.120  1.00 22.01           N  
ATOM   2002  CA  VAL A 255      37.478  68.903  29.640  1.00 22.73           C  
ATOM   2003  C   VAL A 255      36.387  69.258  28.627  1.00 23.40           C  
ATOM   2004  O   VAL A 255      35.484  70.056  28.921  1.00 18.09           O  
ATOM   2005  CB  VAL A 255      36.889  68.087  30.801  1.00 25.73           C  
ATOM   2006  CG1 VAL A 255      36.439  66.747  30.303  1.00 25.10           C  
ATOM   2007  CG2 VAL A 255      37.940  67.907  31.883  1.00 23.73           C  
ATOM   2008  N   GLU A 256      36.489  68.684  27.427  1.00 16.08           N  
ATOM   2009  CA  GLU A 256      35.522  68.929  26.358  1.00 19.66           C  
ATOM   2010  C   GLU A 256      34.979  67.620  25.745  1.00 22.20           C  
ATOM   2011  O   GLU A 256      35.755  66.748  25.351  1.00 21.12           O  
ATOM   2012  CB  GLU A 256      36.171  69.831  25.282  1.00 23.95           C  
ATOM   2013  CG  GLU A 256      35.388  69.975  23.990  1.00 29.31           C  
ATOM   2014  CD  GLU A 256      35.955  71.052  23.065  1.00 33.07           C  
ATOM   2015  OE1 GLU A 256      37.192  71.233  23.039  1.00 35.46           O  
ATOM   2016  OE2 GLU A 256      35.161  71.693  22.346  1.00 22.98           O  
ATOM   2017  N   PHE A 257      33.647  67.487  25.696  1.00 18.88           N  
ATOM   2018  CA  PHE A 257      32.987  66.307  25.139  1.00 19.93           C  
ATOM   2019  C   PHE A 257      32.387  66.603  23.760  1.00 25.18           C  
ATOM   2020  O   PHE A 257      31.947  67.714  23.495  1.00 23.08           O  
ATOM   2021  CB  PHE A 257      31.858  65.797  26.075  1.00 21.04           C  
ATOM   2022  CG  PHE A 257      32.336  64.911  27.218  1.00 19.41           C  
ATOM   2023  CD1 PHE A 257      32.882  65.451  28.374  1.00 17.31           C  
ATOM   2024  CD2 PHE A 257      32.250  63.530  27.116  1.00 17.74           C  
ATOM   2025  CE1 PHE A 257      33.340  64.615  29.416  1.00 18.25           C  
ATOM   2026  CE2 PHE A 257      32.699  62.697  28.140  1.00 22.06           C  
ATOM   2027  CZ  PHE A 257      33.243  63.240  29.286  1.00 16.08           C  
ATOM   2028  N   PHE A 258      32.386  65.600  22.890  1.00 28.26           N  
ATOM   2029  CA  PHE A 258      31.799  65.728  21.555  1.00 30.35           C  
ATOM   2030  C   PHE A 258      30.939  64.504  21.281  1.00 30.47           C  
ATOM   2031  O   PHE A 258      31.068  63.483  21.944  1.00 25.51           O  
ATOM   2032  CB  PHE A 258      32.846  65.775  20.438  1.00 32.68           C  
ATOM   2033  CG  PHE A 258      34.031  66.651  20.725  1.00 30.31           C  
ATOM   2034  CD1 PHE A 258      35.071  66.202  21.541  1.00 29.71           C  
ATOM   2035  CD2 PHE A 258      34.131  67.904  20.136  1.00 28.44           C  
ATOM   2036  CE1 PHE A 258      36.200  66.999  21.756  1.00 36.19           C  
ATOM   2037  CE2 PHE A 258      35.251  68.707  20.343  1.00 34.80           C  
ATOM   2038  CZ  PHE A 258      36.290  68.254  21.153  1.00 34.41           C  
ATOM   2039  N   HIS A 259      30.054  64.621  20.296  1.00 32.97           N  
ATOM   2040  CA  HIS A 259      29.192  63.510  19.893  1.00 34.07           C  
ATOM   2041  C   HIS A 259      29.680  63.029  18.531  1.00 36.11           C  
ATOM   2042  O   HIS A 259      29.757  63.809  17.577  1.00 29.27           O  
ATOM   2043  CB  HIS A 259      27.731  63.958  19.779  1.00 36.01           C  
ATOM   2044  CG  HIS A 259      26.838  62.945  19.138  1.00 39.11           C  
ATOM   2045  ND1 HIS A 259      26.627  61.693  19.671  1.00 34.87           N  
ATOM   2046  CD2 HIS A 259      26.136  62.984  17.979  1.00 35.98           C  
ATOM   2047  CE1 HIS A 259      25.833  61.005  18.871  1.00 38.09           C  
ATOM   2048  NE2 HIS A 259      25.521  61.765  17.836  1.00 36.11           N  
ATOM   2049  N   LYS A 260      30.034  61.754  18.452  1.00 41.70           N  
ATOM   2050  CA  LYS A 260      30.512  61.183  17.201  1.00 50.88           C  
ATOM   2051  C   LYS A 260      29.303  60.780  16.388  1.00 53.87           C  
ATOM   2052  O   LYS A 260      28.630  59.800  16.718  1.00 52.65           O  
ATOM   2053  CB  LYS A 260      31.375  59.950  17.473  1.00 55.86           C  
ATOM   2054  CG  LYS A 260      32.658  60.230  18.219  1.00 62.66           C  
ATOM   2055  CD  LYS A 260      33.568  61.122  17.399  1.00 67.64           C  
ATOM   2056  CE  LYS A 260      34.860  61.409  18.134  1.00 69.77           C  
ATOM   2057  NZ  LYS A 260      35.613  60.163  18.435  1.00 72.92           N  
ATOM   2058  N   GLN A 261      29.014  61.532  15.333  1.00 58.91           N  
ATOM   2059  CA  GLN A 261      27.861  61.207  14.513  1.00 68.51           C  
ATOM   2060  C   GLN A 261      28.236  60.291  13.364  1.00 74.27           C  
ATOM   2061  O   GLN A 261      29.207  60.533  12.642  1.00 74.85           O  
ATOM   2062  CB  GLN A 261      27.200  62.467  13.967  1.00 71.19           C  
ATOM   2063  CG  GLN A 261      25.925  62.187  13.181  1.00 74.12           C  
ATOM   2064  CD  GLN A 261      24.830  61.540  14.020  1.00 76.18           C  
ATOM   2065  OE1 GLN A 261      23.753  61.239  13.513  1.00 81.29           O  
ATOM   2066  NE2 GLN A 261      25.099  61.329  15.305  1.00 75.41           N  
ATOM   2067  N   ASN A 262      27.455  59.230  13.214  1.00 80.65           N  
ATOM   2068  CA  ASN A 262      27.662  58.236  12.176  1.00 87.31           C  
ATOM   2069  C   ASN A 262      27.860  58.812  10.778  1.00 88.07           C  
ATOM   2070  O   ASN A 262      27.157  59.730  10.361  1.00 88.47           O  
ATOM   2071  CB  ASN A 262      26.479  57.264  12.159  1.00 92.55           C  
ATOM   2072  CG  ASN A 262      25.134  57.982  12.121  1.00 96.50           C  
ATOM   2073  OD1 ASN A 262      24.877  58.807  11.239  1.00 97.76           O  
ATOM   2074  ND2 ASN A 262      24.266  57.665  13.082  1.00 97.39           N  
ATOM   2075  N   LYS A 263      28.833  58.248  10.071  1.00 89.61           N  
ATOM   2076  CA  LYS A 263      29.165  58.630   8.700  1.00 92.18           C  
ATOM   2077  C   LYS A 263      29.402  60.121   8.423  1.00 92.65           C  
ATOM   2078  O   LYS A 263      29.046  60.615   7.348  1.00 94.41           O  
ATOM   2079  CB  LYS A 263      28.080  58.104   7.750  1.00 93.91           C  
ATOM   2080  CG  LYS A 263      27.804  56.613   7.889  1.00 97.72           C  
ATOM   2081  CD  LYS A 263      29.067  55.786   7.678  1.00101.30           C  
ATOM   2082  CE  LYS A 263      28.806  54.294   7.869  1.00103.95           C  
ATOM   2083  NZ  LYS A 263      28.300  53.952   9.235  1.00104.43           N  
ATOM   2084  N   MET A 264      30.010  60.832   9.373  1.00 91.16           N  
ATOM   2085  CA  MET A 264      30.289  62.261   9.216  1.00 88.18           C  
ATOM   2086  C   MET A 264      31.511  62.702  10.014  1.00 87.11           C  
ATOM   2087  O   MET A 264      31.565  62.546  11.236  1.00 87.41           O  
ATOM   2088  CB  MET A 264      29.070  63.080   9.637  1.00 89.95           C  
ATOM   2089  CG  MET A 264      27.863  62.807   8.776  1.00 92.22           C  
ATOM   2090  SD  MET A 264      26.395  63.699   9.244  1.00 95.96           S  
ATOM   2091  CE  MET A 264      25.265  63.052   8.012  1.00 97.01           C  
ATOM   2092  N   LEU A 265      32.482  63.261   9.300  1.00 85.85           N  
ATOM   2093  CA  LEU A 265      33.743  63.730   9.868  1.00 84.54           C  
ATOM   2094  C   LEU A 265      33.595  64.672  11.062  1.00 81.78           C  
ATOM   2095  O   LEU A 265      34.071  64.375  12.163  1.00 83.80           O  
ATOM   2096  CB  LEU A 265      34.548  64.430   8.778  1.00 86.49           C  
ATOM   2097  CG  LEU A 265      34.744  63.623   7.492  1.00 88.86           C  
ATOM   2098  CD1 LEU A 265      35.476  64.487   6.482  1.00 89.07           C  
ATOM   2099  CD2 LEU A 265      35.510  62.336   7.767  1.00 89.59           C  
ATOM   2100  N   LYS A 266      32.944  65.809  10.835  1.00 75.05           N  
ATOM   2101  CA  LYS A 266      32.742  66.801  11.886  1.00 66.82           C  
ATOM   2102  C   LYS A 266      31.933  66.204  13.018  1.00 59.03           C  
ATOM   2103  O   LYS A 266      30.878  65.615  12.801  1.00 56.79           O  
ATOM   2104  CB  LYS A 266      32.002  68.020  11.340  1.00 66.88           C  
ATOM   2105  CG  LYS A 266      30.536  67.760  10.988  1.00 72.59           C  
ATOM   2106  CD  LYS A 266      30.375  66.676   9.928  1.00 73.91           C  
ATOM   2107  CE  LYS A 266      28.907  66.356   9.642  1.00 76.81           C  
ATOM   2108  NZ  LYS A 266      28.126  67.499   9.088  1.00 75.63           N  
ATOM   2109  N   LYS A 267      32.426  66.342  14.234  1.00 52.37           N  
ATOM   2110  CA  LYS A 267      31.702  65.818  15.372  1.00 47.47           C  
ATOM   2111  C   LYS A 267      30.938  66.975  15.976  1.00 42.73           C  
ATOM   2112  O   LYS A 267      31.243  68.136  15.687  1.00 41.20           O  
ATOM   2113  CB  LYS A 267      32.671  65.189  16.379  1.00 48.50           C  
ATOM   2114  CG  LYS A 267      33.850  66.049  16.756  1.00 51.00           C  
ATOM   2115  CD  LYS A 267      34.849  65.259  17.580  1.00 53.25           C  
ATOM   2116  CE  LYS A 267      36.034  66.119  17.967  1.00 53.09           C  
ATOM   2117  NZ  LYS A 267      36.698  66.702  16.764  1.00 59.41           N  
ATOM   2118  N   ASP A 268      29.926  66.664  16.779  1.00 36.81           N  
ATOM   2119  CA  ASP A 268      29.114  67.694  17.408  1.00 39.03           C  
ATOM   2120  C   ASP A 268      29.667  68.055  18.778  1.00 34.51           C  
ATOM   2121  O   ASP A 268      29.953  67.180  19.594  1.00 36.08           O  
ATOM   2122  CB  ASP A 268      27.668  67.219  17.576  1.00 42.56           C  
ATOM   2123  CG  ASP A 268      27.033  66.813  16.265  1.00 48.76           C  
ATOM   2124  OD1 ASP A 268      26.989  67.646  15.340  1.00 51.42           O  
ATOM   2125  OD2 ASP A 268      26.574  65.658  16.159  1.00 53.35           O  
ATOM   2126  N   LYS A 269      29.828  69.344  19.032  1.00 35.72           N  
ATOM   2127  CA  LYS A 269      30.318  69.771  20.333  1.00 35.03           C  
ATOM   2128  C   LYS A 269      29.198  69.580  21.353  1.00 32.77           C  
ATOM   2129  O   LYS A 269      28.061  70.034  21.146  1.00 28.83           O  
ATOM   2130  CB  LYS A 269      30.740  71.235  20.293  1.00 37.60           C  
ATOM   2131  CG  LYS A 269      31.955  71.499  19.435  1.00 43.53           C  
ATOM   2132  CD  LYS A 269      32.275  72.999  19.295  1.00 48.73           C  
ATOM   2133  CE  LYS A 269      32.619  73.699  20.614  1.00 53.21           C  
ATOM   2134  NZ  LYS A 269      31.473  73.973  21.566  1.00 58.07           N  
ATOM   2135  N   MET A 270      29.503  68.868  22.433  1.00 25.74           N  
ATOM   2136  CA  MET A 270      28.495  68.641  23.457  1.00 25.50           C  
ATOM   2137  C   MET A 270      28.604  69.725  24.532  1.00 23.65           C  
ATOM   2138  O   MET A 270      27.683  70.506  24.704  1.00 21.04           O  
ATOM   2139  CB  MET A 270      28.646  67.240  24.077  1.00 27.11           C  
ATOM   2140  CG  MET A 270      28.372  66.096  23.097  1.00 23.00           C  
ATOM   2141  SD  MET A 270      28.552  64.436  23.808  1.00 25.42           S  
ATOM   2142  CE  MET A 270      27.314  64.535  25.110  1.00 12.14           C  
ATOM   2143  N   PHE A 271      29.723  69.772  25.250  1.00 17.25           N  
ATOM   2144  CA  PHE A 271      29.919  70.779  26.290  1.00 18.39           C  
ATOM   2145  C   PHE A 271      31.368  70.750  26.725  1.00 15.55           C  
ATOM   2146  O   PHE A 271      32.124  69.907  26.246  1.00 21.45           O  
ATOM   2147  CB  PHE A 271      28.997  70.508  27.502  1.00 15.15           C  
ATOM   2148  CG  PHE A 271      29.345  69.265  28.307  1.00 19.11           C  
ATOM   2149  CD1 PHE A 271      30.277  69.320  29.343  1.00 17.42           C  
ATOM   2150  CD2 PHE A 271      28.704  68.054  28.058  1.00 16.49           C  
ATOM   2151  CE1 PHE A 271      30.554  68.182  30.128  1.00 19.52           C  
ATOM   2152  CE2 PHE A 271      28.978  66.912  28.836  1.00 19.75           C  
ATOM   2153  CZ  PHE A 271      29.905  66.986  29.873  1.00 15.80           C  
ATOM   2154  N   HIS A 272      31.757  71.669  27.614  1.00 14.09           N  
ATOM   2155  CA  HIS A 272      33.126  71.718  28.137  1.00 17.96           C  
ATOM   2156  C   HIS A 272      33.176  72.499  29.470  1.00 20.15           C  
ATOM   2157  O   HIS A 272      32.228  73.205  29.796  1.00 17.42           O  
ATOM   2158  CB  HIS A 272      34.079  72.325  27.094  1.00 19.63           C  
ATOM   2159  CG  HIS A 272      33.728  73.728  26.663  1.00 19.83           C  
ATOM   2160  ND1 HIS A 272      34.244  74.851  27.277  1.00 20.20           N  
ATOM   2161  CD2 HIS A 272      32.940  74.178  25.658  1.00 12.82           C  
ATOM   2162  CE1 HIS A 272      33.799  75.927  26.662  1.00 11.56           C  
ATOM   2163  NE2 HIS A 272      32.999  75.543  25.676  1.00 19.67           N  
ATOM   2164  N   PHE A 273      34.259  72.344  30.241  1.00 19.83           N  
ATOM   2165  CA  PHE A 273      34.401  73.058  31.517  1.00 20.30           C  
ATOM   2166  C   PHE A 273      35.863  73.126  31.991  1.00 21.81           C  
ATOM   2167  O   PHE A 273      36.636  72.198  31.750  1.00 24.99           O  
ATOM   2168  CB  PHE A 273      33.550  72.360  32.600  1.00 19.88           C  
ATOM   2169  CG  PHE A 273      34.028  70.960  32.955  1.00 12.90           C  
ATOM   2170  CD1 PHE A 273      35.134  70.788  33.782  1.00 17.83           C  
ATOM   2171  CD2 PHE A 273      33.380  69.822  32.465  1.00 20.39           C  
ATOM   2172  CE1 PHE A 273      35.598  69.525  34.127  1.00 13.97           C  
ATOM   2173  CE2 PHE A 273      33.836  68.542  32.801  1.00 18.47           C  
ATOM   2174  CZ  PHE A 273      34.952  68.396  33.634  1.00 16.46           C  
ATOM   2175  N   TRP A 274      36.234  74.227  32.649  1.00 18.31           N  
ATOM   2176  CA  TRP A 274      37.582  74.395  33.208  1.00 21.15           C  
ATOM   2177  C   TRP A 274      37.492  74.331  34.730  1.00 23.32           C  
ATOM   2178  O   TRP A 274      36.547  74.827  35.316  1.00 22.37           O  
ATOM   2179  CB  TRP A 274      38.207  75.759  32.890  1.00 21.30           C  
ATOM   2180  CG  TRP A 274      38.649  76.004  31.473  1.00 25.62           C  
ATOM   2181  CD1 TRP A 274      37.866  76.349  30.405  1.00 26.24           C  
ATOM   2182  CD2 TRP A 274      39.990  75.894  30.962  1.00 23.71           C  
ATOM   2183  NE1 TRP A 274      38.642  76.466  29.262  1.00 22.30           N  
ATOM   2184  CE2 TRP A 274      39.949  76.188  29.585  1.00 26.03           C  
ATOM   2185  CE3 TRP A 274      41.228  75.576  31.549  1.00 23.92           C  
ATOM   2186  CZ2 TRP A 274      41.087  76.178  28.780  1.00 29.44           C  
ATOM   2187  CZ3 TRP A 274      42.361  75.557  30.743  1.00 28.82           C  
ATOM   2188  CH2 TRP A 274      42.284  75.855  29.376  1.00 30.19           C  
ATOM   2189  N   VAL A 275      38.486  73.732  35.366  1.00 25.29           N  
ATOM   2190  CA  VAL A 275      38.542  73.669  36.827  1.00 24.22           C  
ATOM   2191  C   VAL A 275      40.012  73.723  37.217  1.00 23.02           C  
ATOM   2192  O   VAL A 275      40.885  73.464  36.393  1.00 20.29           O  
ATOM   2193  CB  VAL A 275      37.942  72.354  37.385  1.00 27.40           C  
ATOM   2194  CG1 VAL A 275      38.215  72.254  38.877  1.00 34.45           C  
ATOM   2195  CG2 VAL A 275      36.434  72.317  37.139  1.00 25.64           C  
ATOM   2196  N   ASN A 276      40.280  74.089  38.463  1.00 22.34           N  
ATOM   2197  CA  ASN A 276      41.637  74.150  38.987  1.00 21.62           C  
ATOM   2198  C   ASN A 276      41.744  73.199  40.193  1.00 24.08           C  
ATOM   2199  O   ASN A 276      40.939  73.288  41.122  1.00 21.70           O  
ATOM   2200  CB  ASN A 276      41.970  75.586  39.401  1.00 18.24           C  
ATOM   2201  CG  ASN A 276      43.371  75.710  39.958  1.00 26.03           C  
ATOM   2202  OD1 ASN A 276      43.681  75.174  41.042  1.00 19.79           O  
ATOM   2203  ND2 ASN A 276      44.240  76.389  39.210  1.00 21.00           N  
ATOM   2204  N   THR A 277      42.745  72.315  40.180  1.00 22.39           N  
ATOM   2205  CA  THR A 277      42.932  71.308  41.235  1.00 25.48           C  
ATOM   2206  C   THR A 277      43.011  71.761  42.705  1.00 26.74           C  
ATOM   2207  O   THR A 277      42.689  70.990  43.621  1.00 23.76           O  
ATOM   2208  CB  THR A 277      44.147  70.423  40.944  1.00 25.58           C  
ATOM   2209  OG1 THR A 277      45.350  71.204  40.968  1.00 22.78           O  
ATOM   2210  CG2 THR A 277      43.977  69.783  39.586  1.00 21.57           C  
ATOM   2211  N   PHE A 278      43.447  72.991  42.919  1.00 26.44           N  
ATOM   2212  CA  PHE A 278      43.574  73.565  44.257  1.00 28.48           C  
ATOM   2213  C   PHE A 278      42.245  73.600  45.005  1.00 30.10           C  
ATOM   2214  O   PHE A 278      42.187  73.381  46.213  1.00 27.93           O  
ATOM   2215  CB  PHE A 278      44.046  75.006  44.162  1.00 25.56           C  
ATOM   2216  CG  PHE A 278      44.147  75.706  45.495  1.00 31.38           C  
ATOM   2217  CD1 PHE A 278      45.282  75.552  46.293  1.00 35.77           C  
ATOM   2218  CD2 PHE A 278      43.120  76.525  45.948  1.00 31.58           C  
ATOM   2219  CE1 PHE A 278      45.398  76.220  47.539  1.00 33.39           C  
ATOM   2220  CE2 PHE A 278      43.221  77.193  47.185  1.00 31.32           C  
ATOM   2221  CZ  PHE A 278      44.362  77.041  47.978  1.00 32.62           C  
ATOM   2222  N   PHE A 279      41.186  73.922  44.277  1.00 28.53           N  
ATOM   2223  CA  PHE A 279      39.884  74.052  44.890  1.00 29.52           C  
ATOM   2224  C   PHE A 279      39.051  72.791  45.008  1.00 32.95           C  
ATOM   2225  O   PHE A 279      37.914  72.856  45.467  1.00 32.46           O  
ATOM   2226  CB  PHE A 279      39.108  75.135  44.154  1.00 26.37           C  
ATOM   2227  CG  PHE A 279      39.866  76.421  44.033  1.00 31.35           C  
ATOM   2228  CD1 PHE A 279      40.822  76.591  43.022  1.00 26.00           C  
ATOM   2229  CD2 PHE A 279      39.687  77.448  44.967  1.00 29.36           C  
ATOM   2230  CE1 PHE A 279      41.588  77.752  42.943  1.00 26.30           C  
ATOM   2231  CE2 PHE A 279      40.457  78.622  44.892  1.00 28.01           C  
ATOM   2232  CZ  PHE A 279      41.406  78.767  43.875  1.00 26.57           C  
ATOM   2233  N   ILE A 280      39.589  71.644  44.604  1.00 29.99           N  
ATOM   2234  CA  ILE A 280      38.797  70.424  44.729  1.00 35.75           C  
ATOM   2235  C   ILE A 280      38.810  69.910  46.159  1.00 39.17           C  
ATOM   2236  O   ILE A 280      37.757  69.646  46.733  1.00 40.86           O  
ATOM   2237  CB  ILE A 280      39.279  69.287  43.773  1.00 32.85           C  
ATOM   2238  CG1 ILE A 280      38.895  69.595  42.316  1.00 35.22           C  
ATOM   2239  CG2 ILE A 280      38.583  67.985  44.125  1.00 35.32           C  
ATOM   2240  CD1 ILE A 280      39.484  70.865  41.748  1.00 44.43           C  
ATOM   2241  N   PRO A 281      40.003  69.820  46.772  1.00 45.99           N  
ATOM   2242  CA  PRO A 281      40.109  69.318  48.149  1.00 55.00           C  
ATOM   2243  C   PRO A 281      39.242  70.031  49.193  1.00 61.11           C  
ATOM   2244  O   PRO A 281      38.746  71.141  48.897  1.00 67.15           O  
ATOM   2245  CB  PRO A 281      41.611  69.447  48.433  1.00 54.04           C  
ATOM   2246  CG  PRO A 281      42.221  69.249  47.040  1.00 51.10           C  
ATOM   2247  CD  PRO A 281      41.337  70.203  46.275  1.00 49.87           C  
ATOM   2248  N   LYS A 313      34.265  56.397  48.400  1.00 90.12           N  
ATOM   2249  CA  LYS A 313      34.594  56.397  49.856  1.00 89.24           C  
ATOM   2250  C   LYS A 313      36.098  56.423  50.097  1.00 87.08           C  
ATOM   2251  O   LYS A 313      36.576  56.023  51.163  1.00 87.72           O  
ATOM   2252  CB  LYS A 313      33.975  55.170  50.532  1.00 90.95           C  
ATOM   2253  CG  LYS A 313      32.459  55.164  50.468  1.00 92.42           C  
ATOM   2254  CD  LYS A 313      31.863  53.926  51.109  1.00 93.61           C  
ATOM   2255  CE  LYS A 313      30.342  53.990  51.064  1.00 94.33           C  
ATOM   2256  NZ  LYS A 313      29.842  54.132  49.667  1.00 93.81           N  
ATOM   2257  N   GLU A 314      36.838  56.896  49.098  1.00 83.12           N  
ATOM   2258  CA  GLU A 314      38.286  56.989  49.199  1.00 78.49           C  
ATOM   2259  C   GLU A 314      38.800  58.250  48.516  1.00 74.94           C  
ATOM   2260  O   GLU A 314      39.634  58.967  49.080  1.00 74.15           O  
ATOM   2261  CB  GLU A 314      38.949  55.740  48.597  1.00 79.80           C  
ATOM   2262  CG  GLU A 314      38.597  55.442  47.147  1.00 81.14           C  
ATOM   2263  CD  GLU A 314      39.152  54.104  46.682  1.00 82.98           C  
ATOM   2264  OE1 GLU A 314      40.382  53.902  46.770  1.00 83.13           O  
ATOM   2265  OE2 GLU A 314      38.356  53.252  46.229  1.00 83.97           O  
ATOM   2266  N   TYR A 315      38.292  58.538  47.318  1.00 67.66           N  
ATOM   2267  CA  TYR A 315      38.739  59.720  46.594  1.00 60.75           C  
ATOM   2268  C   TYR A 315      37.935  60.997  46.811  1.00 56.16           C  
ATOM   2269  O   TYR A 315      36.861  60.973  47.408  1.00 56.11           O  
ATOM   2270  CB  TYR A 315      38.859  59.430  45.087  1.00 63.24           C  
ATOM   2271  CG  TYR A 315      38.125  58.223  44.544  1.00 61.14           C  
ATOM   2272  CD1 TYR A 315      36.764  58.048  44.761  1.00 62.17           C  
ATOM   2273  CD2 TYR A 315      38.786  57.298  43.728  1.00 62.37           C  
ATOM   2274  CE1 TYR A 315      36.071  56.986  44.175  1.00 63.36           C  
ATOM   2275  CE2 TYR A 315      38.106  56.233  43.137  1.00 61.97           C  
ATOM   2276  CZ  TYR A 315      36.745  56.084  43.360  1.00 63.69           C  
ATOM   2277  OH  TYR A 315      36.049  55.053  42.756  1.00 67.04           O  
ATOM   2278  N   LEU A 316      38.497  62.113  46.344  1.00 50.87           N  
ATOM   2279  CA  LEU A 316      37.871  63.433  46.455  1.00 45.40           C  
ATOM   2280  C   LEU A 316      36.910  63.560  45.280  1.00 41.57           C  
ATOM   2281  O   LEU A 316      37.288  63.281  44.143  1.00 37.64           O  
ATOM   2282  CB  LEU A 316      38.925  64.539  46.358  1.00 46.24           C  
ATOM   2283  CG  LEU A 316      40.133  64.524  47.301  1.00 52.59           C  
ATOM   2284  CD1 LEU A 316      40.953  63.262  47.078  1.00 53.42           C  
ATOM   2285  CD2 LEU A 316      40.998  65.744  47.028  1.00 53.25           C  
ATOM   2286  N   VAL A 317      35.681  63.992  45.548  1.00 39.37           N  
ATOM   2287  CA  VAL A 317      34.680  64.099  44.491  1.00 39.33           C  
ATOM   2288  C   VAL A 317      34.184  65.518  44.235  1.00 37.83           C  
ATOM   2289  O   VAL A 317      33.943  66.275  45.167  1.00 42.40           O  
ATOM   2290  CB  VAL A 317      33.472  63.186  44.806  1.00 39.77           C  
ATOM   2291  CG1 VAL A 317      32.482  63.198  43.659  1.00 42.03           C  
ATOM   2292  CG2 VAL A 317      33.954  61.773  45.054  1.00 38.10           C  
ATOM   2293  N   LEU A 318      34.037  65.862  42.958  1.00 33.15           N  
ATOM   2294  CA  LEU A 318      33.571  67.185  42.538  1.00 31.69           C  
ATOM   2295  C   LEU A 318      32.384  66.969  41.610  1.00 25.85           C  
ATOM   2296  O   LEU A 318      32.488  66.281  40.600  1.00 25.52           O  
ATOM   2297  CB  LEU A 318      34.712  67.930  41.815  1.00 34.53           C  
ATOM   2298  CG  LEU A 318      34.604  69.385  41.333  1.00 39.43           C  
ATOM   2299  CD1 LEU A 318      33.658  69.496  40.153  1.00 43.16           C  
ATOM   2300  CD2 LEU A 318      34.155  70.274  42.480  1.00 33.63           C  
ATOM   2301  N   THR A 319      31.247  67.540  41.962  1.00 26.14           N  
ATOM   2302  CA  THR A 319      30.066  67.382  41.134  1.00 30.60           C  
ATOM   2303  C   THR A 319      29.707  68.701  40.440  1.00 31.32           C  
ATOM   2304  O   THR A 319      29.595  69.750  41.079  1.00 27.36           O  
ATOM   2305  CB  THR A 319      28.862  66.862  41.969  1.00 35.77           C  
ATOM   2306  OG1 THR A 319      28.416  67.879  42.862  1.00 47.80           O  
ATOM   2307  CG2 THR A 319      29.283  65.673  42.801  1.00 26.77           C  
ATOM   2308  N   LEU A 320      29.564  68.632  39.118  1.00 23.47           N  
ATOM   2309  CA  LEU A 320      29.240  69.794  38.299  1.00 23.19           C  
ATOM   2310  C   LEU A 320      27.825  69.633  37.748  1.00 23.16           C  
ATOM   2311  O   LEU A 320      27.535  68.651  37.053  1.00 29.56           O  
ATOM   2312  CB  LEU A 320      30.232  69.894  37.127  1.00 23.35           C  
ATOM   2313  CG  LEU A 320      31.724  70.042  37.439  1.00 26.57           C  
ATOM   2314  CD1 LEU A 320      32.543  69.998  36.154  1.00 27.96           C  
ATOM   2315  CD2 LEU A 320      31.946  71.360  38.171  1.00 28.76           C  
ATOM   2316  N   THR A 321      26.939  70.574  38.043  1.00 24.36           N  
ATOM   2317  CA  THR A 321      25.568  70.479  37.533  1.00 24.23           C  
ATOM   2318  C   THR A 321      25.483  71.065  36.121  1.00 28.06           C  
ATOM   2319  O   THR A 321      26.434  71.725  35.675  1.00 23.47           O  
ATOM   2320  CB  THR A 321      24.596  71.220  38.438  1.00 27.01           C  
ATOM   2321  OG1 THR A 321      24.907  72.618  38.397  1.00 27.86           O  
ATOM   2322  CG2 THR A 321      24.715  70.699  39.881  1.00 25.30           C  
ATOM   2323  N   LYS A 322      24.368  70.823  35.416  1.00 26.62           N  
ATOM   2324  CA  LYS A 322      24.213  71.320  34.052  1.00 26.75           C  
ATOM   2325  C   LYS A 322      24.503  72.808  34.002  1.00 28.46           C  
ATOM   2326  O   LYS A 322      25.113  73.316  33.051  1.00 29.65           O  
ATOM   2327  CB  LYS A 322      22.794  71.100  33.513  1.00 25.78           C  
ATOM   2328  CG  LYS A 322      22.736  71.467  32.035  1.00 24.63           C  
ATOM   2329  CD  LYS A 322      21.367  71.863  31.478  1.00 28.56           C  
ATOM   2330  CE  LYS A 322      20.346  70.756  31.422  1.00 34.60           C  
ATOM   2331  NZ  LYS A 322      19.183  71.216  30.597  1.00 31.18           N  
ATOM   2332  N   ASN A 323      24.051  73.502  35.041  1.00 28.99           N  
ATOM   2333  CA  ASN A 323      24.229  74.932  35.129  1.00 29.47           C  
ATOM   2334  C   ASN A 323      25.692  75.283  35.276  1.00 28.83           C  
ATOM   2335  O   ASN A 323      26.084  76.399  34.945  1.00 27.89           O  
ATOM   2336  CB  ASN A 323      23.446  75.515  36.314  1.00 35.63           C  
ATOM   2337  CG  ASN A 323      21.976  75.138  36.290  1.00 49.29           C  
ATOM   2338  OD1 ASN A 323      21.599  73.990  36.560  1.00 53.55           O  
ATOM   2339  ND2 ASN A 323      21.132  76.107  35.939  1.00 55.85           N  
ATOM   2340  N   ASP A 324      26.499  74.343  35.767  1.00 20.71           N  
ATOM   2341  CA  ASP A 324      27.923  74.606  35.950  1.00 22.58           C  
ATOM   2342  C   ASP A 324      28.755  74.317  34.690  1.00 24.30           C  
ATOM   2343  O   ASP A 324      29.974  74.515  34.726  1.00 20.76           O  
ATOM   2344  CB  ASP A 324      28.532  73.766  37.112  1.00 19.19           C  
ATOM   2345  CG  ASP A 324      27.859  74.012  38.479  1.00 26.96           C  
ATOM   2346  OD1 ASP A 324      27.497  75.168  38.814  1.00 23.53           O  
ATOM   2347  OD2 ASP A 324      27.739  73.027  39.251  1.00 26.76           O  
ATOM   2348  N   LEU A 325      28.114  73.854  33.603  1.00 22.69           N  
ATOM   2349  CA  LEU A 325      28.818  73.483  32.346  1.00 22.53           C  
ATOM   2350  C   LEU A 325      28.703  74.510  31.188  1.00 23.50           C  
ATOM   2351  O   LEU A 325      27.599  74.962  30.857  1.00 20.20           O  
ATOM   2352  CB  LEU A 325      28.308  72.109  31.892  1.00 22.98           C  
ATOM   2353  CG  LEU A 325      28.338  70.992  32.959  1.00 19.21           C  
ATOM   2354  CD1 LEU A 325      27.618  69.774  32.434  1.00 17.54           C  
ATOM   2355  CD2 LEU A 325      29.764  70.615  33.316  1.00 11.50           C  
ATOM   2356  N   ASP A 326      29.839  74.821  30.543  1.00 22.94           N  
ATOM   2357  CA  ASP A 326      29.906  75.854  29.487  1.00 31.06           C  
ATOM   2358  C   ASP A 326      28.903  76.004  28.347  1.00 35.36           C  
ATOM   2359  O   ASP A 326      28.441  77.133  28.087  1.00 50.88           O  
ATOM   2360  CB  ASP A 326      31.325  75.929  28.926  1.00 27.34           C  
ATOM   2361  CG  ASP A 326      32.274  76.588  29.898  1.00 25.58           C  
ATOM   2362  OD1 ASP A 326      33.468  76.701  29.611  1.00 17.19           O  
ATOM   2363  OD2 ASP A 326      31.793  76.996  30.968  1.00 19.08           O  
ATOM   2364  N   LYS A 327      28.554  74.940  27.647  1.00 32.49           N  
ATOM   2365  CA  LYS A 327      27.566  75.124  26.563  1.00 27.05           C  
ATOM   2366  C   LYS A 327      26.191  74.573  26.952  1.00 25.60           C  
ATOM   2367  O   LYS A 327      25.135  75.078  26.531  1.00 26.85           O  
ATOM   2368  CB  LYS A 327      28.053  74.435  25.281  1.00 24.17           C  
ATOM   2369  CG  LYS A 327      27.057  74.505  24.130  1.00 26.30           C  
ATOM   2370  CD  LYS A 327      27.574  73.775  22.901  1.00 32.93           C  
ATOM   2371  CE  LYS A 327      26.544  73.742  21.778  1.00 33.32           C  
ATOM   2372  NZ  LYS A 327      27.034  72.896  20.664  1.00 33.98           N  
ATOM   2373  N   ALA A 328      26.234  73.520  27.753  1.00 15.88           N  
ATOM   2374  CA  ALA A 328      25.068  72.817  28.226  1.00 16.78           C  
ATOM   2375  C   ALA A 328      24.157  73.677  29.070  1.00 19.83           C  
ATOM   2376  O   ALA A 328      22.939  73.519  29.021  1.00 23.00           O  
ATOM   2377  CB  ALA A 328      25.511  71.614  29.018  1.00 19.20           C  
ATOM   2378  N   ASN A 329      24.735  74.587  29.845  1.00 19.85           N  
ATOM   2379  CA  ASN A 329      23.936  75.452  30.700  1.00 24.63           C  
ATOM   2380  C   ASN A 329      22.900  76.221  29.863  1.00 27.15           C  
ATOM   2381  O   ASN A 329      21.875  76.642  30.390  1.00 28.55           O  
ATOM   2382  CB  ASN A 329      24.857  76.424  31.455  1.00 24.97           C  
ATOM   2383  CG  ASN A 329      25.367  77.552  30.573  1.00 27.37           C  
ATOM   2384  OD1 ASN A 329      24.743  78.613  30.492  1.00 28.83           O  
ATOM   2385  ND2 ASN A 329      26.475  77.316  29.875  1.00 17.62           N  
ATOM   2386  N   LYS A 330      23.159  76.369  28.562  1.00 24.95           N  
ATOM   2387  CA  LYS A 330      22.262  77.110  27.667  1.00 29.62           C  
ATOM   2388  C   LYS A 330      21.064  76.318  27.115  1.00 34.36           C  
ATOM   2389  O   LYS A 330      20.224  76.883  26.407  1.00 33.65           O  
ATOM   2390  CB  LYS A 330      23.060  77.699  26.485  1.00 29.45           C  
ATOM   2391  CG  LYS A 330      24.141  78.698  26.887  1.00 35.44           C  
ATOM   2392  CD  LYS A 330      23.545  79.888  27.603  1.00 40.07           C  
ATOM   2393  CE  LYS A 330      24.613  80.880  28.062  1.00 47.57           C  
ATOM   2394  NZ  LYS A 330      25.348  81.491  26.919  1.00 48.21           N  
ATOM   2395  N   ASP A 331      20.987  75.026  27.437  1.00 32.73           N  
ATOM   2396  CA  ASP A 331      19.906  74.159  26.961  1.00 31.42           C  
ATOM   2397  C   ASP A 331      18.693  74.203  27.883  1.00 34.01           C  
ATOM   2398  O   ASP A 331      18.243  73.171  28.389  1.00 29.05           O  
ATOM   2399  CB  ASP A 331      20.426  72.717  26.823  1.00 33.51           C  
ATOM   2400  CG  ASP A 331      19.328  71.729  26.439  1.00 30.48           C  
ATOM   2401  OD1 ASP A 331      18.569  71.992  25.490  1.00 31.36           O  
ATOM   2402  OD2 ASP A 331      19.236  70.674  27.093  1.00 35.50           O  
ATOM   2403  N   LYS A 332      18.164  75.411  28.070  1.00 35.19           N  
ATOM   2404  CA  LYS A 332      17.017  75.656  28.938  1.00 38.20           C  
ATOM   2405  C   LYS A 332      15.847  74.764  28.594  1.00 35.52           C  
ATOM   2406  O   LYS A 332      15.174  74.264  29.490  1.00 37.39           O  
ATOM   2407  CB  LYS A 332      16.596  77.128  28.845  1.00 45.67           C  
ATOM   2408  CG  LYS A 332      17.763  78.098  29.008  1.00 48.95           C  
ATOM   2409  CD  LYS A 332      18.504  77.883  30.324  1.00 52.54           C  
ATOM   2410  CE  LYS A 332      19.711  78.804  30.420  1.00 56.13           C  
ATOM   2411  NZ  LYS A 332      20.457  78.630  31.700  1.00 58.04           N  
ATOM   2412  N   ALA A 333      15.630  74.545  27.301  1.00 32.50           N  
ATOM   2413  CA  ALA A 333      14.525  73.711  26.826  1.00 35.15           C  
ATOM   2414  C   ALA A 333      14.783  72.219  27.050  1.00 35.14           C  
ATOM   2415  O   ALA A 333      14.108  71.364  26.469  1.00 30.32           O  
ATOM   2416  CB  ALA A 333      14.260  73.988  25.336  1.00 35.55           C  
ATOM   2417  N   ASN A 334      15.762  71.930  27.899  1.00 32.07           N  
ATOM   2418  CA  ASN A 334      16.146  70.570  28.235  1.00 32.85           C  
ATOM   2419  C   ASN A 334      16.045  69.607  27.065  1.00 33.64           C  
ATOM   2420  O   ASN A 334      15.476  68.523  27.188  1.00 32.30           O  
ATOM   2421  CB  ASN A 334      15.292  70.053  29.393  1.00 34.04           C  
ATOM   2422  CG  ASN A 334      15.440  70.891  30.635  1.00 36.27           C  
ATOM   2423  OD1 ASN A 334      16.550  71.200  31.055  1.00 30.86           O  
ATOM   2424  ND2 ASN A 334      14.312  71.254  31.246  1.00 36.51           N  
ATOM   2425  N   ARG A 335      16.618  70.001  25.935  1.00 33.76           N  
ATOM   2426  CA  ARG A 335      16.583  69.159  24.764  1.00 36.69           C  
ATOM   2427  C   ARG A 335      17.855  68.342  24.549  1.00 34.96           C  
ATOM   2428  O   ARG A 335      17.796  67.267  23.953  1.00 30.35           O  
ATOM   2429  CB  ARG A 335      16.256  69.993  23.539  1.00 41.99           C  
ATOM   2430  CG  ARG A 335      14.874  70.620  23.619  1.00 51.58           C  
ATOM   2431  CD  ARG A 335      14.503  71.261  22.310  1.00 55.58           C  
ATOM   2432  NE  ARG A 335      14.442  70.283  21.224  1.00 60.07           N  
ATOM   2433  CZ  ARG A 335      14.217  70.598  19.951  1.00 62.33           C  
ATOM   2434  NH1 ARG A 335      14.033  71.866  19.601  1.00 61.43           N  
ATOM   2435  NH2 ARG A 335      14.190  69.652  19.024  1.00 65.05           N  
ATOM   2436  N   TYR A 336      18.998  68.833  25.026  1.00 30.17           N  
ATOM   2437  CA  TYR A 336      20.234  68.064  24.880  1.00 31.68           C  
ATOM   2438  C   TYR A 336      20.671  67.427  26.184  1.00 34.30           C  
ATOM   2439  O   TYR A 336      21.355  66.400  26.206  1.00 32.90           O  
ATOM   2440  CB  TYR A 336      21.375  68.910  24.317  1.00 29.82           C  
ATOM   2441  CG  TYR A 336      21.139  69.308  22.894  1.00 29.75           C  
ATOM   2442  CD1 TYR A 336      20.372  70.420  22.591  1.00 35.24           C  
ATOM   2443  CD2 TYR A 336      21.636  68.533  21.850  1.00 32.36           C  
ATOM   2444  CE1 TYR A 336      20.102  70.761  21.272  1.00 39.36           C  
ATOM   2445  CE2 TYR A 336      21.373  68.857  20.534  1.00 36.84           C  
ATOM   2446  CZ  TYR A 336      20.604  69.978  20.247  1.00 39.49           C  
ATOM   2447  OH  TYR A 336      20.347  70.314  18.939  1.00 41.84           O  
ATOM   2448  N   PHE A 337      20.277  68.059  27.277  1.00 34.23           N  
ATOM   2449  CA  PHE A 337      20.578  67.545  28.593  1.00 34.29           C  
ATOM   2450  C   PHE A 337      19.347  67.757  29.439  1.00 35.07           C  
ATOM   2451  O   PHE A 337      18.697  68.801  29.381  1.00 36.59           O  
ATOM   2452  CB  PHE A 337      21.766  68.270  29.220  1.00 29.73           C  
ATOM   2453  CG  PHE A 337      23.011  68.224  28.390  1.00 28.89           C  
ATOM   2454  CD1 PHE A 337      23.240  69.186  27.419  1.00 26.00           C  
ATOM   2455  CD2 PHE A 337      23.959  67.221  28.582  1.00 21.86           C  
ATOM   2456  CE1 PHE A 337      24.387  69.158  26.656  1.00 21.06           C  
ATOM   2457  CE2 PHE A 337      25.100  67.192  27.824  1.00 18.59           C  
ATOM   2458  CZ  PHE A 337      25.315  68.164  26.858  1.00 21.97           C  
ATOM   2459  N   SER A 338      19.005  66.749  30.215  1.00 34.72           N  
ATOM   2460  CA  SER A 338      17.848  66.881  31.062  1.00 33.29           C  
ATOM   2461  C   SER A 338      18.275  67.664  32.284  1.00 33.34           C  
ATOM   2462  O   SER A 338      19.462  67.782  32.589  1.00 31.53           O  
ATOM   2463  CB  SER A 338      17.342  65.524  31.531  1.00 39.00           C  
ATOM   2464  OG  SER A 338      18.047  65.108  32.691  1.00 34.98           O  
ATOM   2465  N   PRO A 339      17.311  68.250  32.977  1.00 33.48           N  
ATOM   2466  CA  PRO A 339      17.688  68.983  34.175  1.00 35.87           C  
ATOM   2467  C   PRO A 339      18.160  67.804  35.039  1.00 36.58           C  
ATOM   2468  O   PRO A 339      17.861  66.653  34.716  1.00 44.51           O  
ATOM   2469  CB  PRO A 339      16.352  69.573  34.616  1.00 36.29           C  
ATOM   2470  CG  PRO A 339      15.377  68.485  34.163  1.00 31.65           C  
ATOM   2471  CD  PRO A 339      15.858  68.314  32.763  1.00 34.09           C  
ATOM   2472  N   ASN A 340      18.886  68.055  36.113  1.00 39.04           N  
ATOM   2473  CA  ASN A 340      19.385  66.962  36.954  1.00 39.05           C  
ATOM   2474  C   ASN A 340      20.664  66.394  36.356  1.00 35.01           C  
ATOM   2475  O   ASN A 340      21.403  65.698  37.049  1.00 33.49           O  
ATOM   2476  CB  ASN A 340      18.378  65.809  37.102  1.00 44.52           C  
ATOM   2477  CG  ASN A 340      17.077  66.238  37.750  1.00 46.88           C  
ATOM   2478  OD1 ASN A 340      17.065  66.844  38.820  1.00 49.25           O  
ATOM   2479  ND2 ASN A 340      15.967  65.903  37.109  1.00 50.45           N  
ATOM   2480  N   PHE A 341      20.918  66.665  35.070  1.00 33.67           N  
ATOM   2481  CA  PHE A 341      22.160  66.188  34.456  1.00 28.94           C  
ATOM   2482  C   PHE A 341      23.292  66.658  35.357  1.00 25.97           C  
ATOM   2483  O   PHE A 341      23.300  67.793  35.840  1.00 21.94           O  
ATOM   2484  CB  PHE A 341      22.398  66.781  33.063  1.00 26.79           C  
ATOM   2485  CG  PHE A 341      23.695  66.315  32.409  1.00 26.67           C  
ATOM   2486  CD1 PHE A 341      23.838  64.996  31.964  1.00 21.76           C  
ATOM   2487  CD2 PHE A 341      24.774  67.190  32.243  1.00 25.07           C  
ATOM   2488  CE1 PHE A 341      25.019  64.547  31.363  1.00 24.00           C  
ATOM   2489  CE2 PHE A 341      25.969  66.746  31.634  1.00 26.80           C  
ATOM   2490  CZ  PHE A 341      26.086  65.419  31.193  1.00 23.03           C  
ATOM   2491  N   LYS A 342      24.243  65.781  35.600  1.00 24.02           N  
ATOM   2492  CA  LYS A 342      25.373  66.128  36.436  1.00 30.06           C  
ATOM   2493  C   LYS A 342      26.564  65.339  35.912  1.00 28.55           C  
ATOM   2494  O   LYS A 342      26.396  64.315  35.270  1.00 26.80           O  
ATOM   2495  CB  LYS A 342      25.119  65.730  37.894  1.00 32.96           C  
ATOM   2496  CG  LYS A 342      23.953  66.432  38.564  1.00 38.58           C  
ATOM   2497  CD  LYS A 342      23.918  66.098  40.046  1.00 41.52           C  
ATOM   2498  CE  LYS A 342      22.861  66.911  40.768  1.00 44.88           C  
ATOM   2499  NZ  LYS A 342      22.816  66.619  42.224  1.00 50.05           N  
ATOM   2500  N   VAL A 343      27.754  65.860  36.162  1.00 22.84           N  
ATOM   2501  CA  VAL A 343      28.999  65.209  35.792  1.00 22.50           C  
ATOM   2502  C   VAL A 343      29.827  65.169  37.075  1.00 23.99           C  
ATOM   2503  O   VAL A 343      30.171  66.218  37.621  1.00 23.70           O  
ATOM   2504  CB  VAL A 343      29.802  66.011  34.742  1.00 27.84           C  
ATOM   2505  CG1 VAL A 343      31.109  65.283  34.441  1.00 29.97           C  
ATOM   2506  CG2 VAL A 343      28.973  66.203  33.470  1.00 28.45           C  
ATOM   2507  N   LYS A 344      30.084  63.977  37.596  1.00 21.10           N  
ATOM   2508  CA  LYS A 344      30.912  63.888  38.795  1.00 23.32           C  
ATOM   2509  C   LYS A 344      32.354  63.549  38.415  1.00 23.65           C  
ATOM   2510  O   LYS A 344      32.606  62.685  37.556  1.00 22.92           O  
ATOM   2511  CB  LYS A 344      30.386  62.820  39.769  1.00 22.70           C  
ATOM   2512  CG  LYS A 344      28.969  63.024  40.209  1.00 21.10           C  
ATOM   2513  CD  LYS A 344      28.689  62.194  41.463  1.00 30.45           C  
ATOM   2514  CE  LYS A 344      27.284  62.404  42.032  1.00 41.72           C  
ATOM   2515  NZ  LYS A 344      27.019  63.805  42.485  1.00 47.65           N  
ATOM   2516  N   LEU A 345      33.303  64.239  39.044  1.00 23.00           N  
ATOM   2517  CA  LEU A 345      34.719  63.988  38.778  1.00 25.16           C  
ATOM   2518  C   LEU A 345      35.384  63.379  40.018  1.00 28.12           C  
ATOM   2519  O   LEU A 345      35.135  63.841  41.132  1.00 29.11           O  
ATOM   2520  CB  LEU A 345      35.419  65.292  38.408  1.00 33.13           C  
ATOM   2521  CG  LEU A 345      34.799  66.156  37.314  1.00 33.60           C  
ATOM   2522  CD1 LEU A 345      35.715  67.336  37.095  1.00 41.01           C  
ATOM   2523  CD2 LEU A 345      34.627  65.385  36.031  1.00 36.18           C  
ATOM   2524  N   TYR A 346      36.230  62.366  39.823  1.00 24.57           N  
ATOM   2525  CA  TYR A 346      36.896  61.702  40.950  1.00 28.93           C  
ATOM   2526  C   TYR A 346      38.422  61.805  40.970  1.00 27.27           C  
ATOM   2527  O   TYR A 346      39.083  61.406  40.004  1.00 27.89           O  
ATOM   2528  CB  TYR A 346      36.520  60.213  40.985  1.00 28.26           C  
ATOM   2529  CG  TYR A 346      35.038  59.979  41.043  1.00 34.66           C  
ATOM   2530  CD1 TYR A 346      34.228  60.284  39.950  1.00 33.24           C  
ATOM   2531  CD2 TYR A 346      34.437  59.487  42.203  1.00 33.81           C  
ATOM   2532  CE1 TYR A 346      32.867  60.108  40.004  1.00 35.54           C  
ATOM   2533  CE2 TYR A 346      33.065  59.307  42.271  1.00 33.82           C  
ATOM   2534  CZ  TYR A 346      32.288  59.626  41.160  1.00 34.13           C  
ATOM   2535  OH  TYR A 346      30.932  59.496  41.210  1.00 36.36           O  
ATOM   2536  N   PHE A 347      38.970  62.310  42.080  1.00 30.84           N  
ATOM   2537  CA  PHE A 347      40.414  62.468  42.227  1.00 30.48           C  
ATOM   2538  C   PHE A 347      40.947  61.870  43.544  1.00 33.31           C  
ATOM   2539  O   PHE A 347      40.181  61.546  44.443  1.00 28.37           O  
ATOM   2540  CB  PHE A 347      40.792  63.949  42.207  1.00 30.84           C  
ATOM   2541  CG  PHE A 347      40.216  64.731  41.055  1.00 29.09           C  
ATOM   2542  CD1 PHE A 347      38.917  65.236  41.113  1.00 22.91           C  
ATOM   2543  CD2 PHE A 347      41.000  65.019  39.939  1.00 27.68           C  
ATOM   2544  CE1 PHE A 347      38.412  66.024  40.082  1.00 28.70           C  
ATOM   2545  CE2 PHE A 347      40.498  65.809  38.897  1.00 27.72           C  
ATOM   2546  CZ  PHE A 347      39.204  66.311  38.970  1.00 25.37           C  
ATOM   2547  N   THR A 348      42.266  61.724  43.641  1.00 32.06           N  
ATOM   2548  CA  THR A 348      42.921  61.239  44.859  1.00 34.71           C  
ATOM   2549  C   THR A 348      44.158  62.114  45.012  1.00 42.89           C  
ATOM   2550  O   THR A 348      44.634  62.683  44.032  1.00 40.63           O  
ATOM   2551  CB  THR A 348      43.383  59.767  44.780  1.00 35.36           C  
ATOM   2552  OG1 THR A 348      44.393  59.627  43.776  1.00 26.11           O  
ATOM   2553  CG2 THR A 348      42.218  58.854  44.460  1.00 37.41           C  
ATOM   2554  N   LYS A 349      44.684  62.220  46.228  1.00 49.20           N  
ATOM   2555  CA  LYS A 349      45.852  63.061  46.483  1.00 57.99           C  
ATOM   2556  C   LYS A 349      47.160  62.352  46.230  1.00 62.23           C  
ATOM   2557  O   LYS A 349      47.457  61.348  46.865  1.00 63.47           O  
ATOM   2558  CB  LYS A 349      45.838  63.567  47.926  1.00 62.17           C  
ATOM   2559  CG  LYS A 349      44.606  64.373  48.283  1.00 67.33           C  
ATOM   2560  CD  LYS A 349      44.590  64.781  49.744  1.00 69.16           C  
ATOM   2561  CE  LYS A 349      43.366  65.628  50.045  1.00 71.09           C  
ATOM   2562  NZ  LYS A 349      43.317  66.077  51.462  1.00 71.78           N  
ATOM   2563  N   THR A 350      47.948  62.887  45.306  1.00 68.34           N  
ATOM   2564  CA  THR A 350      49.237  62.291  44.986  1.00 74.25           C  
ATOM   2565  C   THR A 350      49.964  61.962  46.290  1.00 75.85           C  
ATOM   2566  O   THR A 350      50.372  60.822  46.525  1.00 75.54           O  
ATOM   2567  CB  THR A 350      50.093  63.254  44.127  1.00 76.18           C  
ATOM   2568  OG1 THR A 350      50.245  64.506  44.810  1.00 80.30           O  
ATOM   2569  CG2 THR A 350      49.429  63.493  42.772  1.00 76.89           C  
ATOM   2570  N   VAL A 351      50.099  62.969  47.144  1.00 78.85           N  
ATOM   2571  CA  VAL A 351      50.752  62.794  48.430  1.00 81.48           C  
ATOM   2572  C   VAL A 351      49.868  61.923  49.322  1.00 80.73           C  
ATOM   2573  O   VAL A 351      49.447  62.384  50.403  1.00 80.60           O  
ATOM   2574  CB  VAL A 351      51.017  64.166  49.106  1.00 84.16           C  
ATOM   2575  CG1 VAL A 351      51.971  64.990  48.245  1.00 84.81           C  
ATOM   2576  CG2 VAL A 351      49.706  64.922  49.306  1.00 85.03           C  
TER    2577      VAL A 351
END
