# Supplementary material for: Detection of circular permutations by Protein Language Models
Source: Comput Struct Biotechnol J. 2024 Dec 30;27:214–20. doi: 10.1016/j.csbj.2024.12.029 (PMC11757225; doi:10.1016/j.csbj.2024.12.029)
Supplement: Supplementary file 2 — Supplementary material [file mmc2.zip › plmcp_source_code/plmCP_ESM1b_code_main/testExample/TransFastaAndID/d1gsa_1.id]

M  1 
I  2 
K  3 
L  4 
G  5 
I  6 
V  7 
M  8 
D  9 
P 10 
I 11 
A 12 
N 13 
I 14 
N 15 
I 16 
K 17 
K 18 
D 19 
S 20 
S 21 
F 22 
A 23 
M 24 
L 25 
L 26 
E 27 
A 28 
Q 29 
R 30 
R 31 
G 32 
Y 33 
E 34 
L 35 
H 36 
Y 37 
M 38 
E 39 
M 40 
G 41 
D 42 
L 43 
Y 44 
L 45 
I 46 
N 47 
G 48 
E 49 
A 50 
R 51 
A 52 
H 53 
T 54 
R 55 
T 56 
L 57 
N 58 
V 59 
K 60 
Q 61 
N 62 
Y 63 
E 64 
E 65 
W 66 
F 67 
S 68 
F 69 
V 70 
G 71 
E 72 
Q 73 
D 74 
L 75 
P 76 
L 77 
A 78 
D 79 
L 80 
D 81 
V 82 
I 83 
L 84 
M 85 
R 86 
K 87 
D 88 
P 89 
P 90 
F 91 
D 92 
T 93 
E 94 
F 95 
I 96 
Y 97 
A 98 
T 99 
Y100 
I101 
L102 
E103 
R104 
A105 
E106 
E107 
K108 
G109 
T110 
L111 
I112 
V113 
N114 
K115 
P116 
Q117 
S118 
L119 
R120 
D121 
C122 
