# Supplementary material for: Detection of circular permutations by Protein Language Models
Source: Comput Struct Biotechnol J. 2024 Dec 30;27:214–20. doi: 10.1016/j.csbj.2024.12.029 (PMC11757225; doi:10.1016/j.csbj.2024.12.029)
Supplement: Supplementary file 2 — Supplementary material [file mmc2.zip › plmcp_source_code/plmCP_ESM1b_code_main/testExample/TransFastaAndID/d1gsa_1.pdb]

HEADER    SCOP/ASTRAL domain d1gsa_1  [31718]     24-DEC-11   0000
REMARK  99
REMARK  99 ASTRAL ASTRAL-version: 1.55
REMARK  99 ASTRAL SCOP-sid: d1gsa_1
REMARK  99 ASTRAL SCOP-sun: 31718
REMARK  99 ASTRAL SCOP-sccs: c.30.1.3
REMARK  99 ASTRAL Source-PDB: 1gsa
REMARK  99 ASTRAL Source-PDB-REVDAT: 20-JUN-96
REMARK  99 ASTRAL Region: 1-122
REMARK  99 ASTRAL ASTRAL-SPACI: 0.45
REMARK  99 ASTRAL ASTRAL-AEROSPACI: 0.45
REMARK  99 ASTRAL Data-updated-release: 1.55
ATOM      1  N   MET     1      31.469  -6.342  48.146  1.00 34.76           N  
ATOM      2  CA  MET     1      31.543  -6.042  49.551  1.00 33.18           C  
ATOM      3  C   MET     1      30.380  -5.075  49.707  1.00 29.56           C  
ATOM      4  O   MET     1      29.636  -4.905  48.739  1.00 30.39           O  
ATOM      5  CB  MET     1      32.907  -5.385  49.848  1.00 34.51           C  
ATOM      6  CG  MET     1      33.291  -4.072  49.131  1.00 38.14           C  
ATOM      7  SD  MET     1      34.040  -4.118  47.474  1.00 42.62           S  
ATOM      8  CE  MET     1      32.776  -3.410  46.455  1.00 40.80           C  
ATOM      9  N   ILE     2      30.168  -4.481  50.859  1.00 26.67           N  
ATOM     10  CA  ILE     2      29.212  -3.412  51.038  1.00 21.85           C  
ATOM     11  C   ILE     2      29.939  -2.163  50.582  1.00 19.42           C  
ATOM     12  O   ILE     2      31.149  -2.028  50.775  1.00 18.91           O  
ATOM     13  CB  ILE     2      28.842  -3.371  52.525  1.00 21.13           C  
ATOM     14  CG1 ILE     2      28.158  -4.679  52.815  1.00 22.01           C  
ATOM     15  CG2 ILE     2      27.940  -2.210  52.890  1.00 17.73           C  
ATOM     16  CD1 ILE     2      27.879  -4.876  54.298  1.00 22.74           C  
ATOM     17  N   LYS     3      29.240  -1.277  49.903  1.00 18.72           N  
ATOM     18  CA  LYS     3      29.767   0.008  49.505  1.00 17.79           C  
ATOM     19  C   LYS     3      29.009   0.969  50.397  1.00 17.51           C  
ATOM     20  O   LYS     3      27.771   1.016  50.357  1.00 18.09           O  
ATOM     21  CB  LYS     3      29.420   0.366  48.107  1.00 19.27           C  
ATOM     22  CG  LYS     3      29.832  -0.628  47.064  1.00 22.59           C  
ATOM     23  CD  LYS     3      29.673   0.112  45.764  1.00 24.98           C  
ATOM     24  CE  LYS     3      29.170  -0.870  44.746  1.00 29.86           C  
ATOM     25  NZ  LYS     3      30.137  -1.926  44.560  1.00 31.70           N  
ATOM     26  N   LEU     4      29.692   1.721  51.221  1.00 15.64           N  
ATOM     27  CA  LEU     4      29.053   2.616  52.146  1.00 14.97           C  
ATOM     28  C   LEU     4      29.484   3.988  51.683  1.00 14.98           C  
ATOM     29  O   LEU     4      30.655   4.191  51.344  1.00 16.56           O  
ATOM     30  CB  LEU     4      29.561   2.300  53.545  1.00 14.73           C  
ATOM     31  CG  LEU     4      29.257   3.187  54.754  1.00 16.84           C  
ATOM     32  CD1 LEU     4      29.143   2.348  56.000  1.00 16.73           C  
ATOM     33  CD2 LEU     4      30.374   4.184  54.952  1.00 16.79           C  
ATOM     34  N   GLY     5      28.584   4.954  51.666  1.00 13.65           N  
ATOM     35  CA  GLY     5      28.932   6.310  51.321  1.00 12.92           C  
ATOM     36  C   GLY     5      28.789   7.124  52.592  1.00 12.42           C  
ATOM     37  O   GLY     5      28.143   6.675  53.536  1.00 12.20           O  
ATOM     38  N   ILE     6      29.374   8.304  52.677  1.00 12.66           N  
ATOM     39  CA  ILE     6      29.198   9.178  53.807  1.00 12.69           C  
ATOM     40  C   ILE     6      29.090  10.592  53.285  1.00 12.73           C  
ATOM     41  O   ILE     6      29.899  10.990  52.447  1.00 12.52           O  
ATOM     42  CB  ILE     6      30.394   9.063  54.793  1.00 13.19           C  
ATOM     43  CG1 ILE     6      30.065   9.975  55.993  1.00 12.58           C  
ATOM     44  CG2 ILE     6      31.744   9.398  54.114  1.00 12.94           C  
ATOM     45  CD1 ILE     6      30.719   9.592  57.321  1.00  8.31           C  
ATOM     46  N   VAL     7      28.092  11.344  53.727  1.00 12.35           N  
ATOM     47  CA  VAL     7      28.035  12.751  53.381  1.00 12.09           C  
ATOM     48  C   VAL     7      28.497  13.420  54.676  1.00 13.29           C  
ATOM     49  O   VAL     7      27.939  13.166  55.747  1.00 12.81           O  
ATOM     50  CB  VAL     7      26.590  13.152  52.977  1.00 10.72           C  
ATOM     51  CG1 VAL     7      26.536  14.637  52.623  1.00 11.24           C  
ATOM     52  CG2 VAL     7      26.162  12.402  51.714  1.00 10.22           C  
ATOM     53  N   MET     8      29.540  14.245  54.673  1.00 12.70           N  
ATOM     54  CA  MET     8      30.003  14.845  55.893  1.00 11.83           C  
ATOM     55  C   MET     8      30.662  16.168  55.605  1.00 14.01           C  
ATOM     56  O   MET     8      30.841  16.562  54.450  1.00 13.84           O  
ATOM     57  CB  MET     8      30.976  13.886  56.575  1.00 12.53           C  
ATOM     58  CG  MET     8      32.164  13.440  55.737  1.00 11.27           C  
ATOM     59  SD  MET     8      33.307  12.443  56.701  1.00 16.74           S  
ATOM     60  CE  MET     8      33.858  13.723  57.795  1.00 12.16           C  
ATOM     61  N   ASP     9      30.970  16.930  56.650  1.00 15.12           N  
ATOM     62  CA  ASP     9      31.684  18.188  56.553  1.00 14.02           C  
ATOM     63  C   ASP     9      33.116  17.830  56.212  1.00 14.95           C  
ATOM     64  O   ASP     9      33.531  16.678  56.404  1.00 14.18           O  
ATOM     65  CB  ASP     9      31.654  18.924  57.885  1.00 13.22           C  
ATOM     66  CG  ASP     9      30.276  19.361  58.309  1.00 15.25           C  
ATOM     67  OD1 ASP     9      29.875  20.457  57.945  1.00 14.79           O  
ATOM     68  OD2 ASP     9      29.602  18.602  58.995  1.00 14.15           O  
ATOM     69  N   PRO    10      33.947  18.740  55.700  1.00 16.80           N  
ATOM     70  CA  PRO    10      35.261  18.392  55.180  1.00 15.12           C  
ATOM     71  C   PRO    10      36.136  17.552  56.083  1.00 14.45           C  
ATOM     72  O   PRO    10      36.487  17.963  57.179  1.00 14.52           O  
ATOM     73  CB  PRO    10      35.832  19.720  54.852  1.00 13.18           C  
ATOM     74  CG  PRO    10      34.616  20.423  54.304  1.00 13.74           C  
ATOM     75  CD  PRO    10      33.610  20.124  55.375  1.00 13.15           C  
ATOM     76  N   ILE    11      36.518  16.361  55.628  1.00 15.90           N  
ATOM     77  CA  ILE    11      37.364  15.457  56.390  1.00 15.85           C  
ATOM     78  C   ILE    11      38.737  16.027  56.652  1.00 17.61           C  
ATOM     79  O   ILE    11      39.386  15.707  57.644  1.00 20.18           O  
ATOM     80  CB  ILE    11      37.477  14.096  55.650  1.00 16.38           C  
ATOM     81  CG1 ILE    11      38.095  13.044  56.559  1.00 13.33           C  
ATOM     82  CG2 ILE    11      38.280  14.288  54.372  1.00 15.31           C  
ATOM     83  CD1 ILE    11      37.669  11.621  56.183  1.00 14.15           C  
ATOM     84  N   ALA    12      39.211  16.908  55.812  1.00 15.25           N  
ATOM     85  CA  ALA    12      40.475  17.530  56.035  1.00 17.12           C  
ATOM     86  C   ALA    12      40.492  18.440  57.252  1.00 18.87           C  
ATOM     87  O   ALA    12      41.543  18.875  57.697  1.00 20.72           O  
ATOM     88  CB  ALA    12      40.810  18.322  54.812  1.00 19.68           C  
ATOM     89  N   ASN    13      39.343  18.726  57.829  1.00 18.96           N  
ATOM     90  CA  ASN    13      39.243  19.643  58.950  1.00 19.48           C  
ATOM     91  C   ASN    13      38.744  18.995  60.235  1.00 18.43           C  
ATOM     92  O   ASN    13      38.367  19.713  61.173  1.00 18.21           O  
ATOM     93  CB  ASN    13      38.286  20.803  58.627  1.00 22.19           C  
ATOM     94  CG  ASN    13      38.645  21.718  57.466  1.00 21.68           C  
ATOM     95  OD1 ASN    13      39.759  21.772  56.974  1.00 25.30           O  
ATOM     96  ND2 ASN    13      37.730  22.501  56.939  1.00 25.24           N  
ATOM     97  N   ILE    14      38.686  17.654  60.304  1.00 16.64           N  
ATOM     98  CA  ILE    14      38.194  16.998  61.505  1.00 14.67           C  
ATOM     99  C   ILE    14      39.365  16.691  62.414  1.00 16.80           C  
ATOM    100  O   ILE    14      40.536  16.703  62.012  1.00 18.94           O  
ATOM    101  CB  ILE    14      37.429  15.655  61.235  1.00 11.47           C  
ATOM    102  CG1 ILE    14      38.305  14.583  60.607  1.00 11.63           C  
ATOM    103  CG2 ILE    14      36.248  15.981  60.360  1.00  6.73           C  
ATOM    104  CD1 ILE    14      37.658  13.197  60.496  1.00 10.89           C  
ATOM    105  N   ASN    15      39.028  16.462  63.676  1.00 18.65           N  
ATOM    106  CA  ASN    15      39.967  16.061  64.698  1.00 20.69           C  
ATOM    107  C   ASN    15      39.683  14.586  64.932  1.00 21.18           C  
ATOM    108  O   ASN    15      38.698  14.213  65.579  1.00 21.85           O  
ATOM    109  CB  ASN    15      39.724  16.809  65.962  1.00 21.57           C  
ATOM    110  CG  ASN    15      40.767  16.459  67.002  1.00 26.35           C  
ATOM    111  OD1 ASN    15      41.260  15.337  67.165  1.00 27.88           O  
ATOM    112  ND2 ASN    15      41.206  17.410  67.781  1.00 27.98           N  
ATOM    113  N   ILE    16      40.575  13.711  64.458  1.00 21.84           N  
ATOM    114  CA  ILE    16      40.369  12.279  64.503  1.00 21.84           C  
ATOM    115  C   ILE    16      40.385  11.747  65.909  1.00 23.31           C  
ATOM    116  O   ILE    16      39.915  10.644  66.130  1.00 22.15           O  
ATOM    117  CB  ILE    16      41.428  11.519  63.666  1.00 21.94           C  
ATOM    118  CG1 ILE    16      42.845  11.729  64.153  1.00 21.16           C  
ATOM    119  CG2 ILE    16      41.256  11.974  62.238  1.00 18.52           C  
ATOM    120  CD1 ILE    16      43.837  10.932  63.277  1.00 21.90           C  
ATOM    121  N   LYS    17      40.837  12.509  66.894  1.00 23.91           N  
ATOM    122  CA  LYS    17      40.758  12.065  68.275  1.00 26.43           C  
ATOM    123  C   LYS    17      39.333  12.077  68.817  1.00 26.32           C  
ATOM    124  O   LYS    17      38.970  11.281  69.675  1.00 27.30           O  
ATOM    125  CB  LYS    17      41.564  12.950  69.173  1.00 27.97           C  
ATOM    126  CG  LYS    17      43.010  12.901  68.850  1.00 31.17           C  
ATOM    127  CD  LYS    17      43.644  14.066  69.578  1.00 35.14           C  
ATOM    128  CE  LYS    17      45.143  14.064  69.308  1.00 37.57           C  
ATOM    129  NZ  LYS    17      45.743  12.793  69.696  1.00 39.06           N  
ATOM    130  N   LYS    18      38.487  12.971  68.329  1.00 25.97           N  
ATOM    131  CA  LYS    18      37.168  13.154  68.888  1.00 24.46           C  
ATOM    132  C   LYS    18      36.109  12.789  67.903  1.00 21.80           C  
ATOM    133  O   LYS    18      34.979  12.546  68.317  1.00 22.35           O  
ATOM    134  CB  LYS    18      36.909  14.595  69.244  1.00 27.80           C  
ATOM    135  CG  LYS    18      37.722  15.275  70.340  1.00 34.24           C  
ATOM    136  CD  LYS    18      37.373  14.695  71.730  1.00 40.92           C  
ATOM    137  CE  LYS    18      37.025  15.721  72.863  1.00 40.30           C  
ATOM    138  NZ  LYS    18      36.482  15.080  74.066  1.00 38.45           N  
ATOM    139  N   ASP    19      36.408  12.785  66.616  1.00 20.60           N  
ATOM    140  CA  ASP    19      35.339  12.671  65.654  1.00 19.27           C  
ATOM    141  C   ASP    19      34.674  11.313  65.555  1.00 18.15           C  
ATOM    142  O   ASP    19      35.321  10.284  65.360  1.00 17.04           O  
ATOM    143  CB  ASP    19      35.873  13.104  64.290  1.00 20.62           C  
ATOM    144  CG  ASP    19      34.764  13.399  63.275  1.00 20.12           C  
ATOM    145  OD1 ASP    19      34.337  12.480  62.583  1.00 19.35           O  
ATOM    146  OD2 ASP    19      34.316  14.538  63.152  1.00 22.57           O  
ATOM    147  N   SER    20      33.351  11.258  65.668  1.00 16.49           N  
ATOM    148  CA  SER    20      32.697   9.970  65.536  1.00 15.08           C  
ATOM    149  C   SER    20      32.486   9.540  64.101  1.00 14.58           C  
ATOM    150  O   SER    20      32.512   8.331  63.905  1.00 14.22           O  
ATOM    151  CB  SER    20      31.364   9.995  66.260  1.00 16.21           C  
ATOM    152  OG  SER    20      31.602  10.271  67.635  1.00 18.24           O  
ATOM    153  N   SER    21      32.285  10.382  63.061  1.00 14.32           N  
ATOM    154  CA  SER    21      32.161   9.876  61.701  1.00 13.89           C  
ATOM    155  C   SER    21      33.417   9.090  61.360  1.00 13.24           C  
ATOM    156  O   SER    21      33.345   8.013  60.808  1.00 12.39           O  
ATOM    157  CB  SER    21      32.024  11.012  60.717  1.00 10.81           C  
ATOM    158  OG  SER    21      30.995  11.889  61.120  1.00 13.25           O  
ATOM    159  N   PHE    22      34.578   9.583  61.771  1.00 14.89           N  
ATOM    160  CA  PHE    22      35.849   8.966  61.490  1.00 14.49           C  
ATOM    161  C   PHE    22      35.951   7.601  62.169  1.00 15.09           C  
ATOM    162  O   PHE    22      36.264   6.620  61.506  1.00 17.15           O  
ATOM    163  CB  PHE    22      36.911   9.935  61.951  1.00 14.04           C  
ATOM    164  CG  PHE    22      38.278   9.467  61.496  1.00 13.86           C  
ATOM    165  CD1 PHE    22      38.657   9.647  60.164  1.00 14.24           C  
ATOM    166  CD2 PHE    22      39.119   8.832  62.409  1.00 15.10           C  
ATOM    167  CE1 PHE    22      39.897   9.176  59.753  1.00 15.87           C  
ATOM    168  CE2 PHE    22      40.364   8.358  61.990  1.00 18.96           C  
ATOM    169  CZ  PHE    22      40.747   8.533  60.664  1.00 16.64           C  
ATOM    170  N   ALA    23      35.649   7.465  63.449  1.00 14.27           N  
ATOM    171  CA  ALA    23      35.628   6.196  64.123  1.00 14.35           C  
ATOM    172  C   ALA    23      34.725   5.218  63.386  1.00 16.17           C  
ATOM    173  O   ALA    23      35.102   4.055  63.254  1.00 16.91           O  
ATOM    174  CB  ALA    23      35.122   6.407  65.521  1.00 12.55           C  
ATOM    175  N   MET    24      33.566   5.625  62.868  1.00 16.70           N  
ATOM    176  CA  MET    24      32.700   4.745  62.088  1.00 15.24           C  
ATOM    177  C   MET    24      33.397   4.283  60.789  1.00 15.17           C  
ATOM    178  O   MET    24      33.391   3.096  60.466  1.00 13.24           O  
ATOM    179  CB  MET    24      31.391   5.466  61.708  1.00 15.81           C  
ATOM    180  CG  MET    24      30.370   5.823  62.781  1.00 11.67           C  
ATOM    181  SD  MET    24      29.097   6.898  62.049  1.00 18.90           S  
ATOM    182  CE  MET    24      28.261   7.498  63.490  1.00 15.62           C  
ATOM    183  N   LEU    25      34.030   5.164  60.008  1.00 14.16           N  
ATOM    184  CA  LEU    25      34.760   4.794  58.810  1.00 15.01           C  
ATOM    185  C   LEU    25      35.909   3.836  59.145  1.00 16.56           C  
ATOM    186  O   LEU    25      36.080   2.887  58.380  1.00 20.45           O  
ATOM    187  CB  LEU    25      35.290   6.069  58.107  1.00 14.50           C  
ATOM    188  CG  LEU    25      34.241   7.100  57.657  1.00 11.79           C  
ATOM    189  CD1 LEU    25      34.883   8.238  56.908  1.00 10.91           C  
ATOM    190  CD2 LEU    25      33.236   6.422  56.748  1.00 13.57           C  
ATOM    191  N   LEU    26      36.688   3.915  60.234  1.00 15.68           N  
ATOM    192  CA  LEU    26      37.719   2.931  60.553  1.00 14.85           C  
ATOM    193  C   LEU    26      37.099   1.562  60.750  1.00 16.19           C  
ATOM    194  O   LEU    26      37.597   0.558  60.270  1.00 18.57           O  
ATOM    195  CB  LEU    26      38.464   3.293  61.828  1.00 14.23           C  
ATOM    196  CG  LEU    26      39.356   4.524  61.831  1.00 14.61           C  
ATOM    197  CD1 LEU    26      39.759   4.918  63.250  1.00 16.14           C  
ATOM    198  CD2 LEU    26      40.553   4.214  60.976  1.00 14.93           C  
ATOM    199  N   GLU    27      35.947   1.463  61.366  1.00 15.18           N  
ATOM    200  CA  GLU    27      35.279   0.203  61.557  1.00 16.52           C  
ATOM    201  C   GLU    27      34.723  -0.357  60.263  1.00 16.36           C  
ATOM    202  O   GLU    27      34.777  -1.564  60.036  1.00 18.32           O  
ATOM    203  CB  GLU    27      34.173   0.413  62.582  1.00 15.79           C  
ATOM    204  CG  GLU    27      33.363  -0.785  63.003  1.00 19.51           C  
ATOM    205  CD  GLU    27      34.156  -1.987  63.475  1.00 23.12           C  
ATOM    206  OE1 GLU    27      35.252  -1.877  64.027  1.00 25.19           O  
ATOM    207  OE2 GLU    27      33.661  -3.077  63.274  1.00 26.47           O  
ATOM    208  N   ALA    28      34.125   0.451  59.397  1.00 16.85           N  
ATOM    209  CA  ALA    28      33.647  -0.030  58.111  1.00 15.68           C  
ATOM    210  C   ALA    28      34.812  -0.555  57.273  1.00 15.79           C  
ATOM    211  O   ALA    28      34.704  -1.579  56.598  1.00 17.48           O  
ATOM    212  CB  ALA    28      32.974   1.102  57.364  1.00 12.82           C  
ATOM    213  N   GLN    29      35.977   0.080  57.329  1.00 16.33           N  
ATOM    214  CA  GLN    29      37.151  -0.346  56.591  1.00 16.42           C  
ATOM    215  C   GLN    29      37.710  -1.617  57.173  1.00 16.86           C  
ATOM    216  O   GLN    29      38.086  -2.507  56.415  1.00 20.17           O  
ATOM    217  CB  GLN    29      38.181   0.754  56.633  1.00 15.40           C  
ATOM    218  CG  GLN    29      39.316   0.474  55.695  1.00 15.22           C  
ATOM    219  CD  GLN    29      40.268   1.619  55.654  1.00 17.31           C  
ATOM    220  OE1 GLN    29      40.129   2.513  54.830  1.00 19.93           O  
ATOM    221  NE2 GLN    29      41.270   1.631  56.511  1.00 19.54           N  
ATOM    222  N   ARG    30      37.769  -1.727  58.492  1.00 16.95           N  
ATOM    223  CA  ARG    30      38.179  -2.921  59.199  1.00 17.19           C  
ATOM    224  C   ARG    30      37.294  -4.107  58.789  1.00 17.65           C  
ATOM    225  O   ARG    30      37.760  -5.251  58.779  1.00 17.32           O  
ATOM    226  CB  ARG    30      38.069  -2.698  60.701  1.00 14.46           C  
ATOM    227  CG  ARG    30      38.790  -3.795  61.435  1.00 13.69           C  
ATOM    228  CD  ARG    30      38.519  -3.712  62.910  1.00 16.15           C  
ATOM    229  NE  ARG    30      37.151  -4.072  63.146  1.00 18.62           N  
ATOM    230  CZ  ARG    30      36.731  -5.338  63.198  1.00 20.13           C  
ATOM    231  NH1 ARG    30      37.521  -6.391  63.052  1.00 21.35           N  
ATOM    232  NH2 ARG    30      35.440  -5.576  63.306  1.00 21.61           N  
ATOM    233  N   ARG    31      36.014  -3.880  58.452  1.00 17.33           N  
ATOM    234  CA  ARG    31      35.145  -4.942  57.987  1.00 16.44           C  
ATOM    235  C   ARG    31      35.230  -5.199  56.511  1.00 16.70           C  
ATOM    236  O   ARG    31      34.643  -6.174  56.081  1.00 19.84           O  
ATOM    237  CB  ARG    31      33.705  -4.650  58.324  1.00 16.31           C  
ATOM    238  CG  ARG    31      33.493  -4.665  59.797  1.00 14.64           C  
ATOM    239  CD  ARG    31      32.041  -4.406  60.070  1.00 18.00           C  
ATOM    240  NE  ARG    31      31.879  -4.454  61.506  1.00 18.34           N  
ATOM    241  CZ  ARG    31      30.823  -4.977  62.124  1.00 18.59           C  
ATOM    242  NH1 ARG    31      29.814  -5.499  61.472  1.00 18.53           N  
ATOM    243  NH2 ARG    31      30.772  -4.990  63.440  1.00 17.08           N  
ATOM    244  N   GLY    32      35.910  -4.384  55.699  1.00 18.26           N  
ATOM    245  CA  GLY    32      36.112  -4.633  54.275  1.00 17.43           C  
ATOM    246  C   GLY    32      35.156  -3.887  53.355  1.00 18.70           C  
ATOM    247  O   GLY    32      34.996  -4.244  52.193  1.00 19.29           O  
ATOM    248  N   TYR    33      34.480  -2.835  53.811  1.00 19.42           N  
ATOM    249  CA  TYR    33      33.531  -2.128  52.983  1.00 17.86           C  
ATOM    250  C   TYR    33      34.340  -1.206  52.121  1.00 17.11           C  
ATOM    251  O   TYR    33      35.379  -0.712  52.555  1.00 19.81           O  
ATOM    252  CB  TYR    33      32.610  -1.225  53.764  1.00 16.83           C  
ATOM    253  CG  TYR    33      31.701  -1.808  54.830  1.00 17.28           C  
ATOM    254  CD1 TYR    33      31.685  -3.159  55.178  1.00 15.94           C  
ATOM    255  CD2 TYR    33      30.832  -0.920  55.447  1.00 16.20           C  
ATOM    256  CE1 TYR    33      30.796  -3.611  56.145  1.00 16.94           C  
ATOM    257  CE2 TYR    33      29.947  -1.360  56.414  1.00 15.94           C  
ATOM    258  CZ  TYR    33      29.950  -2.698  56.738  1.00 16.42           C  
ATOM    259  OH  TYR    33      29.062  -3.125  57.663  1.00 21.16           O  
ATOM    260  N   GLU    34      33.793  -0.888  50.964  1.00 19.03           N  
ATOM    261  CA  GLU    34      34.343   0.107  50.062  1.00 18.29           C  
ATOM    262  C   GLU    34      33.773   1.463  50.486  1.00 17.81           C  
ATOM    263  O   GLU    34      32.558   1.651  50.468  1.00 17.81           O  
ATOM    264  CB  GLU    34      33.900  -0.275  48.703  1.00 18.84           C  
ATOM    265  CG  GLU    34      34.372   0.662  47.646  1.00 24.42           C  
ATOM    266  CD  GLU    34      34.155   0.063  46.269  1.00 26.58           C  
ATOM    267  OE1 GLU    34      34.939  -0.810  45.879  1.00 30.30           O  
ATOM    268  OE2 GLU    34      33.209   0.463  45.591  1.00 24.88           O  
ATOM    269  N   LEU    35      34.570   2.469  50.804  1.00 18.05           N  
ATOM    270  CA  LEU    35      34.077   3.725  51.323  1.00 15.12           C  
ATOM    271  C   LEU    35      34.048   4.788  50.237  1.00 15.46           C  
ATOM    272  O   LEU    35      35.000   4.948  49.468  1.00 14.82           O  
ATOM    273  CB  LEU    35      34.983   4.139  52.481  1.00 10.74           C  
ATOM    274  CG  LEU    35      35.263   3.102  53.547  1.00 10.34           C  
ATOM    275  CD1 LEU    35      36.330   3.603  54.486  1.00  9.18           C  
ATOM    276  CD2 LEU    35      33.981   2.799  54.283  1.00 11.36           C  
ATOM    277  N   HIS    36      32.925   5.491  50.089  1.00 16.12           N  
ATOM    278  CA  HIS    36      32.753   6.559  49.123  1.00 13.21           C  
ATOM    279  C   HIS    36      32.469   7.836  49.874  1.00 12.53           C  
ATOM    280  O   HIS    36      31.447   7.922  50.532  1.00 14.41           O  
ATOM    281  CB  HIS    36      31.596   6.247  48.221  1.00 14.37           C  
ATOM    282  CG  HIS    36      31.947   5.183  47.203  1.00 14.99           C  
ATOM    283  ND1 HIS    36      32.331   5.356  45.951  1.00 16.12           N  
ATOM    284  CD2 HIS    36      31.946   3.833  47.466  1.00 16.26           C  
ATOM    285  CE1 HIS    36      32.566   4.176  45.449  1.00 15.94           C  
ATOM    286  NE2 HIS    36      32.331   3.273  46.364  1.00 14.12           N  
ATOM    287  N   TYR    37      33.338   8.814  49.792  1.00 10.90           N  
ATOM    288  CA  TYR    37      33.263  10.075  50.476  1.00 10.16           C  
ATOM    289  C   TYR    37      32.492  11.126  49.733  1.00 11.32           C  
ATOM    290  O   TYR    37      32.795  11.345  48.560  1.00 14.14           O  
ATOM    291  CB  TYR    37      34.677  10.540  50.692  1.00 12.13           C  
ATOM    292  CG  TYR    37      34.792  11.909  51.304  1.00 11.81           C  
ATOM    293  CD1 TYR    37      34.507  12.051  52.643  1.00 11.47           C  
ATOM    294  CD2 TYR    37      35.157  13.004  50.530  1.00 12.60           C  
ATOM    295  CE1 TYR    37      34.591  13.306  53.226  1.00 10.62           C  
ATOM    296  CE2 TYR    37      35.243  14.270  51.113  1.00 12.87           C  
ATOM    297  CZ  TYR    37      34.951  14.399  52.455  1.00 11.80           C  
ATOM    298  OH  TYR    37      34.969  15.625  53.045  1.00 14.70           O  
ATOM    299  N   MET    38      31.576  11.853  50.356  1.00 12.32           N  
ATOM    300  CA  MET    38      30.891  12.927  49.671  1.00 13.52           C  
ATOM    301  C   MET    38      30.761  14.120  50.576  1.00 12.27           C  
ATOM    302  O   MET    38      30.736  13.979  51.778  1.00 14.45           O  
ATOM    303  CB  MET    38      29.484  12.532  49.253  1.00 15.39           C  
ATOM    304  CG  MET    38      29.446  11.487  48.181  1.00 14.26           C  
ATOM    305  SD  MET    38      27.857  10.656  48.130  1.00 15.30           S  
ATOM    306  CE  MET    38      28.150   9.295  49.198  1.00 15.23           C  
ATOM    307  N   GLU    39      30.694  15.322  50.060  1.00 12.76           N  
ATOM    308  CA  GLU    39      30.378  16.535  50.799  1.00 11.02           C  
ATOM    309  C   GLU    39      29.082  17.018  50.160  1.00 12.19           C  
ATOM    310  O   GLU    39      28.760  16.572  49.052  1.00 14.21           O  
ATOM    311  CB  GLU    39      31.447  17.578  50.612  1.00 11.76           C  
ATOM    312  CG  GLU    39      32.747  17.126  51.258  1.00 13.35           C  
ATOM    313  CD  GLU    39      33.950  18.040  51.119  1.00 17.55           C  
ATOM    314  OE1 GLU    39      33.819  19.193  50.725  1.00 19.12           O  
ATOM    315  OE2 GLU    39      35.058  17.596  51.397  1.00 18.76           O  
ATOM    316  N   MET    40      28.322  17.940  50.750  1.00 11.56           N  
ATOM    317  CA  MET    40      27.020  18.398  50.266  1.00 12.42           C  
ATOM    318  C   MET    40      27.017  18.849  48.822  1.00  9.45           C  
ATOM    319  O   MET    40      26.078  18.609  48.114  1.00  8.75           O  
ATOM    320  CB  MET    40      26.504  19.570  51.102  1.00 13.80           C  
ATOM    321  CG  MET    40      26.254  19.243  52.549  1.00 14.49           C  
ATOM    322  SD  MET    40      24.614  18.567  52.778  1.00 22.53           S  
ATOM    323  CE  MET    40      23.833  20.153  52.845  1.00 17.19           C  
ATOM    324  N   GLY    41      28.075  19.469  48.333  1.00 13.23           N  
ATOM    325  CA  GLY    41      28.168  19.987  46.969  1.00 12.95           C  
ATOM    326  C   GLY    41      28.333  18.912  45.907  1.00 12.27           C  
ATOM    327  O   GLY    41      28.145  19.191  44.729  1.00 15.52           O  
ATOM    328  N   ASP    42      28.665  17.673  46.265  1.00 13.09           N  
ATOM    329  CA  ASP    42      28.862  16.571  45.348  1.00 11.15           C  
ATOM    330  C   ASP    42      27.588  15.887  44.906  1.00 12.96           C  
ATOM    331  O   ASP    42      27.562  15.108  43.944  1.00 15.18           O  
ATOM    332  CB  ASP    42      29.747  15.539  46.004  1.00 12.11           C  
ATOM    333  CG  ASP    42      31.203  15.894  46.247  1.00  9.73           C  
ATOM    334  OD1 ASP    42      31.827  16.566  45.443  1.00 14.49           O  
ATOM    335  OD2 ASP    42      31.750  15.459  47.246  1.00 12.26           O  
ATOM    336  N   LEU    43      26.515  16.089  45.653  1.00 13.09           N  
ATOM    337  CA  LEU    43      25.250  15.432  45.394  1.00 13.58           C  
ATOM    338  C   LEU    43      24.430  16.310  44.463  1.00 14.46           C  
ATOM    339  O   LEU    43      24.467  17.555  44.536  1.00 14.33           O  
ATOM    340  CB  LEU    43      24.405  15.240  46.660  1.00 15.46           C  
ATOM    341  CG  LEU    43      25.034  14.770  47.948  1.00 14.65           C  
ATOM    342  CD1 LEU    43      24.023  14.938  49.081  1.00 14.74           C  
ATOM    343  CD2 LEU    43      25.506  13.356  47.789  1.00 17.56           C  
ATOM    344  N   TYR    44      23.675  15.666  43.588  1.00 12.39           N  
ATOM    345  CA  TYR    44      22.828  16.401  42.698  1.00 11.93           C  
ATOM    346  C   TYR    44      21.702  15.512  42.233  1.00 12.31           C  
ATOM    347  O   TYR    44      21.665  14.313  42.525  1.00 12.51           O  
ATOM    348  CB  TYR    44      23.658  16.913  41.518  1.00 11.53           C  
ATOM    349  CG  TYR    44      24.273  15.913  40.569  1.00 11.96           C  
ATOM    350  CD1 TYR    44      25.499  15.297  40.843  1.00 11.30           C  
ATOM    351  CD2 TYR    44      23.586  15.650  39.382  1.00 12.81           C  
ATOM    352  CE1 TYR    44      26.040  14.419  39.897  1.00 12.94           C  
ATOM    353  CE2 TYR    44      24.129  14.781  38.441  1.00 13.42           C  
ATOM    354  CZ  TYR    44      25.347  14.178  38.701  1.00 11.81           C  
ATOM    355  OH  TYR    44      25.858  13.345  37.730  1.00 16.68           O  
ATOM    356  N   LEU    45      20.780  16.134  41.517  1.00 14.43           N  
ATOM    357  CA  LEU    45      19.605  15.485  40.975  1.00 14.61           C  
ATOM    358  C   LEU    45      19.551  15.884  39.518  1.00 14.93           C  
ATOM    359  O   LEU    45      19.675  17.072  39.224  1.00 13.63           O  
ATOM    360  CB  LEU    45      18.286  15.963  41.586  1.00 14.73           C  
ATOM    361  CG  LEU    45      17.769  15.395  42.878  1.00 17.31           C  
ATOM    362  CD1 LEU    45      16.419  16.028  43.182  1.00 17.01           C  
ATOM    363  CD2 LEU    45      17.610  13.908  42.773  1.00 15.75           C  
ATOM    364  N   ILE    46      19.429  14.888  38.625  1.00 16.00           N  
ATOM    365  CA  ILE    46      19.265  15.095  37.192  1.00 15.70           C  
ATOM    366  C   ILE    46      18.088  14.206  36.844  1.00 16.43           C  
ATOM    367  O   ILE    46      18.063  12.989  37.015  1.00 18.45           O  
ATOM    368  CB  ILE    46      20.578  14.708  36.427  1.00 12.68           C  
ATOM    369  CG1 ILE    46      20.343  14.858  34.917  1.00 12.90           C  
ATOM    370  CG2 ILE    46      21.035  13.324  36.803  1.00 10.00           C  
ATOM    371  CD1 ILE    46      19.926  16.283  34.393  1.00 12.82           C  
ATOM    372  N   ASN    47      17.005  14.885  36.525  1.00 18.30           N  
ATOM    373  CA  ASN    47      15.717  14.298  36.193  1.00 18.66           C  
ATOM    374  C   ASN    47      15.242  13.303  37.234  1.00 19.47           C  
ATOM    375  O   ASN    47      14.832  12.176  36.950  1.00 20.31           O  
ATOM    376  CB  ASN    47      15.781  13.604  34.862  1.00 17.81           C  
ATOM    377  CG  ASN    47      16.058  14.571  33.743  1.00 20.50           C  
ATOM    378  OD1 ASN    47      15.520  15.676  33.649  1.00 17.23           O  
ATOM    379  ND2 ASN    47      16.944  14.186  32.858  1.00 20.83           N  
ATOM    380  N   GLY    48      15.394  13.704  38.490  1.00 18.63           N  
ATOM    381  CA  GLY    48      14.924  12.937  39.618  1.00 16.36           C  
ATOM    382  C   GLY    48      15.812  11.783  39.971  1.00 15.57           C  
ATOM    383  O   GLY    48      15.439  11.019  40.846  1.00 17.70           O  
ATOM    384  N   GLU    49      16.960  11.594  39.328  1.00 17.13           N  
ATOM    385  CA  GLU    49      17.886  10.536  39.672  1.00 14.38           C  
ATOM    386  C   GLU    49      18.928  11.204  40.562  1.00 15.13           C  
ATOM    387  O   GLU    49      19.501  12.233  40.196  1.00 14.97           O  
ATOM    388  CB  GLU    49      18.529  10.006  38.433  1.00 13.76           C  
ATOM    389  CG  GLU    49      19.398   8.803  38.709  1.00 18.64           C  
ATOM    390  CD  GLU    49      20.402   8.415  37.622  1.00 20.55           C  
ATOM    391  OE1 GLU    49      20.714   9.169  36.701  1.00 26.56           O  
ATOM    392  OE2 GLU    49      20.933   7.326  37.707  1.00 25.51           O  
ATOM    393  N   ALA    50      19.122  10.684  41.761  1.00 13.98           N  
ATOM    394  CA  ALA    50      20.094  11.190  42.705  1.00 13.58           C  
ATOM    395  C   ALA    50      21.426  10.609  42.280  1.00 10.70           C  
ATOM    396  O   ALA    50      21.533   9.386  42.109  1.00 11.20           O  
ATOM    397  CB  ALA    50      19.785  10.704  44.112  1.00 10.13           C  
ATOM    398  N   ARG    51      22.432  11.445  42.139  1.00  9.12           N  
ATOM    399  CA  ARG    51      23.734  11.012  41.718  1.00 10.97           C  
ATOM    400  C   ARG    51      24.756  11.785  42.514  1.00 10.90           C  
ATOM    401  O   ARG    51      24.388  12.769  43.143  1.00 13.61           O  
ATOM    402  CB  ARG    51      23.948  11.303  40.245  1.00 12.21           C  
ATOM    403  CG  ARG    51      23.020  10.616  39.259  1.00 14.15           C  
ATOM    404  CD  ARG    51      23.415  10.975  37.833  1.00 16.38           C  
ATOM    405  NE  ARG    51      24.668  10.346  37.479  1.00 18.68           N  
ATOM    406  CZ  ARG    51      24.729   9.067  37.107  1.00 18.37           C  
ATOM    407  NH1 ARG    51      23.658   8.284  37.021  1.00 21.95           N  
ATOM    408  NH2 ARG    51      25.905   8.519  36.880  1.00 19.60           N  
ATOM    409  N   ALA    52      26.038  11.420  42.512  1.00 11.97           N  
ATOM    410  CA  ALA    52      27.067  12.161  43.212  1.00 11.78           C  
ATOM    411  C   ALA    52      28.441  11.894  42.652  1.00 11.05           C  
ATOM    412  O   ALA    52      28.743  10.846  42.081  1.00 13.07           O  
ATOM    413  CB  ALA    52      27.146  11.790  44.686  1.00 10.11           C  
ATOM    414  N   HIS    53      29.307  12.856  42.802  1.00 13.86           N  
ATOM    415  CA  HIS    53      30.697  12.664  42.487  1.00 15.78           C  
ATOM    416  C   HIS    53      31.255  12.119  43.791  1.00 16.98           C  
ATOM    417  O   HIS    53      31.239  12.831  44.797  1.00 17.52           O  
ATOM    418  CB  HIS    53      31.335  13.992  42.149  1.00 18.68           C  
ATOM    419  CG  HIS    53      32.839  14.054  42.419  1.00 26.08           C  
ATOM    420  ND1 HIS    53      33.444  14.815  43.335  1.00 29.08           N  
ATOM    421  CD2 HIS    53      33.816  13.328  41.761  1.00 26.88           C  
ATOM    422  CE1 HIS    53      34.732  14.585  43.268  1.00 28.75           C  
ATOM    423  NE2 HIS    53      34.949  13.690  42.325  1.00 29.35           N  
ATOM    424  N   THR    54      31.745  10.898  43.850  1.00 16.73           N  
ATOM    425  CA  THR    54      32.330  10.423  45.086  1.00 16.33           C  
ATOM    426  C   THR    54      33.810  10.249  44.846  1.00 15.39           C  
ATOM    427  O   THR    54      34.329  10.337  43.728  1.00 17.35           O  
ATOM    428  CB  THR    54      31.681   9.069  45.558  1.00 15.21           C  
ATOM    429  OG1 THR    54      32.223   7.958  44.848  1.00 15.87           O  
ATOM    430  CG2 THR    54      30.189   9.064  45.298  1.00 18.05           C  
ATOM    431  N   ARG    55      34.498  10.019  45.924  1.00 14.80           N  
ATOM    432  CA  ARG    55      35.903   9.771  45.919  1.00 15.41           C  
ATOM    433  C   ARG    55      36.015   8.512  46.763  1.00 17.21           C  
ATOM    434  O   ARG    55      35.382   8.443  47.825  1.00 18.07           O  
ATOM    435  CB  ARG    55      36.600  10.945  46.543  1.00 14.80           C  
ATOM    436  CG  ARG    55      36.927  12.041  45.540  1.00 17.88           C  
ATOM    437  CD  ARG    55      37.420  13.316  46.224  1.00 22.59           C  
ATOM    438  NE  ARG    55      36.310  13.963  46.901  1.00 27.39           N  
ATOM    439  CZ  ARG    55      36.316  15.162  47.503  1.00 30.65           C  
ATOM    440  NH1 ARG    55      37.399  15.920  47.583  1.00 31.71           N  
ATOM    441  NH2 ARG    55      35.158  15.694  47.910  1.00 32.56           N  
ATOM    442  N   THR    56      36.713   7.461  46.307  1.00 16.11           N  
ATOM    443  CA  THR    56      36.867   6.242  47.072  1.00 17.01           C  
ATOM    444  C   THR    56      37.881   6.610  48.128  1.00 15.99           C  
ATOM    445  O   THR    56      38.943   7.157  47.813  1.00 15.64           O  
ATOM    446  CB  THR    56      37.374   5.159  46.156  1.00 16.55           C  
ATOM    447  OG1 THR    56      36.422   5.111  45.113  1.00 19.94           O  
ATOM    448  CG2 THR    56      37.417   3.785  46.769  1.00 19.08           C  
ATOM    449  N   LEU    57      37.541   6.313  49.374  1.00 17.11           N  
ATOM    450  CA  LEU    57      38.305   6.704  50.539  1.00 16.21           C  
ATOM    451  C   LEU    57      38.978   5.540  51.239  1.00 17.75           C  
ATOM    452  O   LEU    57      38.490   4.406  51.320  1.00 17.55           O  
ATOM    453  CB  LEU    57      37.357   7.422  51.489  1.00 14.35           C  
ATOM    454  CG  LEU    57      37.800   8.008  52.804  1.00 10.64           C  
ATOM    455  CD1 LEU    57      38.602   9.282  52.636  1.00 11.89           C  
ATOM    456  CD2 LEU    57      36.554   8.325  53.569  1.00 11.68           C  
ATOM    457  N   ASN    58      40.126   5.900  51.781  1.00 19.30           N  
ATOM    458  CA  ASN    58      40.969   5.025  52.551  1.00 21.26           C  
ATOM    459  C   ASN    58      41.248   5.742  53.874  1.00 19.00           C  
ATOM    460  O   ASN    58      41.816   6.825  53.782  1.00 18.15           O  
ATOM    461  CB  ASN    58      42.210   4.832  51.733  1.00 25.44           C  
ATOM    462  CG  ASN    58      42.822   3.533  52.137  1.00 30.76           C  
ATOM    463  OD1 ASN    58      42.550   2.517  51.485  1.00 35.44           O  
ATOM    464  ND2 ASN    58      43.608   3.539  53.216  1.00 31.22           N  
ATOM    465  N   VAL    59      40.920   5.349  55.109  1.00 17.89           N  
ATOM    466  CA  VAL    59      41.244   6.157  56.288  1.00 14.75           C  
ATOM    467  C   VAL    59      42.256   5.432  57.160  1.00 16.61           C  
ATOM    468  O   VAL    59      42.415   4.209  57.044  1.00 15.80           O  
ATOM    469  CB  VAL    59      39.982   6.473  57.143  1.00 14.62           C  
ATOM    470  CG1 VAL    59      39.072   7.418  56.380  1.00 13.86           C  
ATOM    471  CG2 VAL    59      39.199   5.229  57.457  1.00 11.89           C  
ATOM    472  N   LYS    60      43.019   6.129  57.982  1.00 15.94           N  
ATOM    473  CA  LYS    60      43.901   5.463  58.914  1.00 18.47           C  
ATOM    474  C   LYS    60      44.171   6.413  60.051  1.00 18.71           C  
ATOM    475  O   LYS    60      44.168   7.622  59.902  1.00 20.03           O  
ATOM    476  CB  LYS    60      45.228   5.046  58.250  1.00 18.02           C  
ATOM    477  CG  LYS    60      46.025   6.149  57.620  1.00 21.31           C  
ATOM    478  CD  LYS    60      47.063   5.549  56.711  1.00 23.65           C  
ATOM    479  CE  LYS    60      47.124   6.378  55.417  1.00 28.37           C  
ATOM    480  NZ  LYS    60      47.517   7.759  55.648  1.00 27.84           N  
ATOM    481  N   GLN    61      44.313   5.844  61.236  1.00 21.34           N  
ATOM    482  CA  GLN    61      44.587   6.569  62.449  1.00 23.75           C  
ATOM    483  C   GLN    61      46.008   7.141  62.407  1.00 23.04           C  
ATOM    484  O   GLN    61      46.917   6.623  63.050  1.00 24.53           O  
ATOM    485  CB  GLN    61      44.354   5.548  63.554  1.00 26.87           C  
ATOM    486  CG  GLN    61      44.449   6.044  64.968  1.00 31.82           C  
ATOM    487  CD  GLN    61      43.519   7.206  65.255  1.00 36.10           C  
ATOM    488  OE1 GLN    61      43.945   8.266  65.715  1.00 40.63           O  
ATOM    489  NE2 GLN    61      42.227   7.062  65.000  1.00 36.91           N  
ATOM    490  N   ASN    62      46.227   8.222  61.691  1.00 21.36           N  
ATOM    491  CA  ASN    62      47.542   8.796  61.512  1.00 22.04           C  
ATOM    492  C   ASN    62      47.275  10.262  61.575  1.00 21.28           C  
ATOM    493  O   ASN    62      46.448  10.746  60.818  1.00 21.06           O  
ATOM    494  CB  ASN    62      48.059   8.403  60.155  1.00 24.27           C  
ATOM    495  CG  ASN    62      49.399   8.954  59.733  1.00 25.51           C  
ATOM    496  OD1 ASN    62      49.741  10.135  59.849  1.00 29.09           O  
ATOM    497  ND2 ASN    62      50.209   8.081  59.192  1.00 26.30           N  
ATOM    498  N   TYR    63      47.918  11.001  62.462  1.00 22.94           N  
ATOM    499  CA  TYR    63      47.649  12.411  62.640  1.00 24.68           C  
ATOM    500  C   TYR    63      48.359  13.321  61.648  1.00 26.05           C  
ATOM    501  O   TYR    63      48.197  14.535  61.706  1.00 25.52           O  
ATOM    502  CB  TYR    63      48.014  12.809  64.068  1.00 26.62           C  
ATOM    503  CG  TYR    63      47.203  12.073  65.136  1.00 31.22           C  
ATOM    504  CD1 TYR    63      47.651  10.820  65.567  1.00 34.12           C  
ATOM    505  CD2 TYR    63      46.022  12.602  65.681  1.00 32.38           C  
ATOM    506  CE1 TYR    63      46.937  10.086  66.519  1.00 34.75           C  
ATOM    507  CE2 TYR    63      45.303  11.869  66.637  1.00 33.28           C  
ATOM    508  CZ  TYR    63      45.765  10.608  67.056  1.00 35.85           C  
ATOM    509  OH  TYR    63      45.087   9.838  68.000  1.00 34.97           O  
ATOM    510  N   GLU    64      49.164  12.772  60.736  1.00 27.27           N  
ATOM    511  CA  GLU    64      49.831  13.558  59.697  1.00 28.89           C  
ATOM    512  C   GLU    64      48.952  13.375  58.488  1.00 26.21           C  
ATOM    513  O   GLU    64      48.724  14.313  57.740  1.00 25.84           O  
ATOM    514  CB  GLU    64      51.228  13.059  59.250  1.00 33.92           C  
ATOM    515  CG  GLU    64      52.302  12.573  60.282  1.00 45.80           C  
ATOM    516  CD  GLU    64      53.005  13.609  61.189  1.00 48.88           C  
ATOM    517  OE1 GLU    64      52.418  13.969  62.219  1.00 52.71           O  
ATOM    518  OE2 GLU    64      54.146  14.009  60.889  1.00 48.91           O  
ATOM    519  N   GLU    65      48.423  12.175  58.263  1.00 25.81           N  
ATOM    520  CA  GLU    65      47.622  11.900  57.098  1.00 24.04           C  
ATOM    521  C   GLU    65      46.583  10.865  57.454  1.00 19.73           C  
ATOM    522  O   GLU    65      46.897   9.683  57.509  1.00 18.14           O  
ATOM    523  CB  GLU    65      48.533  11.382  56.020  1.00 28.39           C  
ATOM    524  CG  GLU    65      47.758  11.107  54.743  1.00 37.62           C  
ATOM    525  CD  GLU    65      48.688  10.600  53.664  1.00 43.47           C  
ATOM    526  OE1 GLU    65      48.995   9.396  53.658  1.00 48.11           O  
ATOM    527  OE2 GLU    65      49.101  11.421  52.839  1.00 47.97           O  
ATOM    528  N   TRP    66      45.341  11.271  57.677  1.00 16.63           N  
ATOM    529  CA  TRP    66      44.338  10.309  58.084  1.00 15.12           C  
ATOM    530  C   TRP    66      43.397   9.871  56.992  1.00 15.76           C  
ATOM    531  O   TRP    66      42.552   9.025  57.256  1.00 16.33           O  
ATOM    532  CB  TRP    66      43.530  10.859  59.261  1.00 14.58           C  
ATOM    533  CG  TRP    66      42.967  12.264  59.085  1.00 15.29           C  
ATOM    534  CD1 TRP    66      41.681  12.454  58.695  1.00 13.80           C  
ATOM    535  CD2 TRP    66      43.613  13.451  59.321  1.00 17.30           C  
ATOM    536  NE1 TRP    66      41.503  13.747  58.686  1.00 15.53           N  
ATOM    537  CE2 TRP    66      42.608  14.372  59.047  1.00 16.22           C  
ATOM    538  CE3 TRP    66      44.868  13.891  59.724  1.00 17.82           C  
ATOM    539  CZ2 TRP    66      42.815  15.729  59.165  1.00 17.17           C  
ATOM    540  CZ3 TRP    66      45.093  15.257  59.846  1.00 16.61           C  
ATOM    541  CH2 TRP    66      44.072  16.164  59.571  1.00 18.51           C  
ATOM    542  N   PHE    67      43.472  10.387  55.767  1.00 14.15           N  
ATOM    543  CA  PHE    67      42.617   9.912  54.697  1.00 14.92           C  
ATOM    544  C   PHE    67      43.375  10.051  53.391  1.00 16.41           C  
ATOM    545  O   PHE    67      44.381  10.777  53.299  1.00 16.25           O  
ATOM    546  CB  PHE    67      41.328  10.725  54.631  1.00 13.66           C  
ATOM    547  CG  PHE    67      41.535  12.182  54.242  1.00 14.91           C  
ATOM    548  CD1 PHE    67      42.045  13.100  55.156  1.00 13.96           C  
ATOM    549  CD2 PHE    67      41.255  12.585  52.941  1.00 15.46           C  
ATOM    550  CE1 PHE    67      42.270  14.410  54.742  1.00 15.78           C  
ATOM    551  CE2 PHE    67      41.485  13.892  52.541  1.00 13.83           C  
ATOM    552  CZ  PHE    67      41.991  14.805  53.432  1.00 14.41           C  
ATOM    553  N   SER    68      42.935   9.308  52.395  1.00 17.69           N  
ATOM    554  CA  SER    68      43.479   9.431  51.064  1.00 17.65           C  
ATOM    555  C   SER    68      42.350   8.974  50.186  1.00 16.56           C  
ATOM    556  O   SER    68      41.570   8.108  50.576  1.00 17.66           O  
ATOM    557  CB  SER    68      44.736   8.540  50.870  1.00 16.58           C  
ATOM    558  OG  SER    68      44.559   7.137  50.932  1.00 20.78           O  
ATOM    559  N   PHE    69      42.237   9.621  49.044  1.00 18.77           N  
ATOM    560  CA  PHE    69      41.274   9.299  48.028  1.00 19.47           C  
ATOM    561  C   PHE    69      41.976   8.442  46.993  1.00 20.74           C  
ATOM    562  O   PHE    69      43.012   8.801  46.437  1.00 21.85           O  
ATOM    563  CB  PHE    69      40.790  10.559  47.406  1.00 17.38           C  
ATOM    564  CG  PHE    69      40.088  11.487  48.386  1.00 21.91           C  
ATOM    565  CD1 PHE    69      39.015  11.023  49.138  1.00 20.71           C  
ATOM    566  CD2 PHE    69      40.488  12.831  48.481  1.00 22.75           C  
ATOM    567  CE1 PHE    69      38.336  11.901  49.979  1.00 22.95           C  
ATOM    568  CE2 PHE    69      39.797  13.705  49.332  1.00 23.87           C  
ATOM    569  CZ  PHE    69      38.720  13.236  50.079  1.00 23.35           C  
ATOM    570  N   VAL    70      41.465   7.277  46.699  1.00 22.69           N  
ATOM    571  CA  VAL    70      42.105   6.367  45.780  1.00 23.46           C  
ATOM    572  C   VAL    70      41.188   6.277  44.565  1.00 25.78           C  
ATOM    573  O   VAL    70      40.782   5.198  44.126  1.00 27.68           O  
ATOM    574  CB  VAL    70      42.315   4.973  46.487  1.00 22.15           C  
ATOM    575  CG1 VAL    70      43.331   5.156  47.600  1.00 22.95           C  
ATOM    576  CG2 VAL    70      41.058   4.428  47.124  1.00 22.04           C  
ATOM    577  N   GLY    71      40.795   7.412  43.999  1.00 25.97           N  
ATOM    578  CA  GLY    71      39.948   7.390  42.826  1.00 23.83           C  
ATOM    579  C   GLY    71      38.695   8.205  43.019  1.00 23.39           C  
ATOM    580  O   GLY    71      38.335   8.523  44.143  1.00 21.99           O  
ATOM    581  N   GLU    72      38.041   8.595  41.932  1.00 24.18           N  
ATOM    582  CA  GLU    72      36.816   9.342  42.002  1.00 22.89           C  
ATOM    583  C   GLU    72      35.965   8.915  40.853  1.00 21.57           C  
ATOM    584  O   GLU    72      36.446   8.259  39.934  1.00 21.67           O  
ATOM    585  CB  GLU    72      37.061  10.823  41.933  1.00 26.91           C  
ATOM    586  CG  GLU    72      37.795  11.440  40.797  1.00 33.24           C  
ATOM    587  CD  GLU    72      37.948  12.931  41.069  1.00 37.18           C  
ATOM    588  OE1 GLU    72      38.816  13.321  41.867  1.00 40.43           O  
ATOM    589  OE2 GLU    72      37.173  13.701  40.503  1.00 39.47           O  
ATOM    590  N   GLN    73      34.680   9.164  40.960  1.00 20.59           N  
ATOM    591  CA  GLN    73      33.737   8.741  39.938  1.00 19.37           C  
ATOM    592  C   GLN    73      32.423   9.435  40.164  1.00 20.15           C  
ATOM    593  O   GLN    73      32.170   9.919  41.266  1.00 20.04           O  
ATOM    594  CB  GLN    73      33.455   7.247  39.975  1.00 20.85           C  
ATOM    595  CG  GLN    73      33.028   6.615  41.294  1.00 21.17           C  
ATOM    596  CD  GLN    73      34.196   6.275  42.193  1.00 23.20           C  
ATOM    597  OE1 GLN    73      34.277   6.598  43.384  1.00 22.08           O  
ATOM    598  NE2 GLN    73      35.150   5.576  41.633  1.00 24.80           N  
ATOM    599  N   ASP    74      31.601   9.490  39.138  1.00 18.66           N  
ATOM    600  CA  ASP    74      30.277  10.017  39.243  1.00 16.40           C  
ATOM    601  C   ASP    74      29.419   8.771  39.180  1.00 18.76           C  
ATOM    602  O   ASP    74      29.553   7.961  38.260  1.00 19.25           O  
ATOM    603  CB  ASP    74      29.989  10.919  38.076  1.00 17.50           C  
ATOM    604  CG  ASP    74      28.584  11.493  38.080  1.00 18.59           C  
ATOM    605  OD1 ASP    74      27.663  10.875  37.569  1.00 24.14           O  
ATOM    606  OD2 ASP    74      28.393  12.574  38.602  1.00 21.59           O  
ATOM    607  N   LEU    75      28.551   8.532  40.149  1.00 18.63           N  
ATOM    608  CA  LEU    75      27.709   7.359  40.098  1.00 17.08           C  
ATOM    609  C   LEU    75      26.316   7.749  40.538  1.00 17.41           C  
ATOM    610  O   LEU    75      26.154   8.814  41.141  1.00 17.76           O  
ATOM    611  CB  LEU    75      28.289   6.297  41.001  1.00 19.99           C  
ATOM    612  CG  LEU    75      28.821   6.592  42.387  1.00 20.87           C  
ATOM    613  CD1 LEU    75      27.715   6.852  43.427  1.00 25.38           C  
ATOM    614  CD2 LEU    75      29.546   5.351  42.847  1.00 21.26           C  
ATOM    615  N   PRO    76      25.275   6.986  40.241  1.00 14.84           N  
ATOM    616  CA  PRO    76      23.993   7.101  40.911  1.00 15.35           C  
ATOM    617  C   PRO    76      24.147   6.627  42.352  1.00 16.17           C  
ATOM    618  O   PRO    76      24.790   5.617  42.638  1.00 17.41           O  
ATOM    619  CB  PRO    76      23.071   6.255  40.084  1.00 13.81           C  
ATOM    620  CG  PRO    76      23.997   5.181  39.560  1.00 14.02           C  
ATOM    621  CD  PRO    76      25.282   5.922  39.243  1.00 14.61           C  
ATOM    622  N   LEU    77      23.536   7.313  43.309  1.00 16.65           N  
ATOM    623  CA  LEU    77      23.653   6.957  44.693  1.00 13.80           C  
ATOM    624  C   LEU    77      23.025   5.614  44.993  1.00 15.49           C  
ATOM    625  O   LEU    77      23.495   4.932  45.890  1.00 14.58           O  
ATOM    626  CB  LEU    77      23.010   8.029  45.504  1.00 12.55           C  
ATOM    627  CG  LEU    77      23.748   9.344  45.581  1.00  9.70           C  
ATOM    628  CD1 LEU    77      22.975  10.349  46.417  1.00  8.78           C  
ATOM    629  CD2 LEU    77      25.097   9.088  46.187  1.00  9.52           C  
ATOM    630  N   ALA    78      22.008   5.174  44.244  1.00 16.22           N  
ATOM    631  CA  ALA    78      21.425   3.852  44.345  1.00 16.04           C  
ATOM    632  C   ALA    78      22.448   2.745  44.126  1.00 18.05           C  
ATOM    633  O   ALA    78      22.162   1.570  44.313  1.00 19.56           O  
ATOM    634  CB  ALA    78      20.376   3.699  43.313  1.00 14.94           C  
ATOM    635  N   ASP    79      23.645   3.049  43.655  1.00 18.63           N  
ATOM    636  CA  ASP    79      24.717   2.097  43.558  1.00 19.26           C  
ATOM    637  C   ASP    79      25.340   1.815  44.905  1.00 19.88           C  
ATOM    638  O   ASP    79      26.137   0.893  45.006  1.00 21.02           O  
ATOM    639  CB  ASP    79      25.811   2.613  42.668  1.00 20.20           C  
ATOM    640  CG  ASP    79      25.742   2.229  41.202  1.00 23.09           C  
ATOM    641  OD1 ASP    79      24.699   1.766  40.730  1.00 24.39           O  
ATOM    642  OD2 ASP    79      26.769   2.408  40.536  1.00 25.20           O  
ATOM    643  N   LEU    80      25.090   2.582  45.962  1.00 19.85           N  
ATOM    644  CA  LEU    80      25.723   2.320  47.244  1.00 18.49           C  
ATOM    645  C   LEU    80      24.673   1.599  48.066  1.00 17.65           C  
ATOM    646  O   LEU    80      23.460   1.696  47.835  1.00 17.75           O  
ATOM    647  CB  LEU    80      26.155   3.641  47.893  1.00 14.40           C  
ATOM    648  CG  LEU    80      26.978   4.564  47.012  1.00 15.61           C  
ATOM    649  CD1 LEU    80      27.261   5.815  47.777  1.00 15.52           C  
ATOM    650  CD2 LEU    80      28.281   3.905  46.583  1.00 15.11           C  
ATOM    651  N   ASP    81      25.138   0.799  49.018  1.00 17.73           N  
ATOM    652  CA  ASP    81      24.229   0.014  49.828  1.00 16.19           C  
ATOM    653  C   ASP    81      23.726   0.770  51.027  1.00 14.42           C  
ATOM    654  O   ASP    81      22.614   0.521  51.485  1.00 15.83           O  
ATOM    655  CB  ASP    81      24.895  -1.258  50.334  1.00 15.31           C  
ATOM    656  CG  ASP    81      25.432  -2.102  49.202  1.00 16.60           C  
ATOM    657  OD1 ASP    81      24.672  -2.594  48.376  1.00 19.48           O  
ATOM    658  OD2 ASP    81      26.633  -2.254  49.123  1.00 17.91           O  
ATOM    659  N   VAL    82      24.539   1.684  51.546  1.00 14.85           N  
ATOM    660  CA  VAL    82      24.308   2.405  52.787  1.00 12.14           C  
ATOM    661  C   VAL    82      24.887   3.796  52.569  1.00 10.65           C  
ATOM    662  O   VAL    82      25.980   3.867  52.032  1.00 11.45           O  
ATOM    663  CB  VAL    82      25.106   1.858  53.983  1.00 14.98           C  
ATOM    664  CG1 VAL    82      24.447   2.325  55.279  1.00 13.90           C  
ATOM    665  CG2 VAL    82      25.195   0.369  53.944  1.00 16.33           C  
ATOM    666  N   ILE    83      24.258   4.902  52.946  1.00 12.40           N  
ATOM    667  CA  ILE    83      24.841   6.225  52.966  1.00 10.66           C  
ATOM    668  C   ILE    83      24.683   6.690  54.412  1.00 12.12           C  
ATOM    669  O   ILE    83      23.604   6.573  54.987  1.00 12.72           O  
ATOM    670  CB  ILE    83      24.098   7.211  52.032  1.00 13.92           C  
ATOM    671  CG1 ILE    83      24.237   6.741  50.593  1.00 13.35           C  
ATOM    672  CG2 ILE    83      24.712   8.615  52.123  1.00  9.93           C  
ATOM    673  CD1 ILE    83      23.465   7.547  49.551  1.00 15.62           C  
ATOM    674  N   LEU    84      25.725   7.179  55.080  1.00 11.21           N  
ATOM    675  CA  LEU    84      25.640   7.697  56.412  1.00 10.68           C  
ATOM    676  C   LEU    84      25.509   9.194  56.205  1.00 12.13           C  
ATOM    677  O   LEU    84      26.384   9.815  55.591  1.00 11.25           O  
ATOM    678  CB  LEU    84      26.902   7.422  57.209  1.00  8.47           C  
ATOM    679  CG  LEU    84      27.417   6.020  57.423  1.00  7.51           C  
ATOM    680  CD1 LEU    84      28.616   6.078  58.346  1.00  9.28           C  
ATOM    681  CD2 LEU    84      26.343   5.160  57.989  1.00  7.57           C  
ATOM    682  N   MET    85      24.422   9.812  56.668  1.00 11.97           N  
ATOM    683  CA  MET    85      24.253  11.237  56.577  1.00 11.96           C  
ATOM    684  C   MET    85      24.809  11.801  57.885  1.00 13.45           C  
ATOM    685  O   MET    85      24.204  11.777  58.955  1.00 14.35           O  
ATOM    686  CB  MET    85      22.764  11.519  56.375  1.00 13.11           C  
ATOM    687  CG  MET    85      22.415  13.001  56.347  1.00 12.44           C  
ATOM    688  SD  MET    85      23.531  13.926  55.275  1.00 12.59           S  
ATOM    689  CE  MET    85      22.573  15.304  54.786  1.00 17.59           C  
ATOM    690  N   ARG    86      26.023  12.312  57.849  1.00 14.72           N  
ATOM    691  CA  ARG    86      26.711  12.808  59.011  1.00 10.90           C  
ATOM    692  C   ARG    86      27.007  14.299  58.908  1.00 12.92           C  
ATOM    693  O   ARG    86      27.973  14.755  59.530  1.00 13.64           O  
ATOM    694  CB  ARG    86      27.985  11.998  59.144  1.00  9.95           C  
ATOM    695  CG  ARG    86      27.818  10.555  59.580  1.00  9.35           C  
ATOM    696  CD  ARG    86      27.332  10.457  61.026  1.00 10.33           C  
ATOM    697  NE  ARG    86      28.282  10.986  61.993  1.00 14.02           N  
ATOM    698  CZ  ARG    86      28.046  11.000  63.304  1.00 12.37           C  
ATOM    699  NH1 ARG    86      26.929  10.526  63.821  1.00 13.94           N  
ATOM    700  NH2 ARG    86      28.946  11.495  64.122  1.00 11.69           N  
ATOM    701  N   LYS    87      26.250  15.108  58.150  1.00 12.94           N  
ATOM    702  CA  LYS    87      26.436  16.551  58.039  1.00 12.09           C  
ATOM    703  C   LYS    87      26.029  17.184  59.363  1.00 13.36           C  
ATOM    704  O   LYS    87      24.984  16.856  59.935  1.00 12.13           O  
ATOM    705  CB  LYS    87      25.549  17.099  56.933  1.00 14.00           C  
ATOM    706  CG  LYS    87      25.596  18.592  56.689  1.00 16.14           C  
ATOM    707  CD  LYS    87      26.972  19.018  56.205  1.00 17.08           C  
ATOM    708  CE  LYS    87      27.013  20.537  56.111  1.00 21.25           C  
ATOM    709  NZ  LYS    87      26.957  21.124  57.439  1.00 22.30           N  
ATOM    710  N   ASP    88      26.831  18.123  59.842  1.00 14.26           N  
ATOM    711  CA  ASP    88      26.556  18.790  61.108  1.00 14.90           C  
ATOM    712  C   ASP    88      25.470  19.793  60.985  1.00 15.24           C  
ATOM    713  O   ASP    88      25.313  20.381  59.903  1.00 15.34           O  
ATOM    714  CB  ASP    88      27.746  19.557  61.673  1.00 13.64           C  
ATOM    715  CG  ASP    88      28.831  18.657  62.203  1.00 17.69           C  
ATOM    716  OD1 ASP    88      28.551  17.508  62.547  1.00 16.98           O  
ATOM    717  OD2 ASP    88      29.970  19.112  62.239  1.00 19.08           O  
ATOM    718  N   PRO    89      24.740  20.073  62.073  1.00 16.50           N  
ATOM    719  CA  PRO    89      23.791  21.183  62.111  1.00 15.68           C  
ATOM    720  C   PRO    89      24.509  22.492  61.812  1.00 15.84           C  
ATOM    721  O   PRO    89      25.748  22.479  61.770  1.00 16.84           O  
ATOM    722  CB  PRO    89      23.188  21.084  63.493  1.00 15.02           C  
ATOM    723  CG  PRO    89      23.289  19.642  63.786  1.00 17.05           C  
ATOM    724  CD  PRO    89      24.709  19.333  63.324  1.00 16.07           C  
ATOM    725  N   PRO    90      23.864  23.639  61.578  1.00 17.34           N  
ATOM    726  CA  PRO    90      22.429  23.839  61.629  1.00 16.94           C  
ATOM    727  C   PRO    90      21.507  23.146  60.673  1.00 16.55           C  
ATOM    728  O   PRO    90      21.843  22.654  59.598  1.00 18.19           O  
ATOM    729  CB  PRO    90      22.262  25.329  61.560  1.00 18.59           C  
ATOM    730  CG  PRO    90      23.472  25.802  60.834  1.00 18.55           C  
ATOM    731  CD  PRO    90      24.535  24.931  61.492  1.00 17.25           C  
ATOM    732  N   PHE    91      20.317  23.020  61.209  1.00 17.50           N  
ATOM    733  CA  PHE    91      19.183  22.494  60.498  1.00 17.52           C  
ATOM    734  C   PHE    91      18.726  23.696  59.689  1.00 15.09           C  
ATOM    735  O   PHE    91      18.197  24.673  60.219  1.00 15.73           O  
ATOM    736  CB  PHE    91      18.188  22.085  61.535  1.00 19.91           C  
ATOM    737  CG  PHE    91      16.840  21.650  61.014  1.00 24.82           C  
ATOM    738  CD1 PHE    91      16.697  20.355  60.476  1.00 25.58           C  
ATOM    739  CD2 PHE    91      15.758  22.544  61.114  1.00 22.25           C  
ATOM    740  CE1 PHE    91      15.432  19.952  60.037  1.00 27.32           C  
ATOM    741  CE2 PHE    91      14.504  22.117  60.667  1.00 24.57           C  
ATOM    742  CZ  PHE    91      14.336  20.833  60.133  1.00 26.57           C  
ATOM    743  N   ASP    92      19.012  23.692  58.419  1.00 11.91           N  
ATOM    744  CA  ASP    92      18.617  24.801  57.605  1.00 11.33           C  
ATOM    745  C   ASP    92      17.936  24.198  56.405  1.00 10.88           C  
ATOM    746  O   ASP    92      17.861  22.967  56.317  1.00 11.13           O  
ATOM    747  CB  ASP    92      19.870  25.606  57.232  1.00 13.77           C  
ATOM    748  CG  ASP    92      21.054  24.869  56.637  1.00 14.92           C  
ATOM    749  OD1 ASP    92      20.934  23.741  56.184  1.00 15.46           O  
ATOM    750  OD2 ASP    92      22.132  25.437  56.628  1.00 19.27           O  
ATOM    751  N   THR    93      17.505  25.006  55.446  1.00  9.83           N  
ATOM    752  CA  THR    93      16.845  24.485  54.256  1.00  8.81           C  
ATOM    753  C   THR    93      17.808  23.723  53.376  1.00  9.87           C  
ATOM    754  O   THR    93      17.367  22.763  52.772  1.00 12.10           O  
ATOM    755  CB  THR    93      16.203  25.603  53.435  1.00  9.01           C  
ATOM    756  OG1 THR    93      16.973  26.781  53.596  1.00 12.43           O  
ATOM    757  CG2 THR    93      14.782  25.855  53.882  1.00 12.22           C  
ATOM    758  N   GLU    94      19.110  24.035  53.294  1.00 10.18           N  
ATOM    759  CA  GLU    94      20.068  23.249  52.544  1.00 10.16           C  
ATOM    760  C   GLU    94      20.116  21.805  53.003  1.00 10.81           C  
ATOM    761  O   GLU    94      20.094  20.863  52.208  1.00 10.70           O  
ATOM    762  CB  GLU    94      21.407  23.898  52.690  1.00 11.69           C  
ATOM    763  CG  GLU    94      21.495  25.222  51.938  1.00 13.21           C  
ATOM    764  CD  GLU    94      21.110  25.042  50.488  1.00 18.94           C  
ATOM    765  OE1 GLU    94      21.796  24.297  49.773  1.00 19.31           O  
ATOM    766  OE2 GLU    94      20.112  25.632  50.079  1.00 16.25           O  
ATOM    767  N   PHE    95      20.095  21.636  54.332  1.00 12.82           N  
ATOM    768  CA  PHE    95      20.048  20.327  54.954  1.00 13.96           C  
ATOM    769  C   PHE    95      18.785  19.587  54.485  1.00 13.90           C  
ATOM    770  O   PHE    95      18.876  18.439  54.048  1.00 12.73           O  
ATOM    771  CB  PHE    95      20.047  20.511  56.470  1.00 14.91           C  
ATOM    772  CG  PHE    95      20.344  19.203  57.173  1.00 14.37           C  
ATOM    773  CD1 PHE    95      19.318  18.300  57.455  1.00 14.85           C  
ATOM    774  CD2 PHE    95      21.658  18.894  57.480  1.00 15.40           C  
ATOM    775  CE1 PHE    95      19.613  17.071  58.036  1.00 13.10           C  
ATOM    776  CE2 PHE    95      21.949  17.668  58.059  1.00 16.90           C  
ATOM    777  CZ  PHE    95      20.925  16.759  58.333  1.00 15.88           C  
ATOM    778  N   ILE    96      17.619  20.257  54.509  1.00 13.01           N  
ATOM    779  CA  ILE    96      16.375  19.687  54.036  1.00 12.00           C  
ATOM    780  C   ILE    96      16.479  19.339  52.580  1.00 12.39           C  
ATOM    781  O   ILE    96      16.105  18.231  52.223  1.00 13.93           O  
ATOM    782  CB  ILE    96      15.237  20.692  54.304  1.00 12.83           C  
ATOM    783  CG1 ILE    96      14.947  20.488  55.762  1.00 13.90           C  
ATOM    784  CG2 ILE    96      13.939  20.469  53.567  1.00  9.29           C  
ATOM    785  CD1 ILE    96      14.464  21.772  56.362  1.00 17.33           C  
ATOM    786  N   TYR    97      17.022  20.177  51.701  1.00 12.27           N  
ATOM    787  CA  TYR    97      17.105  19.849  50.281  1.00  9.60           C  
ATOM    788  C   TYR    97      17.968  18.618  50.101  1.00  7.31           C  
ATOM    789  O   TYR    97      17.590  17.742  49.327  1.00  8.14           O  
ATOM    790  CB  TYR    97      17.700  21.017  49.478  1.00  4.48           C  
ATOM    791  CG  TYR    97      16.892  22.296  49.562  1.00  6.00           C  
ATOM    792  CD1 TYR    97      15.495  22.283  49.712  1.00  8.86           C  
ATOM    793  CD2 TYR    97      17.571  23.506  49.502  1.00  6.47           C  
ATOM    794  CE1 TYR    97      14.788  23.483  49.799  1.00  6.85           C  
ATOM    795  CE2 TYR    97      16.867  24.697  49.599  1.00  9.89           C  
ATOM    796  CZ  TYR    97      15.489  24.674  49.743  1.00  8.23           C  
ATOM    797  OH  TYR    97      14.814  25.871  49.814  1.00 13.81           O  
ATOM    798  N   ALA    98      19.069  18.461  50.830  1.00  5.64           N  
ATOM    799  CA  ALA    98      19.856  17.267  50.726  1.00  5.61           C  
ATOM    800  C   ALA    98      19.055  16.036  51.104  1.00  7.98           C  
ATOM    801  O   ALA    98      19.223  14.984  50.475  1.00  7.82           O  
ATOM    802  CB  ALA    98      21.050  17.411  51.630  1.00  3.82           C  
ATOM    803  N   THR    99      18.085  16.083  52.020  1.00  9.43           N  
ATOM    804  CA  THR    99      17.376  14.871  52.395  1.00 10.38           C  
ATOM    805  C   THR    99      16.452  14.425  51.277  1.00 12.44           C  
ATOM    806  O   THR    99      16.135  13.230  51.197  1.00 13.16           O  
ATOM    807  CB  THR    99      16.556  15.066  53.712  1.00 12.34           C  
ATOM    808  OG1 THR    99      15.532  15.990  53.432  1.00 12.16           O  
ATOM    809  CG2 THR    99      17.393  15.630  54.893  1.00  7.95           C  
ATOM    810  N   TYR   100      16.022  15.293  50.343  1.00 13.14           N  
ATOM    811  CA  TYR   100      15.159  14.863  49.235  1.00 11.40           C  
ATOM    812  C   TYR   100      15.996  14.130  48.216  1.00 10.06           C  
ATOM    813  O   TYR   100      15.514  13.204  47.575  1.00 12.21           O  
ATOM    814  CB  TYR   100      14.503  15.999  48.483  1.00  9.21           C  
ATOM    815  CG  TYR   100      13.616  16.868  49.323  1.00 11.99           C  
ATOM    816  CD1 TYR   100      12.595  16.334  50.093  1.00 13.62           C  
ATOM    817  CD2 TYR   100      13.806  18.242  49.288  1.00 14.72           C  
ATOM    818  CE1 TYR   100      11.759  17.183  50.815  1.00 12.00           C  
ATOM    819  CE2 TYR   100      12.982  19.093  50.010  1.00 14.93           C  
ATOM    820  CZ  TYR   100      11.961  18.546  50.762  1.00 14.26           C  
ATOM    821  OH  TYR   100      11.101  19.386  51.415  1.00 17.50           O  
ATOM    822  N   ILE   101      17.249  14.554  48.060  1.00 13.29           N  
ATOM    823  CA  ILE   101      18.218  13.911  47.182  1.00 12.07           C  
ATOM    824  C   ILE   101      18.531  12.568  47.795  1.00 13.48           C  
ATOM    825  O   ILE   101      18.469  11.549  47.109  1.00 14.14           O  
ATOM    826  CB  ILE   101      19.479  14.781  47.062  1.00 11.28           C  
ATOM    827  CG1 ILE   101      19.085  16.057  46.339  1.00  9.85           C  
ATOM    828  CG2 ILE   101      20.605  14.009  46.390  1.00  7.99           C  
ATOM    829  CD1 ILE   101      20.171  17.115  46.440  1.00  8.25           C  
ATOM    830  N   LEU   102      18.794  12.470  49.090  1.00 14.46           N  
ATOM    831  CA  LEU   102      19.052  11.170  49.662  1.00 13.41           C  
ATOM    832  C   LEU   102      17.815  10.302  49.596  1.00 15.13           C  
ATOM    833  O   LEU   102      17.888   9.087  49.412  1.00 17.26           O  
ATOM    834  CB  LEU   102      19.519  11.407  51.043  1.00 16.08           C  
ATOM    835  CG  LEU   102      20.888  12.075  51.097  1.00 14.59           C  
ATOM    836  CD1 LEU   102      21.232  12.414  52.527  1.00 16.71           C  
ATOM    837  CD2 LEU   102      21.936  11.147  50.554  1.00 13.72           C  
ATOM    838  N   GLU   103      16.624  10.883  49.629  1.00 15.00           N  
ATOM    839  CA  GLU   103      15.396  10.116  49.529  1.00 14.82           C  
ATOM    840  C   GLU   103      15.182   9.511  48.143  1.00 14.64           C  
ATOM    841  O   GLU   103      14.562   8.450  48.032  1.00 15.12           O  
ATOM    842  CB  GLU   103      14.237  11.002  49.860  1.00 14.85           C  
ATOM    843  CG  GLU   103      12.991  10.206  50.118  1.00 15.98           C  
ATOM    844  CD  GLU   103      11.915  10.957  50.862  1.00 19.73           C  
ATOM    845  OE1 GLU   103      12.166  12.032  51.390  1.00 21.94           O  
ATOM    846  OE2 GLU   103      10.811  10.437  50.930  1.00 22.95           O  
ATOM    847  N   ARG   104      15.647  10.092  47.037  1.00 15.55           N  
ATOM    848  CA  ARG   104      15.486   9.468  45.722  1.00 15.01           C  
ATOM    849  C   ARG   104      16.353   8.212  45.581  1.00 14.36           C  
ATOM    850  O   ARG   104      15.993   7.265  44.880  1.00 16.25           O  
ATOM    851  CB  ARG   104      15.837  10.497  44.648  1.00 15.02           C  
ATOM    852  CG  ARG   104      14.851  11.645  44.601  1.00 14.55           C  
ATOM    853  CD  ARG   104      13.463  11.132  44.231  1.00 15.67           C  
ATOM    854  NE  ARG   104      13.426  10.841  42.819  1.00 15.02           N  
ATOM    855  CZ  ARG   104      12.562  10.019  42.247  1.00 15.23           C  
ATOM    856  NH1 ARG   104      11.623   9.383  42.892  1.00 16.05           N  
ATOM    857  NH2 ARG   104      12.725   9.722  40.983  1.00 15.94           N  
ATOM    858  N   ALA   105      17.520   8.165  46.231  1.00 14.61           N  
ATOM    859  CA  ALA   105      18.384   7.017  46.298  1.00 12.93           C  
ATOM    860  C   ALA   105      17.694   6.017  47.165  1.00 13.85           C  
ATOM    861  O   ALA   105      17.633   4.857  46.799  1.00 15.38           O  
ATOM    862  CB  ALA   105      19.668   7.305  46.989  1.00 14.79           C  
ATOM    863  N   GLU   106      17.120   6.387  48.306  1.00 16.37           N  
ATOM    864  CA  GLU   106      16.467   5.443  49.213  1.00 17.71           C  
ATOM    865  C   GLU   106      15.307   4.741  48.525  1.00 19.91           C  
ATOM    866  O   GLU   106      15.079   3.551  48.754  1.00 20.26           O  
ATOM    867  CB  GLU   106      15.956   6.162  50.476  1.00 17.90           C  
ATOM    868  CG  GLU   106      15.361   5.220  51.526  1.00 19.38           C  
ATOM    869  CD  GLU   106      14.715   5.949  52.697  1.00 22.21           C  
ATOM    870  OE1 GLU   106      13.823   6.754  52.455  1.00 21.31           O  
ATOM    871  OE2 GLU   106      15.107   5.719  53.846  1.00 21.48           O  
ATOM    872  N   GLU   107      14.578   5.393  47.622  1.00 21.18           N  
ATOM    873  CA  GLU   107      13.539   4.684  46.886  1.00 24.43           C  
ATOM    874  C   GLU   107      14.089   3.658  45.910  1.00 24.25           C  
ATOM    875  O   GLU   107      13.391   2.730  45.522  1.00 27.35           O  
ATOM    876  CB  GLU   107      12.713   5.619  46.091  1.00 28.80           C  
ATOM    877  CG  GLU   107      11.706   6.372  46.925  1.00 31.83           C  
ATOM    878  CD  GLU   107      11.262   7.650  46.240  1.00 33.43           C  
ATOM    879  OE1 GLU   107      11.456   7.796  45.023  1.00 33.66           O  
ATOM    880  OE2 GLU   107      10.722   8.497  46.956  1.00 35.52           O  
ATOM    881  N   LYS   108      15.329   3.795  45.480  1.00 23.61           N  
ATOM    882  CA  LYS   108      15.942   2.826  44.626  1.00 21.92           C  
ATOM    883  C   LYS   108      16.588   1.762  45.475  1.00 22.26           C  
ATOM    884  O   LYS   108      17.351   0.972  44.945  1.00 24.86           O  
ATOM    885  CB  LYS   108      16.948   3.551  43.770  1.00 23.63           C  
ATOM    886  CG  LYS   108      16.271   4.577  42.898  1.00 24.46           C  
ATOM    887  CD  LYS   108      15.592   3.789  41.797  1.00 30.08           C  
ATOM    888  CE  LYS   108      14.207   4.330  41.407  1.00 36.29           C  
ATOM    889  NZ  LYS   108      14.276   5.519  40.572  1.00 38.81           N  
ATOM    890  N   GLY   109      16.370   1.739  46.796  1.00 23.25           N  
ATOM    891  CA  GLY   109      16.835   0.698  47.722  1.00 21.65           C  
ATOM    892  C   GLY   109      18.110   0.911  48.534  1.00 20.20           C  
ATOM    893  O   GLY   109      18.584  -0.048  49.147  1.00 21.15           O  
ATOM    894  N   THR   110      18.731   2.085  48.544  1.00 19.41           N  
ATOM    895  CA  THR   110      19.874   2.377  49.398  1.00 17.47           C  
ATOM    896  C   THR   110      19.420   2.598  50.839  1.00 18.13           C  
ATOM    897  O   THR   110      18.377   3.201  51.071  1.00 15.65           O  
ATOM    898  CB  THR   110      20.551   3.616  48.819  1.00 16.47           C  
ATOM    899  OG1 THR   110      20.871   3.269  47.487  1.00 15.57           O  
ATOM    900  CG2 THR   110      21.827   4.009  49.503  1.00 14.48           C  
ATOM    901  N   LEU   111      20.142   2.125  51.855  1.00 18.47           N  
ATOM    902  CA  LEU   111      19.769   2.352  53.249  1.00 17.54           C  
ATOM    903  C   LEU   111      20.334   3.697  53.619  1.00 16.46           C  
ATOM    904  O   LEU   111      21.505   3.905  53.324  1.00 15.99           O  
ATOM    905  CB  LEU   111      20.376   1.282  54.180  1.00 16.93           C  
ATOM    906  CG  LEU   111      20.367   1.455  55.714  1.00 17.86           C  
ATOM    907  CD1 LEU   111      18.943   1.466  56.243  1.00 15.19           C  
ATOM    908  CD2 LEU   111      21.148   0.316  56.346  1.00 13.58           C  
ATOM    909  N   ILE   112      19.580   4.600  54.260  1.00 17.25           N  
ATOM    910  CA  ILE   112      20.079   5.911  54.643  1.00 16.50           C  
ATOM    911  C   ILE   112      19.997   5.906  56.172  1.00 16.34           C  
ATOM    912  O   ILE   112      18.971   5.559  56.764  1.00 16.05           O  
ATOM    913  CB  ILE   112      19.196   7.064  54.026  1.00 17.11           C  
ATOM    914  CG1 ILE   112      18.962   6.919  52.507  1.00 17.93           C  
ATOM    915  CG2 ILE   112      19.923   8.388  54.277  1.00 17.02           C  
ATOM    916  CD1 ILE   112      20.170   6.947  51.541  1.00 17.30           C  
ATOM    917  N   VAL   113      21.107   6.264  56.825  1.00 16.37           N  
ATOM    918  CA  VAL   113      21.298   6.317  58.262  1.00 15.51           C  
ATOM    919  C   VAL   113      21.577   7.793  58.563  1.00 13.93           C  
ATOM    920  O   VAL   113      22.690   8.262  58.327  1.00 14.49           O  
ATOM    921  CB  VAL   113      22.490   5.399  58.618  1.00 14.38           C  
ATOM    922  CG1 VAL   113      22.783   5.444  60.097  1.00 19.19           C  
ATOM    923  CG2 VAL   113      22.158   3.968  58.298  1.00 13.62           C  
ATOM    924  N   ASN   114      20.703   8.652  59.071  1.00 12.90           N  
ATOM    925  CA  ASN   114      19.357   8.243  59.396  1.00 13.35           C  
ATOM    926  C   ASN   114      18.384   8.492  58.259  1.00 14.82           C  
ATOM    927  O   ASN   114      18.758   9.135  57.266  1.00 13.02           O  
ATOM    928  CB  ASN   114      18.929   8.977  60.649  1.00 12.31           C  
ATOM    929  CG  ASN   114      19.656   8.479  61.878  1.00 11.20           C  
ATOM    930  OD1 ASN   114      19.788   7.280  62.063  1.00 14.57           O  
ATOM    931  ND2 ASN   114      20.154   9.289  62.788  1.00  9.63           N  
ATOM    932  N   LYS   115      17.149   7.989  58.389  1.00 13.32           N  
ATOM    933  CA  LYS   115      16.150   8.080  57.338  1.00 14.42           C  
ATOM    934  C   LYS   115      15.761   9.507  56.997  1.00 15.91           C  
ATOM    935  O   LYS   115      15.411  10.249  57.920  1.00 17.93           O  
ATOM    936  CB  LYS   115      14.928   7.294  57.766  1.00 13.40           C  
ATOM    937  CG  LYS   115      13.872   7.180  56.698  1.00 14.15           C  
ATOM    938  CD  LYS   115      12.865   6.179  57.151  1.00 19.52           C  
ATOM    939  CE  LYS   115      11.659   6.262  56.252  1.00 22.78           C  
ATOM    940  NZ  LYS   115      11.989   5.768  54.932  1.00 26.50           N  
ATOM    941  N   PRO   116      15.775   9.948  55.722  1.00 16.47           N  
ATOM    942  CA  PRO   116      15.586  11.334  55.311  1.00 15.44           C  
ATOM    943  C   PRO   116      14.255  11.898  55.757  1.00 15.11           C  
ATOM    944  O   PRO   116      14.173  13.031  56.225  1.00 16.92           O  
ATOM    945  CB  PRO   116      15.731  11.295  53.816  1.00 16.13           C  
ATOM    946  CG  PRO   116      16.618  10.124  53.573  1.00 15.43           C  
ATOM    947  CD  PRO   116      16.010   9.126  54.527  1.00 14.91           C  
ATOM    948  N   GLN   117      13.180  11.134  55.626  1.00 14.83           N  
ATOM    949  CA  GLN   117      11.911  11.613  56.094  1.00 16.04           C  
ATOM    950  C   GLN   117      11.934  11.849  57.592  1.00 15.92           C  
ATOM    951  O   GLN   117      11.469  12.895  58.044  1.00 17.17           O  
ATOM    952  CB  GLN   117      10.864  10.628  55.790  1.00 17.77           C  
ATOM    953  CG  GLN   117       9.601  11.363  56.064  1.00 17.93           C  
ATOM    954  CD  GLN   117       8.464  10.434  55.957  1.00 20.36           C  
ATOM    955  OE1 GLN   117       8.462   9.312  56.471  1.00 22.31           O  
ATOM    956  NE2 GLN   117       7.477  10.946  55.259  1.00 20.83           N  
ATOM    957  N   SER   118      12.391  10.925  58.423  1.00 14.63           N  
ATOM    958  CA  SER   118      12.564  11.219  59.836  1.00 12.16           C  
ATOM    959  C   SER   118      13.511  12.376  60.151  1.00 12.18           C  
ATOM    960  O   SER   118      13.268  13.079  61.129  1.00 13.79           O  
ATOM    961  CB  SER   118      13.006   9.943  60.458  1.00 12.15           C  
ATOM    962  OG  SER   118      11.981   9.079  60.034  1.00 12.99           O  
ATOM    963  N   LEU   119      14.545  12.725  59.391  1.00 10.66           N  
ATOM    964  CA  LEU   119      15.389  13.886  59.669  1.00 10.63           C  
ATOM    965  C   LEU   119      14.657  15.198  59.521  1.00 11.91           C  
ATOM    966  O   LEU   119      15.009  16.186  60.153  1.00 13.83           O  
ATOM    967  CB  LEU   119      16.587  13.912  58.738  1.00 10.13           C  
ATOM    968  CG  LEU   119      17.579  12.787  58.913  1.00 10.87           C  
ATOM    969  CD1 LEU   119      18.640  12.862  57.845  1.00 12.29           C  
ATOM    970  CD2 LEU   119      18.248  12.914  60.255  1.00 11.19           C  
ATOM    971  N   ARG   120      13.657  15.225  58.657  1.00 13.40           N  
ATOM    972  CA  ARG   120      12.794  16.378  58.480  1.00 14.12           C  
ATOM    973  C   ARG   120      11.659  16.379  59.481  1.00 13.63           C  
ATOM    974  O   ARG   120      11.123  17.433  59.759  1.00 17.02           O  
ATOM    975  CB  ARG   120      12.151  16.409  57.085  1.00 14.74           C  
ATOM    976  CG  ARG   120      13.097  16.507  55.930  1.00 13.74           C  
ATOM    977  CD  ARG   120      12.350  16.762  54.611  1.00 13.95           C  
ATOM    978  NE  ARG   120      11.445  15.680  54.244  1.00 13.65           N  
ATOM    979  CZ  ARG   120      11.792  14.677  53.434  1.00 10.41           C  
ATOM    980  NH1 ARG   120      12.998  14.569  52.892  1.00  9.28           N  
ATOM    981  NH2 ARG   120      10.854  13.807  53.106  1.00  9.68           N  
ATOM    982  N   ASP   121      11.187  15.234  59.966  1.00 14.66           N  
ATOM    983  CA  ASP   121      10.124  15.168  60.955  1.00 14.05           C  
ATOM    984  C   ASP   121      10.634  15.412  62.360  1.00 14.61           C  
ATOM    985  O   ASP   121       9.932  15.998  63.182  1.00 16.54           O  
ATOM    986  CB  ASP   121       9.447  13.802  61.028  1.00 14.66           C  
ATOM    987  CG  ASP   121       8.671  13.314  59.813  1.00 17.26           C  
ATOM    988  OD1 ASP   121       8.250  14.084  58.962  1.00 18.34           O  
ATOM    989  OD2 ASP   121       8.497  12.119  59.712  1.00 20.72           O  
ATOM    990  N   CYS   122      11.827  14.936  62.697  1.00 13.74           N  
ATOM    991  CA  CYS   122      12.377  14.967  64.046  1.00 12.95           C  
ATOM    992  C   CYS   122      13.434  16.024  64.232  1.00 11.30           C  
ATOM    993  O   CYS   122      14.624  15.803  64.076  1.00 13.89           O  
ATOM    994  CB  CYS   122      12.931  13.609  64.335  1.00 11.05           C  
ATOM    995  SG  CYS   122      11.662  12.394  63.910  1.00 14.32           S  
TER     996      CYS   122
END
