# Supplementary material for: Detection of circular permutations by Protein Language Models
Source: Comput Struct Biotechnol J. 2024 Dec 30;27:214–20. doi: 10.1016/j.csbj.2024.12.029 (PMC11757225; doi:10.1016/j.csbj.2024.12.029)
Supplement: Supplementary file 2 — Supplementary material [file mmc2.zip › plmcp_source_code/plmCP_ESM1b_code_main/testExample/TransFastaAndID/d1jwyb_.id]

D  2B
Q  3B
L  4B
I  5B
P  6B
V  7B
I  8B
N  9B
K 10B
L 11B
Q 12B
D 13B
V 14B
F 15B
N 16B
T 17B
L 18B
G 19B
S 20B
D 21B
P 22B
L 23B
D 24B
L 25B
P 26B
Q 27B
I 28B
V 29B
V 30B
V 31B
G 32B
S 33B
Q 34B
S 35B
S 36B
G 37B
K 38B
S 39B
S 40B
V 41B
L 42B
E 43B
N 44B
I 45B
V 46B
G 47B
R 48B
D 49B
F 50B
L 51B
P 52B
R 61B
P 62B
L 63B
I 64B
L 65B
Q 66B
L 67B
T 68B
H 69B
L 70B
P 71B
I 72B
A 73B
D 74B
D 75B
G 76B
S 77B
Q 78B
T 79B
Q 80B
E 81B
W 82B
G 83B
E 84B
F 85B
L 86B
H 87B
K 88B
P 89B
N 90B
D 91B
M 92B
F 93B
Y 94B
D 95B
F 96B
S 97B
E 98B
I 99B
R100B
E101B
E102B
I103B
I104B
R105B
D106B
T107B
D108B
I117B
S118B
A119B
Q120B
P121B
I122B
N123B
L124B
K125B
I126B
Y127B
S128B
P129B
H130B
V131B
V132B
N133B
L134B
T135B
L136B
V137B
D138B
L139B
P140B
G141B
I142B
T152B
D153B
I154B
E155B
Q156B
Q157B
I158B
R159B
R160B
M161B
V162B
M163B
A164B
Y165B
I166B
K167B
K168B
Q169B
N170B
A171B
I172B
I173B
V174B
A175B
V176B
T177B
P178B
A179B
N180B
T181B
D182B
L183B
A184B
N185B
S186B
D187B
A188B
L189B
Q190B
L191B
A192B
K193B
E194B
V195B
D196B
P197B
E198B
G199B
K200B
R201B
T202B
I203B
G204B
V205B
I206B
T207B
K208B
L209B
D210B
L211B
M212B
D213B
K214B
G215B
T216B
D217B
A218B
M219B
E220B
V221B
L222B
T223B
G224B
R225B
V226B
I227B
P228B
L229B
T230B
L231B
G232B
F233B
I234B
G235B
V236B
I237B
N238B
R239B
S240B
Q241B
E242B
D243B
I244B
I245B
A246B
K247B
K248B
S249B
I250B
R251B
E252B
S253B
L254B
K255B
S256B
E257B
I258B
L259B
Y260B
F261B
K262B
N263B
H264B
P265B
I266B
Y267B
K268B
S269B
I270B
A271B
N272B
R273B
S274B
G275B
T276B
A277B
Y278B
L279B
S280B
K281B
T282B
L283B
N284B
K285B
L286B
L287B
M288B
F289B
H290B
I291B
R292B
D293B
T294B
L295B
P296B
D297B
L298B
K299B
V300B
K301B
V302B
S303B
K304B
M305B
L306B
S307B
