# Supplementary material for: Detection of circular permutations by Protein Language Models
Source: Comput Struct Biotechnol J. 2024 Dec 30;27:214–20. doi: 10.1016/j.csbj.2024.12.029 (PMC11757225; doi:10.1016/j.csbj.2024.12.029)
Supplement: Supplementary file 2 — Supplementary material [file mmc2.zip › plmcp_source_code/plmCP_ESM1b_code_main/testExample/TransFastaAndID/d1jwyb_.pdb]

HEADER    SCOP/ASTRAL domain d1jwyb_  [67401]     24-DEC-11   0000
REMARK  99
REMARK  99 ASTRAL ASTRAL-version: 1.59
REMARK  99 ASTRAL SCOP-sid: d1jwyb_
REMARK  99 ASTRAL SCOP-sun: 67401
REMARK  99 ASTRAL SCOP-sccs: c.37.1.8
REMARK  99 ASTRAL Source-PDB: 1jwy
REMARK  99 ASTRAL Source-PDB-REVDAT: 07-NOV-01
REMARK  99 ASTRAL Region: B:
REMARK  99 ASTRAL ASTRAL-SPACI: 0.37
REMARK  99 ASTRAL ASTRAL-AEROSPACI: 0.37
REMARK  99 ASTRAL Data-updated-release: 1.59
ATOM   6054  N   ASP B   2     -72.535 -13.131  19.298  1.00 79.81           N  
ATOM   6055  CA  ASP B   2     -72.885 -14.182  20.297  1.00 78.73           C  
ATOM   6056  C   ASP B   2     -73.289 -15.454  19.567  1.00 77.55           C  
ATOM   6057  O   ASP B   2     -73.528 -15.432  18.359  1.00 77.66           O  
ATOM   6058  CB  ASP B   2     -74.048 -13.710  21.172  1.00 81.54           C  
ATOM   6059  CG  ASP B   2     -73.821 -12.327  21.753  1.00 80.62           C  
ATOM   6060  OD1 ASP B   2     -74.749 -11.809  22.408  1.00 81.86           O  
ATOM   6061  OD2 ASP B   2     -72.726 -11.759  21.557  1.00 76.52           O  
ATOM   6062  N   GLN B   3     -73.365 -16.558  20.304  1.00 74.11           N  
ATOM   6063  CA  GLN B   3     -73.745 -17.836  19.721  1.00 67.62           C  
ATOM   6064  C   GLN B   3     -74.601 -18.656  20.670  1.00 61.67           C  
ATOM   6065  O   GLN B   3     -74.410 -19.861  20.803  1.00 61.82           O  
ATOM   6066  CB  GLN B   3     -72.502 -18.635  19.333  1.00 76.06           C  
ATOM   6067  CG  GLN B   3     -71.764 -18.089  18.118  1.00 83.21           C  
ATOM   6068  CD  GLN B   3     -70.637 -19.003  17.663  1.00 88.02           C  
ATOM   6069  OE1 GLN B   3     -69.643 -19.187  18.371  1.00 91.09           O  
ATOM   6070  NE2 GLN B   3     -70.792 -19.588  16.480  1.00 85.31           N  
ATOM   6071  N   LEU B   4     -75.543 -17.990  21.331  1.00 54.16           N  
ATOM   6072  CA  LEU B   4     -76.449 -18.641  22.264  1.00 48.26           C  
ATOM   6073  C   LEU B   4     -77.571 -19.366  21.523  1.00 47.53           C  
ATOM   6074  O   LEU B   4     -78.022 -20.426  21.947  1.00 45.68           O  
ATOM   6075  CB  LEU B   4     -77.059 -17.607  23.204  1.00 50.65           C  
ATOM   6076  CG  LEU B   4     -76.076 -16.831  24.084  1.00 56.23           C  
ATOM   6077  CD1 LEU B   4     -76.789 -15.680  24.781  1.00 51.92           C  
ATOM   6078  CD2 LEU B   4     -75.448 -17.775  25.079  1.00 47.32           C  
ATOM   6079  N   ILE B   5     -78.019 -18.782  20.417  1.00 40.71           N  
ATOM   6080  CA  ILE B   5     -79.094 -19.368  19.633  1.00 42.14           C  
ATOM   6081  C   ILE B   5     -78.753 -20.750  19.080  1.00 39.70           C  
ATOM   6082  O   ILE B   5     -79.585 -21.644  19.115  1.00 36.68           O  
ATOM   6083  CB  ILE B   5     -79.500 -18.449  18.471  1.00 38.46           C  
ATOM   6084  CG1 ILE B   5     -80.041 -17.135  19.025  1.00 39.05           C  
ATOM   6085  CG2 ILE B   5     -80.571 -19.118  17.621  1.00 33.39           C  
ATOM   6086  CD1 ILE B   5     -80.423 -16.147  17.948  1.00 46.70           C  
ATOM   6087  N   PRO B   6     -77.540 -20.924  18.532  1.00 37.39           N  
ATOM   6088  CA  PRO B   6     -77.130 -22.223  17.987  1.00 42.93           C  
ATOM   6089  C   PRO B   6     -77.081 -23.294  19.079  1.00 43.81           C  
ATOM   6090  O   PRO B   6     -77.383 -24.465  18.835  1.00 46.94           O  
ATOM   6091  CB  PRO B   6     -75.744 -21.942  17.413  1.00 43.84           C  
ATOM   6092  CG  PRO B   6     -75.835 -20.498  17.020  1.00 43.89           C  
ATOM   6093  CD  PRO B   6     -76.551 -19.885  18.200  1.00 38.73           C  
ATOM   6094  N   VAL B   7     -76.689 -22.885  20.282  1.00 40.75           N  
ATOM   6095  CA  VAL B   7     -76.607 -23.802  21.403  1.00 33.75           C  
ATOM   6096  C   VAL B   7     -77.986 -24.309  21.768  1.00 35.95           C  
ATOM   6097  O   VAL B   7     -78.175 -25.506  21.950  1.00 36.97           O  
ATOM   6098  CB  VAL B   7     -75.969 -23.125  22.631  1.00 41.34           C  
ATOM   6099  CG1 VAL B   7     -76.142 -23.988  23.860  1.00 36.23           C  
ATOM   6100  CG2 VAL B   7     -74.477 -22.883  22.366  1.00 44.63           C  
ATOM   6101  N   ILE B   8     -78.952 -23.399  21.869  1.00 35.75           N  
ATOM   6102  CA  ILE B   8     -80.322 -23.773  22.220  1.00 30.93           C  
ATOM   6103  C   ILE B   8     -80.898 -24.620  21.106  1.00 34.22           C  
ATOM   6104  O   ILE B   8     -81.740 -25.490  21.334  1.00 38.51           O  
ATOM   6105  CB  ILE B   8     -81.212 -22.528  22.416  1.00 27.97           C  
ATOM   6106  CG1 ILE B   8     -80.665 -21.693  23.569  1.00 32.15           C  
ATOM   6107  CG2 ILE B   8     -82.676 -22.943  22.708  1.00 26.59           C  
ATOM   6108  CD1 ILE B   8     -80.598 -22.437  24.885  1.00 22.90           C  
ATOM   6109  N   ASN B   9     -80.443 -24.347  19.893  1.00 26.76           N  
ATOM   6110  CA  ASN B   9     -80.898 -25.081  18.736  1.00 32.62           C  
ATOM   6111  C   ASN B   9     -80.492 -26.555  18.832  1.00 35.91           C  
ATOM   6112  O   ASN B   9     -81.297 -27.434  18.537  1.00 31.20           O  
ATOM   6113  CB  ASN B   9     -80.334 -24.446  17.458  1.00 28.99           C  
ATOM   6114  CG  ASN B   9     -81.144 -23.224  16.996  1.00 35.94           C  
ATOM   6115  OD1 ASN B   9     -80.785 -22.578  16.026  1.00 37.61           O  
ATOM   6116  ND2 ASN B   9     -82.242 -22.921  17.692  1.00 38.77           N  
ATOM   6117  N   LYS B  10     -79.252 -26.815  19.253  1.00 35.03           N  
ATOM   6118  CA  LYS B  10     -78.767 -28.181  19.394  1.00 39.64           C  
ATOM   6119  C   LYS B  10     -79.634 -28.936  20.391  1.00 43.53           C  
ATOM   6120  O   LYS B  10     -80.096 -30.047  20.116  1.00 42.83           O  
ATOM   6121  CB  LYS B  10     -77.314 -28.215  19.884  1.00 42.62           C  
ATOM   6122  CG  LYS B  10     -76.268 -27.732  18.891  1.00 52.77           C  
ATOM   6123  CD  LYS B  10     -74.863 -28.115  19.365  1.00 61.48           C  
ATOM   6124  CE  LYS B  10     -73.787 -27.291  18.674  1.00 64.09           C  
ATOM   6125  NZ  LYS B  10     -73.864 -25.844  19.047  1.00 63.65           N  
ATOM   6126  N   LEU B  11     -79.846 -28.321  21.550  1.00 37.47           N  
ATOM   6127  CA  LEU B  11     -80.659 -28.936  22.594  1.00 41.89           C  
ATOM   6128  C   LEU B  11     -82.078 -29.192  22.079  1.00 39.67           C  
ATOM   6129  O   LEU B  11     -82.718 -30.179  22.445  1.00 39.07           O  
ATOM   6130  CB  LEU B  11     -80.697 -28.042  23.845  1.00 38.55           C  
ATOM   6131  CG  LEU B  11     -79.351 -27.749  24.530  1.00 42.76           C  
ATOM   6132  CD1 LEU B  11     -79.506 -26.598  25.508  1.00 35.90           C  
ATOM   6133  CD2 LEU B  11     -78.837 -28.998  25.246  1.00 34.99           C  
ATOM   6134  N   GLN B  12     -82.566 -28.307  21.220  1.00 38.90           N  
ATOM   6135  CA  GLN B  12     -83.904 -28.460  20.674  1.00 36.90           C  
ATOM   6136  C   GLN B  12     -83.953 -29.660  19.708  1.00 44.39           C  
ATOM   6137  O   GLN B  12     -84.947 -30.388  19.645  1.00 42.91           O  
ATOM   6138  CB  GLN B  12     -84.309 -27.159  19.991  1.00 34.13           C  
ATOM   6139  CG  GLN B  12     -85.722 -27.092  19.504  1.00 38.84           C  
ATOM   6140  CD  GLN B  12     -86.038 -25.735  18.874  1.00 44.01           C  
ATOM   6141  OE1 GLN B  12     -85.169 -25.106  18.250  1.00 38.95           O  
ATOM   6142  NE2 GLN B  12     -87.277 -25.279  19.032  1.00 38.53           N  
ATOM   6143  N   ASP B  13     -82.870 -29.884  18.972  1.00 43.11           N  
ATOM   6144  CA  ASP B  13     -82.817 -31.009  18.051  1.00 45.62           C  
ATOM   6145  C   ASP B  13     -82.664 -32.344  18.788  1.00 45.74           C  
ATOM   6146  O   ASP B  13     -83.139 -33.383  18.324  1.00 47.71           O  
ATOM   6147  CB  ASP B  13     -81.662 -30.842  17.064  1.00 44.73           C  
ATOM   6148  CG  ASP B  13     -81.827 -29.623  16.186  1.00 46.81           C  
ATOM   6149  OD1 ASP B  13     -82.987 -29.261  15.897  1.00 40.69           O  
ATOM   6150  OD2 ASP B  13     -80.801 -29.038  15.776  1.00 52.99           O  
ATOM   6151  N   VAL B  14     -82.008 -32.314  19.942  1.00 42.90           N  
ATOM   6152  CA  VAL B  14     -81.795 -33.529  20.715  1.00 41.37           C  
ATOM   6153  C   VAL B  14     -82.994 -33.935  21.590  1.00 43.20           C  
ATOM   6154  O   VAL B  14     -83.263 -35.126  21.753  1.00 46.80           O  
ATOM   6155  CB  VAL B  14     -80.520 -33.401  21.593  1.00 41.29           C  
ATOM   6156  CG1 VAL B  14     -80.350 -34.644  22.462  1.00 40.68           C  
ATOM   6157  CG2 VAL B  14     -79.284 -33.229  20.695  1.00 38.05           C  
ATOM   6158  N   PHE B  15     -83.735 -32.963  22.116  1.00 42.02           N  
ATOM   6159  CA  PHE B  15     -84.868 -33.272  22.991  1.00 47.23           C  
ATOM   6160  C   PHE B  15     -86.264 -32.939  22.449  1.00 55.31           C  
ATOM   6161  O   PHE B  15     -87.097 -33.826  22.258  1.00 62.10           O  
ATOM   6162  CB  PHE B  15     -84.662 -32.584  24.354  1.00 41.78           C  
ATOM   6163  CG  PHE B  15     -83.331 -32.899  25.000  1.00 39.30           C  
ATOM   6164  CD1 PHE B  15     -82.260 -32.024  24.891  1.00 37.17           C  
ATOM   6165  CD2 PHE B  15     -83.135 -34.119  25.671  1.00 43.78           C  
ATOM   6166  CE1 PHE B  15     -81.004 -32.343  25.435  1.00 42.52           C  
ATOM   6167  CE2 PHE B  15     -81.886 -34.452  26.218  1.00 31.35           C  
ATOM   6168  CZ  PHE B  15     -80.819 -33.570  26.100  1.00 44.29           C  
ATOM   6169  N   ASN B  16     -86.514 -31.658  22.205  1.00 60.57           N  
ATOM   6170  CA  ASN B  16     -87.803 -31.188  21.703  1.00 60.45           C  
ATOM   6171  C   ASN B  16     -88.246 -31.789  20.368  1.00 62.15           C  
ATOM   6172  O   ASN B  16     -89.276 -31.401  19.810  1.00 59.51           O  
ATOM   6173  CB  ASN B  16     -87.759 -29.669  21.587  1.00 58.59           C  
ATOM   6174  CG  ASN B  16     -87.758 -28.989  22.934  1.00 59.06           C  
ATOM   6175  OD1 ASN B  16     -87.156 -29.481  23.893  1.00 53.53           O  
ATOM   6176  ND2 ASN B  16     -88.428 -27.842  23.015  1.00 59.41           N  
ATOM   6177  N   THR B  17     -87.472 -32.734  19.855  1.00 63.04           N  
ATOM   6178  CA  THR B  17     -87.805 -33.359  18.587  1.00 69.40           C  
ATOM   6179  C   THR B  17     -88.971 -34.322  18.714  1.00 71.52           C  
ATOM   6180  O   THR B  17     -89.876 -34.325  17.878  1.00 68.96           O  
ATOM   6181  CB  THR B  17     -86.605 -34.113  18.019  1.00 73.01           C  
ATOM   6182  OG1 THR B  17     -85.607 -33.168  17.613  1.00 72.62           O  
ATOM   6183  CG2 THR B  17     -87.023 -34.961  16.832  1.00 72.11           C  
ATOM   6184  N   LEU B  18     -88.942 -35.137  19.764  1.00 81.31           N  
ATOM   6185  CA  LEU B  18     -89.995 -36.116  20.017  1.00 88.45           C  
ATOM   6186  C   LEU B  18     -91.387 -35.477  20.005  1.00 91.16           C  
ATOM   6187  O   LEU B  18     -92.353 -36.094  19.549  1.00 89.28           O  
ATOM   6188  CB  LEU B  18     -89.758 -36.811  21.363  1.00 89.29           C  
ATOM   6189  CG  LEU B  18     -90.695 -37.972  21.714  1.00 88.54           C  
ATOM   6190  CD1 LEU B  18     -90.526 -39.090  20.700  1.00 84.05           C  
ATOM   6191  CD2 LEU B  18     -90.379 -38.477  23.116  1.00 87.79           C  
ATOM   6192  N   GLY B  19     -91.485 -34.247  20.509  1.00 92.00           N  
ATOM   6193  CA  GLY B  19     -92.769 -33.568  20.533  1.00 90.87           C  
ATOM   6194  C   GLY B  19     -92.953 -32.553  21.646  1.00 90.07           C  
ATOM   6195  O   GLY B  19     -93.525 -31.485  21.423  1.00 89.36           O  
ATOM   6196  N   SER B  20     -92.473 -32.880  22.843  1.00 89.24           N  
ATOM   6197  CA  SER B  20     -92.603 -31.988  23.991  1.00 88.08           C  
ATOM   6198  C   SER B  20     -91.351 -31.149  24.242  1.00 87.57           C  
ATOM   6199  O   SER B  20     -90.354 -31.274  23.534  1.00 87.73           O  
ATOM   6200  CB  SER B  20     -92.934 -32.800  25.244  1.00 90.09           C  
ATOM   6201  OG  SER B  20     -94.171 -33.476  25.099  1.00 91.47           O  
ATOM   6202  N   ASP B  21     -91.414 -30.295  25.260  1.00 87.40           N  
ATOM   6203  CA  ASP B  21     -90.294 -29.424  25.617  1.00 87.95           C  
ATOM   6204  C   ASP B  21     -89.812 -29.717  27.048  1.00 84.59           C  
ATOM   6205  O   ASP B  21     -90.102 -28.967  27.988  1.00 84.06           O  
ATOM   6206  CB  ASP B  21     -90.718 -27.950  25.471  1.00 89.49           C  
ATOM   6207  CG  ASP B  21     -89.580 -26.968  25.748  1.00 89.27           C  
ATOM   6208  OD1 ASP B  21     -88.394 -27.362  25.640  1.00 83.41           O  
ATOM   6209  OD2 ASP B  21     -89.883 -25.792  26.057  1.00 87.40           O  
ATOM   6210  N   PRO B  22     -89.065 -30.827  27.220  1.00 78.69           N  
ATOM   6211  CA  PRO B  22     -88.510 -31.287  28.498  1.00 75.37           C  
ATOM   6212  C   PRO B  22     -87.767 -30.214  29.302  1.00 74.06           C  
ATOM   6213  O   PRO B  22     -88.090 -29.955  30.467  1.00 76.07           O  
ATOM   6214  CB  PRO B  22     -87.587 -32.425  28.075  1.00 70.92           C  
ATOM   6215  CG  PRO B  22     -88.293 -32.986  26.894  1.00 72.20           C  
ATOM   6216  CD  PRO B  22     -88.702 -31.761  26.138  1.00 73.16           C  
ATOM   6217  N   LEU B  23     -86.773 -29.596  28.673  1.00 67.73           N  
ATOM   6218  CA  LEU B  23     -85.971 -28.564  29.322  1.00 60.89           C  
ATOM   6219  C   LEU B  23     -86.611 -27.180  29.335  1.00 56.63           C  
ATOM   6220  O   LEU B  23     -86.036 -26.241  29.886  1.00 58.39           O  
ATOM   6221  CB  LEU B  23     -84.605 -28.463  28.640  1.00 54.93           C  
ATOM   6222  CG  LEU B  23     -83.672 -29.653  28.824  1.00 55.16           C  
ATOM   6223  CD1 LEU B  23     -82.498 -29.550  27.869  1.00 49.22           C  
ATOM   6224  CD2 LEU B  23     -83.198 -29.687  30.265  1.00 51.30           C  
ATOM   6225  N   ASP B  24     -87.797 -27.052  28.752  1.00 52.64           N  
ATOM   6226  CA  ASP B  24     -88.457 -25.750  28.677  1.00 54.82           C  
ATOM   6227  C   ASP B  24     -87.431 -24.743  28.139  1.00 50.29           C  
ATOM   6228  O   ASP B  24     -86.990 -23.832  28.843  1.00 48.48           O  
ATOM   6229  CB  ASP B  24     -88.972 -25.312  30.053  1.00 58.93           C  
ATOM   6230  CG  ASP B  24     -89.663 -23.947  30.015  1.00 67.82           C  
ATOM   6231  OD1 ASP B  24     -90.134 -23.539  28.929  1.00 69.43           O  
ATOM   6232  OD2 ASP B  24     -89.744 -23.285  31.077  1.00 70.38           O  
ATOM   6233  N   LEU B  25     -87.051 -24.939  26.882  1.00 44.03           N  
ATOM   6234  CA  LEU B  25     -86.069 -24.097  26.218  1.00 43.87           C  
ATOM   6235  C   LEU B  25     -86.567 -22.680  25.923  1.00 43.48           C  
ATOM   6236  O   LEU B  25     -87.753 -22.461  25.664  1.00 40.64           O  
ATOM   6237  CB  LEU B  25     -85.634 -24.760  24.909  1.00 39.76           C  
ATOM   6238  CG  LEU B  25     -84.982 -26.141  25.010  1.00 39.04           C  
ATOM   6239  CD1 LEU B  25     -84.889 -26.764  23.622  1.00 29.58           C  
ATOM   6240  CD2 LEU B  25     -83.598 -26.003  25.628  1.00 38.10           C  
ATOM   6241  N   PRO B  26     -85.662 -21.691  25.990  1.00 40.97           N  
ATOM   6242  CA  PRO B  26     -86.036 -20.301  25.709  1.00 37.22           C  
ATOM   6243  C   PRO B  26     -86.318 -20.240  24.203  1.00 36.27           C  
ATOM   6244  O   PRO B  26     -85.409 -20.429  23.383  1.00 33.82           O  
ATOM   6245  CB  PRO B  26     -84.775 -19.521  26.071  1.00 35.88           C  
ATOM   6246  CG  PRO B  26     -84.083 -20.417  27.064  1.00 46.79           C  
ATOM   6247  CD  PRO B  26     -84.270 -21.777  26.458  1.00 36.66           C  
ATOM   6248  N   GLN B  27     -87.564 -19.994  23.833  1.00 31.87           N  
ATOM   6249  CA  GLN B  27     -87.914 -19.948  22.421  1.00 37.91           C  
ATOM   6250  C   GLN B  27     -89.017 -18.952  22.124  1.00 36.91           C  
ATOM   6251  O   GLN B  27     -89.707 -18.482  23.025  1.00 37.16           O  
ATOM   6252  CB  GLN B  27     -88.338 -21.343  21.933  1.00 36.13           C  
ATOM   6253  CG  GLN B  27     -89.414 -21.994  22.781  1.00 43.68           C  
ATOM   6254  CD  GLN B  27     -89.557 -23.481  22.507  1.00 50.86           C  
ATOM   6255  OE1 GLN B  27     -90.037 -24.231  23.355  1.00 57.86           O  
ATOM   6256  NE2 GLN B  27     -89.145 -23.912  21.325  1.00 50.58           N  
ATOM   6257  N   ILE B  28     -89.171 -18.638  20.843  1.00 33.07           N  
ATOM   6258  CA  ILE B  28     -90.183 -17.699  20.395  1.00 38.68           C  
ATOM   6259  C   ILE B  28     -91.280 -18.510  19.693  1.00 40.40           C  
ATOM   6260  O   ILE B  28     -91.007 -19.269  18.760  1.00 38.93           O  
ATOM   6261  CB  ILE B  28     -89.542 -16.664  19.422  1.00 38.42           C  
ATOM   6262  CG1 ILE B  28     -88.368 -15.967  20.114  1.00 37.13           C  
ATOM   6263  CG2 ILE B  28     -90.548 -15.622  19.002  1.00 42.01           C  
ATOM   6264  CD1 ILE B  28     -87.623 -15.006  19.226  1.00 48.74           C  
ATOM   6265  N   VAL B  29     -92.515 -18.368  20.156  1.00 43.49           N  
ATOM   6266  CA  VAL B  29     -93.624 -19.106  19.562  1.00 45.31           C  
ATOM   6267  C   VAL B  29     -94.565 -18.186  18.804  1.00 47.41           C  
ATOM   6268  O   VAL B  29     -95.099 -17.234  19.369  1.00 48.71           O  
ATOM   6269  CB  VAL B  29     -94.430 -19.855  20.629  1.00 47.91           C  
ATOM   6270  CG1 VAL B  29     -95.545 -20.656  19.967  1.00 48.01           C  
ATOM   6271  CG2 VAL B  29     -93.510 -20.778  21.412  1.00 53.77           C  
ATOM   6272  N   VAL B  30     -94.761 -18.473  17.521  1.00 49.27           N  
ATOM   6273  CA  VAL B  30     -95.639 -17.670  16.689  1.00 51.40           C  
ATOM   6274  C   VAL B  30     -97.018 -18.299  16.617  1.00 57.72           C  
ATOM   6275  O   VAL B  30     -97.170 -19.468  16.229  1.00 57.62           O  
ATOM   6276  CB  VAL B  30     -95.108 -17.535  15.257  1.00 54.24           C  
ATOM   6277  CG1 VAL B  30     -95.933 -16.480  14.500  1.00 44.69           C  
ATOM   6278  CG2 VAL B  30     -93.625 -17.162  15.279  1.00 50.07           C  
ATOM   6279  N   VAL B  31     -98.020 -17.513  16.993  1.00 57.67           N  
ATOM   6280  CA  VAL B  31     -99.402 -17.968  16.977  1.00 60.58           C  
ATOM   6281  C   VAL B  31    -100.274 -16.945  16.270  1.00 56.41           C  
ATOM   6282  O   VAL B  31     -99.967 -15.753  16.269  1.00 51.77           O  
ATOM   6283  CB  VAL B  31     -99.942 -18.167  18.409  1.00 63.61           C  
ATOM   6284  CG1 VAL B  31    -100.077 -16.822  19.109  1.00 63.26           C  
ATOM   6285  CG2 VAL B  31    -101.279 -18.877  18.363  1.00 69.52           C  
ATOM   6286  N   GLY B  32    -101.363 -17.420  15.674  1.00 60.25           N  
ATOM   6287  CA  GLY B  32    -102.277 -16.537  14.969  1.00 66.61           C  
ATOM   6288  C   GLY B  32    -103.551 -17.243  14.542  1.00 73.01           C  
ATOM   6289  O   GLY B  32    -103.580 -18.469  14.409  1.00 73.68           O  
ATOM   6290  N   SER B  33    -104.609 -16.469  14.326  1.00 78.51           N  
ATOM   6291  CA  SER B  33    -105.896 -17.017  13.909  1.00 85.99           C  
ATOM   6292  C   SER B  33    -105.877 -17.379  12.422  1.00 87.19           C  
ATOM   6293  O   SER B  33    -104.905 -17.100  11.719  1.00 86.84           O  
ATOM   6294  CB  SER B  33    -107.012 -16.003  14.188  1.00 89.36           C  
ATOM   6295  OG  SER B  33    -106.720 -14.743  13.607  1.00 94.05           O  
ATOM   6296  N   GLN B  34    -106.949 -18.004  11.946  1.00 89.61           N  
ATOM   6297  CA  GLN B  34    -107.044 -18.391  10.542  1.00 90.47           C  
ATOM   6298  C   GLN B  34    -106.927 -17.185   9.612  1.00 90.70           C  
ATOM   6299  O   GLN B  34    -107.554 -16.151   9.842  1.00 91.22           O  
ATOM   6300  CB  GLN B  34    -108.370 -19.113  10.293  1.00 91.19           C  
ATOM   6301  CG  GLN B  34    -108.456 -20.445  10.997  1.00 91.81           C  
ATOM   6302  CD  GLN B  34    -107.302 -21.348  10.616  1.00 94.43           C  
ATOM   6303  OE1 GLN B  34    -107.164 -21.743   9.457  1.00 89.11           O  
ATOM   6304  NE2 GLN B  34    -106.455 -21.670  11.589  1.00 97.52           N  
ATOM   6305  N   SER B  35    -106.116 -17.318   8.566  1.00 89.83           N  
ATOM   6306  CA  SER B  35    -105.924 -16.240   7.600  1.00 88.58           C  
ATOM   6307  C   SER B  35    -105.616 -14.911   8.289  1.00 87.03           C  
ATOM   6308  O   SER B  35    -106.434 -13.987   8.286  1.00 88.69           O  
ATOM   6309  CB  SER B  35    -107.173 -16.096   6.731  1.00 91.64           C  
ATOM   6310  OG  SER B  35    -107.511 -17.336   6.134  1.00 94.24           O  
ATOM   6311  N   SER B  36    -104.430 -14.825   8.880  1.00 82.01           N  
ATOM   6312  CA  SER B  36    -104.005 -13.619   9.573  1.00 76.94           C  
ATOM   6313  C   SER B  36    -102.722 -13.080   8.958  1.00 75.46           C  
ATOM   6314  O   SER B  36    -102.474 -11.871   8.969  1.00 73.70           O  
ATOM   6315  CB  SER B  36    -103.778 -13.916  11.053  1.00 74.25           C  
ATOM   6316  OG  SER B  36    -102.777 -14.905  11.215  1.00 74.91           O  
ATOM   6317  N   GLY B  37    -101.907 -13.981   8.421  1.00 71.40           N  
ATOM   6318  CA  GLY B  37    -100.663 -13.558   7.811  1.00 70.61           C  
ATOM   6319  C   GLY B  37     -99.410 -14.182   8.398  1.00 68.62           C  
ATOM   6320  O   GLY B  37     -98.320 -13.638   8.237  1.00 69.02           O  
ATOM   6321  N   LYS B  38     -99.551 -15.317   9.075  1.00 67.32           N  
ATOM   6322  CA  LYS B  38     -98.392 -15.983   9.659  1.00 67.05           C  
ATOM   6323  C   LYS B  38     -97.456 -16.484   8.564  1.00 62.76           C  
ATOM   6324  O   LYS B  38     -96.294 -16.086   8.498  1.00 62.38           O  
ATOM   6325  CB  LYS B  38     -98.816 -17.168  10.544  1.00 68.52           C  
ATOM   6326  CG  LYS B  38     -99.522 -16.771  11.833  1.00 71.00           C  
ATOM   6327  CD  LYS B  38     -99.338 -17.802  12.963  1.00 68.65           C  
ATOM   6328  CE  LYS B  38    -100.032 -19.143  12.701  1.00 68.68           C  
ATOM   6329  NZ  LYS B  38     -99.312 -20.016  11.728  1.00 68.98           N  
ATOM   6330  N   SER B  39     -97.968 -17.356   7.706  1.00 58.68           N  
ATOM   6331  CA  SER B  39     -97.172 -17.905   6.627  1.00 60.20           C  
ATOM   6332  C   SER B  39     -96.470 -16.796   5.855  1.00 58.04           C  
ATOM   6333  O   SER B  39     -95.296 -16.909   5.513  1.00 55.76           O  
ATOM   6334  CB  SER B  39     -98.067 -18.701   5.679  1.00 62.69           C  
ATOM   6335  OG  SER B  39     -98.750 -19.721   6.386  1.00 71.47           O  
ATOM   6336  N   SER B  40     -97.195 -15.720   5.588  1.00 57.69           N  
ATOM   6337  CA  SER B  40     -96.642 -14.610   4.836  1.00 58.50           C  
ATOM   6338  C   SER B  40     -95.465 -13.969   5.545  1.00 59.56           C  
ATOM   6339  O   SER B  40     -94.362 -13.894   4.995  1.00 59.07           O  
ATOM   6340  CB  SER B  40     -97.727 -13.564   4.576  1.00 62.81           C  
ATOM   6341  OG  SER B  40     -98.734 -14.093   3.730  1.00 60.96           O  
ATOM   6342  N   VAL B  41     -95.693 -13.513   6.771  1.00 57.97           N  
ATOM   6343  CA  VAL B  41     -94.629 -12.871   7.528  1.00 56.60           C  
ATOM   6344  C   VAL B  41     -93.424 -13.805   7.646  1.00 51.72           C  
ATOM   6345  O   VAL B  41     -92.280 -13.380   7.455  1.00 50.16           O  
ATOM   6346  CB  VAL B  41     -95.117 -12.448   8.929  1.00 56.32           C  
ATOM   6347  CG1 VAL B  41     -95.493 -13.667   9.734  1.00 65.18           C  
ATOM   6348  CG2 VAL B  41     -94.042 -11.648   9.634  1.00 61.40           C  
ATOM   6349  N   LEU B  42     -93.675 -15.078   7.942  1.00 43.70           N  
ATOM   6350  CA  LEU B  42     -92.584 -16.037   8.060  1.00 43.20           C  
ATOM   6351  C   LEU B  42     -91.796 -16.064   6.759  1.00 46.80           C  
ATOM   6352  O   LEU B  42     -90.559 -16.057   6.761  1.00 42.83           O  
ATOM   6353  CB  LEU B  42     -93.126 -17.432   8.363  1.00 49.13           C  
ATOM   6354  CG  LEU B  42     -93.893 -17.605   9.674  1.00 47.89           C  
ATOM   6355  CD1 LEU B  42     -94.299 -19.064   9.800  1.00 46.58           C  
ATOM   6356  CD2 LEU B  42     -93.032 -17.184  10.862  1.00 42.91           C  
ATOM   6357  N   GLU B  43     -92.528 -16.077   5.647  1.00 45.67           N  
ATOM   6358  CA  GLU B  43     -91.914 -16.090   4.336  1.00 45.03           C  
ATOM   6359  C   GLU B  43     -91.164 -14.778   4.096  1.00 47.30           C  
ATOM   6360  O   GLU B  43     -90.109 -14.765   3.456  1.00 47.06           O  
ATOM   6361  CB  GLU B  43     -92.981 -16.337   3.261  1.00 46.58           C  
ATOM   6362  CG  GLU B  43     -93.561 -17.756   3.317  1.00 57.17           C  
ATOM   6363  CD  GLU B  43     -94.504 -18.093   2.160  1.00 62.61           C  
ATOM   6364  OE1 GLU B  43     -95.530 -17.390   1.988  1.00 60.12           O  
ATOM   6365  OE2 GLU B  43     -94.217 -19.070   1.431  1.00 60.74           O  
ATOM   6366  N   ASN B  44     -91.695 -13.674   4.614  1.00 44.17           N  
ATOM   6367  CA  ASN B  44     -91.013 -12.397   4.456  1.00 45.17           C  
ATOM   6368  C   ASN B  44     -89.679 -12.432   5.207  1.00 45.11           C  
ATOM   6369  O   ASN B  44     -88.657 -11.966   4.701  1.00 46.47           O  
ATOM   6370  CB  ASN B  44     -91.871 -11.244   4.987  1.00 51.62           C  
ATOM   6371  CG  ASN B  44     -93.040 -10.908   4.074  1.00 57.38           C  
ATOM   6372  OD1 ASN B  44     -93.823 -10.007   4.369  1.00 64.38           O  
ATOM   6373  ND2 ASN B  44     -93.162 -11.629   2.962  1.00 57.92           N  
ATOM   6374  N   ILE B  45     -89.690 -12.990   6.415  1.00 38.78           N  
ATOM   6375  CA  ILE B  45     -88.470 -13.076   7.213  1.00 39.50           C  
ATOM   6376  C   ILE B  45     -87.463 -13.961   6.485  1.00 39.12           C  
ATOM   6377  O   ILE B  45     -86.273 -13.649   6.403  1.00 34.98           O  
ATOM   6378  CB  ILE B  45     -88.770 -13.640   8.621  1.00 40.85           C  
ATOM   6379  CG1 ILE B  45     -89.651 -12.641   9.382  1.00 38.03           C  
ATOM   6380  CG2 ILE B  45     -87.467 -13.902   9.387  1.00 36.97           C  
ATOM   6381  CD1 ILE B  45     -90.315 -13.194  10.638  1.00 28.34           C  
ATOM   6382  N   VAL B  46     -87.944 -15.070   5.945  1.00 42.12           N  
ATOM   6383  CA  VAL B  46     -87.061 -15.952   5.213  1.00 43.14           C  
ATOM   6384  C   VAL B  46     -86.627 -15.242   3.929  1.00 47.76           C  
ATOM   6385  O   VAL B  46     -85.502 -15.423   3.455  1.00 46.84           O  
ATOM   6386  CB  VAL B  46     -87.761 -17.269   4.866  1.00 40.15           C  
ATOM   6387  CG1 VAL B  46     -86.814 -18.158   4.095  1.00 37.33           C  
ATOM   6388  CG2 VAL B  46     -88.218 -17.960   6.141  1.00 33.32           C  
ATOM   6389  N   GLY B  47     -87.522 -14.423   3.379  1.00 46.55           N  
ATOM   6390  CA  GLY B  47     -87.208 -13.686   2.167  1.00 50.26           C  
ATOM   6391  C   GLY B  47     -87.380 -14.489   0.892  1.00 52.64           C  
ATOM   6392  O   GLY B  47     -86.797 -14.155  -0.144  1.00 54.34           O  
ATOM   6393  N   ARG B  48     -88.182 -15.546   0.969  1.00 52.02           N  
ATOM   6394  CA  ARG B  48     -88.439 -16.411  -0.174  1.00 54.11           C  
ATOM   6395  C   ARG B  48     -89.532 -17.410   0.199  1.00 57.41           C  
ATOM   6396  O   ARG B  48     -89.421 -18.103   1.209  1.00 58.98           O  
ATOM   6397  CB  ARG B  48     -87.155 -17.137  -0.562  1.00 55.17           C  
ATOM   6398  CG  ARG B  48     -87.264 -18.002  -1.787  1.00 59.00           C  
ATOM   6399  CD  ARG B  48     -85.897 -18.511  -2.191  1.00 59.58           C  
ATOM   6400  NE  ARG B  48     -86.001 -19.608  -3.145  1.00 68.21           N  
ATOM   6401  CZ  ARG B  48     -84.964 -20.285  -3.624  1.00 73.81           C  
ATOM   6402  NH1 ARG B  48     -83.733 -19.970  -3.236  1.00 73.22           N  
ATOM   6403  NH2 ARG B  48     -85.162 -21.282  -4.482  1.00 73.11           N  
ATOM   6404  N   ASP B  49     -90.590 -17.469  -0.609  1.00 56.10           N  
ATOM   6405  CA  ASP B  49     -91.716 -18.369  -0.348  1.00 59.14           C  
ATOM   6406  C   ASP B  49     -91.267 -19.826  -0.243  1.00 55.04           C  
ATOM   6407  O   ASP B  49     -90.353 -20.249  -0.945  1.00 58.21           O  
ATOM   6408  CB  ASP B  49     -92.783 -18.231  -1.451  1.00 59.83           C  
ATOM   6409  CG  ASP B  49     -92.276 -18.659  -2.821  1.00 63.69           C  
ATOM   6410  OD1 ASP B  49     -91.380 -17.982  -3.376  1.00 69.36           O  
ATOM   6411  OD2 ASP B  49     -92.773 -19.680  -3.341  1.00 65.41           O  
ATOM   6412  N   PHE B  50     -91.914 -20.587   0.637  1.00 53.84           N  
ATOM   6413  CA  PHE B  50     -91.573 -21.999   0.839  1.00 53.36           C  
ATOM   6414  C   PHE B  50     -92.649 -22.695   1.667  1.00 54.43           C  
ATOM   6415  O   PHE B  50     -92.487 -23.842   2.076  1.00 55.10           O  
ATOM   6416  CB  PHE B  50     -90.235 -22.118   1.566  1.00 53.87           C  
ATOM   6417  CG  PHE B  50     -90.291 -21.686   3.010  1.00 55.35           C  
ATOM   6418  CD1 PHE B  50     -90.362 -22.626   4.033  1.00 51.84           C  
ATOM   6419  CD2 PHE B  50     -90.292 -20.336   3.345  1.00 59.48           C  
ATOM   6420  CE1 PHE B  50     -90.434 -22.229   5.365  1.00 53.66           C  
ATOM   6421  CE2 PHE B  50     -90.365 -19.931   4.678  1.00 59.76           C  
ATOM   6422  CZ  PHE B  50     -90.435 -20.881   5.687  1.00 55.65           C  
ATOM   6423  N   LEU B  51     -93.743 -21.991   1.924  1.00 57.28           N  
ATOM   6424  CA  LEU B  51     -94.831 -22.553   2.706  1.00 60.99           C  
ATOM   6425  C   LEU B  51     -96.062 -22.826   1.840  1.00 63.96           C  
ATOM   6426  O   LEU B  51     -96.283 -22.163   0.818  1.00 65.76           O  
ATOM   6427  CB  LEU B  51     -95.195 -21.599   3.850  1.00 59.36           C  
ATOM   6428  CG  LEU B  51     -94.189 -21.494   5.006  1.00 57.55           C  
ATOM   6429  CD1 LEU B  51     -94.563 -20.339   5.932  1.00 57.63           C  
ATOM   6430  CD2 LEU B  51     -94.161 -22.801   5.777  1.00 55.09           C  
ATOM   6431  N   PRO B  52     -96.871 -23.824   2.232  1.00 63.85           N  
ATOM   6432  CA  PRO B  52     -98.089 -24.193   1.504  1.00 64.39           C  
ATOM   6433  C   PRO B  52     -99.017 -22.993   1.315  1.00 63.48           C  
ATOM   6434  O   PRO B  52    -100.177 -23.142   0.925  1.00 66.09           O  
ATOM   6435  CB  PRO B  52     -98.704 -25.264   2.399  1.00 63.61           C  
ATOM   6436  CG  PRO B  52     -97.487 -25.943   2.963  1.00 63.41           C  
ATOM   6437  CD  PRO B  52     -96.615 -24.767   3.336  1.00 62.98           C  
ATOM   6438  N   ARG B  61     -99.029 -29.451  11.921  1.00 58.65           N  
ATOM   6439  CA  ARG B  61     -98.101 -29.796  12.998  1.00 62.78           C  
ATOM   6440  C   ARG B  61     -97.119 -28.644  13.259  1.00 61.26           C  
ATOM   6441  O   ARG B  61     -96.845 -27.837  12.372  1.00 62.45           O  
ATOM   6442  CB  ARG B  61     -97.334 -31.077  12.637  1.00 61.42           C  
ATOM   6443  CG  ARG B  61     -96.577 -30.985  11.328  1.00 57.85           C  
ATOM   6444  CD  ARG B  61     -95.996 -32.325  10.898  1.00 61.02           C  
ATOM   6445  NE  ARG B  61     -95.067 -32.878  11.878  1.00 61.64           N  
ATOM   6446  CZ  ARG B  61     -94.155 -33.808  11.605  1.00 62.24           C  
ATOM   6447  NH1 ARG B  61     -94.041 -34.292  10.375  1.00 67.84           N  
ATOM   6448  NH2 ARG B  61     -93.355 -34.258  12.561  1.00 60.57           N  
ATOM   6449  N   PRO B  62     -96.568 -28.561  14.481  1.00 59.89           N  
ATOM   6450  CA  PRO B  62     -95.620 -27.494  14.835  1.00 53.23           C  
ATOM   6451  C   PRO B  62     -94.434 -27.399  13.877  1.00 50.13           C  
ATOM   6452  O   PRO B  62     -93.908 -28.419  13.413  1.00 42.47           O  
ATOM   6453  CB  PRO B  62     -95.180 -27.872  16.251  1.00 56.34           C  
ATOM   6454  CG  PRO B  62     -96.369 -28.609  16.796  1.00 60.39           C  
ATOM   6455  CD  PRO B  62     -96.765 -29.481  15.616  1.00 58.66           C  
ATOM   6456  N   LEU B  63     -94.013 -26.168  13.598  1.00 44.53           N  
ATOM   6457  CA  LEU B  63     -92.891 -25.929  12.697  1.00 45.85           C  
ATOM   6458  C   LEU B  63     -91.741 -25.214  13.395  1.00 43.23           C  
ATOM   6459  O   LEU B  63     -91.875 -24.066  13.806  1.00 44.52           O  
ATOM   6460  CB  LEU B  63     -93.346 -25.081  11.510  1.00 48.45           C  
ATOM   6461  CG  LEU B  63     -92.664 -25.326  10.162  1.00 42.67           C  
ATOM   6462  CD1 LEU B  63     -92.808 -24.059   9.337  1.00 48.23           C  
ATOM   6463  CD2 LEU B  63     -91.201 -25.681  10.324  1.00 42.95           C  
ATOM   6464  N   ILE B  64     -90.615 -25.900  13.531  1.00 37.76           N  
ATOM   6465  CA  ILE B  64     -89.447 -25.326  14.164  1.00 39.21           C  
ATOM   6466  C   ILE B  64     -88.534 -24.791  13.076  1.00 41.99           C  
ATOM   6467  O   ILE B  64     -87.838 -25.559  12.411  1.00 44.97           O  
ATOM   6468  CB  ILE B  64     -88.683 -26.376  14.986  1.00 44.51           C  
ATOM   6469  CG1 ILE B  64     -89.547 -26.836  16.166  1.00 40.13           C  
ATOM   6470  CG2 ILE B  64     -87.354 -25.801  15.466  1.00 42.63           C  
ATOM   6471  CD1 ILE B  64     -88.940 -27.976  16.950  1.00 45.86           C  
ATOM   6472  N   LEU B  65     -88.539 -23.470  12.906  1.00 42.04           N  
ATOM   6473  CA  LEU B  65     -87.730 -22.819  11.884  1.00 36.23           C  
ATOM   6474  C   LEU B  65     -86.458 -22.226  12.472  1.00 33.79           C  
ATOM   6475  O   LEU B  65     -86.501 -21.247  13.220  1.00 37.12           O  
ATOM   6476  CB  LEU B  65     -88.553 -21.723  11.202  1.00 39.62           C  
ATOM   6477  CG  LEU B  65     -88.048 -21.236   9.843  1.00 41.66           C  
ATOM   6478  CD1 LEU B  65     -88.043 -22.395   8.853  1.00 38.79           C  
ATOM   6479  CD2 LEU B  65     -88.951 -20.122   9.348  1.00 41.20           C  
ATOM   6480  N   GLN B  66     -85.323 -22.827  12.137  1.00 31.66           N  
ATOM   6481  CA  GLN B  66     -84.039 -22.372  12.643  1.00 31.31           C  
ATOM   6482  C   GLN B  66     -83.230 -21.694  11.543  1.00 35.15           C  
ATOM   6483  O   GLN B  66     -82.579 -22.353  10.734  1.00 34.27           O  
ATOM   6484  CB  GLN B  66     -83.260 -23.554  13.225  1.00 31.75           C  
ATOM   6485  CG  GLN B  66     -84.024 -24.356  14.281  1.00 25.26           C  
ATOM   6486  CD  GLN B  66     -83.131 -25.404  14.961  1.00 38.51           C  
ATOM   6487  OE1 GLN B  66     -82.166 -25.893  14.367  1.00 34.09           O  
ATOM   6488  NE2 GLN B  66     -83.453 -25.748  16.205  1.00 37.60           N  
ATOM   6489  N   LEU B  67     -83.277 -20.366  11.532  1.00 31.56           N  
ATOM   6490  CA  LEU B  67     -82.575 -19.579  10.534  1.00 33.80           C  
ATOM   6491  C   LEU B  67     -81.141 -19.270  10.946  1.00 31.27           C  
ATOM   6492  O   LEU B  67     -80.874 -18.898  12.092  1.00 30.72           O  
ATOM   6493  CB  LEU B  67     -83.331 -18.262  10.286  1.00 30.84           C  
ATOM   6494  CG  LEU B  67     -84.838 -18.373  10.028  1.00 32.47           C  
ATOM   6495  CD1 LEU B  67     -85.415 -16.997   9.822  1.00 32.57           C  
ATOM   6496  CD2 LEU B  67     -85.093 -19.246   8.790  1.00 26.26           C  
ATOM   6497  N   THR B  68     -80.217 -19.423  10.007  1.00 31.12           N  
ATOM   6498  CA  THR B  68     -78.819 -19.132  10.271  1.00 32.31           C  
ATOM   6499  C   THR B  68     -78.288 -18.217   9.182  1.00 35.97           C  
ATOM   6500  O   THR B  68     -78.294 -18.566   7.999  1.00 35.83           O  
ATOM   6501  CB  THR B  68     -77.964 -20.414  10.313  1.00 30.67           C  
ATOM   6502  OG1 THR B  68     -78.308 -21.172  11.479  1.00 33.68           O  
ATOM   6503  CG2 THR B  68     -76.467 -20.061  10.354  1.00 24.72           C  
ATOM   6504  N   HIS B  69     -77.828 -17.041   9.594  1.00 35.43           N  
ATOM   6505  CA  HIS B  69     -77.294 -16.051   8.671  1.00 33.73           C  
ATOM   6506  C   HIS B  69     -75.947 -16.495   8.120  1.00 38.12           C  
ATOM   6507  O   HIS B  69     -75.042 -16.850   8.883  1.00 39.56           O  
ATOM   6508  CB  HIS B  69     -77.127 -14.713   9.384  1.00 34.28           C  
ATOM   6509  CG  HIS B  69     -76.339 -13.714   8.598  1.00 38.84           C  
ATOM   6510  ND1 HIS B  69     -76.869 -13.026   7.529  1.00 31.59           N  
ATOM   6511  CD2 HIS B  69     -75.050 -13.311   8.703  1.00 37.05           C  
ATOM   6512  CE1 HIS B  69     -75.943 -12.242   7.010  1.00 38.89           C  
ATOM   6513  NE2 HIS B  69     -74.829 -12.396   7.704  1.00 45.83           N  
ATOM   6514  N   LEU B  70     -75.817 -16.475   6.798  1.00 38.32           N  
ATOM   6515  CA  LEU B  70     -74.567 -16.856   6.156  1.00 42.80           C  
ATOM   6516  C   LEU B  70     -73.806 -15.591   5.776  1.00 48.79           C  
ATOM   6517  O   LEU B  70     -74.288 -14.782   4.976  1.00 45.96           O  
ATOM   6518  CB  LEU B  70     -74.832 -17.692   4.905  1.00 43.21           C  
ATOM   6519  CG  LEU B  70     -75.377 -19.106   5.128  1.00 43.56           C  
ATOM   6520  CD1 LEU B  70     -75.687 -19.762   3.791  1.00 40.80           C  
ATOM   6521  CD2 LEU B  70     -74.364 -19.912   5.893  1.00 41.77           C  
ATOM   6522  N   PRO B  71     -72.613 -15.396   6.361  1.00 50.67           N  
ATOM   6523  CA  PRO B  71     -71.761 -14.230   6.102  1.00 55.70           C  
ATOM   6524  C   PRO B  71     -71.198 -14.236   4.694  1.00 56.75           C  
ATOM   6525  O   PRO B  71     -71.027 -15.296   4.089  1.00 60.17           O  
ATOM   6526  CB  PRO B  71     -70.653 -14.369   7.145  1.00 54.98           C  
ATOM   6527  CG  PRO B  71     -71.325 -15.121   8.257  1.00 58.05           C  
ATOM   6528  CD  PRO B  71     -72.082 -16.175   7.491  1.00 51.68           C  
ATOM   6529  N   ILE B  72     -70.914 -13.049   4.171  1.00 57.99           N  
ATOM   6530  CA  ILE B  72     -70.350 -12.934   2.838  1.00 63.81           C  
ATOM   6531  C   ILE B  72     -69.100 -13.806   2.785  1.00 67.98           C  
ATOM   6532  O   ILE B  72     -68.255 -13.746   3.677  1.00 70.15           O  
ATOM   6533  CB  ILE B  72     -69.974 -11.473   2.521  1.00 67.94           C  
ATOM   6534  CG1 ILE B  72     -69.365 -11.384   1.122  1.00 69.62           C  
ATOM   6535  CG2 ILE B  72     -68.990 -10.950   3.565  1.00 71.50           C  
ATOM   6536  CD1 ILE B  72     -69.069  -9.970   0.673  1.00 72.20           C  
ATOM   6537  N   ALA B  73     -68.994 -14.625   1.744  1.00 73.84           N  
ATOM   6538  CA  ALA B  73     -67.857 -15.524   1.579  1.00 79.32           C  
ATOM   6539  C   ALA B  73     -66.525 -14.784   1.663  1.00 83.90           C  
ATOM   6540  O   ALA B  73     -66.459 -13.575   1.442  1.00 83.48           O  
ATOM   6541  CB  ALA B  73     -67.965 -16.254   0.242  1.00 82.05           C  
ATOM   6542  N   ASP B  74     -65.465 -15.520   1.987  1.00 88.22           N  
ATOM   6543  CA  ASP B  74     -64.128 -14.943   2.090  1.00 91.55           C  
ATOM   6544  C   ASP B  74     -63.694 -14.415   0.724  1.00 91.89           C  
ATOM   6545  O   ASP B  74     -62.793 -13.580   0.623  1.00 91.85           O  
ATOM   6546  CB  ASP B  74     -63.132 -16.003   2.571  1.00 94.44           C  
ATOM   6547  CG  ASP B  74     -63.482 -16.556   3.942  1.00 98.60           C  
ATOM   6548  OD1 ASP B  74     -63.420 -15.791   4.929  1.00 99.96           O  
ATOM   6549  OD2 ASP B  74     -63.821 -17.756   4.033  1.00100.26           O  
ATOM   6550  N   ASP B  75     -64.352 -14.916  -0.318  1.00 91.04           N  
ATOM   6551  CA  ASP B  75     -64.075 -14.533  -1.698  1.00 89.30           C  
ATOM   6552  C   ASP B  75     -64.878 -13.294  -2.060  1.00 87.91           C  
ATOM   6553  O   ASP B  75     -64.849 -12.833  -3.202  1.00 88.35           O  
ATOM   6554  CB  ASP B  75     -64.470 -15.677  -2.631  1.00 90.30           C  
ATOM   6555  CG  ASP B  75     -63.930 -17.017  -2.167  1.00 92.21           C  
ATOM   6556  OD1 ASP B  75     -64.390 -18.056  -2.688  1.00 89.84           O  
ATOM   6557  OD2 ASP B  75     -63.046 -17.029  -1.281  1.00 90.31           O  
ATOM   6558  N   GLY B  76     -65.597 -12.764  -1.075  1.00 85.04           N  
ATOM   6559  CA  GLY B  76     -66.423 -11.596  -1.303  1.00 80.29           C  
ATOM   6560  C   GLY B  76     -67.714 -12.020  -1.971  1.00 78.94           C  
ATOM   6561  O   GLY B  76     -68.658 -11.236  -2.100  1.00 79.23           O  
ATOM   6562  N   SER B  77     -67.744 -13.279  -2.400  1.00 77.21           N  
ATOM   6563  CA  SER B  77     -68.903 -13.860  -3.069  1.00 74.87           C  
ATOM   6564  C   SER B  77     -70.036 -14.121  -2.087  1.00 71.83           C  
ATOM   6565  O   SER B  77     -69.832 -14.113  -0.878  1.00 73.52           O  
ATOM   6566  CB  SER B  77     -68.497 -15.162  -3.751  1.00 78.42           C  
ATOM   6567  OG  SER B  77     -67.702 -15.951  -2.886  1.00 80.68           O  
ATOM   6568  N   GLN B  78     -71.235 -14.344  -2.611  1.00 68.65           N  
ATOM   6569  CA  GLN B  78     -72.397 -14.603  -1.768  1.00 66.42           C  
ATOM   6570  C   GLN B  78     -72.814 -16.069  -1.834  1.00 65.24           C  
ATOM   6571  O   GLN B  78     -73.256 -16.549  -2.878  1.00 64.89           O  
ATOM   6572  CB  GLN B  78     -73.561 -13.717  -2.201  1.00 63.57           C  
ATOM   6573  CG  GLN B  78     -74.866 -14.017  -1.491  1.00 67.18           C  
ATOM   6574  CD  GLN B  78     -76.026 -13.193  -2.030  1.00 73.60           C  
ATOM   6575  OE1 GLN B  78     -76.039 -11.964  -1.911  1.00 74.93           O  
ATOM   6576  NE2 GLN B  78     -77.005 -13.868  -2.631  1.00 71.63           N  
ATOM   6577  N   THR B  79     -72.672 -16.775  -0.715  1.00 63.09           N  
ATOM   6578  CA  THR B  79     -73.041 -18.183  -0.654  1.00 61.06           C  
ATOM   6579  C   THR B  79     -74.515 -18.382  -0.986  1.00 57.04           C  
ATOM   6580  O   THR B  79     -75.355 -17.547  -0.662  1.00 53.83           O  
ATOM   6581  CB  THR B  79     -72.749 -18.773   0.736  1.00 62.84           C  
ATOM   6582  OG1 THR B  79     -71.342 -18.680   0.999  1.00 66.88           O  
ATOM   6583  CG2 THR B  79     -73.180 -20.242   0.802  1.00 63.42           C  
ATOM   6584  N   GLN B  80     -74.818 -19.495  -1.643  1.00 58.14           N  
ATOM   6585  CA  GLN B  80     -76.189 -19.809  -2.020  1.00 56.78           C  
ATOM   6586  C   GLN B  80     -76.997 -20.310  -0.821  1.00 54.04           C  
ATOM   6587  O   GLN B  80     -76.510 -21.108  -0.023  1.00 56.68           O  
ATOM   6588  CB  GLN B  80     -76.195 -20.871  -3.115  1.00 57.44           C  
ATOM   6589  CG  GLN B  80     -77.551 -21.081  -3.746  1.00 65.56           C  
ATOM   6590  CD  GLN B  80     -77.499 -22.000  -4.949  1.00 67.62           C  
ATOM   6591  OE1 GLN B  80     -78.495 -22.187  -5.640  1.00 71.56           O  
ATOM   6592  NE2 GLN B  80     -76.332 -22.579  -5.205  1.00 65.68           N  
ATOM   6593  N   GLU B  81     -78.231 -19.837  -0.706  1.00 48.00           N  
ATOM   6594  CA  GLU B  81     -79.116 -20.226   0.381  1.00 46.69           C  
ATOM   6595  C   GLU B  81     -79.735 -21.602   0.149  1.00 50.42           C  
ATOM   6596  O   GLU B  81     -80.160 -21.923  -0.962  1.00 51.63           O  
ATOM   6597  CB  GLU B  81     -80.228 -19.184   0.536  1.00 52.83           C  
ATOM   6598  CG  GLU B  81     -80.995 -18.904  -0.747  1.00 56.21           C  
ATOM   6599  CD  GLU B  81     -81.996 -17.758  -0.610  1.00 65.30           C  
ATOM   6600  OE1 GLU B  81     -82.736 -17.495  -1.589  1.00 68.20           O  
ATOM   6601  OE2 GLU B  81     -82.043 -17.122   0.470  1.00 60.56           O  
ATOM   6602  N   TRP B  82     -79.788 -22.409   1.205  1.00 49.24           N  
ATOM   6603  CA  TRP B  82     -80.362 -23.748   1.121  1.00 48.61           C  
ATOM   6604  C   TRP B  82     -81.051 -24.107   2.428  1.00 48.85           C  
ATOM   6605  O   TRP B  82     -80.843 -23.442   3.442  1.00 48.95           O  
ATOM   6606  CB  TRP B  82     -79.271 -24.775   0.845  1.00 45.62           C  
ATOM   6607  CG  TRP B  82     -78.495 -25.165   2.063  1.00 45.07           C  
ATOM   6608  CD1 TRP B  82     -78.780 -26.193   2.928  1.00 41.08           C  
ATOM   6609  CD2 TRP B  82     -77.277 -24.570   2.531  1.00 42.65           C  
ATOM   6610  NE1 TRP B  82     -77.805 -26.278   3.895  1.00 41.20           N  
ATOM   6611  CE2 TRP B  82     -76.870 -25.297   3.675  1.00 37.97           C  
ATOM   6612  CE3 TRP B  82     -76.488 -23.500   2.091  1.00 33.88           C  
ATOM   6613  CZ2 TRP B  82     -75.706 -24.984   4.389  1.00 43.95           C  
ATOM   6614  CZ3 TRP B  82     -75.327 -23.189   2.802  1.00 45.66           C  
ATOM   6615  CH2 TRP B  82     -74.947 -23.933   3.938  1.00 43.41           C  
ATOM   6616  N   GLY B  83     -81.859 -25.165   2.399  1.00 45.57           N  
ATOM   6617  CA  GLY B  83     -82.559 -25.613   3.593  1.00 45.20           C  
ATOM   6618  C   GLY B  83     -82.217 -27.052   3.956  1.00 47.23           C  
ATOM   6619  O   GLY B  83     -81.634 -27.781   3.151  1.00 47.03           O  
ATOM   6620  N   GLU B  84     -82.562 -27.457   5.177  1.00 49.09           N  
ATOM   6621  CA  GLU B  84     -82.320 -28.826   5.655  1.00 42.17           C  
ATOM   6622  C   GLU B  84     -83.368 -29.230   6.679  1.00 42.99           C  
ATOM   6623  O   GLU B  84     -83.859 -28.405   7.446  1.00 43.05           O  
ATOM   6624  CB  GLU B  84     -80.944 -28.969   6.306  1.00 31.33           C  
ATOM   6625  CG  GLU B  84     -79.779 -28.787   5.374  1.00 46.48           C  
ATOM   6626  CD  GLU B  84     -78.435 -28.957   6.071  1.00 52.22           C  
ATOM   6627  OE1 GLU B  84     -78.252 -29.962   6.796  1.00 59.38           O  
ATOM   6628  OE2 GLU B  84     -77.554 -28.090   5.888  1.00 54.67           O  
ATOM   6629  N   PHE B  85     -83.714 -30.509   6.679  1.00 44.06           N  
ATOM   6630  CA  PHE B  85     -84.674 -31.033   7.628  1.00 45.94           C  
ATOM   6631  C   PHE B  85     -83.942 -31.976   8.563  1.00 48.61           C  
ATOM   6632  O   PHE B  85     -82.920 -32.577   8.195  1.00 49.92           O  
ATOM   6633  CB  PHE B  85     -85.788 -31.783   6.917  1.00 43.97           C  
ATOM   6634  CG  PHE B  85     -86.688 -30.904   6.092  1.00 40.57           C  
ATOM   6635  CD1 PHE B  85     -86.344 -30.546   4.798  1.00 33.50           C  
ATOM   6636  CD2 PHE B  85     -87.911 -30.475   6.604  1.00 37.65           C  
ATOM   6637  CE1 PHE B  85     -87.215 -29.777   4.012  1.00 36.17           C  
ATOM   6638  CE2 PHE B  85     -88.784 -29.708   5.827  1.00 35.29           C  
ATOM   6639  CZ  PHE B  85     -88.436 -29.360   4.532  1.00 30.84           C  
ATOM   6640  N   LEU B  86     -84.462 -32.096   9.777  1.00 47.58           N  
ATOM   6641  CA  LEU B  86     -83.853 -32.964  10.766  1.00 51.32           C  
ATOM   6642  C   LEU B  86     -84.150 -34.443  10.487  1.00 50.73           C  
ATOM   6643  O   LEU B  86     -83.338 -35.320  10.809  1.00 43.58           O  
ATOM   6644  CB  LEU B  86     -84.334 -32.576  12.164  1.00 50.23           C  
ATOM   6645  CG  LEU B  86     -83.566 -33.212  13.321  1.00 49.33           C  
ATOM   6646  CD1 LEU B  86     -82.085 -32.837  13.238  1.00 43.09           C  
ATOM   6647  CD2 LEU B  86     -84.173 -32.752  14.626  1.00 47.90           C  
ATOM   6648  N   HIS B  87     -85.305 -34.712   9.881  1.00 55.66           N  
ATOM   6649  CA  HIS B  87     -85.684 -36.089   9.553  1.00 62.23           C  
ATOM   6650  C   HIS B  87     -85.021 -36.563   8.258  1.00 63.28           C  
ATOM   6651  O   HIS B  87     -85.149 -37.727   7.876  1.00 66.08           O  
ATOM   6652  CB  HIS B  87     -87.205 -36.235   9.428  1.00 64.15           C  
ATOM   6653  CG  HIS B  87     -87.797 -35.515   8.257  1.00 74.50           C  
ATOM   6654  ND1 HIS B  87     -88.169 -34.189   8.309  1.00 78.23           N  
ATOM   6655  CD2 HIS B  87     -88.101 -35.942   7.008  1.00 75.42           C  
ATOM   6656  CE1 HIS B  87     -88.681 -33.832   7.145  1.00 78.10           C  
ATOM   6657  NE2 HIS B  87     -88.651 -34.877   6.337  1.00 77.35           N  
ATOM   6658  N   LYS B  88     -84.322 -35.647   7.590  1.00 62.21           N  
ATOM   6659  CA  LYS B  88     -83.605 -35.935   6.349  1.00 60.83           C  
ATOM   6660  C   LYS B  88     -82.140 -35.535   6.520  1.00 58.70           C  
ATOM   6661  O   LYS B  88     -81.645 -34.631   5.847  1.00 62.83           O  
ATOM   6662  CB  LYS B  88     -84.224 -35.164   5.187  1.00 63.04           C  
ATOM   6663  CG  LYS B  88     -85.463 -35.826   4.620  1.00 68.45           C  
ATOM   6664  CD  LYS B  88     -85.976 -35.072   3.407  1.00 74.73           C  
ATOM   6665  CE  LYS B  88     -86.747 -35.998   2.475  1.00 78.11           C  
ATOM   6666  NZ  LYS B  88     -85.862 -37.044   1.862  1.00 75.63           N  
ATOM   6667  N   PRO B  89     -81.427 -36.234   7.415  1.00 57.53           N  
ATOM   6668  CA  PRO B  89     -80.020 -36.046   7.778  1.00 59.43           C  
ATOM   6669  C   PRO B  89     -79.027 -35.548   6.736  1.00 63.53           C  
ATOM   6670  O   PRO B  89     -78.320 -34.565   6.969  1.00 65.36           O  
ATOM   6671  CB  PRO B  89     -79.631 -37.414   8.328  1.00 57.71           C  
ATOM   6672  CG  PRO B  89     -80.882 -37.829   9.032  1.00 54.03           C  
ATOM   6673  CD  PRO B  89     -81.942 -37.484   8.012  1.00 52.64           C  
ATOM   6674  N   ASN B  90     -78.965 -36.215   5.591  1.00 63.38           N  
ATOM   6675  CA  ASN B  90     -77.995 -35.832   4.578  1.00 63.24           C  
ATOM   6676  C   ASN B  90     -78.549 -35.093   3.360  1.00 60.93           C  
ATOM   6677  O   ASN B  90     -77.834 -34.875   2.383  1.00 61.14           O  
ATOM   6678  CB  ASN B  90     -77.244 -37.085   4.134  1.00 70.58           C  
ATOM   6679  CG  ASN B  90     -76.838 -37.960   5.308  1.00 75.76           C  
ATOM   6680  OD1 ASN B  90     -76.040 -37.555   6.157  1.00 74.16           O  
ATOM   6681  ND2 ASN B  90     -77.394 -39.168   5.366  1.00 77.56           N  
ATOM   6682  N   ASP B  91     -79.811 -34.693   3.409  1.00 57.56           N  
ATOM   6683  CA  ASP B  91     -80.392 -33.993   2.276  1.00 58.71           C  
ATOM   6684  C   ASP B  91     -80.279 -32.466   2.372  1.00 63.66           C  
ATOM   6685  O   ASP B  91     -80.512 -31.867   3.432  1.00 64.97           O  
ATOM   6686  CB  ASP B  91     -81.861 -34.405   2.095  1.00 61.37           C  
ATOM   6687  CG  ASP B  91     -82.027 -35.899   1.803  1.00 64.69           C  
ATOM   6688  OD1 ASP B  91     -81.098 -36.514   1.236  1.00 67.17           O  
ATOM   6689  OD2 ASP B  91     -83.095 -36.458   2.128  1.00 67.12           O  
ATOM   6690  N   MET B  92     -79.900 -31.846   1.258  1.00 61.06           N  
ATOM   6691  CA  MET B  92     -79.769 -30.395   1.183  1.00 61.56           C  
ATOM   6692  C   MET B  92     -80.729 -29.862   0.137  1.00 58.57           C  
ATOM   6693  O   MET B  92     -80.650 -30.244  -1.025  1.00 64.05           O  
ATOM   6694  CB  MET B  92     -78.345 -29.999   0.810  1.00 59.88           C  
ATOM   6695  CG  MET B  92     -77.344 -30.237   1.911  1.00 58.53           C  
ATOM   6696  SD  MET B  92     -75.744 -29.649   1.416  1.00 68.36           S  
ATOM   6697  CE  MET B  92     -76.002 -27.877   1.491  1.00 54.38           C  
ATOM   6698  N   PHE B  93     -81.629 -28.974   0.548  1.00 54.00           N  
ATOM   6699  CA  PHE B  93     -82.612 -28.414  -0.366  1.00 48.86           C  
ATOM   6700  C   PHE B  93     -82.263 -27.022  -0.888  1.00 51.31           C  
ATOM   6701  O   PHE B  93     -82.621 -26.018  -0.277  1.00 51.43           O  
ATOM   6702  CB  PHE B  93     -83.990 -28.365   0.311  1.00 48.37           C  
ATOM   6703  CG  PHE B  93     -84.552 -29.718   0.660  1.00 47.01           C  
ATOM   6704  CD1 PHE B  93     -83.947 -30.516   1.628  1.00 47.87           C  
ATOM   6705  CD2 PHE B  93     -85.695 -30.194   0.022  1.00 51.12           C  
ATOM   6706  CE1 PHE B  93     -84.468 -31.763   1.958  1.00 47.41           C  
ATOM   6707  CE2 PHE B  93     -86.229 -31.442   0.342  1.00 48.65           C  
ATOM   6708  CZ  PHE B  93     -85.615 -32.229   1.313  1.00 51.32           C  
ATOM   6709  N   TYR B  94     -81.573 -26.953  -2.023  1.00 53.71           N  
ATOM   6710  CA  TYR B  94     -81.232 -25.656  -2.600  1.00 50.49           C  
ATOM   6711  C   TYR B  94     -82.446 -25.108  -3.328  1.00 48.94           C  
ATOM   6712  O   TYR B  94     -82.544 -23.915  -3.601  1.00 46.90           O  
ATOM   6713  CB  TYR B  94     -80.062 -25.773  -3.571  1.00 45.95           C  
ATOM   6714  CG  TYR B  94     -78.714 -25.847  -2.889  1.00 53.76           C  
ATOM   6715  CD1 TYR B  94     -78.147 -27.074  -2.543  1.00 51.65           C  
ATOM   6716  CD2 TYR B  94     -77.998 -24.684  -2.597  1.00 50.65           C  
ATOM   6717  CE1 TYR B  94     -76.894 -27.143  -1.930  1.00 49.38           C  
ATOM   6718  CE2 TYR B  94     -76.748 -24.739  -1.983  1.00 51.40           C  
ATOM   6719  CZ  TYR B  94     -76.202 -25.971  -1.656  1.00 50.74           C  
ATOM   6720  OH  TYR B  94     -74.953 -26.031  -1.079  1.00 59.96           O  
ATOM   6721  N   ASP B  95     -83.377 -25.999  -3.633  1.00 52.60           N  
ATOM   6722  CA  ASP B  95     -84.598 -25.629  -4.325  1.00 55.96           C  
ATOM   6723  C   ASP B  95     -85.729 -25.528  -3.309  1.00 53.73           C  
ATOM   6724  O   ASP B  95     -86.306 -26.539  -2.908  1.00 52.25           O  
ATOM   6725  CB  ASP B  95     -84.920 -26.685  -5.390  1.00 63.07           C  
ATOM   6726  CG  ASP B  95     -86.337 -26.572  -5.913  1.00 70.11           C  
ATOM   6727  OD1 ASP B  95     -87.261 -27.101  -5.255  1.00 70.32           O  
ATOM   6728  OD2 ASP B  95     -86.526 -25.945  -6.978  1.00 71.78           O  
ATOM   6729  N   PHE B  96     -86.039 -24.303  -2.896  1.00 54.57           N  
ATOM   6730  CA  PHE B  96     -87.087 -24.064  -1.905  1.00 59.21           C  
ATOM   6731  C   PHE B  96     -88.446 -24.590  -2.351  1.00 64.96           C  
ATOM   6732  O   PHE B  96     -89.379 -24.699  -1.553  1.00 62.91           O  
ATOM   6733  CB  PHE B  96     -87.177 -22.565  -1.586  1.00 60.62           C  
ATOM   6734  CG  PHE B  96     -86.092 -22.070  -0.664  1.00 54.78           C  
ATOM   6735  CD1 PHE B  96     -84.754 -22.333  -0.931  1.00 45.40           C  
ATOM   6736  CD2 PHE B  96     -86.414 -21.338   0.475  1.00 59.04           C  
ATOM   6737  CE1 PHE B  96     -83.749 -21.872  -0.080  1.00 51.58           C  
ATOM   6738  CE2 PHE B  96     -85.413 -20.870   1.334  1.00 53.45           C  
ATOM   6739  CZ  PHE B  96     -84.080 -21.140   1.056  1.00 50.18           C  
ATOM   6740  N   SER B  97     -88.546 -24.926  -3.631  1.00 71.38           N  
ATOM   6741  CA  SER B  97     -89.786 -25.444  -4.191  1.00 74.57           C  
ATOM   6742  C   SER B  97     -90.116 -26.801  -3.575  1.00 71.18           C  
ATOM   6743  O   SER B  97     -91.222 -27.017  -3.076  1.00 64.91           O  
ATOM   6744  CB  SER B  97     -89.649 -25.576  -5.709  1.00 81.66           C  
ATOM   6745  OG  SER B  97     -89.150 -24.377  -6.276  1.00 89.99           O  
ATOM   6746  N   GLU B  98     -89.151 -27.712  -3.602  1.00 72.59           N  
ATOM   6747  CA  GLU B  98     -89.363 -29.042  -3.046  1.00 76.11           C  
ATOM   6748  C   GLU B  98     -89.402 -29.021  -1.523  1.00 75.58           C  
ATOM   6749  O   GLU B  98     -89.638 -30.049  -0.887  1.00 78.55           O  
ATOM   6750  CB  GLU B  98     -88.284 -30.014  -3.541  1.00 81.56           C  
ATOM   6751  CG  GLU B  98     -86.858 -29.535  -3.346  1.00 90.37           C  
ATOM   6752  CD  GLU B  98     -85.833 -30.516  -3.895  1.00 93.09           C  
ATOM   6753  OE1 GLU B  98     -85.708 -31.632  -3.343  1.00 95.27           O  
ATOM   6754  OE2 GLU B  98     -85.153 -30.169  -4.884  1.00 98.08           O  
ATOM   6755  N   ILE B  99     -89.168 -27.850  -0.936  1.00 72.05           N  
ATOM   6756  CA  ILE B  99     -89.223 -27.715   0.513  1.00 65.19           C  
ATOM   6757  C   ILE B  99     -90.690 -27.540   0.897  1.00 66.20           C  
ATOM   6758  O   ILE B  99     -91.166 -28.147   1.854  1.00 63.86           O  
ATOM   6759  CB  ILE B  99     -88.403 -26.507   0.999  1.00 64.00           C  
ATOM   6760  CG1 ILE B  99     -86.916 -26.826   0.889  1.00 61.70           C  
ATOM   6761  CG2 ILE B  99     -88.750 -26.173   2.439  1.00 60.45           C  
ATOM   6762  CD1 ILE B  99     -86.023 -25.705   1.341  1.00 63.65           C  
ATOM   6763  N   ARG B 100     -91.400 -26.710   0.139  1.00 68.57           N  
ATOM   6764  CA  ARG B 100     -92.824 -26.473   0.366  1.00 71.47           C  
ATOM   6765  C   ARG B 100     -93.552 -27.789   0.172  1.00 74.36           C  
ATOM   6766  O   ARG B 100     -94.590 -28.041   0.781  1.00 76.48           O  
ATOM   6767  CB  ARG B 100     -93.357 -25.456  -0.644  1.00 72.59           C  
ATOM   6768  CG  ARG B 100     -94.871 -25.381  -0.729  1.00 72.08           C  
ATOM   6769  CD  ARG B 100     -95.302 -24.346  -1.758  1.00 78.86           C  
ATOM   6770  NE  ARG B 100     -94.899 -22.992  -1.380  1.00 83.18           N  
ATOM   6771  CZ  ARG B 100     -95.155 -21.902  -2.099  1.00 86.50           C  
ATOM   6772  NH1 ARG B 100     -95.816 -22.001  -3.247  1.00 89.41           N  
ATOM   6773  NH2 ARG B 100     -94.762 -20.711  -1.663  1.00 82.13           N  
ATOM   6774  N   GLU B 101     -92.995 -28.626  -0.694  1.00 77.83           N  
ATOM   6775  CA  GLU B 101     -93.579 -29.922  -0.986  1.00 81.40           C  
ATOM   6776  C   GLU B 101     -93.185 -30.927   0.088  1.00 80.50           C  
ATOM   6777  O   GLU B 101     -94.027 -31.669   0.591  1.00 82.91           O  
ATOM   6778  CB  GLU B 101     -93.114 -30.403  -2.362  1.00 82.76           C  
ATOM   6779  CG  GLU B 101     -93.668 -29.591  -3.523  1.00 86.87           C  
ATOM   6780  CD  GLU B 101     -92.878 -29.797  -4.806  1.00 90.89           C  
ATOM   6781  OE1 GLU B 101     -92.591 -30.965  -5.142  1.00 92.45           O  
ATOM   6782  OE2 GLU B 101     -92.547 -28.792  -5.478  1.00 87.71           O  
ATOM   6783  N   GLU B 102     -91.905 -30.941   0.445  1.00 75.68           N  
ATOM   6784  CA  GLU B 102     -91.422 -31.863   1.462  1.00 73.15           C  
ATOM   6785  C   GLU B 102     -92.196 -31.694   2.769  1.00 71.91           C  
ATOM   6786  O   GLU B 102     -92.329 -32.635   3.553  1.00 71.84           O  
ATOM   6787  CB  GLU B 102     -89.931 -31.644   1.702  1.00 69.35           C  
ATOM   6788  CG  GLU B 102     -89.356 -32.528   2.782  1.00 73.05           C  
ATOM   6789  CD  GLU B 102     -89.698 -33.990   2.574  1.00 74.47           C  
ATOM   6790  OE1 GLU B 102     -89.313 -34.544   1.519  1.00 78.33           O  
ATOM   6791  OE2 GLU B 102     -90.352 -34.579   3.466  1.00 69.63           O  
ATOM   6792  N   ILE B 103     -92.706 -30.490   3.000  1.00 71.61           N  
ATOM   6793  CA  ILE B 103     -93.478 -30.214   4.203  1.00 72.88           C  
ATOM   6794  C   ILE B 103     -94.834 -30.901   4.069  1.00 72.95           C  
ATOM   6795  O   ILE B 103     -95.327 -31.528   5.012  1.00 65.56           O  
ATOM   6796  CB  ILE B 103     -93.679 -28.686   4.399  1.00 70.68           C  
ATOM   6797  CG1 ILE B 103     -92.347 -28.034   4.784  1.00 71.99           C  
ATOM   6798  CG2 ILE B 103     -94.717 -28.417   5.473  1.00 68.60           C  
ATOM   6799  CD1 ILE B 103     -92.429 -26.535   4.977  1.00 64.89           C  
ATOM   6800  N   ILE B 104     -95.424 -30.781   2.883  1.00 78.26           N  
ATOM   6801  CA  ILE B 104     -96.716 -31.388   2.601  1.00 80.16           C  
ATOM   6802  C   ILE B 104     -96.545 -32.900   2.554  1.00 78.85           C  
ATOM   6803  O   ILE B 104     -97.514 -33.647   2.653  1.00 82.07           O  
ATOM   6804  CB  ILE B 104     -97.279 -30.895   1.258  1.00 81.55           C  
ATOM   6805  CG1 ILE B 104     -97.252 -29.365   1.218  1.00 81.56           C  
ATOM   6806  CG2 ILE B 104     -98.711 -31.387   1.090  1.00 85.88           C  
ATOM   6807  CD1 ILE B 104     -97.638 -28.771  -0.118  1.00 81.43           C  
ATOM   6808  N   ARG B 105     -95.298 -33.336   2.408  1.00 76.68           N  
ATOM   6809  CA  ARG B 105     -94.957 -34.753   2.365  1.00 77.01           C  
ATOM   6810  C   ARG B 105     -94.984 -35.346   3.766  1.00 80.68           C  
ATOM   6811  O   ARG B 105     -95.890 -36.097   4.128  1.00 82.35           O  
ATOM   6812  CB  ARG B 105     -93.546 -34.948   1.807  1.00 78.54           C  
ATOM   6813  CG  ARG B 105     -93.386 -34.814   0.307  1.00 84.14           C  
ATOM   6814  CD  ARG B 105     -93.703 -36.118  -0.399  1.00 82.16           C  
ATOM   6815  NE  ARG B 105     -92.921 -36.272  -1.624  1.00 82.53           N  
ATOM   6816  CZ  ARG B 105     -91.592 -36.333  -1.660  1.00 84.24           C  
ATOM   6817  NH1 ARG B 105     -90.892 -36.251  -0.534  1.00 82.85           N  
ATOM   6818  NH2 ARG B 105     -90.961 -36.483  -2.820  1.00 82.52           N  
ATOM   6819  N   ASP B 106     -93.970 -34.987   4.549  1.00 81.67           N  
ATOM   6820  CA  ASP B 106     -93.804 -35.489   5.904  1.00 83.13           C  
ATOM   6821  C   ASP B 106     -95.016 -35.280   6.803  1.00 84.90           C  
ATOM   6822  O   ASP B 106     -95.121 -35.904   7.858  1.00 86.70           O  
ATOM   6823  CB  ASP B 106     -92.564 -34.852   6.538  1.00 84.78           C  
ATOM   6824  CG  ASP B 106     -92.037 -35.648   7.717  1.00 86.39           C  
ATOM   6825  OD1 ASP B 106     -91.753 -36.852   7.538  1.00 86.66           O  
ATOM   6826  OD2 ASP B 106     -91.901 -35.073   8.818  1.00 86.58           O  
ATOM   6827  N   THR B 107     -95.937 -34.418   6.386  1.00 86.76           N  
ATOM   6828  CA  THR B 107     -97.130 -34.151   7.184  1.00 88.82           C  
ATOM   6829  C   THR B 107     -98.161 -35.283   7.077  1.00 90.34           C  
ATOM   6830  O   THR B 107     -99.367 -35.041   7.005  1.00 89.74           O  
ATOM   6831  CB  THR B 107     -97.784 -32.808   6.770  1.00 89.45           C  
ATOM   6832  OG1 THR B 107     -98.890 -32.523   7.638  1.00 87.45           O  
ATOM   6833  CG2 THR B 107     -98.274 -32.870   5.329  1.00 87.88           C  
ATOM   6834  N   ASP B 108     -97.672 -36.521   7.072  1.00 90.67           N  
ATOM   6835  CA  ASP B 108     -98.534 -37.694   6.988  1.00 88.85           C  
ATOM   6836  C   ASP B 108     -97.873 -38.921   7.595  1.00 85.65           C  
ATOM   6837  O   ASP B 108     -98.044 -39.194   8.781  1.00 83.41           O  
ATOM   6838  CB  ASP B 108     -98.909 -37.971   5.534  1.00 89.17           C  
ATOM   6839  CG  ASP B 108     -99.979 -37.026   5.022  1.00 92.51           C  
ATOM   6840  OD1 ASP B 108    -101.076 -36.999   5.626  1.00 94.39           O  
ATOM   6841  OD2 ASP B 108     -99.727 -36.314   4.025  1.00 91.14           O  
ATOM   6842  N   ILE B 117    -104.207 -33.973  13.193  1.00106.79           N  
ATOM   6843  CA  ILE B 117    -103.000 -33.179  13.405  1.00107.28           C  
ATOM   6844  C   ILE B 117    -102.117 -33.866  14.441  1.00104.97           C  
ATOM   6845  O   ILE B 117    -102.624 -34.490  15.374  1.00104.44           O  
ATOM   6846  CB  ILE B 117    -103.344 -31.754  13.918  1.00109.26           C  
ATOM   6847  CG1 ILE B 117    -104.397 -31.105  13.013  1.00109.94           C  
ATOM   6848  CG2 ILE B 117    -102.084 -30.899  13.966  1.00109.30           C  
ATOM   6849  CD1 ILE B 117    -103.982 -30.975  11.556  1.00110.95           C  
ATOM   6850  N   SER B 118    -100.801 -33.749  14.274  1.00102.91           N  
ATOM   6851  CA  SER B 118     -99.845 -34.357  15.201  1.00100.41           C  
ATOM   6852  C   SER B 118     -99.127 -33.315  16.056  1.00 97.14           C  
ATOM   6853  O   SER B 118     -99.135 -32.122  15.746  1.00 98.82           O  
ATOM   6854  CB  SER B 118     -98.804 -35.184  14.437  1.00 99.92           C  
ATOM   6855  OG  SER B 118     -99.390 -36.328  13.838  1.00105.00           O  
ATOM   6856  N   ALA B 119     -98.502 -33.780  17.133  1.00 91.88           N  
ATOM   6857  CA  ALA B 119     -97.773 -32.906  18.045  1.00 86.12           C  
ATOM   6858  C   ALA B 119     -96.267 -32.983  17.800  1.00 83.21           C  
ATOM   6859  O   ALA B 119     -95.488 -32.262  18.426  1.00 80.99           O  
ATOM   6860  CB  ALA B 119     -98.086 -33.287  19.490  1.00 85.02           C  
ATOM   6861  N   GLN B 120     -95.866 -33.862  16.887  1.00 78.26           N  
ATOM   6862  CA  GLN B 120     -94.459 -34.037  16.561  1.00 74.26           C  
ATOM   6863  C   GLN B 120     -94.008 -32.914  15.627  1.00 73.25           C  
ATOM   6864  O   GLN B 120     -94.493 -32.789  14.504  1.00 73.44           O  
ATOM   6865  CB  GLN B 120     -94.242 -35.398  15.901  1.00 75.13           C  
ATOM   6866  CG  GLN B 120     -92.803 -35.870  15.919  1.00 80.01           C  
ATOM   6867  CD  GLN B 120     -92.644 -37.266  15.349  1.00 83.46           C  
ATOM   6868  OE1 GLN B 120     -91.564 -37.861  15.423  1.00 85.94           O  
ATOM   6869  NE2 GLN B 120     -93.721 -37.797  14.773  1.00 78.40           N  
ATOM   6870  N   PRO B 121     -93.073 -32.074  16.092  1.00 70.16           N  
ATOM   6871  CA  PRO B 121     -92.550 -30.950  15.312  1.00 66.68           C  
ATOM   6872  C   PRO B 121     -91.676 -31.326  14.119  1.00 61.81           C  
ATOM   6873  O   PRO B 121     -90.968 -32.330  14.138  1.00 59.41           O  
ATOM   6874  CB  PRO B 121     -91.763 -30.152  16.349  1.00 67.19           C  
ATOM   6875  CG  PRO B 121     -92.439 -30.502  17.646  1.00 71.38           C  
ATOM   6876  CD  PRO B 121     -92.626 -31.980  17.490  1.00 70.39           C  
ATOM   6877  N   ILE B 122     -91.739 -30.503  13.081  1.00 57.42           N  
ATOM   6878  CA  ILE B 122     -90.925 -30.697  11.892  1.00 57.82           C  
ATOM   6879  C   ILE B 122     -89.780 -29.690  11.987  1.00 52.99           C  
ATOM   6880  O   ILE B 122     -90.002 -28.484  11.940  1.00 46.87           O  
ATOM   6881  CB  ILE B 122     -91.734 -30.427  10.618  1.00 63.59           C  
ATOM   6882  CG1 ILE B 122     -90.788 -30.274   9.428  1.00 63.98           C  
ATOM   6883  CG2 ILE B 122     -92.586 -29.182  10.799  1.00 69.74           C  
ATOM   6884  CD1 ILE B 122     -91.492 -30.129   8.105  1.00 72.08           C  
ATOM   6885  N   ASN B 123     -88.561 -30.196  12.126  1.00 52.32           N  
ATOM   6886  CA  ASN B 123     -87.379 -29.356  12.272  1.00 53.71           C  
ATOM   6887  C   ASN B 123     -86.758 -28.934  10.938  1.00 52.52           C  
ATOM   6888  O   ASN B 123     -86.057 -29.711  10.286  1.00 48.23           O  
ATOM   6889  CB  ASN B 123     -86.338 -30.091  13.122  1.00 59.04           C  
ATOM   6890  CG  ASN B 123     -85.423 -29.144  13.879  1.00 68.01           C  
ATOM   6891  OD1 ASN B 123     -85.513 -29.019  15.110  1.00 69.05           O  
ATOM   6892  ND2 ASN B 123     -84.548 -28.457  13.148  1.00 63.16           N  
ATOM   6893  N   LEU B 124     -87.011 -27.689  10.552  1.00 48.02           N  
ATOM   6894  CA  LEU B 124     -86.490 -27.141   9.310  1.00 41.26           C  
ATOM   6895  C   LEU B 124     -85.443 -26.064   9.565  1.00 42.82           C  
ATOM   6896  O   LEU B 124     -85.715 -25.058  10.223  1.00 38.48           O  
ATOM   6897  CB  LEU B 124     -87.623 -26.535   8.487  1.00 43.07           C  
ATOM   6898  CG  LEU B 124     -87.197 -25.748   7.246  1.00 46.16           C  
ATOM   6899  CD1 LEU B 124     -86.495 -26.679   6.269  1.00 46.49           C  
ATOM   6900  CD2 LEU B 124     -88.420 -25.108   6.599  1.00 44.73           C  
ATOM   6901  N   LYS B 125     -84.243 -26.285   9.051  1.00 38.21           N  
ATOM   6902  CA  LYS B 125     -83.164 -25.325   9.189  1.00 36.31           C  
ATOM   6903  C   LYS B 125     -82.970 -24.642   7.834  1.00 43.10           C  
ATOM   6904  O   LYS B 125     -83.076 -25.288   6.778  1.00 37.41           O  
ATOM   6905  CB  LYS B 125     -81.883 -26.040   9.596  1.00 37.93           C  
ATOM   6906  CG  LYS B 125     -82.038 -26.907  10.826  1.00 42.01           C  
ATOM   6907  CD  LYS B 125     -80.810 -27.750  11.042  1.00 45.25           C  
ATOM   6908  CE  LYS B 125     -80.732 -28.225  12.484  1.00 50.20           C  
ATOM   6909  NZ  LYS B 125     -81.944 -28.986  12.860  1.00 45.21           N  
ATOM   6910  N   ILE B 126     -82.698 -23.338   7.869  1.00 40.92           N  
ATOM   6911  CA  ILE B 126     -82.469 -22.569   6.647  1.00 40.15           C  
ATOM   6912  C   ILE B 126     -81.237 -21.686   6.773  1.00 42.31           C  
ATOM   6913  O   ILE B 126     -81.155 -20.834   7.653  1.00 46.77           O  
ATOM   6914  CB  ILE B 126     -83.673 -21.671   6.285  1.00 41.43           C  
ATOM   6915  CG1 ILE B 126     -84.899 -22.536   6.008  1.00 46.16           C  
ATOM   6916  CG2 ILE B 126     -83.346 -20.822   5.066  1.00 34.21           C  
ATOM   6917  CD1 ILE B 126     -86.127 -21.746   5.658  1.00 42.38           C  
ATOM   6918  N   TYR B 127     -80.275 -21.903   5.891  1.00 41.15           N  
ATOM   6919  CA  TYR B 127     -79.061 -21.122   5.894  1.00 41.29           C  
ATOM   6920  C   TYR B 127     -79.149 -20.175   4.703  1.00 47.69           C  
ATOM   6921  O   TYR B 127     -79.271 -20.612   3.553  1.00 43.70           O  
ATOM   6922  CB  TYR B 127     -77.844 -22.047   5.775  1.00 47.14           C  
ATOM   6923  CG  TYR B 127     -77.807 -23.144   6.827  1.00 47.61           C  
ATOM   6924  CD1 TYR B 127     -78.546 -24.317   6.666  1.00 51.30           C  
ATOM   6925  CD2 TYR B 127     -77.054 -22.996   7.993  1.00 47.80           C  
ATOM   6926  CE1 TYR B 127     -78.537 -25.320   7.639  1.00 48.22           C  
ATOM   6927  CE2 TYR B 127     -77.036 -23.988   8.974  1.00 46.97           C  
ATOM   6928  CZ  TYR B 127     -77.779 -25.148   8.790  1.00 47.04           C  
ATOM   6929  OH  TYR B 127     -77.759 -26.136   9.755  1.00 45.21           O  
ATOM   6930  N   SER B 128     -79.106 -18.877   4.991  1.00 48.84           N  
ATOM   6931  CA  SER B 128     -79.207 -17.858   3.955  1.00 50.70           C  
ATOM   6932  C   SER B 128     -78.512 -16.575   4.347  1.00 50.16           C  
ATOM   6933  O   SER B 128     -78.543 -16.163   5.506  1.00 49.97           O  
ATOM   6934  CB  SER B 128     -80.676 -17.544   3.650  1.00 53.15           C  
ATOM   6935  OG  SER B 128     -80.788 -16.396   2.820  1.00 48.00           O  
ATOM   6936  N   PRO B 129     -77.861 -15.926   3.379  1.00 50.67           N  
ATOM   6937  CA  PRO B 129     -77.161 -14.674   3.658  1.00 51.06           C  
ATOM   6938  C   PRO B 129     -78.157 -13.519   3.670  1.00 46.51           C  
ATOM   6939  O   PRO B 129     -77.793 -12.379   3.929  1.00 48.10           O  
ATOM   6940  CB  PRO B 129     -76.153 -14.589   2.513  1.00 49.17           C  
ATOM   6941  CG  PRO B 129     -76.908 -15.186   1.378  1.00 51.84           C  
ATOM   6942  CD  PRO B 129     -77.593 -16.392   2.006  1.00 54.90           C  
ATOM   6943  N   HIS B 130     -79.422 -13.833   3.414  1.00 46.51           N  
ATOM   6944  CA  HIS B 130     -80.466 -12.817   3.391  1.00 51.92           C  
ATOM   6945  C   HIS B 130     -81.286 -12.790   4.672  1.00 51.05           C  
ATOM   6946  O   HIS B 130     -82.134 -11.912   4.847  1.00 47.35           O  
ATOM   6947  CB  HIS B 130     -81.407 -13.053   2.202  1.00 55.80           C  
ATOM   6948  CG  HIS B 130     -80.696 -13.217   0.895  1.00 59.32           C  
ATOM   6949  ND1 HIS B 130     -79.767 -12.308   0.435  1.00 59.00           N  
ATOM   6950  CD2 HIS B 130     -80.772 -14.188  -0.047  1.00 57.13           C  
ATOM   6951  CE1 HIS B 130     -79.302 -12.712  -0.734  1.00 66.80           C  
ATOM   6952  NE2 HIS B 130     -79.896 -13.850  -1.049  1.00 63.36           N  
ATOM   6953  N   VAL B 131     -81.039 -13.746   5.566  1.00 46.84           N  
ATOM   6954  CA  VAL B 131     -81.784 -13.805   6.826  1.00 41.28           C  
ATOM   6955  C   VAL B 131     -80.920 -13.512   8.046  1.00 39.63           C  
ATOM   6956  O   VAL B 131     -79.687 -13.542   7.976  1.00 37.16           O  
ATOM   6957  CB  VAL B 131     -82.433 -15.198   7.042  1.00 41.80           C  
ATOM   6958  CG1 VAL B 131     -83.219 -15.616   5.801  1.00 37.62           C  
ATOM   6959  CG2 VAL B 131     -81.356 -16.234   7.394  1.00 26.48           C  
ATOM   6960  N   VAL B 132     -81.579 -13.218   9.163  1.00 38.63           N  
ATOM   6961  CA  VAL B 132     -80.875 -12.968  10.422  1.00 38.82           C  
ATOM   6962  C   VAL B 132     -80.860 -14.287  11.203  1.00 37.52           C  
ATOM   6963  O   VAL B 132     -81.550 -15.241  10.827  1.00 34.84           O  
ATOM   6964  CB  VAL B 132     -81.593 -11.890  11.281  1.00 36.33           C  
ATOM   6965  CG1 VAL B 132     -81.702 -10.576  10.506  1.00 34.84           C  
ATOM   6966  CG2 VAL B 132     -82.980 -12.375  11.676  1.00 32.00           C  
ATOM   6967  N   ASN B 133     -80.056 -14.351  12.261  1.00 35.82           N  
ATOM   6968  CA  ASN B 133     -79.992 -15.550  13.103  1.00 28.94           C  
ATOM   6969  C   ASN B 133     -81.230 -15.494  13.978  1.00 30.69           C  
ATOM   6970  O   ASN B 133     -81.393 -14.560  14.765  1.00 28.84           O  
ATOM   6971  CB  ASN B 133     -78.742 -15.532  13.972  1.00 24.54           C  
ATOM   6972  CG  ASN B 133     -77.463 -15.660  13.159  1.00 27.62           C  
ATOM   6973  OD1 ASN B 133     -76.516 -14.883  13.340  1.00 31.00           O  
ATOM   6974  ND2 ASN B 133     -77.420 -16.644  12.269  1.00 20.24           N  
ATOM   6975  N   LEU B 134     -82.100 -16.492  13.836  1.00 30.22           N  
ATOM   6976  CA  LEU B 134     -83.343 -16.534  14.596  1.00 32.60           C  
ATOM   6977  C   LEU B 134     -84.019 -17.894  14.488  1.00 30.32           C  
ATOM   6978  O   LEU B 134     -83.931 -18.548  13.459  1.00 28.24           O  
ATOM   6979  CB  LEU B 134     -84.304 -15.477  14.057  1.00 28.00           C  
ATOM   6980  CG  LEU B 134     -85.730 -15.537  14.602  1.00 26.77           C  
ATOM   6981  CD1 LEU B 134     -85.750 -14.945  15.998  1.00 26.70           C  
ATOM   6982  CD2 LEU B 134     -86.689 -14.752  13.676  1.00 24.33           C  
ATOM   6983  N   THR B 135     -84.702 -18.300  15.553  1.00 29.71           N  
ATOM   6984  CA  THR B 135     -85.419 -19.567  15.574  1.00 28.84           C  
ATOM   6985  C   THR B 135     -86.851 -19.287  16.022  1.00 29.75           C  
ATOM   6986  O   THR B 135     -87.083 -18.602  17.016  1.00 30.62           O  
ATOM   6987  CB  THR B 135     -84.763 -20.579  16.546  1.00 23.52           C  
ATOM   6988  OG1 THR B 135     -83.449 -20.895  16.079  1.00 25.66           O  
ATOM   6989  CG2 THR B 135     -85.587 -21.887  16.606  1.00 27.38           C  
ATOM   6990  N   LEU B 136     -87.810 -19.817  15.278  1.00 35.49           N  
ATOM   6991  CA  LEU B 136     -89.216 -19.599  15.597  1.00 41.55           C  
ATOM   6992  C   LEU B 136     -89.987 -20.908  15.637  1.00 42.12           C  
ATOM   6993  O   LEU B 136     -89.631 -21.875  14.963  1.00 43.49           O  
ATOM   6994  CB  LEU B 136     -89.854 -18.680  14.550  1.00 39.63           C  
ATOM   6995  CG  LEU B 136     -89.313 -17.251  14.436  1.00 45.10           C  
ATOM   6996  CD1 LEU B 136     -89.789 -16.616  13.143  1.00 41.39           C  
ATOM   6997  CD2 LEU B 136     -89.782 -16.435  15.634  1.00 38.50           C  
ATOM   6998  N   VAL B 137     -91.049 -20.936  16.429  1.00 42.62           N  
ATOM   6999  CA  VAL B 137     -91.875 -22.125  16.509  1.00 48.81           C  
ATOM   7000  C   VAL B 137     -93.261 -21.766  15.982  1.00 48.46           C  
ATOM   7001  O   VAL B 137     -94.077 -21.208  16.708  1.00 48.39           O  
ATOM   7002  CB  VAL B 137     -91.990 -22.636  17.957  1.00 50.62           C  
ATOM   7003  CG1 VAL B 137     -92.735 -23.959  17.974  1.00 55.11           C  
ATOM   7004  CG2 VAL B 137     -90.605 -22.809  18.556  1.00 54.95           C  
ATOM   7005  N   ASP B 138     -93.513 -22.076  14.713  1.00 49.61           N  
ATOM   7006  CA  ASP B 138     -94.797 -21.779  14.080  1.00 53.80           C  
ATOM   7007  C   ASP B 138     -95.844 -22.850  14.381  1.00 52.24           C  
ATOM   7008  O   ASP B 138     -95.696 -24.006  13.987  1.00 51.10           O  
ATOM   7009  CB  ASP B 138     -94.613 -21.643  12.558  1.00 58.74           C  
ATOM   7010  CG  ASP B 138     -95.886 -21.189  11.844  1.00 65.22           C  
ATOM   7011  OD1 ASP B 138     -96.491 -20.188  12.281  1.00 68.98           O  
ATOM   7012  OD2 ASP B 138     -96.277 -21.828  10.839  1.00 68.81           O  
ATOM   7013  N   LEU B 139     -96.899 -22.452  15.083  1.00 52.92           N  
ATOM   7014  CA  LEU B 139     -97.980 -23.367  15.434  1.00 57.03           C  
ATOM   7015  C   LEU B 139     -99.194 -23.142  14.539  1.00 56.19           C  
ATOM   7016  O   LEU B 139     -99.505 -22.006  14.178  1.00 60.15           O  
ATOM   7017  CB  LEU B 139     -98.394 -23.166  16.888  1.00 55.09           C  
ATOM   7018  CG  LEU B 139     -97.287 -23.240  17.938  1.00 52.99           C  
ATOM   7019  CD1 LEU B 139     -97.923 -23.097  19.318  1.00 49.14           C  
ATOM   7020  CD2 LEU B 139     -96.525 -24.552  17.817  1.00 46.55           C  
ATOM   7021  N   PRO B 140     -99.901 -24.226  14.176  1.00 58.46           N  
ATOM   7022  CA  PRO B 140    -101.091 -24.151  13.317  1.00 56.61           C  
ATOM   7023  C   PRO B 140    -102.122 -23.139  13.818  1.00 58.91           C  
ATOM   7024  O   PRO B 140    -102.356 -23.030  15.019  1.00 56.71           O  
ATOM   7025  CB  PRO B 140    -101.618 -25.582  13.351  1.00 58.74           C  
ATOM   7026  CG  PRO B 140    -100.356 -26.397  13.489  1.00 57.42           C  
ATOM   7027  CD  PRO B 140     -99.603 -25.625  14.538  1.00 56.99           C  
ATOM   7028  N   GLY B 141    -102.729 -22.395  12.897  1.00 64.06           N  
ATOM   7029  CA  GLY B 141    -103.728 -21.408  13.282  1.00 70.04           C  
ATOM   7030  C   GLY B 141    -104.853 -22.009  14.107  1.00 72.74           C  
ATOM   7031  O   GLY B 141    -105.112 -23.211  14.018  1.00 72.55           O  
ATOM   7032  N   ILE B 142    -105.526 -21.178  14.902  1.00 74.18           N  
ATOM   7033  CA  ILE B 142    -106.618 -21.645  15.755  1.00 78.10           C  
ATOM   7034  C   ILE B 142    -107.694 -22.384  14.964  1.00 81.31           C  
ATOM   7035  O   ILE B 142    -108.478 -23.149  15.527  1.00 85.24           O  
ATOM   7036  CB  ILE B 142    -107.278 -20.473  16.521  1.00 76.70           C  
ATOM   7037  CG1 ILE B 142    -108.114 -19.612  15.568  1.00 80.43           C  
ATOM   7038  CG2 ILE B 142    -106.208 -19.648  17.215  1.00 73.44           C  
ATOM   7039  CD1 ILE B 142    -109.599 -20.000  15.506  1.00 76.63           C  
ATOM   7040  N   THR B 152    -114.411 -26.427  17.401  1.00106.91           N  
ATOM   7041  CA  THR B 152    -114.622 -27.275  18.566  1.00105.93           C  
ATOM   7042  C   THR B 152    -114.590 -28.750  18.180  1.00107.14           C  
ATOM   7043  O   THR B 152    -115.331 -29.563  18.733  1.00110.41           O  
ATOM   7044  CB  THR B 152    -115.971 -26.959  19.248  1.00104.95           C  
ATOM   7045  OG1 THR B 152    -116.998 -26.850  18.254  1.00103.34           O  
ATOM   7046  CG2 THR B 152    -115.884 -25.657  20.029  1.00104.21           C  
ATOM   7047  N   ASP B 153    -113.721 -29.090  17.233  1.00106.10           N  
ATOM   7048  CA  ASP B 153    -113.583 -30.466  16.770  1.00105.96           C  
ATOM   7049  C   ASP B 153    -112.118 -30.864  16.860  1.00106.26           C  
ATOM   7050  O   ASP B 153    -111.688 -31.504  17.821  1.00104.93           O  
ATOM   7051  CB  ASP B 153    -114.050 -30.579  15.321  1.00107.45           C  
ATOM   7052  CG  ASP B 153    -115.217 -29.669  15.020  1.00109.37           C  
ATOM   7053  OD1 ASP B 153    -115.009 -28.436  15.000  1.00109.48           O  
ATOM   7054  OD2 ASP B 153    -116.339 -30.183  14.814  1.00110.85           O  
ATOM   7055  N   ILE B 154    -111.355 -30.484  15.843  1.00105.61           N  
ATOM   7056  CA  ILE B 154    -109.935 -30.779  15.817  1.00103.02           C  
ATOM   7057  C   ILE B 154    -109.206 -29.542  16.318  1.00102.55           C  
ATOM   7058  O   ILE B 154    -108.136 -29.644  16.917  1.00102.23           O  
ATOM   7059  CB  ILE B 154    -109.455 -31.106  14.397  1.00102.18           C  
ATOM   7060  CG1 ILE B 154    -107.954 -31.410  14.412  1.00103.08           C  
ATOM   7061  CG2 ILE B 154    -109.768 -29.943  13.468  1.00101.69           C  
ATOM   7062  CD1 ILE B 154    -107.568 -32.594  15.286  1.00102.14           C  
ATOM   7063  N   GLU B 155    -109.791 -28.371  16.074  1.00101.22           N  
ATOM   7064  CA  GLU B 155    -109.180 -27.129  16.525  1.00102.42           C  
ATOM   7065  C   GLU B 155    -109.179 -27.151  18.044  1.00 99.53           C  
ATOM   7066  O   GLU B 155    -108.430 -26.419  18.690  1.00 99.49           O  
ATOM   7067  CB  GLU B 155    -109.962 -25.909  16.033  1.00105.93           C  
ATOM   7068  CG  GLU B 155    -111.317 -25.724  16.689  1.00107.92           C  
ATOM   7069  CD  GLU B 155    -111.799 -24.280  16.645  1.00108.58           C  
ATOM   7070  OE1 GLU B 155    -112.962 -24.036  17.029  1.00107.38           O  
ATOM   7071  OE2 GLU B 155    -111.016 -23.392  16.235  1.00106.60           O  
ATOM   7072  N   GLN B 156    -110.038 -27.995  18.604  1.00 96.01           N  
ATOM   7073  CA  GLN B 156    -110.130 -28.148  20.045  1.00 93.90           C  
ATOM   7074  C   GLN B 156    -108.783 -28.672  20.528  1.00 93.09           C  
ATOM   7075  O   GLN B 156    -108.319 -28.326  21.613  1.00 95.66           O  
ATOM   7076  CB  GLN B 156    -111.234 -29.147  20.397  1.00 96.47           C  
ATOM   7077  CG  GLN B 156    -111.279 -29.551  21.866  1.00 99.85           C  
ATOM   7078  CD  GLN B 156    -112.277 -30.664  22.133  1.00100.61           C  
ATOM   7079  OE1 GLN B 156    -113.485 -30.481  21.982  1.00101.41           O  
ATOM   7080  NE2 GLN B 156    -111.772 -31.831  22.525  1.00 99.34           N  
ATOM   7081  N   GLN B 157    -108.161 -29.510  19.706  1.00 88.97           N  
ATOM   7082  CA  GLN B 157    -106.864 -30.082  20.034  1.00 85.80           C  
ATOM   7083  C   GLN B 157    -105.799 -29.024  19.758  1.00 82.87           C  
ATOM   7084  O   GLN B 157    -104.832 -28.884  20.506  1.00 82.60           O  
ATOM   7085  CB  GLN B 157    -106.602 -31.324  19.173  1.00 89.06           C  
ATOM   7086  CG  GLN B 157    -107.796 -32.277  19.036  1.00 94.03           C  
ATOM   7087  CD  GLN B 157    -108.231 -32.914  20.353  1.00 96.65           C  
ATOM   7088  OE1 GLN B 157    -109.194 -33.684  20.390  1.00 94.56           O  
ATOM   7089  NE2 GLN B 157    -107.525 -32.596  21.438  1.00 96.27           N  
ATOM   7090  N   ILE B 158    -105.993 -28.279  18.676  1.00 78.00           N  
ATOM   7091  CA  ILE B 158    -105.073 -27.222  18.290  1.00 74.01           C  
ATOM   7092  C   ILE B 158    -104.930 -26.193  19.407  1.00 73.68           C  
ATOM   7093  O   ILE B 158    -103.818 -25.780  19.737  1.00 70.76           O  
ATOM   7094  CB  ILE B 158    -105.555 -26.512  17.011  1.00 71.55           C  
ATOM   7095  CG1 ILE B 158    -105.480 -27.472  15.823  1.00 67.63           C  
ATOM   7096  CG2 ILE B 158    -104.706 -25.284  16.741  1.00 74.35           C  
ATOM   7097  CD1 ILE B 158    -105.945 -26.859  14.520  1.00 63.35           C  
ATOM   7098  N   ARG B 159    -106.058 -25.783  19.983  1.00 73.22           N  
ATOM   7099  CA  ARG B 159    -106.053 -24.810  21.068  1.00 72.13           C  
ATOM   7100  C   ARG B 159    -105.213 -25.352  22.222  1.00 73.39           C  
ATOM   7101  O   ARG B 159    -104.519 -24.598  22.906  1.00 72.96           O  
ATOM   7102  CB  ARG B 159    -107.473 -24.547  21.573  1.00 72.97           C  
ATOM   7103  CG  ARG B 159    -108.460 -24.054  20.534  1.00 80.67           C  
ATOM   7104  CD  ARG B 159    -108.034 -22.737  19.914  1.00 83.93           C  
ATOM   7105  NE  ARG B 159    -109.169 -22.009  19.344  1.00 88.38           N  
ATOM   7106  CZ  ARG B 159    -110.094 -21.374  20.063  1.00 88.79           C  
ATOM   7107  NH1 ARG B 159    -110.024 -21.369  21.389  1.00 87.14           N  
ATOM   7108  NH2 ARG B 159    -111.090 -20.739  19.457  1.00 89.42           N  
ATOM   7109  N   ARG B 160    -105.286 -26.659  22.448  1.00 73.63           N  
ATOM   7110  CA  ARG B 160    -104.518 -27.274  23.524  1.00 77.26           C  
ATOM   7111  C   ARG B 160    -103.061 -27.356  23.113  1.00 75.67           C  
ATOM   7112  O   ARG B 160    -102.168 -27.129  23.925  1.00 74.98           O  
ATOM   7113  CB  ARG B 160    -105.050 -28.674  23.851  1.00 79.39           C  
ATOM   7114  CG  ARG B 160    -106.389 -28.665  24.574  1.00 84.44           C  
ATOM   7115  CD  ARG B 160    -106.831 -30.061  24.992  1.00 86.90           C  
ATOM   7116  NE  ARG B 160    -105.845 -30.718  25.849  1.00 89.43           N  
ATOM   7117  CZ  ARG B 160    -104.891 -31.532  25.407  1.00 88.28           C  
ATOM   7118  NH1 ARG B 160    -104.790 -31.799  24.112  1.00 90.44           N  
ATOM   7119  NH2 ARG B 160    -104.038 -32.079  26.262  1.00 86.23           N  
ATOM   7120  N   MET B 161    -102.825 -27.684  21.848  1.00 75.62           N  
ATOM   7121  CA  MET B 161    -101.467 -27.761  21.340  1.00 74.65           C  
ATOM   7122  C   MET B 161    -100.820 -26.384  21.481  1.00 74.47           C  
ATOM   7123  O   MET B 161     -99.687 -26.269  21.946  1.00 75.62           O  
ATOM   7124  CB  MET B 161    -101.469 -28.196  19.876  1.00 72.33           C  
ATOM   7125  CG  MET B 161    -100.171 -27.887  19.150  1.00 76.04           C  
ATOM   7126  SD  MET B 161     -99.529 -29.278  18.205  1.00 78.40           S  
ATOM   7127  CE  MET B 161     -98.324 -29.910  19.378  1.00 85.69           C  
ATOM   7128  N   VAL B 162    -101.557 -25.348  21.084  1.00 72.02           N  
ATOM   7129  CA  VAL B 162    -101.081 -23.971  21.169  1.00 67.73           C  
ATOM   7130  C   VAL B 162    -100.812 -23.636  22.631  1.00 69.82           C  
ATOM   7131  O   VAL B 162     -99.688 -23.298  23.008  1.00 67.97           O  
ATOM   7132  CB  VAL B 162    -102.130 -22.981  20.583  1.00 65.11           C  
ATOM   7133  CG1 VAL B 162    -101.736 -21.540  20.870  1.00 61.26           C  
ATOM   7134  CG2 VAL B 162    -102.251 -23.190  19.081  1.00 68.13           C  
ATOM   7135  N   MET B 163    -101.854 -23.739  23.450  1.00 72.87           N  
ATOM   7136  CA  MET B 163    -101.752 -23.466  24.876  1.00 72.84           C  
ATOM   7137  C   MET B 163    -100.567 -24.193  25.498  1.00 69.94           C  
ATOM   7138  O   MET B 163     -99.942 -23.690  26.426  1.00 70.90           O  
ATOM   7139  CB  MET B 163    -103.041 -23.889  25.579  1.00 79.05           C  
ATOM   7140  CG  MET B 163    -104.147 -22.861  25.494  1.00 85.80           C  
ATOM   7141  SD  MET B 163    -103.708 -21.371  26.412  1.00 92.15           S  
ATOM   7142  CE  MET B 163    -104.175 -21.856  28.100  1.00 86.30           C  
ATOM   7143  N   ALA B 164    -100.260 -25.377  24.984  1.00 69.35           N  
ATOM   7144  CA  ALA B 164     -99.148 -26.162  25.503  1.00 69.88           C  
ATOM   7145  C   ALA B 164     -97.832 -25.412  25.351  1.00 70.39           C  
ATOM   7146  O   ALA B 164     -96.997 -25.417  26.258  1.00 73.73           O  
ATOM   7147  CB  ALA B 164     -99.072 -27.501  24.782  1.00 70.79           C  
ATOM   7148  N   TYR B 165     -97.649 -24.772  24.198  1.00 68.87           N  
ATOM   7149  CA  TYR B 165     -96.429 -24.015  23.932  1.00 64.09           C  
ATOM   7150  C   TYR B 165     -96.401 -22.661  24.629  1.00 58.81           C  
ATOM   7151  O   TYR B 165     -95.448 -22.357  25.341  1.00 57.31           O  
ATOM   7152  CB  TYR B 165     -96.236 -23.807  22.429  1.00 61.77           C  
ATOM   7153  CG  TYR B 165     -95.706 -25.018  21.696  1.00 62.00           C  
ATOM   7154  CD1 TYR B 165     -96.523 -26.114  21.419  1.00 61.67           C  
ATOM   7155  CD2 TYR B 165     -94.377 -25.073  21.288  1.00 63.49           C  
ATOM   7156  CE1 TYR B 165     -96.021 -27.234  20.752  1.00 53.54           C  
ATOM   7157  CE2 TYR B 165     -93.866 -26.185  20.625  1.00 59.41           C  
ATOM   7158  CZ  TYR B 165     -94.691 -27.257  20.362  1.00 57.09           C  
ATOM   7159  OH  TYR B 165     -94.166 -28.352  19.714  1.00 64.39           O  
ATOM   7160  N   ILE B 166     -97.441 -21.854  24.425  1.00 58.70           N  
ATOM   7161  CA  ILE B 166     -97.515 -20.522  25.032  1.00 60.40           C  
ATOM   7162  C   ILE B 166     -97.689 -20.534  26.549  1.00 64.03           C  
ATOM   7163  O   ILE B 166     -97.712 -19.480  27.187  1.00 64.73           O  
ATOM   7164  CB  ILE B 166     -98.668 -19.669  24.421  1.00 59.59           C  
ATOM   7165  CG1 ILE B 166     -99.990 -20.438  24.484  1.00 58.14           C  
ATOM   7166  CG2 ILE B 166     -98.335 -19.281  22.986  1.00 52.28           C  
ATOM   7167  CD1 ILE B 166    -101.190 -19.620  24.051  1.00 53.91           C  
ATOM   7168  N   LYS B 167     -97.816 -21.723  27.124  1.00 67.53           N  
ATOM   7169  CA  LYS B 167     -97.975 -21.853  28.566  1.00 69.06           C  
ATOM   7170  C   LYS B 167     -96.610 -21.706  29.236  1.00 68.78           C  
ATOM   7171  O   LYS B 167     -96.491 -21.087  30.292  1.00 64.44           O  
ATOM   7172  CB  LYS B 167     -98.585 -23.217  28.910  1.00 72.26           C  
ATOM   7173  CG  LYS B 167     -98.829 -23.438  30.397  1.00 76.38           C  
ATOM   7174  CD  LYS B 167     -99.349 -24.843  30.685  1.00 76.55           C  
ATOM   7175  CE  LYS B 167    -100.769 -25.047  30.164  1.00 78.41           C  
ATOM   7176  NZ  LYS B 167    -101.780 -24.238  30.909  1.00 76.77           N  
ATOM   7177  N   LYS B 168     -95.587 -22.279  28.607  1.00 71.39           N  
ATOM   7178  CA  LYS B 168     -94.216 -22.228  29.116  1.00 72.26           C  
ATOM   7179  C   LYS B 168     -93.802 -20.792  29.408  1.00 71.66           C  
ATOM   7180  O   LYS B 168     -94.022 -19.894  28.593  1.00 71.45           O  
ATOM   7181  CB  LYS B 168     -93.254 -22.822  28.084  1.00 76.88           C  
ATOM   7182  CG  LYS B 168     -93.588 -24.236  27.618  1.00 80.51           C  
ATOM   7183  CD  LYS B 168     -93.057 -25.283  28.577  1.00 81.92           C  
ATOM   7184  CE  LYS B 168     -93.043 -26.656  27.932  1.00 84.98           C  
ATOM   7185  NZ  LYS B 168     -92.434 -27.668  28.838  1.00 87.21           N  
ATOM   7186  N   GLN B 169     -93.198 -20.574  30.569  1.00 73.23           N  
ATOM   7187  CA  GLN B 169     -92.759 -19.234  30.933  1.00 74.37           C  
ATOM   7188  C   GLN B 169     -91.517 -18.817  30.147  1.00 68.04           C  
ATOM   7189  O   GLN B 169     -91.253 -17.628  29.986  1.00 68.97           O  
ATOM   7190  CB  GLN B 169     -92.476 -19.142  32.438  1.00 81.53           C  
ATOM   7191  CG  GLN B 169     -93.727 -19.041  33.315  1.00 89.05           C  
ATOM   7192  CD  GLN B 169     -94.450 -20.368  33.491  1.00 93.18           C  
ATOM   7193  OE1 GLN B 169     -95.576 -20.410  34.002  1.00 91.95           O  
ATOM   7194  NE2 GLN B 169     -93.804 -21.462  33.081  1.00 93.36           N  
ATOM   7195  N   ASN B 170     -90.758 -19.793  29.658  1.00 61.23           N  
ATOM   7196  CA  ASN B 170     -89.560 -19.492  28.893  1.00 51.53           C  
ATOM   7197  C   ASN B 170     -89.878 -19.274  27.417  1.00 49.27           C  
ATOM   7198  O   ASN B 170     -88.986 -19.279  26.565  1.00 41.37           O  
ATOM   7199  CB  ASN B 170     -88.517 -20.605  29.058  1.00 58.67           C  
ATOM   7200  CG  ASN B 170     -87.763 -20.507  30.384  1.00 66.78           C  
ATOM   7201  OD1 ASN B 170     -87.565 -19.410  30.916  1.00 72.39           O  
ATOM   7202  ND2 ASN B 170     -87.323 -21.651  30.911  1.00 71.08           N  
ATOM   7203  N   ALA B 171     -91.154 -19.067  27.115  1.00 43.51           N  
ATOM   7204  CA  ALA B 171     -91.553 -18.832  25.736  1.00 47.30           C  
ATOM   7205  C   ALA B 171     -92.034 -17.400  25.503  1.00 45.86           C  
ATOM   7206  O   ALA B 171     -92.747 -16.832  26.332  1.00 44.57           O  
ATOM   7207  CB  ALA B 171     -92.641 -19.820  25.323  1.00 45.73           C  
ATOM   7208  N   ILE B 172     -91.621 -16.825  24.374  1.00 45.32           N  
ATOM   7209  CA  ILE B 172     -92.021 -15.475  23.979  1.00 45.33           C  
ATOM   7210  C   ILE B 172     -93.114 -15.692  22.945  1.00 42.52           C  
ATOM   7211  O   ILE B 172     -92.954 -16.502  22.030  1.00 45.81           O  
ATOM   7212  CB  ILE B 172     -90.850 -14.688  23.323  1.00 44.65           C  
ATOM   7213  CG1 ILE B 172     -89.716 -14.487  24.330  1.00 42.85           C  
ATOM   7214  CG2 ILE B 172     -91.343 -13.333  22.813  1.00 40.55           C  
ATOM   7215  CD1 ILE B 172     -90.071 -13.606  25.501  1.00 48.78           C  
ATOM   7216  N   ILE B 173     -94.219 -14.970  23.084  1.00 43.05           N  
ATOM   7217  CA  ILE B 173     -95.334 -15.128  22.158  1.00 48.24           C  
ATOM   7218  C   ILE B 173     -95.426 -14.000  21.136  1.00 46.35           C  
ATOM   7219  O   ILE B 173     -95.433 -12.820  21.487  1.00 48.62           O  
ATOM   7220  CB  ILE B 173     -96.687 -15.210  22.905  1.00 51.83           C  
ATOM   7221  CG1 ILE B 173     -96.542 -16.054  24.176  1.00 53.93           C  
ATOM   7222  CG2 ILE B 173     -97.740 -15.833  21.985  1.00 46.17           C  
ATOM   7223  CD1 ILE B 173     -97.786 -16.072  25.060  1.00 52.43           C  
ATOM   7224  N   VAL B 174     -95.480 -14.383  19.867  1.00 45.67           N  
ATOM   7225  CA  VAL B 174     -95.594 -13.434  18.766  1.00 45.06           C  
ATOM   7226  C   VAL B 174     -97.027 -13.565  18.257  1.00 46.13           C  
ATOM   7227  O   VAL B 174     -97.328 -14.474  17.476  1.00 41.97           O  
ATOM   7228  CB  VAL B 174     -94.620 -13.781  17.612  1.00 41.60           C  
ATOM   7229  CG1 VAL B 174     -94.830 -12.822  16.460  1.00 39.90           C  
ATOM   7230  CG2 VAL B 174     -93.178 -13.717  18.092  1.00 31.67           C  
ATOM   7231  N   ALA B 175     -97.897 -12.669  18.726  1.00 47.98           N  
ATOM   7232  CA  ALA B 175     -99.315 -12.662  18.351  1.00 51.11           C  
ATOM   7233  C   ALA B 175     -99.539 -11.999  16.998  1.00 51.45           C  
ATOM   7234  O   ALA B 175     -99.373 -10.787  16.853  1.00 50.83           O  
ATOM   7235  CB  ALA B 175    -100.130 -11.938  19.418  1.00 51.86           C  
ATOM   7236  N   VAL B 176     -99.923 -12.795  16.008  1.00 54.16           N  
ATOM   7237  CA  VAL B 176    -100.168 -12.267  14.667  1.00 60.09           C  
ATOM   7238  C   VAL B 176    -101.659 -12.020  14.457  1.00 62.46           C  
ATOM   7239  O   VAL B 176    -102.472 -12.937  14.573  1.00 63.77           O  
ATOM   7240  CB  VAL B 176     -99.672 -13.244  13.582  1.00 56.82           C  
ATOM   7241  CG1 VAL B 176     -99.813 -12.610  12.214  1.00 57.30           C  
ATOM   7242  CG2 VAL B 176     -98.234 -13.643  13.856  1.00 55.80           C  
ATOM   7243  N   THR B 177    -102.010 -10.775  14.158  1.00 65.14           N  
ATOM   7244  CA  THR B 177    -103.400 -10.404  13.933  1.00 71.48           C  
ATOM   7245  C   THR B 177    -103.537  -9.289  12.886  1.00 72.60           C  
ATOM   7246  O   THR B 177    -102.848  -8.266  12.950  1.00 70.80           O  
ATOM   7247  CB  THR B 177    -104.076  -9.964  15.263  1.00 72.30           C  
ATOM   7248  OG1 THR B 177    -103.149  -9.202  16.046  1.00 72.70           O  
ATOM   7249  CG2 THR B 177    -104.526 -11.180  16.063  1.00 77.08           C  
ATOM   7250  N   PRO B 178    -104.424  -9.491  11.893  1.00 73.67           N  
ATOM   7251  CA  PRO B 178    -104.679  -8.526  10.816  1.00 74.77           C  
ATOM   7252  C   PRO B 178    -105.167  -7.174  11.336  1.00 77.74           C  
ATOM   7253  O   PRO B 178    -105.692  -7.077  12.447  1.00 77.26           O  
ATOM   7254  CB  PRO B 178    -105.740  -9.227   9.974  1.00 73.84           C  
ATOM   7255  CG  PRO B 178    -105.421 -10.671  10.165  1.00 73.23           C  
ATOM   7256  CD  PRO B 178    -105.146 -10.752  11.643  1.00 73.82           C  
ATOM   7257  N   ALA B 179    -104.994  -6.136  10.524  1.00 81.78           N  
ATOM   7258  CA  ALA B 179    -105.418  -4.788  10.896  1.00 86.42           C  
ATOM   7259  C   ALA B 179    -106.820  -4.494  10.371  1.00 90.13           C  
ATOM   7260  O   ALA B 179    -107.329  -3.380  10.521  1.00 92.25           O  
ATOM   7261  CB  ALA B 179    -104.429  -3.758  10.348  1.00 83.41           C  
ATOM   7262  N   ASN B 180    -107.434  -5.498   9.752  1.00 92.42           N  
ATOM   7263  CA  ASN B 180    -108.775  -5.354   9.198  1.00 94.70           C  
ATOM   7264  C   ASN B 180    -109.781  -6.222   9.950  1.00 97.32           C  
ATOM   7265  O   ASN B 180    -110.689  -6.802   9.353  1.00 97.31           O  
ATOM   7266  CB  ASN B 180    -108.770  -5.722   7.710  1.00 91.98           C  
ATOM   7267  CG  ASN B 180    -108.276  -7.134   7.454  1.00 90.85           C  
ATOM   7268  OD1 ASN B 180    -108.102  -7.541   6.306  1.00 91.15           O  
ATOM   7269  ND2 ASN B 180    -108.051  -7.889   8.524  1.00 88.85           N  
ATOM   7270  N   THR B 181    -109.608  -6.307  11.265  1.00100.42           N  
ATOM   7271  CA  THR B 181    -110.497  -7.095  12.111  1.00103.21           C  
ATOM   7272  C   THR B 181    -110.520  -6.485  13.512  1.00105.30           C  
ATOM   7273  O   THR B 181    -110.685  -7.190  14.510  1.00104.21           O  
ATOM   7274  CB  THR B 181    -110.026  -8.563  12.205  1.00102.90           C  
ATOM   7275  OG1 THR B 181    -109.642  -9.028  10.904  1.00103.32           O  
ATOM   7276  CG2 THR B 181    -111.150  -9.450  12.724  1.00102.47           C  
ATOM   7277  N   ASP B 182    -110.349  -5.165  13.566  1.00108.58           N  
ATOM   7278  CA  ASP B 182    -110.344  -4.412  14.817  1.00112.14           C  
ATOM   7279  C   ASP B 182    -109.581  -5.120  15.934  1.00112.98           C  
ATOM   7280  O   ASP B 182    -108.794  -6.033  15.687  1.00113.40           O  
ATOM   7281  CB  ASP B 182    -111.780  -4.142  15.283  1.00114.16           C  
ATOM   7282  CG  ASP B 182    -112.551  -5.421  15.574  1.00116.61           C  
ATOM   7283  OD1 ASP B 182    -113.183  -5.968  14.642  1.00117.16           O  
ATOM   7284  OD2 ASP B 182    -112.513  -5.885  16.733  1.00116.22           O  
ATOM   7285  N   LEU B 183    -109.818  -4.682  17.166  1.00113.70           N  
ATOM   7286  CA  LEU B 183    -109.174  -5.274  18.329  1.00114.77           C  
ATOM   7287  C   LEU B 183    -110.235  -5.789  19.290  1.00117.47           C  
ATOM   7288  O   LEU B 183    -109.968  -6.668  20.112  1.00116.13           O  
ATOM   7289  CB  LEU B 183    -108.290  -4.243  19.036  1.00114.54           C  
ATOM   7290  CG  LEU B 183    -106.942  -3.901  18.393  1.00113.96           C  
ATOM   7291  CD1 LEU B 183    -106.133  -5.179  18.262  1.00112.49           C  
ATOM   7292  CD2 LEU B 183    -107.133  -3.244  17.031  1.00111.62           C  
ATOM   7293  N   ALA B 184    -111.441  -5.234  19.179  1.00120.87           N  
ATOM   7294  CA  ALA B 184    -112.556  -5.636  20.032  1.00123.35           C  
ATOM   7295  C   ALA B 184    -112.892  -7.104  19.777  1.00123.57           C  
ATOM   7296  O   ALA B 184    -113.337  -7.471  18.686  1.00124.43           O  
ATOM   7297  CB  ALA B 184    -113.778  -4.755  19.756  1.00122.70           C  
ATOM   7298  N   ASN B 185    -112.673  -7.940  20.789  1.00122.67           N  
ATOM   7299  CA  ASN B 185    -112.939  -9.368  20.670  1.00121.11           C  
ATOM   7300  C   ASN B 185    -112.052  -9.948  19.571  1.00119.46           C  
ATOM   7301  O   ASN B 185    -112.546 -10.509  18.592  1.00120.37           O  
ATOM   7302  CB  ASN B 185    -114.413  -9.604  20.329  1.00121.58           C  
ATOM   7303  CG  ASN B 185    -115.350  -8.995  21.353  1.00122.26           C  
ATOM   7304  OD1 ASN B 185    -115.333  -9.370  22.527  1.00122.06           O  
ATOM   7305  ND2 ASN B 185    -116.173  -8.048  20.914  1.00121.35           N  
ATOM   7306  N   SER B 186    -110.741  -9.799  19.740  1.00116.55           N  
ATOM   7307  CA  SER B 186    -109.774 -10.300  18.768  1.00114.07           C  
ATOM   7308  C   SER B 186    -109.742 -11.825  18.754  1.00111.74           C  
ATOM   7309  O   SER B 186    -110.747 -12.474  18.460  1.00110.57           O  
ATOM   7310  CB  SER B 186    -108.376  -9.762  19.090  1.00115.35           C  
ATOM   7311  OG  SER B 186    -108.345  -8.348  19.029  1.00116.43           O  
ATOM   7312  N   ASP B 187    -108.581 -12.392  19.068  1.00108.43           N  
ATOM   7313  CA  ASP B 187    -108.427 -13.839  19.093  1.00107.10           C  
ATOM   7314  C   ASP B 187    -107.085 -14.267  19.663  1.00104.16           C  
ATOM   7315  O   ASP B 187    -107.001 -14.708  20.807  1.00102.76           O  
ATOM   7316  CB  ASP B 187    -108.595 -14.413  17.683  1.00110.83           C  
ATOM   7317  CG  ASP B 187    -108.089 -13.470  16.606  1.00114.22           C  
ATOM   7318  OD1 ASP B 187    -106.961 -12.945  16.750  1.00115.66           O  
ATOM   7319  OD2 ASP B 187    -108.822 -13.259  15.613  1.00115.37           O  
ATOM   7320  N   ALA B 188    -106.036 -14.135  18.860  1.00101.71           N  
ATOM   7321  CA  ALA B 188    -104.698 -14.519  19.287  1.00 97.05           C  
ATOM   7322  C   ALA B 188    -104.212 -13.639  20.428  1.00 93.36           C  
ATOM   7323  O   ALA B 188    -103.761 -14.135  21.458  1.00 91.53           O  
ATOM   7324  CB  ALA B 188    -103.732 -14.430  18.113  1.00 98.15           C  
ATOM   7325  N   LEU B 189    -104.315 -12.329  20.245  1.00 90.31           N  
ATOM   7326  CA  LEU B 189    -103.866 -11.387  21.258  1.00 87.92           C  
ATOM   7327  C   LEU B 189    -104.532 -11.671  22.600  1.00 87.81           C  
ATOM   7328  O   LEU B 189    -103.899 -11.570  23.651  1.00 88.03           O  
ATOM   7329  CB  LEU B 189    -104.168  -9.959  20.809  1.00 84.39           C  
ATOM   7330  CG  LEU B 189    -103.285  -8.868  21.417  1.00 84.50           C  
ATOM   7331  CD1 LEU B 189    -101.828  -9.126  21.070  1.00 76.70           C  
ATOM   7332  CD2 LEU B 189    -103.720  -7.511  20.894  1.00 82.35           C  
ATOM   7333  N   GLN B 190    -105.810 -12.035  22.557  1.00 90.75           N  
ATOM   7334  CA  GLN B 190    -106.565 -12.339  23.771  1.00 90.87           C  
ATOM   7335  C   GLN B 190    -106.152 -13.702  24.322  1.00 87.63           C  
ATOM   7336  O   GLN B 190    -106.056 -13.889  25.536  1.00 86.81           O  
ATOM   7337  CB  GLN B 190    -108.070 -12.315  23.468  1.00 93.97           C  
ATOM   7338  CG  GLN B 190    -108.981 -12.573  24.665  1.00 99.59           C  
ATOM   7339  CD  GLN B 190    -109.497 -14.009  24.721  1.00105.06           C  
ATOM   7340  OE1 GLN B 190    -108.726 -14.958  24.882  1.00106.29           O  
ATOM   7341  NE2 GLN B 190    -110.811 -14.169  24.585  1.00104.45           N  
ATOM   7342  N   LEU B 191    -105.902 -14.646  23.420  1.00 85.22           N  
ATOM   7343  CA  LEU B 191    -105.492 -15.994  23.802  1.00 84.35           C  
ATOM   7344  C   LEU B 191    -104.161 -15.948  24.544  1.00 84.55           C  
ATOM   7345  O   LEU B 191    -103.881 -16.782  25.406  1.00 82.96           O  
ATOM   7346  CB  LEU B 191    -105.356 -16.872  22.555  1.00 82.90           C  
ATOM   7347  CG  LEU B 191    -104.886 -18.316  22.743  1.00 81.02           C  
ATOM   7348  CD1 LEU B 191    -105.834 -19.062  23.659  1.00 78.94           C  
ATOM   7349  CD2 LEU B 191    -104.811 -18.994  21.382  1.00 81.70           C  
ATOM   7350  N   ALA B 192    -103.341 -14.965  24.196  1.00 85.51           N  
ATOM   7351  CA  ALA B 192    -102.041 -14.797  24.823  1.00 85.02           C  
ATOM   7352  C   ALA B 192    -102.200 -14.100  26.170  1.00 85.15           C  
ATOM   7353  O   ALA B 192    -101.399 -14.304  27.083  1.00 81.63           O  
ATOM   7354  CB  ALA B 192    -101.129 -13.982  23.911  1.00 87.28           C  
ATOM   7355  N   LYS B 193    -103.238 -13.273  26.285  1.00 85.79           N  
ATOM   7356  CA  LYS B 193    -103.507 -12.543  27.521  1.00 83.17           C  
ATOM   7357  C   LYS B 193    -103.884 -13.509  28.642  1.00 82.28           C  
ATOM   7358  O   LYS B 193    -103.762 -13.180  29.823  1.00 83.66           O  
ATOM   7359  CB  LYS B 193    -104.634 -11.526  27.304  1.00 82.18           C  
ATOM   7360  CG  LYS B 193    -104.869 -10.591  28.489  1.00 83.10           C  
ATOM   7361  CD  LYS B 193    -103.626  -9.756  28.814  1.00 83.13           C  
ATOM   7362  CE  LYS B 193    -103.365  -8.674  27.769  1.00 82.23           C  
ATOM   7363  NZ  LYS B 193    -104.432  -7.630  27.754  1.00 83.31           N  
ATOM   7364  N   GLU B 194    -104.335 -14.703  28.266  1.00 80.23           N  
ATOM   7365  CA  GLU B 194    -104.720 -15.723  29.236  1.00 77.52           C  
ATOM   7366  C   GLU B 194    -103.494 -16.298  29.924  1.00 76.01           C  
ATOM   7367  O   GLU B 194    -103.430 -16.354  31.153  1.00 76.68           O  
ATOM   7368  CB  GLU B 194    -105.475 -16.852  28.545  1.00 76.94           C  
ATOM   7369  CG  GLU B 194    -106.637 -16.374  27.708  1.00 82.38           C  
ATOM   7370  CD  GLU B 194    -107.482 -17.517  27.198  1.00 83.36           C  
ATOM   7371  OE1 GLU B 194    -108.385 -17.260  26.375  1.00 84.17           O  
ATOM   7372  OE2 GLU B 194    -107.244 -18.668  27.626  1.00 82.22           O  
ATOM   7373  N   VAL B 195    -102.524 -16.730  29.123  1.00 73.63           N  
ATOM   7374  CA  VAL B 195    -101.288 -17.301  29.649  1.00 67.93           C  
ATOM   7375  C   VAL B 195    -100.287 -16.211  30.014  1.00 62.99           C  
ATOM   7376  O   VAL B 195     -99.295 -16.474  30.685  1.00 59.39           O  
ATOM   7377  CB  VAL B 195    -100.623 -18.251  28.625  1.00 70.57           C  
ATOM   7378  CG1 VAL B 195    -101.528 -19.448  28.360  1.00 68.10           C  
ATOM   7379  CG2 VAL B 195    -100.332 -17.505  27.328  1.00 68.89           C  
ATOM   7380  N   ASP B 196    -100.546 -14.990  29.565  1.00 63.50           N  
ATOM   7381  CA  ASP B 196     -99.658 -13.868  29.852  1.00 68.06           C  
ATOM   7382  C   ASP B 196    -100.486 -12.627  30.176  1.00 71.16           C  
ATOM   7383  O   ASP B 196    -100.660 -11.744  29.337  1.00 71.53           O  
ATOM   7384  CB  ASP B 196     -98.737 -13.605  28.655  1.00 65.75           C  
ATOM   7385  CG  ASP B 196     -97.776 -12.458  28.896  1.00 62.88           C  
ATOM   7386  OD1 ASP B 196     -97.417 -12.216  30.064  1.00 63.12           O  
ATOM   7387  OD2 ASP B 196     -97.365 -11.805  27.914  1.00 64.41           O  
ATOM   7388  N   PRO B 197    -101.012 -12.558  31.410  1.00 74.07           N  
ATOM   7389  CA  PRO B 197    -101.840 -11.468  31.939  1.00 73.47           C  
ATOM   7390  C   PRO B 197    -101.186 -10.093  31.897  1.00 70.68           C  
ATOM   7391  O   PRO B 197    -101.738  -9.155  31.326  1.00 68.76           O  
ATOM   7392  CB  PRO B 197    -102.120 -11.919  33.372  1.00 77.08           C  
ATOM   7393  CG  PRO B 197    -102.143 -13.405  33.254  1.00 77.82           C  
ATOM   7394  CD  PRO B 197    -100.928 -13.658  32.390  1.00 77.61           C  
ATOM   7395  N   GLU B 198    -100.016  -9.975  32.517  1.00 70.24           N  
ATOM   7396  CA  GLU B 198     -99.297  -8.708  32.548  1.00 71.22           C  
ATOM   7397  C   GLU B 198     -98.783  -8.331  31.162  1.00 67.83           C  
ATOM   7398  O   GLU B 198     -98.389  -7.188  30.932  1.00 64.67           O  
ATOM   7399  CB  GLU B 198     -98.113  -8.779  33.522  1.00 74.03           C  
ATOM   7400  CG  GLU B 198     -98.484  -8.975  34.989  1.00 79.40           C  
ATOM   7401  CD  GLU B 198     -97.269  -8.904  35.913  1.00 84.71           C  
ATOM   7402  OE1 GLU B 198     -96.600  -7.847  35.937  1.00 88.64           O  
ATOM   7403  OE2 GLU B 198     -96.983  -9.901  36.613  1.00 82.12           O  
ATOM   7404  N   GLY B 199     -98.790  -9.293  30.244  1.00 64.19           N  
ATOM   7405  CA  GLY B 199     -98.308  -9.027  28.902  1.00 65.24           C  
ATOM   7406  C   GLY B 199     -96.861  -8.566  28.912  1.00 63.44           C  
ATOM   7407  O   GLY B 199     -96.534  -7.501  28.379  1.00 65.22           O  
ATOM   7408  N   LYS B 200     -95.991  -9.367  29.520  1.00 60.93           N  
ATOM   7409  CA  LYS B 200     -94.573  -9.028  29.603  1.00 62.26           C  
ATOM   7410  C   LYS B 200     -93.707  -9.897  28.687  1.00 56.12           C  
ATOM   7411  O   LYS B 200     -92.493  -9.713  28.608  1.00 55.29           O  
ATOM   7412  CB  LYS B 200     -94.092  -9.159  31.054  1.00 70.92           C  
ATOM   7413  CG  LYS B 200     -94.936  -8.362  32.047  1.00 80.09           C  
ATOM   7414  CD  LYS B 200     -94.283  -8.245  33.428  1.00 85.00           C  
ATOM   7415  CE  LYS B 200     -94.189  -9.584  34.146  1.00 89.02           C  
ATOM   7416  NZ  LYS B 200     -93.647  -9.425  35.527  1.00 88.76           N  
ATOM   7417  N   ARG B 201     -94.339 -10.845  28.002  1.00 49.32           N  
ATOM   7418  CA  ARG B 201     -93.630 -11.736  27.098  1.00 48.36           C  
ATOM   7419  C   ARG B 201     -94.441 -11.986  25.826  1.00 47.82           C  
ATOM   7420  O   ARG B 201     -94.426 -13.080  25.270  1.00 49.08           O  
ATOM   7421  CB  ARG B 201     -93.306 -13.062  27.802  1.00 45.08           C  
ATOM   7422  CG  ARG B 201     -94.516 -13.889  28.225  1.00 48.58           C  
ATOM   7423  CD  ARG B 201     -94.079 -15.140  29.000  1.00 55.25           C  
ATOM   7424  NE  ARG B 201     -95.196 -16.027  29.331  1.00 54.32           N  
ATOM   7425  CZ  ARG B 201     -95.701 -16.942  28.509  1.00 59.96           C  
ATOM   7426  NH1 ARG B 201     -95.192 -17.108  27.295  1.00 59.33           N  
ATOM   7427  NH2 ARG B 201     -96.718 -17.696  28.900  1.00 58.51           N  
ATOM   7428  N   THR B 202     -95.140 -10.951  25.368  1.00 51.16           N  
ATOM   7429  CA  THR B 202     -95.952 -11.034  24.158  1.00 49.19           C  
ATOM   7430  C   THR B 202     -95.704  -9.814  23.269  1.00 51.90           C  
ATOM   7431  O   THR B 202     -95.794  -8.675  23.732  1.00 53.89           O  
ATOM   7432  CB  THR B 202     -97.462 -11.085  24.489  1.00 48.37           C  
ATOM   7433  OG1 THR B 202     -97.758 -12.283  25.215  1.00 54.79           O  
ATOM   7434  CG2 THR B 202     -98.295 -11.055  23.211  1.00 48.36           C  
ATOM   7435  N   ILE B 203     -95.388 -10.056  21.997  1.00 50.46           N  
ATOM   7436  CA  ILE B 203     -95.157  -8.974  21.041  1.00 46.00           C  
ATOM   7437  C   ILE B 203     -96.148  -9.120  19.885  1.00 47.49           C  
ATOM   7438  O   ILE B 203     -96.219 -10.172  19.246  1.00 43.93           O  
ATOM   7439  CB  ILE B 203     -93.689  -8.973  20.514  1.00 41.57           C  
ATOM   7440  CG1 ILE B 203     -93.510  -7.856  19.485  1.00 44.28           C  
ATOM   7441  CG2 ILE B 203     -93.324 -10.322  19.927  1.00 39.32           C  
ATOM   7442  CD1 ILE B 203     -92.060  -7.574  19.131  1.00 45.81           C  
ATOM   7443  N   GLY B 204     -96.924  -8.066  19.636  1.00 48.75           N  
ATOM   7444  CA  GLY B 204     -97.921  -8.106  18.578  1.00 53.49           C  
ATOM   7445  C   GLY B 204     -97.424  -7.761  17.184  1.00 54.45           C  
ATOM   7446  O   GLY B 204     -96.612  -6.849  17.018  1.00 60.23           O  
ATOM   7447  N   VAL B 205     -97.917  -8.495  16.184  1.00 54.63           N  
ATOM   7448  CA  VAL B 205     -97.548  -8.285  14.778  1.00 57.05           C  
ATOM   7449  C   VAL B 205     -98.798  -7.962  13.962  1.00 60.05           C  
ATOM   7450  O   VAL B 205     -99.613  -8.840  13.667  1.00 57.55           O  
ATOM   7451  CB  VAL B 205     -96.876  -9.539  14.165  1.00 50.42           C  
ATOM   7452  CG1 VAL B 205     -96.560  -9.298  12.694  1.00 49.10           C  
ATOM   7453  CG2 VAL B 205     -95.618  -9.868  14.918  1.00 46.64           C  
ATOM   7454  N   ILE B 206     -98.934  -6.693  13.596  1.00 60.74           N  
ATOM   7455  CA  ILE B 206    -100.092  -6.236  12.846  1.00 61.30           C  
ATOM   7456  C   ILE B 206     -99.846  -6.237  11.343  1.00 61.63           C  
ATOM   7457  O   ILE B 206     -98.974  -5.526  10.838  1.00 58.52           O  
ATOM   7458  CB  ILE B 206    -100.507  -4.808  13.296  1.00 61.12           C  
ATOM   7459  CG1 ILE B 206    -100.632  -4.752  14.822  1.00 58.49           C  
ATOM   7460  CG2 ILE B 206    -101.839  -4.423  12.667  1.00 63.88           C  
ATOM   7461  CD1 ILE B 206    -101.642  -5.732  15.409  1.00 56.25           C  
ATOM   7462  N   THR B 207    -100.625  -7.048  10.636  1.00 64.70           N  
ATOM   7463  CA  THR B 207    -100.520  -7.146   9.186  1.00 69.14           C  
ATOM   7464  C   THR B 207    -101.725  -6.470   8.529  1.00 71.24           C  
ATOM   7465  O   THR B 207    -102.574  -5.893   9.211  1.00 69.41           O  
ATOM   7466  CB  THR B 207    -100.462  -8.625   8.722  1.00 69.98           C  
ATOM   7467  OG1 THR B 207    -101.712  -9.275   8.995  1.00 68.32           O  
ATOM   7468  CG2 THR B 207     -99.348  -9.361   9.448  1.00 70.31           C  
ATOM   7469  N   LYS B 208    -101.791  -6.549   7.204  1.00 73.44           N  
ATOM   7470  CA  LYS B 208    -102.888  -5.962   6.446  1.00 73.33           C  
ATOM   7471  C   LYS B 208    -103.142  -4.493   6.773  1.00 74.92           C  
ATOM   7472  O   LYS B 208    -104.248  -3.990   6.576  1.00 75.42           O  
ATOM   7473  CB  LYS B 208    -104.169  -6.764   6.677  1.00 70.76           C  
ATOM   7474  CG  LYS B 208    -104.093  -8.190   6.186  1.00 69.34           C  
ATOM   7475  CD  LYS B 208    -105.397  -8.923   6.435  1.00 67.15           C  
ATOM   7476  CE  LYS B 208    -105.363 -10.315   5.828  1.00 68.54           C  
ATOM   7477  NZ  LYS B 208    -103.979 -10.735   5.517  1.00 71.44           N  
ATOM   7478  N   LEU B 209    -102.121  -3.804   7.270  1.00 76.88           N  
ATOM   7479  CA  LEU B 209    -102.258  -2.388   7.596  1.00 80.54           C  
ATOM   7480  C   LEU B 209    -102.686  -1.612   6.353  1.00 82.60           C  
ATOM   7481  O   LEU B 209    -103.117  -0.457   6.434  1.00 83.15           O  
ATOM   7482  CB  LEU B 209    -100.933  -1.830   8.119  1.00 78.84           C  
ATOM   7483  CG  LEU B 209    -100.578  -2.155   9.568  1.00 78.21           C  
ATOM   7484  CD1 LEU B 209     -99.180  -1.650   9.883  1.00 77.94           C  
ATOM   7485  CD2 LEU B 209    -101.606  -1.513  10.489  1.00 79.05           C  
ATOM   7486  N   ASP B 210    -102.562  -2.263   5.204  1.00 81.34           N  
ATOM   7487  CA  ASP B 210    -102.922  -1.658   3.936  1.00 81.66           C  
ATOM   7488  C   ASP B 210    -104.358  -2.002   3.554  1.00 83.65           C  
ATOM   7489  O   ASP B 210    -104.960  -1.337   2.710  1.00 85.36           O  
ATOM   7490  CB  ASP B 210    -101.957  -2.133   2.842  1.00 76.64           C  
ATOM   7491  CG  ASP B 210    -101.941  -3.647   2.688  1.00 73.02           C  
ATOM   7492  OD1 ASP B 210    -101.666  -4.348   3.684  1.00 75.98           O  
ATOM   7493  OD2 ASP B 210    -102.199  -4.138   1.570  1.00 66.54           O  
ATOM   7494  N   LEU B 211    -104.911  -3.034   4.182  1.00 82.77           N  
ATOM   7495  CA  LEU B 211    -106.271  -3.447   3.873  1.00 87.54           C  
ATOM   7496  C   LEU B 211    -107.291  -3.096   4.948  1.00 91.09           C  
ATOM   7497  O   LEU B 211    -108.196  -3.885   5.222  1.00 93.79           O  
ATOM   7498  CB  LEU B 211    -106.317  -4.954   3.612  1.00 83.84           C  
ATOM   7499  CG  LEU B 211    -105.486  -5.494   2.450  1.00 83.61           C  
ATOM   7500  CD1 LEU B 211    -105.848  -6.957   2.230  1.00 84.85           C  
ATOM   7501  CD2 LEU B 211    -105.761  -4.688   1.185  1.00 82.34           C  
ATOM   7502  N   MET B 212    -107.158  -1.915   5.548  1.00 93.72           N  
ATOM   7503  CA  MET B 212    -108.093  -1.496   6.590  1.00 96.48           C  
ATOM   7504  C   MET B 212    -109.368  -0.897   5.995  1.00 99.12           C  
ATOM   7505  O   MET B 212    -110.349  -1.611   5.761  1.00 98.31           O  
ATOM   7506  CB  MET B 212    -107.426  -0.489   7.538  1.00 93.93           C  
ATOM   7507  CG  MET B 212    -106.346  -1.097   8.426  1.00 87.83           C  
ATOM   7508  SD  MET B 212    -105.703   0.038   9.681  1.00 82.30           S  
ATOM   7509  CE  MET B 212    -104.501   0.941   8.721  1.00 79.69           C  
ATOM   7510  N   ASP B 213    -109.348   0.412   5.759  1.00100.97           N  
ATOM   7511  CA  ASP B 213    -110.491   1.112   5.177  1.00103.42           C  
ATOM   7512  C   ASP B 213    -110.111   2.498   4.676  1.00104.54           C  
ATOM   7513  O   ASP B 213    -108.928   2.829   4.587  1.00107.41           O  
ATOM   7514  CB  ASP B 213    -111.629   1.225   6.194  1.00101.94           C  
ATOM   7515  CG  ASP B 213    -112.742   0.232   5.931  1.00101.79           C  
ATOM   7516  OD1 ASP B 213    -113.418   0.365   4.888  1.00 99.30           O  
ATOM   7517  OD2 ASP B 213    -112.936  -0.680   6.763  1.00102.50           O  
ATOM   7518  N   LYS B 214    -111.119   3.301   4.348  1.00103.58           N  
ATOM   7519  CA  LYS B 214    -110.898   4.653   3.847  1.00103.71           C  
ATOM   7520  C   LYS B 214    -109.928   5.423   4.734  1.00102.25           C  
ATOM   7521  O   LYS B 214    -108.790   5.691   4.341  1.00102.93           O  
ATOM   7522  CB  LYS B 214    -112.227   5.417   3.762  1.00105.88           C  
ATOM   7523  CG  LYS B 214    -113.241   4.823   2.790  1.00106.55           C  
ATOM   7524  CD  LYS B 214    -114.482   5.702   2.668  1.00105.66           C  
ATOM   7525  CE  LYS B 214    -115.431   5.177   1.593  1.00105.07           C  
ATOM   7526  NZ  LYS B 214    -116.597   6.079   1.374  1.00100.37           N  
ATOM   7527  N   GLY B 215    -110.384   5.776   5.931  1.00100.23           N  
ATOM   7528  CA  GLY B 215    -109.542   6.518   6.850  1.00101.47           C  
ATOM   7529  C   GLY B 215    -109.152   5.714   8.074  1.00102.62           C  
ATOM   7530  O   GLY B 215    -108.568   6.257   9.015  1.00101.50           O  
ATOM   7531  N   THR B 216    -109.477   4.422   8.061  1.00103.23           N  
ATOM   7532  CA  THR B 216    -109.159   3.531   9.176  1.00102.93           C  
ATOM   7533  C   THR B 216    -107.656   3.481   9.417  1.00102.32           C  
ATOM   7534  O   THR B 216    -106.889   3.063   8.549  1.00102.53           O  
ATOM   7535  CB  THR B 216    -109.667   2.090   8.918  1.00101.55           C  
ATOM   7536  OG1 THR B 216    -111.097   2.092   8.844  1.00104.70           O  
ATOM   7537  CG2 THR B 216    -109.230   1.156  10.042  1.00101.26           C  
ATOM   7538  N   ASP B 217    -107.243   3.917  10.601  1.00100.82           N  
ATOM   7539  CA  ASP B 217    -105.833   3.920  10.964  1.00 99.02           C  
ATOM   7540  C   ASP B 217    -105.634   3.001  12.166  1.00 98.92           C  
ATOM   7541  O   ASP B 217    -106.586   2.706  12.891  1.00100.24           O  
ATOM   7542  CB  ASP B 217    -105.386   5.346  11.292  1.00 95.11           C  
ATOM   7543  CG  ASP B 217    -103.891   5.458  11.478  1.00 92.82           C  
ATOM   7544  OD1 ASP B 217    -103.145   4.971  10.604  1.00 92.75           O  
ATOM   7545  OD2 ASP B 217    -103.462   6.038  12.494  1.00 90.60           O  
ATOM   7546  N   ALA B 218    -104.404   2.540  12.371  1.00 96.45           N  
ATOM   7547  CA  ALA B 218    -104.108   1.645  13.483  1.00 93.12           C  
ATOM   7548  C   ALA B 218    -102.930   2.137  14.316  1.00 91.31           C  
ATOM   7549  O   ALA B 218    -102.392   1.397  15.141  1.00 91.18           O  
ATOM   7550  CB  ALA B 218    -103.824   0.242  12.958  1.00 90.79           C  
ATOM   7551  N   MET B 219    -102.537   3.390  14.100  1.00 89.14           N  
ATOM   7552  CA  MET B 219    -101.418   3.984  14.826  1.00 87.30           C  
ATOM   7553  C   MET B 219    -101.672   3.985  16.328  1.00 88.16           C  
ATOM   7554  O   MET B 219    -100.764   4.233  17.126  1.00 87.20           O  
ATOM   7555  CB  MET B 219    -101.184   5.424  14.360  1.00 80.39           C  
ATOM   7556  CG  MET B 219     -99.952   6.073  14.966  1.00 73.44           C  
ATOM   7557  SD  MET B 219     -98.431   5.380  14.296  1.00 70.11           S  
ATOM   7558  CE  MET B 219     -97.614   6.870  13.666  1.00 63.56           C  
ATOM   7559  N   GLU B 220    -102.914   3.708  16.706  1.00 86.99           N  
ATOM   7560  CA  GLU B 220    -103.285   3.695  18.110  1.00 85.75           C  
ATOM   7561  C   GLU B 220    -102.773   2.443  18.817  1.00 81.70           C  
ATOM   7562  O   GLU B 220    -102.636   2.423  20.039  1.00 81.85           O  
ATOM   7563  CB  GLU B 220    -104.804   3.793  18.249  1.00 88.43           C  
ATOM   7564  CG  GLU B 220    -105.235   4.365  19.582  1.00 94.22           C  
ATOM   7565  CD  GLU B 220    -104.598   5.716  19.850  1.00 96.71           C  
ATOM   7566  OE1 GLU B 220    -104.964   6.696  19.166  1.00 99.24           O  
ATOM   7567  OE2 GLU B 220    -103.721   5.793  20.738  1.00 98.43           O  
ATOM   7568  N   VAL B 221    -102.485   1.404  18.041  1.00 78.46           N  
ATOM   7569  CA  VAL B 221    -101.985   0.150  18.592  1.00 76.37           C  
ATOM   7570  C   VAL B 221    -100.473   0.056  18.403  1.00 76.03           C  
ATOM   7571  O   VAL B 221     -99.749  -0.406  19.285  1.00 71.74           O  
ATOM   7572  CB  VAL B 221    -102.647  -1.056  17.901  1.00 74.21           C  
ATOM   7573  CG1 VAL B 221    -102.206  -2.350  18.572  1.00 75.94           C  
ATOM   7574  CG2 VAL B 221    -104.158  -0.911  17.949  1.00 78.10           C  
ATOM   7575  N   LEU B 222    -100.006   0.503  17.242  1.00 74.78           N  
ATOM   7576  CA  LEU B 222     -98.588   0.478  16.921  1.00 75.01           C  
ATOM   7577  C   LEU B 222     -97.787   1.323  17.906  1.00 76.40           C  
ATOM   7578  O   LEU B 222     -96.590   1.099  18.093  1.00 71.81           O  
ATOM   7579  CB  LEU B 222     -98.369   1.000  15.504  1.00 76.25           C  
ATOM   7580  CG  LEU B 222     -99.195   0.299  14.426  1.00 79.20           C  
ATOM   7581  CD1 LEU B 222     -98.872   0.902  13.071  1.00 81.13           C  
ATOM   7582  CD2 LEU B 222     -98.899  -1.192  14.432  1.00 82.92           C  
ATOM   7583  N   THR B 223     -98.457   2.297  18.520  1.00 79.13           N  
ATOM   7584  CA  THR B 223     -97.829   3.189  19.494  1.00 80.15           C  
ATOM   7585  C   THR B 223     -97.917   2.598  20.901  1.00 82.07           C  
ATOM   7586  O   THR B 223     -97.272   3.082  21.833  1.00 76.56           O  
ATOM   7587  CB  THR B 223     -98.503   4.581  19.493  1.00 78.79           C  
ATOM   7588  OG1 THR B 223     -99.926   4.427  19.588  1.00 73.37           O  
ATOM   7589  CG2 THR B 223     -98.159   5.339  18.222  1.00 75.35           C  
ATOM   7590  N   GLY B 224     -98.722   1.546  21.035  1.00 84.47           N  
ATOM   7591  CA  GLY B 224     -98.890   0.886  22.316  1.00 90.53           C  
ATOM   7592  C   GLY B 224     -99.747   1.673  23.288  1.00 94.06           C  
ATOM   7593  O   GLY B 224     -99.237   2.244  24.249  1.00 95.77           O  
ATOM   7594  N   ARG B 225    -101.052   1.705  23.044  1.00 96.19           N  
ATOM   7595  CA  ARG B 225    -101.967   2.431  23.914  1.00 97.92           C  
ATOM   7596  C   ARG B 225    -103.330   1.762  23.993  1.00 99.36           C  
ATOM   7597  O   ARG B 225    -104.065   1.962  24.957  1.00102.13           O  
ATOM   7598  CB  ARG B 225    -102.133   3.868  23.424  1.00 98.56           C  
ATOM   7599  CG  ARG B 225    -100.913   4.752  23.626  1.00 98.70           C  
ATOM   7600  CD  ARG B 225    -101.146   6.102  22.972  1.00 99.08           C  
ATOM   7601  NE  ARG B 225    -102.430   6.667  23.378  1.00 99.37           N  
ATOM   7602  CZ  ARG B 225    -103.000   7.726  22.813  1.00 99.42           C  
ATOM   7603  NH1 ARG B 225    -102.399   8.350  21.807  1.00 98.13           N  
ATOM   7604  NH2 ARG B 225    -104.176   8.156  23.253  1.00 97.84           N  
ATOM   7605  N   VAL B 226    -103.669   0.976  22.977  1.00 99.29           N  
ATOM   7606  CA  VAL B 226    -104.948   0.277  22.958  1.00 98.69           C  
ATOM   7607  C   VAL B 226    -104.830  -1.013  23.758  1.00 97.85           C  
ATOM   7608  O   VAL B 226    -105.590  -1.242  24.697  1.00 99.74           O  
ATOM   7609  CB  VAL B 226    -105.381  -0.073  21.520  1.00 99.37           C  
ATOM   7610  CG1 VAL B 226    -106.703  -0.835  21.540  1.00 98.50           C  
ATOM   7611  CG2 VAL B 226    -105.512   1.194  20.698  1.00 98.48           C  
ATOM   7612  N   ILE B 227    -103.875  -1.853  23.374  1.00 95.28           N  
ATOM   7613  CA  ILE B 227    -103.639  -3.121  24.053  1.00 92.96           C  
ATOM   7614  C   ILE B 227    -102.162  -3.162  24.444  1.00 91.96           C  
ATOM   7615  O   ILE B 227    -101.402  -3.991  23.946  1.00 96.44           O  
ATOM   7616  CB  ILE B 227    -103.947  -4.317  23.124  1.00 91.38           C  
ATOM   7617  CG1 ILE B 227    -105.276  -4.089  22.394  1.00 92.06           C  
ATOM   7618  CG2 ILE B 227    -104.000  -5.608  23.935  1.00 90.48           C  
ATOM   7619  CD1 ILE B 227    -106.476  -3.919  23.310  1.00 90.71           C  
ATOM   7620  N   PRO B 228    -101.738  -2.257  25.342  1.00 87.22           N  
ATOM   7621  CA  PRO B 228    -100.354  -2.159  25.818  1.00 82.33           C  
ATOM   7622  C   PRO B 228     -99.624  -3.487  26.053  1.00 79.33           C  
ATOM   7623  O   PRO B 228    -100.169  -4.417  26.651  1.00 79.02           O  
ATOM   7624  CB  PRO B 228    -100.498  -1.346  27.101  1.00 81.03           C  
ATOM   7625  CG  PRO B 228    -101.602  -0.406  26.752  1.00 83.80           C  
ATOM   7626  CD  PRO B 228    -102.605  -1.313  26.073  1.00 84.87           C  
ATOM   7627  N   LEU B 229     -98.387  -3.560  25.571  1.00 72.95           N  
ATOM   7628  CA  LEU B 229     -97.544  -4.743  25.740  1.00 67.56           C  
ATOM   7629  C   LEU B 229     -96.118  -4.280  25.978  1.00 65.52           C  
ATOM   7630  O   LEU B 229     -95.662  -3.315  25.367  1.00 67.22           O  
ATOM   7631  CB  LEU B 229     -97.587  -5.636  24.501  1.00 61.14           C  
ATOM   7632  CG  LEU B 229     -98.832  -6.500  24.319  1.00 61.00           C  
ATOM   7633  CD1 LEU B 229     -98.802  -7.150  22.946  1.00 60.32           C  
ATOM   7634  CD2 LEU B 229     -98.895  -7.550  25.421  1.00 61.07           C  
ATOM   7635  N   THR B 230     -95.417  -4.965  26.872  1.00 66.49           N  
ATOM   7636  CA  THR B 230     -94.037  -4.606  27.193  1.00 66.52           C  
ATOM   7637  C   THR B 230     -93.154  -4.613  25.941  1.00 60.63           C  
ATOM   7638  O   THR B 230     -92.350  -3.702  25.732  1.00 55.71           O  
ATOM   7639  CB  THR B 230     -93.440  -5.584  28.238  1.00 68.36           C  
ATOM   7640  OG1 THR B 230     -94.412  -5.843  29.260  1.00 75.14           O  
ATOM   7641  CG2 THR B 230     -92.201  -4.983  28.890  1.00 63.88           C  
ATOM   7642  N   LEU B 231     -93.330  -5.638  25.110  1.00 57.96           N  
ATOM   7643  CA  LEU B 231     -92.562  -5.806  23.881  1.00 55.68           C  
ATOM   7644  C   LEU B 231     -93.121  -4.984  22.716  1.00 54.59           C  
ATOM   7645  O   LEU B 231     -92.525  -4.929  21.638  1.00 54.94           O  
ATOM   7646  CB  LEU B 231     -92.511  -7.296  23.513  1.00 50.74           C  
ATOM   7647  CG  LEU B 231     -91.963  -8.231  24.602  1.00 43.94           C  
ATOM   7648  CD1 LEU B 231     -91.913  -9.668  24.082  1.00 45.71           C  
ATOM   7649  CD2 LEU B 231     -90.578  -7.780  25.019  1.00 40.06           C  
ATOM   7650  N   GLY B 232     -94.267  -4.351  22.950  1.00 55.70           N  
ATOM   7651  CA  GLY B 232     -94.893  -3.502  21.950  1.00 54.52           C  
ATOM   7652  C   GLY B 232     -95.442  -4.192  20.721  1.00 53.97           C  
ATOM   7653  O   GLY B 232     -95.577  -5.410  20.697  1.00 52.11           O  
ATOM   7654  N   PHE B 233     -95.765  -3.394  19.704  1.00 57.01           N  
ATOM   7655  CA  PHE B 233     -96.298  -3.903  18.440  1.00 57.85           C  
ATOM   7656  C   PHE B 233     -95.433  -3.513  17.239  1.00 54.82           C  
ATOM   7657  O   PHE B 233     -94.716  -2.508  17.261  1.00 51.10           O  
ATOM   7658  CB  PHE B 233     -97.726  -3.384  18.193  1.00 59.67           C  
ATOM   7659  CG  PHE B 233     -98.781  -4.044  19.044  1.00 64.24           C  
ATOM   7660  CD1 PHE B 233     -98.949  -3.681  20.378  1.00 60.66           C  
ATOM   7661  CD2 PHE B 233     -99.594  -5.047  18.513  1.00 62.55           C  
ATOM   7662  CE1 PHE B 233     -99.910  -4.310  21.175  1.00 65.51           C  
ATOM   7663  CE2 PHE B 233    -100.559  -5.684  19.301  1.00 64.84           C  
ATOM   7664  CZ  PHE B 233    -100.716  -5.315  20.635  1.00 69.55           C  
ATOM   7665  N   ILE B 234     -95.520  -4.318  16.188  1.00 50.92           N  
ATOM   7666  CA  ILE B 234     -94.780  -4.067  14.958  1.00 49.56           C  
ATOM   7667  C   ILE B 234     -95.699  -4.328  13.765  1.00 50.99           C  
ATOM   7668  O   ILE B 234     -96.286  -5.411  13.640  1.00 43.28           O  
ATOM   7669  CB  ILE B 234     -93.537  -4.973  14.844  1.00 47.00           C  
ATOM   7670  CG1 ILE B 234     -92.604  -4.729  16.036  1.00 48.73           C  
ATOM   7671  CG2 ILE B 234     -92.798  -4.667  13.538  1.00 48.56           C  
ATOM   7672  CD1 ILE B 234     -91.387  -5.619  16.063  1.00 41.63           C  
ATOM   7673  N   GLY B 235     -95.825  -3.322  12.901  1.00 54.55           N  
ATOM   7674  CA  GLY B 235     -96.680  -3.445  11.735  1.00 54.48           C  
ATOM   7675  C   GLY B 235     -95.967  -3.938  10.492  1.00 56.65           C  
ATOM   7676  O   GLY B 235     -94.808  -3.594  10.239  1.00 55.14           O  
ATOM   7677  N   VAL B 236     -96.669  -4.752   9.711  1.00 58.69           N  
ATOM   7678  CA  VAL B 236     -96.123  -5.292   8.475  1.00 65.66           C  
ATOM   7679  C   VAL B 236     -97.210  -5.543   7.434  1.00 68.40           C  
ATOM   7680  O   VAL B 236     -98.392  -5.695   7.769  1.00 66.66           O  
ATOM   7681  CB  VAL B 236     -95.381  -6.624   8.720  1.00 67.87           C  
ATOM   7682  CG1 VAL B 236     -94.134  -6.383   9.556  1.00 69.82           C  
ATOM   7683  CG2 VAL B 236     -96.309  -7.613   9.408  1.00 65.92           C  
ATOM   7684  N   ILE B 237     -96.794  -5.581   6.171  1.00 69.80           N  
ATOM   7685  CA  ILE B 237     -97.696  -5.830   5.054  1.00 71.53           C  
ATOM   7686  C   ILE B 237     -97.039  -6.826   4.113  1.00 71.08           C  
ATOM   7687  O   ILE B 237     -95.910  -6.620   3.663  1.00 70.40           O  
ATOM   7688  CB  ILE B 237     -98.013  -4.540   4.271  1.00 71.81           C  
ATOM   7689  CG1 ILE B 237     -96.721  -3.907   3.760  1.00 73.90           C  
ATOM   7690  CG2 ILE B 237     -98.767  -3.560   5.165  1.00 73.54           C  
ATOM   7691  CD1 ILE B 237     -96.943  -2.828   2.726  1.00 77.46           C  
ATOM   7692  N   ASN B 238     -97.752  -7.909   3.827  1.00 72.83           N  
ATOM   7693  CA  ASN B 238     -97.244  -8.961   2.957  1.00 72.85           C  
ATOM   7694  C   ASN B 238     -97.950  -8.949   1.607  1.00 73.17           C  
ATOM   7695  O   ASN B 238     -98.844  -8.140   1.367  1.00 72.19           O  
ATOM   7696  CB  ASN B 238     -97.454 -10.324   3.619  1.00 70.85           C  
ATOM   7697  CG  ASN B 238     -97.345 -10.260   5.131  1.00 65.87           C  
ATOM   7698  OD1 ASN B 238     -98.279 -10.631   5.848  1.00 61.11           O  
ATOM   7699  ND2 ASN B 238     -96.207  -9.784   5.624  1.00 59.97           N  
ATOM   7700  N   ARG B 239     -97.538  -9.865   0.736  1.00 75.67           N  
ATOM   7701  CA  ARG B 239     -98.117  -9.999  -0.596  1.00 76.24           C  
ATOM   7702  C   ARG B 239     -99.599 -10.355  -0.489  1.00 80.24           C  
ATOM   7703  O   ARG B 239    -100.001 -11.105   0.400  1.00 79.70           O  
ATOM   7704  CB  ARG B 239     -97.401 -11.107  -1.369  1.00 67.11           C  
ATOM   7705  CG  ARG B 239     -95.897 -10.984  -1.407  1.00 59.31           C  
ATOM   7706  CD  ARG B 239     -95.296 -12.094  -2.244  1.00 61.82           C  
ATOM   7707  NE  ARG B 239     -95.573 -13.419  -1.693  1.00 70.45           N  
ATOM   7708  CZ  ARG B 239     -95.270 -14.563  -2.305  1.00 71.16           C  
ATOM   7709  NH1 ARG B 239     -94.683 -14.546  -3.494  1.00 70.50           N  
ATOM   7710  NH2 ARG B 239     -95.543 -15.726  -1.726  1.00 74.01           N  
ATOM   7711  N   SER B 240    -100.405  -9.816  -1.397  1.00 86.19           N  
ATOM   7712  CA  SER B 240    -101.835 -10.104  -1.411  1.00 92.65           C  
ATOM   7713  C   SER B 240    -102.035 -11.365  -2.242  1.00 94.87           C  
ATOM   7714  O   SER B 240    -101.091 -11.853  -2.866  1.00 96.38           O  
ATOM   7715  CB  SER B 240    -102.611  -8.941  -2.035  1.00 92.39           C  
ATOM   7716  OG  SER B 240    -102.169  -8.683  -3.356  1.00 95.90           O  
ATOM   7717  N   GLN B 241    -103.254 -11.893  -2.257  1.00 97.53           N  
ATOM   7718  CA  GLN B 241    -103.524 -13.100  -3.027  1.00100.25           C  
ATOM   7719  C   GLN B 241    -103.212 -12.861  -4.499  1.00 99.98           C  
ATOM   7720  O   GLN B 241    -102.680 -13.738  -5.180  1.00100.05           O  
ATOM   7721  CB  GLN B 241    -104.985 -13.529  -2.870  1.00103.26           C  
ATOM   7722  CG  GLN B 241    -105.297 -14.869  -3.530  1.00106.32           C  
ATOM   7723  CD  GLN B 241    -104.479 -16.012  -2.948  1.00108.47           C  
ATOM   7724  OE1 GLN B 241    -104.698 -16.436  -1.810  1.00109.39           O  
ATOM   7725  NE2 GLN B 241    -103.525 -16.512  -3.726  1.00107.15           N  
ATOM   7726  N   GLU B 242    -103.540 -11.668  -4.986  1.00 99.67           N  
ATOM   7727  CA  GLU B 242    -103.285 -11.327  -6.379  1.00 99.80           C  
ATOM   7728  C   GLU B 242    -101.799 -11.105  -6.631  1.00 98.86           C  
ATOM   7729  O   GLU B 242    -101.323 -11.269  -7.755  1.00 98.68           O  
ATOM   7730  CB  GLU B 242    -104.078 -10.080  -6.778  1.00102.56           C  
ATOM   7731  CG  GLU B 242    -103.859  -8.874  -5.886  1.00101.23           C  
ATOM   7732  CD  GLU B 242    -104.656  -7.672  -6.349  1.00100.90           C  
ATOM   7733  OE1 GLU B 242    -104.356  -7.146  -7.442  1.00 98.07           O  
ATOM   7734  OE2 GLU B 242    -105.587  -7.261  -5.623  1.00 99.60           O  
ATOM   7735  N   ASP B 243    -101.069 -10.726  -5.585  1.00 97.10           N  
ATOM   7736  CA  ASP B 243     -99.631 -10.516  -5.706  1.00 94.21           C  
ATOM   7737  C   ASP B 243     -98.937 -11.864  -5.854  1.00 92.97           C  
ATOM   7738  O   ASP B 243     -97.974 -11.995  -6.610  1.00 88.37           O  
ATOM   7739  CB  ASP B 243     -99.081  -9.786  -4.481  1.00 95.15           C  
ATOM   7740  CG  ASP B 243     -99.123  -8.281  -4.635  1.00 95.70           C  
ATOM   7741  OD1 ASP B 243     -98.545  -7.774  -5.621  1.00 94.62           O  
ATOM   7742  OD2 ASP B 243     -99.726  -7.607  -3.773  1.00 95.53           O  
ATOM   7743  N   ILE B 244     -99.429 -12.863  -5.126  1.00 92.31           N  
ATOM   7744  CA  ILE B 244     -98.859 -14.203  -5.201  1.00 92.84           C  
ATOM   7745  C   ILE B 244     -98.944 -14.649  -6.658  1.00 92.40           C  
ATOM   7746  O   ILE B 244     -98.065 -15.351  -7.160  1.00 90.57           O  
ATOM   7747  CB  ILE B 244     -99.639 -15.204  -4.313  1.00 92.17           C  
ATOM   7748  CG1 ILE B 244     -99.552 -14.783  -2.844  1.00 87.42           C  
ATOM   7749  CG2 ILE B 244     -99.071 -16.609  -4.490  1.00 92.20           C  
ATOM   7750  CD1 ILE B 244    -100.360 -15.658  -1.907  1.00 84.47           C  
ATOM   7751  N   ILE B 245    -100.016 -14.227  -7.326  1.00 93.48           N  
ATOM   7752  CA  ILE B 245    -100.234 -14.543  -8.734  1.00 90.34           C  
ATOM   7753  C   ILE B 245     -99.130 -13.847  -9.524  1.00 91.70           C  
ATOM   7754  O   ILE B 245     -98.687 -12.760  -9.153  1.00 89.70           O  
ATOM   7755  CB  ILE B 245    -101.601 -14.016  -9.213  1.00 87.05           C  
ATOM   7756  CG1 ILE B 245    -102.709 -14.546  -8.305  1.00 79.13           C  
ATOM   7757  CG2 ILE B 245    -101.852 -14.446 -10.649  1.00 85.70           C  
ATOM   7758  CD1 ILE B 245    -104.068 -13.986  -8.628  1.00 77.20           C  
ATOM   7759  N   ALA B 246     -98.693 -14.467 -10.614  1.00 92.89           N  
ATOM   7760  CA  ALA B 246     -97.620 -13.902 -11.424  1.00 94.02           C  
ATOM   7761  C   ALA B 246     -96.347 -13.937 -10.585  1.00 92.22           C  
ATOM   7762  O   ALA B 246     -96.280 -14.657  -9.586  1.00 91.08           O  
ATOM   7763  CB  ALA B 246     -97.953 -12.464 -11.828  1.00 94.62           C  
ATOM   7764  N   LYS B 247     -95.340 -13.167 -10.989  1.00 91.98           N  
ATOM   7765  CA  LYS B 247     -94.077 -13.124 -10.257  1.00 91.42           C  
ATOM   7766  C   LYS B 247     -94.268 -12.568  -8.846  1.00 88.65           C  
ATOM   7767  O   LYS B 247     -94.735 -13.271  -7.945  1.00 86.91           O  
ATOM   7768  CB  LYS B 247     -93.039 -12.282 -11.019  1.00 93.25           C  
ATOM   7769  CG  LYS B 247     -93.602 -11.059 -11.740  1.00 95.40           C  
ATOM   7770  CD  LYS B 247     -92.491 -10.166 -12.298  1.00 94.95           C  
ATOM   7771  CE  LYS B 247     -91.518 -10.930 -13.200  1.00 98.28           C  
ATOM   7772  NZ  LYS B 247     -92.163 -11.521 -14.415  1.00 97.15           N  
ATOM   7773  N   LYS B 248     -93.905 -11.302  -8.662  1.00 86.00           N  
ATOM   7774  CA  LYS B 248     -94.032 -10.643  -7.366  1.00 78.01           C  
ATOM   7775  C   LYS B 248     -93.398 -11.515  -6.291  1.00 74.72           C  
ATOM   7776  O   LYS B 248     -94.089 -12.254  -5.584  1.00 72.12           O  
ATOM   7777  CB  LYS B 248     -95.504 -10.402  -7.030  1.00 70.19           C  
ATOM   7778  CG  LYS B 248     -95.711  -9.458  -5.856  1.00 69.77           C  
ATOM   7779  CD  LYS B 248     -95.078  -8.098  -6.139  1.00 63.35           C  
ATOM   7780  CE  LYS B 248     -95.233  -7.142  -4.973  1.00 58.54           C  
ATOM   7781  NZ  LYS B 248     -94.540  -5.853  -5.230  1.00 51.00           N  
ATOM   7782  N   SER B 249     -92.075 -11.420  -6.186  1.00 70.87           N  
ATOM   7783  CA  SER B 249     -91.300 -12.184  -5.217  1.00 67.72           C  
ATOM   7784  C   SER B 249     -91.318 -11.527  -3.837  1.00 69.45           C  
ATOM   7785  O   SER B 249     -91.644 -10.341  -3.701  1.00 69.52           O  
ATOM   7786  CB  SER B 249     -89.854 -12.324  -5.704  1.00 64.51           C  
ATOM   7787  OG  SER B 249     -89.263 -11.052  -5.922  1.00 54.26           O  
ATOM   7788  N   ILE B 250     -90.963 -12.304  -2.818  1.00 65.58           N  
ATOM   7789  CA  ILE B 250     -90.931 -11.792  -1.457  1.00 61.67           C  
ATOM   7790  C   ILE B 250     -90.057 -10.550  -1.394  1.00 56.92           C  
ATOM   7791  O   ILE B 250     -90.445  -9.533  -0.817  1.00 54.90           O  
ATOM   7792  CB  ILE B 250     -90.377 -12.845  -0.466  1.00 59.91           C  
ATOM   7793  CG1 ILE B 250     -91.385 -13.981  -0.303  1.00 59.62           C  
ATOM   7794  CG2 ILE B 250     -90.107 -12.204   0.883  1.00 57.55           C  
ATOM   7795  CD1 ILE B 250     -92.706 -13.537   0.304  1.00 62.90           C  
ATOM   7796  N   ARG B 251     -88.883 -10.622  -2.004  1.00 53.61           N  
ATOM   7797  CA  ARG B 251     -87.989  -9.479  -1.973  1.00 59.05           C  
ATOM   7798  C   ARG B 251     -88.663  -8.240  -2.534  1.00 60.40           C  
ATOM   7799  O   ARG B 251     -88.582  -7.162  -1.936  1.00 62.70           O  
ATOM   7800  CB  ARG B 251     -86.707  -9.770  -2.744  1.00 56.34           C  
ATOM   7801  CG  ARG B 251     -85.968 -10.987  -2.247  1.00 67.04           C  
ATOM   7802  CD  ARG B 251     -84.500 -10.860  -2.551  1.00 69.98           C  
ATOM   7803  NE  ARG B 251     -83.902  -9.786  -1.766  1.00 73.35           N  
ATOM   7804  CZ  ARG B 251     -82.703  -9.268  -2.003  1.00 71.02           C  
ATOM   7805  NH1 ARG B 251     -81.976  -9.730  -3.013  1.00 68.85           N  
ATOM   7806  NH2 ARG B 251     -82.230  -8.298  -1.228  1.00 64.59           N  
ATOM   7807  N   GLU B 252     -89.333  -8.393  -3.674  1.00 61.48           N  
ATOM   7808  CA  GLU B 252     -90.021  -7.269  -4.308  1.00 60.97           C  
ATOM   7809  C   GLU B 252     -91.100  -6.745  -3.372  1.00 57.69           C  
ATOM   7810  O   GLU B 252     -91.300  -5.535  -3.249  1.00 60.82           O  
ATOM   7811  CB  GLU B 252     -90.640  -7.689  -5.650  1.00 62.95           C  
ATOM   7812  CG  GLU B 252     -89.621  -8.037  -6.735  1.00 66.44           C  
ATOM   7813  CD  GLU B 252     -90.269  -8.462  -8.051  1.00 70.77           C  
ATOM   7814  OE1 GLU B 252     -91.086  -9.407  -8.046  1.00 71.97           O  
ATOM   7815  OE2 GLU B 252     -89.956  -7.853  -9.096  1.00 76.18           O  
ATOM   7816  N   SER B 253     -91.794  -7.659  -2.707  1.00 55.35           N  
ATOM   7817  CA  SER B 253     -92.834  -7.270  -1.766  1.00 51.69           C  
ATOM   7818  C   SER B 253     -92.197  -6.444  -0.648  1.00 53.17           C  
ATOM   7819  O   SER B 253     -92.748  -5.427  -0.213  1.00 48.01           O  
ATOM   7820  CB  SER B 253     -93.500  -8.516  -1.175  1.00 56.47           C  
ATOM   7821  OG  SER B 253     -94.531  -8.175  -0.264  1.00 63.56           O  
ATOM   7822  N   LEU B 254     -91.029  -6.892  -0.195  1.00 51.02           N  
ATOM   7823  CA  LEU B 254     -90.309  -6.215   0.876  1.00 53.93           C  
ATOM   7824  C   LEU B 254     -89.953  -4.794   0.460  1.00 55.59           C  
ATOM   7825  O   LEU B 254     -90.223  -3.836   1.193  1.00 55.89           O  
ATOM   7826  CB  LEU B 254     -89.045  -7.003   1.243  1.00 53.52           C  
ATOM   7827  CG  LEU B 254     -89.264  -8.381   1.895  1.00 49.37           C  
ATOM   7828  CD1 LEU B 254     -87.929  -9.108   2.045  1.00 41.70           C  
ATOM   7829  CD2 LEU B 254     -89.945  -8.217   3.253  1.00 42.32           C  
ATOM   7830  N   LYS B 255     -89.347  -4.662  -0.716  1.00 57.00           N  
ATOM   7831  CA  LYS B 255     -88.977  -3.355  -1.249  1.00 57.74           C  
ATOM   7832  C   LYS B 255     -90.219  -2.469  -1.256  1.00 54.74           C  
ATOM   7833  O   LYS B 255     -90.142  -1.265  -1.004  1.00 58.44           O  
ATOM   7834  CB  LYS B 255     -88.428  -3.505  -2.673  1.00 61.23           C  
ATOM   7835  CG  LYS B 255     -88.039  -2.194  -3.358  1.00 59.58           C  
ATOM   7836  CD  LYS B 255     -87.530  -2.457  -4.777  1.00 57.29           C  
ATOM   7837  CE  LYS B 255     -87.038  -1.178  -5.471  1.00 59.67           C  
ATOM   7838  NZ  LYS B 255     -88.118  -0.171  -5.720  1.00 51.16           N  
ATOM   7839  N   SER B 256     -91.366  -3.078  -1.537  1.00 51.99           N  
ATOM   7840  CA  SER B 256     -92.633  -2.356  -1.557  1.00 54.55           C  
ATOM   7841  C   SER B 256     -93.081  -1.963  -0.146  1.00 55.17           C  
ATOM   7842  O   SER B 256     -93.530  -0.837   0.082  1.00 56.34           O  
ATOM   7843  CB  SER B 256     -93.712  -3.212  -2.225  1.00 56.23           C  
ATOM   7844  OG  SER B 256     -95.008  -2.746  -1.896  1.00 61.26           O  
ATOM   7845  N   GLU B 257     -92.952  -2.891   0.799  1.00 53.86           N  
ATOM   7846  CA  GLU B 257     -93.348  -2.633   2.178  1.00 52.44           C  
ATOM   7847  C   GLU B 257     -92.647  -1.406   2.758  1.00 50.40           C  
ATOM   7848  O   GLU B 257     -93.265  -0.606   3.469  1.00 50.88           O  
ATOM   7849  CB  GLU B 257     -93.058  -3.860   3.046  1.00 55.23           C  
ATOM   7850  CG  GLU B 257     -93.350  -3.664   4.532  1.00 57.60           C  
ATOM   7851  CD  GLU B 257     -93.169  -4.945   5.343  1.00 59.85           C  
ATOM   7852  OE1 GLU B 257     -92.058  -5.519   5.313  1.00 55.01           O  
ATOM   7853  OE2 GLU B 257     -94.141  -5.376   6.008  1.00 51.79           O  
ATOM   7854  N   ILE B 258     -91.361  -1.260   2.454  1.00 44.58           N  
ATOM   7855  CA  ILE B 258     -90.581  -0.130   2.944  1.00 46.01           C  
ATOM   7856  C   ILE B 258     -91.188   1.189   2.476  1.00 52.59           C  
ATOM   7857  O   ILE B 258     -91.361   2.123   3.267  1.00 53.31           O  
ATOM   7858  CB  ILE B 258     -89.130  -0.199   2.450  1.00 49.18           C  
ATOM   7859  CG1 ILE B 258     -88.516  -1.548   2.827  1.00 55.26           C  
ATOM   7860  CG2 ILE B 258     -88.323   0.937   3.059  1.00 49.60           C  
ATOM   7861  CD1 ILE B 258     -87.100  -1.735   2.314  1.00 58.39           C  
ATOM   7862  N   LEU B 259     -91.503   1.262   1.186  1.00 55.14           N  
ATOM   7863  CA  LEU B 259     -92.100   2.462   0.611  1.00 59.93           C  
ATOM   7864  C   LEU B 259     -93.446   2.748   1.267  1.00 58.13           C  
ATOM   7865  O   LEU B 259     -93.752   3.897   1.604  1.00 56.46           O  
ATOM   7866  CB  LEU B 259     -92.278   2.298  -0.904  1.00 63.44           C  
ATOM   7867  CG  LEU B 259     -90.997   2.374  -1.739  1.00 67.86           C  
ATOM   7868  CD1 LEU B 259     -91.271   1.892  -3.150  1.00 66.78           C  
ATOM   7869  CD2 LEU B 259     -90.474   3.800  -1.742  1.00 64.99           C  
ATOM   7870  N   TYR B 260     -94.247   1.702   1.451  1.00 54.47           N  
ATOM   7871  CA  TYR B 260     -95.553   1.850   2.087  1.00 55.42           C  
ATOM   7872  C   TYR B 260     -95.437   2.632   3.394  1.00 58.68           C  
ATOM   7873  O   TYR B 260     -96.098   3.655   3.579  1.00 65.49           O  
ATOM   7874  CB  TYR B 260     -96.160   0.482   2.394  1.00 54.60           C  
ATOM   7875  CG  TYR B 260     -97.391   0.569   3.267  1.00 56.49           C  
ATOM   7876  CD1 TYR B 260     -98.635   0.864   2.720  1.00 56.71           C  
ATOM   7877  CD2 TYR B 260     -97.306   0.387   4.642  1.00 55.21           C  
ATOM   7878  CE1 TYR B 260     -99.766   0.973   3.521  1.00 56.96           C  
ATOM   7879  CE2 TYR B 260     -98.432   0.497   5.452  1.00 58.64           C  
ATOM   7880  CZ  TYR B 260     -99.658   0.789   4.884  1.00 53.35           C  
ATOM   7881  OH  TYR B 260    -100.774   0.901   5.680  1.00 54.64           O  
ATOM   7882  N   PHE B 261     -94.601   2.136   4.302  1.00 57.11           N  
ATOM   7883  CA  PHE B 261     -94.399   2.783   5.595  1.00 53.74           C  
ATOM   7884  C   PHE B 261     -93.643   4.111   5.479  1.00 51.37           C  
ATOM   7885  O   PHE B 261     -93.995   5.074   6.150  1.00 49.48           O  
ATOM   7886  CB  PHE B 261     -93.658   1.841   6.566  1.00 48.00           C  
ATOM   7887  CG  PHE B 261     -94.523   0.732   7.130  1.00 44.20           C  
ATOM   7888  CD1 PHE B 261     -94.224  -0.606   6.872  1.00 43.35           C  
ATOM   7889  CD2 PHE B 261     -95.636   1.027   7.916  1.00 39.01           C  
ATOM   7890  CE1 PHE B 261     -95.018  -1.637   7.392  1.00 39.66           C  
ATOM   7891  CE2 PHE B 261     -96.437   0.006   8.441  1.00 45.17           C  
ATOM   7892  CZ  PHE B 261     -96.127  -1.330   8.176  1.00 43.08           C  
ATOM   7893  N   LYS B 262     -92.610   4.160   4.639  1.00 53.44           N  
ATOM   7894  CA  LYS B 262     -91.834   5.385   4.455  1.00 54.50           C  
ATOM   7895  C   LYS B 262     -92.726   6.495   3.921  1.00 58.70           C  
ATOM   7896  O   LYS B 262     -92.659   7.628   4.387  1.00 57.76           O  
ATOM   7897  CB  LYS B 262     -90.682   5.164   3.471  1.00 56.45           C  
ATOM   7898  CG  LYS B 262     -89.387   4.673   4.088  1.00 58.25           C  
ATOM   7899  CD  LYS B 262     -88.803   5.700   5.039  1.00 56.22           C  
ATOM   7900  CE  LYS B 262     -87.458   5.250   5.585  1.00 51.85           C  
ATOM   7901  NZ  LYS B 262     -87.027   6.107   6.722  1.00 53.62           N  
ATOM   7902  N   ASN B 263     -93.557   6.168   2.937  1.00 59.24           N  
ATOM   7903  CA  ASN B 263     -94.447   7.165   2.361  1.00 68.58           C  
ATOM   7904  C   ASN B 263     -95.901   6.941   2.745  1.00 70.21           C  
ATOM   7905  O   ASN B 263     -96.748   6.668   1.897  1.00 74.98           O  
ATOM   7906  CB  ASN B 263     -94.304   7.193   0.835  1.00 68.17           C  
ATOM   7907  CG  ASN B 263     -92.934   7.671   0.391  1.00 72.81           C  
ATOM   7908  OD1 ASN B 263     -92.472   8.746   0.799  1.00 71.92           O  
ATOM   7909  ND2 ASN B 263     -92.273   6.878  -0.448  1.00 75.64           N  
ATOM   7910  N   HIS B 264     -96.182   7.047   4.036  1.00 70.76           N  
ATOM   7911  CA  HIS B 264     -97.536   6.875   4.530  1.00 71.54           C  
ATOM   7912  C   HIS B 264     -97.856   8.079   5.410  1.00 75.74           C  
ATOM   7913  O   HIS B 264     -97.105   8.406   6.330  1.00 74.42           O  
ATOM   7914  CB  HIS B 264     -97.654   5.573   5.324  1.00 70.19           C  
ATOM   7915  CG  HIS B 264     -99.063   5.194   5.659  1.00 69.89           C  
ATOM   7916  ND1 HIS B 264     -99.795   5.834   6.636  1.00 68.68           N  
ATOM   7917  CD2 HIS B 264     -99.875   4.241   5.143  1.00 67.94           C  
ATOM   7918  CE1 HIS B 264    -100.997   5.289   6.709  1.00 67.42           C  
ATOM   7919  NE2 HIS B 264    -101.071   4.321   5.813  1.00 69.17           N  
ATOM   7920  N   PRO B 265     -98.972   8.764   5.121  1.00 77.72           N  
ATOM   7921  CA  PRO B 265     -99.453   9.949   5.839  1.00 78.03           C  
ATOM   7922  C   PRO B 265     -99.293   9.922   7.358  1.00 77.80           C  
ATOM   7923  O   PRO B 265     -99.128  10.971   7.980  1.00 78.13           O  
ATOM   7924  CB  PRO B 265    -100.918  10.025   5.422  1.00 77.68           C  
ATOM   7925  CG  PRO B 265    -100.862   9.571   4.010  1.00 81.57           C  
ATOM   7926  CD  PRO B 265     -99.937   8.365   4.079  1.00 78.92           C  
ATOM   7927  N   ILE B 266     -99.337   8.730   7.950  1.00 75.49           N  
ATOM   7928  CA  ILE B 266     -99.229   8.605   9.400  1.00 69.48           C  
ATOM   7929  C   ILE B 266     -98.070   7.740   9.888  1.00 67.00           C  
ATOM   7930  O   ILE B 266     -97.270   8.167  10.720  1.00 66.01           O  
ATOM   7931  CB  ILE B 266    -100.530   8.034   9.991  1.00 69.59           C  
ATOM   7932  CG1 ILE B 266    -101.733   8.836   9.482  1.00 73.14           C  
ATOM   7933  CG2 ILE B 266    -100.474   8.077  11.505  1.00 72.43           C  
ATOM   7934  CD1 ILE B 266    -101.671  10.321   9.794  1.00 70.66           C  
ATOM   7935  N   TYR B 267     -97.990   6.523   9.367  1.00 64.47           N  
ATOM   7936  CA  TYR B 267     -96.958   5.570   9.755  1.00 57.39           C  
ATOM   7937  C   TYR B 267     -95.535   6.020   9.449  1.00 60.15           C  
ATOM   7938  O   TYR B 267     -94.573   5.449   9.970  1.00 62.68           O  
ATOM   7939  CB  TYR B 267     -97.227   4.231   9.064  1.00 52.17           C  
ATOM   7940  CG  TYR B 267     -98.579   3.625   9.391  1.00 44.67           C  
ATOM   7941  CD1 TYR B 267     -99.170   2.696   8.538  1.00 45.82           C  
ATOM   7942  CD2 TYR B 267     -99.263   3.976  10.552  1.00 46.07           C  
ATOM   7943  CE1 TYR B 267    -100.412   2.130   8.831  1.00 48.83           C  
ATOM   7944  CE2 TYR B 267    -100.504   3.416  10.852  1.00 51.12           C  
ATOM   7945  CZ  TYR B 267    -101.070   2.496   9.987  1.00 51.85           C  
ATOM   7946  OH  TYR B 267    -102.299   1.945  10.273  1.00 60.18           O  
ATOM   7947  N   LYS B 268     -95.398   7.047   8.618  1.00 58.21           N  
ATOM   7948  CA  LYS B 268     -94.078   7.529   8.228  1.00 59.50           C  
ATOM   7949  C   LYS B 268     -93.172   7.926   9.393  1.00 59.72           C  
ATOM   7950  O   LYS B 268     -91.945   7.920   9.266  1.00 58.57           O  
ATOM   7951  CB  LYS B 268     -94.213   8.699   7.245  1.00 65.15           C  
ATOM   7952  CG  LYS B 268     -94.937   9.918   7.791  1.00 71.39           C  
ATOM   7953  CD  LYS B 268     -95.024  11.013   6.735  1.00 75.19           C  
ATOM   7954  CE  LYS B 268     -95.700  12.266   7.278  1.00 80.66           C  
ATOM   7955  NZ  LYS B 268     -95.859  13.312   6.224  1.00 75.09           N  
ATOM   7956  N   SER B 269     -93.776   8.268  10.529  1.00 59.86           N  
ATOM   7957  CA  SER B 269     -93.019   8.668  11.717  1.00 56.08           C  
ATOM   7958  C   SER B 269     -92.421   7.466  12.456  1.00 58.95           C  
ATOM   7959  O   SER B 269     -91.414   7.598  13.152  1.00 59.00           O  
ATOM   7960  CB  SER B 269     -93.923   9.451  12.663  1.00 50.74           C  
ATOM   7961  OG  SER B 269     -95.114   8.726  12.902  1.00 51.54           O  
ATOM   7962  N   ILE B 270     -93.048   6.300  12.310  1.00 56.73           N  
ATOM   7963  CA  ILE B 270     -92.564   5.085  12.960  1.00 55.58           C  
ATOM   7964  C   ILE B 270     -92.069   4.067  11.926  1.00 57.64           C  
ATOM   7965  O   ILE B 270     -91.915   2.879  12.221  1.00 54.24           O  
ATOM   7966  CB  ILE B 270     -93.670   4.412  13.824  1.00 50.78           C  
ATOM   7967  CG1 ILE B 270     -94.844   3.984  12.939  1.00 50.60           C  
ATOM   7968  CG2 ILE B 270     -94.115   5.362  14.927  1.00 47.82           C  
ATOM   7969  CD1 ILE B 270     -95.884   3.129  13.664  1.00 45.59           C  
ATOM   7970  N   ALA B 271     -91.825   4.541  10.711  1.00 52.96           N  
ATOM   7971  CA  ALA B 271     -91.352   3.677   9.645  1.00 47.98           C  
ATOM   7972  C   ALA B 271     -90.185   2.805  10.095  1.00 47.59           C  
ATOM   7973  O   ALA B 271     -90.217   1.587   9.917  1.00 44.97           O  
ATOM   7974  CB  ALA B 271     -90.940   4.510   8.449  1.00 47.15           C  
ATOM   7975  N   ASN B 272     -89.160   3.427  10.674  1.00 44.39           N  
ATOM   7976  CA  ASN B 272     -87.987   2.693  11.130  1.00 52.71           C  
ATOM   7977  C   ASN B 272     -88.260   1.600  12.173  1.00 55.89           C  
ATOM   7978  O   ASN B 272     -87.431   0.705  12.373  1.00 56.49           O  
ATOM   7979  CB  ASN B 272     -86.917   3.671  11.632  1.00 53.66           C  
ATOM   7980  CG  ASN B 272     -86.073   4.250  10.490  1.00 61.07           C  
ATOM   7981  OD1 ASN B 272     -85.234   5.133  10.701  1.00 63.60           O  
ATOM   7982  ND2 ASN B 272     -86.291   3.745   9.275  1.00 50.99           N  
ATOM   7983  N   ARG B 273     -89.420   1.659  12.821  1.00 57.45           N  
ATOM   7984  CA  ARG B 273     -89.794   0.647  13.815  1.00 55.90           C  
ATOM   7985  C   ARG B 273     -90.901  -0.239  13.232  1.00 49.69           C  
ATOM   7986  O   ARG B 273     -91.753  -0.755  13.952  1.00 49.22           O  
ATOM   7987  CB  ARG B 273     -90.286   1.309  15.112  1.00 61.41           C  
ATOM   7988  CG  ARG B 273     -89.218   2.106  15.873  1.00 70.71           C  
ATOM   7989  CD  ARG B 273     -89.814   2.826  17.084  1.00 79.26           C  
ATOM   7990  NE  ARG B 273     -88.847   3.701  17.754  1.00 87.78           N  
ATOM   7991  CZ  ARG B 273     -89.141   4.539  18.750  1.00 94.01           C  
ATOM   7992  NH1 ARG B 273     -90.385   4.628  19.205  1.00 93.73           N  
ATOM   7993  NH2 ARG B 273     -88.189   5.292  19.292  1.00 92.03           N  
ATOM   7994  N   SER B 274     -90.885  -0.395  11.913  1.00 47.07           N  
ATOM   7995  CA  SER B 274     -91.878  -1.204  11.209  1.00 44.25           C  
ATOM   7996  C   SER B 274     -91.193  -1.945  10.076  1.00 44.09           C  
ATOM   7997  O   SER B 274     -90.042  -1.660   9.740  1.00 41.31           O  
ATOM   7998  CB  SER B 274     -92.988  -0.313  10.633  1.00 47.14           C  
ATOM   7999  OG  SER B 274     -93.743   0.302  11.661  1.00 63.77           O  
ATOM   8000  N   GLY B 275     -91.891  -2.904   9.484  1.00 43.41           N  
ATOM   8001  CA  GLY B 275     -91.285  -3.639   8.391  1.00 45.36           C  
ATOM   8002  C   GLY B 275     -90.697  -4.959   8.831  1.00 40.96           C  
ATOM   8003  O   GLY B 275     -90.402  -5.168  10.003  1.00 40.00           O  
ATOM   8004  N   THR B 276     -90.520  -5.849   7.870  1.00 37.65           N  
ATOM   8005  CA  THR B 276     -89.986  -7.159   8.146  1.00 38.48           C  
ATOM   8006  C   THR B 276     -88.569  -7.075   8.693  1.00 40.97           C  
ATOM   8007  O   THR B 276     -88.230  -7.783   9.640  1.00 40.77           O  
ATOM   8008  CB  THR B 276     -89.988  -8.025   6.874  1.00 37.56           C  
ATOM   8009  OG1 THR B 276     -91.329  -8.148   6.384  1.00 34.73           O  
ATOM   8010  CG2 THR B 276     -89.431  -9.420   7.172  1.00 35.52           C  
ATOM   8011  N   ALA B 277     -87.747  -6.209   8.102  1.00 35.65           N  
ATOM   8012  CA  ALA B 277     -86.361  -6.062   8.549  1.00 38.93           C  
ATOM   8013  C   ALA B 277     -86.308  -5.692  10.027  1.00 40.54           C  
ATOM   8014  O   ALA B 277     -85.501  -6.235  10.780  1.00 40.27           O  
ATOM   8015  CB  ALA B 277     -85.634  -5.009   7.719  1.00 38.65           C  
ATOM   8016  N   TYR B 278     -87.179  -4.775  10.444  1.00 39.36           N  
ATOM   8017  CA  TYR B 278     -87.211  -4.356  11.837  1.00 42.81           C  
ATOM   8018  C   TYR B 278     -87.713  -5.489  12.732  1.00 44.88           C  
ATOM   8019  O   TYR B 278     -87.214  -5.683  13.839  1.00 43.39           O  
ATOM   8020  CB  TYR B 278     -88.112  -3.133  12.032  1.00 37.40           C  
ATOM   8021  CG  TYR B 278     -88.132  -2.651  13.461  1.00 32.89           C  
ATOM   8022  CD1 TYR B 278     -86.987  -2.101  14.047  1.00 35.51           C  
ATOM   8023  CD2 TYR B 278     -89.277  -2.777  14.241  1.00 30.46           C  
ATOM   8024  CE1 TYR B 278     -86.980  -1.690  15.382  1.00 35.14           C  
ATOM   8025  CE2 TYR B 278     -89.288  -2.371  15.575  1.00 32.88           C  
ATOM   8026  CZ  TYR B 278     -88.136  -1.831  16.144  1.00 36.76           C  
ATOM   8027  OH  TYR B 278     -88.138  -1.458  17.481  1.00 37.26           O  
ATOM   8028  N   LEU B 279     -88.713  -6.222  12.247  1.00 44.46           N  
ATOM   8029  CA  LEU B 279     -89.276  -7.339  12.990  1.00 41.83           C  
ATOM   8030  C   LEU B 279     -88.202  -8.402  13.213  1.00 38.52           C  
ATOM   8031  O   LEU B 279     -88.029  -8.899  14.322  1.00 43.71           O  
ATOM   8032  CB  LEU B 279     -90.451  -7.946  12.227  1.00 45.36           C  
ATOM   8033  CG  LEU B 279     -90.982  -9.266  12.793  1.00 46.03           C  
ATOM   8034  CD1 LEU B 279     -91.532  -9.020  14.194  1.00 50.06           C  
ATOM   8035  CD2 LEU B 279     -92.062  -9.836  11.885  1.00 46.18           C  
ATOM   8036  N   SER B 280     -87.475  -8.735  12.156  1.00 36.90           N  
ATOM   8037  CA  SER B 280     -86.413  -9.735  12.241  1.00 42.11           C  
ATOM   8038  C   SER B 280     -85.320  -9.356  13.235  1.00 38.82           C  
ATOM   8039  O   SER B 280     -84.863 -10.195  14.014  1.00 33.97           O  
ATOM   8040  CB  SER B 280     -85.784  -9.971  10.869  1.00 33.17           C  
ATOM   8041  OG  SER B 280     -86.745 -10.471   9.958  1.00 49.18           O  
ATOM   8042  N   LYS B 281     -84.907  -8.095  13.208  1.00 40.30           N  
ATOM   8043  CA  LYS B 281     -83.855  -7.620  14.101  1.00 39.69           C  
ATOM   8044  C   LYS B 281     -84.304  -7.692  15.560  1.00 38.85           C  
ATOM   8045  O   LYS B 281     -83.552  -8.100  16.460  1.00 30.18           O  
ATOM   8046  CB  LYS B 281     -83.483  -6.180  13.742  1.00 43.51           C  
ATOM   8047  CG  LYS B 281     -82.196  -5.714  14.379  1.00 48.04           C  
ATOM   8048  CD  LYS B 281     -81.752  -4.370  13.826  1.00 57.67           C  
ATOM   8049  CE  LYS B 281     -82.616  -3.234  14.345  1.00 62.00           C  
ATOM   8050  NZ  LYS B 281     -82.501  -3.082  15.827  1.00 70.62           N  
ATOM   8051  N   THR B 282     -85.548  -7.292  15.770  1.00 36.02           N  
ATOM   8052  CA  THR B 282     -86.161  -7.275  17.076  1.00 29.68           C  
ATOM   8053  C   THR B 282     -86.324  -8.686  17.635  1.00 30.03           C  
ATOM   8054  O   THR B 282     -86.021  -8.929  18.805  1.00 31.71           O  
ATOM   8055  CB  THR B 282     -87.545  -6.609  16.999  1.00 29.97           C  
ATOM   8056  OG1 THR B 282     -87.415  -5.301  16.437  1.00 36.44           O  
ATOM   8057  CG2 THR B 282     -88.168  -6.506  18.383  1.00 28.27           C  
ATOM   8058  N   LEU B 283     -86.830  -9.606  16.817  1.00 28.44           N  
ATOM   8059  CA  LEU B 283     -87.006 -10.982  17.285  1.00 31.48           C  
ATOM   8060  C   LEU B 283     -85.639 -11.588  17.630  1.00 32.28           C  
ATOM   8061  O   LEU B 283     -85.495 -12.257  18.650  1.00 33.05           O  
ATOM   8062  CB  LEU B 283     -87.748 -11.830  16.246  1.00 23.81           C  
ATOM   8063  CG  LEU B 283     -89.199 -11.398  15.965  1.00 28.28           C  
ATOM   8064  CD1 LEU B 283     -89.865 -12.365  14.969  1.00 33.38           C  
ATOM   8065  CD2 LEU B 283     -89.976 -11.359  17.251  1.00 26.60           C  
ATOM   8066  N   ASN B 284     -84.635 -11.325  16.800  1.00 29.02           N  
ATOM   8067  CA  ASN B 284     -83.285 -11.824  17.063  1.00 34.35           C  
ATOM   8068  C   ASN B 284     -82.811 -11.321  18.414  1.00 37.16           C  
ATOM   8069  O   ASN B 284     -82.290 -12.091  19.225  1.00 39.41           O  
ATOM   8070  CB  ASN B 284     -82.297 -11.347  15.989  1.00 23.55           C  
ATOM   8071  CG  ASN B 284     -80.830 -11.441  16.444  1.00 36.95           C  
ATOM   8072  OD1 ASN B 284     -80.296 -10.499  17.051  1.00 37.98           O  
ATOM   8073  ND2 ASN B 284     -80.177 -12.586  16.160  1.00 28.36           N  
ATOM   8074  N   LYS B 285     -83.010 -10.028  18.653  1.00 32.77           N  
ATOM   8075  CA  LYS B 285     -82.593  -9.398  19.900  1.00 33.49           C  
ATOM   8076  C   LYS B 285     -83.327  -9.993  21.100  1.00 32.60           C  
ATOM   8077  O   LYS B 285     -82.696 -10.392  22.085  1.00 31.83           O  
ATOM   8078  CB  LYS B 285     -82.839  -7.890  19.814  1.00 37.52           C  
ATOM   8079  CG  LYS B 285     -82.250  -7.062  20.937  1.00 38.00           C  
ATOM   8080  CD  LYS B 285     -82.401  -5.583  20.580  1.00 51.63           C  
ATOM   8081  CE  LYS B 285     -82.420  -4.687  21.804  1.00 49.12           C  
ATOM   8082  NZ  LYS B 285     -82.747  -3.289  21.422  1.00 51.04           N  
ATOM   8083  N   LEU B 286     -84.652 -10.061  21.017  1.00 28.42           N  
ATOM   8084  CA  LEU B 286     -85.435 -10.622  22.109  1.00 33.95           C  
ATOM   8085  C   LEU B 286     -84.986 -12.048  22.439  1.00 34.51           C  
ATOM   8086  O   LEU B 286     -84.857 -12.415  23.604  1.00 37.57           O  
ATOM   8087  CB  LEU B 286     -86.928 -10.645  21.750  1.00 34.61           C  
ATOM   8088  CG  LEU B 286     -87.603  -9.294  21.520  1.00 44.21           C  
ATOM   8089  CD1 LEU B 286     -89.080  -9.507  21.237  1.00 42.71           C  
ATOM   8090  CD2 LEU B 286     -87.412  -8.414  22.749  1.00 46.38           C  
ATOM   8091  N   LEU B 287     -84.748 -12.850  21.407  1.00 33.26           N  
ATOM   8092  CA  LEU B 287     -84.341 -14.230  21.611  1.00 32.85           C  
ATOM   8093  C   LEU B 287     -82.952 -14.273  22.223  1.00 30.72           C  
ATOM   8094  O   LEU B 287     -82.718 -14.985  23.191  1.00 27.19           O  
ATOM   8095  CB  LEU B 287     -84.350 -15.002  20.284  1.00 27.91           C  
ATOM   8096  CG  LEU B 287     -84.050 -16.507  20.395  1.00 34.68           C  
ATOM   8097  CD1 LEU B 287     -85.188 -17.212  21.124  1.00 25.94           C  
ATOM   8098  CD2 LEU B 287     -83.880 -17.101  19.020  1.00 22.06           C  
ATOM   8099  N   MET B 288     -82.037 -13.494  21.666  1.00 30.37           N  
ATOM   8100  CA  MET B 288     -80.673 -13.467  22.165  1.00 33.69           C  
ATOM   8101  C   MET B 288     -80.681 -13.171  23.662  1.00 41.85           C  
ATOM   8102  O   MET B 288     -80.121 -13.933  24.450  1.00 41.42           O  
ATOM   8103  CB  MET B 288     -79.872 -12.406  21.414  1.00 43.89           C  
ATOM   8104  CG  MET B 288     -78.374 -12.501  21.565  1.00 52.99           C  
ATOM   8105  SD  MET B 288     -77.577 -10.901  21.165  1.00 68.80           S  
ATOM   8106  CE  MET B 288     -78.010 -10.720  19.390  1.00 60.73           C  
ATOM   8107  N   PHE B 289     -81.340 -12.087  24.068  1.00 37.62           N  
ATOM   8108  CA  PHE B 289     -81.361 -11.740  25.485  1.00 32.71           C  
ATOM   8109  C   PHE B 289     -82.227 -12.663  26.341  1.00 35.25           C  
ATOM   8110  O   PHE B 289     -81.934 -12.879  27.513  1.00 33.46           O  
ATOM   8111  CB  PHE B 289     -81.785 -10.269  25.693  1.00 31.71           C  
ATOM   8112  CG  PHE B 289     -80.729  -9.267  25.291  1.00 29.12           C  
ATOM   8113  CD1 PHE B 289     -80.746  -8.684  24.021  1.00 28.58           C  
ATOM   8114  CD2 PHE B 289     -79.689  -8.941  26.157  1.00 23.96           C  
ATOM   8115  CE1 PHE B 289     -79.741  -7.791  23.619  1.00 33.18           C  
ATOM   8116  CE2 PHE B 289     -78.671  -8.041  25.765  1.00 34.58           C  
ATOM   8117  CZ  PHE B 289     -78.699  -7.468  24.488  1.00 28.39           C  
ATOM   8118  N   HIS B 290     -83.291 -13.212  25.767  1.00 31.78           N  
ATOM   8119  CA  HIS B 290     -84.153 -14.115  26.521  1.00 29.36           C  
ATOM   8120  C   HIS B 290     -83.356 -15.370  26.903  1.00 31.57           C  
ATOM   8121  O   HIS B 290     -83.436 -15.853  28.028  1.00 27.14           O  
ATOM   8122  CB  HIS B 290     -85.385 -14.448  25.693  1.00 29.66           C  
ATOM   8123  CG  HIS B 290     -86.351 -15.368  26.367  1.00 39.26           C  
ATOM   8124  ND1 HIS B 290     -86.707 -15.239  27.690  1.00 42.46           N  
ATOM   8125  CD2 HIS B 290     -87.080 -16.401  25.874  1.00 35.54           C  
ATOM   8126  CE1 HIS B 290     -87.619 -16.154  27.984  1.00 39.66           C  
ATOM   8127  NE2 HIS B 290     -87.862 -16.868  26.900  1.00 33.55           N  
ATOM   8128  N   ILE B 291     -82.568 -15.879  25.968  1.00 30.06           N  
ATOM   8129  CA  ILE B 291     -81.745 -17.042  26.236  1.00 32.38           C  
ATOM   8130  C   ILE B 291     -80.727 -16.667  27.318  1.00 37.65           C  
ATOM   8131  O   ILE B 291     -80.523 -17.402  28.294  1.00 36.89           O  
ATOM   8132  CB  ILE B 291     -80.996 -17.484  24.973  1.00 28.15           C  
ATOM   8133  CG1 ILE B 291     -82.010 -17.932  23.910  1.00 24.86           C  
ATOM   8134  CG2 ILE B 291     -80.003 -18.588  25.312  1.00 29.49           C  
ATOM   8135  CD1 ILE B 291     -81.400 -18.280  22.581  1.00 21.38           C  
ATOM   8136  N   ARG B 292     -80.100 -15.509  27.139  1.00 36.65           N  
ATOM   8137  CA  ARG B 292     -79.108 -15.008  28.080  1.00 40.74           C  
ATOM   8138  C   ARG B 292     -79.724 -14.965  29.476  1.00 39.27           C  
ATOM   8139  O   ARG B 292     -79.102 -15.370  30.457  1.00 37.58           O  
ATOM   8140  CB  ARG B 292     -78.657 -13.599  27.676  1.00 48.23           C  
ATOM   8141  CG  ARG B 292     -77.462 -13.061  28.446  1.00 52.54           C  
ATOM   8142  CD  ARG B 292     -76.167 -13.581  27.847  1.00 61.98           C  
ATOM   8143  NE  ARG B 292     -76.001 -13.129  26.467  1.00 68.18           N  
ATOM   8144  CZ  ARG B 292     -75.744 -11.871  26.117  1.00 69.93           C  
ATOM   8145  NH1 ARG B 292     -75.618 -10.940  27.051  1.00 77.43           N  
ATOM   8146  NH2 ARG B 292     -75.625 -11.539  24.836  1.00 67.37           N  
ATOM   8147  N   ASP B 293     -80.956 -14.478  29.548  1.00 37.30           N  
ATOM   8148  CA  ASP B 293     -81.671 -14.377  30.811  1.00 42.51           C  
ATOM   8149  C   ASP B 293     -81.993 -15.745  31.425  1.00 45.77           C  
ATOM   8150  O   ASP B 293     -81.824 -15.949  32.625  1.00 41.68           O  
ATOM   8151  CB  ASP B 293     -82.971 -13.605  30.609  1.00 40.25           C  
ATOM   8152  CG  ASP B 293     -83.705 -13.356  31.911  1.00 51.10           C  
ATOM   8153  OD1 ASP B 293     -84.953 -13.437  31.922  1.00 57.30           O  
ATOM   8154  OD2 ASP B 293     -83.035 -13.072  32.924  1.00 50.84           O  
ATOM   8155  N   THR B 294     -82.461 -16.674  30.594  1.00 48.44           N  
ATOM   8156  CA  THR B 294     -82.824 -18.014  31.053  1.00 45.97           C  
ATOM   8157  C   THR B 294     -81.612 -18.934  31.233  1.00 42.09           C  
ATOM   8158  O   THR B 294     -81.706 -19.977  31.862  1.00 33.41           O  
ATOM   8159  CB  THR B 294     -83.810 -18.687  30.069  1.00 47.15           C  
ATOM   8160  OG1 THR B 294     -84.928 -17.815  29.846  1.00 56.75           O  
ATOM   8161  CG2 THR B 294     -84.324 -20.003  30.644  1.00 46.57           C  
ATOM   8162  N   LEU B 295     -80.474 -18.529  30.684  1.00 42.75           N  
ATOM   8163  CA  LEU B 295     -79.250 -19.309  30.760  1.00 46.58           C  
ATOM   8164  C   LEU B 295     -78.983 -19.940  32.131  1.00 53.42           C  
ATOM   8165  O   LEU B 295     -78.724 -21.136  32.221  1.00 55.52           O  
ATOM   8166  CB  LEU B 295     -78.070 -18.435  30.333  1.00 44.17           C  
ATOM   8167  CG  LEU B 295     -76.854 -19.120  29.705  1.00 48.95           C  
ATOM   8168  CD1 LEU B 295     -77.280 -19.945  28.500  1.00 46.58           C  
ATOM   8169  CD2 LEU B 295     -75.831 -18.062  29.294  1.00 52.17           C  
ATOM   8170  N   PRO B 296     -79.051 -19.151  33.217  1.00 56.93           N  
ATOM   8171  CA  PRO B 296     -78.800 -19.712  34.552  1.00 56.68           C  
ATOM   8172  C   PRO B 296     -79.744 -20.857  34.927  1.00 55.80           C  
ATOM   8173  O   PRO B 296     -79.309 -21.942  35.318  1.00 54.48           O  
ATOM   8174  CB  PRO B 296     -78.966 -18.499  35.464  1.00 58.08           C  
ATOM   8175  CG  PRO B 296     -78.523 -17.361  34.585  1.00 55.73           C  
ATOM   8176  CD  PRO B 296     -79.221 -17.688  33.294  1.00 54.14           C  
ATOM   8177  N   ASP B 297     -81.038 -20.597  34.812  1.00 54.81           N  
ATOM   8178  CA  ASP B 297     -82.068 -21.576  35.119  1.00 52.49           C  
ATOM   8179  C   ASP B 297     -81.911 -22.837  34.257  1.00 58.37           C  
ATOM   8180  O   ASP B 297     -81.868 -23.958  34.771  1.00 51.87           O  
ATOM   8181  CB  ASP B 297     -83.443 -20.948  34.873  1.00 55.21           C  
ATOM   8182  CG  ASP B 297     -84.578 -21.926  35.067  1.00 69.09           C  
ATOM   8183  OD1 ASP B 297     -85.707 -21.632  34.605  1.00 76.13           O  
ATOM   8184  OD2 ASP B 297     -84.343 -22.987  35.685  1.00 80.14           O  
ATOM   8185  N   LEU B 298     -81.822 -22.642  32.943  1.00 51.64           N  
ATOM   8186  CA  LEU B 298     -81.688 -23.747  32.011  1.00 47.55           C  
ATOM   8187  C   LEU B 298     -80.528 -24.679  32.358  1.00 51.12           C  
ATOM   8188  O   LEU B 298     -80.616 -25.882  32.124  1.00 49.23           O  
ATOM   8189  CB  LEU B 298     -81.516 -23.225  30.577  1.00 34.99           C  
ATOM   8190  CG  LEU B 298     -81.250 -24.292  29.510  1.00 38.31           C  
ATOM   8191  CD1 LEU B 298     -82.409 -25.297  29.473  1.00 30.09           C  
ATOM   8192  CD2 LEU B 298     -81.075 -23.632  28.148  1.00 36.84           C  
ATOM   8193  N   LYS B 299     -79.450 -24.134  32.917  1.00 52.44           N  
ATOM   8194  CA  LYS B 299     -78.293 -24.956  33.269  1.00 57.47           C  
ATOM   8195  C   LYS B 299     -78.578 -25.863  34.456  1.00 59.89           C  
ATOM   8196  O   LYS B 299     -77.939 -26.902  34.623  1.00 59.69           O  
ATOM   8197  CB  LYS B 299     -77.071 -24.082  33.567  1.00 56.30           C  
ATOM   8198  CG  LYS B 299     -76.559 -23.330  32.357  1.00 64.68           C  
ATOM   8199  CD  LYS B 299     -75.127 -22.848  32.531  1.00 69.41           C  
ATOM   8200  CE  LYS B 299     -74.989 -21.820  33.643  1.00 76.41           C  
ATOM   8201  NZ  LYS B 299     -75.786 -20.575  33.393  1.00 80.19           N  
ATOM   8202  N   VAL B 300     -79.537 -25.456  35.280  1.00 62.88           N  
ATOM   8203  CA  VAL B 300     -79.928 -26.230  36.449  1.00 62.81           C  
ATOM   8204  C   VAL B 300     -80.757 -27.405  35.964  1.00 61.07           C  
ATOM   8205  O   VAL B 300     -80.615 -28.521  36.452  1.00 61.80           O  
ATOM   8206  CB  VAL B 300     -80.780 -25.376  37.431  1.00 61.42           C  
ATOM   8207  CG1 VAL B 300     -81.288 -26.225  38.571  1.00 54.65           C  
ATOM   8208  CG2 VAL B 300     -79.951 -24.226  37.966  1.00 65.34           C  
ATOM   8209  N   LYS B 301     -81.620 -27.144  34.992  1.00 57.52           N  
ATOM   8210  CA  LYS B 301     -82.472 -28.183  34.444  1.00 61.11           C  
ATOM   8211  C   LYS B 301     -81.631 -29.232  33.722  1.00 59.37           C  
ATOM   8212  O   LYS B 301     -81.683 -30.414  34.052  1.00 62.05           O  
ATOM   8213  CB  LYS B 301     -83.479 -27.573  33.470  1.00 63.51           C  
ATOM   8214  CG  LYS B 301     -84.346 -26.487  34.076  1.00 70.83           C  
ATOM   8215  CD  LYS B 301     -85.392 -27.054  35.028  1.00 78.70           C  
ATOM   8216  CE  LYS B 301     -86.427 -27.876  34.275  1.00 79.50           C  
ATOM   8217  NZ  LYS B 301     -87.055 -27.091  33.174  1.00 80.92           N  
ATOM   8218  N   VAL B 302     -80.849 -28.790  32.743  1.00 57.75           N  
ATOM   8219  CA  VAL B 302     -80.014 -29.691  31.959  1.00 60.21           C  
ATOM   8220  C   VAL B 302     -79.216 -30.649  32.830  1.00 62.90           C  
ATOM   8221  O   VAL B 302     -79.180 -31.851  32.573  1.00 61.64           O  
ATOM   8222  CB  VAL B 302     -79.052 -28.898  31.049  1.00 58.47           C  
ATOM   8223  CG1 VAL B 302     -78.022 -29.815  30.439  1.00 59.50           C  
ATOM   8224  CG2 VAL B 302     -79.841 -28.216  29.947  1.00 56.80           C  
ATOM   8225  N   SER B 303     -78.576 -30.114  33.861  1.00 67.06           N  
ATOM   8226  CA  SER B 303     -77.788 -30.939  34.762  1.00 70.61           C  
ATOM   8227  C   SER B 303     -78.641 -32.002  35.468  1.00 71.62           C  
ATOM   8228  O   SER B 303     -78.193 -33.136  35.666  1.00 72.32           O  
ATOM   8229  CB  SER B 303     -77.084 -30.051  35.789  1.00 69.73           C  
ATOM   8230  OG  SER B 303     -77.989 -29.122  36.355  1.00 76.76           O  
ATOM   8231  N   LYS B 304     -79.871 -31.644  35.828  1.00 68.56           N  
ATOM   8232  CA  LYS B 304     -80.759 -32.578  36.511  1.00 68.72           C  
ATOM   8233  C   LYS B 304     -81.316 -33.644  35.583  1.00 66.24           C  
ATOM   8234  O   LYS B 304     -81.539 -34.784  35.988  1.00 63.54           O  
ATOM   8235  CB  LYS B 304     -81.918 -31.834  37.177  1.00 74.38           C  
ATOM   8236  CG  LYS B 304     -81.531 -31.113  38.454  1.00 80.73           C  
ATOM   8237  CD  LYS B 304     -82.764 -30.675  39.230  1.00 89.46           C  
ATOM   8238  CE  LYS B 304     -82.381 -30.081  40.586  1.00 94.95           C  
ATOM   8239  NZ  LYS B 304     -83.570 -29.750  41.426  1.00 94.83           N  
ATOM   8240  N   MET B 305     -81.551 -33.270  34.334  1.00 66.68           N  
ATOM   8241  CA  MET B 305     -82.076 -34.216  33.370  1.00 65.37           C  
ATOM   8242  C   MET B 305     -81.062 -35.281  32.992  1.00 64.47           C  
ATOM   8243  O   MET B 305     -81.443 -36.382  32.605  1.00 67.36           O  
ATOM   8244  CB  MET B 305     -82.540 -33.498  32.110  1.00 64.64           C  
ATOM   8245  CG  MET B 305     -82.629 -34.421  30.911  1.00 66.30           C  
ATOM   8246  SD  MET B 305     -83.907 -33.970  29.759  1.00 70.77           S  
ATOM   8247  CE  MET B 305     -85.080 -35.352  29.982  1.00 66.16           C  
ATOM   8248  N   LEU B 306     -79.777 -34.954  33.097  1.00 64.06           N  
ATOM   8249  CA  LEU B 306     -78.724 -35.904  32.745  1.00 65.98           C  
ATOM   8250  C   LEU B 306     -78.213 -36.673  33.959  1.00 70.81           C  
ATOM   8251  O   LEU B 306     -77.048 -37.082  34.003  1.00 70.01           O  
ATOM   8252  CB  LEU B 306     -77.564 -35.172  32.074  1.00 53.32           C  
ATOM   8253  CG  LEU B 306     -77.939 -34.384  30.819  1.00 53.24           C  
ATOM   8254  CD1 LEU B 306     -76.726 -33.604  30.340  1.00 48.22           C  
ATOM   8255  CD2 LEU B 306     -78.440 -35.324  29.736  1.00 48.47           C  
ATOM   8256  N   SER B 307     -79.098 -36.861  34.938  1.00 73.04           N  
ATOM   8257  CA  SER B 307     -78.772 -37.573  36.168  1.00 70.36           C  
ATOM   8258  C   SER B 307     -80.050 -38.043  36.859  1.00 68.72           C  
ATOM   8259  O   SER B 307     -80.965 -37.254  37.097  1.00 70.93           O  
ATOM   8260  CB  SER B 307     -77.979 -36.659  37.111  1.00 72.21           C  
ATOM   8261  OG  SER B 307     -76.737 -36.287  36.540  1.00 65.57           O  
TER    8262      SER B 307
END
