# Supplementary material for: Detection of circular permutations by Protein Language Models
Source: Comput Struct Biotechnol J. 2024 Dec 30;27:214–20. doi: 10.1016/j.csbj.2024.12.029 (PMC11757225; doi:10.1016/j.csbj.2024.12.029)
Supplement: Supplementary file 2 — Supplementary material [file mmc2.zip › plmcp_source_code/plmCP_ESM1b_code_main/testExample/TransFastaAndID/d1k87a2.id]

G262A
E263A
T264A
I265A
A266A
E267A
A268A
L269A
A270A
N271A
A272A
R273A
K274A
L275A
E276A
E277A
K278A
G279A
F280A
R281A
Y282A
S283A
Y284A
D285A
M286A
L287A
G288A
E289A
A290A
A291A
L292A
T293A
A294A
A295A
D296A
A297A
Q298A
A299A
Y300A
M301A
V302A
S303A
Y304A
Q305A
Q306A
A307A
I308A
H309A
A310A
I311A
G312A
K313A
A314A
S315A
N316A
G317A
R318A
G319A
I320A
Y321A
E322A
G323A
P324A
G325A
I326A
S327A
I328A
K329A
L330A
S331A
A332A
L333A
H334A
P335A
R336A
Y337A
S338A
R339A
A340A
Q341A
Y342A
D343A
R344A
V345A
M346A
E347A
E348A
L349A
Y350A
P351A
R352A
L353A
K354A
S355A
L356A
T357A
L358A
L359A
A360A
R361A
Q362A
Y363A
D364A
I365A
G366A
I367A
N368A
I369A
D370A
A371A
E372A
E373A
A374A
D375A
R376A
L377A
E378A
I379A
S380A
L381A
D382A
L383A
L384A
E385A
K386A
L387A
C388A
F389A
E390A
P391A
E392A
L393A
A394A
G395A
W396A
N397A
G398A
I399A
G400A
F401A
V402A
I403A
Q404A
A405A
Y406A
Q407A
K408A
R409A
C410A
P411A
L412A
V413A
I414A
D415A
Y416A
L417A
I418A
D419A
L420A
A421A
T422A
R423A
S424A
R425A
R426A
R427A
L428A
M429A
I430A
R431A
L432A
V433A
K434A
G435A
A436A
Y437A
W438A
D439A
S440A
E441A
I442A
K443A
R444A
A445A
Q446A
M447A
D448A
G449A
L450A
E451A
G452A
Y453A
P454A
V455A
Y456A
T457A
R458A
K459A
V460A
Y461A
T462A
D463A
V464A
S465A
Y466A
L467A
A468A
C469A
A470A
K471A
K472A
L473A
L474A
A475A
V476A
P477A
N478A
L479A
I480A
Y481A
P482A
Q483A
F484A
A485A
T486A
H487A
N488A
A489A
H490A
T491A
L492A
A493A
A494A
I495A
Y496A
Q497A
L498A
A499A
G500A
Q501A
N502A
Y503A
Y504A
P505A
G506A
Q507A
Y508A
E509A
F510A
Q511A
C512A
L513A
H514A
G515A
M516A
G517A
E518A
P519A
L520A
Y521A
E522A
Q523A
V524A
T525A
G526A
K527A
V528A
A529A
D530A
G531A
K532A
L533A
N534A
R535A
P536A
C537A
R538A
I539A
Y540A
A541A
P542A
V543A
G544A
T545A
H546A
E547A
T548A
L549A
L550A
A551A
Y552A
L553A
V554A
R555A
R556A
L557A
L558A
E559A
N560A
G561A
A562A
N563A
T564A
S565A
F566A
V567A
N568A
R569A
I570A
A571A
D572A
T573A
S574A
L575A
P576A
L577A
D578A
E579A
L580A
V581A
A582A
D583A
P584A
V585A
T586A
A587A
V588A
E589A
K590A
L591A
A592A
Q593A
Q594A
E595A
G596A
Q597A
T598A
G599A
L600A
P601A
H602A
P603A
K604A
I605A
P606A
L607A
P608A
R609A
D610A
L611A
Y612A
