# Supplementary material for: Detection of circular permutations by Protein Language Models
Source: Comput Struct Biotechnol J. 2024 Dec 30;27:214–20. doi: 10.1016/j.csbj.2024.12.029 (PMC11757225; doi:10.1016/j.csbj.2024.12.029)
Supplement: Supplementary file 2 — Supplementary material [file mmc2.zip › plmcp_source_code/plmCP_ESM1b_code_main/testExample/TransFastaAndID/d1k87a2.pdb]

HEADER    SCOP/ASTRAL domain d1k87a2  [77287]     25-DEC-11   0000
REMARK  99
REMARK  99 ASTRAL ASTRAL-version: 1.63
REMARK  99 ASTRAL SCOP-sid: d1k87a2
REMARK  99 ASTRAL SCOP-sun: 77287
REMARK  99 ASTRAL SCOP-sccs: c.1.23.2
REMARK  99 ASTRAL Source-PDB: 1k87
REMARK  99 ASTRAL Source-PDB-REVDAT: 25-FEB-03
REMARK  99 ASTRAL Region: A:262-612
REMARK  99 ASTRAL ASTRAL-SPACI: 0.38
REMARK  99 ASTRAL ASTRAL-AEROSPACI: 0.38
REMARK  99 ASTRAL Data-updated-release: 1.63
ATOM   1244  N   GLY A 262      15.695  62.746  51.525  1.00 36.10           N  
ATOM   1245  CA  GLY A 262      16.866  63.585  51.703  1.00 37.56           C  
ATOM   1246  C   GLY A 262      18.117  62.976  51.105  1.00 38.94           C  
ATOM   1247  O   GLY A 262      18.213  61.758  50.958  1.00 39.86           O  
ATOM   1248  N   GLU A 263      19.078  63.825  50.750  1.00 40.37           N  
ATOM   1249  CA  GLU A 263      20.341  63.364  50.172  1.00 42.29           C  
ATOM   1250  C   GLU A 263      21.210  62.713  51.241  1.00 41.73           C  
ATOM   1251  O   GLU A 263      21.935  61.752  50.973  1.00 42.37           O  
ATOM   1252  CB  GLU A 263      21.106  64.537  49.563  1.00 43.67           C  
ATOM   1253  CG  GLU A 263      20.253  65.467  48.742  1.00 47.48           C  
ATOM   1254  CD  GLU A 263      20.758  65.588  47.321  1.00 50.01           C  
ATOM   1255  OE1 GLU A 263      21.121  66.713  46.916  1.00 51.89           O  
ATOM   1256  OE2 GLU A 263      20.794  64.558  46.613  1.00 49.66           O  
ATOM   1257  N   THR A 264      21.133  63.260  52.452  1.00 40.32           N  
ATOM   1258  CA  THR A 264      21.895  62.771  53.594  1.00 38.53           C  
ATOM   1259  C   THR A 264      20.917  62.486  54.726  1.00 37.69           C  
ATOM   1260  O   THR A 264      19.804  63.018  54.738  1.00 37.36           O  
ATOM   1261  CB  THR A 264      22.896  63.821  54.061  1.00 37.08           C  
ATOM   1262  OG1 THR A 264      22.287  65.115  53.991  1.00 37.78           O  
ATOM   1263  CG2 THR A 264      24.126  63.803  53.180  1.00 37.07           C  
ATOM   1264  N   ILE A 265      21.330  61.656  55.679  1.00 36.76           N  
ATOM   1265  CA  ILE A 265      20.461  61.297  56.795  1.00 37.36           C  
ATOM   1266  C   ILE A 265      20.071  62.495  57.662  1.00 37.17           C  
ATOM   1267  O   ILE A 265      18.927  62.590  58.111  1.00 36.70           O  
ATOM   1268  CB  ILE A 265      21.113  60.195  57.675  1.00 37.51           C  
ATOM   1269  CG1 ILE A 265      20.160  59.793  58.806  1.00 37.72           C  
ATOM   1270  CG2 ILE A 265      22.449  60.677  58.217  1.00 36.51           C  
ATOM   1271  CD1 ILE A 265      18.938  59.032  58.340  1.00 36.19           C  
ATOM   1272  N   ALA A 266      21.010  63.408  57.892  1.00 37.42           N  
ATOM   1273  CA  ALA A 266      20.728  64.594  58.700  1.00 38.12           C  
ATOM   1274  C   ALA A 266      19.672  65.437  58.008  1.00 37.96           C  
ATOM   1275  O   ALA A 266      18.818  66.048  58.649  1.00 38.29           O  
ATOM   1276  CB  ALA A 266      21.988  65.407  58.900  1.00 38.42           C  
ATOM   1277  N   GLU A 267      19.742  65.459  56.686  1.00 39.45           N  
ATOM   1278  CA  GLU A 267      18.803  66.207  55.868  1.00 40.78           C  
ATOM   1279  C   GLU A 267      17.420  65.569  55.970  1.00 41.44           C  
ATOM   1280  O   GLU A 267      16.410  66.266  56.078  1.00 41.67           O  
ATOM   1281  CB  GLU A 267      19.281  66.197  54.420  1.00 42.63           C  
ATOM   1282  CG  GLU A 267      18.314  66.795  53.433  1.00 46.88           C  
ATOM   1283  CD  GLU A 267      18.964  67.034  52.089  1.00 50.61           C  
ATOM   1284  OE1 GLU A 267      20.181  67.338  52.071  1.00 50.10           O  
ATOM   1285  OE2 GLU A 267      18.260  66.912  51.058  1.00 52.29           O  
ATOM   1286  N   ALA A 268      17.387  64.237  55.936  1.00 40.57           N  
ATOM   1287  CA  ALA A 268      16.138  63.489  56.036  1.00 39.74           C  
ATOM   1288  C   ALA A 268      15.539  63.614  57.438  1.00 38.82           C  
ATOM   1289  O   ALA A 268      14.345  63.875  57.593  1.00 37.84           O  
ATOM   1290  CB  ALA A 268      16.380  62.018  55.691  1.00 40.46           C  
ATOM   1291  N   LEU A 269      16.378  63.429  58.456  1.00 38.00           N  
ATOM   1292  CA  LEU A 269      15.938  63.532  59.843  1.00 38.52           C  
ATOM   1293  C   LEU A 269      15.327  64.910  60.108  1.00 40.28           C  
ATOM   1294  O   LEU A 269      14.450  65.058  60.958  1.00 40.68           O  
ATOM   1295  CB  LEU A 269      17.119  63.303  60.797  1.00 35.83           C  
ATOM   1296  CG  LEU A 269      17.606  61.861  60.974  1.00 35.99           C  
ATOM   1297  CD1 LEU A 269      18.930  61.848  61.712  1.00 34.11           C  
ATOM   1298  CD2 LEU A 269      16.564  61.058  61.743  1.00 36.11           C  
ATOM   1299  N   ALA A 270      15.787  65.909  59.361  1.00 41.85           N  
ATOM   1300  CA  ALA A 270      15.310  67.279  59.513  1.00 42.17           C  
ATOM   1301  C   ALA A 270      13.940  67.498  58.892  1.00 43.73           C  
ATOM   1302  O   ALA A 270      13.247  68.452  59.230  1.00 44.23           O  
ATOM   1303  CB  ALA A 270      16.315  68.247  58.909  1.00 41.73           C  
ATOM   1304  N   ASN A 271      13.553  66.618  57.978  1.00 46.30           N  
ATOM   1305  CA  ASN A 271      12.252  66.728  57.329  1.00 47.95           C  
ATOM   1306  C   ASN A 271      11.222  65.838  58.028  1.00 48.96           C  
ATOM   1307  O   ASN A 271      10.049  65.812  57.654  1.00 49.85           O  
ATOM   1308  CB  ASN A 271      12.371  66.334  55.857  1.00 49.18           C  
ATOM   1309  CG  ASN A 271      13.090  67.385  55.031  1.00 52.37           C  
ATOM   1310  OD1 ASN A 271      12.832  68.579  55.171  1.00 53.86           O  
ATOM   1311  ND2 ASN A 271      14.000  66.946  54.166  1.00 52.57           N  
ATOM   1312  N   ALA A 272      11.667  65.113  59.051  1.00 50.21           N  
ATOM   1313  CA  ALA A 272      10.792  64.219  59.796  1.00 50.43           C  
ATOM   1314  C   ALA A 272       9.824  64.989  60.690  1.00 50.14           C  
ATOM   1315  O   ALA A 272       8.628  64.689  60.731  1.00 50.68           O  
ATOM   1316  CB  ALA A 272      11.630  63.257  60.641  1.00 49.43           C  
ATOM   1317  N   ARG A 273      10.352  65.987  61.394  1.00 50.23           N  
ATOM   1318  CA  ARG A 273       9.571  66.808  62.321  1.00 50.07           C  
ATOM   1319  C   ARG A 273       8.143  67.137  61.889  1.00 46.29           C  
ATOM   1320  O   ARG A 273       7.187  66.830  62.604  1.00 45.51           O  
ATOM   1321  CB  ARG A 273      10.314  68.111  62.623  1.00 52.57           C  
ATOM   1322  CG  ARG A 273      10.221  68.541  64.081  1.00 57.36           C  
ATOM   1323  CD  ARG A 273      11.480  68.140  64.845  1.00 61.43           C  
ATOM   1324  NE  ARG A 273      11.570  68.728  66.185  1.00 64.41           N  
ATOM   1325  CZ  ARG A 273      11.338  70.008  66.474  1.00 66.62           C  
ATOM   1326  NH1 ARG A 273      10.996  70.863  65.519  1.00 66.51           N  
ATOM   1327  NH2 ARG A 273      11.463  70.436  67.725  1.00 66.50           N  
ATOM   1328  N   LYS A 274       8.001  67.770  60.730  1.00 42.79           N  
ATOM   1329  CA  LYS A 274       6.688  68.141  60.236  1.00 41.05           C  
ATOM   1330  C   LYS A 274       5.626  67.067  60.467  1.00 41.50           C  
ATOM   1331  O   LYS A 274       4.617  67.323  61.123  1.00 41.12           O  
ATOM   1332  CB  LYS A 274       6.763  68.476  58.747  1.00 40.43           C  
ATOM   1333  CG  LYS A 274       5.402  68.712  58.108  1.00 40.55           C  
ATOM   1334  CD  LYS A 274       5.520  69.532  56.833  1.00 43.28           C  
ATOM   1335  CE  LYS A 274       4.336  70.472  56.666  1.00 43.81           C  
ATOM   1336  NZ  LYS A 274       3.099  69.741  56.279  1.00 47.38           N  
ATOM   1337  N   LEU A 275       5.855  65.865  59.938  1.00 38.85           N  
ATOM   1338  CA  LEU A 275       4.890  64.778  60.079  1.00 36.39           C  
ATOM   1339  C   LEU A 275       4.983  64.005  61.386  1.00 35.82           C  
ATOM   1340  O   LEU A 275       3.990  63.440  61.849  1.00 34.12           O  
ATOM   1341  CB  LEU A 275       5.014  63.814  58.895  1.00 36.08           C  
ATOM   1342  CG  LEU A 275       4.491  64.339  57.553  1.00 36.24           C  
ATOM   1343  CD1 LEU A 275       4.312  63.190  56.581  1.00 35.61           C  
ATOM   1344  CD2 LEU A 275       3.169  65.059  57.761  1.00 36.67           C  
ATOM   1345  N   GLU A 276       6.168  63.973  61.983  1.00 36.65           N  
ATOM   1346  CA  GLU A 276       6.335  63.265  63.244  1.00 39.76           C  
ATOM   1347  C   GLU A 276       5.502  63.965  64.317  1.00 40.94           C  
ATOM   1348  O   GLU A 276       5.105  63.356  65.310  1.00 42.12           O  
ATOM   1349  CB  GLU A 276       7.818  63.218  63.644  1.00 40.20           C  
ATOM   1350  CG  GLU A 276       8.553  61.976  63.122  1.00 41.06           C  
ATOM   1351  CD  GLU A 276      10.040  61.958  63.454  1.00 41.95           C  
ATOM   1352  OE1 GLU A 276      10.604  63.024  63.768  1.00 44.02           O  
ATOM   1353  OE2 GLU A 276      10.649  60.869  63.396  1.00 42.04           O  
ATOM   1354  N   GLU A 277       5.226  65.247  64.101  1.00 42.26           N  
ATOM   1355  CA  GLU A 277       4.426  66.021  65.043  1.00 44.61           C  
ATOM   1356  C   GLU A 277       2.941  65.676  64.917  1.00 44.34           C  
ATOM   1357  O   GLU A 277       2.166  65.882  65.856  1.00 45.06           O  
ATOM   1358  CB  GLU A 277       4.613  67.519  64.794  1.00 45.84           C  
ATOM   1359  CG  GLU A 277       5.971  68.060  65.213  1.00 49.51           C  
ATOM   1360  CD  GLU A 277       6.308  69.380  64.538  1.00 51.50           C  
ATOM   1361  OE1 GLU A 277       5.449  69.920  63.805  1.00 51.91           O  
ATOM   1362  OE2 GLU A 277       7.435  69.877  64.741  1.00 52.26           O  
ATOM   1363  N   LYS A 278       2.548  65.154  63.757  1.00 43.31           N  
ATOM   1364  CA  LYS A 278       1.156  64.789  63.510  1.00 41.73           C  
ATOM   1365  C   LYS A 278       0.856  63.344  63.905  1.00 40.20           C  
ATOM   1366  O   LYS A 278      -0.295  62.905  63.837  1.00 40.75           O  
ATOM   1367  CB  LYS A 278       0.807  65.003  62.033  1.00 41.75           C  
ATOM   1368  CG  LYS A 278       1.224  66.354  61.481  1.00 42.93           C  
ATOM   1369  CD  LYS A 278       0.046  67.104  60.873  1.00 46.99           C  
ATOM   1370  CE  LYS A 278      -0.384  66.494  59.542  1.00 49.38           C  
ATOM   1371  NZ  LYS A 278      -0.572  67.516  58.463  1.00 49.93           N  
ATOM   1372  N   GLY A 279       1.891  62.612  64.319  1.00 37.95           N  
ATOM   1373  CA  GLY A 279       1.713  61.228  64.721  1.00 34.46           C  
ATOM   1374  C   GLY A 279       2.367  60.211  63.803  1.00 32.78           C  
ATOM   1375  O   GLY A 279       2.249  59.008  64.020  1.00 33.18           O  
ATOM   1376  N   PHE A 280       3.064  60.684  62.775  1.00 31.95           N  
ATOM   1377  CA  PHE A 280       3.735  59.789  61.838  1.00 28.48           C  
ATOM   1378  C   PHE A 280       5.087  59.354  62.367  1.00 28.20           C  
ATOM   1379  O   PHE A 280       5.706  60.049  63.168  1.00 29.56           O  
ATOM   1380  CB  PHE A 280       3.944  60.479  60.495  1.00 27.51           C  
ATOM   1381  CG  PHE A 280       2.700  60.611  59.686  1.00 26.09           C  
ATOM   1382  CD1 PHE A 280       1.945  61.775  59.738  1.00 27.29           C  
ATOM   1383  CD2 PHE A 280       2.291  59.583  58.853  1.00 26.16           C  
ATOM   1384  CE1 PHE A 280       0.799  61.917  58.966  1.00 27.01           C  
ATOM   1385  CE2 PHE A 280       1.146  59.714  58.076  1.00 27.77           C  
ATOM   1386  CZ  PHE A 280       0.398  60.885  58.134  1.00 28.61           C  
ATOM   1387  N   ARG A 281       5.538  58.195  61.916  1.00 27.42           N  
ATOM   1388  CA  ARG A 281       6.834  57.684  62.324  1.00 27.40           C  
ATOM   1389  C   ARG A 281       7.647  57.479  61.057  1.00 26.96           C  
ATOM   1390  O   ARG A 281       7.126  57.617  59.954  1.00 26.01           O  
ATOM   1391  CB  ARG A 281       6.682  56.363  63.078  1.00 27.71           C  
ATOM   1392  CG  ARG A 281       5.852  56.472  64.339  1.00 29.33           C  
ATOM   1393  CD  ARG A 281       4.749  55.429  64.349  1.00 31.79           C  
ATOM   1394  NE  ARG A 281       4.023  55.424  65.612  1.00 32.85           N  
ATOM   1395  CZ  ARG A 281       3.744  54.331  66.311  1.00 32.05           C  
ATOM   1396  NH1 ARG A 281       4.132  53.142  65.869  1.00 30.44           N  
ATOM   1397  NH2 ARG A 281       3.084  54.431  67.459  1.00 34.86           N  
ATOM   1398  N   TYR A 282       8.921  57.141  61.208  1.00 27.02           N  
ATOM   1399  CA  TYR A 282       9.759  56.951  60.044  1.00 27.75           C  
ATOM   1400  C   TYR A 282      10.645  55.725  60.102  1.00 28.26           C  
ATOM   1401  O   TYR A 282      10.987  55.227  61.177  1.00 28.07           O  
ATOM   1402  CB  TYR A 282      10.650  58.181  59.840  1.00 28.72           C  
ATOM   1403  CG  TYR A 282       9.955  59.342  59.171  1.00 29.39           C  
ATOM   1404  CD1 TYR A 282       9.172  60.228  59.909  1.00 29.04           C  
ATOM   1405  CD2 TYR A 282      10.060  59.541  57.802  1.00 29.29           C  
ATOM   1406  CE1 TYR A 282       8.508  61.285  59.299  1.00 28.08           C  
ATOM   1407  CE2 TYR A 282       9.401  60.595  57.180  1.00 29.51           C  
ATOM   1408  CZ  TYR A 282       8.625  61.463  57.934  1.00 29.42           C  
ATOM   1409  OH  TYR A 282       7.950  62.492  57.315  1.00 29.76           O  
ATOM   1410  N   SER A 283      11.000  55.247  58.915  1.00 28.33           N  
ATOM   1411  CA  SER A 283      11.919  54.133  58.744  1.00 28.39           C  
ATOM   1412  C   SER A 283      12.826  54.616  57.613  1.00 29.55           C  
ATOM   1413  O   SER A 283      12.390  54.728  56.466  1.00 29.41           O  
ATOM   1414  CB  SER A 283      11.199  52.858  58.316  1.00 27.69           C  
ATOM   1415  OG  SER A 283      12.124  51.788  58.248  1.00 22.79           O  
ATOM   1416  N   TYR A 284      14.076  54.925  57.940  1.00 30.01           N  
ATOM   1417  CA  TYR A 284      15.009  55.424  56.943  1.00 28.78           C  
ATOM   1418  C   TYR A 284      15.701  54.312  56.173  1.00 28.43           C  
ATOM   1419  O   TYR A 284      16.190  53.340  56.750  1.00 28.39           O  
ATOM   1420  CB  TYR A 284      16.032  56.357  57.605  1.00 27.34           C  
ATOM   1421  CG  TYR A 284      15.377  57.566  58.234  1.00 25.56           C  
ATOM   1422  CD1 TYR A 284      15.071  57.591  59.596  1.00 26.03           C  
ATOM   1423  CD2 TYR A 284      15.008  58.660  57.457  1.00 25.00           C  
ATOM   1424  CE1 TYR A 284      14.404  58.679  60.166  1.00 25.50           C  
ATOM   1425  CE2 TYR A 284      14.342  59.750  58.013  1.00 25.16           C  
ATOM   1426  CZ  TYR A 284      14.043  59.750  59.366  1.00 25.27           C  
ATOM   1427  OH  TYR A 284      13.375  60.822  59.907  1.00 26.51           O  
ATOM   1428  N   ASP A 285      15.715  54.479  54.855  1.00 29.74           N  
ATOM   1429  CA  ASP A 285      16.318  53.529  53.930  1.00 29.33           C  
ATOM   1430  C   ASP A 285      17.484  54.193  53.199  1.00 29.94           C  
ATOM   1431  O   ASP A 285      17.274  55.093  52.378  1.00 30.84           O  
ATOM   1432  CB  ASP A 285      15.262  53.073  52.914  1.00 27.91           C  
ATOM   1433  CG  ASP A 285      15.869  52.457  51.660  1.00 27.54           C  
ATOM   1434  OD1 ASP A 285      15.362  52.726  50.551  1.00 28.64           O  
ATOM   1435  OD2 ASP A 285      16.851  51.699  51.780  1.00 27.50           O  
ATOM   1436  N   MET A 286      18.708  53.768  53.510  1.00 30.21           N  
ATOM   1437  CA  MET A 286      19.890  54.314  52.850  1.00 30.49           C  
ATOM   1438  C   MET A 286      19.933  53.686  51.472  1.00 30.75           C  
ATOM   1439  O   MET A 286      20.309  52.525  51.335  1.00 31.24           O  
ATOM   1440  CB  MET A 286      21.166  53.920  53.588  1.00 32.67           C  
ATOM   1441  CG  MET A 286      21.167  54.246  55.057  1.00 36.51           C  
ATOM   1442  SD  MET A 286      20.909  56.006  55.306  1.00 40.36           S  
ATOM   1443  CE  MET A 286      22.403  56.666  54.588  1.00 40.42           C  
ATOM   1444  N   LEU A 287      19.545  54.441  50.454  1.00 31.61           N  
ATOM   1445  CA  LEU A 287      19.547  53.920  49.093  1.00 33.10           C  
ATOM   1446  C   LEU A 287      20.884  53.258  48.756  1.00 34.39           C  
ATOM   1447  O   LEU A 287      21.953  53.729  49.165  1.00 33.79           O  
ATOM   1448  CB  LEU A 287      19.256  55.045  48.105  1.00 33.02           C  
ATOM   1449  CG  LEU A 287      17.868  55.666  48.246  1.00 33.48           C  
ATOM   1450  CD1 LEU A 287      17.841  57.022  47.568  1.00 33.31           C  
ATOM   1451  CD2 LEU A 287      16.837  54.738  47.628  1.00 32.37           C  
ATOM   1452  N   GLY A 288      20.814  52.161  48.007  1.00 35.24           N  
ATOM   1453  CA  GLY A 288      22.013  51.433  47.632  1.00 34.48           C  
ATOM   1454  C   GLY A 288      21.780  49.955  47.862  1.00 34.52           C  
ATOM   1455  O   GLY A 288      21.418  49.542  48.966  1.00 35.71           O  
ATOM   1456  N   GLU A 289      21.987  49.154  46.823  1.00 33.65           N  
ATOM   1457  CA  GLU A 289      21.761  47.722  46.931  1.00 33.64           C  
ATOM   1458  C   GLU A 289      22.634  46.962  45.952  1.00 34.14           C  
ATOM   1459  O   GLU A 289      23.345  47.563  45.151  1.00 35.48           O  
ATOM   1460  CB  GLU A 289      20.296  47.411  46.632  1.00 32.75           C  
ATOM   1461  CG  GLU A 289      19.890  47.843  45.240  1.00 33.41           C  
ATOM   1462  CD  GLU A 289      18.401  47.776  45.010  1.00 34.08           C  
ATOM   1463  OE1 GLU A 289      17.957  46.899  44.232  1.00 33.30           O  
ATOM   1464  OE2 GLU A 289      17.676  48.602  45.603  1.00 33.84           O  
ATOM   1465  N   ALA A 290      22.562  45.632  46.030  1.00 34.56           N  
ATOM   1466  CA  ALA A 290      23.316  44.733  45.157  1.00 34.10           C  
ATOM   1467  C   ALA A 290      24.786  45.114  44.994  1.00 33.99           C  
ATOM   1468  O   ALA A 290      25.282  45.230  43.872  1.00 34.17           O  
ATOM   1469  CB  ALA A 290      22.644  44.659  43.783  1.00 33.37           C  
ATOM   1470  N   ALA A 291      25.481  45.307  46.109  1.00 33.95           N  
ATOM   1471  CA  ALA A 291      26.894  45.658  46.057  1.00 34.80           C  
ATOM   1472  C   ALA A 291      27.609  44.630  45.176  1.00 35.95           C  
ATOM   1473  O   ALA A 291      27.381  43.423  45.303  1.00 36.37           O  
ATOM   1474  CB  ALA A 291      27.486  45.651  47.458  1.00 31.48           C  
ATOM   1475  N   LEU A 292      28.463  45.109  44.277  1.00 37.49           N  
ATOM   1476  CA  LEU A 292      29.205  44.225  43.386  1.00 38.87           C  
ATOM   1477  C   LEU A 292      30.559  43.832  43.959  1.00 39.69           C  
ATOM   1478  O   LEU A 292      30.957  42.672  43.889  1.00 40.25           O  
ATOM   1479  CB  LEU A 292      29.403  44.893  42.033  1.00 37.08           C  
ATOM   1480  CG  LEU A 292      28.093  45.137  41.293  1.00 37.35           C  
ATOM   1481  CD1 LEU A 292      28.377  45.949  40.055  1.00 37.63           C  
ATOM   1482  CD2 LEU A 292      27.436  43.808  40.940  1.00 37.68           C  
ATOM   1483  N   THR A 293      31.259  44.801  44.538  1.00 41.03           N  
ATOM   1484  CA  THR A 293      32.572  44.546  45.118  1.00 41.80           C  
ATOM   1485  C   THR A 293      32.558  44.632  46.643  1.00 42.24           C  
ATOM   1486  O   THR A 293      31.600  45.126  47.239  1.00 42.09           O  
ATOM   1487  CB  THR A 293      33.596  45.557  44.593  1.00 41.85           C  
ATOM   1488  OG1 THR A 293      33.386  46.820  45.235  1.00 41.75           O  
ATOM   1489  CG2 THR A 293      33.445  45.726  43.092  1.00 41.97           C  
ATOM   1490  N   ALA A 294      33.632  44.152  47.266  1.00 41.97           N  
ATOM   1491  CA  ALA A 294      33.755  44.184  48.717  1.00 41.92           C  
ATOM   1492  C   ALA A 294      33.915  45.625  49.186  1.00 42.27           C  
ATOM   1493  O   ALA A 294      33.648  45.944  50.343  1.00 42.49           O  
ATOM   1494  CB  ALA A 294      34.947  43.350  49.162  1.00 41.63           C  
ATOM   1495  N   ALA A 295      34.360  46.491  48.281  1.00 42.16           N  
ATOM   1496  CA  ALA A 295      34.540  47.904  48.597  1.00 43.00           C  
ATOM   1497  C   ALA A 295      33.161  48.533  48.701  1.00 43.04           C  
ATOM   1498  O   ALA A 295      32.896  49.349  49.587  1.00 42.29           O  
ATOM   1499  CB  ALA A 295      35.347  48.594  47.504  1.00 41.69           C  
ATOM   1500  N   ASP A 296      32.286  48.142  47.780  1.00 43.47           N  
ATOM   1501  CA  ASP A 296      30.919  48.638  47.763  1.00 43.59           C  
ATOM   1502  C   ASP A 296      30.230  48.196  49.060  1.00 43.44           C  
ATOM   1503  O   ASP A 296      29.654  49.007  49.779  1.00 43.81           O  
ATOM   1504  CB  ASP A 296      30.173  48.077  46.545  1.00 45.22           C  
ATOM   1505  CG  ASP A 296      30.722  48.598  45.222  1.00 47.00           C  
ATOM   1506  OD1 ASP A 296      30.564  47.898  44.196  1.00 47.36           O  
ATOM   1507  OD2 ASP A 296      31.306  49.703  45.205  1.00 46.72           O  
ATOM   1508  N   ALA A 297      30.308  46.905  49.364  1.00 42.72           N  
ATOM   1509  CA  ALA A 297      29.696  46.375  50.573  1.00 42.15           C  
ATOM   1510  C   ALA A 297      30.202  47.125  51.794  1.00 43.03           C  
ATOM   1511  O   ALA A 297      29.446  47.394  52.727  1.00 42.75           O  
ATOM   1512  CB  ALA A 297      30.006  44.900  50.710  1.00 41.36           C  
ATOM   1513  N   GLN A 298      31.488  47.463  51.783  1.00 43.76           N  
ATOM   1514  CA  GLN A 298      32.096  48.182  52.894  1.00 43.37           C  
ATOM   1515  C   GLN A 298      31.529  49.587  53.035  1.00 41.79           C  
ATOM   1516  O   GLN A 298      31.177  50.011  54.137  1.00 42.32           O  
ATOM   1517  CB  GLN A 298      33.609  48.260  52.709  1.00 45.62           C  
ATOM   1518  CG  GLN A 298      34.347  48.830  53.912  1.00 50.09           C  
ATOM   1519  CD  GLN A 298      33.894  48.219  55.228  1.00 52.97           C  
ATOM   1520  OE1 GLN A 298      33.873  46.995  55.390  1.00 55.57           O  
ATOM   1521  NE2 GLN A 298      33.525  49.072  56.176  1.00 54.85           N  
ATOM   1522  N   ALA A 299      31.443  50.310  51.923  1.00 38.79           N  
ATOM   1523  CA  ALA A 299      30.916  51.668  51.955  1.00 38.74           C  
ATOM   1524  C   ALA A 299      29.455  51.677  52.409  1.00 39.20           C  
ATOM   1525  O   ALA A 299      29.007  52.608  53.084  1.00 39.79           O  
ATOM   1526  CB  ALA A 299      31.046  52.317  50.583  1.00 37.31           C  
ATOM   1527  N   TYR A 300      28.714  50.635  52.045  1.00 37.30           N  
ATOM   1528  CA  TYR A 300      27.309  50.543  52.425  1.00 36.34           C  
ATOM   1529  C   TYR A 300      27.185  50.277  53.925  1.00 36.31           C  
ATOM   1530  O   TYR A 300      26.293  50.804  54.588  1.00 36.60           O  
ATOM   1531  CB  TYR A 300      26.611  49.432  51.628  1.00 34.86           C  
ATOM   1532  CG  TYR A 300      26.187  49.845  50.229  1.00 32.41           C  
ATOM   1533  CD1 TYR A 300      25.749  51.144  49.965  1.00 31.41           C  
ATOM   1534  CD2 TYR A 300      26.228  48.937  49.171  1.00 33.38           C  
ATOM   1535  CE1 TYR A 300      25.363  51.531  48.686  1.00 31.11           C  
ATOM   1536  CE2 TYR A 300      25.844  49.312  47.886  1.00 31.69           C  
ATOM   1537  CZ  TYR A 300      25.413  50.609  47.651  1.00 33.24           C  
ATOM   1538  OH  TYR A 300      25.029  50.980  46.382  1.00 33.86           O  
ATOM   1539  N   MET A 301      28.090  49.462  54.456  1.00 36.86           N  
ATOM   1540  CA  MET A 301      28.094  49.141  55.881  1.00 36.70           C  
ATOM   1541  C   MET A 301      28.358  50.436  56.639  1.00 37.54           C  
ATOM   1542  O   MET A 301      27.627  50.797  57.563  1.00 37.01           O  
ATOM   1543  CB  MET A 301      29.199  48.124  56.193  1.00 37.25           C  
ATOM   1544  CG  MET A 301      29.391  47.827  57.673  1.00 37.73           C  
ATOM   1545  SD  MET A 301      28.005  46.931  58.396  1.00 41.66           S  
ATOM   1546  CE  MET A 301      28.679  46.462  59.970  1.00 39.04           C  
ATOM   1547  N   VAL A 302      29.412  51.135  56.230  1.00 37.60           N  
ATOM   1548  CA  VAL A 302      29.786  52.396  56.852  1.00 36.60           C  
ATOM   1549  C   VAL A 302      28.590  53.330  56.834  1.00 35.89           C  
ATOM   1550  O   VAL A 302      28.246  53.927  57.852  1.00 36.59           O  
ATOM   1551  CB  VAL A 302      30.957  53.071  56.096  1.00 37.57           C  
ATOM   1552  CG1 VAL A 302      31.090  54.526  56.526  1.00 36.04           C  
ATOM   1553  CG2 VAL A 302      32.246  52.311  56.357  1.00 37.21           C  
ATOM   1554  N   SER A 303      27.962  53.449  55.671  1.00 34.46           N  
ATOM   1555  CA  SER A 303      26.806  54.312  55.518  1.00 33.67           C  
ATOM   1556  C   SER A 303      25.676  53.938  56.480  1.00 33.64           C  
ATOM   1557  O   SER A 303      24.963  54.808  56.968  1.00 32.25           O  
ATOM   1558  CB  SER A 303      26.308  54.258  54.075  1.00 35.31           C  
ATOM   1559  OG  SER A 303      25.368  55.288  53.826  1.00 38.74           O  
ATOM   1560  N   TYR A 304      25.517  52.646  56.765  1.00 32.74           N  
ATOM   1561  CA  TYR A 304      24.460  52.208  57.670  1.00 32.94           C  
ATOM   1562  C   TYR A 304      24.749  52.570  59.124  1.00 33.35           C  
ATOM   1563  O   TYR A 304      23.890  53.129  59.806  1.00 32.61           O  
ATOM   1564  CB  TYR A 304      24.244  50.703  57.547  1.00 32.43           C  
ATOM   1565  CG  TYR A 304      23.331  50.304  56.403  1.00 33.07           C  
ATOM   1566  CD1 TYR A 304      22.278  51.131  55.995  1.00 32.38           C  
ATOM   1567  CD2 TYR A 304      23.515  49.091  55.733  1.00 33.04           C  
ATOM   1568  CE1 TYR A 304      21.432  50.757  54.952  1.00 33.23           C  
ATOM   1569  CE2 TYR A 304      22.677  48.707  54.691  1.00 32.56           C  
ATOM   1570  CZ  TYR A 304      21.636  49.539  54.303  1.00 33.88           C  
ATOM   1571  OH  TYR A 304      20.795  49.141  53.279  1.00 31.85           O  
ATOM   1572  N   GLN A 305      25.947  52.238  59.604  1.00 35.70           N  
ATOM   1573  CA  GLN A 305      26.325  52.565  60.977  1.00 36.53           C  
ATOM   1574  C   GLN A 305      26.125  54.058  61.157  1.00 37.10           C  
ATOM   1575  O   GLN A 305      25.466  54.504  62.092  1.00 37.94           O  
ATOM   1576  CB  GLN A 305      27.787  52.216  61.235  1.00 35.40           C  
ATOM   1577  CG  GLN A 305      28.147  50.803  60.880  1.00 36.45           C  
ATOM   1578  CD  GLN A 305      29.619  50.519  61.090  1.00 38.49           C  
ATOM   1579  OE1 GLN A 305      29.986  49.561  61.772  1.00 40.18           O  
ATOM   1580  NE2 GLN A 305      30.474  51.351  60.506  1.00 39.51           N  
ATOM   1581  N   GLN A 306      26.699  54.831  60.245  1.00 37.44           N  
ATOM   1582  CA  GLN A 306      26.563  56.275  60.286  1.00 39.52           C  
ATOM   1583  C   GLN A 306      25.086  56.620  60.469  1.00 39.04           C  
ATOM   1584  O   GLN A 306      24.733  57.500  61.258  1.00 40.42           O  
ATOM   1585  CB  GLN A 306      27.074  56.882  58.978  1.00 41.07           C  
ATOM   1586  CG  GLN A 306      27.252  58.386  59.013  1.00 45.63           C  
ATOM   1587  CD  GLN A 306      26.680  59.072  57.784  1.00 48.60           C  
ATOM   1588  OE1 GLN A 306      25.531  58.840  57.403  1.00 51.05           O  
ATOM   1589  NE2 GLN A 306      27.481  59.923  57.158  1.00 48.80           N  
ATOM   1590  N   ALA A 307      24.232  55.905  59.738  1.00 37.75           N  
ATOM   1591  CA  ALA A 307      22.785  56.112  59.781  1.00 36.22           C  
ATOM   1592  C   ALA A 307      22.176  55.808  61.146  1.00 34.13           C  
ATOM   1593  O   ALA A 307      21.396  56.602  61.672  1.00 32.52           O  
ATOM   1594  CB  ALA A 307      22.106  55.259  58.714  1.00 37.19           C  
ATOM   1595  N   ILE A 308      22.527  54.660  61.714  1.00 33.53           N  
ATOM   1596  CA  ILE A 308      21.996  54.273  63.011  1.00 34.54           C  
ATOM   1597  C   ILE A 308      22.341  55.295  64.095  1.00 35.36           C  
ATOM   1598  O   ILE A 308      21.516  55.581  64.965  1.00 35.81           O  
ATOM   1599  CB  ILE A 308      22.516  52.884  63.434  1.00 34.02           C  
ATOM   1600  CG1 ILE A 308      21.997  51.820  62.456  1.00 33.93           C  
ATOM   1601  CG2 ILE A 308      22.078  52.576  64.861  1.00 34.83           C  
ATOM   1602  CD1 ILE A 308      22.354  50.384  62.830  1.00 33.01           C  
ATOM   1603  N   HIS A 309      23.551  55.848  64.033  1.00 35.76           N  
ATOM   1604  CA  HIS A 309      23.994  56.834  65.013  1.00 34.95           C  
ATOM   1605  C   HIS A 309      23.186  58.116  64.927  1.00 33.93           C  
ATOM   1606  O   HIS A 309      22.789  58.674  65.948  1.00 35.50           O  
ATOM   1607  CB  HIS A 309      25.480  57.149  64.824  1.00 35.88           C  
ATOM   1608  CG  HIS A 309      26.391  56.132  65.428  1.00 36.07           C  
ATOM   1609  ND1 HIS A 309      26.681  56.093  66.778  1.00 36.96           N  
ATOM   1610  CD2 HIS A 309      27.058  55.091  64.877  1.00 37.61           C  
ATOM   1611  CE1 HIS A 309      27.484  55.077  67.027  1.00 36.93           C  
ATOM   1612  NE2 HIS A 309      27.729  54.451  65.887  1.00 36.69           N  
ATOM   1613  N   ALA A 310      22.933  58.579  63.709  1.00 32.63           N  
ATOM   1614  CA  ALA A 310      22.169  59.806  63.514  1.00 33.16           C  
ATOM   1615  C   ALA A 310      20.689  59.628  63.850  1.00 33.18           C  
ATOM   1616  O   ALA A 310      20.037  60.542  64.360  1.00 32.71           O  
ATOM   1617  CB  ALA A 310      22.325  60.288  62.077  1.00 31.93           C  
ATOM   1618  N   ILE A 311      20.155  58.450  63.555  1.00 33.81           N  
ATOM   1619  CA  ILE A 311      18.753  58.181  63.829  1.00 33.68           C  
ATOM   1620  C   ILE A 311      18.592  57.936  65.318  1.00 33.55           C  
ATOM   1621  O   ILE A 311      17.655  58.435  65.947  1.00 32.63           O  
ATOM   1622  CB  ILE A 311      18.253  56.939  63.044  1.00 33.25           C  
ATOM   1623  CG1 ILE A 311      18.494  57.134  61.543  1.00 33.08           C  
ATOM   1624  CG2 ILE A 311      16.766  56.721  63.301  1.00 33.97           C  
ATOM   1625  CD1 ILE A 311      18.222  55.896  60.709  1.00 30.91           C  
ATOM   1626  N   GLY A 312      19.531  57.176  65.874  1.00 34.73           N  
ATOM   1627  CA  GLY A 312      19.499  56.855  67.290  1.00 36.26           C  
ATOM   1628  C   GLY A 312      19.571  58.080  68.183  1.00 37.83           C  
ATOM   1629  O   GLY A 312      18.979  58.111  69.269  1.00 36.02           O  
ATOM   1630  N   LYS A 313      20.305  59.091  67.727  1.00 37.74           N  
ATOM   1631  CA  LYS A 313      20.450  60.328  68.478  1.00 37.24           C  
ATOM   1632  C   LYS A 313      19.189  61.156  68.330  1.00 37.42           C  
ATOM   1633  O   LYS A 313      18.750  61.811  69.279  1.00 37.48           O  
ATOM   1634  CB  LYS A 313      21.659  61.112  67.970  1.00 38.18           C  
ATOM   1635  CG  LYS A 313      22.985  60.524  68.420  1.00 41.30           C  
ATOM   1636  CD  LYS A 313      24.161  61.250  67.784  1.00 45.83           C  
ATOM   1637  CE  LYS A 313      25.443  60.425  67.874  1.00 48.48           C  
ATOM   1638  NZ  LYS A 313      26.669  61.264  67.717  1.00 52.01           N  
ATOM   1639  N   ALA A 314      18.607  61.117  67.134  1.00 37.58           N  
ATOM   1640  CA  ALA A 314      17.381  61.850  66.848  1.00 37.13           C  
ATOM   1641  C   ALA A 314      16.213  61.216  67.598  1.00 37.86           C  
ATOM   1642  O   ALA A 314      15.335  61.918  68.099  1.00 38.91           O  
ATOM   1643  CB  ALA A 314      17.108  61.848  65.357  1.00 37.17           C  
ATOM   1644  N   SER A 315      16.201  59.888  67.673  1.00 37.19           N  
ATOM   1645  CA  SER A 315      15.136  59.190  68.386  1.00 36.73           C  
ATOM   1646  C   SER A 315      15.185  59.609  69.854  1.00 37.19           C  
ATOM   1647  O   SER A 315      14.180  60.037  70.423  1.00 36.51           O  
ATOM   1648  CB  SER A 315      15.319  57.678  68.270  1.00 35.98           C  
ATOM   1649  OG  SER A 315      14.450  56.998  69.158  1.00 36.19           O  
ATOM   1650  N   ASN A 316      16.366  59.472  70.456  1.00 36.98           N  
ATOM   1651  CA  ASN A 316      16.602  59.851  71.848  1.00 36.05           C  
ATOM   1652  C   ASN A 316      15.737  59.128  72.881  1.00 34.94           C  
ATOM   1653  O   ASN A 316      15.103  59.761  73.728  1.00 34.54           O  
ATOM   1654  CB  ASN A 316      16.428  61.368  72.001  1.00 37.55           C  
ATOM   1655  CG  ASN A 316      17.038  61.901  73.290  1.00 38.06           C  
ATOM   1656  OD1 ASN A 316      16.478  62.790  73.934  1.00 37.46           O  
ATOM   1657  ND2 ASN A 316      18.190  61.359  73.672  1.00 38.79           N  
ATOM   1658  N   GLY A 317      15.716  57.803  72.817  1.00 32.44           N  
ATOM   1659  CA  GLY A 317      14.934  57.039  73.772  1.00 30.56           C  
ATOM   1660  C   GLY A 317      13.460  56.886  73.454  1.00 29.49           C  
ATOM   1661  O   GLY A 317      12.715  56.294  74.232  1.00 29.09           O  
ATOM   1662  N   ARG A 318      13.031  57.408  72.313  1.00 28.92           N  
ATOM   1663  CA  ARG A 318      11.634  57.302  71.913  1.00 28.01           C  
ATOM   1664  C   ARG A 318      11.160  55.841  71.841  1.00 27.93           C  
ATOM   1665  O   ARG A 318       9.977  55.558  72.021  1.00 27.80           O  
ATOM   1666  CB  ARG A 318      11.435  57.994  70.562  1.00 31.58           C  
ATOM   1667  CG  ARG A 318      10.181  58.840  70.472  1.00 33.86           C  
ATOM   1668  CD  ARG A 318      10.477  60.288  70.074  1.00 37.01           C  
ATOM   1669  NE  ARG A 318      11.675  60.445  69.247  1.00 38.52           N  
ATOM   1670  CZ  ARG A 318      11.672  60.935  68.009  1.00 39.41           C  
ATOM   1671  NH1 ARG A 318      10.534  61.319  67.444  1.00 39.59           N  
ATOM   1672  NH2 ARG A 318      12.810  61.043  67.335  1.00 39.27           N  
ATOM   1673  N   GLY A 319      12.080  54.918  71.568  1.00 26.65           N  
ATOM   1674  CA  GLY A 319      11.716  53.511  71.502  1.00 26.25           C  
ATOM   1675  C   GLY A 319      11.465  52.974  70.102  1.00 25.60           C  
ATOM   1676  O   GLY A 319      11.336  53.738  69.140  1.00 27.08           O  
ATOM   1677  N   ILE A 320      11.368  51.651  69.992  1.00 25.09           N  
ATOM   1678  CA  ILE A 320      11.149  50.993  68.705  1.00 25.18           C  
ATOM   1679  C   ILE A 320       9.786  51.222  68.067  1.00 25.19           C  
ATOM   1680  O   ILE A 320       9.655  51.117  66.847  1.00 26.81           O  
ATOM   1681  CB  ILE A 320      11.368  49.480  68.814  1.00 21.51           C  
ATOM   1682  CG1 ILE A 320      10.356  48.885  69.786  1.00 21.09           C  
ATOM   1683  CG2 ILE A 320      12.791  49.192  69.285  1.00 19.59           C  
ATOM   1684  CD1 ILE A 320      10.372  47.395  69.849  1.00 20.52           C  
ATOM   1685  N   TYR A 321       8.774  51.529  68.876  1.00 25.02           N  
ATOM   1686  CA  TYR A 321       7.428  51.765  68.347  1.00 24.58           C  
ATOM   1687  C   TYR A 321       7.163  53.223  67.987  1.00 25.07           C  
ATOM   1688  O   TYR A 321       6.753  53.537  66.867  1.00 24.16           O  
ATOM   1689  CB  TYR A 321       6.364  51.318  69.349  1.00 22.49           C  
ATOM   1690  CG  TYR A 321       6.442  49.866  69.735  1.00 23.26           C  
ATOM   1691  CD1 TYR A 321       6.932  49.489  70.982  1.00 22.10           C  
ATOM   1692  CD2 TYR A 321       5.998  48.869  68.870  1.00 23.05           C  
ATOM   1693  CE1 TYR A 321       6.974  48.153  71.364  1.00 22.35           C  
ATOM   1694  CE2 TYR A 321       6.034  47.526  69.239  1.00 22.35           C  
ATOM   1695  CZ  TYR A 321       6.522  47.175  70.489  1.00 21.96           C  
ATOM   1696  OH  TYR A 321       6.545  45.854  70.878  1.00 20.79           O  
ATOM   1697  N   GLU A 322       7.404  54.113  68.942  1.00 25.15           N  
ATOM   1698  CA  GLU A 322       7.157  55.530  68.731  1.00 27.66           C  
ATOM   1699  C   GLU A 322       8.273  56.304  68.047  1.00 27.88           C  
ATOM   1700  O   GLU A 322       8.023  57.352  67.450  1.00 28.13           O  
ATOM   1701  CB  GLU A 322       6.830  56.196  70.065  1.00 32.14           C  
ATOM   1702  CG  GLU A 322       5.599  55.624  70.747  1.00 39.74           C  
ATOM   1703  CD  GLU A 322       4.307  56.184  70.182  1.00 47.09           C  
ATOM   1704  OE1 GLU A 322       3.269  56.081  70.876  1.00 51.53           O  
ATOM   1705  OE2 GLU A 322       4.325  56.729  69.050  1.00 50.16           O  
ATOM   1706  N   GLY A 323       9.498  55.793  68.135  1.00 28.78           N  
ATOM   1707  CA  GLY A 323      10.627  56.473  67.528  1.00 29.41           C  
ATOM   1708  C   GLY A 323      10.990  55.952  66.150  1.00 30.58           C  
ATOM   1709  O   GLY A 323      10.529  54.876  65.746  1.00 29.81           O  
ATOM   1710  N   PRO A 324      11.835  56.690  65.408  1.00 30.95           N  
ATOM   1711  CA  PRO A 324      12.246  56.273  64.058  1.00 30.87           C  
ATOM   1712  C   PRO A 324      13.070  54.993  64.078  1.00 29.37           C  
ATOM   1713  O   PRO A 324      13.644  54.623  65.101  1.00 29.14           O  
ATOM   1714  CB  PRO A 324      13.057  57.463  63.545  1.00 30.24           C  
ATOM   1715  CG  PRO A 324      13.569  58.116  64.798  1.00 31.05           C  
ATOM   1716  CD  PRO A 324      12.473  57.954  65.810  1.00 30.11           C  
ATOM   1717  N   GLY A 325      13.111  54.313  62.937  1.00 28.34           N  
ATOM   1718  CA  GLY A 325      13.877  53.091  62.828  1.00 26.25           C  
ATOM   1719  C   GLY A 325      14.669  53.135  61.538  1.00 26.91           C  
ATOM   1720  O   GLY A 325      14.635  54.135  60.818  1.00 25.81           O  
ATOM   1721  N   ILE A 326      15.381  52.058  61.236  1.00 25.66           N  
ATOM   1722  CA  ILE A 326      16.155  52.002  60.011  1.00 26.89           C  
ATOM   1723  C   ILE A 326      15.788  50.760  59.195  1.00 27.41           C  
ATOM   1724  O   ILE A 326      15.370  49.746  59.753  1.00 26.82           O  
ATOM   1725  CB  ILE A 326      17.662  51.988  60.316  1.00 24.47           C  
ATOM   1726  CG1 ILE A 326      18.445  52.171  59.017  1.00 25.09           C  
ATOM   1727  CG2 ILE A 326      18.044  50.693  61.006  1.00 23.97           C  
ATOM   1728  CD1 ILE A 326      19.870  52.646  59.224  1.00 25.71           C  
ATOM   1729  N   SER A 327      15.933  50.856  57.877  1.00 28.05           N  
ATOM   1730  CA  SER A 327      15.635  49.746  56.973  1.00 28.23           C  
ATOM   1731  C   SER A 327      16.927  49.316  56.300  1.00 29.04           C  
ATOM   1732  O   SER A 327      17.631  50.140  55.702  1.00 28.03           O  
ATOM   1733  CB  SER A 327      14.622  50.172  55.911  1.00 29.44           C  
ATOM   1734  OG  SER A 327      13.333  49.687  56.229  1.00 30.45           O  
ATOM   1735  N   ILE A 328      17.221  48.021  56.400  1.00 29.64           N  
ATOM   1736  CA  ILE A 328      18.437  47.431  55.847  1.00 28.78           C  
ATOM   1737  C   ILE A 328      18.153  46.450  54.709  1.00 28.60           C  
ATOM   1738  O   ILE A 328      17.147  45.743  54.720  1.00 28.59           O  
ATOM   1739  CB  ILE A 328      19.227  46.671  56.958  1.00 29.21           C  
ATOM   1740  CG1 ILE A 328      19.615  47.641  58.072  1.00 29.69           C  
ATOM   1741  CG2 ILE A 328      20.466  46.013  56.385  1.00 29.52           C  
ATOM   1742  CD1 ILE A 328      20.484  48.771  57.616  1.00 29.35           C  
ATOM   1743  N   LYS A 329      19.056  46.420  53.733  1.00 26.95           N  
ATOM   1744  CA  LYS A 329      18.958  45.514  52.598  1.00 24.66           C  
ATOM   1745  C   LYS A 329      20.192  44.623  52.623  1.00 24.49           C  
ATOM   1746  O   LYS A 329      21.316  45.102  52.488  1.00 25.44           O  
ATOM   1747  CB  LYS A 329      18.921  46.303  51.296  1.00 24.51           C  
ATOM   1748  CG  LYS A 329      17.529  46.630  50.815  1.00 22.41           C  
ATOM   1749  CD  LYS A 329      17.575  47.312  49.467  1.00 21.36           C  
ATOM   1750  CE  LYS A 329      16.201  47.344  48.821  1.00 22.94           C  
ATOM   1751  NZ  LYS A 329      15.247  48.208  49.579  1.00 21.17           N  
ATOM   1752  N   LEU A 330      19.979  43.327  52.799  1.00 25.41           N  
ATOM   1753  CA  LEU A 330      21.079  42.380  52.857  1.00 25.84           C  
ATOM   1754  C   LEU A 330      21.957  42.398  51.603  1.00 27.41           C  
ATOM   1755  O   LEU A 330      23.174  42.212  51.685  1.00 27.53           O  
ATOM   1756  CB  LEU A 330      20.532  40.972  53.108  1.00 26.15           C  
ATOM   1757  CG  LEU A 330      19.780  40.822  54.436  1.00 26.47           C  
ATOM   1758  CD1 LEU A 330      19.120  39.452  54.513  1.00 25.25           C  
ATOM   1759  CD2 LEU A 330      20.745  41.008  55.594  1.00 26.59           C  
ATOM   1760  N   SER A 331      21.345  42.638  50.449  1.00 26.63           N  
ATOM   1761  CA  SER A 331      22.081  42.670  49.189  1.00 27.20           C  
ATOM   1762  C   SER A 331      23.132  43.760  49.156  1.00 28.64           C  
ATOM   1763  O   SER A 331      24.013  43.746  48.297  1.00 31.24           O  
ATOM   1764  CB  SER A 331      21.126  42.871  48.015  1.00 25.78           C  
ATOM   1765  OG  SER A 331      20.985  44.245  47.710  1.00 25.95           O  
ATOM   1766  N   ALA A 332      23.047  44.703  50.088  1.00 29.69           N  
ATOM   1767  CA  ALA A 332      24.000  45.808  50.134  1.00 29.54           C  
ATOM   1768  C   ALA A 332      25.182  45.564  51.070  1.00 29.10           C  
ATOM   1769  O   ALA A 332      26.156  46.315  51.052  1.00 30.24           O  
ATOM   1770  CB  ALA A 332      23.281  47.097  50.533  1.00 28.81           C  
ATOM   1771  N   LEU A 333      25.105  44.509  51.874  1.00 29.75           N  
ATOM   1772  CA  LEU A 333      26.169  44.201  52.828  1.00 30.18           C  
ATOM   1773  C   LEU A 333      27.107  43.073  52.403  1.00 31.66           C  
ATOM   1774  O   LEU A 333      28.084  42.774  53.096  1.00 30.13           O  
ATOM   1775  CB  LEU A 333      25.559  43.852  54.188  1.00 30.63           C  
ATOM   1776  CG  LEU A 333      24.679  44.928  54.827  1.00 29.18           C  
ATOM   1777  CD1 LEU A 333      23.864  44.320  55.962  1.00 27.44           C  
ATOM   1778  CD2 LEU A 333      25.555  46.053  55.339  1.00 29.04           C  
ATOM   1779  N   HIS A 334      26.801  42.438  51.278  1.00 32.51           N  
ATOM   1780  CA  HIS A 334      27.627  41.351  50.778  1.00 34.08           C  
ATOM   1781  C   HIS A 334      27.817  41.499  49.273  1.00 35.25           C  
ATOM   1782  O   HIS A 334      26.853  41.703  48.529  1.00 34.64           O  
ATOM   1783  CB  HIS A 334      26.980  40.007  51.091  1.00 35.15           C  
ATOM   1784  CG  HIS A 334      27.929  38.853  50.999  1.00 37.81           C  
ATOM   1785  ND1 HIS A 334      28.826  38.548  51.996  1.00 39.18           N  
ATOM   1786  CD2 HIS A 334      28.125  37.936  50.020  1.00 37.77           C  
ATOM   1787  CE1 HIS A 334      29.540  37.493  51.639  1.00 39.44           C  
ATOM   1788  NE2 HIS A 334      29.132  37.104  50.445  1.00 40.14           N  
ATOM   1789  N   PRO A 335      29.067  41.391  48.798  1.00 36.09           N  
ATOM   1790  CA  PRO A 335      29.305  41.533  47.358  1.00 35.19           C  
ATOM   1791  C   PRO A 335      28.656  40.401  46.579  1.00 33.57           C  
ATOM   1792  O   PRO A 335      28.782  39.235  46.953  1.00 33.54           O  
ATOM   1793  CB  PRO A 335      30.830  41.524  47.236  1.00 36.61           C  
ATOM   1794  CG  PRO A 335      31.297  40.785  48.446  1.00 37.69           C  
ATOM   1795  CD  PRO A 335      30.308  41.091  49.540  1.00 37.20           C  
ATOM   1796  N   ARG A 336      27.953  40.754  45.510  1.00 32.71           N  
ATOM   1797  CA  ARG A 336      27.285  39.766  44.670  1.00 32.73           C  
ATOM   1798  C   ARG A 336      26.430  38.812  45.511  1.00 32.89           C  
ATOM   1799  O   ARG A 336      26.555  37.582  45.429  1.00 32.71           O  
ATOM   1800  CB  ARG A 336      28.327  38.987  43.871  1.00 32.61           C  
ATOM   1801  CG  ARG A 336      29.342  39.876  43.177  1.00 33.20           C  
ATOM   1802  CD  ARG A 336      28.793  40.401  41.871  1.00 33.00           C  
ATOM   1803  NE  ARG A 336      28.590  39.312  40.923  1.00 35.84           N  
ATOM   1804  CZ  ARG A 336      29.486  38.938  40.016  1.00 35.55           C  
ATOM   1805  NH1 ARG A 336      30.647  39.569  39.934  1.00 34.19           N  
ATOM   1806  NH2 ARG A 336      29.224  37.926  39.195  1.00 35.15           N  
ATOM   1807  N   TYR A 337      25.558  39.407  46.321  1.00 32.31           N  
ATOM   1808  CA  TYR A 337      24.647  38.679  47.202  1.00 31.24           C  
ATOM   1809  C   TYR A 337      23.725  37.755  46.405  1.00 30.73           C  
ATOM   1810  O   TYR A 337      23.381  36.670  46.866  1.00 29.73           O  
ATOM   1811  CB  TYR A 337      23.815  39.695  48.004  1.00 29.84           C  
ATOM   1812  CG  TYR A 337      22.746  39.109  48.904  1.00 29.57           C  
ATOM   1813  CD1 TYR A 337      23.083  38.270  49.966  1.00 29.74           C  
ATOM   1814  CD2 TYR A 337      21.401  39.423  48.715  1.00 28.90           C  
ATOM   1815  CE1 TYR A 337      22.106  37.759  50.824  1.00 29.76           C  
ATOM   1816  CE2 TYR A 337      20.414  38.919  49.566  1.00 29.73           C  
ATOM   1817  CZ  TYR A 337      20.774  38.089  50.619  1.00 29.29           C  
ATOM   1818  OH  TYR A 337      19.813  37.605  51.477  1.00 27.04           O  
ATOM   1819  N   SER A 338      23.340  38.194  45.208  1.00 31.80           N  
ATOM   1820  CA  SER A 338      22.442  37.443  44.330  1.00 34.30           C  
ATOM   1821  C   SER A 338      22.805  35.980  44.104  1.00 36.28           C  
ATOM   1822  O   SER A 338      21.925  35.129  44.002  1.00 36.50           O  
ATOM   1823  CB  SER A 338      22.338  38.143  42.974  1.00 33.97           C  
ATOM   1824  OG  SER A 338      23.581  38.103  42.295  1.00 34.69           O  
ATOM   1825  N   ARG A 339      24.097  35.686  44.019  1.00 38.55           N  
ATOM   1826  CA  ARG A 339      24.544  34.315  43.799  1.00 40.29           C  
ATOM   1827  C   ARG A 339      25.439  33.848  44.939  1.00 42.27           C  
ATOM   1828  O   ARG A 339      26.120  32.825  44.830  1.00 42.95           O  
ATOM   1829  CB  ARG A 339      25.303  34.217  42.474  1.00 40.74           C  
ATOM   1830  CG  ARG A 339      24.557  34.844  41.303  1.00 40.78           C  
ATOM   1831  CD  ARG A 339      25.009  34.272  39.962  1.00 40.26           C  
ATOM   1832  NE  ARG A 339      25.419  32.876  40.068  1.00 39.09           N  
ATOM   1833  CZ  ARG A 339      24.658  31.845  39.717  1.00 40.02           C  
ATOM   1834  NH1 ARG A 339      23.440  32.041  39.232  1.00 37.98           N  
ATOM   1835  NH2 ARG A 339      25.109  30.612  39.872  1.00 39.76           N  
ATOM   1836  N   ALA A 340      25.420  34.603  46.035  1.00 42.93           N  
ATOM   1837  CA  ALA A 340      26.223  34.302  47.213  1.00 42.76           C  
ATOM   1838  C   ALA A 340      25.880  32.955  47.848  1.00 43.38           C  
ATOM   1839  O   ALA A 340      24.733  32.506  47.815  1.00 42.78           O  
ATOM   1840  CB  ALA A 340      26.072  35.421  48.238  1.00 43.16           C  
ATOM   1841  N   GLN A 341      26.892  32.321  48.431  1.00 45.82           N  
ATOM   1842  CA  GLN A 341      26.749  31.016  49.074  1.00 48.14           C  
ATOM   1843  C   GLN A 341      26.520  31.126  50.582  1.00 46.75           C  
ATOM   1844  O   GLN A 341      26.786  32.161  51.188  1.00 46.42           O  
ATOM   1845  CB  GLN A 341      27.999  30.170  48.813  1.00 52.18           C  
ATOM   1846  CG  GLN A 341      28.279  29.897  47.339  1.00 56.33           C  
ATOM   1847  CD  GLN A 341      27.796  28.525  46.907  1.00 58.83           C  
ATOM   1848  OE1 GLN A 341      26.601  28.319  46.679  1.00 60.52           O  
ATOM   1849  NE2 GLN A 341      28.725  27.576  46.797  1.00 60.43           N  
ATOM   1850  N   TYR A 342      26.040  30.040  51.180  1.00 45.21           N  
ATOM   1851  CA  TYR A 342      25.751  29.999  52.609  1.00 46.04           C  
ATOM   1852  C   TYR A 342      26.953  30.266  53.512  1.00 46.45           C  
ATOM   1853  O   TYR A 342      26.922  31.168  54.352  1.00 47.06           O  
ATOM   1854  CB  TYR A 342      25.144  28.640  52.971  1.00 45.69           C  
ATOM   1855  CG  TYR A 342      24.858  28.453  54.445  1.00 46.95           C  
ATOM   1856  CD1 TYR A 342      23.627  28.818  54.984  1.00 47.18           C  
ATOM   1857  CD2 TYR A 342      25.813  27.894  55.298  1.00 46.82           C  
ATOM   1858  CE1 TYR A 342      23.347  28.630  56.333  1.00 46.01           C  
ATOM   1859  CE2 TYR A 342      25.544  27.701  56.653  1.00 46.23           C  
ATOM   1860  CZ  TYR A 342      24.306  28.071  57.163  1.00 47.16           C  
ATOM   1861  OH  TYR A 342      24.017  27.877  58.498  1.00 47.80           O  
ATOM   1862  N   ASP A 343      28.005  29.471  53.344  1.00 47.31           N  
ATOM   1863  CA  ASP A 343      29.204  29.605  54.161  1.00 48.02           C  
ATOM   1864  C   ASP A 343      29.800  31.002  54.083  1.00 47.02           C  
ATOM   1865  O   ASP A 343      30.163  31.587  55.101  1.00 46.25           O  
ATOM   1866  CB  ASP A 343      30.246  28.568  53.734  1.00 50.19           C  
ATOM   1867  CG  ASP A 343      29.821  27.138  54.061  1.00 54.09           C  
ATOM   1868  OD1 ASP A 343      30.142  26.230  53.262  1.00 56.27           O  
ATOM   1869  OD2 ASP A 343      29.169  26.915  55.113  1.00 53.79           O  
ATOM   1870  N   ARG A 344      29.889  31.537  52.874  1.00 47.16           N  
ATOM   1871  CA  ARG A 344      30.446  32.866  52.668  1.00 48.59           C  
ATOM   1872  C   ARG A 344      29.584  33.959  53.310  1.00 47.54           C  
ATOM   1873  O   ARG A 344      30.103  34.895  53.919  1.00 46.64           O  
ATOM   1874  CB  ARG A 344      30.590  33.127  51.167  1.00 51.43           C  
ATOM   1875  CG  ARG A 344      31.619  34.175  50.804  1.00 55.56           C  
ATOM   1876  CD  ARG A 344      33.006  33.573  50.684  1.00 60.16           C  
ATOM   1877  NE  ARG A 344      33.855  33.992  51.796  1.00 64.52           N  
ATOM   1878  CZ  ARG A 344      33.997  33.311  52.930  1.00 66.35           C  
ATOM   1879  NH1 ARG A 344      33.347  32.163  53.112  1.00 66.22           N  
ATOM   1880  NH2 ARG A 344      34.779  33.788  53.894  1.00 65.63           N  
ATOM   1881  N   VAL A 345      28.267  33.830  53.164  1.00 46.72           N  
ATOM   1882  CA  VAL A 345      27.318  34.797  53.714  1.00 46.29           C  
ATOM   1883  C   VAL A 345      27.371  34.821  55.239  1.00 45.95           C  
ATOM   1884  O   VAL A 345      27.445  35.885  55.848  1.00 44.83           O  
ATOM   1885  CB  VAL A 345      25.869  34.470  53.261  1.00 45.94           C  
ATOM   1886  CG1 VAL A 345      24.860  35.151  54.170  1.00 45.56           C  
ATOM   1887  CG2 VAL A 345      25.667  34.919  51.822  1.00 46.12           C  
ATOM   1888  N   MET A 346      27.330  33.641  55.848  1.00 46.21           N  
ATOM   1889  CA  MET A 346      27.379  33.529  57.299  1.00 47.74           C  
ATOM   1890  C   MET A 346      28.689  34.085  57.853  1.00 49.04           C  
ATOM   1891  O   MET A 346      28.706  34.751  58.892  1.00 49.73           O  
ATOM   1892  CB  MET A 346      27.238  32.066  57.714  1.00 48.65           C  
ATOM   1893  CG  MET A 346      25.822  31.532  57.620  1.00 49.02           C  
ATOM   1894  SD  MET A 346      24.632  32.584  58.457  1.00 51.53           S  
ATOM   1895  CE  MET A 346      23.140  31.976  57.772  1.00 49.65           C  
ATOM   1896  N   GLU A 347      29.783  33.811  57.146  1.00 49.56           N  
ATOM   1897  CA  GLU A 347      31.110  34.257  57.554  1.00 49.85           C  
ATOM   1898  C   GLU A 347      31.353  35.755  57.417  1.00 48.70           C  
ATOM   1899  O   GLU A 347      32.066  36.347  58.227  1.00 48.22           O  
ATOM   1900  CB  GLU A 347      32.179  33.522  56.745  1.00 53.46           C  
ATOM   1901  CG  GLU A 347      32.272  32.029  57.001  1.00 58.03           C  
ATOM   1902  CD  GLU A 347      33.376  31.381  56.183  1.00 60.66           C  
ATOM   1903  OE1 GLU A 347      33.396  30.134  56.077  1.00 61.61           O  
ATOM   1904  OE2 GLU A 347      34.225  32.127  55.646  1.00 60.89           O  
ATOM   1905  N   GLU A 348      30.777  36.371  56.391  1.00 47.10           N  
ATOM   1906  CA  GLU A 348      30.990  37.795  56.177  1.00 46.50           C  
ATOM   1907  C   GLU A 348      29.762  38.674  56.350  1.00 45.25           C  
ATOM   1908  O   GLU A 348      29.860  39.772  56.904  1.00 46.86           O  
ATOM   1909  CB  GLU A 348      31.573  38.040  54.789  1.00 47.74           C  
ATOM   1910  CG  GLU A 348      32.455  36.931  54.267  1.00 50.66           C  
ATOM   1911  CD  GLU A 348      32.865  37.181  52.829  1.00 54.21           C  
ATOM   1912  OE1 GLU A 348      32.927  38.363  52.421  1.00 56.39           O  
ATOM   1913  OE2 GLU A 348      33.124  36.205  52.101  1.00 55.56           O  
ATOM   1914  N   LEU A 349      28.614  38.215  55.864  1.00 43.02           N  
ATOM   1915  CA  LEU A 349      27.394  39.004  55.985  1.00 40.48           C  
ATOM   1916  C   LEU A 349      26.893  39.043  57.427  1.00 39.69           C  
ATOM   1917  O   LEU A 349      26.748  40.120  58.008  1.00 38.30           O  
ATOM   1918  CB  LEU A 349      26.290  38.448  55.074  1.00 38.78           C  
ATOM   1919  CG  LEU A 349      25.297  39.436  54.440  1.00 37.51           C  
ATOM   1920  CD1 LEU A 349      24.103  38.667  53.906  1.00 37.09           C  
ATOM   1921  CD2 LEU A 349      24.837  40.470  55.459  1.00 35.73           C  
ATOM   1922  N   TYR A 350      26.643  37.873  58.011  1.00 38.85           N  
ATOM   1923  CA  TYR A 350      26.130  37.825  59.373  1.00 38.32           C  
ATOM   1924  C   TYR A 350      26.822  38.796  60.329  1.00 38.58           C  
ATOM   1925  O   TYR A 350      26.163  39.619  60.963  1.00 39.15           O  
ATOM   1926  CB  TYR A 350      26.195  36.412  59.948  1.00 36.91           C  
ATOM   1927  CG  TYR A 350      25.489  36.349  61.272  1.00 37.10           C  
ATOM   1928  CD1 TYR A 350      26.190  36.099  62.446  1.00 36.21           C  
ATOM   1929  CD2 TYR A 350      24.126  36.631  61.361  1.00 37.82           C  
ATOM   1930  CE1 TYR A 350      25.556  36.138  63.677  1.00 38.81           C  
ATOM   1931  CE2 TYR A 350      23.479  36.673  62.583  1.00 38.15           C  
ATOM   1932  CZ  TYR A 350      24.199  36.428  63.739  1.00 39.86           C  
ATOM   1933  OH  TYR A 350      23.563  36.478  64.953  1.00 41.48           O  
ATOM   1934  N   PRO A 351      28.155  38.705  60.463  1.00 38.23           N  
ATOM   1935  CA  PRO A 351      28.828  39.636  61.375  1.00 37.94           C  
ATOM   1936  C   PRO A 351      28.425  41.090  61.109  1.00 37.50           C  
ATOM   1937  O   PRO A 351      28.383  41.914  62.023  1.00 37.96           O  
ATOM   1938  CB  PRO A 351      30.313  39.382  61.114  1.00 37.34           C  
ATOM   1939  CG  PRO A 351      30.357  37.964  60.666  1.00 37.22           C  
ATOM   1940  CD  PRO A 351      29.103  37.762  59.845  1.00 37.13           C  
ATOM   1941  N   ARG A 352      28.124  41.397  59.854  1.00 36.82           N  
ATOM   1942  CA  ARG A 352      27.713  42.743  59.471  1.00 36.71           C  
ATOM   1943  C   ARG A 352      26.320  43.051  60.008  1.00 35.40           C  
ATOM   1944  O   ARG A 352      26.054  44.155  60.484  1.00 35.92           O  
ATOM   1945  CB  ARG A 352      27.700  42.871  57.953  1.00 38.67           C  
ATOM   1946  CG  ARG A 352      28.612  43.943  57.417  1.00 42.27           C  
ATOM   1947  CD  ARG A 352      29.997  43.390  57.177  1.00 44.63           C  
ATOM   1948  NE  ARG A 352      30.279  43.232  55.755  1.00 47.82           N  
ATOM   1949  CZ  ARG A 352      31.083  44.031  55.060  1.00 48.90           C  
ATOM   1950  NH1 ARG A 352      31.684  45.047  55.662  1.00 49.99           N  
ATOM   1951  NH2 ARG A 352      31.290  43.810  53.768  1.00 49.48           N  
ATOM   1952  N   LEU A 353      25.435  42.065  59.905  1.00 34.19           N  
ATOM   1953  CA  LEU A 353      24.057  42.179  60.367  1.00 32.96           C  
ATOM   1954  C   LEU A 353      24.036  42.359  61.884  1.00 33.73           C  
ATOM   1955  O   LEU A 353      23.434  43.302  62.406  1.00 33.94           O  
ATOM   1956  CB  LEU A 353      23.286  40.908  60.000  1.00 32.24           C  
ATOM   1957  CG  LEU A 353      21.826  40.941  59.546  1.00 30.94           C  
ATOM   1958  CD1 LEU A 353      21.155  39.650  60.000  1.00 30.31           C  
ATOM   1959  CD2 LEU A 353      21.104  42.157  60.101  1.00 28.57           C  
ATOM   1960  N   LYS A 354      24.694  41.433  62.580  1.00 33.97           N  
ATOM   1961  CA  LYS A 354      24.783  41.444  64.037  1.00 34.50           C  
ATOM   1962  C   LYS A 354      25.253  42.805  64.528  1.00 34.30           C  
ATOM   1963  O   LYS A 354      24.606  43.448  65.354  1.00 34.95           O  
ATOM   1964  CB  LYS A 354      25.767  40.363  64.494  1.00 35.11           C  
ATOM   1965  CG  LYS A 354      25.691  39.998  65.963  1.00 36.92           C  
ATOM   1966  CD  LYS A 354      26.622  38.832  66.277  1.00 38.71           C  
ATOM   1967  CE  LYS A 354      26.899  38.722  67.769  1.00 41.54           C  
ATOM   1968  NZ  LYS A 354      28.219  38.087  68.046  1.00 43.16           N  
ATOM   1969  N   SER A 355      26.386  43.241  63.998  1.00 34.14           N  
ATOM   1970  CA  SER A 355      26.976  44.513  64.371  1.00 33.90           C  
ATOM   1971  C   SER A 355      25.988  45.671  64.275  1.00 33.57           C  
ATOM   1972  O   SER A 355      25.846  46.458  65.214  1.00 33.72           O  
ATOM   1973  CB  SER A 355      28.193  44.785  63.488  1.00 34.13           C  
ATOM   1974  OG  SER A 355      28.759  46.050  63.765  1.00 36.68           O  
ATOM   1975  N   LEU A 356      25.304  45.777  63.143  1.00 32.80           N  
ATOM   1976  CA  LEU A 356      24.341  46.857  62.945  1.00 33.03           C  
ATOM   1977  C   LEU A 356      23.117  46.726  63.846  1.00 32.52           C  
ATOM   1978  O   LEU A 356      22.544  47.725  64.277  1.00 32.21           O  
ATOM   1979  CB  LEU A 356      23.896  46.905  61.482  1.00 33.11           C  
ATOM   1980  CG  LEU A 356      24.934  47.398  60.467  1.00 33.14           C  
ATOM   1981  CD1 LEU A 356      24.450  47.100  59.050  1.00 32.43           C  
ATOM   1982  CD2 LEU A 356      25.160  48.890  60.654  1.00 29.26           C  
ATOM   1983  N   THR A 357      22.717  45.493  64.126  1.00 32.10           N  
ATOM   1984  CA  THR A 357      21.559  45.254  64.975  1.00 32.67           C  
ATOM   1985  C   THR A 357      21.878  45.600  66.430  1.00 33.91           C  
ATOM   1986  O   THR A 357      21.049  46.178  67.134  1.00 33.99           O  
ATOM   1987  CB  THR A 357      21.110  43.787  64.871  1.00 31.22           C  
ATOM   1988  OG1 THR A 357      20.816  43.485  63.504  1.00 29.03           O  
ATOM   1989  CG2 THR A 357      19.874  43.537  65.710  1.00 30.47           C  
ATOM   1990  N   LEU A 358      23.088  45.254  66.869  1.00 34.56           N  
ATOM   1991  CA  LEU A 358      23.526  45.541  68.234  1.00 34.67           C  
ATOM   1992  C   LEU A 358      23.593  47.051  68.453  1.00 33.05           C  
ATOM   1993  O   LEU A 358      23.232  47.557  69.516  1.00 33.84           O  
ATOM   1994  CB  LEU A 358      24.897  44.912  68.495  1.00 35.51           C  
ATOM   1995  CG  LEU A 358      24.923  43.793  69.542  1.00 39.18           C  
ATOM   1996  CD1 LEU A 358      23.999  42.645  69.129  1.00 40.15           C  
ATOM   1997  CD2 LEU A 358      26.348  43.293  69.698  1.00 39.85           C  
ATOM   1998  N   LEU A 359      24.059  47.768  67.438  1.00 31.10           N  
ATOM   1999  CA  LEU A 359      24.145  49.215  67.517  1.00 32.13           C  
ATOM   2000  C   LEU A 359      22.724  49.793  67.550  1.00 32.48           C  
ATOM   2001  O   LEU A 359      22.472  50.812  68.198  1.00 32.41           O  
ATOM   2002  CB  LEU A 359      24.927  49.757  66.315  1.00 29.62           C  
ATOM   2003  CG  LEU A 359      25.029  51.274  66.134  1.00 29.19           C  
ATOM   2004  CD1 LEU A 359      25.551  51.916  67.405  1.00 29.41           C  
ATOM   2005  CD2 LEU A 359      25.944  51.581  64.970  1.00 28.99           C  
ATOM   2006  N   ALA A 360      21.797  49.135  66.858  1.00 32.17           N  
ATOM   2007  CA  ALA A 360      20.406  49.583  66.830  1.00 32.50           C  
ATOM   2008  C   ALA A 360      19.805  49.447  68.227  1.00 32.42           C  
ATOM   2009  O   ALA A 360      19.099  50.336  68.712  1.00 31.40           O  
ATOM   2010  CB  ALA A 360      19.605  48.753  65.838  1.00 31.61           C  
ATOM   2011  N   ARG A 361      20.097  48.326  68.872  1.00 31.92           N  
ATOM   2012  CA  ARG A 361      19.594  48.074  70.209  1.00 33.05           C  
ATOM   2013  C   ARG A 361      20.124  49.102  71.202  1.00 34.58           C  
ATOM   2014  O   ARG A 361      19.405  49.534  72.097  1.00 34.48           O  
ATOM   2015  CB  ARG A 361      19.992  46.676  70.664  1.00 34.23           C  
ATOM   2016  CG  ARG A 361      19.414  46.293  72.003  1.00 37.97           C  
ATOM   2017  CD  ARG A 361      20.464  45.689  72.913  1.00 38.95           C  
ATOM   2018  NE  ARG A 361      19.927  44.554  73.653  1.00 42.84           N  
ATOM   2019  CZ  ARG A 361      19.258  44.656  74.797  1.00 43.52           C  
ATOM   2020  NH1 ARG A 361      19.043  45.850  75.335  1.00 43.34           N  
ATOM   2021  NH2 ARG A 361      18.808  43.562  75.403  1.00 43.07           N  
ATOM   2022  N   GLN A 362      21.382  49.499  71.040  1.00 35.51           N  
ATOM   2023  CA  GLN A 362      21.993  50.472  71.941  1.00 37.18           C  
ATOM   2024  C   GLN A 362      21.268  51.807  71.922  1.00 36.73           C  
ATOM   2025  O   GLN A 362      21.265  52.540  72.912  1.00 37.92           O  
ATOM   2026  CB  GLN A 362      23.461  50.695  71.568  1.00 40.04           C  
ATOM   2027  CG  GLN A 362      24.377  49.568  71.991  1.00 44.50           C  
ATOM   2028  CD  GLN A 362      25.835  49.827  71.649  1.00 47.80           C  
ATOM   2029  OE1 GLN A 362      26.195  50.888  71.124  1.00 48.52           O  
ATOM   2030  NE2 GLN A 362      26.686  48.849  71.950  1.00 48.46           N  
ATOM   2031  N   TYR A 363      20.666  52.126  70.786  1.00 35.12           N  
ATOM   2032  CA  TYR A 363      19.939  53.378  70.637  1.00 33.28           C  
ATOM   2033  C   TYR A 363      18.449  53.109  70.768  1.00 31.23           C  
ATOM   2034  O   TYR A 363      17.635  54.031  70.748  1.00 29.57           O  
ATOM   2035  CB  TYR A 363      20.225  53.983  69.264  1.00 36.18           C  
ATOM   2036  CG  TYR A 363      21.549  54.709  69.169  1.00 40.38           C  
ATOM   2037  CD1 TYR A 363      22.710  54.050  68.755  1.00 41.25           C  
ATOM   2038  CD2 TYR A 363      21.634  56.068  69.471  1.00 42.22           C  
ATOM   2039  CE1 TYR A 363      23.924  54.736  68.645  1.00 43.81           C  
ATOM   2040  CE2 TYR A 363      22.832  56.761  69.366  1.00 44.15           C  
ATOM   2041  CZ  TYR A 363      23.974  56.096  68.954  1.00 45.33           C  
ATOM   2042  OH  TYR A 363      25.153  56.809  68.859  1.00 47.55           O  
ATOM   2043  N   ASP A 364      18.111  51.830  70.900  1.00 29.99           N  
ATOM   2044  CA  ASP A 364      16.729  51.378  71.012  1.00 30.58           C  
ATOM   2045  C   ASP A 364      15.853  51.850  69.850  1.00 30.27           C  
ATOM   2046  O   ASP A 364      14.809  52.486  70.044  1.00 29.97           O  
ATOM   2047  CB  ASP A 364      16.097  51.820  72.337  1.00 30.63           C  
ATOM   2048  CG  ASP A 364      14.914  50.952  72.728  1.00 31.33           C  
ATOM   2049  OD1 ASP A 364      14.942  49.742  72.410  1.00 30.83           O  
ATOM   2050  OD2 ASP A 364      13.957  51.471  73.343  1.00 30.45           O  
ATOM   2051  N   ILE A 365      16.295  51.550  68.636  1.00 27.95           N  
ATOM   2052  CA  ILE A 365      15.526  51.901  67.455  1.00 28.13           C  
ATOM   2053  C   ILE A 365      15.277  50.590  66.712  1.00 27.96           C  
ATOM   2054  O   ILE A 365      16.077  49.653  66.800  1.00 27.38           O  
ATOM   2055  CB  ILE A 365      16.278  52.919  66.531  1.00 28.81           C  
ATOM   2056  CG1 ILE A 365      17.573  52.305  65.992  1.00 28.54           C  
ATOM   2057  CG2 ILE A 365      16.569  54.208  67.294  1.00 27.42           C  
ATOM   2058  CD1 ILE A 365      18.155  53.072  64.824  1.00 25.84           C  
ATOM   2059  N   GLY A 366      14.161  50.505  65.999  1.00 26.68           N  
ATOM   2060  CA  GLY A 366      13.882  49.279  65.284  1.00 24.71           C  
ATOM   2061  C   GLY A 366      14.789  49.160  64.080  1.00 24.63           C  
ATOM   2062  O   GLY A 366      15.100  50.158  63.433  1.00 24.57           O  
ATOM   2063  N   ILE A 367      15.243  47.947  63.788  1.00 24.82           N  
ATOM   2064  CA  ILE A 367      16.086  47.729  62.621  1.00 24.38           C  
ATOM   2065  C   ILE A 367      15.381  46.677  61.759  1.00 24.22           C  
ATOM   2066  O   ILE A 367      15.249  45.521  62.155  1.00 22.77           O  
ATOM   2067  CB  ILE A 367      17.518  47.281  63.028  1.00 26.29           C  
ATOM   2068  CG1 ILE A 367      18.339  46.977  61.776  1.00 27.78           C  
ATOM   2069  CG2 ILE A 367      17.464  46.088  63.966  1.00 25.30           C  
ATOM   2070  CD1 ILE A 367      19.828  47.060  62.001  1.00 30.31           C  
ATOM   2071  N   ASN A 368      14.909  47.096  60.586  1.00 24.31           N  
ATOM   2072  CA  ASN A 368      14.172  46.207  59.689  1.00 23.96           C  
ATOM   2073  C   ASN A 368      14.960  45.655  58.502  1.00 25.16           C  
ATOM   2074  O   ASN A 368      15.701  46.369  57.829  1.00 24.05           O  
ATOM   2075  CB  ASN A 368      12.922  46.924  59.172  1.00 23.02           C  
ATOM   2076  CG  ASN A 368      12.140  46.090  58.181  1.00 23.89           C  
ATOM   2077  OD1 ASN A 368      12.353  46.186  56.974  1.00 26.75           O  
ATOM   2078  ND2 ASN A 368      11.231  45.263  58.685  1.00 21.68           N  
ATOM   2079  N   ILE A 369      14.780  44.366  58.251  1.00 26.68           N  
ATOM   2080  CA  ILE A 369      15.449  43.706  57.140  1.00 27.73           C  
ATOM   2081  C   ILE A 369      14.510  43.627  55.935  1.00 29.17           C  
ATOM   2082  O   ILE A 369      13.575  42.818  55.914  1.00 28.76           O  
ATOM   2083  CB  ILE A 369      15.881  42.281  57.518  1.00 25.98           C  
ATOM   2084  CG1 ILE A 369      16.925  42.336  58.627  1.00 26.06           C  
ATOM   2085  CG2 ILE A 369      16.450  41.576  56.305  1.00 27.81           C  
ATOM   2086  CD1 ILE A 369      17.251  40.989  59.226  1.00 25.38           C  
ATOM   2087  N   ASP A 370      14.758  44.477  54.940  1.00 28.01           N  
ATOM   2088  CA  ASP A 370      13.947  44.502  53.726  1.00 27.53           C  
ATOM   2089  C   ASP A 370      13.981  43.129  53.047  1.00 27.45           C  
ATOM   2090  O   ASP A 370      14.936  42.368  53.219  1.00 28.12           O  
ATOM   2091  CB  ASP A 370      14.489  45.562  52.756  1.00 25.25           C  
ATOM   2092  CG  ASP A 370      14.020  46.969  53.091  1.00 24.76           C  
ATOM   2093  OD1 ASP A 370      14.395  47.908  52.355  1.00 23.10           O  
ATOM   2094  OD2 ASP A 370      13.280  47.143  54.082  1.00 23.89           O  
ATOM   2095  N   ALA A 371      12.935  42.809  52.294  1.00 26.98           N  
ATOM   2096  CA  ALA A 371      12.875  41.539  51.569  1.00 26.95           C  
ATOM   2097  C   ALA A 371      13.186  41.850  50.103  1.00 27.09           C  
ATOM   2098  O   ALA A 371      12.707  42.850  49.568  1.00 27.14           O  
ATOM   2099  CB  ALA A 371      11.489  40.921  51.694  1.00 23.67           C  
ATOM   2100  N   GLU A 372      13.990  41.010  49.455  1.00 27.24           N  
ATOM   2101  CA  GLU A 372      14.345  41.242  48.056  1.00 27.38           C  
ATOM   2102  C   GLU A 372      13.924  40.090  47.142  1.00 27.99           C  
ATOM   2103  O   GLU A 372      12.801  39.598  47.261  1.00 27.38           O  
ATOM   2104  CB  GLU A 372      15.848  41.535  47.959  1.00 26.21           C  
ATOM   2105  CG  GLU A 372      16.195  42.903  48.562  1.00 27.96           C  
ATOM   2106  CD  GLU A 372      17.675  43.108  48.822  1.00 27.73           C  
ATOM   2107  OE1 GLU A 372      18.299  43.873  48.064  1.00 28.64           O  
ATOM   2108  OE2 GLU A 372      18.219  42.518  49.783  1.00 29.30           O  
ATOM   2109  N   GLU A 373      14.799  39.672  46.226  1.00 30.37           N  
ATOM   2110  CA  GLU A 373      14.480  38.573  45.306  1.00 30.62           C  
ATOM   2111  C   GLU A 373      14.067  37.331  46.073  1.00 28.34           C  
ATOM   2112  O   GLU A 373      14.551  37.083  47.171  1.00 27.57           O  
ATOM   2113  CB  GLU A 373      15.679  38.224  44.419  1.00 34.27           C  
ATOM   2114  CG  GLU A 373      16.528  39.407  44.013  1.00 41.18           C  
ATOM   2115  CD  GLU A 373      17.751  39.588  44.905  1.00 43.96           C  
ATOM   2116  OE1 GLU A 373      18.741  38.830  44.741  1.00 44.30           O  
ATOM   2117  OE2 GLU A 373      17.716  40.495  45.767  1.00 46.19           O  
ATOM   2118  N   ALA A 374      13.182  36.544  45.473  1.00 27.92           N  
ATOM   2119  CA  ALA A 374      12.677  35.326  46.093  1.00 28.92           C  
ATOM   2120  C   ALA A 374      13.757  34.292  46.384  1.00 29.59           C  
ATOM   2121  O   ALA A 374      13.688  33.587  47.391  1.00 30.24           O  
ATOM   2122  CB  ALA A 374      11.588  34.707  45.210  1.00 28.00           C  
ATOM   2123  N   ASP A 375      14.756  34.193  45.515  1.00 30.52           N  
ATOM   2124  CA  ASP A 375      15.808  33.208  45.727  1.00 32.58           C  
ATOM   2125  C   ASP A 375      16.768  33.565  46.862  1.00 32.24           C  
ATOM   2126  O   ASP A 375      17.736  32.849  47.116  1.00 34.10           O  
ATOM   2127  CB  ASP A 375      16.577  32.949  44.421  1.00 34.49           C  
ATOM   2128  CG  ASP A 375      17.340  34.160  43.934  1.00 38.34           C  
ATOM   2129  OD1 ASP A 375      18.184  33.999  43.021  1.00 40.18           O  
ATOM   2130  OD2 ASP A 375      17.097  35.268  44.460  1.00 41.69           O  
ATOM   2131  N   ARG A 376      16.494  34.667  47.554  1.00 31.67           N  
ATOM   2132  CA  ARG A 376      17.330  35.079  48.683  1.00 31.34           C  
ATOM   2133  C   ARG A 376      16.516  34.971  49.970  1.00 29.96           C  
ATOM   2134  O   ARG A 376      16.979  35.352  51.046  1.00 30.07           O  
ATOM   2135  CB  ARG A 376      17.828  36.524  48.512  1.00 32.40           C  
ATOM   2136  CG  ARG A 376      18.745  36.754  47.301  1.00 33.89           C  
ATOM   2137  CD  ARG A 376      20.134  36.145  47.488  1.00 33.47           C  
ATOM   2138  NE  ARG A 376      20.124  34.687  47.374  1.00 35.72           N  
ATOM   2139  CZ  ARG A 376      21.159  33.902  47.651  1.00 37.38           C  
ATOM   2140  NH1 ARG A 376      22.305  34.426  48.062  1.00 38.47           N  
ATOM   2141  NH2 ARG A 376      21.042  32.587  47.537  1.00 37.89           N  
ATOM   2142  N   LEU A 377      15.297  34.451  49.856  1.00 28.54           N  
ATOM   2143  CA  LEU A 377      14.431  34.308  51.018  1.00 29.35           C  
ATOM   2144  C   LEU A 377      14.979  33.290  52.015  1.00 30.90           C  
ATOM   2145  O   LEU A 377      15.030  33.549  53.224  1.00 31.33           O  
ATOM   2146  CB  LEU A 377      13.022  33.896  50.588  1.00 28.85           C  
ATOM   2147  CG  LEU A 377      12.083  33.580  51.756  1.00 30.37           C  
ATOM   2148  CD1 LEU A 377      11.719  34.863  52.480  1.00 31.14           C  
ATOM   2149  CD2 LEU A 377      10.836  32.893  51.249  1.00 30.84           C  
ATOM   2150  N   GLU A 378      15.384  32.131  51.505  1.00 30.52           N  
ATOM   2151  CA  GLU A 378      15.923  31.073  52.349  1.00 31.78           C  
ATOM   2152  C   GLU A 378      17.110  31.544  53.194  1.00 31.81           C  
ATOM   2153  O   GLU A 378      17.135  31.353  54.415  1.00 31.52           O  
ATOM   2154  CB  GLU A 378      16.344  29.883  51.486  1.00 33.90           C  
ATOM   2155  CG  GLU A 378      15.197  28.964  51.104  1.00 36.33           C  
ATOM   2156  CD  GLU A 378      14.563  28.304  52.308  1.00 37.71           C  
ATOM   2157  OE1 GLU A 378      15.304  27.917  53.236  1.00 38.57           O  
ATOM   2158  OE2 GLU A 378      13.324  28.173  52.328  1.00 37.52           O  
ATOM   2159  N   ILE A 379      18.091  32.161  52.542  1.00 31.03           N  
ATOM   2160  CA  ILE A 379      19.276  32.652  53.234  1.00 30.23           C  
ATOM   2161  C   ILE A 379      18.944  33.764  54.231  1.00 29.43           C  
ATOM   2162  O   ILE A 379      19.538  33.835  55.307  1.00 29.17           O  
ATOM   2163  CB  ILE A 379      20.352  33.158  52.222  1.00 30.44           C  
ATOM   2164  CG1 ILE A 379      21.656  33.475  52.955  1.00 30.66           C  
ATOM   2165  CG2 ILE A 379      19.863  34.390  51.497  1.00 31.12           C  
ATOM   2166  CD1 ILE A 379      22.276  32.273  53.644  1.00 32.80           C  
ATOM   2167  N   SER A 380      17.993  34.626  53.882  1.00 28.98           N  
ATOM   2168  CA  SER A 380      17.611  35.717  54.770  1.00 27.69           C  
ATOM   2169  C   SER A 380      17.043  35.158  56.062  1.00 27.82           C  
ATOM   2170  O   SER A 380      17.205  35.750  57.126  1.00 29.32           O  
ATOM   2171  CB  SER A 380      16.576  36.624  54.101  1.00 26.10           C  
ATOM   2172  OG  SER A 380      15.284  36.043  54.132  1.00 25.12           O  
ATOM   2173  N   LEU A 381      16.374  34.013  55.967  1.00 28.15           N  
ATOM   2174  CA  LEU A 381      15.782  33.381  57.141  1.00 29.63           C  
ATOM   2175  C   LEU A 381      16.867  32.785  58.034  1.00 31.35           C  
ATOM   2176  O   LEU A 381      16.763  32.815  59.263  1.00 31.84           O  
ATOM   2177  CB  LEU A 381      14.796  32.289  56.717  1.00 30.10           C  
ATOM   2178  CG  LEU A 381      13.508  32.755  56.034  1.00 29.40           C  
ATOM   2179  CD1 LEU A 381      12.644  31.548  55.721  1.00 29.55           C  
ATOM   2180  CD2 LEU A 381      12.752  33.718  56.940  1.00 29.44           C  
ATOM   2181  N   ASP A 382      17.906  32.243  57.407  1.00 31.73           N  
ATOM   2182  CA  ASP A 382      19.024  31.652  58.136  1.00 30.69           C  
ATOM   2183  C   ASP A 382      19.728  32.746  58.928  1.00 30.14           C  
ATOM   2184  O   ASP A 382      20.142  32.539  60.069  1.00 31.44           O  
ATOM   2185  CB  ASP A 382      20.017  31.009  57.164  1.00 31.75           C  
ATOM   2186  CG  ASP A 382      19.504  29.705  56.580  1.00 33.22           C  
ATOM   2187  OD1 ASP A 382      19.907  29.364  55.448  1.00 33.98           O  
ATOM   2188  OD2 ASP A 382      18.705  29.017  57.250  1.00 35.59           O  
ATOM   2189  N   LEU A 383      19.864  33.914  58.312  1.00 29.76           N  
ATOM   2190  CA  LEU A 383      20.507  35.039  58.969  1.00 28.14           C  
ATOM   2191  C   LEU A 383      19.612  35.534  60.098  1.00 29.34           C  
ATOM   2192  O   LEU A 383      20.093  35.995  61.134  1.00 29.49           O  
ATOM   2193  CB  LEU A 383      20.748  36.163  57.965  1.00 27.10           C  
ATOM   2194  CG  LEU A 383      21.842  35.887  56.934  1.00 26.35           C  
ATOM   2195  CD1 LEU A 383      21.642  36.810  55.752  1.00 25.74           C  
ATOM   2196  CD2 LEU A 383      23.218  36.102  57.560  1.00 26.05           C  
ATOM   2197  N   LEU A 384      18.302  35.429  59.887  1.00 30.38           N  
ATOM   2198  CA  LEU A 384      17.318  35.859  60.874  1.00 31.18           C  
ATOM   2199  C   LEU A 384      17.342  34.939  62.089  1.00 31.40           C  
ATOM   2200  O   LEU A 384      17.467  35.398  63.227  1.00 32.60           O  
ATOM   2201  CB  LEU A 384      15.917  35.851  60.260  1.00 31.14           C  
ATOM   2202  CG  LEU A 384      14.843  36.870  60.675  1.00 31.56           C  
ATOM   2203  CD1 LEU A 384      13.557  36.104  60.967  1.00 30.18           C  
ATOM   2204  CD2 LEU A 384      15.273  37.692  61.884  1.00 30.58           C  
ATOM   2205  N   GLU A 385      17.220  33.638  61.842  1.00 31.17           N  
ATOM   2206  CA  GLU A 385      17.227  32.652  62.912  1.00 32.02           C  
ATOM   2207  C   GLU A 385      18.415  32.891  63.831  1.00 32.09           C  
ATOM   2208  O   GLU A 385      18.266  32.988  65.049  1.00 32.23           O  
ATOM   2209  CB  GLU A 385      17.294  31.240  62.319  1.00 32.78           C  
ATOM   2210  CG  GLU A 385      17.568  30.130  63.330  1.00 34.48           C  
ATOM   2211  CD  GLU A 385      16.298  29.491  63.861  1.00 36.17           C  
ATOM   2212  OE1 GLU A 385      15.234  29.633  63.219  1.00 39.30           O  
ATOM   2213  OE2 GLU A 385      16.360  28.842  64.924  1.00 36.71           O  
ATOM   2214  N   LYS A 386      19.595  33.001  63.234  1.00 31.76           N  
ATOM   2215  CA  LYS A 386      20.818  33.217  63.991  1.00 32.94           C  
ATOM   2216  C   LYS A 386      20.788  34.499  64.816  1.00 32.72           C  
ATOM   2217  O   LYS A 386      21.136  34.501  65.994  1.00 32.25           O  
ATOM   2218  CB  LYS A 386      22.013  33.253  63.040  1.00 34.71           C  
ATOM   2219  CG  LYS A 386      23.219  32.505  63.552  1.00 38.69           C  
ATOM   2220  CD  LYS A 386      24.509  33.090  62.994  1.00 41.12           C  
ATOM   2221  CE  LYS A 386      25.669  32.886  63.959  1.00 41.62           C  
ATOM   2222  NZ  LYS A 386      25.994  31.445  64.126  1.00 41.99           N  
ATOM   2223  N   LEU A 387      20.375  35.589  64.185  1.00 31.35           N  
ATOM   2224  CA  LEU A 387      20.319  36.881  64.846  1.00 31.34           C  
ATOM   2225  C   LEU A 387      19.443  36.869  66.089  1.00 33.29           C  
ATOM   2226  O   LEU A 387      19.816  37.403  67.137  1.00 35.37           O  
ATOM   2227  CB  LEU A 387      19.792  37.927  63.876  1.00 29.44           C  
ATOM   2228  CG  LEU A 387      20.001  39.368  64.319  1.00 29.65           C  
ATOM   2229  CD1 LEU A 387      21.487  39.690  64.318  1.00 27.96           C  
ATOM   2230  CD2 LEU A 387      19.244  40.290  63.379  1.00 29.22           C  
ATOM   2231  N   CYS A 388      18.276  36.250  65.963  1.00 33.98           N  
ATOM   2232  CA  CYS A 388      17.320  36.183  67.056  1.00 33.36           C  
ATOM   2233  C   CYS A 388      17.830  35.466  68.297  1.00 33.88           C  
ATOM   2234  O   CYS A 388      17.227  35.570  69.365  1.00 33.59           O  
ATOM   2235  CB  CYS A 388      16.030  35.525  66.565  1.00 32.62           C  
ATOM   2236  SG  CYS A 388      15.080  36.604  65.457  1.00 30.48           S  
ATOM   2237  N   PHE A 389      18.938  34.747  68.167  1.00 34.49           N  
ATOM   2238  CA  PHE A 389      19.481  34.032  69.311  1.00 34.49           C  
ATOM   2239  C   PHE A 389      20.782  34.622  69.836  1.00 35.60           C  
ATOM   2240  O   PHE A 389      21.504  33.974  70.590  1.00 37.77           O  
ATOM   2241  CB  PHE A 389      19.664  32.553  68.970  1.00 32.26           C  
ATOM   2242  CG  PHE A 389      18.380  31.785  68.953  1.00 30.88           C  
ATOM   2243  CD1 PHE A 389      17.623  31.698  67.791  1.00 31.27           C  
ATOM   2244  CD2 PHE A 389      17.908  31.173  70.103  1.00 31.35           C  
ATOM   2245  CE1 PHE A 389      16.409  31.012  67.776  1.00 31.35           C  
ATOM   2246  CE2 PHE A 389      16.695  30.485  70.099  1.00 31.60           C  
ATOM   2247  CZ  PHE A 389      15.945  30.405  68.934  1.00 31.49           C  
ATOM   2248  N   GLU A 390      21.084  35.852  69.439  1.00 36.73           N  
ATOM   2249  CA  GLU A 390      22.292  36.509  69.919  1.00 37.71           C  
ATOM   2250  C   GLU A 390      22.046  36.973  71.357  1.00 38.73           C  
ATOM   2251  O   GLU A 390      21.141  37.776  71.612  1.00 37.78           O  
ATOM   2252  CB  GLU A 390      22.637  37.716  69.045  1.00 37.93           C  
ATOM   2253  CG  GLU A 390      23.495  37.392  67.821  1.00 41.32           C  
ATOM   2254  CD  GLU A 390      24.731  36.554  68.140  1.00 42.53           C  
ATOM   2255  OE1 GLU A 390      25.247  35.884  67.216  1.00 42.53           O  
ATOM   2256  OE2 GLU A 390      25.192  36.566  69.304  1.00 43.33           O  
ATOM   2257  N   PRO A 391      22.846  36.464  72.312  1.00 39.42           N  
ATOM   2258  CA  PRO A 391      22.750  36.802  73.737  1.00 39.12           C  
ATOM   2259  C   PRO A 391      22.543  38.291  73.983  1.00 40.19           C  
ATOM   2260  O   PRO A 391      21.698  38.688  74.785  1.00 40.04           O  
ATOM   2261  CB  PRO A 391      24.077  36.323  74.310  1.00 39.07           C  
ATOM   2262  CG  PRO A 391      24.490  35.224  73.420  1.00 39.20           C  
ATOM   2263  CD  PRO A 391      23.921  35.491  72.052  1.00 38.40           C  
ATOM   2264  N   GLU A 392      23.329  39.107  73.288  1.00 40.17           N  
ATOM   2265  CA  GLU A 392      23.256  40.555  73.422  1.00 40.51           C  
ATOM   2266  C   GLU A 392      21.922  41.124  72.939  1.00 40.72           C  
ATOM   2267  O   GLU A 392      21.618  42.299  73.176  1.00 40.77           O  
ATOM   2268  CB  GLU A 392      24.400  41.209  72.644  1.00 42.73           C  
ATOM   2269  CG  GLU A 392      25.746  41.118  73.331  1.00 46.93           C  
ATOM   2270  CD  GLU A 392      26.905  41.276  72.361  1.00 50.29           C  
ATOM   2271  OE1 GLU A 392      27.196  40.311  71.615  1.00 51.81           O  
ATOM   2272  OE2 GLU A 392      27.526  42.364  72.346  1.00 51.06           O  
ATOM   2273  N   LEU A 393      21.130  40.295  72.266  1.00 38.57           N  
ATOM   2274  CA  LEU A 393      19.841  40.741  71.753  1.00 36.87           C  
ATOM   2275  C   LEU A 393      18.667  40.165  72.534  1.00 35.30           C  
ATOM   2276  O   LEU A 393      17.515  40.468  72.244  1.00 36.16           O  
ATOM   2277  CB  LEU A 393      19.717  40.385  70.270  1.00 34.96           C  
ATOM   2278  CG  LEU A 393      20.687  41.154  69.369  1.00 32.90           C  
ATOM   2279  CD1 LEU A 393      20.503  40.725  67.928  1.00 31.92           C  
ATOM   2280  CD2 LEU A 393      20.453  42.650  69.525  1.00 29.95           C  
ATOM   2281  N   ALA A 394      18.962  39.345  73.534  1.00 33.76           N  
ATOM   2282  CA  ALA A 394      17.913  38.752  74.342  1.00 32.79           C  
ATOM   2283  C   ALA A 394      17.151  39.858  75.077  1.00 33.18           C  
ATOM   2284  O   ALA A 394      17.762  40.785  75.617  1.00 33.87           O  
ATOM   2285  CB  ALA A 394      18.518  37.777  75.327  1.00 32.80           C  
ATOM   2286  N   GLY A 395      15.819  39.765  75.078  1.00 32.74           N  
ATOM   2287  CA  GLY A 395      14.995  40.760  75.750  1.00 31.54           C  
ATOM   2288  C   GLY A 395      14.625  41.970  74.907  1.00 31.92           C  
ATOM   2289  O   GLY A 395      13.761  42.755  75.295  1.00 32.44           O  
ATOM   2290  N   TRP A 396      15.275  42.121  73.754  1.00 31.75           N  
ATOM   2291  CA  TRP A 396      15.024  43.243  72.842  1.00 30.39           C  
ATOM   2292  C   TRP A 396      14.157  42.830  71.642  1.00 30.02           C  
ATOM   2293  O   TRP A 396      14.448  41.852  70.956  1.00 29.33           O  
ATOM   2294  CB  TRP A 396      16.351  43.814  72.342  1.00 29.36           C  
ATOM   2295  CG  TRP A 396      16.214  45.168  71.726  1.00 27.61           C  
ATOM   2296  CD1 TRP A 396      15.828  46.316  72.351  1.00 25.66           C  
ATOM   2297  CD2 TRP A 396      16.453  45.513  70.357  1.00 27.14           C  
ATOM   2298  NE1 TRP A 396      15.812  47.362  71.458  1.00 26.40           N  
ATOM   2299  CE2 TRP A 396      16.193  46.897  70.227  1.00 26.86           C  
ATOM   2300  CE3 TRP A 396      16.867  44.788  69.230  1.00 28.13           C  
ATOM   2301  CZ2 TRP A 396      16.331  47.575  69.007  1.00 28.27           C  
ATOM   2302  CZ3 TRP A 396      17.005  45.461  68.014  1.00 28.55           C  
ATOM   2303  CH2 TRP A 396      16.734  46.845  67.914  1.00 29.51           C  
ATOM   2304  N   ASN A 397      13.102  43.597  71.382  1.00 29.45           N  
ATOM   2305  CA  ASN A 397      12.177  43.288  70.297  1.00 27.97           C  
ATOM   2306  C   ASN A 397      12.220  44.248  69.125  1.00 27.41           C  
ATOM   2307  O   ASN A 397      11.226  44.408  68.411  1.00 26.46           O  
ATOM   2308  CB  ASN A 397      10.758  43.234  70.859  1.00 29.25           C  
ATOM   2309  CG  ASN A 397      10.688  42.465  72.163  1.00 31.37           C  
ATOM   2310  OD1 ASN A 397      10.863  41.246  72.183  1.00 33.15           O  
ATOM   2311  ND2 ASN A 397      10.444  43.173  73.263  1.00 34.29           N  
ATOM   2312  N   GLY A 398      13.371  44.879  68.922  1.00 25.77           N  
ATOM   2313  CA  GLY A 398      13.506  45.820  67.827  1.00 25.38           C  
ATOM   2314  C   GLY A 398      13.895  45.227  66.481  1.00 25.55           C  
ATOM   2315  O   GLY A 398      14.153  45.975  65.533  1.00 27.16           O  
ATOM   2316  N   ILE A 399      13.945  43.899  66.380  1.00 24.62           N  
ATOM   2317  CA  ILE A 399      14.309  43.253  65.117  1.00 24.78           C  
ATOM   2318  C   ILE A 399      13.102  43.176  64.180  1.00 24.70           C  
ATOM   2319  O   ILE A 399      12.087  42.569  64.511  1.00 25.22           O  
ATOM   2320  CB  ILE A 399      14.857  41.825  65.343  1.00 24.37           C  
ATOM   2321  CG1 ILE A 399      16.101  41.879  66.238  1.00 24.52           C  
ATOM   2322  CG2 ILE A 399      15.199  41.184  64.004  1.00 23.70           C  
ATOM   2323  CD1 ILE A 399      16.613  40.510  66.676  1.00 25.63           C  
ATOM   2324  N   GLY A 400      13.222  43.807  63.015  1.00 24.88           N  
ATOM   2325  CA  GLY A 400      12.140  43.814  62.044  1.00 24.88           C  
ATOM   2326  C   GLY A 400      12.446  42.964  60.828  1.00 25.71           C  
ATOM   2327  O   GLY A 400      13.592  42.890  60.384  1.00 26.61           O  
ATOM   2328  N   PHE A 401      11.418  42.325  60.279  1.00 25.14           N  
ATOM   2329  CA  PHE A 401      11.580  41.460  59.117  1.00 23.09           C  
ATOM   2330  C   PHE A 401      10.404  41.638  58.169  1.00 22.91           C  
ATOM   2331  O   PHE A 401       9.252  41.622  58.591  1.00 23.69           O  
ATOM   2332  CB  PHE A 401      11.652  40.000  59.560  1.00 23.21           C  
ATOM   2333  CG  PHE A 401      12.221  39.072  58.522  1.00 24.39           C  
ATOM   2334  CD1 PHE A 401      13.586  39.083  58.234  1.00 23.29           C  
ATOM   2335  CD2 PHE A 401      11.401  38.166  57.860  1.00 22.91           C  
ATOM   2336  CE1 PHE A 401      14.130  38.203  57.303  1.00 24.81           C  
ATOM   2337  CE2 PHE A 401      11.933  37.276  56.923  1.00 25.70           C  
ATOM   2338  CZ  PHE A 401      13.300  37.294  56.644  1.00 25.83           C  
ATOM   2339  N   VAL A 402      10.703  41.792  56.886  1.00 22.79           N  
ATOM   2340  CA  VAL A 402       9.672  41.970  55.873  1.00 23.21           C  
ATOM   2341  C   VAL A 402       9.306  40.638  55.219  1.00 24.35           C  
ATOM   2342  O   VAL A 402      10.184  39.822  54.943  1.00 24.18           O  
ATOM   2343  CB  VAL A 402      10.162  42.938  54.759  1.00 22.77           C  
ATOM   2344  CG1 VAL A 402       9.061  43.157  53.727  1.00 23.06           C  
ATOM   2345  CG2 VAL A 402      10.596  44.261  55.363  1.00 21.39           C  
ATOM   2346  N   ILE A 403       8.013  40.404  54.999  1.00 24.33           N  
ATOM   2347  CA  ILE A 403       7.565  39.194  54.310  1.00 22.40           C  
ATOM   2348  C   ILE A 403       6.678  39.637  53.150  1.00 23.24           C  
ATOM   2349  O   ILE A 403       5.808  40.494  53.314  1.00 20.87           O  
ATOM   2350  CB  ILE A 403       6.787  38.208  55.231  1.00 23.04           C  
ATOM   2351  CG1 ILE A 403       5.670  38.922  55.987  1.00 22.60           C  
ATOM   2352  CG2 ILE A 403       7.753  37.538  56.190  1.00 21.79           C  
ATOM   2353  CD1 ILE A 403       4.807  37.969  56.805  1.00 20.73           C  
ATOM   2354  N   GLN A 404       6.924  39.065  51.974  1.00 22.88           N  
ATOM   2355  CA  GLN A 404       6.190  39.413  50.760  1.00 21.52           C  
ATOM   2356  C   GLN A 404       4.991  38.519  50.503  1.00 22.79           C  
ATOM   2357  O   GLN A 404       5.135  37.322  50.256  1.00 21.69           O  
ATOM   2358  CB  GLN A 404       7.133  39.367  49.559  1.00 20.46           C  
ATOM   2359  CG  GLN A 404       8.199  40.464  49.560  1.00 21.30           C  
ATOM   2360  CD  GLN A 404       9.546  39.978  49.040  1.00 22.97           C  
ATOM   2361  OE1 GLN A 404       9.926  38.822  49.247  1.00 22.35           O  
ATOM   2362  NE2 GLN A 404      10.275  40.861  48.360  1.00 21.67           N  
ATOM   2363  N   ALA A 405       3.806  39.121  50.547  1.00 21.92           N  
ATOM   2364  CA  ALA A 405       2.561  38.394  50.343  1.00 22.28           C  
ATOM   2365  C   ALA A 405       2.339  37.910  48.915  1.00 24.01           C  
ATOM   2366  O   ALA A 405       1.470  37.068  48.692  1.00 25.41           O  
ATOM   2367  CB  ALA A 405       1.379  39.250  50.780  1.00 21.64           C  
ATOM   2368  N   TYR A 406       3.087  38.427  47.940  1.00 23.77           N  
ATOM   2369  CA  TYR A 406       2.875  37.951  46.578  1.00 24.36           C  
ATOM   2370  C   TYR A 406       3.563  36.617  46.346  1.00 25.37           C  
ATOM   2371  O   TYR A 406       3.437  36.020  45.281  1.00 25.81           O  
ATOM   2372  CB  TYR A 406       3.286  38.997  45.520  1.00 23.81           C  
ATOM   2373  CG  TYR A 406       4.754  39.353  45.371  1.00 23.53           C  
ATOM   2374  CD1 TYR A 406       5.751  38.740  46.136  1.00 23.79           C  
ATOM   2375  CD2 TYR A 406       5.139  40.337  44.457  1.00 22.79           C  
ATOM   2376  CE1 TYR A 406       7.091  39.106  45.988  1.00 22.35           C  
ATOM   2377  CE2 TYR A 406       6.464  40.708  44.305  1.00 21.15           C  
ATOM   2378  CZ  TYR A 406       7.436  40.094  45.070  1.00 21.66           C  
ATOM   2379  OH  TYR A 406       8.746  40.483  44.910  1.00 22.40           O  
ATOM   2380  N   GLN A 407       4.270  36.142  47.366  1.00 24.76           N  
ATOM   2381  CA  GLN A 407       4.936  34.850  47.299  1.00 24.15           C  
ATOM   2382  C   GLN A 407       4.001  33.783  47.866  1.00 25.73           C  
ATOM   2383  O   GLN A 407       3.211  34.042  48.777  1.00 24.83           O  
ATOM   2384  CB  GLN A 407       6.228  34.867  48.113  1.00 24.19           C  
ATOM   2385  CG  GLN A 407       7.341  35.652  47.478  1.00 23.98           C  
ATOM   2386  CD  GLN A 407       8.703  35.118  47.859  1.00 25.88           C  
ATOM   2387  OE1 GLN A 407       9.637  35.886  48.116  1.00 28.04           O  
ATOM   2388  NE2 GLN A 407       8.826  33.797  47.906  1.00 22.79           N  
ATOM   2389  N   LYS A 408       4.105  32.576  47.331  1.00 26.25           N  
ATOM   2390  CA  LYS A 408       3.270  31.480  47.788  1.00 27.97           C  
ATOM   2391  C   LYS A 408       3.736  30.925  49.138  1.00 27.18           C  
ATOM   2392  O   LYS A 408       2.973  30.266  49.846  1.00 27.69           O  
ATOM   2393  CB  LYS A 408       3.249  30.376  46.726  1.00 29.78           C  
ATOM   2394  CG  LYS A 408       2.574  30.800  45.419  1.00 32.65           C  
ATOM   2395  CD  LYS A 408       3.169  30.076  44.225  1.00 35.05           C  
ATOM   2396  CE  LYS A 408       2.328  30.275  42.977  1.00 34.96           C  
ATOM   2397  NZ  LYS A 408       2.648  29.243  41.944  1.00 36.06           N  
ATOM   2398  N   ARG A 409       4.985  31.208  49.498  1.00 28.10           N  
ATOM   2399  CA  ARG A 409       5.555  30.738  50.763  1.00 28.05           C  
ATOM   2400  C   ARG A 409       5.189  31.608  51.960  1.00 28.41           C  
ATOM   2401  O   ARG A 409       5.358  31.191  53.109  1.00 28.93           O  
ATOM   2402  CB  ARG A 409       7.080  30.694  50.673  1.00 27.89           C  
ATOM   2403  CG  ARG A 409       7.642  29.547  49.865  1.00 27.34           C  
ATOM   2404  CD  ARG A 409       8.586  30.090  48.824  1.00 29.23           C  
ATOM   2405  NE  ARG A 409       9.982  29.847  49.158  1.00 32.66           N  
ATOM   2406  CZ  ARG A 409      10.991  30.641  48.805  1.00 32.56           C  
ATOM   2407  NH1 ARG A 409      10.764  31.743  48.104  1.00 29.95           N  
ATOM   2408  NH2 ARG A 409      12.232  30.324  49.151  1.00 34.09           N  
ATOM   2409  N   CYS A 410       4.694  32.813  51.692  1.00 28.13           N  
ATOM   2410  CA  CYS A 410       4.362  33.756  52.753  1.00 26.94           C  
ATOM   2411  C   CYS A 410       3.616  33.187  53.954  1.00 28.03           C  
ATOM   2412  O   CYS A 410       4.078  33.324  55.086  1.00 28.12           O  
ATOM   2413  CB  CYS A 410       3.593  34.950  52.190  1.00 26.52           C  
ATOM   2414  SG  CYS A 410       3.716  36.430  53.241  1.00 26.09           S  
ATOM   2415  N   PRO A 411       2.470  32.526  53.736  1.00 27.14           N  
ATOM   2416  CA  PRO A 411       1.771  31.996  54.913  1.00 26.94           C  
ATOM   2417  C   PRO A 411       2.615  31.012  55.710  1.00 27.08           C  
ATOM   2418  O   PRO A 411       2.510  30.937  56.933  1.00 28.06           O  
ATOM   2419  CB  PRO A 411       0.516  31.337  54.342  1.00 26.19           C  
ATOM   2420  CG  PRO A 411       0.402  31.826  52.943  1.00 26.96           C  
ATOM   2421  CD  PRO A 411       1.772  32.197  52.480  1.00 27.89           C  
ATOM   2422  N   LEU A 412       3.452  30.260  55.008  1.00 27.44           N  
ATOM   2423  CA  LEU A 412       4.310  29.273  55.647  1.00 27.63           C  
ATOM   2424  C   LEU A 412       5.450  29.963  56.380  1.00 26.93           C  
ATOM   2425  O   LEU A 412       5.902  29.503  57.425  1.00 26.78           O  
ATOM   2426  CB  LEU A 412       4.862  28.295  54.600  1.00 26.83           C  
ATOM   2427  CG  LEU A 412       3.888  27.274  53.977  1.00 28.18           C  
ATOM   2428  CD1 LEU A 412       2.943  26.720  55.041  1.00 29.33           C  
ATOM   2429  CD2 LEU A 412       3.098  27.932  52.854  1.00 27.91           C  
ATOM   2430  N   VAL A 413       5.915  31.071  55.821  1.00 26.38           N  
ATOM   2431  CA  VAL A 413       6.991  31.829  56.437  1.00 24.55           C  
ATOM   2432  C   VAL A 413       6.479  32.396  57.750  1.00 24.71           C  
ATOM   2433  O   VAL A 413       7.227  32.521  58.720  1.00 24.73           O  
ATOM   2434  CB  VAL A 413       7.444  32.988  55.531  1.00 24.51           C  
ATOM   2435  CG1 VAL A 413       8.453  33.855  56.257  1.00 24.78           C  
ATOM   2436  CG2 VAL A 413       8.047  32.437  54.257  1.00 23.59           C  
ATOM   2437  N   ILE A 414       5.194  32.734  57.775  1.00 23.71           N  
ATOM   2438  CA  ILE A 414       4.570  33.281  58.974  1.00 23.67           C  
ATOM   2439  C   ILE A 414       4.535  32.226  60.077  1.00 24.64           C  
ATOM   2440  O   ILE A 414       4.786  32.532  61.236  1.00 26.93           O  
ATOM   2441  CB  ILE A 414       3.126  33.771  58.689  1.00 25.00           C  
ATOM   2442  CG1 ILE A 414       3.166  35.081  57.903  1.00 24.61           C  
ATOM   2443  CG2 ILE A 414       2.361  33.971  59.999  1.00 24.67           C  
ATOM   2444  CD1 ILE A 414       1.858  35.408  57.205  1.00 23.40           C  
ATOM   2445  N   ASP A 415       4.224  30.986  59.720  1.00 25.13           N  
ATOM   2446  CA  ASP A 415       4.185  29.914  60.711  1.00 25.22           C  
ATOM   2447  C   ASP A 415       5.567  29.753  61.319  1.00 25.41           C  
ATOM   2448  O   ASP A 415       5.721  29.540  62.521  1.00 25.29           O  
ATOM   2449  CB  ASP A 415       3.771  28.593  60.068  1.00 24.35           C  
ATOM   2450  CG  ASP A 415       2.353  28.611  59.552  1.00 26.14           C  
ATOM   2451  OD1 ASP A 415       1.526  29.392  60.074  1.00 27.03           O  
ATOM   2452  OD2 ASP A 415       2.067  27.837  58.613  1.00 29.39           O  
ATOM   2453  N   TYR A 416       6.580  29.857  60.471  1.00 26.47           N  
ATOM   2454  CA  TYR A 416       7.949  29.720  60.926  1.00 27.22           C  
ATOM   2455  C   TYR A 416       8.329  30.878  61.834  1.00 26.46           C  
ATOM   2456  O   TYR A 416       8.967  30.682  62.865  1.00 27.32           O  
ATOM   2457  CB  TYR A 416       8.907  29.656  59.732  1.00 26.60           C  
ATOM   2458  CG  TYR A 416      10.319  30.050  60.087  1.00 28.62           C  
ATOM   2459  CD1 TYR A 416      11.168  29.161  60.753  1.00 29.93           C  
ATOM   2460  CD2 TYR A 416      10.783  31.336  59.830  1.00 29.11           C  
ATOM   2461  CE1 TYR A 416      12.441  29.548  61.163  1.00 29.84           C  
ATOM   2462  CE2 TYR A 416      12.051  31.736  60.233  1.00 29.99           C  
ATOM   2463  CZ  TYR A 416      12.874  30.842  60.903  1.00 31.25           C  
ATOM   2464  OH  TYR A 416      14.112  31.261  61.343  1.00 33.16           O  
ATOM   2465  N   LEU A 417       7.932  32.085  61.449  1.00 26.49           N  
ATOM   2466  CA  LEU A 417       8.248  33.271  62.239  1.00 26.69           C  
ATOM   2467  C   LEU A 417       7.591  33.239  63.614  1.00 26.47           C  
ATOM   2468  O   LEU A 417       8.195  33.636  64.611  1.00 26.83           O  
ATOM   2469  CB  LEU A 417       7.826  34.533  61.488  1.00 24.70           C  
ATOM   2470  CG  LEU A 417       8.629  34.861  60.226  1.00 23.55           C  
ATOM   2471  CD1 LEU A 417       8.038  36.100  59.582  1.00 24.62           C  
ATOM   2472  CD2 LEU A 417      10.091  35.090  60.564  1.00 21.86           C  
ATOM   2473  N   ILE A 418       6.352  32.765  63.664  1.00 27.29           N  
ATOM   2474  CA  ILE A 418       5.628  32.665  64.924  1.00 28.83           C  
ATOM   2475  C   ILE A 418       6.394  31.709  65.844  1.00 30.18           C  
ATOM   2476  O   ILE A 418       6.480  31.921  67.055  1.00 31.66           O  
ATOM   2477  CB  ILE A 418       4.187  32.136  64.698  1.00 28.90           C  
ATOM   2478  CG1 ILE A 418       3.355  33.196  63.981  1.00 28.30           C  
ATOM   2479  CG2 ILE A 418       3.534  31.779  66.029  1.00 29.40           C  
ATOM   2480  CD1 ILE A 418       2.046  32.669  63.429  1.00 28.67           C  
ATOM   2481  N   ASP A 419       6.962  30.659  65.258  1.00 30.35           N  
ATOM   2482  CA  ASP A 419       7.720  29.685  66.028  1.00 30.70           C  
ATOM   2483  C   ASP A 419       9.062  30.258  66.472  1.00 29.86           C  
ATOM   2484  O   ASP A 419       9.524  29.985  67.578  1.00 32.26           O  
ATOM   2485  CB  ASP A 419       7.944  28.416  65.204  1.00 30.96           C  
ATOM   2486  CG  ASP A 419       8.760  27.379  65.950  1.00 33.54           C  
ATOM   2487  OD1 ASP A 419       9.939  27.174  65.591  1.00 32.75           O  
ATOM   2488  OD2 ASP A 419       8.223  26.771  66.899  1.00 33.99           O  
ATOM   2489  N   LEU A 420       9.689  31.047  65.604  1.00 29.19           N  
ATOM   2490  CA  LEU A 420      10.976  31.661  65.912  1.00 28.03           C  
ATOM   2491  C   LEU A 420      10.819  32.664  67.053  1.00 27.82           C  
ATOM   2492  O   LEU A 420      11.655  32.728  67.950  1.00 28.33           O  
ATOM   2493  CB  LEU A 420      11.539  32.345  64.665  1.00 26.69           C  
ATOM   2494  CG  LEU A 420      12.715  33.320  64.801  1.00 26.71           C  
ATOM   2495  CD1 LEU A 420      13.984  32.575  65.171  1.00 24.74           C  
ATOM   2496  CD2 LEU A 420      12.909  34.059  63.478  1.00 26.10           C  
ATOM   2497  N   ALA A 421       9.741  33.441  67.022  1.00 27.27           N  
ATOM   2498  CA  ALA A 421       9.478  34.410  68.079  1.00 26.88           C  
ATOM   2499  C   ALA A 421       9.339  33.648  69.393  1.00 28.34           C  
ATOM   2500  O   ALA A 421       9.910  34.027  70.415  1.00 28.98           O  
ATOM   2501  CB  ALA A 421       8.197  35.181  67.780  1.00 24.86           C  
ATOM   2502  N   THR A 422       8.575  32.565  69.358  1.00 28.88           N  
ATOM   2503  CA  THR A 422       8.379  31.744  70.542  1.00 30.67           C  
ATOM   2504  C   THR A 422       9.694  31.147  71.034  1.00 32.42           C  
ATOM   2505  O   THR A 422      10.043  31.281  72.201  1.00 33.49           O  
ATOM   2506  CB  THR A 422       7.418  30.587  70.268  1.00 29.53           C  
ATOM   2507  OG1 THR A 422       6.180  31.102  69.765  1.00 29.88           O  
ATOM   2508  CG2 THR A 422       7.160  29.802  71.548  1.00 27.79           C  
ATOM   2509  N   ARG A 423      10.421  30.487  70.141  1.00 33.55           N  
ATOM   2510  CA  ARG A 423      11.688  29.868  70.507  1.00 33.52           C  
ATOM   2511  C   ARG A 423      12.744  30.870  70.961  1.00 33.73           C  
ATOM   2512  O   ARG A 423      13.486  30.603  71.904  1.00 34.62           O  
ATOM   2513  CB  ARG A 423      12.233  29.049  69.337  1.00 33.09           C  
ATOM   2514  CG  ARG A 423      11.630  27.667  69.229  1.00 33.41           C  
ATOM   2515  CD  ARG A 423      12.338  26.856  68.164  1.00 33.37           C  
ATOM   2516  NE  ARG A 423      12.211  27.453  66.837  1.00 33.40           N  
ATOM   2517  CZ  ARG A 423      13.189  28.097  66.206  1.00 33.08           C  
ATOM   2518  NH1 ARG A 423      14.373  28.234  66.782  1.00 34.48           N  
ATOM   2519  NH2 ARG A 423      12.991  28.594  64.992  1.00 33.49           N  
ATOM   2520  N   SER A 424      12.818  32.021  70.297  1.00 32.10           N  
ATOM   2521  CA  SER A 424      13.805  33.028  70.662  1.00 29.27           C  
ATOM   2522  C   SER A 424      13.264  33.981  71.726  1.00 29.44           C  
ATOM   2523  O   SER A 424      13.909  34.962  72.086  1.00 28.72           O  
ATOM   2524  CB  SER A 424      14.265  33.806  69.416  1.00 30.04           C  
ATOM   2525  OG  SER A 424      13.239  34.620  68.882  1.00 29.27           O  
ATOM   2526  N   ARG A 425      12.076  33.671  72.233  1.00 30.41           N  
ATOM   2527  CA  ARG A 425      11.427  34.472  73.268  1.00 31.01           C  
ATOM   2528  C   ARG A 425      11.442  35.981  73.005  1.00 29.57           C  
ATOM   2529  O   ARG A 425      12.088  36.745  73.721  1.00 29.50           O  
ATOM   2530  CB  ARG A 425      12.055  34.175  74.640  1.00 33.71           C  
ATOM   2531  CG  ARG A 425      12.377  32.703  74.894  1.00 39.01           C  
ATOM   2532  CD  ARG A 425      11.306  31.986  75.729  1.00 45.56           C  
ATOM   2533  NE  ARG A 425      11.387  30.525  75.583  1.00 51.70           N  
ATOM   2534  CZ  ARG A 425      10.349  29.714  75.366  1.00 51.87           C  
ATOM   2535  NH1 ARG A 425       9.116  30.197  75.265  1.00 51.87           N  
ATOM   2536  NH2 ARG A 425      10.545  28.409  75.228  1.00 51.64           N  
ATOM   2537  N   ARG A 426      10.718  36.412  71.980  1.00 28.02           N  
ATOM   2538  CA  ARG A 426      10.656  37.831  71.654  1.00 27.62           C  
ATOM   2539  C   ARG A 426       9.437  38.119  70.794  1.00 27.53           C  
ATOM   2540  O   ARG A 426       8.736  37.202  70.367  1.00 27.41           O  
ATOM   2541  CB  ARG A 426      11.917  38.262  70.895  1.00 27.13           C  
ATOM   2542  CG  ARG A 426      11.930  37.836  69.430  1.00 28.88           C  
ATOM   2543  CD  ARG A 426      13.266  38.115  68.769  1.00 30.35           C  
ATOM   2544  NE  ARG A 426      14.380  37.777  69.645  1.00 33.54           N  
ATOM   2545  CZ  ARG A 426      15.320  38.640  70.009  1.00 35.61           C  
ATOM   2546  NH1 ARG A 426      15.268  39.888  69.563  1.00 38.40           N  
ATOM   2547  NH2 ARG A 426      16.294  38.260  70.826  1.00 37.56           N  
ATOM   2548  N   ARG A 427       9.192  39.402  70.552  1.00 26.40           N  
ATOM   2549  CA  ARG A 427       8.091  39.827  69.703  1.00 26.17           C  
ATOM   2550  C   ARG A 427       8.754  40.392  68.469  1.00 27.00           C  
ATOM   2551  O   ARG A 427       9.515  41.358  68.556  1.00 28.32           O  
ATOM   2552  CB  ARG A 427       7.252  40.919  70.368  1.00 25.20           C  
ATOM   2553  CG  ARG A 427       6.016  41.272  69.566  1.00 23.52           C  
ATOM   2554  CD  ARG A 427       5.350  42.540  70.055  1.00 23.57           C  
ATOM   2555  NE  ARG A 427       3.941  42.565  69.664  1.00 25.96           N  
ATOM   2556  CZ  ARG A 427       3.175  43.651  69.641  1.00 23.73           C  
ATOM   2557  NH1 ARG A 427       3.671  44.824  69.987  1.00 21.09           N  
ATOM   2558  NH2 ARG A 427       1.905  43.558  69.281  1.00 24.32           N  
ATOM   2559  N   LEU A 428       8.484  39.785  67.321  1.00 26.24           N  
ATOM   2560  CA  LEU A 428       9.086  40.248  66.085  1.00 25.33           C  
ATOM   2561  C   LEU A 428       8.258  41.341  65.429  1.00 25.72           C  
ATOM   2562  O   LEU A 428       7.027  41.307  65.455  1.00 25.56           O  
ATOM   2563  CB  LEU A 428       9.251  39.080  65.113  1.00 25.57           C  
ATOM   2564  CG  LEU A 428      10.238  37.982  65.518  1.00 26.37           C  
ATOM   2565  CD1 LEU A 428       9.919  36.709  64.755  1.00 25.24           C  
ATOM   2566  CD2 LEU A 428      11.660  38.434  65.225  1.00 25.50           C  
ATOM   2567  N   MET A 429       8.953  42.319  64.856  1.00 25.96           N  
ATOM   2568  CA  MET A 429       8.310  43.414  64.143  1.00 24.82           C  
ATOM   2569  C   MET A 429       8.280  42.948  62.691  1.00 25.30           C  
ATOM   2570  O   MET A 429       9.309  42.945  62.012  1.00 26.81           O  
ATOM   2571  CB  MET A 429       9.137  44.689  64.274  1.00 25.09           C  
ATOM   2572  CG  MET A 429       9.262  45.201  65.701  1.00 25.36           C  
ATOM   2573  SD  MET A 429      10.243  46.717  65.779  1.00 29.44           S  
ATOM   2574  CE  MET A 429       8.960  47.968  65.873  1.00 27.13           C  
ATOM   2575  N   ILE A 430       7.104  42.532  62.226  1.00 24.27           N  
ATOM   2576  CA  ILE A 430       6.960  42.023  60.867  1.00 22.84           C  
ATOM   2577  C   ILE A 430       6.206  42.964  59.956  1.00 21.04           C  
ATOM   2578  O   ILE A 430       5.052  43.303  60.205  1.00 20.92           O  
ATOM   2579  CB  ILE A 430       6.236  40.646  60.850  1.00 22.53           C  
ATOM   2580  CG1 ILE A 430       7.019  39.625  61.684  1.00 21.47           C  
ATOM   2581  CG2 ILE A 430       6.097  40.146  59.423  1.00 22.46           C  
ATOM   2582  CD1 ILE A 430       8.409  39.328  61.159  1.00 20.63           C  
ATOM   2583  N   ARG A 431       6.871  43.390  58.894  1.00 19.41           N  
ATOM   2584  CA  ARG A 431       6.244  44.266  57.936  1.00 20.40           C  
ATOM   2585  C   ARG A 431       5.673  43.397  56.823  1.00 20.92           C  
ATOM   2586  O   ARG A 431       6.411  42.698  56.119  1.00 21.57           O  
ATOM   2587  CB  ARG A 431       7.266  45.236  57.359  1.00 19.38           C  
ATOM   2588  CG  ARG A 431       6.672  46.234  56.386  1.00 19.87           C  
ATOM   2589  CD  ARG A 431       7.733  46.773  55.457  1.00 20.66           C  
ATOM   2590  NE  ARG A 431       8.585  47.769  56.109  1.00 24.27           N  
ATOM   2591  CZ  ARG A 431       9.847  48.027  55.768  1.00 25.63           C  
ATOM   2592  NH1 ARG A 431      10.422  47.362  54.772  1.00 22.64           N  
ATOM   2593  NH2 ARG A 431      10.539  48.950  56.429  1.00 24.16           N  
ATOM   2594  N   LEU A 432       4.353  43.426  56.679  1.00 21.38           N  
ATOM   2595  CA  LEU A 432       3.690  42.654  55.641  1.00 21.31           C  
ATOM   2596  C   LEU A 432       3.520  43.575  54.449  1.00 20.22           C  
ATOM   2597  O   LEU A 432       2.918  44.641  54.549  1.00 19.96           O  
ATOM   2598  CB  LEU A 432       2.320  42.153  56.111  1.00 20.45           C  
ATOM   2599  CG  LEU A 432       1.548  41.326  55.082  1.00 18.96           C  
ATOM   2600  CD1 LEU A 432       2.268  40.002  54.851  1.00 18.21           C  
ATOM   2601  CD2 LEU A 432       0.129  41.103  55.575  1.00 17.86           C  
ATOM   2602  N   VAL A 433       4.074  43.158  53.326  1.00 21.21           N  
ATOM   2603  CA  VAL A 433       4.003  43.933  52.105  1.00 21.09           C  
ATOM   2604  C   VAL A 433       3.528  42.992  51.016  1.00 22.02           C  
ATOM   2605  O   VAL A 433       3.515  41.770  51.205  1.00 20.92           O  
ATOM   2606  CB  VAL A 433       5.391  44.452  51.708  1.00 20.52           C  
ATOM   2607  CG1 VAL A 433       6.058  45.110  52.905  1.00 20.47           C  
ATOM   2608  CG2 VAL A 433       6.247  43.289  51.191  1.00 19.24           C  
ATOM   2609  N   LYS A 434       3.136  43.560  49.881  1.00 21.34           N  
ATOM   2610  CA  LYS A 434       2.702  42.737  48.771  1.00 22.65           C  
ATOM   2611  C   LYS A 434       3.970  42.277  48.049  1.00 21.19           C  
ATOM   2612  O   LYS A 434       4.270  41.089  48.018  1.00 21.23           O  
ATOM   2613  CB  LYS A 434       1.758  43.526  47.850  1.00 19.33           C  
ATOM   2614  CG  LYS A 434       0.298  43.151  48.059  1.00 20.55           C  
ATOM   2615  CD  LYS A 434      -0.684  44.279  47.777  1.00 19.30           C  
ATOM   2616  CE  LYS A 434      -1.909  44.160  48.680  1.00 20.14           C  
ATOM   2617  NZ  LYS A 434      -2.976  45.152  48.354  1.00 20.05           N  
ATOM   2618  N   GLY A 435       4.732  43.219  47.501  1.00 21.52           N  
ATOM   2619  CA  GLY A 435       5.968  42.866  46.813  1.00 20.69           C  
ATOM   2620  C   GLY A 435       6.393  43.920  45.810  1.00 21.32           C  
ATOM   2621  O   GLY A 435       5.551  44.494  45.122  1.00 23.32           O  
ATOM   2622  N   ALA A 436       7.694  44.177  45.698  1.00 21.00           N  
ATOM   2623  CA  ALA A 436       8.168  45.198  44.765  1.00 21.40           C  
ATOM   2624  C   ALA A 436       8.949  44.711  43.538  1.00 22.71           C  
ATOM   2625  O   ALA A 436       9.328  45.519  42.688  1.00 22.23           O  
ATOM   2626  CB  ALA A 436       9.002  46.220  45.525  1.00 20.37           C  
ATOM   2627  N   TYR A 437       9.173  43.404  43.433  1.00 23.37           N  
ATOM   2628  CA  TYR A 437       9.950  42.847  42.324  1.00 24.51           C  
ATOM   2629  C   TYR A 437       9.171  41.901  41.425  1.00 25.23           C  
ATOM   2630  O   TYR A 437       9.767  41.057  40.761  1.00 27.47           O  
ATOM   2631  CB  TYR A 437      11.169  42.092  42.871  1.00 23.65           C  
ATOM   2632  CG  TYR A 437      11.959  42.849  43.912  1.00 25.98           C  
ATOM   2633  CD1 TYR A 437      11.461  43.029  45.205  1.00 25.58           C  
ATOM   2634  CD2 TYR A 437      13.201  43.402  43.600  1.00 27.16           C  
ATOM   2635  CE1 TYR A 437      12.177  43.744  46.162  1.00 26.11           C  
ATOM   2636  CE2 TYR A 437      13.927  44.118  44.546  1.00 27.81           C  
ATOM   2637  CZ  TYR A 437      13.410  44.288  45.826  1.00 28.29           C  
ATOM   2638  OH  TYR A 437      14.123  45.018  46.760  1.00 29.28           O  
ATOM   2639  N   TRP A 438       7.852  42.041  41.388  1.00 24.96           N  
ATOM   2640  CA  TRP A 438       7.024  41.150  40.579  1.00 26.30           C  
ATOM   2641  C   TRP A 438       7.460  40.940  39.125  1.00 28.19           C  
ATOM   2642  O   TRP A 438       7.609  39.805  38.675  1.00 28.03           O  
ATOM   2643  CB  TRP A 438       5.572  41.620  40.597  1.00 25.77           C  
ATOM   2644  CG  TRP A 438       4.664  40.638  39.935  1.00 25.95           C  
ATOM   2645  CD1 TRP A 438       4.196  39.470  40.461  1.00 24.11           C  
ATOM   2646  CD2 TRP A 438       4.147  40.717  38.603  1.00 24.73           C  
ATOM   2647  NE1 TRP A 438       3.418  38.813  39.539  1.00 24.00           N  
ATOM   2648  CE2 TRP A 438       3.367  39.558  38.391  1.00 24.92           C  
ATOM   2649  CE3 TRP A 438       4.264  41.656  37.572  1.00 24.78           C  
ATOM   2650  CZ2 TRP A 438       2.708  39.307  37.185  1.00 24.93           C  
ATOM   2651  CZ3 TRP A 438       3.604  41.410  36.371  1.00 27.18           C  
ATOM   2652  CH2 TRP A 438       2.838  40.239  36.188  1.00 25.51           C  
ATOM   2653  N   ASP A 439       7.644  42.025  38.383  1.00 28.66           N  
ATOM   2654  CA  ASP A 439       8.059  41.918  36.993  1.00 30.47           C  
ATOM   2655  C   ASP A 439       9.315  41.068  36.853  1.00 31.07           C  
ATOM   2656  O   ASP A 439       9.380  40.179  36.009  1.00 32.73           O  
ATOM   2657  CB  ASP A 439       8.307  43.310  36.411  1.00 33.34           C  
ATOM   2658  CG  ASP A 439       7.016  44.046  36.108  1.00 35.34           C  
ATOM   2659  OD1 ASP A 439       6.422  43.792  35.037  1.00 38.37           O  
ATOM   2660  OD2 ASP A 439       6.592  44.878  36.939  1.00 36.96           O  
ATOM   2661  N   SER A 440      10.311  41.339  37.688  1.00 31.11           N  
ATOM   2662  CA  SER A 440      11.563  40.598  37.646  1.00 30.47           C  
ATOM   2663  C   SER A 440      11.393  39.152  38.052  1.00 29.96           C  
ATOM   2664  O   SER A 440      12.115  38.280  37.578  1.00 30.45           O  
ATOM   2665  CB  SER A 440      12.594  41.256  38.555  1.00 31.96           C  
ATOM   2666  OG  SER A 440      13.075  42.446  37.961  1.00 35.03           O  
ATOM   2667  N   GLU A 441      10.446  38.891  38.942  1.00 29.18           N  
ATOM   2668  CA  GLU A 441      10.217  37.527  39.387  1.00 31.42           C  
ATOM   2669  C   GLU A 441       9.641  36.687  38.250  1.00 32.38           C  
ATOM   2670  O   GLU A 441      10.064  35.553  38.026  1.00 32.69           O  
ATOM   2671  CB  GLU A 441       9.269  37.513  40.589  1.00 31.46           C  
ATOM   2672  CG  GLU A 441       9.859  38.143  41.839  1.00 29.04           C  
ATOM   2673  CD  GLU A 441      10.919  37.271  42.498  1.00 30.02           C  
ATOM   2674  OE1 GLU A 441      10.989  36.060  42.189  1.00 28.39           O  
ATOM   2675  OE2 GLU A 441      11.685  37.803  43.331  1.00 29.61           O  
ATOM   2676  N   ILE A 442       8.678  37.255  37.533  1.00 32.54           N  
ATOM   2677  CA  ILE A 442       8.044  36.572  36.415  1.00 33.31           C  
ATOM   2678  C   ILE A 442       9.103  36.260  35.360  1.00 34.87           C  
ATOM   2679  O   ILE A 442       9.308  35.100  34.996  1.00 35.83           O  
ATOM   2680  CB  ILE A 442       6.925  37.455  35.798  1.00 32.86           C  
ATOM   2681  CG1 ILE A 442       5.810  37.659  36.828  1.00 31.25           C  
ATOM   2682  CG2 ILE A 442       6.354  36.810  34.536  1.00 31.52           C  
ATOM   2683  CD1 ILE A 442       5.155  36.370  37.293  1.00 28.77           C  
ATOM   2684  N   LYS A 443       9.783  37.304  34.890  1.00 36.18           N  
ATOM   2685  CA  LYS A 443      10.826  37.169  33.878  1.00 37.89           C  
ATOM   2686  C   LYS A 443      11.836  36.092  34.264  1.00 38.51           C  
ATOM   2687  O   LYS A 443      12.107  35.168  33.496  1.00 39.78           O  
ATOM   2688  CB  LYS A 443      11.536  38.513  33.690  1.00 38.21           C  
ATOM   2689  CG  LYS A 443      12.615  38.541  32.614  1.00 42.06           C  
ATOM   2690  CD  LYS A 443      12.561  37.327  31.686  1.00 45.73           C  
ATOM   2691  CE  LYS A 443      11.800  37.623  30.408  1.00 46.60           C  
ATOM   2692  NZ  LYS A 443      12.246  36.751  29.284  1.00 47.28           N  
ATOM   2693  N   ARG A 444      12.393  36.221  35.459  1.00 39.64           N  
ATOM   2694  CA  ARG A 444      13.365  35.263  35.961  1.00 40.86           C  
ATOM   2695  C   ARG A 444      12.836  33.833  35.871  1.00 40.71           C  
ATOM   2696  O   ARG A 444      13.508  32.942  35.348  1.00 39.52           O  
ATOM   2697  CB  ARG A 444      13.712  35.601  37.414  1.00 42.60           C  
ATOM   2698  CG  ARG A 444      14.631  34.600  38.090  1.00 48.72           C  
ATOM   2699  CD  ARG A 444      15.954  35.239  38.523  1.00 53.47           C  
ATOM   2700  NE  ARG A 444      15.885  36.696  38.638  1.00 57.14           N  
ATOM   2701  CZ  ARG A 444      16.033  37.365  39.781  1.00 58.61           C  
ATOM   2702  NH1 ARG A 444      16.259  36.711  40.919  1.00 58.52           N  
ATOM   2703  NH2 ARG A 444      15.954  38.690  39.785  1.00 59.42           N  
ATOM   2704  N   ALA A 445      11.624  33.625  36.376  1.00 40.28           N  
ATOM   2705  CA  ALA A 445      11.003  32.305  36.379  1.00 40.30           C  
ATOM   2706  C   ALA A 445      10.849  31.750  34.975  1.00 41.35           C  
ATOM   2707  O   ALA A 445      10.973  30.542  34.749  1.00 40.72           O  
ATOM   2708  CB  ALA A 445       9.648  32.366  37.057  1.00 40.13           C  
ATOM   2709  N   GLN A 446      10.573  32.639  34.032  1.00 42.29           N  
ATOM   2710  CA  GLN A 446      10.400  32.237  32.652  1.00 43.74           C  
ATOM   2711  C   GLN A 446      11.719  31.794  32.036  1.00 46.06           C  
ATOM   2712  O   GLN A 446      11.768  30.783  31.335  1.00 47.31           O  
ATOM   2713  CB  GLN A 446       9.787  33.384  31.854  1.00 41.72           C  
ATOM   2714  CG  GLN A 446       8.277  33.375  31.913  1.00 41.44           C  
ATOM   2715  CD  GLN A 446       7.664  34.630  31.361  1.00 41.43           C  
ATOM   2716  OE1 GLN A 446       8.371  35.568  30.991  1.00 44.67           O  
ATOM   2717  NE2 GLN A 446       6.337  34.661  31.302  1.00 41.68           N  
ATOM   2718  N   MET A 447      12.787  32.542  32.301  1.00 48.50           N  
ATOM   2719  CA  MET A 447      14.103  32.194  31.776  1.00 49.57           C  
ATOM   2720  C   MET A 447      14.583  30.878  32.383  1.00 50.72           C  
ATOM   2721  O   MET A 447      15.163  30.041  31.695  1.00 51.98           O  
ATOM   2722  CB  MET A 447      15.109  33.289  32.102  1.00 48.62           C  
ATOM   2723  CG  MET A 447      14.908  34.563  31.332  1.00 47.90           C  
ATOM   2724  SD  MET A 447      16.221  35.717  31.743  1.00 53.55           S  
ATOM   2725  CE  MET A 447      16.582  36.417  30.123  1.00 49.51           C  
ATOM   2726  N   ASP A 448      14.333  30.704  33.677  1.00 52.43           N  
ATOM   2727  CA  ASP A 448      14.732  29.497  34.393  1.00 54.63           C  
ATOM   2728  C   ASP A 448      13.972  28.262  33.925  1.00 55.17           C  
ATOM   2729  O   ASP A 448      14.454  27.141  34.076  1.00 56.34           O  
ATOM   2730  CB  ASP A 448      14.506  29.675  35.894  1.00 56.15           C  
ATOM   2731  CG  ASP A 448      15.597  30.489  36.553  1.00 58.67           C  
ATOM   2732  OD1 ASP A 448      15.850  30.264  37.755  1.00 60.33           O  
ATOM   2733  OD2 ASP A 448      16.200  31.351  35.876  1.00 58.05           O  
ATOM   2734  N   GLY A 449      12.782  28.468  33.371  1.00 55.22           N  
ATOM   2735  CA  GLY A 449      11.983  27.357  32.891  1.00 55.79           C  
ATOM   2736  C   GLY A 449      11.728  26.276  33.928  1.00 56.90           C  
ATOM   2737  O   GLY A 449      11.802  25.085  33.616  1.00 57.18           O  
ATOM   2738  N   LEU A 450      11.421  26.681  35.158  1.00 57.45           N  
ATOM   2739  CA  LEU A 450      11.156  25.723  36.227  1.00 57.49           C  
ATOM   2740  C   LEU A 450       9.688  25.338  36.293  1.00 56.71           C  
ATOM   2741  O   LEU A 450       8.868  25.840  35.527  1.00 56.47           O  
ATOM   2742  CB  LEU A 450      11.592  26.290  37.583  1.00 60.04           C  
ATOM   2743  CG  LEU A 450      12.681  25.528  38.354  1.00 61.64           C  
ATOM   2744  CD1 LEU A 450      12.186  24.141  38.743  1.00 62.11           C  
ATOM   2745  CD2 LEU A 450      13.932  25.422  37.494  1.00 62.40           C  
ATOM   2746  N   GLU A 451       9.375  24.444  37.222  1.00 56.69           N  
ATOM   2747  CA  GLU A 451       8.018  23.946  37.429  1.00 56.55           C  
ATOM   2748  C   GLU A 451       6.950  25.040  37.436  1.00 53.83           C  
ATOM   2749  O   GLU A 451       5.898  24.897  36.806  1.00 53.70           O  
ATOM   2750  CB  GLU A 451       7.951  23.163  38.747  1.00 60.30           C  
ATOM   2751  CG  GLU A 451       9.165  23.372  39.655  1.00 65.52           C  
ATOM   2752  CD  GLU A 451       8.809  23.430  41.135  1.00 67.77           C  
ATOM   2753  OE1 GLU A 451       9.536  24.109  41.897  1.00 69.19           O  
ATOM   2754  OE2 GLU A 451       7.808  22.794  41.537  1.00 69.03           O  
ATOM   2755  N   GLY A 452       7.213  26.128  38.151  1.00 49.98           N  
ATOM   2756  CA  GLY A 452       6.240  27.200  38.214  1.00 45.39           C  
ATOM   2757  C   GLY A 452       6.817  28.530  38.643  1.00 41.90           C  
ATOM   2758  O   GLY A 452       8.019  28.768  38.518  1.00 41.71           O  
ATOM   2759  N   TYR A 453       5.944  29.392  39.153  1.00 38.73           N  
ATOM   2760  CA  TYR A 453       6.322  30.727  39.606  1.00 34.36           C  
ATOM   2761  C   TYR A 453       6.296  30.806  41.119  1.00 32.51           C  
ATOM   2762  O   TYR A 453       5.400  30.254  41.749  1.00 32.57           O  
ATOM   2763  CB  TYR A 453       5.342  31.767  39.071  1.00 32.67           C  
ATOM   2764  CG  TYR A 453       5.377  31.950  37.581  1.00 32.42           C  
ATOM   2765  CD1 TYR A 453       4.453  31.302  36.754  1.00 31.80           C  
ATOM   2766  CD2 TYR A 453       6.316  32.795  36.990  1.00 31.21           C  
ATOM   2767  CE1 TYR A 453       4.469  31.497  35.374  1.00 31.74           C  
ATOM   2768  CE2 TYR A 453       6.340  32.995  35.617  1.00 30.98           C  
ATOM   2769  CZ  TYR A 453       5.417  32.345  34.817  1.00 31.27           C  
ATOM   2770  OH  TYR A 453       5.447  32.545  33.460  1.00 32.72           O  
ATOM   2771  N   PRO A 454       7.275  31.497  41.723  1.00 31.64           N  
ATOM   2772  CA  PRO A 454       7.328  31.636  43.179  1.00 29.88           C  
ATOM   2773  C   PRO A 454       6.354  32.718  43.674  1.00 29.28           C  
ATOM   2774  O   PRO A 454       6.105  32.836  44.868  1.00 28.48           O  
ATOM   2775  CB  PRO A 454       8.785  31.989  43.452  1.00 29.57           C  
ATOM   2776  CG  PRO A 454       9.220  32.707  42.242  1.00 30.66           C  
ATOM   2777  CD  PRO A 454       8.409  32.179  41.074  1.00 30.82           C  
ATOM   2778  N   VAL A 455       5.813  33.498  42.742  1.00 29.10           N  
ATOM   2779  CA  VAL A 455       4.852  34.560  43.051  1.00 27.66           C  
ATOM   2780  C   VAL A 455       3.548  34.287  42.303  1.00 29.12           C  
ATOM   2781  O   VAL A 455       3.512  33.429  41.424  1.00 28.64           O  
ATOM   2782  CB  VAL A 455       5.372  35.953  42.604  1.00 28.71           C  
ATOM   2783  CG1 VAL A 455       6.641  36.309  43.360  1.00 28.85           C  
ATOM   2784  CG2 VAL A 455       5.625  35.962  41.101  1.00 27.97           C  
ATOM   2785  N   TYR A 456       2.484  35.012  42.645  1.00 27.73           N  
ATOM   2786  CA  TYR A 456       1.196  34.836  41.971  1.00 26.91           C  
ATOM   2787  C   TYR A 456       1.209  35.558  40.622  1.00 26.41           C  
ATOM   2788  O   TYR A 456       2.024  36.452  40.406  1.00 27.21           O  
ATOM   2789  CB  TYR A 456       0.065  35.375  42.849  1.00 25.79           C  
ATOM   2790  CG  TYR A 456      -0.104  34.574  44.116  1.00 27.99           C  
ATOM   2791  CD1 TYR A 456       0.356  35.061  45.346  1.00 26.38           C  
ATOM   2792  CD2 TYR A 456      -0.678  33.308  44.082  1.00 25.98           C  
ATOM   2793  CE1 TYR A 456       0.250  34.300  46.508  1.00 24.95           C  
ATOM   2794  CE2 TYR A 456      -0.790  32.538  45.236  1.00 27.79           C  
ATOM   2795  CZ  TYR A 456      -0.322  33.037  46.446  1.00 27.01           C  
ATOM   2796  OH  TYR A 456      -0.421  32.259  47.578  1.00 26.05           O  
ATOM   2797  N   THR A 457       0.311  35.173  39.716  1.00 27.26           N  
ATOM   2798  CA  THR A 457       0.256  35.786  38.390  1.00 28.54           C  
ATOM   2799  C   THR A 457      -0.872  36.786  38.197  1.00 27.24           C  
ATOM   2800  O   THR A 457      -0.830  37.584  37.266  1.00 28.96           O  
ATOM   2801  CB  THR A 457       0.151  34.721  37.284  1.00 27.66           C  
ATOM   2802  OG1 THR A 457      -0.925  33.824  37.580  1.00 29.65           O  
ATOM   2803  CG2 THR A 457       1.444  33.933  37.191  1.00 28.52           C  
ATOM   2804  N   ARG A 458      -1.883  36.731  39.055  1.00 26.39           N  
ATOM   2805  CA  ARG A 458      -2.996  37.674  38.986  1.00 27.60           C  
ATOM   2806  C   ARG A 458      -2.878  38.578  40.217  1.00 27.25           C  
ATOM   2807  O   ARG A 458      -2.690  38.090  41.333  1.00 28.14           O  
ATOM   2808  CB  ARG A 458      -4.340  36.932  39.004  1.00 27.78           C  
ATOM   2809  CG  ARG A 458      -4.677  36.177  37.723  1.00 28.38           C  
ATOM   2810  CD  ARG A 458      -6.092  35.533  37.766  1.00 32.65           C  
ATOM   2811  NE  ARG A 458      -6.891  35.840  36.572  1.00 32.99           N  
ATOM   2812  CZ  ARG A 458      -7.723  35.012  35.942  1.00 32.68           C  
ATOM   2813  NH1 ARG A 458      -7.902  33.779  36.375  1.00 33.09           N  
ATOM   2814  NH2 ARG A 458      -8.348  35.411  34.844  1.00 32.70           N  
ATOM   2815  N   LYS A 459      -2.978  39.889  40.016  1.00 27.70           N  
ATOM   2816  CA  LYS A 459      -2.865  40.854  41.115  1.00 27.91           C  
ATOM   2817  C   LYS A 459      -3.839  40.580  42.263  1.00 28.78           C  
ATOM   2818  O   LYS A 459      -3.478  40.684  43.441  1.00 27.83           O  
ATOM   2819  CB  LYS A 459      -3.084  42.276  40.585  1.00 27.20           C  
ATOM   2820  CG  LYS A 459      -2.536  43.387  41.479  1.00 26.79           C  
ATOM   2821  CD  LYS A 459      -3.461  43.658  42.654  1.00 26.70           C  
ATOM   2822  CE  LYS A 459      -3.538  45.135  42.984  1.00 26.37           C  
ATOM   2823  NZ  LYS A 459      -4.315  45.360  44.228  1.00 25.95           N  
ATOM   2824  N   VAL A 460      -5.073  40.228  41.911  1.00 27.97           N  
ATOM   2825  CA  VAL A 460      -6.113  39.947  42.891  1.00 26.99           C  
ATOM   2826  C   VAL A 460      -5.754  38.796  43.834  1.00 25.38           C  
ATOM   2827  O   VAL A 460      -6.219  38.746  44.968  1.00 25.44           O  
ATOM   2828  CB  VAL A 460      -7.445  39.639  42.180  1.00 26.62           C  
ATOM   2829  CG1 VAL A 460      -7.322  38.359  41.390  1.00 27.70           C  
ATOM   2830  CG2 VAL A 460      -8.567  39.554  43.190  1.00 28.48           C  
ATOM   2831  N   TYR A 461      -4.925  37.867  43.370  1.00 26.06           N  
ATOM   2832  CA  TYR A 461      -4.521  36.742  44.209  1.00 25.57           C  
ATOM   2833  C   TYR A 461      -3.591  37.234  45.314  1.00 25.44           C  
ATOM   2834  O   TYR A 461      -3.656  36.764  46.448  1.00 25.27           O  
ATOM   2835  CB  TYR A 461      -3.808  35.668  43.377  1.00 25.56           C  
ATOM   2836  CG  TYR A 461      -4.689  34.976  42.356  1.00 27.60           C  
ATOM   2837  CD1 TYR A 461      -6.075  35.157  42.355  1.00 28.06           C  
ATOM   2838  CD2 TYR A 461      -4.135  34.153  41.377  1.00 27.22           C  
ATOM   2839  CE1 TYR A 461      -6.885  34.536  41.402  1.00 29.94           C  
ATOM   2840  CE2 TYR A 461      -4.934  33.529  40.421  1.00 28.92           C  
ATOM   2841  CZ  TYR A 461      -6.305  33.726  40.440  1.00 28.31           C  
ATOM   2842  OH  TYR A 461      -7.092  33.122  39.491  1.00 30.03           O  
ATOM   2843  N   THR A 462      -2.713  38.176  44.978  1.00 25.54           N  
ATOM   2844  CA  THR A 462      -1.790  38.723  45.968  1.00 24.35           C  
ATOM   2845  C   THR A 462      -2.588  39.465  47.037  1.00 24.76           C  
ATOM   2846  O   THR A 462      -2.272  39.392  48.224  1.00 24.63           O  
ATOM   2847  CB  THR A 462      -0.767  39.682  45.319  1.00 23.48           C  
ATOM   2848  OG1 THR A 462       0.222  38.912  44.625  1.00 23.56           O  
ATOM   2849  CG2 THR A 462      -0.076  40.532  46.378  1.00 19.60           C  
ATOM   2850  N   ASP A 463      -3.626  40.175  46.609  1.00 23.40           N  
ATOM   2851  CA  ASP A 463      -4.471  40.903  47.543  1.00 23.61           C  
ATOM   2852  C   ASP A 463      -5.086  39.917  48.532  1.00 24.94           C  
ATOM   2853  O   ASP A 463      -5.135  40.178  49.737  1.00 24.81           O  
ATOM   2854  CB  ASP A 463      -5.577  41.647  46.792  1.00 23.82           C  
ATOM   2855  CG  ASP A 463      -5.096  42.957  46.199  1.00 25.25           C  
ATOM   2856  OD1 ASP A 463      -3.932  43.347  46.445  1.00 25.55           O  
ATOM   2857  OD2 ASP A 463      -5.890  43.601  45.483  1.00 27.02           O  
ATOM   2858  N   VAL A 464      -5.543  38.778  48.014  1.00 24.05           N  
ATOM   2859  CA  VAL A 464      -6.149  37.746  48.843  1.00 23.53           C  
ATOM   2860  C   VAL A 464      -5.108  37.180  49.810  1.00 23.50           C  
ATOM   2861  O   VAL A 464      -5.392  36.950  50.988  1.00 23.08           O  
ATOM   2862  CB  VAL A 464      -6.739  36.610  47.965  1.00 24.22           C  
ATOM   2863  CG1 VAL A 464      -7.029  35.371  48.812  1.00 23.72           C  
ATOM   2864  CG2 VAL A 464      -8.009  37.098  47.283  1.00 22.43           C  
ATOM   2865  N   SER A 465      -3.893  36.974  49.316  1.00 23.42           N  
ATOM   2866  CA  SER A 465      -2.814  36.449  50.151  1.00 23.99           C  
ATOM   2867  C   SER A 465      -2.521  37.419  51.294  1.00 24.37           C  
ATOM   2868  O   SER A 465      -2.343  37.017  52.444  1.00 23.62           O  
ATOM   2869  CB  SER A 465      -1.544  36.248  49.315  1.00 23.68           C  
ATOM   2870  OG  SER A 465      -0.459  35.830  50.122  1.00 22.86           O  
ATOM   2871  N   TYR A 466      -2.464  38.705  50.962  1.00 23.66           N  
ATOM   2872  CA  TYR A 466      -2.196  39.745  51.948  1.00 23.77           C  
ATOM   2873  C   TYR A 466      -3.219  39.688  53.075  1.00 23.57           C  
ATOM   2874  O   TYR A 466      -2.859  39.723  54.251  1.00 23.47           O  
ATOM   2875  CB  TYR A 466      -2.241  41.121  51.281  1.00 22.11           C  
ATOM   2876  CG  TYR A 466      -1.683  42.239  52.131  1.00 21.76           C  
ATOM   2877  CD1 TYR A 466      -0.362  42.665  51.978  1.00 21.21           C  
ATOM   2878  CD2 TYR A 466      -2.479  42.886  53.078  1.00 21.10           C  
ATOM   2879  CE1 TYR A 466       0.154  43.710  52.746  1.00 19.38           C  
ATOM   2880  CE2 TYR A 466      -1.973  43.927  53.848  1.00 18.95           C  
ATOM   2881  CZ  TYR A 466      -0.659  44.332  53.676  1.00 17.48           C  
ATOM   2882  OH  TYR A 466      -0.164  45.363  54.437  1.00 18.92           O  
ATOM   2883  N   LEU A 467      -4.496  39.600  52.710  1.00 22.98           N  
ATOM   2884  CA  LEU A 467      -5.581  39.529  53.688  1.00 23.76           C  
ATOM   2885  C   LEU A 467      -5.452  38.306  54.589  1.00 23.00           C  
ATOM   2886  O   LEU A 467      -5.535  38.407  55.811  1.00 22.83           O  
ATOM   2887  CB  LEU A 467      -6.935  39.474  52.977  1.00 24.33           C  
ATOM   2888  CG  LEU A 467      -7.345  40.703  52.167  1.00 25.98           C  
ATOM   2889  CD1 LEU A 467      -8.786  40.546  51.686  1.00 27.26           C  
ATOM   2890  CD2 LEU A 467      -7.199  41.950  53.027  1.00 26.20           C  
ATOM   2891  N   ALA A 468      -5.267  37.141  53.980  1.00 22.94           N  
ATOM   2892  CA  ALA A 468      -5.131  35.920  54.754  1.00 22.59           C  
ATOM   2893  C   ALA A 468      -3.937  36.035  55.696  1.00 23.94           C  
ATOM   2894  O   ALA A 468      -4.025  35.670  56.868  1.00 23.68           O  
ATOM   2895  CB  ALA A 468      -4.963  34.721  53.823  1.00 20.03           C  
ATOM   2896  N   CYS A 469      -2.824  36.560  55.188  1.00 23.90           N  
ATOM   2897  CA  CYS A 469      -1.614  36.698  55.997  1.00 20.92           C  
ATOM   2898  C   CYS A 469      -1.772  37.693  57.134  1.00 25.25           C  
ATOM   2899  O   CYS A 469      -1.256  37.476  58.226  1.00 26.56           O  
ATOM   2900  CB  CYS A 469      -0.427  37.104  55.116  1.00 20.41           C  
ATOM   2901  SG  CYS A 469       0.194  35.776  54.064  1.00 25.68           S  
ATOM   2902  N   ALA A 470      -2.485  38.785  56.872  1.00 26.40           N  
ATOM   2903  CA  ALA A 470      -2.712  39.819  57.882  1.00 23.70           C  
ATOM   2904  C   ALA A 470      -3.472  39.241  59.062  1.00 24.62           C  
ATOM   2905  O   ALA A 470      -3.209  39.581  60.218  1.00 24.23           O  
ATOM   2906  CB  ALA A 470      -3.493  40.986  57.283  1.00 21.80           C  
ATOM   2907  N   LYS A 471      -4.423  38.362  58.761  1.00 24.19           N  
ATOM   2908  CA  LYS A 471      -5.219  37.718  59.797  1.00 24.88           C  
ATOM   2909  C   LYS A 471      -4.341  36.843  60.691  1.00 24.51           C  
ATOM   2910  O   LYS A 471      -4.482  36.859  61.909  1.00 22.60           O  
ATOM   2911  CB  LYS A 471      -6.320  36.874  59.158  1.00 27.88           C  
ATOM   2912  CG  LYS A 471      -7.581  37.656  58.842  1.00 32.40           C  
ATOM   2913  CD  LYS A 471      -8.823  36.788  59.012  1.00 35.62           C  
ATOM   2914  CE  LYS A 471      -9.877  37.104  57.951  1.00 36.84           C  
ATOM   2915  NZ  LYS A 471     -10.803  35.962  57.712  1.00 38.70           N  
ATOM   2916  N   LYS A 472      -3.434  36.083  60.078  1.00 24.31           N  
ATOM   2917  CA  LYS A 472      -2.521  35.210  60.813  1.00 24.50           C  
ATOM   2918  C   LYS A 472      -1.628  36.028  61.737  1.00 25.14           C  
ATOM   2919  O   LYS A 472      -1.356  35.632  62.872  1.00 25.93           O  
ATOM   2920  CB  LYS A 472      -1.636  34.427  59.842  1.00 25.20           C  
ATOM   2921  CG  LYS A 472      -2.323  33.246  59.182  1.00 29.08           C  
ATOM   2922  CD  LYS A 472      -1.456  32.643  58.080  1.00 31.13           C  
ATOM   2923  CE  LYS A 472      -0.238  31.922  58.658  1.00 31.10           C  
ATOM   2924  NZ  LYS A 472      -0.550  30.522  59.019  1.00 31.44           N  
ATOM   2925  N   LEU A 473      -1.166  37.170  61.243  1.00 24.24           N  
ATOM   2926  CA  LEU A 473      -0.296  38.040  62.025  1.00 23.05           C  
ATOM   2927  C   LEU A 473      -1.029  38.675  63.211  1.00 23.00           C  
ATOM   2928  O   LEU A 473      -0.519  38.702  64.333  1.00 22.90           O  
ATOM   2929  CB  LEU A 473       0.294  39.137  61.126  1.00 22.66           C  
ATOM   2930  CG  LEU A 473       1.215  38.705  59.975  1.00 20.65           C  
ATOM   2931  CD1 LEU A 473       1.647  39.923  59.190  1.00 18.24           C  
ATOM   2932  CD2 LEU A 473       2.433  37.990  60.518  1.00 19.36           C  
ATOM   2933  N   LEU A 474      -2.234  39.171  62.964  1.00 20.52           N  
ATOM   2934  CA  LEU A 474      -3.018  39.821  64.009  1.00 21.20           C  
ATOM   2935  C   LEU A 474      -3.485  38.881  65.117  1.00 21.51           C  
ATOM   2936  O   LEU A 474      -3.854  39.324  66.209  1.00 20.58           O  
ATOM   2937  CB  LEU A 474      -4.230  40.519  63.385  1.00 22.24           C  
ATOM   2938  CG  LEU A 474      -3.939  41.822  62.635  1.00 22.05           C  
ATOM   2939  CD1 LEU A 474      -5.111  42.147  61.725  1.00 19.99           C  
ATOM   2940  CD2 LEU A 474      -3.699  42.955  63.635  1.00 20.77           C  
ATOM   2941  N   ALA A 475      -3.456  37.580  64.846  1.00 20.81           N  
ATOM   2942  CA  ALA A 475      -3.903  36.598  65.833  1.00 21.92           C  
ATOM   2943  C   ALA A 475      -2.883  36.294  66.929  1.00 22.18           C  
ATOM   2944  O   ALA A 475      -3.229  35.694  67.940  1.00 21.87           O  
ATOM   2945  CB  ALA A 475      -4.298  35.305  65.131  1.00 20.23           C  
ATOM   2946  N   VAL A 476      -1.632  36.704  66.735  1.00 22.45           N  
ATOM   2947  CA  VAL A 476      -0.579  36.439  67.721  1.00 23.97           C  
ATOM   2948  C   VAL A 476       0.119  37.721  68.152  1.00 23.34           C  
ATOM   2949  O   VAL A 476       1.312  37.904  67.911  1.00 22.08           O  
ATOM   2950  CB  VAL A 476       0.488  35.483  67.152  1.00 25.69           C  
ATOM   2951  CG1 VAL A 476      -0.097  34.100  66.981  1.00 25.14           C  
ATOM   2952  CG2 VAL A 476       1.003  36.006  65.808  1.00 25.96           C  
ATOM   2953  N   PRO A 477      -0.614  38.606  68.845  1.00 24.17           N  
ATOM   2954  CA  PRO A 477      -0.118  39.900  69.330  1.00 23.45           C  
ATOM   2955  C   PRO A 477       1.064  39.822  70.276  1.00 23.19           C  
ATOM   2956  O   PRO A 477       1.826  40.775  70.405  1.00 23.51           O  
ATOM   2957  CB  PRO A 477      -1.329  40.534  70.014  1.00 24.67           C  
ATOM   2958  CG  PRO A 477      -2.477  39.669  69.713  1.00 24.96           C  
ATOM   2959  CD  PRO A 477      -1.998  38.344  69.261  1.00 24.16           C  
ATOM   2960  N   ASN A 478       1.214  38.685  70.939  1.00 22.12           N  
ATOM   2961  CA  ASN A 478       2.308  38.504  71.875  1.00 23.87           C  
ATOM   2962  C   ASN A 478       3.620  38.157  71.179  1.00 23.23           C  
ATOM   2963  O   ASN A 478       4.703  38.353  71.738  1.00 24.69           O  
ATOM   2964  CB  ASN A 478       1.957  37.395  72.872  1.00 23.30           C  
ATOM   2965  CG  ASN A 478       1.517  36.112  72.185  1.00 22.80           C  
ATOM   2966  OD1 ASN A 478       0.647  36.124  71.313  1.00 24.34           O  
ATOM   2967  ND2 ASN A 478       2.122  35.001  72.574  1.00 23.28           N  
ATOM   2968  N   LEU A 479       3.527  37.648  69.955  1.00 22.80           N  
ATOM   2969  CA  LEU A 479       4.719  37.236  69.225  1.00 21.71           C  
ATOM   2970  C   LEU A 479       5.078  38.122  68.058  1.00 21.80           C  
ATOM   2971  O   LEU A 479       6.213  38.113  67.595  1.00 20.66           O  
ATOM   2972  CB  LEU A 479       4.545  35.807  68.708  1.00 22.93           C  
ATOM   2973  CG  LEU A 479       4.178  34.718  69.722  1.00 24.85           C  
ATOM   2974  CD1 LEU A 479       3.706  33.466  68.993  1.00 23.43           C  
ATOM   2975  CD2 LEU A 479       5.390  34.405  70.589  1.00 23.37           C  
ATOM   2976  N   ILE A 480       4.114  38.898  67.584  1.00 21.52           N  
ATOM   2977  CA  ILE A 480       4.361  39.735  66.432  1.00 21.52           C  
ATOM   2978  C   ILE A 480       3.707  41.106  66.479  1.00 23.50           C  
ATOM   2979  O   ILE A 480       2.563  41.250  66.904  1.00 23.33           O  
ATOM   2980  CB  ILE A 480       3.882  39.005  65.148  1.00 23.16           C  
ATOM   2981  CG1 ILE A 480       4.776  37.791  64.884  1.00 22.26           C  
ATOM   2982  CG2 ILE A 480       3.896  39.948  63.950  1.00 21.87           C  
ATOM   2983  CD1 ILE A 480       4.321  36.944  63.738  1.00 24.44           C  
ATOM   2984  N   TYR A 481       4.458  42.116  66.052  1.00 22.46           N  
ATOM   2985  CA  TYR A 481       3.935  43.472  65.964  1.00 21.74           C  
ATOM   2986  C   TYR A 481       3.810  43.672  64.456  1.00 22.43           C  
ATOM   2987  O   TYR A 481       4.801  43.912  63.767  1.00 18.76           O  
ATOM   2988  CB  TYR A 481       4.918  44.489  66.550  1.00 22.50           C  
ATOM   2989  CG  TYR A 481       4.533  45.936  66.301  1.00 22.16           C  
ATOM   2990  CD1 TYR A 481       3.389  46.485  66.886  1.00 22.01           C  
ATOM   2991  CD2 TYR A 481       5.326  46.761  65.499  1.00 20.63           C  
ATOM   2992  CE1 TYR A 481       3.044  47.825  66.683  1.00 23.00           C  
ATOM   2993  CE2 TYR A 481       4.994  48.104  65.287  1.00 20.89           C  
ATOM   2994  CZ  TYR A 481       3.854  48.626  65.884  1.00 22.52           C  
ATOM   2995  OH  TYR A 481       3.526  49.948  65.697  1.00 21.60           O  
ATOM   2996  N   PRO A 482       2.587  43.558  63.924  1.00 22.37           N  
ATOM   2997  CA  PRO A 482       2.379  43.727  62.482  1.00 20.53           C  
ATOM   2998  C   PRO A 482       2.475  45.169  62.007  1.00 20.49           C  
ATOM   2999  O   PRO A 482       1.973  46.088  62.652  1.00 20.32           O  
ATOM   3000  CB  PRO A 482       0.993  43.126  62.229  1.00 20.43           C  
ATOM   3001  CG  PRO A 482       0.509  42.614  63.565  1.00 21.47           C  
ATOM   3002  CD  PRO A 482       1.328  43.278  64.629  1.00 21.90           C  
ATOM   3003  N   GLN A 483       3.142  45.347  60.877  1.00 20.01           N  
ATOM   3004  CA  GLN A 483       3.324  46.655  60.264  1.00 19.64           C  
ATOM   3005  C   GLN A 483       2.795  46.502  58.846  1.00 19.54           C  
ATOM   3006  O   GLN A 483       3.493  46.023  57.953  1.00 20.71           O  
ATOM   3007  CB  GLN A 483       4.808  47.029  60.284  1.00 19.25           C  
ATOM   3008  CG  GLN A 483       5.374  47.080  61.709  1.00 19.20           C  
ATOM   3009  CD  GLN A 483       6.893  47.062  61.761  1.00 20.75           C  
ATOM   3010  OE1 GLN A 483       7.533  46.116  61.290  1.00 21.11           O  
ATOM   3011  NE2 GLN A 483       7.480  48.110  62.339  1.00 17.10           N  
ATOM   3012  N   PHE A 484       1.538  46.895  58.665  1.00 19.33           N  
ATOM   3013  CA  PHE A 484       0.850  46.771  57.390  1.00 19.45           C  
ATOM   3014  C   PHE A 484       1.150  47.857  56.386  1.00 19.94           C  
ATOM   3015  O   PHE A 484       0.582  48.947  56.416  1.00 20.98           O  
ATOM   3016  CB  PHE A 484      -0.646  46.663  57.636  1.00 17.95           C  
ATOM   3017  CG  PHE A 484      -1.016  45.478  58.464  1.00 17.79           C  
ATOM   3018  CD1 PHE A 484      -1.519  45.642  59.744  1.00 18.42           C  
ATOM   3019  CD2 PHE A 484      -0.834  44.191  57.974  1.00 17.78           C  
ATOM   3020  CE1 PHE A 484      -1.839  44.542  60.528  1.00 18.24           C  
ATOM   3021  CE2 PHE A 484      -1.151  43.086  58.751  1.00 17.75           C  
ATOM   3022  CZ  PHE A 484      -1.656  43.264  60.033  1.00 17.40           C  
ATOM   3023  N   ALA A 485       2.055  47.511  55.481  1.00 20.68           N  
ATOM   3024  CA  ALA A 485       2.533  48.384  54.420  1.00 21.87           C  
ATOM   3025  C   ALA A 485       1.605  48.355  53.203  1.00 22.62           C  
ATOM   3026  O   ALA A 485       1.476  47.320  52.559  1.00 23.04           O  
ATOM   3027  CB  ALA A 485       3.915  47.935  54.025  1.00 19.60           C  
ATOM   3028  N   THR A 486       0.968  49.483  52.887  1.00 21.98           N  
ATOM   3029  CA  THR A 486       0.056  49.556  51.739  1.00 23.33           C  
ATOM   3030  C   THR A 486      -0.430  50.978  51.440  1.00 24.85           C  
ATOM   3031  O   THR A 486      -0.524  51.810  52.339  1.00 25.37           O  
ATOM   3032  CB  THR A 486      -1.192  48.640  51.951  1.00 23.98           C  
ATOM   3033  OG1 THR A 486      -1.952  48.573  50.738  1.00 24.02           O  
ATOM   3034  CG2 THR A 486      -2.089  49.182  53.071  1.00 23.02           C  
ATOM   3035  N   HIS A 487      -0.724  51.248  50.170  1.00 25.63           N  
ATOM   3036  CA  HIS A 487      -1.232  52.551  49.736  1.00 24.36           C  
ATOM   3037  C   HIS A 487      -2.620  52.296  49.170  1.00 24.51           C  
ATOM   3038  O   HIS A 487      -3.228  53.170  48.565  1.00 26.07           O  
ATOM   3039  CB  HIS A 487      -0.351  53.155  48.634  1.00 24.44           C  
ATOM   3040  CG  HIS A 487       1.098  53.272  49.002  1.00 24.16           C  
ATOM   3041  ND1 HIS A 487       2.111  52.849  48.169  1.00 23.21           N  
ATOM   3042  CD2 HIS A 487       1.701  53.772  50.106  1.00 23.66           C  
ATOM   3043  CE1 HIS A 487       3.277  53.083  48.747  1.00 23.96           C  
ATOM   3044  NE2 HIS A 487       3.057  53.642  49.923  1.00 22.18           N  
ATOM   3045  N   ASN A 488      -3.105  51.075  49.373  1.00 25.59           N  
ATOM   3046  CA  ASN A 488      -4.412  50.641  48.889  1.00 24.88           C  
ATOM   3047  C   ASN A 488      -5.489  50.904  49.934  1.00 24.66           C  
ATOM   3048  O   ASN A 488      -5.439  50.362  51.042  1.00 23.45           O  
ATOM   3049  CB  ASN A 488      -4.358  49.148  48.552  1.00 24.20           C  
ATOM   3050  CG  ASN A 488      -5.657  48.628  47.975  1.00 25.89           C  
ATOM   3051  OD1 ASN A 488      -6.743  49.058  48.370  1.00 27.88           O  
ATOM   3052  ND2 ASN A 488      -5.553  47.689  47.035  1.00 23.71           N  
ATOM   3053  N   ALA A 489      -6.463  51.734  49.571  1.00 24.39           N  
ATOM   3054  CA  ALA A 489      -7.557  52.100  50.467  1.00 24.64           C  
ATOM   3055  C   ALA A 489      -8.348  50.906  50.996  1.00 24.89           C  
ATOM   3056  O   ALA A 489      -8.701  50.871  52.179  1.00 25.27           O  
ATOM   3057  CB  ALA A 489      -8.498  53.074  49.772  1.00 24.65           C  
ATOM   3058  N   HIS A 490      -8.645  49.929  50.140  1.00 24.59           N  
ATOM   3059  CA  HIS A 490      -9.393  48.777  50.620  1.00 23.38           C  
ATOM   3060  C   HIS A 490      -8.542  47.946  51.558  1.00 24.13           C  
ATOM   3061  O   HIS A 490      -9.008  47.527  52.615  1.00 25.50           O  
ATOM   3062  CB  HIS A 490      -9.882  47.873  49.493  1.00 24.38           C  
ATOM   3063  CG  HIS A 490     -10.598  46.657  49.992  1.00 27.00           C  
ATOM   3064  ND1 HIS A 490      -9.961  45.454  50.208  1.00 25.96           N  
ATOM   3065  CD2 HIS A 490     -11.877  46.487  50.405  1.00 28.43           C  
ATOM   3066  CE1 HIS A 490     -10.818  44.593  50.729  1.00 27.14           C  
ATOM   3067  NE2 HIS A 490     -11.987  45.194  50.860  1.00 27.56           N  
ATOM   3068  N   THR A 491      -7.297  47.698  51.168  1.00 22.59           N  
ATOM   3069  CA  THR A 491      -6.401  46.911  52.000  1.00 21.98           C  
ATOM   3070  C   THR A 491      -6.298  47.554  53.385  1.00 23.49           C  
ATOM   3071  O   THR A 491      -6.367  46.868  54.417  1.00 21.33           O  
ATOM   3072  CB  THR A 491      -5.004  46.810  51.360  1.00 20.89           C  
ATOM   3073  OG1 THR A 491      -5.136  46.339  50.013  1.00 22.49           O  
ATOM   3074  CG2 THR A 491      -4.134  45.842  52.142  1.00 19.98           C  
ATOM   3075  N   LEU A 492      -6.151  48.875  53.396  1.00 23.04           N  
ATOM   3076  CA  LEU A 492      -6.053  49.627  54.639  1.00 22.83           C  
ATOM   3077  C   LEU A 492      -7.322  49.410  55.461  1.00 24.57           C  
ATOM   3078  O   LEU A 492      -7.255  49.045  56.637  1.00 24.41           O  
ATOM   3079  CB  LEU A 492      -5.870  51.120  54.339  1.00 22.40           C  
ATOM   3080  CG  LEU A 492      -5.539  52.063  55.502  1.00 24.01           C  
ATOM   3081  CD1 LEU A 492      -5.020  53.380  54.944  1.00 23.00           C  
ATOM   3082  CD2 LEU A 492      -6.777  52.310  56.357  1.00 21.63           C  
ATOM   3083  N   ALA A 493      -8.479  49.622  54.836  1.00 24.37           N  
ATOM   3084  CA  ALA A 493      -9.767  49.463  55.511  1.00 23.07           C  
ATOM   3085  C   ALA A 493     -10.018  48.060  56.068  1.00 23.80           C  
ATOM   3086  O   ALA A 493     -10.550  47.909  57.172  1.00 23.84           O  
ATOM   3087  CB  ALA A 493     -10.896  49.856  54.564  1.00 23.38           C  
ATOM   3088  N   ALA A 494      -9.644  47.034  55.306  1.00 23.87           N  
ATOM   3089  CA  ALA A 494      -9.832  45.653  55.744  1.00 23.21           C  
ATOM   3090  C   ALA A 494      -8.989  45.333  56.977  1.00 23.98           C  
ATOM   3091  O   ALA A 494      -9.484  44.722  57.928  1.00 24.07           O  
ATOM   3092  CB  ALA A 494      -9.491  44.692  54.616  1.00 24.27           C  
ATOM   3093  N   ILE A 495      -7.723  45.745  56.972  1.00 23.61           N  
ATOM   3094  CA  ILE A 495      -6.857  45.489  58.124  1.00 24.34           C  
ATOM   3095  C   ILE A 495      -7.439  46.179  59.357  1.00 23.95           C  
ATOM   3096  O   ILE A 495      -7.504  45.597  60.441  1.00 23.78           O  
ATOM   3097  CB  ILE A 495      -5.418  46.014  57.892  1.00 22.82           C  
ATOM   3098  CG1 ILE A 495      -4.600  45.016  57.059  1.00 25.06           C  
ATOM   3099  CG2 ILE A 495      -4.726  46.224  59.230  1.00 23.83           C  
ATOM   3100  CD1 ILE A 495      -5.328  43.741  56.635  1.00 26.55           C  
ATOM   3101  N   TYR A 496      -7.861  47.429  59.168  1.00 24.15           N  
ATOM   3102  CA  TYR A 496      -8.451  48.247  60.225  1.00 25.06           C  
ATOM   3103  C   TYR A 496      -9.596  47.517  60.916  1.00 24.86           C  
ATOM   3104  O   TYR A 496      -9.741  47.577  62.137  1.00 24.27           O  
ATOM   3105  CB  TYR A 496      -8.968  49.557  59.627  1.00 26.37           C  
ATOM   3106  CG  TYR A 496      -9.661  50.464  60.614  1.00 25.48           C  
ATOM   3107  CD1 TYR A 496     -11.035  50.383  60.819  1.00 27.21           C  
ATOM   3108  CD2 TYR A 496      -8.942  51.407  61.338  1.00 25.25           C  
ATOM   3109  CE1 TYR A 496     -11.674  51.224  61.727  1.00 27.10           C  
ATOM   3110  CE2 TYR A 496      -9.568  52.250  62.245  1.00 25.72           C  
ATOM   3111  CZ  TYR A 496     -10.930  52.152  62.436  1.00 26.81           C  
ATOM   3112  OH  TYR A 496     -11.541  52.980  63.344  1.00 29.41           O  
ATOM   3113  N   GLN A 497     -10.416  46.841  60.121  1.00 26.35           N  
ATOM   3114  CA  GLN A 497     -11.549  46.090  60.644  1.00 27.27           C  
ATOM   3115  C   GLN A 497     -11.075  44.775  61.241  1.00 26.97           C  
ATOM   3116  O   GLN A 497     -11.458  44.410  62.352  1.00 26.51           O  
ATOM   3117  CB  GLN A 497     -12.562  45.804  59.529  1.00 28.14           C  
ATOM   3118  CG  GLN A 497     -13.185  47.042  58.917  1.00 31.07           C  
ATOM   3119  CD  GLN A 497     -13.943  47.881  59.929  1.00 33.86           C  
ATOM   3120  OE1 GLN A 497     -13.906  49.109  59.876  1.00 36.47           O  
ATOM   3121  NE2 GLN A 497     -14.633  47.224  60.860  1.00 35.31           N  
ATOM   3122  N   LEU A 498     -10.239  44.065  60.496  1.00 26.39           N  
ATOM   3123  CA  LEU A 498      -9.726  42.787  60.958  1.00 26.96           C  
ATOM   3124  C   LEU A 498      -9.008  42.885  62.293  1.00 27.74           C  
ATOM   3125  O   LEU A 498      -9.018  41.935  63.070  1.00 28.71           O  
ATOM   3126  CB  LEU A 498      -8.786  42.184  59.918  1.00 28.15           C  
ATOM   3127  CG  LEU A 498      -9.476  41.534  58.720  1.00 29.97           C  
ATOM   3128  CD1 LEU A 498      -8.399  41.134  57.718  1.00 30.98           C  
ATOM   3129  CD2 LEU A 498     -10.311  40.317  59.162  1.00 28.69           C  
ATOM   3130  N   ALA A 499      -8.389  44.031  62.559  1.00 26.39           N  
ATOM   3131  CA  ALA A 499      -7.665  44.222  63.810  1.00 26.74           C  
ATOM   3132  C   ALA A 499      -8.611  44.209  65.008  1.00 27.74           C  
ATOM   3133  O   ALA A 499      -8.174  44.076  66.150  1.00 27.42           O  
ATOM   3134  CB  ALA A 499      -6.889  45.521  63.773  1.00 27.10           C  
ATOM   3135  N   GLY A 500      -9.907  44.354  64.744  1.00 28.98           N  
ATOM   3136  CA  GLY A 500     -10.893  44.330  65.815  1.00 29.23           C  
ATOM   3137  C   GLY A 500     -11.085  45.606  66.611  1.00 30.51           C  
ATOM   3138  O   GLY A 500     -10.401  46.609  66.402  1.00 31.68           O  
ATOM   3139  N   GLN A 501     -12.037  45.568  67.534  1.00 32.00           N  
ATOM   3140  CA  GLN A 501     -12.317  46.720  68.381  1.00 35.05           C  
ATOM   3141  C   GLN A 501     -11.291  46.764  69.511  1.00 33.76           C  
ATOM   3142  O   GLN A 501     -10.643  45.758  69.808  1.00 36.08           O  
ATOM   3143  CB  GLN A 501     -13.731  46.615  68.965  1.00 37.15           C  
ATOM   3144  CG  GLN A 501     -14.610  45.573  68.279  1.00 42.16           C  
ATOM   3145  CD  GLN A 501     -15.871  45.251  69.071  1.00 45.13           C  
ATOM   3146  OE1 GLN A 501     -16.314  46.043  69.905  1.00 46.19           O  
ATOM   3147  NE2 GLN A 501     -16.455  44.085  68.810  1.00 45.70           N  
ATOM   3148  N   ASN A 502     -11.139  47.931  70.129  1.00 31.38           N  
ATOM   3149  CA  ASN A 502     -10.204  48.112  71.240  1.00 29.15           C  
ATOM   3150  C   ASN A 502      -8.750  48.150  70.804  1.00 27.98           C  
ATOM   3151  O   ASN A 502      -7.917  47.397  71.313  1.00 26.09           O  
ATOM   3152  CB  ASN A 502     -10.380  47.002  72.278  1.00 27.84           C  
ATOM   3153  CG  ASN A 502     -11.822  46.805  72.676  1.00 26.20           C  
ATOM   3154  OD1 ASN A 502     -12.344  45.683  72.628  1.00 26.10           O  
ATOM   3155  ND2 ASN A 502     -12.483  47.897  73.072  1.00 21.99           N  
ATOM   3156  N   TYR A 503      -8.448  49.034  69.863  1.00 26.97           N  
ATOM   3157  CA  TYR A 503      -7.093  49.177  69.370  1.00 26.32           C  
ATOM   3158  C   TYR A 503      -6.226  49.839  70.435  1.00 26.89           C  
ATOM   3159  O   TYR A 503      -6.708  50.665  71.209  1.00 27.86           O  
ATOM   3160  CB  TYR A 503      -7.088  50.046  68.103  1.00 27.36           C  
ATOM   3161  CG  TYR A 503      -5.717  50.558  67.718  1.00 27.45           C  
ATOM   3162  CD1 TYR A 503      -4.885  49.814  66.880  1.00 27.99           C  
ATOM   3163  CD2 TYR A 503      -5.233  51.764  68.228  1.00 27.89           C  
ATOM   3164  CE1 TYR A 503      -3.600  50.253  66.566  1.00 29.47           C  
ATOM   3165  CE2 TYR A 503      -3.947  52.215  67.920  1.00 29.52           C  
ATOM   3166  CZ  TYR A 503      -3.138  51.451  67.092  1.00 29.98           C  
ATOM   3167  OH  TYR A 503      -1.859  51.875  66.820  1.00 33.27           O  
ATOM   3168  N   TYR A 504      -4.958  49.448  70.491  1.00 26.28           N  
ATOM   3169  CA  TYR A 504      -4.003  50.066  71.405  1.00 26.73           C  
ATOM   3170  C   TYR A 504      -2.770  50.316  70.535  1.00 27.55           C  
ATOM   3171  O   TYR A 504      -2.465  49.529  69.638  1.00 26.62           O  
ATOM   3172  CB  TYR A 504      -3.682  49.171  72.624  1.00 24.45           C  
ATOM   3173  CG  TYR A 504      -3.343  47.728  72.319  1.00 24.78           C  
ATOM   3174  CD1 TYR A 504      -2.013  47.310  72.234  1.00 23.61           C  
ATOM   3175  CD2 TYR A 504      -4.348  46.783  72.102  1.00 23.72           C  
ATOM   3176  CE1 TYR A 504      -1.691  45.990  71.935  1.00 20.87           C  
ATOM   3177  CE2 TYR A 504      -4.036  45.459  71.802  1.00 22.42           C  
ATOM   3178  CZ  TYR A 504      -2.704  45.074  71.717  1.00 21.57           C  
ATOM   3179  OH  TYR A 504      -2.383  43.783  71.375  1.00 19.98           O  
ATOM   3180  N   PRO A 505      -2.057  51.426  70.781  1.00 28.99           N  
ATOM   3181  CA  PRO A 505      -0.859  51.809  70.023  1.00 29.65           C  
ATOM   3182  C   PRO A 505       0.093  50.682  69.596  1.00 30.30           C  
ATOM   3183  O   PRO A 505       0.488  50.602  68.425  1.00 31.51           O  
ATOM   3184  CB  PRO A 505      -0.181  52.830  70.931  1.00 31.10           C  
ATOM   3185  CG  PRO A 505      -1.323  53.465  71.669  1.00 32.13           C  
ATOM   3186  CD  PRO A 505      -2.363  52.392  71.853  1.00 29.99           C  
ATOM   3187  N   GLY A 506       0.461  49.819  70.536  1.00 27.88           N  
ATOM   3188  CA  GLY A 506       1.373  48.731  70.227  1.00 24.31           C  
ATOM   3189  C   GLY A 506       0.741  47.502  69.604  1.00 22.97           C  
ATOM   3190  O   GLY A 506       1.369  46.451  69.555  1.00 22.65           O  
ATOM   3191  N   GLN A 507      -0.496  47.610  69.132  1.00 21.62           N  
ATOM   3192  CA  GLN A 507      -1.130  46.454  68.516  1.00 21.47           C  
ATOM   3193  C   GLN A 507      -0.576  46.241  67.116  1.00 21.56           C  
ATOM   3194  O   GLN A 507      -0.224  45.129  66.734  1.00 20.18           O  
ATOM   3195  CB  GLN A 507      -2.648  46.626  68.431  1.00 20.44           C  
ATOM   3196  CG  GLN A 507      -3.344  45.369  67.916  1.00 22.45           C  
ATOM   3197  CD  GLN A 507      -4.798  45.587  67.553  1.00 22.53           C  
ATOM   3198  OE1 GLN A 507      -5.277  46.716  67.496  1.00 25.70           O  
ATOM   3199  NE2 GLN A 507      -5.510  44.495  67.300  1.00 24.11           N  
ATOM   3200  N   TYR A 508      -0.506  47.324  66.356  1.00 21.85           N  
ATOM   3201  CA  TYR A 508      -0.008  47.275  64.995  1.00 22.42           C  
ATOM   3202  C   TYR A 508       0.102  48.695  64.480  1.00 24.22           C  
ATOM   3203  O   TYR A 508      -0.370  49.632  65.120  1.00 25.70           O  
ATOM   3204  CB  TYR A 508      -0.976  46.492  64.101  1.00 22.46           C  
ATOM   3205  CG  TYR A 508      -2.236  47.257  63.724  1.00 22.59           C  
ATOM   3206  CD1 TYR A 508      -2.249  48.131  62.636  1.00 23.36           C  
ATOM   3207  CD2 TYR A 508      -3.415  47.093  64.448  1.00 23.96           C  
ATOM   3208  CE1 TYR A 508      -3.407  48.824  62.277  1.00 24.13           C  
ATOM   3209  CE2 TYR A 508      -4.577  47.778  64.099  1.00 24.34           C  
ATOM   3210  CZ  TYR A 508      -4.568  48.641  63.014  1.00 24.19           C  
ATOM   3211  OH  TYR A 508      -5.719  49.306  62.657  1.00 22.24           O  
ATOM   3212  N   GLU A 509       0.709  48.844  63.310  1.00 24.40           N  
ATOM   3213  CA  GLU A 509       0.863  50.148  62.684  1.00 24.83           C  
ATOM   3214  C   GLU A 509       0.771  49.957  61.173  1.00 25.01           C  
ATOM   3215  O   GLU A 509       0.883  48.837  60.676  1.00 24.87           O  
ATOM   3216  CB  GLU A 509       2.226  50.752  63.041  1.00 25.32           C  
ATOM   3217  CG  GLU A 509       3.397  50.157  62.247  1.00 25.96           C  
ATOM   3218  CD  GLU A 509       4.756  50.686  62.691  1.00 26.11           C  
ATOM   3219  OE1 GLU A 509       5.740  50.482  61.946  1.00 24.58           O  
ATOM   3220  OE2 GLU A 509       4.839  51.302  63.777  1.00 24.06           O  
ATOM   3221  N   PHE A 510       0.543  51.052  60.457  1.00 24.72           N  
ATOM   3222  CA  PHE A 510       0.485  51.017  59.004  1.00 24.26           C  
ATOM   3223  C   PHE A 510       1.842  51.533  58.553  1.00 23.81           C  
ATOM   3224  O   PHE A 510       2.622  52.030  59.365  1.00 24.20           O  
ATOM   3225  CB  PHE A 510      -0.611  51.946  58.475  1.00 24.36           C  
ATOM   3226  CG  PHE A 510      -2.002  51.385  58.598  1.00 25.54           C  
ATOM   3227  CD1 PHE A 510      -2.939  51.996  59.426  1.00 25.82           C  
ATOM   3228  CD2 PHE A 510      -2.377  50.248  57.888  1.00 24.99           C  
ATOM   3229  CE1 PHE A 510      -4.232  51.481  59.545  1.00 26.26           C  
ATOM   3230  CE2 PHE A 510      -3.664  49.725  57.999  1.00 24.08           C  
ATOM   3231  CZ  PHE A 510      -4.593  50.342  58.828  1.00 25.00           C  
ATOM   3232  N   GLN A 511       2.131  51.413  57.265  1.00 22.87           N  
ATOM   3233  CA  GLN A 511       3.395  51.898  56.726  1.00 20.68           C  
ATOM   3234  C   GLN A 511       3.137  52.317  55.292  1.00 21.12           C  
ATOM   3235  O   GLN A 511       2.225  51.809  54.649  1.00 21.47           O  
ATOM   3236  CB  GLN A 511       4.456  50.800  56.781  1.00 18.55           C  
ATOM   3237  CG  GLN A 511       4.888  50.423  58.185  1.00 19.34           C  
ATOM   3238  CD  GLN A 511       6.304  49.869  58.244  1.00 21.96           C  
ATOM   3239  OE1 GLN A 511       6.884  49.712  59.323  1.00 22.19           O  
ATOM   3240  NE2 GLN A 511       6.867  49.571  57.085  1.00 22.29           N  
ATOM   3241  N   CYS A 512       3.922  53.262  54.797  1.00 22.75           N  
ATOM   3242  CA  CYS A 512       3.758  53.735  53.429  1.00 22.82           C  
ATOM   3243  C   CYS A 512       5.079  54.286  52.924  1.00 24.66           C  
ATOM   3244  O   CYS A 512       5.956  54.620  53.717  1.00 24.45           O  
ATOM   3245  CB  CYS A 512       2.670  54.818  53.358  1.00 24.21           C  
ATOM   3246  SG  CYS A 512       3.188  56.453  53.959  1.00 25.64           S  
ATOM   3247  N   LEU A 513       5.226  54.373  51.607  1.00 25.80           N  
ATOM   3248  CA  LEU A 513       6.457  54.899  51.017  1.00 26.62           C  
ATOM   3249  C   LEU A 513       6.354  56.408  50.869  1.00 26.38           C  
ATOM   3250  O   LEU A 513       5.286  56.941  50.575  1.00 26.18           O  
ATOM   3251  CB  LEU A 513       6.711  54.284  49.635  1.00 26.04           C  
ATOM   3252  CG  LEU A 513       6.878  52.770  49.505  1.00 25.32           C  
ATOM   3253  CD1 LEU A 513       6.998  52.415  48.027  1.00 23.58           C  
ATOM   3254  CD2 LEU A 513       8.106  52.316  50.281  1.00 23.65           C  
ATOM   3255  N   HIS A 514       7.467  57.100  51.067  1.00 27.92           N  
ATOM   3256  CA  HIS A 514       7.458  58.545  50.927  1.00 28.91           C  
ATOM   3257  C   HIS A 514       7.181  58.900  49.476  1.00 29.63           C  
ATOM   3258  O   HIS A 514       7.789  58.338  48.565  1.00 29.28           O  
ATOM   3259  CB  HIS A 514       8.802  59.137  51.329  1.00 30.64           C  
ATOM   3260  CG  HIS A 514       8.999  60.539  50.858  1.00 32.65           C  
ATOM   3261  ND1 HIS A 514       8.059  61.527  51.050  1.00 33.77           N  
ATOM   3262  CD2 HIS A 514      10.015  61.119  50.171  1.00 33.29           C  
ATOM   3263  CE1 HIS A 514       8.485  62.654  50.512  1.00 33.75           C  
ATOM   3264  NE2 HIS A 514       9.672  62.431  49.972  1.00 33.76           N  
ATOM   3265  N   GLY A 515       6.264  59.837  49.267  1.00 29.23           N  
ATOM   3266  CA  GLY A 515       5.929  60.256  47.922  1.00 29.61           C  
ATOM   3267  C   GLY A 515       4.730  59.518  47.365  1.00 30.98           C  
ATOM   3268  O   GLY A 515       4.268  59.821  46.263  1.00 31.28           O  
ATOM   3269  N   MET A 516       4.206  58.556  48.122  1.00 30.86           N  
ATOM   3270  CA  MET A 516       3.055  57.790  47.653  1.00 30.83           C  
ATOM   3271  C   MET A 516       1.851  57.711  48.590  1.00 30.88           C  
ATOM   3272  O   MET A 516       0.714  57.872  48.151  1.00 32.00           O  
ATOM   3273  CB  MET A 516       3.489  56.369  47.288  1.00 30.10           C  
ATOM   3274  CG  MET A 516       4.529  56.311  46.191  1.00 30.41           C  
ATOM   3275  SD  MET A 516       4.749  54.656  45.530  1.00 28.34           S  
ATOM   3276  CE  MET A 516       3.104  54.318  44.896  1.00 28.81           C  
ATOM   3277  N   GLY A 517       2.088  57.479  49.876  1.00 30.41           N  
ATOM   3278  CA  GLY A 517       0.969  57.343  50.794  1.00 31.38           C  
ATOM   3279  C   GLY A 517       0.588  58.474  51.732  1.00 31.80           C  
ATOM   3280  O   GLY A 517      -0.414  58.367  52.438  1.00 32.34           O  
ATOM   3281  N   GLU A 518       1.363  59.552  51.759  1.00 32.65           N  
ATOM   3282  CA  GLU A 518       1.046  60.663  52.649  1.00 32.54           C  
ATOM   3283  C   GLU A 518      -0.398  61.140  52.466  1.00 33.47           C  
ATOM   3284  O   GLU A 518      -1.123  61.331  53.448  1.00 34.76           O  
ATOM   3285  CB  GLU A 518       2.022  61.825  52.429  1.00 32.87           C  
ATOM   3286  CG  GLU A 518       3.342  61.670  53.173  1.00 32.83           C  
ATOM   3287  CD  GLU A 518       4.455  61.128  52.282  1.00 34.92           C  
ATOM   3288  OE1 GLU A 518       4.140  60.576  51.204  1.00 35.01           O  
ATOM   3289  OE2 GLU A 518       5.643  61.256  52.658  1.00 34.36           O  
ATOM   3290  N   PRO A 519      -0.834  61.364  51.215  1.00 33.43           N  
ATOM   3291  CA  PRO A 519      -2.219  61.816  51.039  1.00 33.92           C  
ATOM   3292  C   PRO A 519      -3.224  60.886  51.723  1.00 33.30           C  
ATOM   3293  O   PRO A 519      -4.037  61.330  52.534  1.00 35.38           O  
ATOM   3294  CB  PRO A 519      -2.400  61.850  49.522  1.00 32.64           C  
ATOM   3295  CG  PRO A 519      -1.026  62.041  48.998  1.00 32.78           C  
ATOM   3296  CD  PRO A 519      -0.123  61.276  49.926  1.00 33.35           C  
ATOM   3297  N   LEU A 520      -3.159  59.598  51.393  1.00 31.40           N  
ATOM   3298  CA  LEU A 520      -4.058  58.600  51.965  1.00 29.10           C  
ATOM   3299  C   LEU A 520      -3.997  58.554  53.485  1.00 27.91           C  
ATOM   3300  O   LEU A 520      -5.022  58.623  54.161  1.00 26.99           O  
ATOM   3301  CB  LEU A 520      -3.719  57.214  51.414  1.00 27.17           C  
ATOM   3302  CG  LEU A 520      -4.681  56.027  51.586  1.00 27.56           C  
ATOM   3303  CD1 LEU A 520      -3.904  54.863  52.160  1.00 26.49           C  
ATOM   3304  CD2 LEU A 520      -5.858  56.372  52.478  1.00 27.09           C  
ATOM   3305  N   TYR A 521      -2.791  58.435  54.023  1.00 27.79           N  
ATOM   3306  CA  TYR A 521      -2.628  58.344  55.463  1.00 29.98           C  
ATOM   3307  C   TYR A 521      -2.867  59.632  56.230  1.00 30.99           C  
ATOM   3308  O   TYR A 521      -2.870  59.640  57.458  1.00 31.56           O  
ATOM   3309  CB  TYR A 521      -1.259  57.751  55.777  1.00 27.57           C  
ATOM   3310  CG  TYR A 521      -1.248  56.263  55.518  1.00 28.53           C  
ATOM   3311  CD1 TYR A 521      -0.620  55.729  54.388  1.00 26.29           C  
ATOM   3312  CD2 TYR A 521      -1.924  55.390  56.375  1.00 26.85           C  
ATOM   3313  CE1 TYR A 521      -0.672  54.358  54.120  1.00 27.38           C  
ATOM   3314  CE2 TYR A 521      -1.982  54.027  56.118  1.00 27.42           C  
ATOM   3315  CZ  TYR A 521      -1.357  53.513  54.990  1.00 28.11           C  
ATOM   3316  OH  TYR A 521      -1.430  52.161  54.736  1.00 25.90           O  
ATOM   3317  N   GLU A 522      -3.078  60.721  55.504  1.00 32.94           N  
ATOM   3318  CA  GLU A 522      -3.361  61.994  56.143  1.00 34.97           C  
ATOM   3319  C   GLU A 522      -4.785  61.921  56.690  1.00 33.96           C  
ATOM   3320  O   GLU A 522      -5.221  62.797  57.434  1.00 35.69           O  
ATOM   3321  CB  GLU A 522      -3.245  63.136  55.132  1.00 38.90           C  
ATOM   3322  CG  GLU A 522      -1.964  63.942  55.259  1.00 47.21           C  
ATOM   3323  CD  GLU A 522      -1.730  64.440  56.678  1.00 53.18           C  
ATOM   3324  OE1 GLU A 522      -2.574  65.212  57.194  1.00 57.27           O  
ATOM   3325  OE2 GLU A 522      -0.703  64.058  57.279  1.00 55.64           O  
ATOM   3326  N   GLN A 523      -5.507  60.874  56.299  1.00 31.75           N  
ATOM   3327  CA  GLN A 523      -6.877  60.647  56.753  1.00 31.67           C  
ATOM   3328  C   GLN A 523      -6.847  59.591  57.848  1.00 32.12           C  
ATOM   3329  O   GLN A 523      -7.847  59.352  58.522  1.00 34.11           O  
ATOM   3330  CB  GLN A 523      -7.750  60.077  55.637  1.00 31.62           C  
ATOM   3331  CG  GLN A 523      -7.964  60.926  54.411  1.00 32.69           C  
ATOM   3332  CD  GLN A 523      -8.857  60.209  53.404  1.00 33.81           C  
ATOM   3333  OE1 GLN A 523     -10.023  59.932  53.678  1.00 35.79           O  
ATOM   3334  NE2 GLN A 523      -8.308  59.893  52.242  1.00 34.66           N  
ATOM   3335  N   VAL A 524      -5.694  58.952  58.006  1.00 32.20           N  
ATOM   3336  CA  VAL A 524      -5.531  57.877  58.973  1.00 29.87           C  
ATOM   3337  C   VAL A 524      -4.846  58.286  60.265  1.00 29.20           C  
ATOM   3338  O   VAL A 524      -5.419  58.150  61.341  1.00 29.75           O  
ATOM   3339  CB  VAL A 524      -4.749  56.720  58.328  1.00 29.35           C  
ATOM   3340  CG1 VAL A 524      -4.512  55.603  59.336  1.00 30.78           C  
ATOM   3341  CG2 VAL A 524      -5.520  56.210  57.116  1.00 29.24           C  
ATOM   3342  N   THR A 525      -3.618  58.781  60.156  1.00 29.81           N  
ATOM   3343  CA  THR A 525      -2.853  59.197  61.324  1.00 29.01           C  
ATOM   3344  C   THR A 525      -3.283  60.569  61.821  1.00 30.88           C  
ATOM   3345  O   THR A 525      -3.242  61.552  61.083  1.00 31.39           O  
ATOM   3346  CB  THR A 525      -1.360  59.228  61.005  1.00 28.81           C  
ATOM   3347  OG1 THR A 525      -0.977  57.970  60.439  1.00 29.56           O  
ATOM   3348  CG2 THR A 525      -0.548  59.485  62.263  1.00 27.26           C  
ATOM   3349  N   GLY A 526      -3.693  60.625  63.082  1.00 32.12           N  
ATOM   3350  CA  GLY A 526      -4.142  61.876  63.661  1.00 33.94           C  
ATOM   3351  C   GLY A 526      -5.282  61.650  64.640  1.00 35.58           C  
ATOM   3352  O   GLY A 526      -5.658  60.511  64.916  1.00 35.02           O  
ATOM   3353  N   LYS A 527      -5.842  62.740  65.156  1.00 37.38           N  
ATOM   3354  CA  LYS A 527      -6.933  62.672  66.122  1.00 37.87           C  
ATOM   3355  C   LYS A 527      -8.277  62.434  65.459  1.00 37.05           C  
ATOM   3356  O   LYS A 527      -8.539  62.928  64.363  1.00 36.68           O  
ATOM   3357  CB  LYS A 527      -6.982  63.963  66.944  1.00 39.85           C  
ATOM   3358  CG  LYS A 527      -5.642  64.361  67.527  1.00 43.51           C  
ATOM   3359  CD  LYS A 527      -5.777  64.789  68.970  1.00 48.03           C  
ATOM   3360  CE  LYS A 527      -4.594  65.643  69.392  1.00 51.62           C  
ATOM   3361  NZ  LYS A 527      -5.030  66.879  70.112  1.00 54.50           N  
ATOM   3362  N   VAL A 528      -9.129  61.673  66.138  1.00 36.60           N  
ATOM   3363  CA  VAL A 528     -10.454  61.366  65.623  1.00 37.57           C  
ATOM   3364  C   VAL A 528     -11.276  62.642  65.522  1.00 37.78           C  
ATOM   3365  O   VAL A 528     -12.139  62.772  64.653  1.00 37.84           O  
ATOM   3366  CB  VAL A 528     -11.186  60.363  66.538  1.00 36.66           C  
ATOM   3367  CG1 VAL A 528     -12.624  60.183  66.071  1.00 36.54           C  
ATOM   3368  CG2 VAL A 528     -10.453  59.031  66.530  1.00 36.29           C  
ATOM   3369  N   ALA A 529     -10.995  63.581  66.420  1.00 38.68           N  
ATOM   3370  CA  ALA A 529     -11.692  64.860  66.449  1.00 40.16           C  
ATOM   3371  C   ALA A 529     -11.447  65.620  65.146  1.00 41.42           C  
ATOM   3372  O   ALA A 529     -12.274  66.427  64.719  1.00 42.50           O  
ATOM   3373  CB  ALA A 529     -11.212  65.674  67.626  1.00 39.59           C  
ATOM   3374  N   ASP A 530     -10.309  65.348  64.515  1.00 41.28           N  
ATOM   3375  CA  ASP A 530      -9.949  65.996  63.259  1.00 40.80           C  
ATOM   3376  C   ASP A 530     -10.295  65.131  62.053  1.00 40.88           C  
ATOM   3377  O   ASP A 530      -9.726  65.306  60.977  1.00 42.03           O  
ATOM   3378  CB  ASP A 530      -8.454  66.318  63.241  1.00 42.79           C  
ATOM   3379  CG  ASP A 530      -8.061  67.315  64.316  1.00 45.66           C  
ATOM   3380  OD1 ASP A 530      -8.682  68.400  64.373  1.00 48.81           O  
ATOM   3381  OD2 ASP A 530      -7.133  67.016  65.103  1.00 46.30           O  
ATOM   3382  N   GLY A 531     -11.214  64.188  62.239  1.00 39.63           N  
ATOM   3383  CA  GLY A 531     -11.626  63.326  61.146  1.00 37.00           C  
ATOM   3384  C   GLY A 531     -10.678  62.201  60.767  1.00 36.64           C  
ATOM   3385  O   GLY A 531     -10.878  61.557  59.735  1.00 37.39           O  
ATOM   3386  N   LYS A 532      -9.654  61.955  61.582  1.00 35.35           N  
ATOM   3387  CA  LYS A 532      -8.694  60.884  61.305  1.00 33.54           C  
ATOM   3388  C   LYS A 532      -9.059  59.601  62.061  1.00 33.04           C  
ATOM   3389  O   LYS A 532      -9.831  59.632  63.019  1.00 32.94           O  
ATOM   3390  CB  LYS A 532      -7.275  61.322  61.689  1.00 33.59           C  
ATOM   3391  CG  LYS A 532      -6.931  62.766  61.321  1.00 35.21           C  
ATOM   3392  CD  LYS A 532      -7.112  63.021  59.832  1.00 35.35           C  
ATOM   3393  CE  LYS A 532      -6.844  64.482  59.469  1.00 33.52           C  
ATOM   3394  NZ  LYS A 532      -5.495  64.930  59.907  1.00 33.07           N  
ATOM   3395  N   LEU A 533      -8.491  58.477  61.627  1.00 31.66           N  
ATOM   3396  CA  LEU A 533      -8.758  57.176  62.243  1.00 29.76           C  
ATOM   3397  C   LEU A 533      -7.927  56.932  63.490  1.00 29.79           C  
ATOM   3398  O   LEU A 533      -8.160  55.975  64.229  1.00 28.30           O  
ATOM   3399  CB  LEU A 533      -8.479  56.051  61.243  1.00 28.98           C  
ATOM   3400  CG  LEU A 533      -9.290  56.074  59.950  1.00 28.86           C  
ATOM   3401  CD1 LEU A 533      -8.899  54.893  59.065  1.00 26.79           C  
ATOM   3402  CD2 LEU A 533     -10.771  56.029  60.300  1.00 29.86           C  
ATOM   3403  N   ASN A 534      -6.947  57.796  63.717  1.00 29.50           N  
ATOM   3404  CA  ASN A 534      -6.075  57.662  64.869  1.00 29.09           C  
ATOM   3405  C   ASN A 534      -5.357  56.316  64.872  1.00 28.52           C  
ATOM   3406  O   ASN A 534      -5.423  55.554  65.834  1.00 27.65           O  
ATOM   3407  CB  ASN A 534      -6.872  57.835  66.164  1.00 32.32           C  
ATOM   3408  CG  ASN A 534      -5.985  57.890  67.391  1.00 34.89           C  
ATOM   3409  OD1 ASN A 534      -6.162  57.113  68.330  1.00 37.35           O  
ATOM   3410  ND2 ASN A 534      -5.022  58.810  67.391  1.00 37.38           N  
ATOM   3411  N   ARG A 535      -4.687  56.024  63.767  1.00 28.17           N  
ATOM   3412  CA  ARG A 535      -3.903  54.807  63.620  1.00 27.14           C  
ATOM   3413  C   ARG A 535      -2.560  55.309  63.118  1.00 26.43           C  
ATOM   3414  O   ARG A 535      -2.494  56.103  62.183  1.00 26.27           O  
ATOM   3415  CB  ARG A 535      -4.533  53.855  62.594  1.00 28.44           C  
ATOM   3416  CG  ARG A 535      -5.847  53.201  63.048  1.00 28.62           C  
ATOM   3417  CD  ARG A 535      -5.692  52.450  64.377  1.00 28.24           C  
ATOM   3418  NE  ARG A 535      -6.932  51.801  64.804  1.00 26.08           N  
ATOM   3419  CZ  ARG A 535      -7.825  52.339  65.635  1.00 26.21           C  
ATOM   3420  NH1 ARG A 535      -7.628  53.550  66.144  1.00 21.64           N  
ATOM   3421  NH2 ARG A 535      -8.921  51.660  65.953  1.00 26.63           N  
ATOM   3422  N   PRO A 536      -1.469  54.873  63.745  1.00 27.22           N  
ATOM   3423  CA  PRO A 536      -0.133  55.313  63.335  1.00 26.03           C  
ATOM   3424  C   PRO A 536       0.357  54.763  61.994  1.00 26.56           C  
ATOM   3425  O   PRO A 536       0.005  53.656  61.594  1.00 25.00           O  
ATOM   3426  CB  PRO A 536       0.766  54.874  64.486  1.00 26.11           C  
ATOM   3427  CG  PRO A 536       0.053  53.694  65.072  1.00 24.84           C  
ATOM   3428  CD  PRO A 536      -1.422  53.941  64.891  1.00 25.33           C  
ATOM   3429  N   CYS A 537       1.175  55.561  61.315  1.00 27.25           N  
ATOM   3430  CA  CYS A 537       1.745  55.175  60.035  1.00 25.70           C  
ATOM   3431  C   CYS A 537       3.228  55.512  60.016  1.00 25.96           C  
ATOM   3432  O   CYS A 537       3.619  56.630  60.359  1.00 25.47           O  
ATOM   3433  CB  CYS A 537       1.049  55.911  58.888  1.00 26.72           C  
ATOM   3434  SG  CYS A 537       1.738  55.496  57.273  1.00 26.44           S  
ATOM   3435  N   ARG A 538       4.050  54.544  59.623  1.00 24.69           N  
ATOM   3436  CA  ARG A 538       5.489  54.759  59.544  1.00 24.04           C  
ATOM   3437  C   ARG A 538       5.873  54.920  58.088  1.00 26.41           C  
ATOM   3438  O   ARG A 538       5.658  54.019  57.276  1.00 27.93           O  
ATOM   3439  CB  ARG A 538       6.263  53.588  60.134  1.00 22.47           C  
ATOM   3440  CG  ARG A 538       7.757  53.833  60.167  1.00 20.86           C  
ATOM   3441  CD  ARG A 538       8.485  52.696  60.849  1.00 22.33           C  
ATOM   3442  NE  ARG A 538       7.891  52.344  62.135  1.00 22.35           N  
ATOM   3443  CZ  ARG A 538       8.269  52.862  63.298  1.00 23.09           C  
ATOM   3444  NH1 ARG A 538       9.243  53.758  63.335  1.00 22.17           N  
ATOM   3445  NH2 ARG A 538       7.674  52.480  64.420  1.00 20.28           N  
ATOM   3446  N   ILE A 539       6.450  56.077  57.772  1.00 28.10           N  
ATOM   3447  CA  ILE A 539       6.874  56.420  56.423  1.00 25.34           C  
ATOM   3448  C   ILE A 539       8.274  55.901  56.095  1.00 24.14           C  
ATOM   3449  O   ILE A 539       9.236  56.179  56.815  1.00 25.31           O  
ATOM   3450  CB  ILE A 539       6.827  57.956  56.242  1.00 25.99           C  
ATOM   3451  CG1 ILE A 539       5.398  58.444  56.488  1.00 25.40           C  
ATOM   3452  CG2 ILE A 539       7.303  58.345  54.849  1.00 26.30           C  
ATOM   3453  CD1 ILE A 539       5.277  59.939  56.699  1.00 25.68           C  
ATOM   3454  N   TYR A 540       8.371  55.129  55.014  1.00 24.38           N  
ATOM   3455  CA  TYR A 540       9.639  54.565  54.538  1.00 24.89           C  
ATOM   3456  C   TYR A 540      10.324  55.707  53.800  1.00 24.19           C  
ATOM   3457  O   TYR A 540       9.866  56.137  52.741  1.00 23.75           O  
ATOM   3458  CB  TYR A 540       9.357  53.409  53.579  1.00 25.27           C  
ATOM   3459  CG  TYR A 540      10.556  52.591  53.141  1.00 25.93           C  
ATOM   3460  CD1 TYR A 540      10.946  51.459  53.852  1.00 25.20           C  
ATOM   3461  CD2 TYR A 540      11.240  52.896  51.962  1.00 25.64           C  
ATOM   3462  CE1 TYR A 540      11.981  50.641  53.399  1.00 26.38           C  
ATOM   3463  CE2 TYR A 540      12.277  52.083  51.499  1.00 25.90           C  
ATOM   3464  CZ  TYR A 540      12.639  50.958  52.221  1.00 26.57           C  
ATOM   3465  OH  TYR A 540      13.650  50.146  51.760  1.00 26.58           O  
ATOM   3466  N   ALA A 541      11.421  56.192  54.366  1.00 24.67           N  
ATOM   3467  CA  ALA A 541      12.137  57.325  53.797  1.00 26.34           C  
ATOM   3468  C   ALA A 541      13.487  56.999  53.173  1.00 26.64           C  
ATOM   3469  O   ALA A 541      14.486  56.816  53.869  1.00 26.24           O  
ATOM   3470  CB  ALA A 541      12.312  58.385  54.864  1.00 26.21           C  
ATOM   3471  N   PRO A 542      13.530  56.921  51.835  1.00 25.81           N  
ATOM   3472  CA  PRO A 542      14.782  56.619  51.141  1.00 28.54           C  
ATOM   3473  C   PRO A 542      15.708  57.822  51.225  1.00 30.52           C  
ATOM   3474  O   PRO A 542      15.268  58.972  51.098  1.00 29.21           O  
ATOM   3475  CB  PRO A 542      14.343  56.339  49.703  1.00 27.25           C  
ATOM   3476  CG  PRO A 542      12.832  56.255  49.747  1.00 27.99           C  
ATOM   3477  CD  PRO A 542      12.411  57.092  50.899  1.00 28.00           C  
ATOM   3478  N   VAL A 543      16.991  57.557  51.443  1.00 31.40           N  
ATOM   3479  CA  VAL A 543      17.967  58.629  51.542  1.00 34.07           C  
ATOM   3480  C   VAL A 543      19.225  58.337  50.738  1.00 36.63           C  
ATOM   3481  O   VAL A 543      19.777  57.238  50.808  1.00 37.22           O  
ATOM   3482  CB  VAL A 543      18.397  58.870  52.993  1.00 33.79           C  
ATOM   3483  CG1 VAL A 543      19.217  60.150  53.076  1.00 32.86           C  
ATOM   3484  CG2 VAL A 543      17.182  58.941  53.904  1.00 33.23           C  
ATOM   3485  N   GLY A 544      19.674  59.338  49.985  1.00 38.98           N  
ATOM   3486  CA  GLY A 544      20.872  59.198  49.177  1.00 40.30           C  
ATOM   3487  C   GLY A 544      20.898  60.136  47.983  1.00 42.71           C  
ATOM   3488  O   GLY A 544      19.915  60.832  47.694  1.00 41.85           O  
ATOM   3489  N   THR A 545      22.034  60.157  47.291  1.00 44.31           N  
ATOM   3490  CA  THR A 545      22.209  60.997  46.110  1.00 45.83           C  
ATOM   3491  C   THR A 545      21.731  60.238  44.878  1.00 46.56           C  
ATOM   3492  O   THR A 545      21.264  59.104  44.980  1.00 46.98           O  
ATOM   3493  CB  THR A 545      23.689  61.391  45.910  1.00 46.66           C  
ATOM   3494  OG1 THR A 545      24.506  60.215  45.951  1.00 47.45           O  
ATOM   3495  CG2 THR A 545      24.137  62.348  47.008  1.00 47.05           C  
ATOM   3496  N   HIS A 546      21.863  60.863  43.715  1.00 47.81           N  
ATOM   3497  CA  HIS A 546      21.427  60.259  42.463  1.00 48.35           C  
ATOM   3498  C   HIS A 546      22.123  58.947  42.077  1.00 47.82           C  
ATOM   3499  O   HIS A 546      21.535  58.137  41.361  1.00 48.95           O  
ATOM   3500  CB  HIS A 546      21.570  61.273  41.324  1.00 50.90           C  
ATOM   3501  CG  HIS A 546      22.987  61.681  41.054  1.00 53.63           C  
ATOM   3502  ND1 HIS A 546      23.546  62.827  41.579  1.00 55.80           N  
ATOM   3503  CD2 HIS A 546      23.960  61.088  40.321  1.00 53.32           C  
ATOM   3504  CE1 HIS A 546      24.804  62.921  41.184  1.00 55.37           C  
ATOM   3505  NE2 HIS A 546      25.080  61.880  40.421  1.00 54.76           N  
ATOM   3506  N   GLU A 547      23.354  58.719  42.535  1.00 46.21           N  
ATOM   3507  CA  GLU A 547      24.042  57.479  42.169  1.00 46.11           C  
ATOM   3508  C   GLU A 547      23.511  56.251  42.892  1.00 44.76           C  
ATOM   3509  O   GLU A 547      24.039  55.150  42.719  1.00 45.60           O  
ATOM   3510  CB  GLU A 547      25.562  57.569  42.397  1.00 48.46           C  
ATOM   3511  CG  GLU A 547      26.020  58.580  43.421  1.00 52.25           C  
ATOM   3512  CD  GLU A 547      26.156  59.963  42.829  1.00 55.21           C  
ATOM   3513  OE1 GLU A 547      27.282  60.356  42.448  1.00 54.43           O  
ATOM   3514  OE2 GLU A 547      25.124  60.657  42.744  1.00 57.33           O  
ATOM   3515  N   THR A 548      22.471  56.430  43.699  1.00 41.81           N  
ATOM   3516  CA  THR A 548      21.889  55.309  44.430  1.00 38.27           C  
ATOM   3517  C   THR A 548      20.387  55.209  44.215  1.00 37.01           C  
ATOM   3518  O   THR A 548      19.725  54.368  44.817  1.00 37.33           O  
ATOM   3519  CB  THR A 548      22.136  55.450  45.935  1.00 38.69           C  
ATOM   3520  OG1 THR A 548      21.950  56.817  46.315  1.00 37.98           O  
ATOM   3521  CG2 THR A 548      23.545  55.007  46.290  1.00 38.00           C  
ATOM   3522  N   LEU A 549      19.850  56.053  43.341  1.00 35.46           N  
ATOM   3523  CA  LEU A 549      18.415  56.059  43.103  1.00 35.17           C  
ATOM   3524  C   LEU A 549      17.842  55.099  42.054  1.00 34.47           C  
ATOM   3525  O   LEU A 549      16.740  54.576  42.239  1.00 34.53           O  
ATOM   3526  CB  LEU A 549      17.955  57.484  42.770  1.00 34.64           C  
ATOM   3527  CG  LEU A 549      16.442  57.622  42.581  1.00 35.59           C  
ATOM   3528  CD1 LEU A 549      15.756  57.393  43.919  1.00 36.50           C  
ATOM   3529  CD2 LEU A 549      16.093  58.992  42.020  1.00 36.37           C  
ATOM   3530  N   LEU A 550      18.586  54.856  40.976  1.00 33.25           N  
ATOM   3531  CA  LEU A 550      18.113  54.017  39.863  1.00 31.89           C  
ATOM   3532  C   LEU A 550      17.192  52.832  40.142  1.00 30.27           C  
ATOM   3533  O   LEU A 550      16.017  52.857  39.774  1.00 31.42           O  
ATOM   3534  CB  LEU A 550      19.294  53.523  39.010  1.00 30.78           C  
ATOM   3535  CG  LEU A 550      18.922  52.685  37.772  1.00 27.94           C  
ATOM   3536  CD1 LEU A 550      18.033  53.478  36.844  1.00 26.89           C  
ATOM   3537  CD2 LEU A 550      20.180  52.260  37.044  1.00 27.32           C  
ATOM   3538  N   ALA A 551      17.722  51.791  40.770  1.00 28.86           N  
ATOM   3539  CA  ALA A 551      16.934  50.598  41.046  1.00 28.48           C  
ATOM   3540  C   ALA A 551      15.638  50.874  41.809  1.00 28.68           C  
ATOM   3541  O   ALA A 551      14.570  50.381  41.429  1.00 28.14           O  
ATOM   3542  CB  ALA A 551      17.782  49.585  41.789  1.00 27.84           C  
ATOM   3543  N   TYR A 552      15.728  51.660  42.877  1.00 27.61           N  
ATOM   3544  CA  TYR A 552      14.551  51.990  43.676  1.00 27.45           C  
ATOM   3545  C   TYR A 552      13.508  52.729  42.833  1.00 28.27           C  
ATOM   3546  O   TYR A 552      12.308  52.436  42.898  1.00 27.24           O  
ATOM   3547  CB  TYR A 552      14.958  52.854  44.878  1.00 28.47           C  
ATOM   3548  CG  TYR A 552      13.818  53.187  45.825  1.00 28.14           C  
ATOM   3549  CD1 TYR A 552      13.530  52.368  46.923  1.00 28.87           C  
ATOM   3550  CD2 TYR A 552      13.014  54.312  45.614  1.00 28.32           C  
ATOM   3551  CE1 TYR A 552      12.467  52.658  47.789  1.00 26.94           C  
ATOM   3552  CE2 TYR A 552      11.945  54.615  46.473  1.00 27.67           C  
ATOM   3553  CZ  TYR A 552      11.681  53.780  47.557  1.00 28.26           C  
ATOM   3554  OH  TYR A 552      10.633  54.066  48.405  1.00 26.29           O  
ATOM   3555  N   LEU A 553      13.981  53.689  42.045  1.00 28.97           N  
ATOM   3556  CA  LEU A 553      13.118  54.498  41.186  1.00 28.08           C  
ATOM   3557  C   LEU A 553      12.418  53.650  40.133  1.00 28.23           C  
ATOM   3558  O   LEU A 553      11.219  53.809  39.884  1.00 28.26           O  
ATOM   3559  CB  LEU A 553      13.951  55.598  40.512  1.00 28.85           C  
ATOM   3560  CG  LEU A 553      13.340  56.599  39.520  1.00 30.27           C  
ATOM   3561  CD1 LEU A 553      13.532  56.090  38.114  1.00 31.39           C  
ATOM   3562  CD2 LEU A 553      11.872  56.822  39.801  1.00 30.91           C  
ATOM   3563  N   VAL A 554      13.169  52.748  39.511  1.00 28.17           N  
ATOM   3564  CA  VAL A 554      12.591  51.885  38.496  1.00 27.44           C  
ATOM   3565  C   VAL A 554      11.445  51.105  39.133  1.00 27.64           C  
ATOM   3566  O   VAL A 554      10.356  51.012  38.564  1.00 28.89           O  
ATOM   3567  CB  VAL A 554      13.649  50.905  37.915  1.00 27.80           C  
ATOM   3568  CG1 VAL A 554      12.963  49.791  37.133  1.00 26.46           C  
ATOM   3569  CG2 VAL A 554      14.609  51.662  37.010  1.00 24.85           C  
ATOM   3570  N   ARG A 555      11.682  50.564  40.323  1.00 27.10           N  
ATOM   3571  CA  ARG A 555      10.645  49.806  41.007  1.00 26.71           C  
ATOM   3572  C   ARG A 555       9.404  50.655  41.293  1.00 27.37           C  
ATOM   3573  O   ARG A 555       8.277  50.153  41.260  1.00 27.90           O  
ATOM   3574  CB  ARG A 555      11.197  49.189  42.295  1.00 24.85           C  
ATOM   3575  CG  ARG A 555      11.382  47.695  42.152  1.00 25.10           C  
ATOM   3576  CD  ARG A 555      12.474  47.079  43.025  1.00 26.29           C  
ATOM   3577  NE  ARG A 555      12.991  47.941  44.083  1.00 26.37           N  
ATOM   3578  CZ  ARG A 555      14.283  48.043  44.384  1.00 26.78           C  
ATOM   3579  NH1 ARG A 555      15.175  47.345  43.697  1.00 24.94           N  
ATOM   3580  NH2 ARG A 555      14.680  48.837  45.369  1.00 26.70           N  
ATOM   3581  N   ARG A 556       9.607  51.947  41.550  1.00 27.93           N  
ATOM   3582  CA  ARG A 556       8.494  52.855  41.827  1.00 27.86           C  
ATOM   3583  C   ARG A 556       7.746  53.198  40.552  1.00 27.31           C  
ATOM   3584  O   ARG A 556       6.561  53.517  40.582  1.00 26.44           O  
ATOM   3585  CB  ARG A 556       8.993  54.149  42.478  1.00 27.10           C  
ATOM   3586  CG  ARG A 556       9.585  53.965  43.861  1.00 27.16           C  
ATOM   3587  CD  ARG A 556       8.506  53.660  44.889  1.00 25.89           C  
ATOM   3588  NE  ARG A 556       8.229  52.228  45.020  1.00 25.37           N  
ATOM   3589  CZ  ARG A 556       9.137  51.296  45.296  1.00 24.34           C  
ATOM   3590  NH1 ARG A 556      10.403  51.625  45.468  1.00 26.60           N  
ATOM   3591  NH2 ARG A 556       8.769  50.034  45.423  1.00 22.51           N  
ATOM   3592  N   LEU A 557       8.451  53.142  39.426  1.00 28.45           N  
ATOM   3593  CA  LEU A 557       7.843  53.442  38.136  1.00 28.30           C  
ATOM   3594  C   LEU A 557       6.919  52.288  37.755  1.00 27.54           C  
ATOM   3595  O   LEU A 557       5.819  52.495  37.235  1.00 27.38           O  
ATOM   3596  CB  LEU A 557       8.933  53.620  37.069  1.00 28.95           C  
ATOM   3597  CG  LEU A 557       9.233  55.004  36.467  1.00 29.22           C  
ATOM   3598  CD1 LEU A 557       8.808  56.128  37.396  1.00 27.67           C  
ATOM   3599  CD2 LEU A 557      10.717  55.093  36.193  1.00 27.94           C  
ATOM   3600  N   LEU A 558       7.371  51.068  38.024  1.00 28.30           N  
ATOM   3601  CA  LEU A 558       6.583  49.880  37.714  1.00 29.41           C  
ATOM   3602  C   LEU A 558       5.333  49.837  38.587  1.00 30.67           C  
ATOM   3603  O   LEU A 558       4.246  49.480  38.123  1.00 31.27           O  
ATOM   3604  CB  LEU A 558       7.416  48.615  37.939  1.00 26.79           C  
ATOM   3605  CG  LEU A 558       8.649  48.476  37.038  1.00 29.36           C  
ATOM   3606  CD1 LEU A 558       9.454  47.218  37.410  1.00 28.19           C  
ATOM   3607  CD2 LEU A 558       8.192  48.422  35.586  1.00 26.63           C  
ATOM   3608  N   GLU A 559       5.498  50.211  39.853  1.00 31.15           N  
ATOM   3609  CA  GLU A 559       4.394  50.217  40.804  1.00 31.12           C  
ATOM   3610  C   GLU A 559       3.335  51.253  40.435  1.00 31.29           C  
ATOM   3611  O   GLU A 559       2.143  50.951  40.381  1.00 32.37           O  
ATOM   3612  CB  GLU A 559       4.919  50.498  42.218  1.00 31.71           C  
ATOM   3613  CG  GLU A 559       3.897  50.261  43.320  1.00 32.27           C  
ATOM   3614  CD  GLU A 559       4.380  50.735  44.685  1.00 33.04           C  
ATOM   3615  OE1 GLU A 559       3.557  50.781  45.629  1.00 32.50           O  
ATOM   3616  OE2 GLU A 559       5.581  51.060  44.811  1.00 31.29           O  
ATOM   3617  N   ASN A 560       3.773  52.477  40.173  1.00 31.28           N  
ATOM   3618  CA  ASN A 560       2.849  53.549  39.824  1.00 31.08           C  
ATOM   3619  C   ASN A 560       2.224  53.417  38.439  1.00 31.13           C  
ATOM   3620  O   ASN A 560       1.081  53.822  38.231  1.00 31.74           O  
ATOM   3621  CB  ASN A 560       3.561  54.897  39.934  1.00 30.54           C  
ATOM   3622  CG  ASN A 560       3.759  55.332  41.369  1.00 31.37           C  
ATOM   3623  OD1 ASN A 560       2.855  55.910  41.985  1.00 31.98           O  
ATOM   3624  ND2 ASN A 560       4.942  55.055  41.917  1.00 29.18           N  
ATOM   3625  N   GLY A 561       2.971  52.847  37.498  1.00 31.65           N  
ATOM   3626  CA  GLY A 561       2.474  52.703  36.139  1.00 32.42           C  
ATOM   3627  C   GLY A 561       1.615  51.487  35.825  1.00 33.04           C  
ATOM   3628  O   GLY A 561       0.876  51.498  34.840  1.00 34.77           O  
ATOM   3629  N   ALA A 562       1.709  50.437  36.636  1.00 32.47           N  
ATOM   3630  CA  ALA A 562       0.917  49.233  36.408  1.00 31.93           C  
ATOM   3631  C   ALA A 562      -0.555  49.603  36.513  1.00 32.13           C  
ATOM   3632  O   ALA A 562      -0.961  50.278  37.456  1.00 32.22           O  
ATOM   3633  CB  ALA A 562       1.270  48.167  37.440  1.00 31.45           C  
ATOM   3634  N   ASN A 563      -1.360  49.172  35.549  1.00 33.55           N  
ATOM   3635  CA  ASN A 563      -2.774  49.511  35.590  1.00 35.14           C  
ATOM   3636  C   ASN A 563      -3.524  48.649  36.602  1.00 34.29           C  
ATOM   3637  O   ASN A 563      -4.717  48.850  36.837  1.00 34.50           O  
ATOM   3638  CB  ASN A 563      -3.391  49.398  34.192  1.00 37.60           C  
ATOM   3639  CG  ASN A 563      -3.844  48.000  33.867  1.00 41.95           C  
ATOM   3640  OD1 ASN A 563      -3.026  47.105  33.647  1.00 45.15           O  
ATOM   3641  ND2 ASN A 563      -5.158  47.797  33.835  1.00 43.96           N  
ATOM   3642  N   THR A 564      -2.812  47.704  37.211  1.00 33.85           N  
ATOM   3643  CA  THR A 564      -3.391  46.824  38.226  1.00 32.39           C  
ATOM   3644  C   THR A 564      -3.212  47.488  39.589  1.00 32.21           C  
ATOM   3645  O   THR A 564      -3.897  47.156  40.561  1.00 32.33           O  
ATOM   3646  CB  THR A 564      -2.676  45.466  38.271  1.00 31.95           C  
ATOM   3647  OG1 THR A 564      -1.258  45.671  38.265  1.00 31.89           O  
ATOM   3648  CG2 THR A 564      -3.071  44.618  37.076  1.00 32.17           C  
ATOM   3649  N   SER A 565      -2.280  48.434  39.637  1.00 31.00           N  
ATOM   3650  CA  SER A 565      -1.964  49.168  40.850  1.00 29.67           C  
ATOM   3651  C   SER A 565      -3.075  50.112  41.280  1.00 29.03           C  
ATOM   3652  O   SER A 565      -3.615  50.868  40.473  1.00 28.65           O  
ATOM   3653  CB  SER A 565      -0.673  49.963  40.651  1.00 28.21           C  
ATOM   3654  OG  SER A 565       0.451  49.105  40.645  1.00 25.08           O  
ATOM   3655  N   PHE A 566      -3.400  50.066  42.565  1.00 29.04           N  
ATOM   3656  CA  PHE A 566      -4.433  50.918  43.132  1.00 29.74           C  
ATOM   3657  C   PHE A 566      -4.114  52.400  42.922  1.00 30.49           C  
ATOM   3658  O   PHE A 566      -4.984  53.169  42.520  1.00 30.81           O  
ATOM   3659  CB  PHE A 566      -4.584  50.630  44.630  1.00 28.96           C  
ATOM   3660  CG  PHE A 566      -5.580  51.514  45.320  1.00 29.12           C  
ATOM   3661  CD1 PHE A 566      -6.900  51.102  45.483  1.00 29.24           C  
ATOM   3662  CD2 PHE A 566      -5.200  52.760  45.806  1.00 29.52           C  
ATOM   3663  CE1 PHE A 566      -7.829  51.921  46.121  1.00 30.76           C  
ATOM   3664  CE2 PHE A 566      -6.120  53.589  46.445  1.00 30.74           C  
ATOM   3665  CZ  PHE A 566      -7.438  53.168  46.602  1.00 31.29           C  
ATOM   3666  N   VAL A 567      -2.874  52.801  43.190  1.00 31.11           N  
ATOM   3667  CA  VAL A 567      -2.488  54.202  43.030  1.00 33.46           C  
ATOM   3668  C   VAL A 567      -2.639  54.674  41.590  1.00 34.25           C  
ATOM   3669  O   VAL A 567      -2.729  55.874  41.326  1.00 34.44           O  
ATOM   3670  CB  VAL A 567      -1.034  54.455  43.483  1.00 33.24           C  
ATOM   3671  CG1 VAL A 567      -0.939  54.341  44.999  1.00 32.55           C  
ATOM   3672  CG2 VAL A 567      -0.093  53.482  42.807  1.00 33.33           C  
ATOM   3673  N   ASN A 568      -2.668  53.722  40.662  1.00 36.34           N  
ATOM   3674  CA  ASN A 568      -2.824  54.029  39.245  1.00 36.71           C  
ATOM   3675  C   ASN A 568      -4.309  54.149  38.941  1.00 36.61           C  
ATOM   3676  O   ASN A 568      -4.747  55.106  38.312  1.00 38.17           O  
ATOM   3677  CB  ASN A 568      -2.209  52.915  38.382  1.00 36.19           C  
ATOM   3678  CG  ASN A 568      -2.253  53.229  36.890  1.00 34.93           C  
ATOM   3679  OD1 ASN A 568      -3.311  53.177  36.259  1.00 35.09           O  
ATOM   3680  ND2 ASN A 568      -1.097  53.551  36.320  1.00 32.60           N  
ATOM   3681  N   ARG A 569      -5.079  53.173  39.406  1.00 36.42           N  
ATOM   3682  CA  ARG A 569      -6.516  53.154  39.181  1.00 37.32           C  
ATOM   3683  C   ARG A 569      -7.283  54.278  39.882  1.00 38.17           C  
ATOM   3684  O   ARG A 569      -8.258  54.795  39.335  1.00 38.82           O  
ATOM   3685  CB  ARG A 569      -7.082  51.801  39.607  1.00 37.82           C  
ATOM   3686  CG  ARG A 569      -6.379  50.616  38.971  1.00 39.90           C  
ATOM   3687  CD  ARG A 569      -6.747  49.326  39.675  1.00 42.41           C  
ATOM   3688  NE  ARG A 569      -8.188  49.214  39.878  1.00 49.03           N  
ATOM   3689  CZ  ARG A 569      -8.945  48.244  39.370  1.00 51.40           C  
ATOM   3690  NH1 ARG A 569      -8.398  47.290  38.625  1.00 52.38           N  
ATOM   3691  NH2 ARG A 569     -10.254  48.229  39.601  1.00 52.65           N  
ATOM   3692  N   ILE A 570      -6.863  54.650  41.086  1.00 38.82           N  
ATOM   3693  CA  ILE A 570      -7.549  55.712  41.815  1.00 39.08           C  
ATOM   3694  C   ILE A 570      -7.424  57.033  41.063  1.00 40.82           C  
ATOM   3695  O   ILE A 570      -8.265  57.923  41.208  1.00 40.99           O  
ATOM   3696  CB  ILE A 570      -6.984  55.896  43.247  1.00 37.90           C  
ATOM   3697  CG1 ILE A 570      -7.910  56.818  44.046  1.00 38.18           C  
ATOM   3698  CG2 ILE A 570      -5.582  56.490  43.196  1.00 37.30           C  
ATOM   3699  CD1 ILE A 570      -7.672  56.806  45.532  1.00 37.47           C  
ATOM   3700  N   ALA A 571      -6.372  57.148  40.258  1.00 42.59           N  
ATOM   3701  CA  ALA A 571      -6.118  58.350  39.467  1.00 44.59           C  
ATOM   3702  C   ALA A 571      -7.055  58.374  38.267  1.00 45.66           C  
ATOM   3703  O   ALA A 571      -7.383  59.432  37.738  1.00 46.64           O  
ATOM   3704  CB  ALA A 571      -4.668  58.375  38.995  1.00 45.20           C  
ATOM   3705  N   ASP A 572      -7.475  57.190  37.837  1.00 45.53           N  
ATOM   3706  CA  ASP A 572      -8.383  57.055  36.710  1.00 45.45           C  
ATOM   3707  C   ASP A 572      -9.787  57.472  37.153  1.00 46.16           C  
ATOM   3708  O   ASP A 572     -10.525  56.679  37.738  1.00 45.24           O  
ATOM   3709  CB  ASP A 572      -8.385  55.604  36.229  1.00 46.38           C  
ATOM   3710  CG  ASP A 572      -9.325  55.374  35.068  1.00 47.85           C  
ATOM   3711  OD1 ASP A 572     -10.158  56.262  34.798  1.00 47.87           O  
ATOM   3712  OD2 ASP A 572      -9.234  54.304  34.428  1.00 48.60           O  
ATOM   3713  N   THR A 573     -10.145  58.720  36.864  1.00 47.40           N  
ATOM   3714  CA  THR A 573     -11.445  59.275  37.235  1.00 47.06           C  
ATOM   3715  C   THR A 573     -12.629  58.525  36.612  1.00 47.95           C  
ATOM   3716  O   THR A 573     -13.763  58.648  37.077  1.00 47.43           O  
ATOM   3717  CB  THR A 573     -11.514  60.791  36.864  1.00 48.22           C  
ATOM   3718  OG1 THR A 573     -11.591  61.572  38.064  1.00 48.44           O  
ATOM   3719  CG2 THR A 573     -12.728  61.101  35.993  1.00 49.92           C  
ATOM   3720  N   SER A 574     -12.366  57.746  35.568  1.00 47.77           N  
ATOM   3721  CA  SER A 574     -13.423  56.987  34.899  1.00 46.97           C  
ATOM   3722  C   SER A 574     -13.730  55.661  35.591  1.00 46.92           C  
ATOM   3723  O   SER A 574     -14.755  55.037  35.319  1.00 48.16           O  
ATOM   3724  CB  SER A 574     -13.036  56.715  33.443  1.00 47.46           C  
ATOM   3725  OG  SER A 574     -12.755  55.338  33.245  1.00 48.36           O  
ATOM   3726  N   LEU A 575     -12.835  55.231  36.477  1.00 47.02           N  
ATOM   3727  CA  LEU A 575     -12.993  53.973  37.214  1.00 45.77           C  
ATOM   3728  C   LEU A 575     -13.886  54.151  38.454  1.00 43.92           C  
ATOM   3729  O   LEU A 575     -13.480  54.780  39.435  1.00 44.34           O  
ATOM   3730  CB  LEU A 575     -11.611  53.451  37.643  1.00 47.02           C  
ATOM   3731  CG  LEU A 575     -11.390  51.968  37.975  1.00 48.04           C  
ATOM   3732  CD1 LEU A 575     -10.508  51.863  39.207  1.00 48.82           C  
ATOM   3733  CD2 LEU A 575     -12.713  51.258  38.216  1.00 50.30           C  
ATOM   3734  N   PRO A 576     -15.110  53.594  38.429  1.00 41.72           N  
ATOM   3735  CA  PRO A 576     -16.003  53.736  39.587  1.00 40.34           C  
ATOM   3736  C   PRO A 576     -15.342  53.319  40.905  1.00 41.11           C  
ATOM   3737  O   PRO A 576     -14.662  52.291  40.971  1.00 40.23           O  
ATOM   3738  CB  PRO A 576     -17.209  52.858  39.242  1.00 39.47           C  
ATOM   3739  CG  PRO A 576     -16.805  52.059  38.046  1.00 40.36           C  
ATOM   3740  CD  PRO A 576     -15.725  52.816  37.341  1.00 40.89           C  
ATOM   3741  N   LEU A 577     -15.545  54.126  41.943  1.00 40.80           N  
ATOM   3742  CA  LEU A 577     -14.965  53.864  43.259  1.00 40.73           C  
ATOM   3743  C   LEU A 577     -15.266  52.455  43.756  1.00 41.52           C  
ATOM   3744  O   LEU A 577     -14.383  51.773  44.286  1.00 41.06           O  
ATOM   3745  CB  LEU A 577     -15.477  54.882  44.277  1.00 38.63           C  
ATOM   3746  CG  LEU A 577     -14.900  56.295  44.158  1.00 37.49           C  
ATOM   3747  CD1 LEU A 577     -15.768  57.257  44.966  1.00 35.78           C  
ATOM   3748  CD2 LEU A 577     -13.458  56.320  44.651  1.00 34.64           C  
ATOM   3749  N   ASP A 578     -16.511  52.028  43.582  1.00 42.66           N  
ATOM   3750  CA  ASP A 578     -16.937  50.699  44.005  1.00 44.07           C  
ATOM   3751  C   ASP A 578     -16.119  49.589  43.333  1.00 43.35           C  
ATOM   3752  O   ASP A 578     -15.965  48.495  43.882  1.00 44.33           O  
ATOM   3753  CB  ASP A 578     -18.429  50.512  43.704  1.00 45.36           C  
ATOM   3754  CG  ASP A 578     -19.318  51.103  44.785  1.00 45.84           C  
ATOM   3755  OD1 ASP A 578     -20.559  51.094  44.617  1.00 47.20           O  
ATOM   3756  OD2 ASP A 578     -18.773  51.579  45.801  1.00 47.11           O  
ATOM   3757  N   GLU A 579     -15.601  49.872  42.143  1.00 42.49           N  
ATOM   3758  CA  GLU A 579     -14.785  48.909  41.412  1.00 40.95           C  
ATOM   3759  C   GLU A 579     -13.372  48.945  41.979  1.00 38.51           C  
ATOM   3760  O   GLU A 579     -12.734  47.913  42.163  1.00 37.16           O  
ATOM   3761  CB  GLU A 579     -14.734  49.287  39.936  1.00 43.62           C  
ATOM   3762  CG  GLU A 579     -15.710  48.556  39.053  1.00 47.50           C  
ATOM   3763  CD  GLU A 579     -15.456  48.840  37.587  1.00 49.71           C  
ATOM   3764  OE1 GLU A 579     -16.376  49.348  36.911  1.00 51.69           O  
ATOM   3765  OE2 GLU A 579     -14.331  48.563  37.115  1.00 50.80           O  
ATOM   3766  N   LEU A 580     -12.902  50.162  42.244  1.00 37.06           N  
ATOM   3767  CA  LEU A 580     -11.575  50.414  42.788  1.00 36.01           C  
ATOM   3768  C   LEU A 580     -11.371  49.734  44.140  1.00 34.82           C  
ATOM   3769  O   LEU A 580     -10.323  49.147  44.391  1.00 35.19           O  
ATOM   3770  CB  LEU A 580     -11.359  51.924  42.927  1.00 33.87           C  
ATOM   3771  CG  LEU A 580     -10.047  52.442  43.520  1.00 33.78           C  
ATOM   3772  CD1 LEU A 580      -8.906  52.218  42.539  1.00 33.93           C  
ATOM   3773  CD2 LEU A 580     -10.187  53.921  43.835  1.00 32.21           C  
ATOM   3774  N   VAL A 581     -12.375  49.804  45.009  1.00 33.35           N  
ATOM   3775  CA  VAL A 581     -12.267  49.190  46.327  1.00 32.17           C  
ATOM   3776  C   VAL A 581     -13.030  47.876  46.443  1.00 32.87           C  
ATOM   3777  O   VAL A 581     -13.540  47.542  47.510  1.00 33.08           O  
ATOM   3778  CB  VAL A 581     -12.789  50.129  47.436  1.00 31.91           C  
ATOM   3779  CG1 VAL A 581     -12.024  51.443  47.422  1.00 32.85           C  
ATOM   3780  CG2 VAL A 581     -14.277  50.364  47.258  1.00 30.65           C  
ATOM   3781  N   ALA A 582     -13.108  47.125  45.354  1.00 33.70           N  
ATOM   3782  CA  ALA A 582     -13.821  45.852  45.375  1.00 34.03           C  
ATOM   3783  C   ALA A 582     -13.086  44.802  46.227  1.00 34.75           C  
ATOM   3784  O   ALA A 582     -11.856  44.764  46.257  1.00 34.92           O  
ATOM   3785  CB  ALA A 582     -14.007  45.342  43.947  1.00 34.42           C  
ATOM   3786  N   ASP A 583     -13.847  43.955  46.918  1.00 34.85           N  
ATOM   3787  CA  ASP A 583     -13.274  42.910  47.769  1.00 34.24           C  
ATOM   3788  C   ASP A 583     -12.579  41.842  46.935  1.00 34.23           C  
ATOM   3789  O   ASP A 583     -13.207  41.185  46.105  1.00 33.03           O  
ATOM   3790  CB  ASP A 583     -14.371  42.254  48.619  1.00 36.74           C  
ATOM   3791  CG  ASP A 583     -13.820  41.229  49.603  1.00 38.04           C  
ATOM   3792  OD1 ASP A 583     -14.566  40.302  49.965  1.00 41.10           O  
ATOM   3793  OD2 ASP A 583     -12.654  41.343  50.026  1.00 41.08           O  
ATOM   3794  N   PRO A 584     -11.264  41.651  47.164  1.00 32.85           N  
ATOM   3795  CA  PRO A 584     -10.427  40.671  46.462  1.00 31.08           C  
ATOM   3796  C   PRO A 584     -10.943  39.243  46.521  1.00 29.94           C  
ATOM   3797  O   PRO A 584     -10.816  38.499  45.553  1.00 30.65           O  
ATOM   3798  CB  PRO A 584      -9.065  40.807  47.141  1.00 31.41           C  
ATOM   3799  CG  PRO A 584      -9.074  42.166  47.744  1.00 31.81           C  
ATOM   3800  CD  PRO A 584     -10.487  42.414  48.155  1.00 32.90           C  
ATOM   3801  N   VAL A 585     -11.509  38.846  47.656  1.00 29.67           N  
ATOM   3802  CA  VAL A 585     -12.025  37.489  47.782  1.00 30.93           C  
ATOM   3803  C   VAL A 585     -13.219  37.324  46.842  1.00 31.97           C  
ATOM   3804  O   VAL A 585     -13.366  36.305  46.174  1.00 32.87           O  
ATOM   3805  CB  VAL A 585     -12.455  37.175  49.239  1.00 31.32           C  
ATOM   3806  CG1 VAL A 585     -13.277  35.889  49.284  1.00 28.66           C  
ATOM   3807  CG2 VAL A 585     -11.218  37.030  50.118  1.00 31.31           C  
ATOM   3808  N   THR A 586     -14.061  38.345  46.783  1.00 33.22           N  
ATOM   3809  CA  THR A 586     -15.230  38.319  45.917  1.00 33.41           C  
ATOM   3810  C   THR A 586     -14.816  38.290  44.447  1.00 32.97           C  
ATOM   3811  O   THR A 586     -15.398  37.561  43.650  1.00 33.24           O  
ATOM   3812  CB  THR A 586     -16.124  39.546  46.176  1.00 34.32           C  
ATOM   3813  OG1 THR A 586     -16.753  39.413  47.456  1.00 34.68           O  
ATOM   3814  CG2 THR A 586     -17.196  39.661  45.112  1.00 37.71           C  
ATOM   3815  N   ALA A 587     -13.807  39.082  44.094  1.00 32.02           N  
ATOM   3816  CA  ALA A 587     -13.317  39.139  42.721  1.00 31.23           C  
ATOM   3817  C   ALA A 587     -12.792  37.782  42.273  1.00 31.99           C  
ATOM   3818  O   ALA A 587     -13.025  37.356  41.138  1.00 31.59           O  
ATOM   3819  CB  ALA A 587     -12.217  40.175  42.603  1.00 31.67           C  
ATOM   3820  N   VAL A 588     -12.078  37.108  43.169  1.00 31.45           N  
ATOM   3821  CA  VAL A 588     -11.520  35.795  42.871  1.00 31.26           C  
ATOM   3822  C   VAL A 588     -12.627  34.776  42.663  1.00 32.30           C  
ATOM   3823  O   VAL A 588     -12.517  33.894  41.813  1.00 33.31           O  
ATOM   3824  CB  VAL A 588     -10.591  35.316  44.007  1.00 29.77           C  
ATOM   3825  CG1 VAL A 588     -10.345  33.814  43.901  1.00 26.53           C  
ATOM   3826  CG2 VAL A 588      -9.281  36.075  43.938  1.00 28.31           C  
ATOM   3827  N   GLU A 589     -13.694  34.899  43.441  1.00 33.55           N  
ATOM   3828  CA  GLU A 589     -14.822  33.985  43.325  1.00 34.70           C  
ATOM   3829  C   GLU A 589     -15.576  34.243  42.025  1.00 33.95           C  
ATOM   3830  O   GLU A 589     -16.101  33.322  41.406  1.00 33.74           O  
ATOM   3831  CB  GLU A 589     -15.750  34.137  44.533  1.00 35.00           C  
ATOM   3832  CG  GLU A 589     -15.236  33.412  45.770  1.00 37.37           C  
ATOM   3833  CD  GLU A 589     -16.145  33.562  46.976  1.00 39.65           C  
ATOM   3834  OE1 GLU A 589     -16.663  34.679  47.203  1.00 40.56           O  
ATOM   3835  OE2 GLU A 589     -16.340  32.559  47.699  1.00 40.27           O  
ATOM   3836  N   LYS A 590     -15.617  35.505  41.612  1.00 34.49           N  
ATOM   3837  CA  LYS A 590     -16.280  35.877  40.371  1.00 36.29           C  
ATOM   3838  C   LYS A 590     -15.559  35.170  39.223  1.00 36.66           C  
ATOM   3839  O   LYS A 590     -16.186  34.515  38.387  1.00 37.16           O  
ATOM   3840  CB  LYS A 590     -16.203  37.392  40.168  1.00 38.99           C  
ATOM   3841  CG  LYS A 590     -17.541  38.116  40.248  1.00 43.30           C  
ATOM   3842  CD  LYS A 590     -17.924  38.438  41.694  1.00 44.86           C  
ATOM   3843  CE  LYS A 590     -18.295  39.908  41.875  1.00 45.54           C  
ATOM   3844  NZ  LYS A 590     -17.563  40.813  40.940  1.00 46.81           N  
ATOM   3845  N   LEU A 591     -14.235  35.303  39.198  1.00 35.88           N  
ATOM   3846  CA  LEU A 591     -13.420  34.684  38.163  1.00 34.76           C  
ATOM   3847  C   LEU A 591     -13.655  33.179  38.144  1.00 34.70           C  
ATOM   3848  O   LEU A 591     -13.868  32.596  37.084  1.00 36.70           O  
ATOM   3849  CB  LEU A 591     -11.936  34.971  38.407  1.00 33.79           C  
ATOM   3850  CG  LEU A 591     -11.444  36.401  38.162  1.00 33.69           C  
ATOM   3851  CD1 LEU A 591     -10.119  36.595  38.864  1.00 34.41           C  
ATOM   3852  CD2 LEU A 591     -11.287  36.663  36.681  1.00 32.66           C  
ATOM   3853  N   ALA A 592     -13.615  32.554  39.315  1.00 34.41           N  
ATOM   3854  CA  ALA A 592     -13.831  31.113  39.425  1.00 35.82           C  
ATOM   3855  C   ALA A 592     -15.162  30.692  38.793  1.00 37.23           C  
ATOM   3856  O   ALA A 592     -15.299  29.582  38.274  1.00 37.30           O  
ATOM   3857  CB  ALA A 592     -13.795  30.691  40.885  1.00 32.20           C  
ATOM   3858  N   GLN A 593     -16.142  31.587  38.838  1.00 37.77           N  
ATOM   3859  CA  GLN A 593     -17.450  31.306  38.275  1.00 37.47           C  
ATOM   3860  C   GLN A 593     -17.403  31.452  36.761  1.00 37.29           C  
ATOM   3861  O   GLN A 593     -18.042  30.695  36.031  1.00 37.72           O  
ATOM   3862  CB  GLN A 593     -18.487  32.268  38.863  1.00 38.08           C  
ATOM   3863  CG  GLN A 593     -19.886  31.684  38.981  1.00 39.80           C  
ATOM   3864  CD  GLN A 593     -20.702  31.885  37.713  1.00 42.18           C  
ATOM   3865  OE1 GLN A 593     -20.485  32.842  36.970  1.00 42.26           O  
ATOM   3866  NE2 GLN A 593     -21.643  30.980  37.460  1.00 40.56           N  
ATOM   3867  N   GLN A 594     -16.630  32.421  36.291  1.00 37.02           N  
ATOM   3868  CA  GLN A 594     -16.516  32.668  34.864  1.00 37.70           C  
ATOM   3869  C   GLN A 594     -15.551  31.711  34.168  1.00 38.73           C  
ATOM   3870  O   GLN A 594     -15.736  31.387  32.993  1.00 39.33           O  
ATOM   3871  CB  GLN A 594     -16.072  34.112  34.620  1.00 37.51           C  
ATOM   3872  CG  GLN A 594     -15.759  34.433  33.166  1.00 40.09           C  
ATOM   3873  CD  GLN A 594     -15.191  35.828  32.991  1.00 43.34           C  
ATOM   3874  OE1 GLN A 594     -14.434  36.310  33.835  1.00 45.31           O  
ATOM   3875  NE2 GLN A 594     -15.557  36.486  31.893  1.00 43.74           N  
ATOM   3876  N   GLU A 595     -14.533  31.250  34.893  1.00 38.07           N  
ATOM   3877  CA  GLU A 595     -13.527  30.355  34.324  1.00 36.97           C  
ATOM   3878  C   GLU A 595     -13.676  28.883  34.690  1.00 37.16           C  
ATOM   3879  O   GLU A 595     -12.977  28.035  34.142  1.00 38.93           O  
ATOM   3880  CB  GLU A 595     -12.128  30.840  34.709  1.00 34.87           C  
ATOM   3881  CG  GLU A 595     -11.929  32.327  34.510  1.00 33.54           C  
ATOM   3882  CD  GLU A 595     -10.512  32.757  34.794  1.00 33.99           C  
ATOM   3883  OE1 GLU A 595      -9.995  32.409  35.872  1.00 34.86           O  
ATOM   3884  OE2 GLU A 595      -9.911  33.441  33.941  1.00 34.96           O  
ATOM   3885  N   GLY A 596     -14.564  28.577  35.627  1.00 37.19           N  
ATOM   3886  CA  GLY A 596     -14.784  27.190  35.995  1.00 37.31           C  
ATOM   3887  C   GLY A 596     -13.844  26.583  37.016  1.00 38.49           C  
ATOM   3888  O   GLY A 596     -13.931  25.391  37.315  1.00 38.35           O  
ATOM   3889  N   GLN A 597     -12.945  27.390  37.562  1.00 38.70           N  
ATOM   3890  CA  GLN A 597     -12.004  26.896  38.556  1.00 38.92           C  
ATOM   3891  C   GLN A 597     -11.443  28.047  39.368  1.00 38.13           C  
ATOM   3892  O   GLN A 597     -11.328  29.170  38.877  1.00 38.74           O  
ATOM   3893  CB  GLN A 597     -10.864  26.153  37.873  1.00 38.75           C  
ATOM   3894  CG  GLN A 597      -9.937  25.444  38.828  1.00 40.69           C  
ATOM   3895  CD  GLN A 597      -9.055  24.445  38.114  1.00 42.45           C  
ATOM   3896  OE1 GLN A 597      -8.986  24.437  36.886  1.00 44.39           O  
ATOM   3897  NE2 GLN A 597      -8.376  23.594  38.878  1.00 44.69           N  
ATOM   3898  N   THR A 598     -11.084  27.765  40.613  1.00 36.74           N  
ATOM   3899  CA  THR A 598     -10.547  28.800  41.476  1.00 36.74           C  
ATOM   3900  C   THR A 598      -9.034  28.904  41.404  1.00 35.94           C  
ATOM   3901  O   THR A 598      -8.329  27.898  41.487  1.00 36.08           O  
ATOM   3902  CB  THR A 598     -10.940  28.555  42.937  1.00 37.15           C  
ATOM   3903  OG1 THR A 598     -12.353  28.737  43.082  1.00 38.44           O  
ATOM   3904  CG2 THR A 598     -10.210  29.534  43.854  1.00 37.04           C  
ATOM   3905  N   GLY A 599      -8.547  30.128  41.240  1.00 34.33           N  
ATOM   3906  CA  GLY A 599      -7.117  30.358  41.202  1.00 34.37           C  
ATOM   3907  C   GLY A 599      -6.372  29.959  39.946  1.00 34.84           C  
ATOM   3908  O   GLY A 599      -5.282  29.398  40.027  1.00 35.49           O  
ATOM   3909  N   LEU A 600      -6.943  30.247  38.785  1.00 34.36           N  
ATOM   3910  CA  LEU A 600      -6.283  29.923  37.523  1.00 33.10           C  
ATOM   3911  C   LEU A 600      -5.223  30.988  37.248  1.00 32.18           C  
ATOM   3912  O   LEU A 600      -5.419  32.159  37.561  1.00 33.00           O  
ATOM   3913  CB  LEU A 600      -7.293  29.918  36.371  1.00 32.33           C  
ATOM   3914  CG  LEU A 600      -8.147  28.668  36.159  1.00 32.61           C  
ATOM   3915  CD1 LEU A 600      -8.963  28.837  34.890  1.00 30.48           C  
ATOM   3916  CD2 LEU A 600      -7.256  27.438  36.063  1.00 30.32           C  
ATOM   3917  N   PRO A 601      -4.072  30.592  36.689  1.00 30.84           N  
ATOM   3918  CA  PRO A 601      -3.018  31.568  36.392  1.00 30.76           C  
ATOM   3919  C   PRO A 601      -3.500  32.681  35.465  1.00 31.55           C  
ATOM   3920  O   PRO A 601      -4.532  32.550  34.810  1.00 31.49           O  
ATOM   3921  CB  PRO A 601      -1.924  30.728  35.742  1.00 28.83           C  
ATOM   3922  CG  PRO A 601      -2.168  29.349  36.254  1.00 29.72           C  
ATOM   3923  CD  PRO A 601      -3.654  29.221  36.357  1.00 30.39           C  
ATOM   3924  N   HIS A 602      -2.753  33.781  35.431  1.00 32.11           N  
ATOM   3925  CA  HIS A 602      -3.083  34.906  34.568  1.00 33.17           C  
ATOM   3926  C   HIS A 602      -3.122  34.357  33.142  1.00 35.65           C  
ATOM   3927  O   HIS A 602      -2.155  33.750  32.678  1.00 36.46           O  
ATOM   3928  CB  HIS A 602      -2.002  35.986  34.679  1.00 31.66           C  
ATOM   3929  CG  HIS A 602      -2.324  37.248  33.935  1.00 33.25           C  
ATOM   3930  ND1 HIS A 602      -2.842  37.250  32.659  1.00 34.20           N  
ATOM   3931  CD2 HIS A 602      -2.230  38.547  34.305  1.00 32.74           C  
ATOM   3932  CE1 HIS A 602      -3.058  38.498  32.274  1.00 32.11           C  
ATOM   3933  NE2 HIS A 602      -2.697  39.302  33.254  1.00 32.74           N  
ATOM   3934  N   PRO A 603      -4.242  34.549  32.430  1.00 36.92           N  
ATOM   3935  CA  PRO A 603      -4.337  34.042  31.057  1.00 37.01           C  
ATOM   3936  C   PRO A 603      -3.097  34.285  30.199  1.00 37.97           C  
ATOM   3937  O   PRO A 603      -2.708  33.417  29.417  1.00 39.55           O  
ATOM   3938  CB  PRO A 603      -5.577  34.740  30.487  1.00 37.75           C  
ATOM   3939  CG  PRO A 603      -6.046  35.689  31.551  1.00 38.14           C  
ATOM   3940  CD  PRO A 603      -5.479  35.223  32.849  1.00 37.56           C  
ATOM   3941  N   LYS A 604      -2.469  35.452  30.347  1.00 36.97           N  
ATOM   3942  CA  LYS A 604      -1.285  35.776  29.553  1.00 37.13           C  
ATOM   3943  C   LYS A 604       0.051  35.387  30.181  1.00 37.58           C  
ATOM   3944  O   LYS A 604       1.106  35.752  29.662  1.00 37.12           O  
ATOM   3945  CB  LYS A 604      -1.247  37.271  29.226  1.00 38.37           C  
ATOM   3946  CG  LYS A 604      -2.582  37.880  28.895  1.00 40.56           C  
ATOM   3947  CD  LYS A 604      -2.484  39.391  28.914  1.00 44.60           C  
ATOM   3948  CE  LYS A 604      -3.608  40.039  28.118  1.00 46.46           C  
ATOM   3949  NZ  LYS A 604      -3.241  41.423  27.711  1.00 49.21           N  
ATOM   3950  N   ILE A 605       0.019  34.667  31.295  1.00 37.29           N  
ATOM   3951  CA  ILE A 605       1.255  34.246  31.943  1.00 38.17           C  
ATOM   3952  C   ILE A 605       1.224  32.743  32.172  1.00 40.52           C  
ATOM   3953  O   ILE A 605       0.861  32.267  33.252  1.00 40.53           O  
ATOM   3954  CB  ILE A 605       1.476  34.952  33.301  1.00 38.57           C  
ATOM   3955  CG1 ILE A 605       1.396  36.470  33.126  1.00 40.21           C  
ATOM   3956  CG2 ILE A 605       2.837  34.573  33.860  1.00 37.23           C  
ATOM   3957  CD1 ILE A 605       1.201  37.238  34.423  1.00 40.93           C  
ATOM   3958  N   PRO A 606       1.593  31.967  31.147  1.00 41.79           N  
ATOM   3959  CA  PRO A 606       1.602  30.509  31.251  1.00 42.66           C  
ATOM   3960  C   PRO A 606       2.856  30.026  31.971  1.00 43.05           C  
ATOM   3961  O   PRO A 606       3.811  30.785  32.144  1.00 43.07           O  
ATOM   3962  CB  PRO A 606       1.553  30.031  29.795  1.00 43.18           C  
ATOM   3963  CG  PRO A 606       1.563  31.297  28.939  1.00 43.04           C  
ATOM   3964  CD  PRO A 606       2.023  32.416  29.811  1.00 41.72           C  
ATOM   3965  N   LEU A 607       2.846  28.768  32.389  1.00 43.18           N  
ATOM   3966  CA  LEU A 607       3.990  28.198  33.078  1.00 44.13           C  
ATOM   3967  C   LEU A 607       5.233  28.322  32.197  1.00 46.61           C  
ATOM   3968  O   LEU A 607       5.169  28.084  30.992  1.00 45.81           O  
ATOM   3969  CB  LEU A 607       3.708  26.738  33.416  1.00 41.51           C  
ATOM   3970  CG  LEU A 607       2.517  26.546  34.359  1.00 40.26           C  
ATOM   3971  CD1 LEU A 607       2.372  25.073  34.719  1.00 38.74           C  
ATOM   3972  CD2 LEU A 607       2.719  27.392  35.614  1.00 38.94           C  
ATOM   3973  N   PRO A 608       6.377  28.708  32.786  1.00 48.89           N  
ATOM   3974  CA  PRO A 608       7.639  28.866  32.052  1.00 51.06           C  
ATOM   3975  C   PRO A 608       7.939  27.788  31.009  1.00 54.92           C  
ATOM   3976  O   PRO A 608       8.711  28.025  30.075  1.00 54.92           O  
ATOM   3977  CB  PRO A 608       8.714  28.910  33.146  1.00 50.80           C  
ATOM   3978  CG  PRO A 608       7.986  28.827  34.466  1.00 49.90           C  
ATOM   3979  CD  PRO A 608       6.528  29.034  34.218  1.00 49.19           C  
ATOM   3980  N   ARG A 609       7.330  26.610  31.158  1.00 58.80           N  
ATOM   3981  CA  ARG A 609       7.560  25.494  30.229  1.00 62.03           C  
ATOM   3982  C   ARG A 609       6.435  25.260  29.235  1.00 64.07           C  
ATOM   3983  O   ARG A 609       6.350  24.190  28.626  1.00 64.43           O  
ATOM   3984  CB  ARG A 609       7.796  24.204  31.017  1.00 63.39           C  
ATOM   3985  CG  ARG A 609       8.571  24.409  32.298  1.00 65.58           C  
ATOM   3986  CD  ARG A 609       8.423  23.214  33.221  1.00 67.75           C  
ATOM   3987  NE  ARG A 609       9.721  22.756  33.709  1.00 68.76           N  
ATOM   3988  CZ  ARG A 609       9.887  21.797  34.615  1.00 68.72           C  
ATOM   3989  NH1 ARG A 609       8.835  21.184  35.145  1.00 69.16           N  
ATOM   3990  NH2 ARG A 609      11.109  21.446  34.989  1.00 68.08           N  
ATOM   3991  N   ASP A 610       5.570  26.254  29.073  1.00 66.46           N  
ATOM   3992  CA  ASP A 610       4.459  26.169  28.133  1.00 68.72           C  
ATOM   3993  C   ASP A 610       4.531  27.487  27.357  1.00 70.91           C  
ATOM   3994  O   ASP A 610       3.507  27.944  26.814  1.00 70.82           O  
ATOM   3995  CB  ASP A 610       3.110  26.116  28.869  1.00 68.59           C  
ATOM   3996  CG  ASP A 610       2.933  24.845  29.673  1.00 69.26           C  
ATOM   3997  OD1 ASP A 610       3.767  23.904  29.534  1.00 69.27           O  
ATOM   3998  OD2 ASP A 610       1.964  24.769  30.452  1.00 68.46           O  
ATOM   3999  N   LEU A 611       5.713  28.110  27.291  1.00 74.29           N  
ATOM   4000  CA  LEU A 611       5.893  29.388  26.598  1.00 77.93           C  
ATOM   4001  C   LEU A 611       6.452  29.192  25.212  1.00 82.42           C  
ATOM   4002  O   LEU A 611       6.142  29.999  24.289  1.00 82.59           O  
ATOM   4003  CB  LEU A 611       6.809  30.292  27.437  1.00 76.38           C  
ATOM   4004  CG  LEU A 611       5.909  31.190  28.272  1.00 74.56           C  
ATOM   4005  CD1 LEU A 611       5.145  30.369  29.287  1.00 74.93           C  
ATOM   4006  CD2 LEU A 611       6.774  32.213  28.938  1.00 73.70           C  
ATOM   4007  N   TYR A 612       7.325  28.172  25.102  1.00 87.76           N  
ATOM   4008  CA  TYR A 612       7.921  27.672  23.878  1.00 92.04           C  
ATOM   4009  C   TYR A 612       7.086  26.374  23.660  1.00 93.11           C  
ATOM   4010  O   TYR A 612       6.829  26.175  22.446  1.00 93.42           O  
ATOM   4011  CB  TYR A 612       9.365  27.149  23.892  1.00 94.16           C  
ATOM   4012  CG  TYR A 612      10.397  28.289  23.488  1.00 97.11           C  
ATOM   4013  CD1 TYR A 612      10.672  29.309  24.404  1.00 98.64           C  
ATOM   4014  CD2 TYR A 612      11.127  28.322  22.248  1.00 98.56           C  
ATOM   4015  CE1 TYR A 612      11.576  30.270  24.146  1.00100.00           C  
ATOM   4016  CE2 TYR A 612      12.032  29.297  22.006  1.00100.00           C  
ATOM   4017  CZ  TYR A 612      12.246  30.264  22.952  1.00100.00           C  
ATOM   4018  OH  TYR A 612      13.075  31.311  22.686  1.00100.00           O  
TER    4019      TYR A 612
END
