# Supplementary material for: Detection of circular permutations by Protein Language Models
Source: Comput Struct Biotechnol J. 2024 Dec 30;27:214–20. doi: 10.1016/j.csbj.2024.12.029 (PMC11757225; doi:10.1016/j.csbj.2024.12.029)
Supplement: Supplementary file 2 — Supplementary material [file mmc2.zip › plmcp_source_code/plmCP_ESM1b_code_main/testExample/TransFastaAndID/d1kiaa_.id]

P 18A
D 19A
Q 20A
Y 21A
A 22A
D 23A
G 24A
E 25A
A 26A
A 27A
R 28A
V 29A
W 30A
Q 31A
L 32A
Y 33A
I 34A
G 35A
D 36A
T 37A
R 38A
S 39A
R 40A
T 41A
A 42A
E 43A
Y 44A
K 45A
A 46A
W 47A
L 48A
L 49A
G 50A
L 51A
L 52A
R 53A
Q 54A
H 55A
G 56A
C 57A
H 58A
R 59A
V 60A
L 61A
D 62A
V 63A
A 64A
C 65A
G 66A
T 67A
G 68A
V 69A
D 70A
S 71A
I 72A
M 73A
L 74A
V 75A
E 76A
E 77A
G 78A
F 79A
S 80A
V 81A
T 82A
S 83A
V 84A
D 85A
A 86A
S 87A
D 88A
K 89A
M 90A
L 91A
K 92A
Y 93A
A 94A
L 95A
K 96A
E 97A
R 98A
W 99A
N100A
R101A
R102A
K103A
E104A
P105A
A106A
F107A
D108A
K109A
W110A
V111A
I112A
E113A
E114A
A115A
N116A
W117A
L118A
T119A
L120A
D121A
K122A
D123A
V124A
P125A
A126A
G127A
D128A
G129A
F130A
D131A
A132A
V133A
I134A
C135A
L136A
G137A
N138A
S139A
F140A
A141A
H142A
L143A
P144A
D145A
S146A
K147A
G148A
D149A
Q150A
S151A
E152A
H153A
R154A
L155A
A156A
L157A
K158A
N159A
I160A
A161A
S162A
M163A
V164A
R165A
P166A
G167A
G168A
L169A
L170A
V171A
I172A
D173A
H174A
R175A
N176A
Y177A
D178A
Y179A
I180A
L181A
S182A
T183A
G184A
C185A
A186A
P187A
P188A
G189A
K190A
N191A
I192A
Y193A
Y194A
K195A
S196A
D197A
L198A
T199A
K200A
D201A
I202A
T203A
T204A
S205A
V206A
L207A
T208A
V209A
N210A
N211A
K212A
A213A
H214A
M215A
V216A
T217A
L218A
D219A
Y220A
T221A
V222A
Q223A
V224A
P225A
G226A
A227A
G228A
R229A
D230A
G231A
A232A
P233A
G234A
F235A
S236A
K237A
F238A
R239A
L240A
S241A
Y242A
Y243A
P244A
H245A
C246A
L247A
A248A
S249A
F250A
T251A
E252A
L253A
V254A
Q255A
E256A
A257A
F258A
G259A
G260A
R261A
C262A
Q263A
H264A
S265A
V266A
L267A
G268A
D269A
F270A
K271A
P272A
Y273A
R274A
P275A
G276A
Q277A
A278A
Y279A
V280A
P281A
C282A
Y283A
F284A
I285A
H286A
V287A
L288A
K289A
K290A
T291A
G292A
