# Supplementary material for: Detection of circular permutations by Protein Language Models
Source: Comput Struct Biotechnol J. 2024 Dec 30;27:214–20. doi: 10.1016/j.csbj.2024.12.029 (PMC11757225; doi:10.1016/j.csbj.2024.12.029)
Supplement: Supplementary file 2 — Supplementary material [file mmc2.zip › plmcp_source_code/plmCP_ESM1b_code_main/testExample/TransFastaAndID/d1kiaa_.pdb]

HEADER    SCOPe/ASTRAL domain d1kiaa_  [84407]    28-FEB-18   0000
REMARK  99
REMARK  99 ASTRAL ASTRAL-version: 2.07
REMARK  99 ASTRAL SCOPe-sid: d1kiaa_
REMARK  99 ASTRAL SCOPe-sun: 84407
REMARK  99 ASTRAL SCOPe-sccs: c.66.1.5
REMARK  99 ASTRAL Source-PDB: 1kia
REMARK  99 ASTRAL Source-PDB-REVDAT: 11-OCT-17
REMARK  99 ASTRAL Region: A:
REMARK  99 ASTRAL ASTRAL-SPACI: 0.15 (not valid)
REMARK  99 ASTRAL ASTRAL-AEROSPACI: 0.15
REMARK  99 ASTRAL Data-updated-release: 1.65
ATOM      1  N   PRO A  18      37.110 112.459 119.239  1.00 38.18           N  
ATOM      2  CA  PRO A  18      37.937 111.398 119.822  1.00 41.44           C  
ATOM      3  C   PRO A  18      38.132 110.223 118.860  1.00 38.34           C  
ATOM      4  O   PRO A  18      37.295 109.325 118.789  1.00 34.87           O  
ATOM      5  CB  PRO A  18      37.162 110.994 121.073  1.00 39.26           C  
ATOM      6  CG  PRO A  18      35.719 111.290 120.730  1.00 43.32           C  
ATOM      7  CD  PRO A  18      35.690 112.297 119.593  1.00 35.58           C  
ATOM      8  N   ASP A  19      39.241 110.235 118.127  1.00 36.19           N  
ATOM      9  CA  ASP A  19      39.529 109.179 117.167  1.00 32.28           C  
ATOM     10  C   ASP A  19      39.590 107.825 117.847  1.00 34.82           C  
ATOM     11  O   ASP A  19      39.174 106.810 117.283  1.00 41.36           O  
ATOM     12  CB  ASP A  19      40.857 109.452 116.464  1.00 38.79           C  
ATOM     13  CG  ASP A  19      41.152 108.449 115.361  1.00 44.59           C  
ATOM     14  OD1 ASP A  19      42.203 108.584 114.695  1.00 50.99           O  
ATOM     15  OD2 ASP A  19      40.334 107.526 115.157  1.00 49.27           O  
ATOM     16  N   GLN A  20      40.106 107.817 119.067  1.00 24.80           N  
ATOM     17  CA  GLN A  20      40.248 106.587 119.835  1.00 18.45           C  
ATOM     18  C   GLN A  20      41.355 105.745 119.199  1.00 11.66           C  
ATOM     19  O   GLN A  20      41.832 104.783 119.792  1.00 23.81           O  
ATOM     20  CB  GLN A  20      38.917 105.811 119.826  1.00 11.57           C  
ATOM     21  CG  GLN A  20      38.689 104.913 121.040  1.00  9.06           C  
ATOM     22  CD  GLN A  20      37.232 104.512 121.225  1.00  6.77           C  
ATOM     23  OE1 GLN A  20      36.933 103.388 121.616  1.00 11.70           O  
ATOM     24  NE2 GLN A  20      36.323 105.432 120.946  1.00  2.12           N  
ATOM     25  N   TYR A  21      41.784 106.138 118.005  1.00  6.46           N  
ATOM     26  CA  TYR A  21      42.852 105.445 117.292  1.00  4.33           C  
ATOM     27  C   TYR A  21      43.975 106.424 116.991  1.00  6.84           C  
ATOM     28  O   TYR A  21      45.004 106.070 116.418  1.00  8.54           O  
ATOM     29  CB  TYR A  21      42.323 104.838 115.998  1.00  4.56           C  
ATOM     30  CG  TYR A  21      41.466 103.621 116.228  1.00  5.79           C  
ATOM     31  CD1 TYR A  21      40.104 103.741 116.510  1.00  2.00           C  
ATOM     32  CD2 TYR A  21      42.011 102.346 116.156  1.00  3.09           C  
ATOM     33  CE1 TYR A  21      39.308 102.616 116.713  1.00  2.00           C  
ATOM     34  CE2 TYR A  21      41.222 101.213 116.359  1.00  5.33           C  
ATOM     35  CZ  TYR A  21      39.875 101.356 116.635  1.00  9.25           C  
ATOM     36  OH  TYR A  21      39.099 100.238 116.843  1.00 18.02           O  
ATOM     37  N   ALA A  22      43.762 107.670 117.385  1.00  7.85           N  
ATOM     38  CA  ALA A  22      44.734 108.722 117.171  1.00 11.47           C  
ATOM     39  C   ALA A  22      46.131 108.358 117.668  1.00 14.77           C  
ATOM     40  O   ALA A  22      47.127 108.641 117.001  1.00 17.87           O  
ATOM     41  CB  ALA A  22      44.258 109.988 117.849  1.00  5.81           C  
ATOM     42  N   ASP A  23      46.207 107.734 118.840  1.00 19.45           N  
ATOM     43  CA  ASP A  23      47.498 107.365 119.409  1.00 21.21           C  
ATOM     44  C   ASP A  23      48.274 106.428 118.487  1.00 19.77           C  
ATOM     45  O   ASP A  23      49.503 106.402 118.509  1.00 25.80           O  
ATOM     46  CB  ASP A  23      47.299 106.747 120.805  1.00 22.97           C  
ATOM     47  CG  ASP A  23      47.163 105.235 120.776  1.00 36.58           C  
ATOM     48  OD1 ASP A  23      46.545 104.694 119.833  1.00 42.61           O  
ATOM     49  OD2 ASP A  23      47.673 104.582 121.714  1.00 42.11           O  
ATOM     50  N   GLY A  24      47.546 105.672 117.671  1.00 20.48           N  
ATOM     51  CA  GLY A  24      48.168 104.755 116.730  1.00 20.80           C  
ATOM     52  C   GLY A  24      48.712 103.443 117.262  1.00 21.62           C  
ATOM     53  O   GLY A  24      49.259 102.643 116.502  1.00 21.98           O  
ATOM     54  N   GLU A  25      48.580 103.207 118.561  1.00 27.09           N  
ATOM     55  CA  GLU A  25      49.082 101.963 119.130  1.00 29.85           C  
ATOM     56  C   GLU A  25      48.269 100.787 118.609  1.00 29.61           C  
ATOM     57  O   GLU A  25      48.822  99.745 118.253  1.00 30.11           O  
ATOM     58  CB  GLU A  25      49.010 102.000 120.655  1.00 34.69           C  
ATOM     59  CG  GLU A  25      49.597 100.765 121.324  1.00 48.07           C  
ATOM     60  CD  GLU A  25      50.967 100.382 120.769  1.00 52.02           C  
ATOM     61  OE1 GLU A  25      51.798 101.287 120.534  1.00 54.53           O  
ATOM     62  OE2 GLU A  25      51.214  99.174 120.570  1.00 51.21           O  
ATOM     63  N   ALA A  26      46.954 100.964 118.558  1.00 26.07           N  
ATOM     64  CA  ALA A  26      46.073  99.912 118.078  1.00 22.85           C  
ATOM     65  C   ALA A  26      46.340  99.602 116.608  1.00 23.45           C  
ATOM     66  O   ALA A  26      46.418  98.436 116.226  1.00 24.65           O  
ATOM     67  CB  ALA A  26      44.615 100.315 118.276  1.00 13.98           C  
ATOM     68  N   ALA A  27      46.482 100.643 115.789  1.00 21.67           N  
ATOM     69  CA  ALA A  27      46.727 100.469 114.363  1.00 20.77           C  
ATOM     70  C   ALA A  27      48.018  99.718 114.127  1.00 25.56           C  
ATOM     71  O   ALA A  27      48.072  98.795 113.313  1.00 35.65           O  
ATOM     72  CB  ALA A  27      46.783 101.811 113.676  1.00 18.67           C  
ATOM     73  N   ARG A  28      49.056 100.118 114.850  1.00 26.69           N  
ATOM     74  CA  ARG A  28      50.368  99.500 114.737  1.00 25.59           C  
ATOM     75  C   ARG A  28      50.325  97.975 114.890  1.00 21.61           C  
ATOM     76  O   ARG A  28      51.029  97.253 114.186  1.00 15.57           O  
ATOM     77  CB  ARG A  28      51.302 100.103 115.794  1.00 34.10           C  
ATOM     78  CG  ARG A  28      52.747  99.622 115.719  1.00 47.46           C  
ATOM     79  CD  ARG A  28      53.602 100.252 116.815  1.00 53.02           C  
ATOM     80  NE  ARG A  28      53.391  99.622 118.119  1.00 61.90           N  
ATOM     81  CZ  ARG A  28      54.182  98.687 118.638  1.00 61.57           C  
ATOM     82  NH1 ARG A  28      55.246  98.263 117.965  1.00 60.53           N  
ATOM     83  NH2 ARG A  28      53.911  98.177 119.833  1.00 61.25           N  
ATOM     84  N   VAL A  29      49.485  97.489 115.797  1.00 15.85           N  
ATOM     85  CA  VAL A  29      49.395  96.056 116.044  1.00 18.21           C  
ATOM     86  C   VAL A  29      48.076  95.422 115.631  1.00 18.18           C  
ATOM     87  O   VAL A  29      47.788  94.287 116.006  1.00 19.94           O  
ATOM     88  CB  VAL A  29      49.630  95.749 117.541  1.00 14.67           C  
ATOM     89  CG1 VAL A  29      51.065  96.088 117.919  1.00  9.43           C  
ATOM     90  CG2 VAL A  29      48.669  96.555 118.397  1.00 16.59           C  
ATOM     91  N   TRP A  30      47.273  96.141 114.857  1.00 19.04           N  
ATOM     92  CA  TRP A  30      45.990  95.596 114.433  1.00 21.93           C  
ATOM     93  C   TRP A  30      46.190  94.266 113.735  1.00 28.16           C  
ATOM     94  O   TRP A  30      45.453  93.309 113.966  1.00 30.04           O  
ATOM     95  CB  TRP A  30      45.272  96.555 113.492  1.00 12.95           C  
ATOM     96  CG  TRP A  30      43.804  96.358 113.555  1.00 13.93           C  
ATOM     97  CD1 TRP A  30      42.994  95.904 112.560  1.00 13.00           C  
ATOM     98  CD2 TRP A  30      42.972  96.532 114.704  1.00 14.79           C  
ATOM     99  NE1 TRP A  30      41.708  95.778 113.019  1.00 19.75           N  
ATOM    100  CE2 TRP A  30      41.667  96.156 114.334  1.00 18.00           C  
ATOM    101  CE3 TRP A  30      43.205  96.966 116.015  1.00 18.88           C  
ATOM    102  CZ2 TRP A  30      40.593  96.201 115.228  1.00 22.65           C  
ATOM    103  CZ3 TRP A  30      42.141  97.009 116.903  1.00 20.56           C  
ATOM    104  CH2 TRP A  30      40.849  96.628 116.504  1.00 21.72           C  
ATOM    105  N   GLN A  31      47.203  94.227 112.878  1.00 34.59           N  
ATOM    106  CA  GLN A  31      47.566  93.037 112.121  1.00 35.74           C  
ATOM    107  C   GLN A  31      47.775  91.855 113.067  1.00 32.67           C  
ATOM    108  O   GLN A  31      47.377  90.727 112.772  1.00 32.12           O  
ATOM    109  CB  GLN A  31      48.854  93.310 111.333  1.00 46.91           C  
ATOM    110  CG  GLN A  31      49.708  94.471 111.885  1.00 59.46           C  
ATOM    111  CD  GLN A  31      49.309  95.835 111.320  1.00 65.33           C  
ATOM    112  OE1 GLN A  31      49.768  96.239 110.249  1.00 63.87           O  
ATOM    113  NE2 GLN A  31      48.452  96.550 112.046  1.00 66.46           N  
ATOM    114  N   LEU A  32      48.409  92.125 114.204  1.00 25.46           N  
ATOM    115  CA  LEU A  32      48.668  91.099 115.198  1.00 21.49           C  
ATOM    116  C   LEU A  32      47.373  90.728 115.911  1.00 22.14           C  
ATOM    117  O   LEU A  32      47.201  89.591 116.361  1.00 17.62           O  
ATOM    118  CB  LEU A  32      49.680  91.610 116.222  1.00 24.45           C  
ATOM    119  CG  LEU A  32      51.176  91.503 115.920  1.00 26.90           C  
ATOM    120  CD1 LEU A  32      51.404  91.210 114.448  1.00 22.77           C  
ATOM    121  CD2 LEU A  32      51.860  92.801 116.317  1.00 23.81           C  
ATOM    122  N   TYR A  33      46.467  91.695 116.018  1.00 16.24           N  
ATOM    123  CA  TYR A  33      45.195  91.471 116.685  1.00 21.04           C  
ATOM    124  C   TYR A  33      44.277  90.590 115.834  1.00 27.09           C  
ATOM    125  O   TYR A  33      43.659  89.651 116.347  1.00 33.08           O  
ATOM    126  CB  TYR A  33      44.519  92.814 116.987  1.00 16.50           C  
ATOM    127  CG  TYR A  33      43.217  92.693 117.745  1.00 15.04           C  
ATOM    128  CD1 TYR A  33      42.120  93.487 117.414  1.00 19.51           C  
ATOM    129  CD2 TYR A  33      43.072  91.767 118.775  1.00 12.40           C  
ATOM    130  CE1 TYR A  33      40.910  93.358 118.087  1.00 15.83           C  
ATOM    131  CE2 TYR A  33      41.869  91.629 119.456  1.00 14.80           C  
ATOM    132  CZ  TYR A  33      40.791  92.425 119.108  1.00 19.61           C  
ATOM    133  OH  TYR A  33      39.597  92.282 119.785  1.00 22.54           O  
ATOM    134  N   ILE A  34      44.200  90.888 114.536  1.00 25.97           N  
ATOM    135  CA  ILE A  34      43.369  90.117 113.609  1.00 21.85           C  
ATOM    136  C   ILE A  34      43.945  88.722 113.435  1.00 26.59           C  
ATOM    137  O   ILE A  34      43.206  87.742 113.317  1.00 31.81           O  
ATOM    138  CB  ILE A  34      43.321  90.760 112.207  1.00 14.44           C  
ATOM    139  CG1 ILE A  34      42.410  91.980 112.221  1.00 13.99           C  
ATOM    140  CG2 ILE A  34      42.810  89.756 111.187  1.00  5.40           C  
ATOM    141  CD1 ILE A  34      42.519  92.796 110.982  1.00  2.00           C  
ATOM    142  N   GLY A  35      45.273  88.649 113.412  1.00 31.82           N  
ATOM    143  CA  GLY A  35      45.946  87.377 113.234  1.00 37.90           C  
ATOM    144  C   GLY A  35      46.061  87.070 111.755  1.00 42.31           C  
ATOM    145  O   GLY A  35      46.520  87.907 110.982  1.00 43.67           O  
ATOM    146  N   ASP A  36      45.650  85.873 111.351  1.00 44.22           N  
ATOM    147  CA  ASP A  36      45.705  85.507 109.945  1.00 44.33           C  
ATOM    148  C   ASP A  36      44.448  86.056 109.286  1.00 42.43           C  
ATOM    149  O   ASP A  36      43.352  85.509 109.454  1.00 47.27           O  
ATOM    150  CB  ASP A  36      45.768  83.985 109.788  1.00 52.96           C  
ATOM    151  CG  ASP A  36      45.922  83.553 108.341  1.00 59.81           C  
ATOM    152  OD1 ASP A  36      45.150  84.038 107.491  1.00 67.86           O  
ATOM    153  OD2 ASP A  36      46.810  82.723 108.052  1.00 62.82           O  
ATOM    154  N   THR A  37      44.616  87.138 108.533  1.00 37.71           N  
ATOM    155  CA  THR A  37      43.494  87.778 107.856  1.00 38.95           C  
ATOM    156  C   THR A  37      42.814  86.801 106.909  1.00 39.12           C  
ATOM    157  O   THR A  37      41.587  86.776 106.793  1.00 42.93           O  
ATOM    158  CB  THR A  37      43.951  89.021 107.055  1.00 33.71           C  
ATOM    159  OG1 THR A  37      43.652  88.833 105.670  1.00 38.38           O  
ATOM    160  CG2 THR A  37      45.439  89.246 107.214  1.00 32.64           C  
ATOM    161  N   ARG A  38      43.622  85.993 106.238  1.00 35.68           N  
ATOM    162  CA  ARG A  38      43.103  85.005 105.312  1.00 35.69           C  
ATOM    163  C   ARG A  38      42.237  84.026 106.086  1.00 30.01           C  
ATOM    164  O   ARG A  38      41.143  83.685 105.651  1.00 32.46           O  
ATOM    165  CB  ARG A  38      44.263  84.271 104.635  1.00 51.16           C  
ATOM    166  CG  ARG A  38      45.340  85.204 104.075  1.00 65.32           C  
ATOM    167  CD  ARG A  38      46.724  84.941 104.683  1.00 69.25           C  
ATOM    168  NE  ARG A  38      46.830  85.394 106.070  1.00 71.27           N  
ATOM    169  CZ  ARG A  38      47.316  86.574 106.448  1.00 76.70           C  
ATOM    170  NH1 ARG A  38      47.750  87.444 105.544  1.00 82.90           N  
ATOM    171  NH2 ARG A  38      47.365  86.886 107.737  1.00 78.89           N  
ATOM    172  N   SER A  39      42.730  83.588 107.241  1.00 24.72           N  
ATOM    173  CA  SER A  39      42.002  82.646 108.081  1.00 31.71           C  
ATOM    174  C   SER A  39      40.735  83.289 108.617  1.00 32.57           C  
ATOM    175  O   SER A  39      39.716  82.624 108.811  1.00 43.33           O  
ATOM    176  CB  SER A  39      42.872  82.188 109.254  1.00 32.14           C  
ATOM    177  OG  SER A  39      42.074  81.784 110.355  1.00 38.15           O  
ATOM    178  N   ARG A  40      40.803  84.588 108.860  1.00 27.55           N  
ATOM    179  CA  ARG A  40      39.653  85.307 109.369  1.00 27.43           C  
ATOM    180  C   ARG A  40      38.626  85.448 108.254  1.00 25.28           C  
ATOM    181  O   ARG A  40      37.458  85.085 108.411  1.00 31.38           O  
ATOM    182  CB  ARG A  40      40.091  86.683 109.884  1.00 28.73           C  
ATOM    183  CG  ARG A  40      39.505  87.873 109.141  1.00 24.05           C  
ATOM    184  CD  ARG A  40      39.310  89.073 110.057  1.00 15.72           C  
ATOM    185  NE  ARG A  40      38.196  89.916 109.632  1.00 11.70           N  
ATOM    186  CZ  ARG A  40      37.899  91.095 110.169  1.00 11.48           C  
ATOM    187  NH1 ARG A  40      38.628  91.585 111.158  1.00  8.26           N  
ATOM    188  NH2 ARG A  40      36.871  91.794 109.715  1.00 13.92           N  
ATOM    189  N   THR A  41      39.088  85.957 107.118  1.00 21.56           N  
ATOM    190  CA  THR A  41      38.242  86.178 105.953  1.00 20.04           C  
ATOM    191  C   THR A  41      37.669  84.885 105.373  1.00 16.70           C  
ATOM    192  O   THR A  41      36.685  84.918 104.645  1.00 13.97           O  
ATOM    193  CB  THR A  41      39.026  86.935 104.855  1.00 19.43           C  
ATOM    194  OG1 THR A  41      38.143  87.832 104.177  1.00 21.40           O  
ATOM    195  CG2 THR A  41      39.645  85.960 103.849  1.00 22.67           C  
ATOM    196  N   ALA A  42      38.297  83.753 105.688  1.00 19.51           N  
ATOM    197  CA  ALA A  42      37.829  82.457 105.206  1.00 11.84           C  
ATOM    198  C   ALA A  42      36.393  82.318 105.677  1.00 17.92           C  
ATOM    199  O   ALA A  42      35.521  81.855 104.936  1.00 19.20           O  
ATOM    200  CB  ALA A  42      38.678  81.345 105.777  1.00 10.97           C  
ATOM    201  N   GLU A  43      36.150  82.728 106.918  1.00 21.41           N  
ATOM    202  CA  GLU A  43      34.800  82.689 107.458  1.00 26.23           C  
ATOM    203  C   GLU A  43      34.044  83.791 106.729  1.00 27.03           C  
ATOM    204  O   GLU A  43      34.649  84.744 106.247  1.00 31.66           O  
ATOM    205  CB  GLU A  43      34.808  82.967 108.953  1.00 30.02           C  
ATOM    206  CG  GLU A  43      34.390  81.776 109.792  1.00 38.23           C  
ATOM    207  CD  GLU A  43      35.518  81.267 110.670  1.00 37.08           C  
ATOM    208  OE1 GLU A  43      36.585  81.919 110.717  1.00 30.27           O  
ATOM    209  OE2 GLU A  43      35.337  80.214 111.314  1.00 40.50           O  
ATOM    210  N   TYR A  44      32.725  83.680 106.710  1.00 22.40           N  
ATOM    211  CA  TYR A  44      31.834  84.620 106.032  1.00 23.14           C  
ATOM    212  C   TYR A  44      32.176  85.136 104.624  1.00 22.11           C  
ATOM    213  O   TYR A  44      31.353  85.816 104.007  1.00 26.09           O  
ATOM    214  CB  TYR A  44      31.593  85.821 106.951  1.00 20.67           C  
ATOM    215  CG  TYR A  44      32.783  86.742 107.125  1.00 11.26           C  
ATOM    216  CD1 TYR A  44      33.008  87.790 106.236  1.00 14.80           C  
ATOM    217  CD2 TYR A  44      33.690  86.564 108.173  1.00  2.00           C  
ATOM    218  CE1 TYR A  44      34.103  88.636 106.377  1.00  8.41           C  
ATOM    219  CE2 TYR A  44      34.793  87.407 108.323  1.00  7.37           C  
ATOM    220  CZ  TYR A  44      34.991  88.441 107.418  1.00  9.63           C  
ATOM    221  OH  TYR A  44      36.069  89.289 107.545  1.00  2.00           O  
ATOM    222  N   LYS A  45      33.346  84.805 104.092  1.00 15.26           N  
ATOM    223  CA  LYS A  45      33.686  85.274 102.765  1.00 10.19           C  
ATOM    224  C   LYS A  45      32.643  84.681 101.831  1.00 14.41           C  
ATOM    225  O   LYS A  45      32.102  85.369 100.964  1.00 22.33           O  
ATOM    226  CB  LYS A  45      35.091  84.810 102.383  1.00 10.16           C  
ATOM    227  CG  LYS A  45      35.226  84.290 100.972  1.00 21.85           C  
ATOM    228  CD  LYS A  45      36.286  85.058 100.202  1.00 31.46           C  
ATOM    229  CE  LYS A  45      37.685  84.597 100.572  1.00 28.98           C  
ATOM    230  NZ  LYS A  45      37.645  83.313 101.312  1.00 40.29           N  
ATOM    231  N   ALA A  46      32.353  83.400 102.034  1.00 14.37           N  
ATOM    232  CA  ALA A  46      31.382  82.688 101.216  1.00 20.74           C  
ATOM    233  C   ALA A  46      30.034  83.369 101.288  1.00 25.56           C  
ATOM    234  O   ALA A  46      29.375  83.587 100.266  1.00 31.83           O  
ATOM    235  CB  ALA A  46      31.255  81.244 101.689  1.00 22.17           C  
ATOM    236  N   TRP A  47      29.634  83.710 102.507  1.00 28.23           N  
ATOM    237  CA  TRP A  47      28.349  84.354 102.739  1.00 31.33           C  
ATOM    238  C   TRP A  47      28.268  85.793 102.237  1.00 27.84           C  
ATOM    239  O   TRP A  47      27.323  86.169 101.543  1.00 28.76           O  
ATOM    240  CB  TRP A  47      28.014  84.319 104.224  1.00 36.57           C  
ATOM    241  CG  TRP A  47      26.731  85.013 104.527  1.00 50.17           C  
ATOM    242  CD1 TRP A  47      25.481  84.457 104.554  1.00 48.59           C  
ATOM    243  CD2 TRP A  47      26.560  86.405 104.826  1.00 56.00           C  
ATOM    244  NE1 TRP A  47      24.542  85.418 104.853  1.00 56.62           N  
ATOM    245  CE2 TRP A  47      25.176  86.622 105.025  1.00 59.81           C  
ATOM    246  CE3 TRP A  47      27.441  87.491 104.945  1.00 58.44           C  
ATOM    247  CZ2 TRP A  47      24.652  87.887 105.339  1.00 60.33           C  
ATOM    248  CZ3 TRP A  47      26.919  88.748 105.257  1.00 59.23           C  
ATOM    249  CH2 TRP A  47      25.537  88.932 105.451  1.00 58.81           C  
ATOM    250  N   LEU A  48      29.250  86.603 102.606  1.00 22.17           N  
ATOM    251  CA  LEU A  48      29.286  87.992 102.176  1.00 13.52           C  
ATOM    252  C   LEU A  48      29.248  88.058 100.653  1.00 15.10           C  
ATOM    253  O   LEU A  48      28.429  88.768 100.073  1.00 16.20           O  
ATOM    254  CB  LEU A  48      30.560  88.651 102.694  1.00  9.24           C  
ATOM    255  CG  LEU A  48      30.663  90.156 102.497  1.00 13.84           C  
ATOM    256  CD1 LEU A  48      29.402  90.823 103.010  1.00  9.02           C  
ATOM    257  CD2 LEU A  48      31.891  90.669 103.233  1.00  5.89           C  
ATOM    258  N   LEU A  49      30.148  87.314 100.016  1.00 14.10           N  
ATOM    259  CA  LEU A  49      30.213  87.266  98.567  1.00 17.06           C  
ATOM    260  C   LEU A  49      28.879  86.766  98.017  1.00 18.54           C  
ATOM    261  O   LEU A  49      28.294  87.376  97.122  1.00 22.11           O  
ATOM    262  CB  LEU A  49      31.348  86.337  98.129  1.00 15.21           C  
ATOM    263  CG  LEU A  49      32.660  86.998  97.698  1.00 18.48           C  
ATOM    264  CD1 LEU A  49      32.726  88.439  98.167  1.00  8.00           C  
ATOM    265  CD2 LEU A  49      33.812  86.215  98.274  1.00  6.38           C  
ATOM    266  N   GLY A  50      28.395  85.658  98.568  1.00 15.60           N  
ATOM    267  CA  GLY A  50      27.140  85.096  98.103  1.00 20.82           C  
ATOM    268  C   GLY A  50      26.015  86.101  98.133  1.00 15.41           C  
ATOM    269  O   GLY A  50      25.279  86.270  97.160  1.00 25.21           O  
ATOM    270  N   LEU A  51      25.894  86.772  99.269  1.00 17.84           N  
ATOM    271  CA  LEU A  51      24.867  87.778  99.470  1.00 18.71           C  
ATOM    272  C   LEU A  51      25.024  88.934  98.486  1.00 22.70           C  
ATOM    273  O   LEU A  51      24.045  89.396  97.893  1.00 25.14           O  
ATOM    274  CB  LEU A  51      24.941  88.311 100.898  1.00 22.06           C  
ATOM    275  CG  LEU A  51      24.146  89.593 101.135  1.00 29.82           C  
ATOM    276  CD1 LEU A  51      22.694  89.318 100.799  1.00 28.77           C  
ATOM    277  CD2 LEU A  51      24.290  90.068 102.574  1.00 24.26           C  
ATOM    278  N   LEU A  52      26.257  89.400  98.317  1.00 17.27           N  
ATOM    279  CA  LEU A  52      26.532  90.496  97.406  1.00 10.84           C  
ATOM    280  C   LEU A  52      26.099  90.138  95.984  1.00 16.44           C  
ATOM    281  O   LEU A  52      25.335  90.877  95.354  1.00 14.56           O  
ATOM    282  CB  LEU A  52      28.023  90.828  97.438  1.00 12.67           C  
ATOM    283  CG  LEU A  52      28.574  91.401  98.749  1.00  8.58           C  
ATOM    284  CD1 LEU A  52      30.027  91.787  98.554  1.00 19.68           C  
ATOM    285  CD2 LEU A  52      27.768  92.614  99.174  1.00  6.35           C  
ATOM    286  N   ARG A  53      26.584  89.000  95.493  1.00 12.76           N  
ATOM    287  CA  ARG A  53      26.263  88.526  94.150  1.00 15.67           C  
ATOM    288  C   ARG A  53      24.775  88.292  93.969  1.00 16.98           C  
ATOM    289  O   ARG A  53      24.196  88.676  92.958  1.00 26.47           O  
ATOM    290  CB  ARG A  53      26.999  87.221  93.853  1.00 20.78           C  
ATOM    291  CG  ARG A  53      28.419  87.174  94.356  1.00 14.83           C  
ATOM    292  CD  ARG A  53      29.408  87.166  93.214  1.00 22.43           C  
ATOM    293  NE  ARG A  53      30.783  87.035  93.687  1.00 27.41           N  
ATOM    294  CZ  ARG A  53      31.273  85.944  94.266  1.00 33.52           C  
ATOM    295  NH1 ARG A  53      30.497  84.878  94.448  1.00 40.61           N  
ATOM    296  NH2 ARG A  53      32.541  85.917  94.659  1.00 27.86           N  
ATOM    297  N   GLN A  54      24.162  87.644  94.950  1.00 20.40           N  
ATOM    298  CA  GLN A  54      22.737  87.359  94.902  1.00 27.00           C  
ATOM    299  C   GLN A  54      21.909  88.613  94.618  1.00 33.93           C  
ATOM    300  O   GLN A  54      20.837  88.526  94.018  1.00 40.85           O  
ATOM    301  CB  GLN A  54      22.290  86.729  96.218  1.00 32.16           C  
ATOM    302  CG  GLN A  54      21.204  85.680  96.061  1.00 45.38           C  
ATOM    303  CD  GLN A  54      19.915  86.071  96.765  1.00 58.10           C  
ATOM    304  OE1 GLN A  54      19.848  86.089  97.999  1.00 62.34           O  
ATOM    305  NE2 GLN A  54      18.882  86.392  95.984  1.00 57.94           N  
ATOM    306  N   HIS A  55      22.397  89.775  95.050  1.00 34.98           N  
ATOM    307  CA  HIS A  55      21.682  91.030  94.818  1.00 37.39           C  
ATOM    308  C   HIS A  55      22.361  91.890  93.749  1.00 35.30           C  
ATOM    309  O   HIS A  55      22.141  93.102  93.671  1.00 41.54           O  
ATOM    310  CB  HIS A  55      21.554  91.807  96.130  1.00 38.02           C  
ATOM    311  CG  HIS A  55      20.660  91.143  97.130  1.00 41.24           C  
ATOM    312  ND1 HIS A  55      21.056  90.050  97.871  1.00 38.34           N  
ATOM    313  CD2 HIS A  55      19.383  91.405  97.498  1.00 40.73           C  
ATOM    314  CE1 HIS A  55      20.063  89.666  98.652  1.00 36.10           C  
ATOM    315  NE2 HIS A  55      19.035  90.471  98.445  1.00 43.94           N  
ATOM    316  N   GLY A  56      23.178  91.246  92.922  1.00 33.30           N  
ATOM    317  CA  GLY A  56      23.882  91.944  91.863  1.00 35.09           C  
ATOM    318  C   GLY A  56      24.514  93.250  92.302  1.00 38.38           C  
ATOM    319  O   GLY A  56      24.208  94.312  91.753  1.00 42.06           O  
ATOM    320  N   CYS A  57      25.402  93.168  93.289  1.00 33.68           N  
ATOM    321  CA  CYS A  57      26.083  94.344  93.818  1.00 29.60           C  
ATOM    322  C   CYS A  57      27.490  94.446  93.261  1.00 26.15           C  
ATOM    323  O   CYS A  57      28.254  93.491  93.337  1.00 19.46           O  
ATOM    324  CB  CYS A  57      26.145  94.262  95.342  1.00 26.41           C  
ATOM    325  SG  CYS A  57      24.522  94.243  96.153  1.00 34.41           S  
ATOM    326  N   HIS A  58      27.823  95.593  92.679  1.00 26.58           N  
ATOM    327  CA  HIS A  58      29.154  95.797  92.120  1.00 30.09           C  
ATOM    328  C   HIS A  58      29.871  96.981  92.762  1.00 28.44           C  
ATOM    329  O   HIS A  58      31.094  96.987  92.889  1.00 26.24           O  
ATOM    330  CB  HIS A  58      29.037  95.994  90.613  1.00 40.64           C  
ATOM    331  CG  HIS A  58      27.873  95.270  90.010  1.00 56.09           C  
ATOM    332  ND1 HIS A  58      27.867  93.905  89.818  1.00 61.19           N  
ATOM    333  CD2 HIS A  58      26.664  95.715  89.588  1.00 61.11           C  
ATOM    334  CE1 HIS A  58      26.705  93.540  89.304  1.00 62.21           C  
ATOM    335  NE2 HIS A  58      25.957  94.619  89.155  1.00 62.68           N  
ATOM    336  N   ARG A  59      29.092  97.974  93.180  1.00 25.71           N  
ATOM    337  CA  ARG A  59      29.628  99.170  93.815  1.00 21.21           C  
ATOM    338  C   ARG A  59      29.479  99.005  95.331  1.00 20.56           C  
ATOM    339  O   ARG A  59      28.364  99.043  95.864  1.00 13.62           O  
ATOM    340  CB  ARG A  59      28.847 100.401  93.342  1.00 22.03           C  
ATOM    341  CG  ARG A  59      29.621 101.387  92.478  1.00 26.21           C  
ATOM    342  CD  ARG A  59      28.817 102.667  92.273  1.00 28.02           C  
ATOM    343  NE  ARG A  59      29.579 103.863  92.628  1.00 38.42           N  
ATOM    344  CZ  ARG A  59      29.116 104.856  93.387  1.00 41.43           C  
ATOM    345  NH1 ARG A  59      27.884 104.807  93.880  1.00 23.16           N  
ATOM    346  NH2 ARG A  59      29.883 105.909  93.647  1.00 46.51           N  
ATOM    347  N   VAL A  60      30.605  98.830  96.019  1.00 14.64           N  
ATOM    348  CA  VAL A  60      30.592  98.639  97.459  1.00  8.93           C  
ATOM    349  C   VAL A  60      31.355  99.698  98.243  1.00  9.26           C  
ATOM    350  O   VAL A  60      32.510  99.998  97.947  1.00 11.73           O  
ATOM    351  CB  VAL A  60      31.179  97.267  97.828  1.00  7.98           C  
ATOM    352  CG1 VAL A  60      31.117  97.062  99.342  1.00 13.46           C  
ATOM    353  CG2 VAL A  60      30.427  96.176  97.100  1.00  6.77           C  
ATOM    354  N   LEU A  61      30.700 100.256  99.256  1.00 13.03           N  
ATOM    355  CA  LEU A  61      31.318 101.264 100.116  1.00 11.66           C  
ATOM    356  C   LEU A  61      31.574 100.661 101.492  1.00  7.68           C  
ATOM    357  O   LEU A  61      30.675 100.109 102.122  1.00  7.92           O  
ATOM    358  CB  LEU A  61      30.416 102.500 100.264  1.00 11.15           C  
ATOM    359  CG  LEU A  61      30.835 103.520 101.332  1.00  5.72           C  
ATOM    360  CD1 LEU A  61      32.095 104.253 100.883  1.00  2.00           C  
ATOM    361  CD2 LEU A  61      29.699 104.504 101.575  1.00  7.10           C  
ATOM    362  N   ASP A  62      32.810 100.770 101.948  1.00  6.33           N  
ATOM    363  CA  ASP A  62      33.201 100.252 103.244  1.00  9.80           C  
ATOM    364  C   ASP A  62      33.409 101.450 104.173  1.00 12.26           C  
ATOM    365  O   ASP A  62      34.365 102.207 104.010  1.00 18.11           O  
ATOM    366  CB  ASP A  62      34.492  99.452 103.089  1.00 11.07           C  
ATOM    367  CG  ASP A  62      34.972  98.859 104.387  1.00 10.85           C  
ATOM    368  OD1 ASP A  62      34.290  99.046 105.418  1.00  6.56           O  
ATOM    369  OD2 ASP A  62      36.036  98.205 104.374  1.00  7.22           O  
ATOM    370  N   VAL A  63      32.510 101.632 105.137  1.00  7.53           N  
ATOM    371  CA  VAL A  63      32.617 102.762 106.060  1.00 11.89           C  
ATOM    372  C   VAL A  63      33.502 102.491 107.288  1.00 12.16           C  
ATOM    373  O   VAL A  63      33.818 103.407 108.040  1.00 17.36           O  
ATOM    374  CB  VAL A  63      31.211 103.226 106.537  1.00  7.30           C  
ATOM    375  CG1 VAL A  63      30.514 103.979 105.438  1.00  2.00           C  
ATOM    376  CG2 VAL A  63      30.372 102.043 106.944  1.00  2.00           C  
ATOM    377  N   ALA A  64      33.877 101.230 107.485  1.00  6.11           N  
ATOM    378  CA  ALA A  64      34.734 100.799 108.595  1.00  2.00           C  
ATOM    379  C   ALA A  64      36.046 100.233 108.065  1.00  6.55           C  
ATOM    380  O   ALA A  64      36.572  99.270 108.620  1.00  7.43           O  
ATOM    381  CB  ALA A  64      34.031  99.751 109.420  1.00  9.32           C  
ATOM    382  N   CYS A  65      36.548 100.808 106.973  1.00  9.94           N  
ATOM    383  CA  CYS A  65      37.769 100.334 106.319  1.00  9.21           C  
ATOM    384  C   CYS A  65      38.873  99.792 107.219  1.00  9.62           C  
ATOM    385  O   CYS A  65      39.444  98.738 106.930  1.00 12.55           O  
ATOM    386  CB  CYS A  65      38.374 101.429 105.443  1.00  6.46           C  
ATOM    387  SG  CYS A  65      39.904 100.890 104.637  1.00 19.11           S  
ATOM    388  N   GLY A  66      39.185 100.496 108.302  1.00  6.29           N  
ATOM    389  CA  GLY A  66      40.244 100.017 109.168  1.00  3.32           C  
ATOM    390  C   GLY A  66      41.524  99.883 108.360  1.00  6.56           C  
ATOM    391  O   GLY A  66      41.890 100.793 107.618  1.00 10.60           O  
ATOM    392  N   THR A  67      42.210  98.755 108.488  1.00  7.84           N  
ATOM    393  CA  THR A  67      43.446  98.551 107.749  1.00  8.11           C  
ATOM    394  C   THR A  67      43.163  97.990 106.360  1.00  9.68           C  
ATOM    395  O   THR A  67      44.090  97.719 105.593  1.00 13.40           O  
ATOM    396  CB  THR A  67      44.393  97.593 108.497  1.00 17.19           C  
ATOM    397  OG1 THR A  67      43.677  96.426 108.921  1.00 25.85           O  
ATOM    398  CG2 THR A  67      44.979  98.276 109.707  1.00  8.52           C  
ATOM    399  N   GLY A  68      41.881  97.807 106.045  1.00 10.29           N  
ATOM    400  CA  GLY A  68      41.498  97.307 104.735  1.00 14.17           C  
ATOM    401  C   GLY A  68      41.147  95.833 104.587  1.00 15.63           C  
ATOM    402  O   GLY A  68      40.871  95.386 103.477  1.00 25.11           O  
ATOM    403  N   VAL A  69      41.118  95.083 105.685  1.00 17.46           N  
ATOM    404  CA  VAL A  69      40.820  93.645 105.631  1.00 16.35           C  
ATOM    405  C   VAL A  69      39.720  93.203 104.671  1.00 14.86           C  
ATOM    406  O   VAL A  69      39.964  92.408 103.763  1.00 22.48           O  
ATOM    407  CB  VAL A  69      40.433  93.087 107.013  1.00 12.80           C  
ATOM    408  CG1 VAL A  69      40.645  91.584 107.034  1.00 12.04           C  
ATOM    409  CG2 VAL A  69      41.247  93.751 108.083  1.00 16.88           C  
ATOM    410  N   ASP A  70      38.508  93.703 104.873  1.00  7.28           N  
ATOM    411  CA  ASP A  70      37.399  93.308 104.025  1.00  5.98           C  
ATOM    412  C   ASP A  70      37.326  94.068 102.707  1.00  9.47           C  
ATOM    413  O   ASP A  70      36.765  93.574 101.734  1.00 19.03           O  
ATOM    414  CB  ASP A  70      36.090  93.435 104.797  1.00  2.00           C  
ATOM    415  CG  ASP A  70      36.067  92.562 106.046  1.00  9.26           C  
ATOM    416  OD1 ASP A  70      36.032  93.120 107.167  1.00 12.62           O  
ATOM    417  OD2 ASP A  70      36.089  91.316 105.906  1.00  6.83           O  
ATOM    418  N   SER A  71      37.891  95.268 102.666  1.00 11.78           N  
ATOM    419  CA  SER A  71      37.881  96.037 101.433  1.00  8.18           C  
ATOM    420  C   SER A  71      38.799  95.324 100.451  1.00 14.23           C  
ATOM    421  O   SER A  71      38.448  95.104  99.290  1.00 19.78           O  
ATOM    422  CB  SER A  71      38.386  97.453 101.680  1.00  2.00           C  
ATOM    423  OG  SER A  71      37.306  98.313 101.986  1.00  2.03           O  
ATOM    424  N   ILE A  72      39.974  94.944 100.935  1.00  8.48           N  
ATOM    425  CA  ILE A  72      40.943  94.243 100.111  1.00  9.38           C  
ATOM    426  C   ILE A  72      40.306  92.984  99.534  1.00 14.42           C  
ATOM    427  O   ILE A  72      40.447  92.694  98.345  1.00 22.69           O  
ATOM    428  CB  ILE A  72      42.192  93.866 100.935  1.00  2.00           C  
ATOM    429  CG1 ILE A  72      43.059  95.109 101.131  1.00  2.00           C  
ATOM    430  CG2 ILE A  72      42.987  92.777 100.237  1.00  2.00           C  
ATOM    431  CD1 ILE A  72      44.095  94.967 102.195  1.00  2.00           C  
ATOM    432  N   MET A  73      39.593  92.246 100.375  1.00 10.54           N  
ATOM    433  CA  MET A  73      38.942  91.024  99.930  1.00 11.17           C  
ATOM    434  C   MET A  73      37.965  91.293  98.794  1.00  7.01           C  
ATOM    435  O   MET A  73      37.966  90.594  97.787  1.00 14.51           O  
ATOM    436  CB  MET A  73      38.203  90.374 101.094  1.00  8.13           C  
ATOM    437  CG  MET A  73      37.674  88.994 100.790  1.00  4.18           C  
ATOM    438  SD  MET A  73      35.881  88.972 100.924  1.00 15.44           S  
ATOM    439  CE  MET A  73      35.640  89.576 102.588  1.00 21.43           C  
ATOM    440  N   LEU A  74      37.133  92.311  98.961  1.00  5.10           N  
ATOM    441  CA  LEU A  74      36.151  92.662  97.954  1.00  5.79           C  
ATOM    442  C   LEU A  74      36.830  93.150  96.679  1.00 16.48           C  
ATOM    443  O   LEU A  74      36.328  92.929  95.570  1.00 17.64           O  
ATOM    444  CB  LEU A  74      35.217  93.742  98.491  1.00  2.00           C  
ATOM    445  CG  LEU A  74      34.214  93.298  99.558  1.00  7.58           C  
ATOM    446  CD1 LEU A  74      33.173  94.394  99.723  1.00  5.37           C  
ATOM    447  CD2 LEU A  74      33.548  91.972  99.177  1.00  5.28           C  
ATOM    448  N   VAL A  75      37.968  93.819  96.837  1.00 20.72           N  
ATOM    449  CA  VAL A  75      38.703  94.321  95.681  1.00 22.22           C  
ATOM    450  C   VAL A  75      39.183  93.131  94.861  1.00 20.22           C  
ATOM    451  O   VAL A  75      38.951  93.055  93.654  1.00 23.18           O  
ATOM    452  CB  VAL A  75      39.928  95.172  96.106  1.00 18.28           C  
ATOM    453  CG1 VAL A  75      40.882  95.339  94.926  1.00 16.26           C  
ATOM    454  CG2 VAL A  75      39.466  96.535  96.608  1.00 10.47           C  
ATOM    455  N   GLU A  76      39.852  92.203  95.533  1.00 17.11           N  
ATOM    456  CA  GLU A  76      40.359  91.011  94.879  1.00 20.80           C  
ATOM    457  C   GLU A  76      39.234  90.235  94.201  1.00 25.36           C  
ATOM    458  O   GLU A  76      39.431  89.636  93.142  1.00 32.38           O  
ATOM    459  CB  GLU A  76      41.034  90.108  95.899  1.00 17.32           C  
ATOM    460  CG  GLU A  76      42.246  90.719  96.572  1.00 26.83           C  
ATOM    461  CD  GLU A  76      42.865  89.783  97.602  1.00 31.69           C  
ATOM    462  OE1 GLU A  76      44.058  89.959  97.923  1.00 33.78           O  
ATOM    463  OE2 GLU A  76      42.160  88.868  98.094  1.00 30.63           O  
ATOM    464  N   GLU A  77      38.054  90.257  94.809  1.00 24.67           N  
ATOM    465  CA  GLU A  77      36.907  89.540  94.272  1.00 20.84           C  
ATOM    466  C   GLU A  77      36.221  90.255  93.113  1.00 19.68           C  
ATOM    467  O   GLU A  77      35.109  89.902  92.733  1.00 20.79           O  
ATOM    468  CB  GLU A  77      35.898  89.256  95.389  1.00 26.00           C  
ATOM    469  CG  GLU A  77      36.314  88.108  96.314  1.00 33.23           C  
ATOM    470  CD  GLU A  77      36.687  86.832  95.561  1.00 41.49           C  
ATOM    471  OE1 GLU A  77      37.556  86.075  96.051  1.00 36.45           O  
ATOM    472  OE2 GLU A  77      36.110  86.583  94.481  1.00 46.60           O  
ATOM    473  N   GLY A  78      36.875  91.274  92.568  1.00 16.85           N  
ATOM    474  CA  GLY A  78      36.317  91.976  91.427  1.00 17.53           C  
ATOM    475  C   GLY A  78      35.289  93.060  91.656  1.00 16.98           C  
ATOM    476  O   GLY A  78      34.737  93.590  90.690  1.00 25.72           O  
ATOM    477  N   PHE A  79      35.018  93.401  92.909  1.00 14.78           N  
ATOM    478  CA  PHE A  79      34.043  94.447  93.193  1.00  8.23           C  
ATOM    479  C   PHE A  79      34.704  95.801  93.025  1.00  7.99           C  
ATOM    480  O   PHE A  79      35.930  95.908  93.021  1.00  2.00           O  
ATOM    481  CB  PHE A  79      33.516  94.322  94.619  1.00  6.01           C  
ATOM    482  CG  PHE A  79      32.633  93.133  94.839  1.00  2.46           C  
ATOM    483  CD1 PHE A  79      33.182  91.898  95.165  1.00  2.00           C  
ATOM    484  CD2 PHE A  79      31.250  93.248  94.732  1.00  9.96           C  
ATOM    485  CE1 PHE A  79      32.365  90.794  95.384  1.00  8.90           C  
ATOM    486  CE2 PHE A  79      30.422  92.149  94.950  1.00 13.92           C  
ATOM    487  CZ  PHE A  79      30.978  90.920  95.277  1.00 10.65           C  
ATOM    488  N   SER A  80      33.884  96.831  92.859  1.00  9.19           N  
ATOM    489  CA  SER A  80      34.383  98.192  92.715  1.00 16.71           C  
ATOM    490  C   SER A  80      34.145  98.812  94.084  1.00 21.77           C  
ATOM    491  O   SER A  80      33.036  99.274  94.386  1.00 15.29           O  
ATOM    492  CB  SER A  80      33.585  98.948  91.643  1.00 27.09           C  
ATOM    493  OG  SER A  80      33.980 100.313  91.554  1.00 29.66           O  
ATOM    494  N   VAL A  81      35.188  98.831  94.911  1.00 19.30           N  
ATOM    495  CA  VAL A  81      35.050  99.348  96.266  1.00 13.19           C  
ATOM    496  C   VAL A  81      35.771 100.643  96.593  1.00 11.51           C  
ATOM    497  O   VAL A  81      36.858 100.926  96.093  1.00 14.82           O  
ATOM    498  CB  VAL A  81      35.482  98.277  97.322  1.00  9.42           C  
ATOM    499  CG1 VAL A  81      35.753  96.938  96.644  1.00  7.01           C  
ATOM    500  CG2 VAL A  81      36.721  98.738  98.078  1.00 10.91           C  
ATOM    501  N   THR A  82      35.136 101.430  97.447  1.00  8.55           N  
ATOM    502  CA  THR A  82      35.711 102.678  97.915  1.00  8.64           C  
ATOM    503  C   THR A  82      35.617 102.530  99.428  1.00  9.49           C  
ATOM    504  O   THR A  82      34.562 102.180  99.956  1.00  4.97           O  
ATOM    505  CB  THR A  82      34.902 103.902  97.456  1.00  6.53           C  
ATOM    506  OG1 THR A  82      34.313 104.539  98.596  1.00  8.48           O  
ATOM    507  CG2 THR A  82      33.817 103.489  96.469  1.00 11.01           C  
ATOM    508  N   SER A  83      36.729 102.762 100.115  1.00 10.60           N  
ATOM    509  CA  SER A  83      36.772 102.623 101.559  1.00 11.77           C  
ATOM    510  C   SER A  83      37.054 103.935 102.275  1.00 18.38           C  
ATOM    511  O   SER A  83      37.940 104.699 101.876  1.00 21.08           O  
ATOM    512  CB  SER A  83      37.833 101.600 101.948  1.00  3.20           C  
ATOM    513  OG  SER A  83      38.033 100.671 100.905  1.00 11.97           O  
ATOM    514  N   VAL A  84      36.288 104.182 103.334  1.00 15.75           N  
ATOM    515  CA  VAL A  84      36.443 105.375 104.141  1.00  9.01           C  
ATOM    516  C   VAL A  84      36.624 104.951 105.594  1.00 13.93           C  
ATOM    517  O   VAL A  84      36.275 103.832 105.974  1.00 20.00           O  
ATOM    518  CB  VAL A  84      35.214 106.290 104.029  1.00  7.08           C  
ATOM    519  CG1 VAL A  84      35.025 106.713 102.602  1.00  3.47           C  
ATOM    520  CG2 VAL A  84      33.980 105.576 104.534  1.00  2.00           C  
ATOM    521  N   ASP A  85      37.178 105.847 106.402  1.00 11.95           N  
ATOM    522  CA  ASP A  85      37.403 105.575 107.810  1.00  5.09           C  
ATOM    523  C   ASP A  85      37.811 106.898 108.447  1.00  9.61           C  
ATOM    524  O   ASP A  85      38.357 107.768 107.765  1.00 11.85           O  
ATOM    525  CB  ASP A  85      38.506 104.534 107.949  1.00  2.00           C  
ATOM    526  CG  ASP A  85      38.676 104.054 109.367  1.00  8.93           C  
ATOM    527  OD1 ASP A  85      38.387 102.869 109.654  1.00 13.38           O  
ATOM    528  OD2 ASP A  85      39.112 104.871 110.195  1.00 12.19           O  
ATOM    529  N   ALA A  86      37.545 107.067 109.738  1.00  6.11           N  
ATOM    530  CA  ALA A  86      37.894 108.318 110.405  1.00  7.45           C  
ATOM    531  C   ALA A  86      39.324 108.365 110.911  1.00  9.33           C  
ATOM    532  O   ALA A  86      39.871 109.442 111.137  1.00  9.49           O  
ATOM    533  CB  ALA A  86      36.942 108.589 111.547  1.00  5.53           C  
ATOM    534  N   SER A  87      39.935 107.203 111.092  1.00 11.70           N  
ATOM    535  CA  SER A  87      41.304 107.157 111.587  1.00 16.36           C  
ATOM    536  C   SER A  87      42.319 107.049 110.466  1.00 19.31           C  
ATOM    537  O   SER A  87      42.392 106.034 109.770  1.00 24.42           O  
ATOM    538  CB  SER A  87      41.503 105.980 112.543  1.00 11.15           C  
ATOM    539  OG  SER A  87      42.885 105.805 112.815  1.00 12.36           O  
ATOM    540  N   ASP A  88      43.111 108.099 110.302  1.00 17.73           N  
ATOM    541  CA  ASP A  88      44.127 108.104 109.270  1.00 16.40           C  
ATOM    542  C   ASP A  88      45.291 107.214 109.697  1.00 17.50           C  
ATOM    543  O   ASP A  88      46.183 106.914 108.902  1.00 23.62           O  
ATOM    544  CB  ASP A  88      44.605 109.534 109.013  1.00 19.72           C  
ATOM    545  CG  ASP A  88      45.238 110.171 110.229  1.00 23.04           C  
ATOM    546  OD1 ASP A  88      45.770 111.289 110.088  1.00 16.19           O  
ATOM    547  OD2 ASP A  88      45.207 109.564 111.322  1.00 28.63           O  
ATOM    548  N   LYS A  89      45.273 106.791 110.958  1.00 19.06           N  
ATOM    549  CA  LYS A  89      46.318 105.925 111.493  1.00 16.86           C  
ATOM    550  C   LYS A  89      46.074 104.507 110.998  1.00 11.72           C  
ATOM    551  O   LYS A  89      47.005 103.762 110.711  1.00  8.63           O  
ATOM    552  CB  LYS A  89      46.302 105.961 113.026  1.00 15.15           C  
ATOM    553  CG  LYS A  89      46.924 107.223 113.619  1.00 15.94           C  
ATOM    554  CD  LYS A  89      48.253 106.919 114.294  1.00 13.83           C  
ATOM    555  CE  LYS A  89      49.272 108.023 114.087  1.00 17.49           C  
ATOM    556  NZ  LYS A  89      50.658 107.493 114.186  1.00 19.73           N  
ATOM    557  N   MET A  90      44.803 104.148 110.892  1.00  8.43           N  
ATOM    558  CA  MET A  90      44.425 102.829 110.427  1.00  9.57           C  
ATOM    559  C   MET A  90      44.438 102.831 108.905  1.00 10.06           C  
ATOM    560  O   MET A  90      45.034 101.970 108.268  1.00 12.36           O  
ATOM    561  CB  MET A  90      43.033 102.489 110.949  1.00  8.21           C  
ATOM    562  CG  MET A  90      42.993 102.322 112.453  1.00 11.76           C  
ATOM    563  SD  MET A  90      42.615 100.629 112.942  1.00 11.19           S  
ATOM    564  CE  MET A  90      44.115  99.844 112.611  1.00 14.97           C  
ATOM    565  N   LEU A  91      43.777 103.819 108.329  1.00  6.32           N  
ATOM    566  CA  LEU A  91      43.721 103.951 106.893  1.00  3.01           C  
ATOM    567  C   LEU A  91      45.133 103.897 106.302  1.00  2.66           C  
ATOM    568  O   LEU A  91      45.361 103.293 105.262  1.00  4.72           O  
ATOM    569  CB  LEU A  91      43.058 105.278 106.541  1.00  2.00           C  
ATOM    570  CG  LEU A  91      41.866 105.251 105.596  1.00  2.00           C  
ATOM    571  CD1 LEU A  91      41.169 103.905 105.637  1.00  8.54           C  
ATOM    572  CD2 LEU A  91      40.929 106.343 105.997  1.00  3.23           C  
ATOM    573  N   LYS A  92      46.083 104.527 106.977  1.00  6.02           N  
ATOM    574  CA  LYS A  92      47.460 104.564 106.501  1.00  9.60           C  
ATOM    575  C   LYS A  92      48.049 103.200 106.147  1.00  9.59           C  
ATOM    576  O   LYS A  92      49.003 103.108 105.386  1.00 13.96           O  
ATOM    577  CB  LYS A  92      48.336 105.267 107.538  1.00  7.46           C  
ATOM    578  CG  LYS A  92      49.458 104.438 108.103  1.00  6.68           C  
ATOM    579  CD  LYS A  92      50.556 105.327 108.647  1.00  5.42           C  
ATOM    580  CE  LYS A  92      50.609 105.284 110.158  1.00 16.19           C  
ATOM    581  NZ  LYS A  92      51.874 105.892 110.650  1.00 28.86           N  
ATOM    582  N   TYR A  93      47.480 102.139 106.695  1.00 13.00           N  
ATOM    583  CA  TYR A  93      47.970 100.802 106.409  1.00  9.74           C  
ATOM    584  C   TYR A  93      47.271 100.241 105.178  1.00 12.36           C  
ATOM    585  O   TYR A  93      47.881  99.540 104.383  1.00 17.59           O  
ATOM    586  CB  TYR A  93      47.745  99.898 107.620  1.00  3.08           C  
ATOM    587  CG  TYR A  93      48.656 100.250 108.770  1.00  8.65           C  
ATOM    588  CD1 TYR A  93      49.928  99.689 108.863  1.00 14.23           C  
ATOM    589  CD2 TYR A  93      48.282 101.200 109.727  1.00  4.48           C  
ATOM    590  CE1 TYR A  93      50.810 100.065 109.868  1.00 12.00           C  
ATOM    591  CE2 TYR A  93      49.158 101.582 110.736  1.00  6.81           C  
ATOM    592  CZ  TYR A  93      50.419 101.010 110.795  1.00 11.19           C  
ATOM    593  OH  TYR A  93      51.300 101.385 111.776  1.00 22.88           O  
ATOM    594  N   ALA A  94      45.989 100.550 105.025  1.00 10.65           N  
ATOM    595  CA  ALA A  94      45.238 100.087 103.865  1.00  8.42           C  
ATOM    596  C   ALA A  94      45.890 100.717 102.629  1.00 10.17           C  
ATOM    597  O   ALA A  94      46.123 100.040 101.623  1.00  4.03           O  
ATOM    598  CB  ALA A  94      43.777 100.521 103.978  1.00 11.53           C  
ATOM    599  N   LEU A  95      46.185 102.016 102.725  1.00  6.92           N  
ATOM    600  CA  LEU A  95      46.844 102.764 101.657  1.00  2.00           C  
ATOM    601  C   LEU A  95      48.161 102.073 101.324  1.00  6.14           C  
ATOM    602  O   LEU A  95      48.480 101.854 100.161  1.00 14.85           O  
ATOM    603  CB  LEU A  95      47.143 104.197 102.111  1.00  2.00           C  
ATOM    604  CG  LEU A  95      46.118 105.315 101.871  1.00  6.14           C  
ATOM    605  CD1 LEU A  95      45.040 104.847 100.930  1.00  2.00           C  
ATOM    606  CD2 LEU A  95      45.504 105.744 103.185  1.00  4.03           C  
ATOM    607  N   LYS A  96      48.928 101.743 102.357  1.00  9.45           N  
ATOM    608  CA  LYS A  96      50.209 101.076 102.185  1.00 11.26           C  
ATOM    609  C   LYS A  96      50.030  99.810 101.370  1.00 14.92           C  
ATOM    610  O   LYS A  96      50.835  99.502 100.493  1.00 21.50           O  
ATOM    611  CB  LYS A  96      50.800 100.718 103.550  1.00 17.62           C  
ATOM    612  CG  LYS A  96      52.242 101.152 103.751  1.00 26.16           C  
ATOM    613  CD  LYS A  96      52.698 100.952 105.188  1.00 14.51           C  
ATOM    614  CE  LYS A  96      53.800 101.943 105.549  1.00 26.18           C  
ATOM    615  NZ  LYS A  96      53.332 103.045 106.454  1.00 30.10           N  
ATOM    616  N   GLU A  97      48.964  99.074 101.664  1.00 16.63           N  
ATOM    617  CA  GLU A  97      48.687  97.829 100.964  1.00 15.99           C  
ATOM    618  C   GLU A  97      48.386  98.113  99.506  1.00 13.10           C  
ATOM    619  O   GLU A  97      48.955  97.495  98.617  1.00 15.76           O  
ATOM    620  CB  GLU A  97      47.503  97.116 101.610  1.00 22.61           C  
ATOM    621  CG  GLU A  97      47.061  95.854 100.889  1.00 31.75           C  
ATOM    622  CD  GLU A  97      48.017  94.691 101.091  1.00 40.68           C  
ATOM    623  OE1 GLU A  97      47.575  93.528 100.936  1.00 42.40           O  
ATOM    624  OE2 GLU A  97      49.207  94.939 101.401  1.00 45.16           O  
ATOM    625  N   ARG A  98      47.495  99.065  99.267  1.00 10.33           N  
ATOM    626  CA  ARG A  98      47.121  99.433  97.911  1.00  7.89           C  
ATOM    627  C   ARG A  98      48.343  99.785  97.073  1.00 10.40           C  
ATOM    628  O   ARG A  98      48.467  99.355  95.928  1.00 13.73           O  
ATOM    629  CB  ARG A  98      46.155 100.618  97.934  1.00  3.25           C  
ATOM    630  CG  ARG A  98      45.550 100.955  96.586  1.00  4.43           C  
ATOM    631  CD  ARG A  98      44.537 102.083  96.696  1.00  9.91           C  
ATOM    632  NE  ARG A  98      45.185 103.377  96.890  1.00  7.26           N  
ATOM    633  CZ  ARG A  98      44.536 104.535  96.937  1.00  4.87           C  
ATOM    634  NH1 ARG A  98      43.219 104.578  96.804  1.00  2.00           N  
ATOM    635  NH2 ARG A  98      45.208 105.658  97.119  1.00 14.47           N  
ATOM    636  N   TRP A  99      49.252 100.564  97.640  1.00 11.63           N  
ATOM    637  CA  TRP A  99      50.443 100.956  96.907  1.00 12.72           C  
ATOM    638  C   TRP A  99      51.278  99.744  96.542  1.00 14.64           C  
ATOM    639  O   TRP A  99      51.742  99.611  95.418  1.00 14.59           O  
ATOM    640  CB  TRP A  99      51.285 101.916  97.735  1.00 11.71           C  
ATOM    641  CG  TRP A  99      52.523 102.335  97.035  1.00 11.37           C  
ATOM    642  CD1 TRP A  99      53.803 101.975  97.348  1.00 15.65           C  
ATOM    643  CD2 TRP A  99      52.615 103.202  95.900  1.00 12.99           C  
ATOM    644  NE1 TRP A  99      54.690 102.569  96.479  1.00 18.86           N  
ATOM    645  CE2 TRP A  99      53.987 103.328  95.580  1.00 17.56           C  
ATOM    646  CE3 TRP A  99      51.672 103.887  95.122  1.00 12.35           C  
ATOM    647  CZ2 TRP A  99      54.439 104.110  94.516  1.00 11.92           C  
ATOM    648  CZ3 TRP A  99      52.124 104.667  94.061  1.00  9.65           C  
ATOM    649  CH2 TRP A  99      53.497 104.769  93.769  1.00 15.96           C  
ATOM    650  N   ASN A 100      51.467  98.856  97.504  1.00 13.63           N  
ATOM    651  CA  ASN A 100      52.259  97.661  97.268  1.00 17.70           C  
ATOM    652  C   ASN A 100      51.714  96.833  96.114  1.00 17.56           C  
ATOM    653  O   ASN A 100      52.470  96.210  95.378  1.00 28.09           O  
ATOM    654  CB  ASN A 100      52.304  96.808  98.531  1.00 24.18           C  
ATOM    655  CG  ASN A 100      53.253  97.366  99.572  1.00 33.50           C  
ATOM    656  OD1 ASN A 100      54.130  98.177  99.265  1.00 32.19           O  
ATOM    657  ND2 ASN A 100      53.083  96.933 100.815  1.00 39.54           N  
ATOM    658  N   ARG A 101      50.400  96.825  95.953  1.00 16.10           N  
ATOM    659  CA  ARG A 101      49.780  96.054  94.884  1.00 11.96           C  
ATOM    660  C   ARG A 101      49.256  96.973  93.792  1.00 12.95           C  
ATOM    661  O   ARG A 101      48.369  96.600  93.025  1.00  9.95           O  
ATOM    662  CB  ARG A 101      48.644  95.206  95.465  1.00 18.27           C  
ATOM    663  CG  ARG A 101      48.976  94.617  96.835  1.00 13.71           C  
ATOM    664  CD  ARG A 101      47.801  93.878  97.444  1.00 16.45           C  
ATOM    665  NE  ARG A 101      47.323  92.803  96.584  1.00 19.59           N  
ATOM    666  CZ  ARG A 101      46.380  91.934  96.931  1.00 24.71           C  
ATOM    667  NH1 ARG A 101      45.809  92.010  98.128  1.00 29.50           N  
ATOM    668  NH2 ARG A 101      46.001  90.996  96.076  1.00 29.73           N  
ATOM    669  N   ARG A 102      49.801  98.184  93.745  1.00 18.03           N  
ATOM    670  CA  ARG A 102      49.391  99.183  92.767  1.00 22.49           C  
ATOM    671  C   ARG A 102      49.470  98.682  91.332  1.00 30.04           C  
ATOM    672  O   ARG A 102      48.768  99.196  90.458  1.00 32.78           O  
ATOM    673  CB  ARG A 102      50.236 100.455  92.928  1.00 21.97           C  
ATOM    674  CG  ARG A 102      51.338 100.635  91.897  1.00 10.38           C  
ATOM    675  CD  ARG A 102      52.472 101.476  92.435  1.00  2.00           C  
ATOM    676  NE  ARG A 102      53.364 100.661  93.242  1.00 16.02           N  
ATOM    677  CZ  ARG A 102      54.689 100.741  93.211  1.00 18.92           C  
ATOM    678  NH1 ARG A 102      55.278 101.608  92.405  1.00 12.51           N  
ATOM    679  NH2 ARG A 102      55.424  99.947  93.982  1.00 21.19           N  
ATOM    680  N   LYS A 103      50.321  97.685  91.090  1.00 33.11           N  
ATOM    681  CA  LYS A 103      50.481  97.126  89.746  1.00 33.17           C  
ATOM    682  C   LYS A 103      49.308  96.240  89.342  1.00 31.49           C  
ATOM    683  O   LYS A 103      49.195  95.839  88.189  1.00 35.81           O  
ATOM    684  CB  LYS A 103      51.782  96.322  89.647  1.00 32.85           C  
ATOM    685  CG  LYS A 103      53.032  97.164  89.422  1.00 40.57           C  
ATOM    686  CD  LYS A 103      52.791  98.289  88.411  1.00 49.44           C  
ATOM    687  CE  LYS A 103      53.842  99.394  88.530  1.00 47.94           C  
ATOM    688  NZ  LYS A 103      54.990  99.018  89.421  1.00 49.55           N  
ATOM    689  N   GLU A 104      48.439  95.929  90.294  1.00 26.85           N  
ATOM    690  CA  GLU A 104      47.274  95.102  90.014  1.00 23.25           C  
ATOM    691  C   GLU A 104      46.133  96.021  89.600  1.00 25.72           C  
ATOM    692  O   GLU A 104      45.693  96.872  90.377  1.00 28.96           O  
ATOM    693  CB  GLU A 104      46.879  94.307  91.255  1.00 26.41           C  
ATOM    694  CG  GLU A 104      47.845  93.191  91.608  1.00 18.52           C  
ATOM    695  CD  GLU A 104      47.460  92.479  92.896  1.00 29.18           C  
ATOM    696  OE1 GLU A 104      46.262  92.139  93.056  1.00 37.49           O  
ATOM    697  OE2 GLU A 104      48.353  92.262  93.747  1.00 25.70           O  
ATOM    698  N   PRO A 105      45.637  95.861  88.358  1.00 28.57           N  
ATOM    699  CA  PRO A 105      44.544  96.718  87.896  1.00 24.56           C  
ATOM    700  C   PRO A 105      43.450  96.908  88.926  1.00 22.13           C  
ATOM    701  O   PRO A 105      42.983  98.024  89.142  1.00 29.64           O  
ATOM    702  CB  PRO A 105      44.041  96.012  86.645  1.00 23.05           C  
ATOM    703  CG  PRO A 105      45.240  95.339  86.118  1.00 15.19           C  
ATOM    704  CD  PRO A 105      46.035  94.892  87.317  1.00 24.22           C  
ATOM    705  N   ALA A 106      43.049  95.818  89.567  1.00 18.29           N  
ATOM    706  CA  ALA A 106      41.990  95.884  90.566  1.00 20.93           C  
ATOM    707  C   ALA A 106      42.297  96.940  91.620  1.00 18.78           C  
ATOM    708  O   ALA A 106      41.474  97.812  91.904  1.00 23.80           O  
ATOM    709  CB  ALA A 106      41.814  94.530  91.220  1.00 19.03           C  
ATOM    710  N   PHE A 107      43.498  96.868  92.179  1.00 16.04           N  
ATOM    711  CA  PHE A 107      43.906  97.802  93.210  1.00 14.55           C  
ATOM    712  C   PHE A 107      44.135  99.217  92.697  1.00 15.75           C  
ATOM    713  O   PHE A 107      44.030 100.184  93.449  1.00 12.16           O  
ATOM    714  CB  PHE A 107      45.145  97.259  93.921  1.00  5.86           C  
ATOM    715  CG  PHE A 107      44.826  96.156  94.887  1.00 16.03           C  
ATOM    716  CD1 PHE A 107      44.627  94.860  94.433  1.00 20.54           C  
ATOM    717  CD2 PHE A 107      44.653  96.423  96.244  1.00 14.17           C  
ATOM    718  CE1 PHE A 107      44.257  93.846  95.312  1.00 23.82           C  
ATOM    719  CE2 PHE A 107      44.281  95.413  97.133  1.00 13.39           C  
ATOM    720  CZ  PHE A 107      44.082  94.125  96.667  1.00 19.06           C  
ATOM    721  N   ASP A 108      44.432  99.342  91.413  1.00 14.73           N  
ATOM    722  CA  ASP A 108      44.652 100.658  90.842  1.00 11.73           C  
ATOM    723  C   ASP A 108      43.347 101.442  90.903  1.00 13.37           C  
ATOM    724  O   ASP A 108      43.351 102.669  90.915  1.00 14.76           O  
ATOM    725  CB  ASP A 108      45.119 100.529  89.389  1.00 17.28           C  
ATOM    726  CG  ASP A 108      45.248 101.877  88.694  1.00 21.88           C  
ATOM    727  OD1 ASP A 108      46.291 102.539  88.878  1.00 24.26           O  
ATOM    728  OD2 ASP A 108      44.311 102.274  87.965  1.00 15.62           O  
ATOM    729  N   LYS A 109      42.228 100.729  90.966  1.00 11.34           N  
ATOM    730  CA  LYS A 109      40.929 101.387  90.996  1.00 19.09           C  
ATOM    731  C   LYS A 109      40.273 101.382  92.365  1.00 17.49           C  
ATOM    732  O   LYS A 109      39.080 101.648  92.489  1.00 16.83           O  
ATOM    733  CB  LYS A 109      39.994 100.730  89.981  1.00 30.11           C  
ATOM    734  CG  LYS A 109      40.462 100.845  88.539  1.00 37.91           C  
ATOM    735  CD  LYS A 109      39.781  99.812  87.652  1.00 47.79           C  
ATOM    736  CE  LYS A 109      40.778  98.786  87.127  1.00 50.10           C  
ATOM    737  NZ  LYS A 109      40.210  97.404  87.108  1.00 55.93           N  
ATOM    738  N   TRP A 110      41.054 101.075  93.394  1.00 18.18           N  
ATOM    739  CA  TRP A 110      40.539 101.046  94.758  1.00 10.60           C  
ATOM    740  C   TRP A 110      40.618 102.461  95.317  1.00 11.24           C  
ATOM    741  O   TRP A 110      41.657 103.109  95.230  1.00  8.58           O  
ATOM    742  CB  TRP A 110      41.379 100.089  95.606  1.00 10.80           C  
ATOM    743  CG  TRP A 110      40.940  99.950  97.037  1.00 11.88           C  
ATOM    744  CD1 TRP A 110      39.727 100.292  97.564  1.00 13.76           C  
ATOM    745  CD2 TRP A 110      41.709  99.405  98.119  1.00  6.54           C  
ATOM    746  NE1 TRP A 110      39.692  99.992  98.908  1.00  6.22           N  
ATOM    747  CE2 TRP A 110      40.895  99.447  99.274  1.00  6.80           C  
ATOM    748  CE3 TRP A 110      43.006  98.884  98.226  1.00  3.06           C  
ATOM    749  CZ2 TRP A 110      41.340  98.986 100.524  1.00  2.00           C  
ATOM    750  CZ3 TRP A 110      43.446  98.424  99.474  1.00  4.03           C  
ATOM    751  CH2 TRP A 110      42.614  98.480 100.600  1.00  2.00           C  
ATOM    752  N   VAL A 111      39.515 102.939  95.877  1.00 14.39           N  
ATOM    753  CA  VAL A 111      39.461 104.278  96.444  1.00 11.02           C  
ATOM    754  C   VAL A 111      39.483 104.216  97.964  1.00 14.63           C  
ATOM    755  O   VAL A 111      38.679 103.524  98.581  1.00 24.80           O  
ATOM    756  CB  VAL A 111      38.187 105.008  95.983  1.00  9.76           C  
ATOM    757  CG1 VAL A 111      38.051 106.355  96.677  1.00  2.00           C  
ATOM    758  CG2 VAL A 111      38.235 105.191  94.485  1.00 13.41           C  
ATOM    759  N   ILE A 112      40.416 104.947  98.561  1.00 18.53           N  
ATOM    760  CA  ILE A 112      40.561 104.987 100.009  1.00 12.51           C  
ATOM    761  C   ILE A 112      40.610 106.427 100.471  1.00  9.64           C  
ATOM    762  O   ILE A 112      41.550 107.153 100.146  1.00 15.68           O  
ATOM    763  CB  ILE A 112      41.861 104.303 100.449  1.00  7.77           C  
ATOM    764  CG1 ILE A 112      41.912 102.884  99.893  1.00  7.08           C  
ATOM    765  CG2 ILE A 112      41.951 104.286 101.952  1.00 11.25           C  
ATOM    766  CD1 ILE A 112      43.213 102.167 100.172  1.00  5.84           C  
ATOM    767  N   GLU A 113      39.607 106.838 101.236  1.00  8.21           N  
ATOM    768  CA  GLU A 113      39.553 108.207 101.739  1.00 14.31           C  
ATOM    769  C   GLU A 113      39.098 108.267 103.194  1.00 16.63           C  
ATOM    770  O   GLU A 113      38.507 107.319 103.712  1.00 19.78           O  
ATOM    771  CB  GLU A 113      38.600 109.047 100.883  1.00 10.45           C  
ATOM    772  CG  GLU A 113      39.084 109.304  99.477  1.00 17.61           C  
ATOM    773  CD  GLU A 113      40.492 109.876  99.429  1.00 27.56           C  
ATOM    774  OE1 GLU A 113      40.901 110.548 100.401  1.00 34.76           O  
ATOM    775  OE2 GLU A 113      41.192 109.656  98.417  1.00 31.34           O  
ATOM    776  N   GLU A 114      39.377 109.392 103.845  1.00 18.10           N  
ATOM    777  CA  GLU A 114      38.982 109.600 105.237  1.00 14.75           C  
ATOM    778  C   GLU A 114      37.543 110.127 105.295  1.00 12.82           C  
ATOM    779  O   GLU A 114      37.127 110.925 104.454  1.00  9.61           O  
ATOM    780  CB  GLU A 114      39.916 110.611 105.901  1.00 12.77           C  
ATOM    781  CG  GLU A 114      41.163 110.007 106.493  1.00 17.77           C  
ATOM    782  CD  GLU A 114      42.300 111.003 106.556  1.00 19.34           C  
ATOM    783  OE1 GLU A 114      42.056 112.154 106.982  1.00 17.72           O  
ATOM    784  OE2 GLU A 114      43.435 110.636 106.174  1.00 32.39           O  
ATOM    785  N   ALA A 115      36.785 109.681 106.288  1.00  9.38           N  
ATOM    786  CA  ALA A 115      35.410 110.126 106.436  1.00  9.79           C  
ATOM    787  C   ALA A 115      34.885 109.739 107.813  1.00 11.47           C  
ATOM    788  O   ALA A 115      35.456 108.875 108.480  1.00 12.35           O  
ATOM    789  CB  ALA A 115      34.546 109.517 105.344  1.00  5.83           C  
ATOM    790  N   ASN A 116      33.798 110.378 108.235  1.00  6.94           N  
ATOM    791  CA  ASN A 116      33.207 110.106 109.539  1.00  9.48           C  
ATOM    792  C   ASN A 116      31.710 109.903 109.436  1.00  9.67           C  
ATOM    793  O   ASN A 116      31.004 110.777 108.939  1.00 10.11           O  
ATOM    794  CB  ASN A 116      33.471 111.265 110.494  1.00 15.61           C  
ATOM    795  CG  ASN A 116      32.972 110.985 111.893  1.00 18.49           C  
ATOM    796  OD1 ASN A 116      31.797 110.660 112.104  1.00 13.08           O  
ATOM    797  ND2 ASN A 116      33.868 111.102 112.863  1.00 15.60           N  
ATOM    798  N   TRP A 117      31.224 108.766 109.927  1.00  9.59           N  
ATOM    799  CA  TRP A 117      29.799 108.459 109.872  1.00  6.00           C  
ATOM    800  C   TRP A 117      28.951 109.685 110.212  1.00  8.48           C  
ATOM    801  O   TRP A 117      27.956 109.970 109.549  1.00  6.67           O  
ATOM    802  CB  TRP A 117      29.468 107.309 110.827  1.00 12.18           C  
ATOM    803  CG  TRP A 117      30.364 106.103 110.659  1.00 11.32           C  
ATOM    804  CD1 TRP A 117      30.929 105.656 109.503  1.00  8.02           C  
ATOM    805  CD2 TRP A 117      30.824 105.221 111.693  1.00 12.84           C  
ATOM    806  NE1 TRP A 117      31.713 104.557 109.748  1.00 10.71           N  
ATOM    807  CE2 TRP A 117      31.666 104.269 111.085  1.00 13.22           C  
ATOM    808  CE3 TRP A 117      30.605 105.147 113.076  1.00 13.55           C  
ATOM    809  CZ2 TRP A 117      32.295 103.252 111.810  1.00 23.12           C  
ATOM    810  CZ3 TRP A 117      31.230 104.133 113.799  1.00 13.13           C  
ATOM    811  CH2 TRP A 117      32.064 103.200 113.163  1.00 17.25           C  
ATOM    812  N   LEU A 118      29.361 110.426 111.232  1.00 12.00           N  
ATOM    813  CA  LEU A 118      28.620 111.604 111.641  1.00 11.24           C  
ATOM    814  C   LEU A 118      28.459 112.636 110.533  1.00 15.85           C  
ATOM    815  O   LEU A 118      27.472 113.370 110.507  1.00 26.53           O  
ATOM    816  CB  LEU A 118      29.302 112.244 112.839  1.00  9.70           C  
ATOM    817  CG  LEU A 118      28.794 111.834 114.223  1.00 10.30           C  
ATOM    818  CD1 LEU A 118      27.794 110.698 114.126  1.00  3.81           C  
ATOM    819  CD2 LEU A 118      29.981 111.425 115.073  1.00  6.53           C  
ATOM    820  N   THR A 119      29.425 112.698 109.624  1.00 13.50           N  
ATOM    821  CA  THR A 119      29.385 113.653 108.513  1.00 13.20           C  
ATOM    822  C   THR A 119      29.526 112.988 107.141  1.00 15.95           C  
ATOM    823  O   THR A 119      29.871 113.638 106.158  1.00 15.17           O  
ATOM    824  CB  THR A 119      30.487 114.703 108.663  1.00  7.78           C  
ATOM    825  OG1 THR A 119      31.709 114.060 109.046  1.00 18.41           O  
ATOM    826  CG2 THR A 119      30.106 115.700 109.731  1.00  7.60           C  
ATOM    827  N   LEU A 120      29.271 111.687 107.099  1.00 17.35           N  
ATOM    828  CA  LEU A 120      29.370 110.901 105.881  1.00 14.66           C  
ATOM    829  C   LEU A 120      28.717 111.583 104.696  1.00 19.10           C  
ATOM    830  O   LEU A 120      29.325 111.731 103.638  1.00 21.26           O  
ATOM    831  CB  LEU A 120      28.720 109.534 106.094  1.00 13.11           C  
ATOM    832  CG  LEU A 120      29.246 108.370 105.253  1.00 15.32           C  
ATOM    833  CD1 LEU A 120      30.713 108.100 105.581  1.00 11.85           C  
ATOM    834  CD2 LEU A 120      28.397 107.142 105.527  1.00 15.73           C  
ATOM    835  N   ASP A 121      27.467 111.984 104.878  1.00 22.83           N  
ATOM    836  CA  ASP A 121      26.698 112.643 103.825  1.00 28.75           C  
ATOM    837  C   ASP A 121      27.507 113.665 103.039  1.00 31.94           C  
ATOM    838  O   ASP A 121      27.344 113.792 101.831  1.00 36.10           O  
ATOM    839  CB  ASP A 121      25.472 113.332 104.428  1.00 33.40           C  
ATOM    840  CG  ASP A 121      25.835 114.306 105.543  1.00 41.45           C  
ATOM    841  OD1 ASP A 121      26.959 114.220 106.087  1.00 45.73           O  
ATOM    842  OD2 ASP A 121      24.988 115.161 105.877  1.00 41.68           O  
ATOM    843  N   LYS A 122      28.373 114.397 103.732  1.00 35.98           N  
ATOM    844  CA  LYS A 122      29.195 115.414 103.090  1.00 37.23           C  
ATOM    845  C   LYS A 122      30.600 114.914 102.778  1.00 39.14           C  
ATOM    846  O   LYS A 122      31.288 115.480 101.929  1.00 41.84           O  
ATOM    847  CB  LYS A 122      29.271 116.660 103.977  1.00 39.36           C  
ATOM    848  CG  LYS A 122      27.933 117.057 104.584  1.00 48.80           C  
ATOM    849  CD  LYS A 122      28.098 118.121 105.657  1.00 55.32           C  
ATOM    850  CE  LYS A 122      27.830 117.553 107.044  1.00 60.56           C  
ATOM    851  NZ  LYS A 122      28.621 118.253 108.096  1.00 64.68           N  
ATOM    852  N   ASP A 123      31.023 113.855 103.465  1.00 40.72           N  
ATOM    853  CA  ASP A 123      32.353 113.276 103.257  1.00 35.64           C  
ATOM    854  C   ASP A 123      32.414 112.414 102.000  1.00 31.40           C  
ATOM    855  O   ASP A 123      33.354 112.505 101.220  1.00 25.70           O  
ATOM    856  CB  ASP A 123      32.756 112.421 104.461  1.00 33.93           C  
ATOM    857  CG  ASP A 123      33.192 113.253 105.641  1.00 34.90           C  
ATOM    858  OD1 ASP A 123      33.707 114.369 105.420  1.00 41.18           O  
ATOM    859  OD2 ASP A 123      33.016 112.796 106.790  1.00 34.75           O  
ATOM    860  N   VAL A 124      31.405 111.573 101.813  1.00 32.73           N  
ATOM    861  CA  VAL A 124      31.350 110.690 100.659  1.00 34.75           C  
ATOM    862  C   VAL A 124      30.119 110.990  99.818  1.00 38.81           C  
ATOM    863  O   VAL A 124      29.004 110.601 100.170  1.00 40.99           O  
ATOM    864  CB  VAL A 124      31.296 109.214 101.101  1.00 35.83           C  
ATOM    865  CG1 VAL A 124      31.365 108.306  99.886  1.00 34.87           C  
ATOM    866  CG2 VAL A 124      32.439 108.919 102.058  1.00 38.39           C  
ATOM    867  N   PRO A 125      30.307 111.676  98.676  1.00 45.00           N  
ATOM    868  CA  PRO A 125      29.130 111.977  97.852  1.00 47.60           C  
ATOM    869  C   PRO A 125      28.555 110.702  97.251  1.00 48.27           C  
ATOM    870  O   PRO A 125      29.007 110.234  96.210  1.00 49.43           O  
ATOM    871  CB  PRO A 125      29.668 112.933  96.780  1.00 49.10           C  
ATOM    872  CG  PRO A 125      31.053 113.336  97.248  1.00 50.32           C  
ATOM    873  CD  PRO A 125      31.550 112.199  98.078  1.00 45.01           C  
ATOM    874  N   ALA A 126      27.543 110.154  97.913  1.00 52.77           N  
ATOM    875  CA  ALA A 126      26.914 108.922  97.462  1.00 55.25           C  
ATOM    876  C   ALA A 126      26.316 109.115  96.086  1.00 57.18           C  
ATOM    877  O   ALA A 126      26.425 108.246  95.218  1.00 53.35           O  
ATOM    878  CB  ALA A 126      25.827 108.500  98.444  1.00 59.56           C  
ATOM    879  N   GLY A 127      25.693 110.272  95.888  1.00 59.52           N  
ATOM    880  CA  GLY A 127      25.066 110.549  94.614  1.00 63.77           C  
ATOM    881  C   GLY A 127      24.004 109.506  94.366  1.00 64.40           C  
ATOM    882  O   GLY A 127      23.004 109.440  95.084  1.00 67.05           O  
ATOM    883  N   ASP A 128      24.226 108.678  93.353  1.00 63.25           N  
ATOM    884  CA  ASP A 128      23.289 107.616  93.017  1.00 63.81           C  
ATOM    885  C   ASP A 128      23.222 106.611  94.173  1.00 63.30           C  
ATOM    886  O   ASP A 128      22.175 106.010  94.427  1.00 63.48           O  
ATOM    887  CB  ASP A 128      23.741 106.913  91.733  1.00 66.68           C  
ATOM    888  CG  ASP A 128      25.174 107.261  91.349  1.00 65.21           C  
ATOM    889  OD1 ASP A 128      26.085 107.066  92.186  1.00 63.79           O  
ATOM    890  OD2 ASP A 128      25.389 107.732  90.210  1.00 65.24           O  
ATOM    891  N   GLY A 129      24.348 106.446  94.871  1.00 60.08           N  
ATOM    892  CA  GLY A 129      24.413 105.515  95.985  1.00 45.89           C  
ATOM    893  C   GLY A 129      25.184 104.260  95.613  1.00 38.63           C  
ATOM    894  O   GLY A 129      25.481 104.026  94.438  1.00 35.00           O  
ATOM    895  N   PHE A 130      25.504 103.440  96.608  1.00 28.32           N  
ATOM    896  CA  PHE A 130      26.252 102.222  96.355  1.00 18.27           C  
ATOM    897  C   PHE A 130      25.335 101.017  96.359  1.00 15.99           C  
ATOM    898  O   PHE A 130      24.247 101.066  96.920  1.00 18.59           O  
ATOM    899  CB  PHE A 130      27.333 102.046  97.414  1.00 15.39           C  
ATOM    900  CG  PHE A 130      28.323 103.172  97.466  1.00  3.85           C  
ATOM    901  CD1 PHE A 130      28.030 104.335  98.166  1.00  5.29           C  
ATOM    902  CD2 PHE A 130      29.562 103.062  96.832  1.00 10.17           C  
ATOM    903  CE1 PHE A 130      28.958 105.377  98.237  1.00 11.69           C  
ATOM    904  CE2 PHE A 130      30.500 104.093  96.893  1.00  2.00           C  
ATOM    905  CZ  PHE A 130      30.198 105.257  97.599  1.00  2.00           C  
ATOM    906  N   ASP A 131      25.780  99.930  95.739  1.00 12.41           N  
ATOM    907  CA  ASP A 131      24.977  98.714  95.680  1.00 16.69           C  
ATOM    908  C   ASP A 131      24.950  98.034  97.043  1.00 17.19           C  
ATOM    909  O   ASP A 131      23.994  97.337  97.383  1.00 19.86           O  
ATOM    910  CB  ASP A 131      25.548  97.737  94.644  1.00 21.43           C  
ATOM    911  CG  ASP A 131      25.522  98.287  93.227  1.00 25.27           C  
ATOM    912  OD1 ASP A 131      26.387  97.871  92.430  1.00 22.24           O  
ATOM    913  OD2 ASP A 131      24.648  99.125  92.907  1.00 24.09           O  
ATOM    914  N   ALA A 132      26.017  98.227  97.811  1.00 16.60           N  
ATOM    915  CA  ALA A 132      26.130  97.637  99.137  1.00 11.44           C  
ATOM    916  C   ALA A 132      27.058  98.459 100.005  1.00 12.74           C  
ATOM    917  O   ALA A 132      28.015  99.053  99.518  1.00 16.93           O  
ATOM    918  CB  ALA A 132      26.655  96.230  99.037  1.00  8.87           C  
ATOM    919  N   VAL A 133      26.767  98.481 101.298  1.00 13.29           N  
ATOM    920  CA  VAL A 133      27.560  99.218 102.271  1.00 13.01           C  
ATOM    921  C   VAL A 133      27.890  98.241 103.393  1.00  9.91           C  
ATOM    922  O   VAL A 133      27.027  97.473 103.824  1.00  5.24           O  
ATOM    923  CB  VAL A 133      26.754 100.408 102.873  1.00 16.28           C  
ATOM    924  CG1 VAL A 133      27.585 101.129 103.917  1.00 11.46           C  
ATOM    925  CG2 VAL A 133      26.320 101.368 101.771  1.00 15.84           C  
ATOM    926  N   ILE A 134      29.133  98.250 103.860  1.00  5.51           N  
ATOM    927  CA  ILE A 134      29.498  97.353 104.948  1.00  7.73           C  
ATOM    928  C   ILE A 134      30.201  98.057 106.103  1.00 10.82           C  
ATOM    929  O   ILE A 134      31.000  98.972 105.899  1.00 12.50           O  
ATOM    930  CB  ILE A 134      30.387  96.179 104.451  1.00  5.81           C  
ATOM    931  CG1 ILE A 134      31.755  96.690 104.008  1.00  2.00           C  
ATOM    932  CG2 ILE A 134      29.712  95.463 103.301  1.00  5.89           C  
ATOM    933  CD1 ILE A 134      32.748  95.589 103.737  1.00  2.00           C  
ATOM    934  N   CYS A 135      29.848  97.646 107.318  1.00 10.48           N  
ATOM    935  CA  CYS A 135      30.434  98.168 108.551  1.00 12.19           C  
ATOM    936  C   CYS A 135      30.619  96.909 109.384  1.00 14.25           C  
ATOM    937  O   CYS A 135      29.703  96.503 110.098  1.00 19.87           O  
ATOM    938  CB  CYS A 135      29.437  99.095 109.243  1.00 11.57           C  
ATOM    939  SG  CYS A 135      30.142 100.306 110.372  1.00 16.07           S  
ATOM    940  N   LEU A 136      31.807  96.313 109.329  1.00 10.91           N  
ATOM    941  CA  LEU A 136      32.060  95.067 110.044  1.00  3.93           C  
ATOM    942  C   LEU A 136      33.119  95.181 111.116  1.00  2.00           C  
ATOM    943  O   LEU A 136      33.803  96.187 111.211  1.00  5.29           O  
ATOM    944  CB  LEU A 136      32.489  93.977 109.055  1.00  4.10           C  
ATOM    945  CG  LEU A 136      31.549  93.322 108.030  1.00  3.00           C  
ATOM    946  CD1 LEU A 136      30.226  94.064 107.949  1.00  3.63           C  
ATOM    947  CD2 LEU A 136      32.241  93.291 106.677  1.00  2.00           C  
ATOM    948  N   GLY A 137      33.249  94.123 111.913  1.00  8.31           N  
ATOM    949  CA  GLY A 137      34.250  94.082 112.968  1.00 13.33           C  
ATOM    950  C   GLY A 137      33.952  94.880 114.224  1.00  9.02           C  
ATOM    951  O   GLY A 137      34.865  95.303 114.926  1.00  4.45           O  
ATOM    952  N   ASN A 138      32.677  95.078 114.519  1.00  6.56           N  
ATOM    953  CA  ASN A 138      32.283  95.834 115.699  1.00 11.84           C  
ATOM    954  C   ASN A 138      32.856  97.238 115.655  1.00 14.36           C  
ATOM    955  O   ASN A 138      33.510  97.682 116.601  1.00 15.72           O  
ATOM    956  CB  ASN A 138      32.759  95.142 116.975  1.00  5.37           C  
ATOM    957  CG  ASN A 138      32.158  95.756 118.219  1.00  2.97           C  
ATOM    958  OD1 ASN A 138      31.072  96.339 118.172  1.00 13.00           O  
ATOM    959  ND2 ASN A 138      32.856  95.632 119.340  1.00  7.20           N  
ATOM    960  N   SER A 139      32.611  97.930 114.545  1.00 12.98           N  
ATOM    961  CA  SER A 139      33.101  99.286 114.368  1.00 10.66           C  
ATOM    962  C   SER A 139      32.132 100.323 114.886  1.00  9.73           C  
ATOM    963  O   SER A 139      32.530 101.243 115.588  1.00 18.46           O  
ATOM    964  CB  SER A 139      33.378  99.558 112.897  1.00  9.59           C  
ATOM    965  OG  SER A 139      34.428  98.730 112.434  1.00 11.04           O  
ATOM    966  N   PHE A 140      30.857 100.177 114.542  1.00  8.05           N  
ATOM    967  CA  PHE A 140      29.834 101.136 114.965  1.00 12.93           C  
ATOM    968  C   PHE A 140      29.694 101.335 116.482  1.00 12.99           C  
ATOM    969  O   PHE A 140      29.481 102.462 116.957  1.00 15.48           O  
ATOM    970  CB  PHE A 140      28.478 100.739 114.377  1.00 13.47           C  
ATOM    971  CG  PHE A 140      27.432 101.804 114.506  1.00 15.39           C  
ATOM    972  CD1 PHE A 140      27.382 102.860 113.605  1.00 12.78           C  
ATOM    973  CD2 PHE A 140      26.507 101.765 115.545  1.00 13.94           C  
ATOM    974  CE1 PHE A 140      26.427 103.861 113.737  1.00 16.39           C  
ATOM    975  CE2 PHE A 140      25.546 102.764 115.687  1.00 11.10           C  
ATOM    976  CZ  PHE A 140      25.508 103.810 114.781  1.00 13.31           C  
ATOM    977  N   ALA A 141      29.806 100.248 117.241  1.00  9.59           N  
ATOM    978  CA  ALA A 141      29.682 100.332 118.692  1.00  7.26           C  
ATOM    979  C   ALA A 141      30.612 101.374 119.300  1.00  9.83           C  
ATOM    980  O   ALA A 141      30.428 101.774 120.444  1.00 19.86           O  
ATOM    981  CB  ALA A 141      29.943  98.977 119.313  1.00  6.92           C  
ATOM    982  N   HIS A 142      31.608 101.814 118.537  1.00  8.61           N  
ATOM    983  CA  HIS A 142      32.558 102.807 119.023  1.00  7.46           C  
ATOM    984  C   HIS A 142      31.875 104.141 119.271  1.00 11.15           C  
ATOM    985  O   HIS A 142      32.285 104.897 120.147  1.00 13.67           O  
ATOM    986  CB  HIS A 142      33.698 103.006 118.018  1.00  2.35           C  
ATOM    987  CG  HIS A 142      34.819 102.021 118.164  1.00  9.17           C  
ATOM    988  ND1 HIS A 142      35.053 101.018 117.249  1.00 17.97           N  
ATOM    989  CD2 HIS A 142      35.770 101.885 119.117  1.00 10.24           C  
ATOM    990  CE1 HIS A 142      36.099 100.308 117.630  1.00 12.24           C  
ATOM    991  NE2 HIS A 142      36.552 100.812 118.761  1.00 10.21           N  
ATOM    992  N   LEU A 143      30.827 104.423 118.505  1.00 16.55           N  
ATOM    993  CA  LEU A 143      30.123 105.689 118.641  1.00 18.28           C  
ATOM    994  C   LEU A 143      29.489 105.829 120.016  1.00 19.90           C  
ATOM    995  O   LEU A 143      28.676 105.004 120.418  1.00 18.54           O  
ATOM    996  CB  LEU A 143      29.057 105.814 117.556  1.00 20.39           C  
ATOM    997  CG  LEU A 143      28.859 107.201 116.947  1.00 18.03           C  
ATOM    998  CD1 LEU A 143      30.203 107.836 116.645  1.00 18.44           C  
ATOM    999  CD2 LEU A 143      28.036 107.071 115.683  1.00 15.09           C  
ATOM   1000  N   PRO A 144      29.856 106.899 120.751  1.00 22.79           N  
ATOM   1001  CA  PRO A 144      29.326 107.153 122.093  1.00 26.83           C  
ATOM   1002  C   PRO A 144      27.995 107.885 122.115  1.00 26.44           C  
ATOM   1003  O   PRO A 144      27.616 108.531 121.142  1.00 28.28           O  
ATOM   1004  CB  PRO A 144      30.421 107.982 122.742  1.00 32.08           C  
ATOM   1005  CG  PRO A 144      30.920 108.823 121.605  1.00 27.68           C  
ATOM   1006  CD  PRO A 144      30.813 107.959 120.358  1.00 29.11           C  
ATOM   1007  N   ASP A 145      27.306 107.790 123.248  1.00 29.02           N  
ATOM   1008  CA  ASP A 145      26.011 108.432 123.439  1.00 30.27           C  
ATOM   1009  C   ASP A 145      26.104 109.741 124.221  1.00 34.82           C  
ATOM   1010  O   ASP A 145      25.114 110.208 124.779  1.00 40.09           O  
ATOM   1011  CB  ASP A 145      25.062 107.483 124.160  1.00 27.55           C  
ATOM   1012  CG  ASP A 145      23.640 107.983 124.151  1.00 32.45           C  
ATOM   1013  OD1 ASP A 145      22.758 107.303 124.720  1.00 43.21           O  
ATOM   1014  OD2 ASP A 145      23.408 109.062 123.569  1.00 18.44           O  
ATOM   1015  N   SER A 146      27.299 110.317 124.275  1.00 34.57           N  
ATOM   1016  CA  SER A 146      27.536 111.559 125.009  1.00 39.17           C  
ATOM   1017  C   SER A 146      26.355 112.526 125.092  1.00 38.37           C  
ATOM   1018  O   SER A 146      26.015 112.999 126.174  1.00 45.05           O  
ATOM   1019  CB  SER A 146      28.745 112.299 124.417  1.00 44.66           C  
ATOM   1020  OG  SER A 146      28.676 112.380 123.003  1.00 55.75           O  
ATOM   1021  N   LYS A 147      25.720 112.806 123.962  1.00 39.88           N  
ATOM   1022  CA  LYS A 147      24.592 113.738 123.931  1.00 44.65           C  
ATOM   1023  C   LYS A 147      23.451 113.407 124.900  1.00 41.83           C  
ATOM   1024  O   LYS A 147      22.516 114.193 125.047  1.00 41.29           O  
ATOM   1025  CB  LYS A 147      24.033 113.832 122.507  1.00 51.77           C  
ATOM   1026  CG  LYS A 147      24.014 115.245 121.929  1.00 58.94           C  
ATOM   1027  CD  LYS A 147      23.194 116.196 122.796  1.00 64.71           C  
ATOM   1028  CE  LYS A 147      21.704 115.863 122.754  1.00 66.63           C  
ATOM   1029  NZ  LYS A 147      21.235 115.503 121.383  1.00 64.74           N  
ATOM   1030  N   GLY A 148      23.525 112.256 125.560  1.00 38.81           N  
ATOM   1031  CA  GLY A 148      22.464 111.875 126.478  1.00 38.87           C  
ATOM   1032  C   GLY A 148      21.439 111.014 125.760  1.00 43.05           C  
ATOM   1033  O   GLY A 148      20.984 109.995 126.286  1.00 41.51           O  
ATOM   1034  N   ASP A 149      21.069 111.442 124.553  1.00 44.38           N  
ATOM   1035  CA  ASP A 149      20.121 110.717 123.710  1.00 38.26           C  
ATOM   1036  C   ASP A 149      20.936 110.102 122.581  1.00 38.79           C  
ATOM   1037  O   ASP A 149      21.959 110.657 122.169  1.00 41.28           O  
ATOM   1038  CB  ASP A 149      19.072 111.666 123.131  1.00 27.33           C  
ATOM   1039  CG  ASP A 149      19.680 112.935 122.572  1.00 26.87           C  
ATOM   1040  OD1 ASP A 149      18.914 113.865 122.241  1.00 27.47           O  
ATOM   1041  OD2 ASP A 149      20.919 113.011 122.459  1.00 14.72           O  
ATOM   1042  N   GLN A 150      20.466 108.984 122.048  1.00 35.38           N  
ATOM   1043  CA  GLN A 150      21.198 108.300 120.995  1.00 35.03           C  
ATOM   1044  C   GLN A 150      21.186 109.045 119.667  1.00 31.61           C  
ATOM   1045  O   GLN A 150      21.350 108.446 118.608  1.00 27.61           O  
ATOM   1046  CB  GLN A 150      20.657 106.883 120.823  1.00 40.90           C  
ATOM   1047  CG  GLN A 150      21.436 105.864 121.630  1.00 49.46           C  
ATOM   1048  CD  GLN A 150      20.680 104.573 121.846  1.00 59.61           C  
ATOM   1049  OE1 GLN A 150      19.614 104.557 122.461  1.00 61.29           O  
ATOM   1050  NE2 GLN A 150      21.232 103.475 121.341  1.00 65.15           N  
ATOM   1051  N   SER A 151      20.982 110.357 119.737  1.00 31.05           N  
ATOM   1052  CA  SER A 151      20.957 111.207 118.553  1.00 29.25           C  
ATOM   1053  C   SER A 151      22.127 110.931 117.612  1.00 30.44           C  
ATOM   1054  O   SER A 151      21.930 110.722 116.417  1.00 36.09           O  
ATOM   1055  CB  SER A 151      20.972 112.686 118.963  1.00 34.71           C  
ATOM   1056  OG  SER A 151      22.098 113.004 119.767  1.00 38.63           O  
ATOM   1057  N   GLU A 152      23.344 110.930 118.144  1.00 28.88           N  
ATOM   1058  CA  GLU A 152      24.519 110.671 117.321  1.00 24.92           C  
ATOM   1059  C   GLU A 152      24.371 109.314 116.645  1.00 20.57           C  
ATOM   1060  O   GLU A 152      24.686 109.157 115.471  1.00 25.58           O  
ATOM   1061  CB  GLU A 152      25.789 110.688 118.177  1.00 29.75           C  
ATOM   1062  CG  GLU A 152      25.897 111.867 119.119  1.00 41.07           C  
ATOM   1063  CD  GLU A 152      25.845 111.444 120.576  1.00 54.95           C  
ATOM   1064  OE1 GLU A 152      24.809 110.880 121.004  1.00 56.85           O  
ATOM   1065  OE2 GLU A 152      26.845 111.674 121.292  1.00 57.56           O  
ATOM   1066  N   HIS A 153      23.889 108.333 117.397  1.00 18.43           N  
ATOM   1067  CA  HIS A 153      23.695 106.994 116.867  1.00 13.53           C  
ATOM   1068  C   HIS A 153      22.744 107.061 115.692  1.00 15.05           C  
ATOM   1069  O   HIS A 153      23.027 106.526 114.624  1.00 16.47           O  
ATOM   1070  CB  HIS A 153      23.110 106.077 117.937  1.00 17.19           C  
ATOM   1071  CG  HIS A 153      24.079 105.719 119.018  1.00 19.44           C  
ATOM   1072  ND1 HIS A 153      23.708 105.024 120.150  1.00 11.98           N  
ATOM   1073  CD2 HIS A 153      25.411 105.947 119.135  1.00 18.00           C  
ATOM   1074  CE1 HIS A 153      24.770 104.839 120.915  1.00 18.98           C  
ATOM   1075  NE2 HIS A 153      25.815 105.389 120.321  1.00 17.00           N  
ATOM   1076  N   ARG A 154      21.611 107.725 115.896  1.00 15.60           N  
ATOM   1077  CA  ARG A 154      20.603 107.865 114.851  1.00 16.78           C  
ATOM   1078  C   ARG A 154      21.135 108.607 113.624  1.00 16.89           C  
ATOM   1079  O   ARG A 154      20.893 108.195 112.490  1.00 16.69           O  
ATOM   1080  CB  ARG A 154      19.378 108.598 115.398  1.00 19.41           C  
ATOM   1081  CG  ARG A 154      18.385 107.705 116.122  1.00 22.73           C  
ATOM   1082  CD  ARG A 154      17.344 108.535 116.874  1.00 32.27           C  
ATOM   1083  NE  ARG A 154      17.338 108.245 118.307  1.00 45.03           N  
ATOM   1084  CZ  ARG A 154      16.700 107.216 118.856  1.00 44.43           C  
ATOM   1085  NH1 ARG A 154      16.747 107.024 120.169  1.00 47.69           N  
ATOM   1086  NH2 ARG A 154      16.009 106.381 118.089  1.00 44.90           N  
ATOM   1087  N   LEU A 155      21.855 109.700 113.846  1.00 14.80           N  
ATOM   1088  CA  LEU A 155      22.401 110.465 112.737  1.00 13.32           C  
ATOM   1089  C   LEU A 155      23.371 109.624 111.925  1.00  7.17           C  
ATOM   1090  O   LEU A 155      23.203 109.470 110.722  1.00 12.04           O  
ATOM   1091  CB  LEU A 155      23.116 111.722 113.241  1.00 12.77           C  
ATOM   1092  CG  LEU A 155      23.774 112.569 112.143  1.00 13.76           C  
ATOM   1093  CD1 LEU A 155      22.712 113.253 111.299  1.00  7.83           C  
ATOM   1094  CD2 LEU A 155      24.700 113.595 112.773  1.00 10.94           C  
ATOM   1095  N   ALA A 156      24.390 109.086 112.586  1.00 10.51           N  
ATOM   1096  CA  ALA A 156      25.392 108.264 111.910  1.00 11.27           C  
ATOM   1097  C   ALA A 156      24.737 107.099 111.181  1.00 12.46           C  
ATOM   1098  O   ALA A 156      25.053 106.825 110.027  1.00 11.76           O  
ATOM   1099  CB  ALA A 156      26.405 107.739 112.915  1.00  5.11           C  
ATOM   1100  N   LEU A 157      23.822 106.420 111.865  1.00 17.67           N  
ATOM   1101  CA  LEU A 157      23.122 105.279 111.291  1.00 21.49           C  
ATOM   1102  C   LEU A 157      22.302 105.724 110.085  1.00 27.36           C  
ATOM   1103  O   LEU A 157      22.049 104.943 109.170  1.00 30.89           O  
ATOM   1104  CB  LEU A 157      22.202 104.649 112.342  1.00 17.22           C  
ATOM   1105  CG  LEU A 157      22.327 103.158 112.689  1.00 12.78           C  
ATOM   1106  CD1 LEU A 157      23.660 102.597 112.232  1.00  8.94           C  
ATOM   1107  CD2 LEU A 157      22.172 102.990 114.190  1.00  5.74           C  
ATOM   1108  N   LYS A 158      21.899 106.991 110.092  1.00 28.55           N  
ATOM   1109  CA  LYS A 158      21.101 107.554 109.010  1.00 25.68           C  
ATOM   1110  C   LYS A 158      21.954 107.798 107.775  1.00 21.87           C  
ATOM   1111  O   LYS A 158      21.590 107.404 106.670  1.00 19.56           O  
ATOM   1112  CB  LYS A 158      20.460 108.873 109.456  1.00 32.42           C  
ATOM   1113  CG  LYS A 158      19.642 109.562 108.371  1.00 36.72           C  
ATOM   1114  CD  LYS A 158      18.743 110.648 108.939  1.00 33.87           C  
ATOM   1115  CE  LYS A 158      18.707 111.854 108.023  1.00 37.65           C  
ATOM   1116  NZ  LYS A 158      19.935 112.693 108.170  1.00 41.42           N  
ATOM   1117  N   ASN A 159      23.086 108.463 107.972  1.00 16.95           N  
ATOM   1118  CA  ASN A 159      23.996 108.760 106.883  1.00 15.36           C  
ATOM   1119  C   ASN A 159      24.469 107.473 106.226  1.00 17.64           C  
ATOM   1120  O   ASN A 159      24.460 107.355 105.003  1.00 23.15           O  
ATOM   1121  CB  ASN A 159      25.192 109.554 107.402  1.00 23.04           C  
ATOM   1122  CG  ASN A 159      24.809 110.951 107.852  1.00 23.51           C  
ATOM   1123  OD1 ASN A 159      25.425 111.518 108.754  1.00 20.93           O  
ATOM   1124  ND2 ASN A 159      23.785 111.512 107.223  1.00 23.00           N  
ATOM   1125  N   ILE A 160      24.885 106.503 107.034  1.00 13.25           N  
ATOM   1126  CA  ILE A 160      25.343 105.228 106.492  1.00  9.81           C  
ATOM   1127  C   ILE A 160      24.262 104.605 105.621  1.00  6.69           C  
ATOM   1128  O   ILE A 160      24.551 104.146 104.522  1.00  7.53           O  
ATOM   1129  CB  ILE A 160      25.706 104.219 107.603  1.00  7.14           C  
ATOM   1130  CG1 ILE A 160      27.051 104.584 108.216  1.00  2.00           C  
ATOM   1131  CG2 ILE A 160      25.783 102.809 107.031  1.00  2.00           C  
ATOM   1132  CD1 ILE A 160      27.264 103.968 109.569  1.00  4.85           C  
ATOM   1133  N   ALA A 161      23.027 104.574 106.112  1.00  2.00           N  
ATOM   1134  CA  ALA A 161      21.941 104.007 105.329  1.00  9.08           C  
ATOM   1135  C   ALA A 161      21.719 104.852 104.082  1.00 15.35           C  
ATOM   1136  O   ALA A 161      21.419 104.326 103.012  1.00 24.56           O  
ATOM   1137  CB  ALA A 161      20.672 103.954 106.147  1.00 11.22           C  
ATOM   1138  N   SER A 162      21.892 106.163 104.216  1.00 18.74           N  
ATOM   1139  CA  SER A 162      21.699 107.085 103.101  1.00 20.25           C  
ATOM   1140  C   SER A 162      22.655 106.824 101.935  1.00 22.55           C  
ATOM   1141  O   SER A 162      22.503 107.402 100.859  1.00 27.99           O  
ATOM   1142  CB  SER A 162      21.860 108.529 103.580  1.00 15.61           C  
ATOM   1143  OG  SER A 162      23.070 109.082 103.093  1.00 26.87           O  
ATOM   1144  N   MET A 163      23.636 105.954 102.144  1.00 21.94           N  
ATOM   1145  CA  MET A 163      24.593 105.625 101.091  1.00 17.61           C  
ATOM   1146  C   MET A 163      24.145 104.384 100.325  1.00 16.40           C  
ATOM   1147  O   MET A 163      24.771 103.996  99.332  1.00 11.14           O  
ATOM   1148  CB  MET A 163      25.982 105.375 101.683  1.00 16.98           C  
ATOM   1149  CG  MET A 163      26.535 106.529 102.477  1.00 17.75           C  
ATOM   1150  SD  MET A 163      27.590 107.569 101.466  1.00 26.59           S  
ATOM   1151  CE  MET A 163      26.839 109.160 101.711  1.00 23.03           C  
ATOM   1152  N   VAL A 164      23.066 103.760 100.789  1.00 11.58           N  
ATOM   1153  CA  VAL A 164      22.555 102.559 100.138  1.00 15.64           C  
ATOM   1154  C   VAL A 164      21.579 102.892  99.017  1.00 17.56           C  
ATOM   1155  O   VAL A 164      20.588 103.578  99.231  1.00 18.32           O  
ATOM   1156  CB  VAL A 164      21.848 101.620 101.148  1.00 15.49           C  
ATOM   1157  CG1 VAL A 164      21.548 100.282 100.492  1.00 13.67           C  
ATOM   1158  CG2 VAL A 164      22.724 101.411 102.366  1.00 12.61           C  
ATOM   1159  N   ARG A 165      21.880 102.417  97.813  1.00 22.00           N  
ATOM   1160  CA  ARG A 165      21.016 102.645  96.658  1.00 20.62           C  
ATOM   1161  C   ARG A 165      19.780 101.792  96.894  1.00 18.72           C  
ATOM   1162  O   ARG A 165      19.875 100.736  97.507  1.00 18.45           O  
ATOM   1163  CB  ARG A 165      21.733 102.210  95.365  1.00 21.11           C  
ATOM   1164  CG  ARG A 165      20.972 101.211  94.490  1.00 33.48           C  
ATOM   1165  CD  ARG A 165      21.827  99.999  94.063  1.00 43.76           C  
ATOM   1166  NE  ARG A 165      21.006  98.800  93.854  1.00 49.42           N  
ATOM   1167  CZ  ARG A 165      21.472  97.593  93.525  1.00 43.52           C  
ATOM   1168  NH1 ARG A 165      20.633  96.577  93.363  1.00 47.35           N  
ATOM   1169  NH2 ARG A 165      22.770  97.391  93.353  1.00 36.85           N  
ATOM   1170  N   PRO A 166      18.595 102.259  96.454  1.00 18.25           N  
ATOM   1171  CA  PRO A 166      17.411 101.425  96.677  1.00 16.58           C  
ATOM   1172  C   PRO A 166      17.691 100.029  96.151  1.00 19.33           C  
ATOM   1173  O   PRO A 166      18.344  99.874  95.122  1.00 20.04           O  
ATOM   1174  CB  PRO A 166      16.319 102.129  95.889  1.00  3.99           C  
ATOM   1175  CG  PRO A 166      16.746 103.555  95.872  1.00 14.08           C  
ATOM   1176  CD  PRO A 166      18.250 103.528  95.785  1.00 18.57           C  
ATOM   1177  N   GLY A 167      17.203  99.017  96.861  1.00 21.63           N  
ATOM   1178  CA  GLY A 167      17.449  97.647  96.451  1.00 14.86           C  
ATOM   1179  C   GLY A 167      18.852  97.239  96.868  1.00 13.56           C  
ATOM   1180  O   GLY A 167      19.263  96.089  96.719  1.00 15.51           O  
ATOM   1181  N   GLY A 168      19.589  98.201  97.405  1.00 10.63           N  
ATOM   1182  CA  GLY A 168      20.943  97.956  97.844  1.00 11.04           C  
ATOM   1183  C   GLY A 168      20.984  97.246  99.177  1.00 11.18           C  
ATOM   1184  O   GLY A 168      19.947  96.982  99.780  1.00 20.49           O  
ATOM   1185  N   LEU A 169      22.192  96.966  99.651  1.00 10.33           N  
ATOM   1186  CA  LEU A 169      22.383  96.248 100.901  1.00 10.49           C  
ATOM   1187  C   LEU A 169      23.239  96.978 101.914  1.00 10.76           C  
ATOM   1188  O   LEU A 169      24.124  97.746 101.553  1.00 18.22           O  
ATOM   1189  CB  LEU A 169      23.050  94.905 100.623  1.00  9.48           C  
ATOM   1190  CG  LEU A 169      22.248  93.616 100.724  1.00 21.38           C  
ATOM   1191  CD1 LEU A 169      20.813  93.826 100.250  1.00 19.78           C  
ATOM   1192  CD2 LEU A 169      22.950  92.564  99.883  1.00 26.54           C  
ATOM   1193  N   LEU A 170      22.964  96.726 103.190  1.00 13.10           N  
ATOM   1194  CA  LEU A 170      23.740  97.305 104.282  1.00  7.20           C  
ATOM   1195  C   LEU A 170      24.036  96.181 105.248  1.00  3.03           C  
ATOM   1196  O   LEU A 170      23.125  95.543 105.758  1.00  9.48           O  
ATOM   1197  CB  LEU A 170      22.971  98.386 105.030  1.00  9.31           C  
ATOM   1198  CG  LEU A 170      23.683  98.804 106.323  1.00  5.61           C  
ATOM   1199  CD1 LEU A 170      25.000  99.451 105.976  1.00  4.75           C  
ATOM   1200  CD2 LEU A 170      22.837  99.774 107.110  1.00  7.77           C  
ATOM   1201  N   VAL A 171      25.313  95.922 105.473  1.00  2.83           N  
ATOM   1202  CA  VAL A 171      25.719  94.872 106.383  1.00  5.33           C  
ATOM   1203  C   VAL A 171      26.490  95.550 107.500  1.00  7.16           C  
ATOM   1204  O   VAL A 171      27.631  95.972 107.319  1.00  7.78           O  
ATOM   1205  CB  VAL A 171      26.609  93.844 105.675  1.00 11.07           C  
ATOM   1206  CG1 VAL A 171      27.005  92.748 106.639  1.00  9.20           C  
ATOM   1207  CG2 VAL A 171      25.867  93.265 104.487  1.00 12.02           C  
ATOM   1208  N   ILE A 172      25.834  95.673 108.648  1.00  3.30           N  
ATOM   1209  CA  ILE A 172      26.407  96.310 109.821  1.00  8.26           C  
ATOM   1210  C   ILE A 172      26.303  95.330 110.986  1.00 13.04           C  
ATOM   1211  O   ILE A 172      25.246  94.743 111.216  1.00 22.88           O  
ATOM   1212  CB  ILE A 172      25.642  97.619 110.141  1.00  9.72           C  
ATOM   1213  CG1 ILE A 172      26.314  98.360 111.296  1.00  8.47           C  
ATOM   1214  CG2 ILE A 172      24.194  97.315 110.454  1.00  2.18           C  
ATOM   1215  CD1 ILE A 172      26.095  99.868 111.253  1.00  7.05           C  
ATOM   1216  N   ASP A 173      27.396  95.145 111.714  1.00  8.86           N  
ATOM   1217  CA  ASP A 173      27.403  94.212 112.830  1.00  7.04           C  
ATOM   1218  C   ASP A 173      27.777  94.854 114.160  1.00 12.57           C  
ATOM   1219  O   ASP A 173      28.030  96.056 114.241  1.00 16.43           O  
ATOM   1220  CB  ASP A 173      28.373  93.067 112.532  1.00  5.03           C  
ATOM   1221  CG  ASP A 173      29.823  93.519 112.499  1.00 11.33           C  
ATOM   1222  OD1 ASP A 173      30.664  92.816 111.901  1.00 16.69           O  
ATOM   1223  OD2 ASP A 173      30.132  94.578 113.071  1.00 21.43           O  
ATOM   1224  N   HIS A 174      27.790  94.037 115.208  1.00 15.86           N  
ATOM   1225  CA  HIS A 174      28.181  94.485 116.540  1.00 18.33           C  
ATOM   1226  C   HIS A 174      28.384  93.281 117.453  1.00 16.09           C  
ATOM   1227  O   HIS A 174      27.782  92.224 117.245  1.00 15.78           O  
ATOM   1228  CB  HIS A 174      27.148  95.464 117.132  1.00 14.61           C  
ATOM   1229  CG  HIS A 174      25.816  94.855 117.423  1.00  7.75           C  
ATOM   1230  ND1 HIS A 174      24.642  95.357 116.904  1.00  4.08           N  
ATOM   1231  CD2 HIS A 174      25.465  93.795 118.190  1.00  3.07           C  
ATOM   1232  CE1 HIS A 174      23.626  94.632 117.338  1.00  2.00           C  
ATOM   1233  NE2 HIS A 174      24.098  93.678 118.120  1.00  6.93           N  
ATOM   1234  N   ARG A 175      29.259  93.434 118.441  1.00 13.14           N  
ATOM   1235  CA  ARG A 175      29.540  92.360 119.383  1.00 12.73           C  
ATOM   1236  C   ARG A 175      28.236  92.012 120.079  1.00 12.97           C  
ATOM   1237  O   ARG A 175      27.320  92.829 120.129  1.00 17.61           O  
ATOM   1238  CB  ARG A 175      30.557  92.823 120.426  1.00  3.56           C  
ATOM   1239  CG  ARG A 175      31.969  92.307 120.223  1.00 10.87           C  
ATOM   1240  CD  ARG A 175      32.879  92.863 121.305  1.00 13.49           C  
ATOM   1241  NE  ARG A 175      34.296  92.604 121.067  1.00  9.31           N  
ATOM   1242  CZ  ARG A 175      34.893  91.443 121.310  1.00  9.69           C  
ATOM   1243  NH1 ARG A 175      34.190  90.425 121.800  1.00  2.00           N  
ATOM   1244  NH2 ARG A 175      36.196  91.308 121.083  1.00 11.40           N  
ATOM   1245  N   ASN A 176      28.141  90.802 120.609  1.00 11.97           N  
ATOM   1246  CA  ASN A 176      26.936  90.409 121.317  1.00 13.58           C  
ATOM   1247  C   ASN A 176      27.096  90.988 122.723  1.00 16.64           C  
ATOM   1248  O   ASN A 176      27.725  90.369 123.588  1.00 17.50           O  
ATOM   1249  CB  ASN A 176      26.866  88.887 121.373  1.00 14.21           C  
ATOM   1250  CG  ASN A 176      25.715  88.391 122.192  1.00 15.28           C  
ATOM   1251  OD1 ASN A 176      25.539  87.184 122.351  1.00  9.15           O  
ATOM   1252  ND2 ASN A 176      24.913  89.318 122.722  1.00  3.11           N  
ATOM   1253  N   TYR A 177      26.501  92.161 122.951  1.00 16.64           N  
ATOM   1254  CA  TYR A 177      26.599  92.849 124.244  1.00 14.21           C  
ATOM   1255  C   TYR A 177      25.536  92.379 125.211  1.00  7.69           C  
ATOM   1256  O   TYR A 177      25.587  92.677 126.394  1.00 14.27           O  
ATOM   1257  CB  TYR A 177      26.481  94.360 124.065  1.00  9.68           C  
ATOM   1258  CG  TYR A 177      27.631  94.970 123.318  1.00  9.71           C  
ATOM   1259  CD1 TYR A 177      28.902  95.052 123.892  1.00 12.46           C  
ATOM   1260  CD2 TYR A 177      27.453  95.472 122.033  1.00 15.34           C  
ATOM   1261  CE1 TYR A 177      29.970  95.623 123.197  1.00 12.70           C  
ATOM   1262  CE2 TYR A 177      28.511  96.043 121.331  1.00 15.77           C  
ATOM   1263  CZ  TYR A 177      29.761  96.114 121.916  1.00 12.70           C  
ATOM   1264  OH  TYR A 177      30.797  96.655 121.204  1.00 18.71           O  
ATOM   1265  N   ASP A 178      24.558  91.659 124.690  1.00  8.60           N  
ATOM   1266  CA  ASP A 178      23.503  91.129 125.532  1.00 13.05           C  
ATOM   1267  C   ASP A 178      24.172  90.126 126.458  1.00 13.91           C  
ATOM   1268  O   ASP A 178      23.722  89.905 127.573  1.00 17.88           O  
ATOM   1269  CB  ASP A 178      22.438  90.430 124.681  1.00 15.96           C  
ATOM   1270  CG  ASP A 178      21.693  91.389 123.768  1.00 19.31           C  
ATOM   1271  OD1 ASP A 178      20.517  91.689 124.054  1.00 21.45           O  
ATOM   1272  OD2 ASP A 178      22.282  91.845 122.764  1.00 23.86           O  
ATOM   1273  N   TYR A 179      25.263  89.536 125.984  1.00 16.38           N  
ATOM   1274  CA  TYR A 179      26.005  88.555 126.758  1.00 20.12           C  
ATOM   1275  C   TYR A 179      27.093  89.218 127.603  1.00 24.44           C  
ATOM   1276  O   TYR A 179      27.272  88.874 128.773  1.00 30.65           O  
ATOM   1277  CB  TYR A 179      26.622  87.524 125.810  1.00 17.97           C  
ATOM   1278  CG  TYR A 179      27.668  86.634 126.437  1.00 19.11           C  
ATOM   1279  CD1 TYR A 179      29.001  87.036 126.502  1.00 25.29           C  
ATOM   1280  CD2 TYR A 179      27.331  85.386 126.955  1.00 11.91           C  
ATOM   1281  CE1 TYR A 179      29.972  86.223 127.064  1.00 23.88           C  
ATOM   1282  CE2 TYR A 179      28.297  84.562 127.521  1.00 15.24           C  
ATOM   1283  CZ  TYR A 179      29.615  84.988 127.573  1.00 20.74           C  
ATOM   1284  OH  TYR A 179      30.579  84.186 128.140  1.00 28.88           O  
ATOM   1285  N   ILE A 180      27.816  90.166 127.012  1.00 19.00           N  
ATOM   1286  CA  ILE A 180      28.876  90.857 127.736  1.00 18.80           C  
ATOM   1287  C   ILE A 180      28.286  91.544 128.958  1.00 16.03           C  
ATOM   1288  O   ILE A 180      28.810  91.434 130.056  1.00 20.29           O  
ATOM   1289  CB  ILE A 180      29.576  91.928 126.857  1.00 20.41           C  
ATOM   1290  CG1 ILE A 180      30.605  91.272 125.934  1.00 16.04           C  
ATOM   1291  CG2 ILE A 180      30.287  92.951 127.743  1.00 21.70           C  
ATOM   1292  CD1 ILE A 180      31.267  92.260 124.979  1.00  5.86           C  
ATOM   1293  N   LEU A 181      27.190  92.256 128.757  1.00 13.78           N  
ATOM   1294  CA  LEU A 181      26.550  92.957 129.852  1.00 17.03           C  
ATOM   1295  C   LEU A 181      26.086  91.964 130.902  1.00 20.40           C  
ATOM   1296  O   LEU A 181      26.164  92.235 132.097  1.00 23.24           O  
ATOM   1297  CB  LEU A 181      25.353  93.759 129.341  1.00 11.05           C  
ATOM   1298  CG  LEU A 181      25.480  95.283 129.258  1.00 14.36           C  
ATOM   1299  CD1 LEU A 181      26.929  95.712 129.233  1.00 16.37           C  
ATOM   1300  CD2 LEU A 181      24.767  95.762 128.006  1.00 14.85           C  
ATOM   1301  N   SER A 182      25.621  90.805 130.454  1.00 17.98           N  
ATOM   1302  CA  SER A 182      25.127  89.791 131.372  1.00 19.60           C  
ATOM   1303  C   SER A 182      26.211  89.093 132.196  1.00 20.37           C  
ATOM   1304  O   SER A 182      26.045  88.899 133.403  1.00 26.69           O  
ATOM   1305  CB  SER A 182      24.326  88.750 130.600  1.00 13.87           C  
ATOM   1306  OG  SER A 182      24.741  87.448 130.957  1.00 31.32           O  
ATOM   1307  N   THR A 183      27.313  88.712 131.554  1.00 15.18           N  
ATOM   1308  CA  THR A 183      28.397  88.027 132.255  1.00 16.00           C  
ATOM   1309  C   THR A 183      29.493  88.985 132.700  1.00 18.71           C  
ATOM   1310  O   THR A 183      30.421  88.588 133.408  1.00 13.59           O  
ATOM   1311  CB  THR A 183      29.049  86.959 131.371  1.00 18.25           C  
ATOM   1312  OG1 THR A 183      29.974  87.586 130.473  1.00 15.93           O  
ATOM   1313  CG2 THR A 183      27.999  86.223 130.572  1.00 26.34           C  
ATOM   1314  N   GLY A 184      29.380  90.240 132.269  1.00 21.65           N  
ATOM   1315  CA  GLY A 184      30.355  91.264 132.618  1.00 19.43           C  
ATOM   1316  C   GLY A 184      31.702  91.075 131.951  1.00 21.97           C  
ATOM   1317  O   GLY A 184      32.594  91.903 132.096  1.00 27.63           O  
ATOM   1318  N   CYS A 185      31.842  89.985 131.205  1.00 22.57           N  
ATOM   1319  CA  CYS A 185      33.091  89.663 130.528  1.00 27.47           C  
ATOM   1320  C   CYS A 185      32.883  89.384 129.040  1.00 31.89           C  
ATOM   1321  O   CYS A 185      31.884  88.791 128.638  1.00 31.27           O  
ATOM   1322  CB  CYS A 185      33.719  88.413 131.158  1.00 32.97           C  
ATOM   1323  SG  CYS A 185      34.573  88.624 132.733  1.00 32.97           S  
ATOM   1324  N   ALA A 186      33.847  89.801 128.228  1.00 36.09           N  
ATOM   1325  CA  ALA A 186      33.798  89.569 126.789  1.00 38.83           C  
ATOM   1326  C   ALA A 186      34.276  88.137 126.521  1.00 43.76           C  
ATOM   1327  O   ALA A 186      35.164  87.637 127.208  1.00 47.82           O  
ATOM   1328  CB  ALA A 186      34.699  90.558 126.078  1.00 32.08           C  
ATOM   1329  N   PRO A 187      33.693  87.458 125.516  1.00 45.43           N  
ATOM   1330  CA  PRO A 187      34.129  86.083 125.234  1.00 42.98           C  
ATOM   1331  C   PRO A 187      35.623  86.020 124.929  1.00 41.25           C  
ATOM   1332  O   PRO A 187      36.153  86.865 124.209  1.00 44.20           O  
ATOM   1333  CB  PRO A 187      33.278  85.668 124.040  1.00 43.96           C  
ATOM   1334  CG  PRO A 187      32.838  86.960 123.423  1.00 48.56           C  
ATOM   1335  CD  PRO A 187      32.646  87.895 124.572  1.00 47.76           C  
ATOM   1336  N   PRO A 188      36.321  85.004 125.482  1.00 43.50           N  
ATOM   1337  CA  PRO A 188      37.761  84.852 125.257  1.00 44.99           C  
ATOM   1338  C   PRO A 188      38.177  83.933 124.114  1.00 45.68           C  
ATOM   1339  O   PRO A 188      37.406  83.084 123.663  1.00 43.60           O  
ATOM   1340  CB  PRO A 188      38.261  84.323 126.598  1.00 46.60           C  
ATOM   1341  CG  PRO A 188      37.082  83.520 127.136  1.00 44.19           C  
ATOM   1342  CD  PRO A 188      35.825  83.949 126.387  1.00 43.75           C  
ATOM   1343  N   GLY A 189      39.408  84.128 123.649  1.00 47.79           N  
ATOM   1344  CA  GLY A 189      39.961  83.303 122.589  1.00 52.65           C  
ATOM   1345  C   GLY A 189      39.500  83.533 121.162  1.00 53.88           C  
ATOM   1346  O   GLY A 189      39.316  84.664 120.721  1.00 56.52           O  
ATOM   1347  N   LYS A 190      39.309  82.428 120.448  1.00 54.79           N  
ATOM   1348  CA  LYS A 190      38.885  82.428 119.055  1.00 55.78           C  
ATOM   1349  C   LYS A 190      37.759  83.404 118.794  1.00 49.30           C  
ATOM   1350  O   LYS A 190      36.817  83.523 119.573  1.00 55.23           O  
ATOM   1351  CB  LYS A 190      38.426  81.024 118.656  1.00 67.13           C  
ATOM   1352  CG  LYS A 190      37.426  80.392 119.627  1.00 73.34           C  
ATOM   1353  CD  LYS A 190      35.996  80.460 119.092  1.00 81.60           C  
ATOM   1354  CE  LYS A 190      34.974  80.178 120.193  1.00 84.16           C  
ATOM   1355  NZ  LYS A 190      33.611  79.890 119.652  1.00 86.30           N  
ATOM   1356  N   ASN A 191      37.860  84.092 117.671  1.00 40.70           N  
ATOM   1357  CA  ASN A 191      36.878  85.086 117.278  1.00 33.47           C  
ATOM   1358  C   ASN A 191      36.881  85.106 115.750  1.00 32.07           C  
ATOM   1359  O   ASN A 191      37.943  85.025 115.134  1.00 31.14           O  
ATOM   1360  CB  ASN A 191      37.314  86.434 117.850  1.00 31.04           C  
ATOM   1361  CG  ASN A 191      36.269  87.500 117.704  1.00 31.07           C  
ATOM   1362  OD1 ASN A 191      35.351  87.597 118.512  1.00 29.19           O  
ATOM   1363  ND2 ASN A 191      36.407  88.323 116.668  1.00 38.91           N  
ATOM   1364  N   ILE A 192      35.712  85.209 115.128  1.00 27.20           N  
ATOM   1365  CA  ILE A 192      35.661  85.215 113.663  1.00 27.14           C  
ATOM   1366  C   ILE A 192      36.351  86.427 113.029  1.00 25.94           C  
ATOM   1367  O   ILE A 192      36.825  86.351 111.891  1.00 23.99           O  
ATOM   1368  CB  ILE A 192      34.210  85.160 113.131  1.00 23.21           C  
ATOM   1369  CG1 ILE A 192      33.479  86.457 113.480  1.00 25.00           C  
ATOM   1370  CG2 ILE A 192      33.491  83.957 113.708  1.00 35.35           C  
ATOM   1371  CD1 ILE A 192      32.288  86.733 112.602  1.00 29.64           C  
ATOM   1372  N   TYR A 193      36.414  87.539 113.760  1.00 22.61           N  
ATOM   1373  CA  TYR A 193      37.042  88.749 113.239  1.00 14.03           C  
ATOM   1374  C   TYR A 193      38.470  88.930 113.731  1.00 16.48           C  
ATOM   1375  O   TYR A 193      39.313  89.473 113.021  1.00 17.91           O  
ATOM   1376  CB  TYR A 193      36.225  89.984 113.622  1.00  7.09           C  
ATOM   1377  CG  TYR A 193      34.943  90.155 112.833  1.00  8.47           C  
ATOM   1378  CD1 TYR A 193      33.770  90.567 113.461  1.00  8.10           C  
ATOM   1379  CD2 TYR A 193      34.901  89.909 111.465  1.00  3.45           C  
ATOM   1380  CE1 TYR A 193      32.588  90.731 112.751  1.00  2.00           C  
ATOM   1381  CE2 TYR A 193      33.721  90.071 110.745  1.00  3.48           C  
ATOM   1382  CZ  TYR A 193      32.570  90.483 111.393  1.00  2.48           C  
ATOM   1383  OH  TYR A 193      31.405  90.656 110.678  1.00  3.25           O  
ATOM   1384  N   TYR A 194      38.742  88.485 114.951  1.00 17.56           N  
ATOM   1385  CA  TYR A 194      40.079  88.612 115.507  1.00 18.57           C  
ATOM   1386  C   TYR A 194      40.502  87.298 116.133  1.00 26.61           C  
ATOM   1387  O   TYR A 194      40.160  86.998 117.275  1.00 31.17           O  
ATOM   1388  CB  TYR A 194      40.101  89.742 116.533  1.00 12.25           C  
ATOM   1389  CG  TYR A 194      39.377  90.974 116.040  1.00 12.95           C  
ATOM   1390  CD1 TYR A 194      38.034  91.189 116.353  1.00 15.42           C  
ATOM   1391  CD2 TYR A 194      40.022  91.907 115.222  1.00 14.80           C  
ATOM   1392  CE1 TYR A 194      37.353  92.299 115.866  1.00 13.12           C  
ATOM   1393  CE2 TYR A 194      39.354  93.016 114.731  1.00  7.37           C  
ATOM   1394  CZ  TYR A 194      38.022  93.207 115.057  1.00 11.00           C  
ATOM   1395  OH  TYR A 194      37.363  94.319 114.597  1.00  9.46           O  
ATOM   1396  N   LYS A 195      41.261  86.519 115.370  1.00 28.56           N  
ATOM   1397  CA  LYS A 195      41.734  85.216 115.813  1.00 25.90           C  
ATOM   1398  C   LYS A 195      43.247  85.163 115.742  1.00 27.62           C  
ATOM   1399  O   LYS A 195      43.808  84.788 114.716  1.00 33.69           O  
ATOM   1400  CB  LYS A 195      41.153  84.127 114.916  1.00 25.11           C  
ATOM   1401  CG  LYS A 195      40.569  84.655 113.615  1.00 31.24           C  
ATOM   1402  CD  LYS A 195      40.869  83.728 112.449  1.00 32.19           C  
ATOM   1403  CE  LYS A 195      39.582  83.154 111.859  1.00 40.33           C  
ATOM   1404  NZ  LYS A 195      39.190  81.844 112.460  1.00 41.26           N  
ATOM   1405  N   SER A 196      43.907  85.534 116.834  1.00 25.13           N  
ATOM   1406  CA  SER A 196      45.361  85.530 116.868  1.00 22.46           C  
ATOM   1407  C   SER A 196      45.880  85.071 118.217  1.00 22.27           C  
ATOM   1408  O   SER A 196      45.446  85.571 119.253  1.00 19.29           O  
ATOM   1409  CB  SER A 196      45.886  86.929 116.565  1.00 12.75           C  
ATOM   1410  OG  SER A 196      47.215  87.080 117.023  1.00 22.28           O  
ATOM   1411  N   ASP A 197      46.813  84.124 118.200  1.00 22.01           N  
ATOM   1412  CA  ASP A 197      47.383  83.608 119.433  1.00 22.35           C  
ATOM   1413  C   ASP A 197      48.246  84.677 120.089  1.00 21.17           C  
ATOM   1414  O   ASP A 197      48.715  84.504 121.214  1.00 28.56           O  
ATOM   1415  CB  ASP A 197      48.220  82.356 119.155  1.00 32.89           C  
ATOM   1416  CG  ASP A 197      47.443  81.278 118.414  1.00 42.68           C  
ATOM   1417  OD1 ASP A 197      47.648  81.132 117.193  1.00 49.19           O  
ATOM   1418  OD2 ASP A 197      46.629  80.572 119.046  1.00 47.61           O  
ATOM   1419  N   LEU A 198      48.442  85.786 119.381  1.00 17.25           N  
ATOM   1420  CA  LEU A 198      49.245  86.898 119.881  1.00 17.58           C  
ATOM   1421  C   LEU A 198      48.522  87.693 120.962  1.00 21.97           C  
ATOM   1422  O   LEU A 198      49.153  88.258 121.857  1.00 23.91           O  
ATOM   1423  CB  LEU A 198      49.612  87.829 118.730  1.00 10.31           C  
ATOM   1424  CG  LEU A 198      51.086  87.872 118.323  1.00 17.84           C  
ATOM   1425  CD1 LEU A 198      51.763  86.544 118.595  1.00  4.56           C  
ATOM   1426  CD2 LEU A 198      51.182  88.223 116.850  1.00 20.09           C  
ATOM   1427  N   THR A 199      47.196  87.738 120.869  1.00 29.06           N  
ATOM   1428  CA  THR A 199      46.381  88.459 121.843  1.00 34.67           C  
ATOM   1429  C   THR A 199      46.361  87.671 123.145  1.00 33.93           C  
ATOM   1430  O   THR A 199      45.630  86.695 123.272  1.00 34.81           O  
ATOM   1431  CB  THR A 199      44.927  88.626 121.356  1.00 35.26           C  
ATOM   1432  OG1 THR A 199      44.920  89.118 120.010  1.00 37.59           O  
ATOM   1433  CG2 THR A 199      44.179  89.602 122.250  1.00 31.69           C  
ATOM   1434  N   LYS A 200      47.157  88.102 124.113  1.00 33.50           N  
ATOM   1435  CA  LYS A 200      47.226  87.404 125.385  1.00 33.94           C  
ATOM   1436  C   LYS A 200      46.073  87.708 126.335  1.00 34.39           C  
ATOM   1437  O   LYS A 200      45.611  86.821 127.051  1.00 37.57           O  
ATOM   1438  CB  LYS A 200      48.553  87.720 126.063  1.00 34.67           C  
ATOM   1439  CG  LYS A 200      49.763  87.378 125.207  1.00 40.86           C  
ATOM   1440  CD  LYS A 200      49.736  85.924 124.759  1.00 39.88           C  
ATOM   1441  CE  LYS A 200      51.070  85.510 124.170  1.00 46.66           C  
ATOM   1442  NZ  LYS A 200      50.937  84.394 123.191  1.00 48.78           N  
ATOM   1443  N   ASP A 201      45.606  88.950 126.357  1.00 29.82           N  
ATOM   1444  CA  ASP A 201      44.503  89.285 127.246  1.00 28.87           C  
ATOM   1445  C   ASP A 201      43.564  90.396 126.783  1.00 24.72           C  
ATOM   1446  O   ASP A 201      43.962  91.300 126.053  1.00 22.62           O  
ATOM   1447  CB  ASP A 201      45.050  89.638 128.633  1.00 38.96           C  
ATOM   1448  CG  ASP A 201      43.958  90.088 129.593  1.00 42.98           C  
ATOM   1449  OD1 ASP A 201      43.199  89.221 130.085  1.00 33.96           O  
ATOM   1450  OD2 ASP A 201      43.859  91.311 129.849  1.00 50.53           O  
ATOM   1451  N   ILE A 202      42.310  90.308 127.217  1.00 21.23           N  
ATOM   1452  CA  ILE A 202      41.298  91.317 126.931  1.00 20.07           C  
ATOM   1453  C   ILE A 202      40.478  91.495 128.214  1.00 25.04           C  
ATOM   1454  O   ILE A 202      39.727  90.605 128.606  1.00 26.64           O  
ATOM   1455  CB  ILE A 202      40.357  90.888 125.798  1.00 13.85           C  
ATOM   1456  CG1 ILE A 202      41.070  91.012 124.452  1.00 12.93           C  
ATOM   1457  CG2 ILE A 202      39.127  91.772 125.787  1.00 17.32           C  
ATOM   1458  CD1 ILE A 202      40.188  90.697 123.258  1.00 16.38           C  
ATOM   1459  N   THR A 203      40.618  92.643 128.865  1.00 24.36           N  
ATOM   1460  CA  THR A 203      39.891  92.886 130.100  1.00 23.10           C  
ATOM   1461  C   THR A 203      38.689  93.787 129.872  1.00 24.76           C  
ATOM   1462  O   THR A 203      38.834  94.958 129.524  1.00 28.33           O  
ATOM   1463  CB  THR A 203      40.813  93.523 131.162  1.00 23.61           C  
ATOM   1464  OG1 THR A 203      41.628  92.504 131.752  1.00 23.65           O  
ATOM   1465  CG2 THR A 203      39.996  94.207 132.250  1.00 21.73           C  
ATOM   1466  N   THR A 204      37.500  93.231 130.076  1.00 21.34           N  
ATOM   1467  CA  THR A 204      36.257  93.974 129.899  1.00 19.79           C  
ATOM   1468  C   THR A 204      35.996  94.923 131.072  1.00 16.61           C  
ATOM   1469  O   THR A 204      36.312  94.613 132.198  1.00 14.28           O  
ATOM   1470  CB  THR A 204      35.068  93.005 129.761  1.00 20.93           C  
ATOM   1471  OG1 THR A 204      35.415  91.965 128.839  1.00 18.11           O  
ATOM   1472  CG2 THR A 204      33.827  93.742 129.257  1.00 24.10           C  
ATOM   1473  N   SER A 205      35.430  96.090 130.801  1.00 13.41           N  
ATOM   1474  CA  SER A 205      35.140  97.048 131.859  1.00 10.96           C  
ATOM   1475  C   SER A 205      33.782  97.683 131.585  1.00 12.79           C  
ATOM   1476  O   SER A 205      33.661  98.583 130.748  1.00 17.17           O  
ATOM   1477  CB  SER A 205      36.229  98.128 131.915  1.00 10.27           C  
ATOM   1478  OG  SER A 205      37.366  97.686 132.637  1.00  8.17           O  
ATOM   1479  N   VAL A 206      32.762  97.208 132.293  1.00  7.83           N  
ATOM   1480  CA  VAL A 206      31.404  97.716 132.122  1.00  8.80           C  
ATOM   1481  C   VAL A 206      31.083  98.896 133.038  1.00 12.88           C  
ATOM   1482  O   VAL A 206      31.272  98.821 134.250  1.00 22.79           O  
ATOM   1483  CB  VAL A 206      30.374  96.598 132.370  1.00  2.00           C  
ATOM   1484  CG1 VAL A 206      29.031  96.996 131.815  1.00  3.42           C  
ATOM   1485  CG2 VAL A 206      30.843  95.318 131.723  1.00  7.16           C  
ATOM   1486  N   LEU A 207      30.606  99.988 132.449  1.00 11.60           N  
ATOM   1487  CA  LEU A 207      30.246 101.171 133.219  1.00 11.07           C  
ATOM   1488  C   LEU A 207      28.756 101.436 133.093  1.00 14.41           C  
ATOM   1489  O   LEU A 207      28.262 101.756 132.009  1.00 14.76           O  
ATOM   1490  CB  LEU A 207      31.000 102.406 132.731  1.00  5.71           C  
ATOM   1491  CG  LEU A 207      30.453 103.695 133.350  1.00  3.70           C  
ATOM   1492  CD1 LEU A 207      31.025 103.852 134.755  1.00 13.13           C  
ATOM   1493  CD2 LEU A 207      30.793 104.891 132.483  1.00  2.00           C  
ATOM   1494  N   THR A 208      28.049 101.312 134.210  1.00 15.85           N  
ATOM   1495  CA  THR A 208      26.616 101.540 134.234  1.00 19.63           C  
ATOM   1496  C   THR A 208      26.252 102.818 134.974  1.00 17.99           C  
ATOM   1497  O   THR A 208      26.367 102.890 136.192  1.00 20.03           O  
ATOM   1498  CB  THR A 208      25.887 100.379 134.916  1.00 25.32           C  
ATOM   1499  OG1 THR A 208      26.166  99.162 134.214  1.00 38.86           O  
ATOM   1500  CG2 THR A 208      24.384 100.625 134.918  1.00 35.73           C  
ATOM   1501  N   VAL A 209      25.820 103.830 134.234  1.00 26.43           N  
ATOM   1502  CA  VAL A 209      25.410 105.078 134.852  1.00 23.27           C  
ATOM   1503  C   VAL A 209      23.978 104.848 135.305  1.00 26.09           C  
ATOM   1504  O   VAL A 209      23.130 104.396 134.528  1.00 18.78           O  
ATOM   1505  CB  VAL A 209      25.456 106.234 133.864  1.00 27.47           C  
ATOM   1506  CG1 VAL A 209      24.880 107.481 134.512  1.00 26.87           C  
ATOM   1507  CG2 VAL A 209      26.887 106.467 133.419  1.00 21.52           C  
ATOM   1508  N   ASN A 210      23.721 105.178 136.567  1.00 29.42           N  
ATOM   1509  CA  ASN A 210      22.425 104.956 137.179  1.00 29.23           C  
ATOM   1510  C   ASN A 210      22.264 103.464 136.970  1.00 31.42           C  
ATOM   1511  O   ASN A 210      23.187 102.723 137.289  1.00 37.97           O  
ATOM   1512  CB  ASN A 210      21.346 105.800 136.503  1.00 30.44           C  
ATOM   1513  CG  ASN A 210      21.271 107.215 137.096  1.00 39.06           C  
ATOM   1514  OD1 ASN A 210      20.631 108.114 136.541  1.00 48.20           O  
ATOM   1515  ND2 ASN A 210      21.935 107.410 138.233  1.00 26.90           N  
ATOM   1516  N   ASN A 211      21.148 102.979 136.457  1.00 29.64           N  
ATOM   1517  CA  ASN A 211      21.088 101.536 136.279  1.00 29.34           C  
ATOM   1518  C   ASN A 211      21.190 101.058 134.828  1.00 31.81           C  
ATOM   1519  O   ASN A 211      20.998  99.878 134.549  1.00 36.09           O  
ATOM   1520  CB  ASN A 211      19.826 100.974 136.932  1.00 31.67           C  
ATOM   1521  CG  ASN A 211      20.007  99.547 137.391  1.00 27.79           C  
ATOM   1522  OD1 ASN A 211      19.046  98.785 137.501  1.00 39.85           O  
ATOM   1523  ND2 ASN A 211      21.246  99.171 137.655  1.00 14.43           N  
ATOM   1524  N   LYS A 212      21.511 101.958 133.907  1.00 33.26           N  
ATOM   1525  CA  LYS A 212      21.612 101.583 132.502  1.00 33.23           C  
ATOM   1526  C   LYS A 212      23.059 101.451 132.044  1.00 29.75           C  
ATOM   1527  O   LYS A 212      23.901 102.286 132.382  1.00 24.50           O  
ATOM   1528  CB  LYS A 212      20.871 102.615 131.637  1.00 36.65           C  
ATOM   1529  CG  LYS A 212      21.741 103.360 130.623  1.00 51.71           C  
ATOM   1530  CD  LYS A 212      22.296 104.665 131.195  1.00 57.13           C  
ATOM   1531  CE  LYS A 212      23.396 105.241 130.303  1.00 57.35           C  
ATOM   1532  NZ  LYS A 212      24.151 106.338 130.971  1.00 55.05           N  
ATOM   1533  N   ALA A 213      23.345 100.393 131.287  1.00 28.06           N  
ATOM   1534  CA  ALA A 213      24.692 100.173 130.769  1.00 25.85           C  
ATOM   1535  C   ALA A 213      25.024 101.362 129.886  1.00 28.95           C  
ATOM   1536  O   ALA A 213      24.272 101.699 128.974  1.00 33.60           O  
ATOM   1537  CB  ALA A 213      24.752  98.888 129.964  1.00 26.18           C  
ATOM   1538  N   HIS A 214      26.151 102.001 130.158  1.00 29.11           N  
ATOM   1539  CA  HIS A 214      26.540 103.177 129.402  1.00 27.47           C  
ATOM   1540  C   HIS A 214      27.740 102.955 128.498  1.00 20.13           C  
ATOM   1541  O   HIS A 214      27.811 103.512 127.404  1.00 20.25           O  
ATOM   1542  CB  HIS A 214      26.824 104.327 130.374  1.00 35.38           C  
ATOM   1543  CG  HIS A 214      27.196 105.610 129.703  1.00 46.35           C  
ATOM   1544  ND1 HIS A 214      26.405 106.205 128.743  1.00 51.91           N  
ATOM   1545  CD2 HIS A 214      28.273 106.416 129.859  1.00 48.52           C  
ATOM   1546  CE1 HIS A 214      26.980 107.324 128.336  1.00 58.81           C  
ATOM   1547  NE2 HIS A 214      28.114 107.475 128.997  1.00 57.68           N  
ATOM   1548  N   MET A 215      28.688 102.146 128.953  1.00 14.96           N  
ATOM   1549  CA  MET A 215      29.878 101.911 128.158  1.00  8.01           C  
ATOM   1550  C   MET A 215      30.656 100.654 128.545  1.00  9.63           C  
ATOM   1551  O   MET A 215      30.732 100.286 129.716  1.00 11.26           O  
ATOM   1552  CB  MET A 215      30.773 103.151 128.250  1.00  2.00           C  
ATOM   1553  CG  MET A 215      32.254 102.902 128.045  1.00 12.01           C  
ATOM   1554  SD  MET A 215      33.234 104.410 128.258  1.00 15.28           S  
ATOM   1555  CE  MET A 215      32.309 105.567 127.240  1.00 14.87           C  
ATOM   1556  N   VAL A 216      31.225  99.996 127.540  1.00 10.07           N  
ATOM   1557  CA  VAL A 216      32.026  98.795 127.753  1.00  9.79           C  
ATOM   1558  C   VAL A 216      33.410  99.147 127.243  1.00 11.28           C  
ATOM   1559  O   VAL A 216      33.565  99.497 126.076  1.00 18.86           O  
ATOM   1560  CB  VAL A 216      31.517  97.588 126.926  1.00  8.11           C  
ATOM   1561  CG1 VAL A 216      32.413  96.386 127.163  1.00  2.00           C  
ATOM   1562  CG2 VAL A 216      30.082  97.260 127.294  1.00 14.78           C  
ATOM   1563  N   THR A 217      34.410  99.075 128.113  1.00 13.46           N  
ATOM   1564  CA  THR A 217      35.773  99.390 127.715  1.00  8.97           C  
ATOM   1565  C   THR A 217      36.639  98.148 127.756  1.00  9.80           C  
ATOM   1566  O   THR A 217      36.752  97.497 128.789  1.00 11.78           O  
ATOM   1567  CB  THR A 217      36.401 100.439 128.636  1.00  9.77           C  
ATOM   1568  OG1 THR A 217      35.789 101.712 128.395  1.00 22.51           O  
ATOM   1569  CG2 THR A 217      37.891 100.550 128.370  1.00  2.97           C  
ATOM   1570  N   LEU A 218      37.252  97.818 126.628  1.00 13.04           N  
ATOM   1571  CA  LEU A 218      38.114  96.652 126.565  1.00 17.52           C  
ATOM   1572  C   LEU A 218      39.571  97.090 126.561  1.00 21.77           C  
ATOM   1573  O   LEU A 218      39.930  98.081 125.920  1.00 26.13           O  
ATOM   1574  CB  LEU A 218      37.817  95.835 125.308  1.00 16.44           C  
ATOM   1575  CG  LEU A 218      36.395  95.294 125.178  1.00 15.16           C  
ATOM   1576  CD1 LEU A 218      36.281  94.469 123.920  1.00 12.67           C  
ATOM   1577  CD2 LEU A 218      36.054  94.450 126.390  1.00 15.11           C  
ATOM   1578  N   ASP A 219      40.402  96.357 127.295  1.00 21.29           N  
ATOM   1579  CA  ASP A 219      41.829  96.644 127.368  1.00 24.13           C  
ATOM   1580  C   ASP A 219      42.562  95.434 126.801  1.00 23.45           C  
ATOM   1581  O   ASP A 219      42.602  94.368 127.424  1.00 26.90           O  
ATOM   1582  CB  ASP A 219      42.262  96.885 128.818  1.00 31.85           C  
ATOM   1583  CG  ASP A 219      41.784  98.222 129.359  1.00 37.62           C  
ATOM   1584  OD1 ASP A 219      42.359  99.263 128.975  1.00 41.37           O  
ATOM   1585  OD2 ASP A 219      40.830  98.231 130.170  1.00 44.88           O  
ATOM   1586  N   TYR A 220      43.134  95.605 125.613  1.00 19.27           N  
ATOM   1587  CA  TYR A 220      43.840  94.525 124.941  1.00 16.72           C  
ATOM   1588  C   TYR A 220      45.319  94.436 125.263  1.00 14.96           C  
ATOM   1589  O   TYR A 220      45.984  95.446 125.497  1.00 18.41           O  
ATOM   1590  CB  TYR A 220      43.688  94.655 123.427  1.00 15.94           C  
ATOM   1591  CG  TYR A 220      42.278  94.898 122.968  1.00  8.45           C  
ATOM   1592  CD1 TYR A 220      41.734  96.174 122.995  1.00 11.08           C  
ATOM   1593  CD2 TYR A 220      41.494  93.857 122.490  1.00 10.03           C  
ATOM   1594  CE1 TYR A 220      40.440  96.412 122.555  1.00 12.92           C  
ATOM   1595  CE2 TYR A 220      40.198  94.083 122.047  1.00 16.88           C  
ATOM   1596  CZ  TYR A 220      39.681  95.365 122.082  1.00  8.78           C  
ATOM   1597  OH  TYR A 220      38.410  95.606 121.644  1.00 13.17           O  
ATOM   1598  N   THR A 221      45.821  93.207 125.270  1.00 15.47           N  
ATOM   1599  CA  THR A 221      47.225  92.935 125.515  1.00 20.19           C  
ATOM   1600  C   THR A 221      47.657  92.003 124.384  1.00 23.09           C  
ATOM   1601  O   THR A 221      47.436  90.790 124.433  1.00 29.46           O  
ATOM   1602  CB  THR A 221      47.433  92.238 126.869  1.00 20.03           C  
ATOM   1603  OG1 THR A 221      46.626  92.876 127.868  1.00 22.80           O  
ATOM   1604  CG2 THR A 221      48.887  92.318 127.277  1.00 25.83           C  
ATOM   1605  N   VAL A 222      48.264  92.581 123.356  1.00 18.09           N  
ATOM   1606  CA  VAL A 222      48.711  91.811 122.208  1.00 17.72           C  
ATOM   1607  C   VAL A 222      50.222  91.697 122.221  1.00 17.97           C  
ATOM   1608  O   VAL A 222      50.929  92.707 122.292  1.00 18.03           O  
ATOM   1609  CB  VAL A 222      48.288  92.476 120.890  1.00 13.85           C  
ATOM   1610  CG1 VAL A 222      48.648  91.571 119.720  1.00  7.35           C  
ATOM   1611  CG2 VAL A 222      46.796  92.767 120.918  1.00 16.21           C  
ATOM   1612  N   GLN A 223      50.714  90.468 122.157  1.00 18.70           N  
ATOM   1613  CA  GLN A 223      52.148  90.245 122.166  1.00 28.76           C  
ATOM   1614  C   GLN A 223      52.786  90.579 120.830  1.00 31.97           C  
ATOM   1615  O   GLN A 223      52.507  89.938 119.824  1.00 35.31           O  
ATOM   1616  CB  GLN A 223      52.460  88.793 122.516  1.00 29.78           C  
ATOM   1617  CG  GLN A 223      53.929  88.542 122.769  1.00 30.94           C  
ATOM   1618  CD  GLN A 223      54.334  87.131 122.427  1.00 31.40           C  
ATOM   1619  OE1 GLN A 223      53.528  86.203 122.532  1.00 34.31           O  
ATOM   1620  NE2 GLN A 223      55.588  86.955 122.013  1.00 32.81           N  
ATOM   1621  N   VAL A 224      53.638  91.596 120.816  1.00 36.60           N  
ATOM   1622  CA  VAL A 224      54.320  91.958 119.587  1.00 39.21           C  
ATOM   1623  C   VAL A 224      55.376  90.866 119.402  1.00 44.18           C  
ATOM   1624  O   VAL A 224      56.186  90.623 120.297  1.00 45.85           O  
ATOM   1625  CB  VAL A 224      54.997  93.336 119.708  1.00 38.87           C  
ATOM   1626  CG1 VAL A 224      56.137  93.452 118.709  1.00 36.90           C  
ATOM   1627  CG2 VAL A 224      53.971  94.434 119.475  1.00 28.06           C  
ATOM   1628  N   PRO A 225      55.380  90.199 118.228  1.00 47.52           N  
ATOM   1629  CA  PRO A 225      56.365  89.136 117.999  1.00 50.36           C  
ATOM   1630  C   PRO A 225      57.765  89.495 118.456  1.00 56.51           C  
ATOM   1631  O   PRO A 225      58.382  90.431 117.939  1.00 49.70           O  
ATOM   1632  CB  PRO A 225      56.293  88.902 116.498  1.00 47.54           C  
ATOM   1633  CG  PRO A 225      54.880  89.237 116.153  1.00 49.14           C  
ATOM   1634  CD  PRO A 225      54.494  90.377 117.059  1.00 48.50           C  
ATOM   1635  N   GLY A 226      58.250  88.732 119.438  1.00 67.60           N  
ATOM   1636  CA  GLY A 226      59.573  88.950 119.993  1.00 76.34           C  
ATOM   1637  C   GLY A 226      59.608  89.977 121.110  1.00 81.33           C  
ATOM   1638  O   GLY A 226      59.414  89.648 122.286  1.00 77.36           O  
ATOM   1639  N   ALA A 227      59.853  91.228 120.728  1.00 83.27           N  
ATOM   1640  CA  ALA A 227      59.934  92.344 121.664  1.00 88.16           C  
ATOM   1641  C   ALA A 227      60.905  92.005 122.789  1.00 91.23           C  
ATOM   1642  O   ALA A 227      60.753  92.462 123.925  1.00 92.96           O  
ATOM   1643  CB  ALA A 227      58.557  92.663 122.223  1.00 85.22           C  
ATOM   1644  N   GLY A 228      61.909  91.201 122.447  1.00 91.49           N  
ATOM   1645  CA  GLY A 228      62.914  90.787 123.408  1.00 92.96           C  
ATOM   1646  C   GLY A 228      63.565  89.481 122.991  1.00 91.01           C  
ATOM   1647  O   GLY A 228      62.916  88.621 122.391  1.00 89.02           O  
ATOM   1648  N   ARG A 229      64.847  89.331 123.312  1.00 93.45           N  
ATOM   1649  CA  ARG A 229      65.603  88.128 122.975  1.00 94.18           C  
ATOM   1650  C   ARG A 229      65.080  86.936 123.775  1.00 95.50           C  
ATOM   1651  O   ARG A 229      64.090  87.049 124.500  1.00 96.43           O  
ATOM   1652  CB  ARG A 229      67.084  88.340 123.292  1.00 93.83           C  
ATOM   1653  CG  ARG A 229      67.328  89.121 124.579  1.00 97.16           C  
ATOM   1654  CD  ARG A 229      68.206  88.351 125.558  1.00 97.33           C  
ATOM   1655  NE  ARG A 229      67.433  87.622 126.564  1.00 97.93           N  
ATOM   1656  CZ  ARG A 229      66.689  88.193 127.507  1.00 94.07           C  
ATOM   1657  NH1 ARG A 229      66.604  89.514 127.588  1.00 96.22           N  
ATOM   1658  NH2 ARG A 229      66.029  87.441 128.376  1.00 93.40           N  
ATOM   1659  N   ASP A 230      65.742  85.791 123.634  1.00 95.33           N  
ATOM   1660  CA  ASP A 230      65.342  84.584 124.352  1.00 96.06           C  
ATOM   1661  C   ASP A 230      65.227  84.856 125.853  1.00 92.38           C  
ATOM   1662  O   ASP A 230      66.193  85.278 126.493  1.00 91.38           O  
ATOM   1663  CB  ASP A 230      66.362  83.462 124.106  1.00 99.38           C  
ATOM   1664  CG  ASP A 230      66.284  82.350 125.151  1.00100.00           C  
ATOM   1665  OD1 ASP A 230      65.818  81.240 124.811  1.00100.00           O  
ATOM   1666  OD2 ASP A 230      66.692  82.582 126.312  1.00 99.43           O  
ATOM   1667  N   GLY A 231      64.046  84.605 126.412  1.00 91.42           N  
ATOM   1668  CA  GLY A 231      63.841  84.823 127.831  1.00 89.26           C  
ATOM   1669  C   GLY A 231      63.004  86.047 128.158  1.00 87.14           C  
ATOM   1670  O   GLY A 231      62.464  86.153 129.260  1.00 91.81           O  
ATOM   1671  N   ALA A 232      62.891  86.970 127.209  1.00 84.86           N  
ATOM   1672  CA  ALA A 232      62.115  88.187 127.427  1.00 83.62           C  
ATOM   1673  C   ALA A 232      61.111  88.468 126.309  1.00 84.40           C  
ATOM   1674  O   ALA A 232      61.492  88.863 125.209  1.00 86.38           O  
ATOM   1675  CB  ALA A 232      63.056  89.382 127.590  1.00 86.49           C  
ATOM   1676  N   PRO A 233      59.805  88.263 126.585  1.00 83.07           N  
ATOM   1677  CA  PRO A 233      58.778  88.515 125.568  1.00 80.54           C  
ATOM   1678  C   PRO A 233      58.226  89.933 125.719  1.00 75.76           C  
ATOM   1679  O   PRO A 233      58.290  90.514 126.805  1.00 77.28           O  
ATOM   1680  CB  PRO A 233      57.721  87.457 125.866  1.00 83.06           C  
ATOM   1681  CG  PRO A 233      57.872  87.178 127.368  1.00 83.23           C  
ATOM   1682  CD  PRO A 233      59.198  87.758 127.835  1.00 84.21           C  
ATOM   1683  N   GLY A 234      57.686  90.491 124.638  1.00 69.61           N  
ATOM   1684  CA  GLY A 234      57.158  91.844 124.712  1.00 62.04           C  
ATOM   1685  C   GLY A 234      55.726  91.997 124.243  1.00 58.66           C  
ATOM   1686  O   GLY A 234      55.297  91.324 123.303  1.00 60.02           O  
ATOM   1687  N   PHE A 235      54.991  92.900 124.888  1.00 50.91           N  
ATOM   1688  CA  PHE A 235      53.594  93.124 124.548  1.00 43.03           C  
ATOM   1689  C   PHE A 235      53.247  94.577 124.259  1.00 38.62           C  
ATOM   1690  O   PHE A 235      54.020  95.487 124.556  1.00 36.20           O  
ATOM   1691  CB  PHE A 235      52.703  92.620 125.683  1.00 42.42           C  
ATOM   1692  CG  PHE A 235      53.052  91.243 126.158  1.00 47.32           C  
ATOM   1693  CD1 PHE A 235      54.065  91.052 127.087  1.00 45.67           C  
ATOM   1694  CD2 PHE A 235      52.373  90.133 125.668  1.00 42.09           C  
ATOM   1695  CE1 PHE A 235      54.397  89.774 127.521  1.00 47.06           C  
ATOM   1696  CE2 PHE A 235      52.697  88.855 126.095  1.00 43.02           C  
ATOM   1697  CZ  PHE A 235      53.711  88.674 127.023  1.00 46.41           C  
ATOM   1698  N   SER A 236      52.070  94.774 123.671  1.00 37.70           N  
ATOM   1699  CA  SER A 236      51.557  96.101 123.358  1.00 30.90           C  
ATOM   1700  C   SER A 236      50.201  96.187 124.032  1.00 26.64           C  
ATOM   1701  O   SER A 236      49.425  95.237 123.989  1.00 29.17           O  
ATOM   1702  CB  SER A 236      51.381  96.279 121.854  1.00 26.99           C  
ATOM   1703  OG  SER A 236      50.155  96.938 121.570  1.00 20.09           O  
ATOM   1704  N   LYS A 237      49.909  97.317 124.654  1.00 21.33           N  
ATOM   1705  CA  LYS A 237      48.635  97.464 125.331  1.00 22.04           C  
ATOM   1706  C   LYS A 237      47.880  98.682 124.845  1.00 21.19           C  
ATOM   1707  O   LYS A 237      48.439  99.778 124.781  1.00 17.20           O  
ATOM   1708  CB  LYS A 237      48.853  97.572 126.845  1.00 28.73           C  
ATOM   1709  CG  LYS A 237      49.725  96.470 127.434  1.00 32.66           C  
ATOM   1710  CD  LYS A 237      49.656  96.454 128.951  1.00 35.75           C  
ATOM   1711  CE  LYS A 237      49.568  95.029 129.475  1.00 40.50           C  
ATOM   1712  NZ  LYS A 237      48.813  94.942 130.754  1.00 42.61           N  
ATOM   1713  N   PHE A 238      46.609  98.482 124.501  1.00 23.53           N  
ATOM   1714  CA  PHE A 238      45.743  99.568 124.041  1.00 17.90           C  
ATOM   1715  C   PHE A 238      44.306  99.357 124.512  1.00 11.74           C  
ATOM   1716  O   PHE A 238      43.911  98.243 124.854  1.00 17.96           O  
ATOM   1717  CB  PHE A 238      45.796  99.699 122.515  1.00 18.30           C  
ATOM   1718  CG  PHE A 238      45.419  98.448 121.773  1.00 23.37           C  
ATOM   1719  CD1 PHE A 238      46.387  97.506 121.434  1.00 24.08           C  
ATOM   1720  CD2 PHE A 238      44.103  98.227 121.384  1.00 20.64           C  
ATOM   1721  CE1 PHE A 238      46.050  96.359 120.714  1.00 20.79           C  
ATOM   1722  CE2 PHE A 238      43.756  97.084 120.664  1.00 28.85           C  
ATOM   1723  CZ  PHE A 238      44.735  96.148 120.329  1.00 24.50           C  
ATOM   1724  N   ARG A 239      43.526 100.431 124.535  1.00 15.66           N  
ATOM   1725  CA  ARG A 239      42.143 100.350 124.998  1.00 12.20           C  
ATOM   1726  C   ARG A 239      41.135 100.952 124.014  1.00 13.30           C  
ATOM   1727  O   ARG A 239      41.393 101.975 123.383  1.00  9.27           O  
ATOM   1728  CB  ARG A 239      42.022 101.041 126.367  1.00 14.07           C  
ATOM   1729  CG  ARG A 239      40.684 101.708 126.627  1.00 30.73           C  
ATOM   1730  CD  ARG A 239      40.781 102.708 127.763  1.00 33.33           C  
ATOM   1731  NE  ARG A 239      40.454 102.090 129.041  1.00 36.68           N  
ATOM   1732  CZ  ARG A 239      41.341 101.851 129.999  1.00 39.78           C  
ATOM   1733  NH1 ARG A 239      42.615 102.181 129.819  1.00 45.05           N  
ATOM   1734  NH2 ARG A 239      40.957 101.267 131.127  1.00 45.13           N  
ATOM   1735  N   LEU A 240      39.982 100.302 123.897  1.00  8.93           N  
ATOM   1736  CA  LEU A 240      38.916 100.747 123.010  1.00  5.68           C  
ATOM   1737  C   LEU A 240      37.616 100.706 123.799  1.00  9.64           C  
ATOM   1738  O   LEU A 240      37.411  99.809 124.619  1.00 12.54           O  
ATOM   1739  CB  LEU A 240      38.814  99.816 121.800  1.00 14.15           C  
ATOM   1740  CG  LEU A 240      39.588 100.110 120.505  1.00 16.75           C  
ATOM   1741  CD1 LEU A 240      40.478 101.323 120.671  1.00 16.37           C  
ATOM   1742  CD2 LEU A 240      40.416  98.894 120.129  1.00 11.65           C  
ATOM   1743  N   SER A 241      36.737 101.668 123.545  1.00  5.97           N  
ATOM   1744  CA  SER A 241      35.465 101.757 124.252  1.00  6.19           C  
ATOM   1745  C   SER A 241      34.272 101.719 123.313  1.00  4.67           C  
ATOM   1746  O   SER A 241      34.224 102.432 122.314  1.00  6.96           O  
ATOM   1747  CB  SER A 241      35.404 103.042 125.084  1.00  2.00           C  
ATOM   1748  OG  SER A 241      36.639 103.736 125.068  1.00 22.00           O  
ATOM   1749  N   TYR A 242      33.291 100.903 123.667  1.00  2.22           N  
ATOM   1750  CA  TYR A 242      32.099 100.746 122.858  1.00  6.31           C  
ATOM   1751  C   TYR A 242      30.828 101.028 123.629  1.00  7.54           C  
ATOM   1752  O   TYR A 242      30.812 100.965 124.853  1.00 12.59           O  
ATOM   1753  CB  TYR A 242      32.031  99.311 122.330  1.00  9.95           C  
ATOM   1754  CG  TYR A 242      33.343  98.795 121.815  1.00  7.21           C  
ATOM   1755  CD1 TYR A 242      33.714  98.990 120.486  1.00 13.79           C  
ATOM   1756  CD2 TYR A 242      34.229  98.145 122.657  1.00 10.42           C  
ATOM   1757  CE1 TYR A 242      34.943  98.554 120.011  1.00 18.38           C  
ATOM   1758  CE2 TYR A 242      35.463  97.704 122.192  1.00 20.98           C  
ATOM   1759  CZ  TYR A 242      35.815  97.916 120.868  1.00 21.19           C  
ATOM   1760  OH  TYR A 242      37.047  97.526 120.405  1.00 24.39           O  
ATOM   1761  N   TYR A 243      29.763 101.341 122.899  1.00  5.55           N  
ATOM   1762  CA  TYR A 243      28.465 101.561 123.511  1.00 11.75           C  
ATOM   1763  C   TYR A 243      27.859 100.172 123.434  1.00 14.57           C  
ATOM   1764  O   TYR A 243      27.811  99.582 122.360  1.00 19.39           O  
ATOM   1765  CB  TYR A 243      27.618 102.533 122.696  1.00  8.20           C  
ATOM   1766  CG  TYR A 243      26.234 102.742 123.269  1.00  8.42           C  
ATOM   1767  CD1 TYR A 243      25.973 103.791 124.150  1.00 12.84           C  
ATOM   1768  CD2 TYR A 243      25.184 101.894 122.928  1.00  4.11           C  
ATOM   1769  CE1 TYR A 243      24.702 103.991 124.675  1.00 17.47           C  
ATOM   1770  CE2 TYR A 243      23.912 102.085 123.445  1.00 14.38           C  
ATOM   1771  CZ  TYR A 243      23.677 103.136 124.318  1.00 20.69           C  
ATOM   1772  OH  TYR A 243      22.416 103.333 124.834  1.00 34.33           O  
ATOM   1773  N   PRO A 244      27.389  99.627 124.568  1.00 14.09           N  
ATOM   1774  CA  PRO A 244      26.821  98.286 124.465  1.00 12.33           C  
ATOM   1775  C   PRO A 244      25.407  98.273 123.910  1.00 14.49           C  
ATOM   1776  O   PRO A 244      24.441  98.407 124.652  1.00 20.89           O  
ATOM   1777  CB  PRO A 244      26.899  97.754 125.891  1.00  6.78           C  
ATOM   1778  CG  PRO A 244      26.891  98.969 126.761  1.00  6.32           C  
ATOM   1779  CD  PRO A 244      27.311 100.162 125.941  1.00 12.60           C  
ATOM   1780  N   HIS A 245      25.304  98.094 122.597  1.00 15.09           N  
ATOM   1781  CA  HIS A 245      24.022  98.049 121.917  1.00 10.64           C  
ATOM   1782  C   HIS A 245      23.414  96.666 122.109  1.00 14.69           C  
ATOM   1783  O   HIS A 245      23.980  95.659 121.686  1.00 21.41           O  
ATOM   1784  CB  HIS A 245      24.207  98.302 120.423  1.00 11.69           C  
ATOM   1785  CG  HIS A 245      24.448  99.734 120.070  1.00  9.08           C  
ATOM   1786  ND1 HIS A 245      25.678 100.207 119.660  1.00  2.00           N  
ATOM   1787  CD2 HIS A 245      23.605 100.792 120.027  1.00  2.00           C  
ATOM   1788  CE1 HIS A 245      25.582 101.493 119.377  1.00  2.00           C  
ATOM   1789  NE2 HIS A 245      24.335 101.872 119.591  1.00  4.12           N  
ATOM   1790  N   CYS A 246      22.268  96.607 122.764  1.00 16.27           N  
ATOM   1791  CA  CYS A 246      21.622  95.327 122.962  1.00 18.42           C  
ATOM   1792  C   CYS A 246      20.992  95.013 121.613  1.00 16.34           C  
ATOM   1793  O   CYS A 246      20.576  95.919 120.894  1.00  9.55           O  
ATOM   1794  CB  CYS A 246      20.566  95.435 124.066  1.00 26.64           C  
ATOM   1795  SG  CYS A 246      21.193  95.061 125.745  1.00 33.99           S  
ATOM   1796  N   LEU A 247      20.938  93.736 121.261  1.00 17.99           N  
ATOM   1797  CA  LEU A 247      20.373  93.313 119.981  1.00 15.30           C  
ATOM   1798  C   LEU A 247      19.073  94.019 119.631  1.00 16.06           C  
ATOM   1799  O   LEU A 247      19.016  94.785 118.674  1.00 21.51           O  
ATOM   1800  CB  LEU A 247      20.139  91.801 119.982  1.00 14.82           C  
ATOM   1801  CG  LEU A 247      19.565  91.184 118.702  1.00 16.61           C  
ATOM   1802  CD1 LEU A 247      20.257  91.776 117.480  1.00 17.45           C  
ATOM   1803  CD2 LEU A 247      19.752  89.670 118.740  1.00 13.91           C  
ATOM   1804  N   ALA A 248      18.031  93.758 120.411  1.00 14.33           N  
ATOM   1805  CA  ALA A 248      16.718  94.353 120.180  1.00 12.19           C  
ATOM   1806  C   ALA A 248      16.770  95.841 119.867  1.00 16.33           C  
ATOM   1807  O   ALA A 248      16.089  96.309 118.960  1.00 18.98           O  
ATOM   1808  CB  ALA A 248      15.833  94.119 121.382  1.00 10.54           C  
ATOM   1809  N   SER A 249      17.569  96.585 120.624  1.00 19.99           N  
ATOM   1810  CA  SER A 249      17.688  98.022 120.416  1.00 17.24           C  
ATOM   1811  C   SER A 249      18.301  98.369 119.057  1.00 17.41           C  
ATOM   1812  O   SER A 249      17.789  99.232 118.340  1.00 18.80           O  
ATOM   1813  CB  SER A 249      18.530  98.644 121.531  1.00 14.41           C  
ATOM   1814  OG  SER A 249      18.846  99.994 121.236  1.00 22.14           O  
ATOM   1815  N   PHE A 250      19.396  97.701 118.705  1.00 13.77           N  
ATOM   1816  CA  PHE A 250      20.053  97.967 117.431  1.00 13.55           C  
ATOM   1817  C   PHE A 250      19.139  97.647 116.247  1.00 12.95           C  
ATOM   1818  O   PHE A 250      19.093  98.395 115.276  1.00 11.13           O  
ATOM   1819  CB  PHE A 250      21.351  97.166 117.322  1.00  9.53           C  
ATOM   1820  CG  PHE A 250      22.307  97.720 116.313  1.00 15.13           C  
ATOM   1821  CD1 PHE A 250      23.194  98.726 116.663  1.00  7.03           C  
ATOM   1822  CD2 PHE A 250      22.292  97.265 114.999  1.00 16.37           C  
ATOM   1823  CE1 PHE A 250      24.046  99.274 115.723  1.00  4.70           C  
ATOM   1824  CE2 PHE A 250      23.144  97.809 114.051  1.00 12.64           C  
ATOM   1825  CZ  PHE A 250      24.021  98.815 114.413  1.00 10.70           C  
ATOM   1826  N   THR A 251      18.423  96.529 116.326  1.00 12.59           N  
ATOM   1827  CA  THR A 251      17.505  96.137 115.268  1.00 10.48           C  
ATOM   1828  C   THR A 251      16.539  97.285 115.036  1.00 13.40           C  
ATOM   1829  O   THR A 251      16.262  97.669 113.901  1.00 19.16           O  
ATOM   1830  CB  THR A 251      16.688  94.902 115.660  1.00  8.88           C  
ATOM   1831  OG1 THR A 251      17.560  93.778 115.819  1.00 17.34           O  
ATOM   1832  CG2 THR A 251      15.662  94.588 114.595  1.00  2.00           C  
ATOM   1833  N   GLU A 252      16.026  97.830 116.130  1.00 16.33           N  
ATOM   1834  CA  GLU A 252      15.091  98.942 116.069  1.00 18.84           C  
ATOM   1835  C   GLU A 252      15.772 100.190 115.523  1.00 19.24           C  
ATOM   1836  O   GLU A 252      15.244 100.860 114.646  1.00 22.01           O  
ATOM   1837  CB  GLU A 252      14.531  99.223 117.461  1.00 21.41           C  
ATOM   1838  CG  GLU A 252      13.553 100.378 117.510  1.00 45.84           C  
ATOM   1839  CD  GLU A 252      13.147 100.745 118.929  1.00 59.21           C  
ATOM   1840  OE1 GLU A 252      12.641  99.857 119.651  1.00 72.56           O  
ATOM   1841  OE2 GLU A 252      13.334 101.919 119.322  1.00 58.61           O  
ATOM   1842  N   LEU A 253      16.950 100.500 116.049  1.00 25.60           N  
ATOM   1843  CA  LEU A 253      17.705 101.672 115.614  1.00 23.78           C  
ATOM   1844  C   LEU A 253      18.029 101.651 114.119  1.00 26.04           C  
ATOM   1845  O   LEU A 253      17.711 102.587 113.383  1.00 25.57           O  
ATOM   1846  CB  LEU A 253      19.009 101.773 116.414  1.00 17.50           C  
ATOM   1847  CG  LEU A 253      19.437 103.160 116.905  1.00 22.89           C  
ATOM   1848  CD1 LEU A 253      18.226 103.962 117.363  1.00 24.04           C  
ATOM   1849  CD2 LEU A 253      20.425 102.999 118.047  1.00 22.28           C  
ATOM   1850  N   VAL A 254      18.670 100.574 113.680  1.00 25.72           N  
ATOM   1851  CA  VAL A 254      19.070 100.431 112.290  1.00 19.01           C  
ATOM   1852  C   VAL A 254      17.900 100.463 111.322  1.00 20.53           C  
ATOM   1853  O   VAL A 254      17.974 101.092 110.274  1.00 25.31           O  
ATOM   1854  CB  VAL A 254      19.877  99.135 112.087  1.00 16.95           C  
ATOM   1855  CG1 VAL A 254      18.957  97.929 112.080  1.00 10.58           C  
ATOM   1856  CG2 VAL A 254      20.668  99.225 110.802  1.00 17.19           C  
ATOM   1857  N   GLN A 255      16.818  99.782 111.668  1.00 20.30           N  
ATOM   1858  CA  GLN A 255      15.645  99.760 110.809  1.00 16.88           C  
ATOM   1859  C   GLN A 255      15.108 101.177 110.668  1.00 18.35           C  
ATOM   1860  O   GLN A 255      14.707 101.599 109.589  1.00 30.72           O  
ATOM   1861  CB  GLN A 255      14.564  98.863 111.413  1.00  8.55           C  
ATOM   1862  CG  GLN A 255      14.824  97.382 111.254  1.00 28.67           C  
ATOM   1863  CD  GLN A 255      13.556  96.558 111.373  1.00 39.25           C  
ATOM   1864  OE1 GLN A 255      13.162  96.160 112.471  1.00 36.72           O  
ATOM   1865  NE2 GLN A 255      12.904  96.299 110.239  1.00 51.54           N  
ATOM   1866  N   GLU A 256      15.106 101.910 111.772  1.00 19.95           N  
ATOM   1867  CA  GLU A 256      14.607 103.276 111.791  1.00 22.71           C  
ATOM   1868  C   GLU A 256      15.428 104.169 110.860  1.00 24.08           C  
ATOM   1869  O   GLU A 256      14.909 105.119 110.274  1.00 22.67           O  
ATOM   1870  CB  GLU A 256      14.643 103.801 113.234  1.00 27.04           C  
ATOM   1871  CG  GLU A 256      14.726 105.314 113.383  1.00 41.51           C  
ATOM   1872  CD  GLU A 256      15.194 105.736 114.768  1.00 46.03           C  
ATOM   1873  OE1 GLU A 256      14.330 106.025 115.631  1.00 37.65           O  
ATOM   1874  OE2 GLU A 256      16.428 105.779 114.990  1.00 49.13           O  
ATOM   1875  N   ALA A 257      16.708 103.843 110.716  1.00 20.87           N  
ATOM   1876  CA  ALA A 257      17.613 104.609 109.863  1.00 20.53           C  
ATOM   1877  C   ALA A 257      17.192 104.546 108.401  1.00 19.16           C  
ATOM   1878  O   ALA A 257      17.630 105.351 107.583  1.00 19.99           O  
ATOM   1879  CB  ALA A 257      19.045 104.088 110.016  1.00 26.26           C  
ATOM   1880  N   PHE A 258      16.357 103.572 108.070  1.00 24.60           N  
ATOM   1881  CA  PHE A 258      15.873 103.418 106.710  1.00 23.80           C  
ATOM   1882  C   PHE A 258      14.428 103.873 106.643  1.00 28.98           C  
ATOM   1883  O   PHE A 258      13.752 103.653 105.643  1.00 40.21           O  
ATOM   1884  CB  PHE A 258      15.960 101.957 106.278  1.00 23.67           C  
ATOM   1885  CG  PHE A 258      17.358 101.478 106.034  1.00 21.75           C  
ATOM   1886  CD1 PHE A 258      17.888 101.463 104.750  1.00 20.33           C  
ATOM   1887  CD2 PHE A 258      18.142 101.033 107.086  1.00 22.40           C  
ATOM   1888  CE1 PHE A 258      19.175 101.013 104.521  1.00 18.72           C  
ATOM   1889  CE2 PHE A 258      19.434 100.579 106.864  1.00 20.87           C  
ATOM   1890  CZ  PHE A 258      19.949 100.570 105.580  1.00 20.18           C  
ATOM   1891  N   GLY A 259      13.950 104.493 107.716  1.00 26.27           N  
ATOM   1892  CA  GLY A 259      12.575 104.950 107.739  1.00 25.81           C  
ATOM   1893  C   GLY A 259      11.609 103.814 107.451  1.00 21.10           C  
ATOM   1894  O   GLY A 259      10.508 104.028 106.947  1.00 23.74           O  
ATOM   1895  N   GLY A 260      12.033 102.595 107.752  1.00 20.42           N  
ATOM   1896  CA  GLY A 260      11.167 101.456 107.539  1.00 23.86           C  
ATOM   1897  C   GLY A 260      11.189 100.893 106.138  1.00 27.19           C  
ATOM   1898  O   GLY A 260      10.745  99.766 105.924  1.00 27.58           O  
ATOM   1899  N   ARG A 261      11.690 101.656 105.172  1.00 26.36           N  
ATOM   1900  CA  ARG A 261      11.735 101.139 103.809  1.00 32.80           C  
ATOM   1901  C   ARG A 261      12.974 100.269 103.711  1.00 31.88           C  
ATOM   1902  O   ARG A 261      14.009 100.685 103.191  1.00 29.19           O  
ATOM   1903  CB  ARG A 261      11.827 102.293 102.807  1.00 38.32           C  
ATOM   1904  CG  ARG A 261      10.971 103.504 103.177  1.00 55.67           C  
ATOM   1905  CD  ARG A 261       9.482 103.290 102.867  1.00 64.06           C  
ATOM   1906  NE  ARG A 261       9.063 101.896 102.994  1.00 69.21           N  
ATOM   1907  CZ  ARG A 261       8.378 101.223 102.073  1.00 73.97           C  
ATOM   1908  NH1 ARG A 261       8.046  99.956 102.290  1.00 71.73           N  
ATOM   1909  NH2 ARG A 261       8.021 101.812 100.936  1.00 71.38           N  
ATOM   1910  N   CYS A 262      12.846  99.043 104.204  1.00 26.53           N  
ATOM   1911  CA  CYS A 262      13.946  98.098 104.210  1.00 20.48           C  
ATOM   1912  C   CYS A 262      13.456  96.704 104.579  1.00 22.97           C  
ATOM   1913  O   CYS A 262      12.328  96.527 105.046  1.00 19.44           O  
ATOM   1914  CB  CYS A 262      15.011  98.546 105.216  1.00 24.41           C  
ATOM   1915  SG  CYS A 262      14.473  98.489 106.961  1.00 21.89           S  
ATOM   1916  N   GLN A 263      14.307  95.716 104.350  1.00 21.49           N  
ATOM   1917  CA  GLN A 263      13.997  94.346 104.711  1.00 24.64           C  
ATOM   1918  C   GLN A 263      15.110  93.998 105.692  1.00 27.19           C  
ATOM   1919  O   GLN A 263      16.286  93.992 105.326  1.00 27.09           O  
ATOM   1920  CB  GLN A 263      14.058  93.441 103.482  1.00 34.87           C  
ATOM   1921  CG  GLN A 263      12.724  92.809 103.111  1.00 42.50           C  
ATOM   1922  CD  GLN A 263      12.422  92.906 101.624  1.00 47.95           C  
ATOM   1923  OE1 GLN A 263      12.894  92.093 100.825  1.00 53.31           O  
ATOM   1924  NE2 GLN A 263      11.628  93.903 101.246  1.00 50.57           N  
ATOM   1925  N   HIS A 264      14.747  93.724 106.939  1.00 22.70           N  
ATOM   1926  CA  HIS A 264      15.751  93.422 107.954  1.00 19.59           C  
ATOM   1927  C   HIS A 264      15.879  91.946 108.308  1.00 21.31           C  
ATOM   1928  O   HIS A 264      14.935  91.169 108.173  1.00 23.87           O  
ATOM   1929  CB  HIS A 264      15.456  94.233 109.226  1.00 17.55           C  
ATOM   1930  CG  HIS A 264      16.416  93.977 110.346  1.00 17.22           C  
ATOM   1931  ND1 HIS A 264      17.653  94.579 110.418  1.00 23.35           N  
ATOM   1932  CD2 HIS A 264      16.335  93.155 111.419  1.00 16.70           C  
ATOM   1933  CE1 HIS A 264      18.294  94.139 111.485  1.00 16.06           C  
ATOM   1934  NE2 HIS A 264      17.517  93.273 112.110  1.00 10.12           N  
ATOM   1935  N   SER A 265      17.071  91.577 108.764  1.00 21.39           N  
ATOM   1936  CA  SER A 265      17.373  90.216 109.181  1.00 18.42           C  
ATOM   1937  C   SER A 265      18.701  90.243 109.931  1.00 16.60           C  
ATOM   1938  O   SER A 265      19.516  91.136 109.723  1.00 24.40           O  
ATOM   1939  CB  SER A 265      17.475  89.304 107.963  1.00 16.16           C  
ATOM   1940  OG  SER A 265      18.822  89.151 107.559  1.00 19.55           O  
ATOM   1941  N   VAL A 266      18.920  89.281 110.815  1.00 15.89           N  
ATOM   1942  CA  VAL A 266      20.171  89.233 111.562  1.00 16.67           C  
ATOM   1943  C   VAL A 266      20.643  87.797 111.711  1.00 13.16           C  
ATOM   1944  O   VAL A 266      19.834  86.887 111.865  1.00 16.18           O  
ATOM   1945  CB  VAL A 266      20.019  89.878 112.971  1.00 20.18           C  
ATOM   1946  CG1 VAL A 266      18.562  90.088 113.288  1.00 24.41           C  
ATOM   1947  CG2 VAL A 266      20.660  89.008 114.037  1.00 12.73           C  
ATOM   1948  N   LEU A 267      21.956  87.601 111.646  1.00 13.73           N  
ATOM   1949  CA  LEU A 267      22.537  86.271 111.793  1.00 17.45           C  
ATOM   1950  C   LEU A 267      23.426  86.228 113.031  1.00 16.81           C  
ATOM   1951  O   LEU A 267      23.853  87.265 113.531  1.00 16.62           O  
ATOM   1952  CB  LEU A 267      23.374  85.887 110.565  1.00 18.27           C  
ATOM   1953  CG  LEU A 267      23.142  86.551 109.206  1.00 17.99           C  
ATOM   1954  CD1 LEU A 267      24.367  86.329 108.347  1.00 17.83           C  
ATOM   1955  CD2 LEU A 267      21.919  85.964 108.526  1.00 17.50           C  
ATOM   1956  N   GLY A 268      23.686  85.018 113.522  1.00 22.77           N  
ATOM   1957  CA  GLY A 268      24.530  84.846 114.687  1.00 14.54           C  
ATOM   1958  C   GLY A 268      25.912  85.264 114.268  1.00 19.03           C  
ATOM   1959  O   GLY A 268      26.214  86.450 114.201  1.00 27.30           O  
ATOM   1960  N   ASP A 269      26.760  84.293 113.977  1.00 15.82           N  
ATOM   1961  CA  ASP A 269      28.112  84.593 113.540  1.00 17.93           C  
ATOM   1962  C   ASP A 269      28.228  84.317 112.041  1.00 19.75           C  
ATOM   1963  O   ASP A 269      29.176  83.698 111.559  1.00 24.36           O  
ATOM   1964  CB  ASP A 269      29.118  83.805 114.381  1.00 19.57           C  
ATOM   1965  CG  ASP A 269      29.446  84.514 115.687  1.00 18.50           C  
ATOM   1966  OD1 ASP A 269      29.493  85.759 115.672  1.00 21.70           O  
ATOM   1967  OD2 ASP A 269      29.645  83.848 116.724  1.00 15.74           O  
ATOM   1968  N   PHE A 270      27.205  84.772 111.329  1.00 23.55           N  
ATOM   1969  CA  PHE A 270      27.057  84.625 109.885  1.00 22.25           C  
ATOM   1970  C   PHE A 270      26.319  83.332 109.610  1.00 26.79           C  
ATOM   1971  O   PHE A 270      26.378  82.780 108.515  1.00 34.07           O  
ATOM   1972  CB  PHE A 270      28.418  84.612 109.187  1.00 20.70           C  
ATOM   1973  CG  PHE A 270      28.975  85.980 108.934  1.00 17.75           C  
ATOM   1974  CD1 PHE A 270      30.044  86.453 109.683  1.00 20.44           C  
ATOM   1975  CD2 PHE A 270      28.429  86.799 107.950  1.00 16.09           C  
ATOM   1976  CE1 PHE A 270      30.565  87.725 109.458  1.00 21.33           C  
ATOM   1977  CE2 PHE A 270      28.943  88.075 107.715  1.00 14.98           C  
ATOM   1978  CZ  PHE A 270      30.011  88.538 108.469  1.00 24.10           C  
ATOM   1979  N   LYS A 271      25.601  82.873 110.625  1.00 23.58           N  
ATOM   1980  CA  LYS A 271      24.809  81.666 110.529  1.00 25.31           C  
ATOM   1981  C   LYS A 271      23.420  82.083 110.990  1.00 21.79           C  
ATOM   1982  O   LYS A 271      23.279  83.092 111.665  1.00 21.61           O  
ATOM   1983  CB  LYS A 271      25.389  80.583 111.444  1.00 35.86           C  
ATOM   1984  CG  LYS A 271      26.854  80.802 111.804  1.00 47.10           C  
ATOM   1985  CD  LYS A 271      27.759  79.759 111.159  1.00 54.34           C  
ATOM   1986  CE  LYS A 271      29.132  80.338 110.819  1.00 56.00           C  
ATOM   1987  NZ  LYS A 271      30.056  80.329 111.995  1.00 61.38           N  
ATOM   1988  N   PRO A 272      22.371  81.322 110.620  1.00 22.46           N  
ATOM   1989  CA  PRO A 272      21.034  81.732 111.068  1.00 22.08           C  
ATOM   1990  C   PRO A 272      20.974  81.911 112.579  1.00 25.58           C  
ATOM   1991  O   PRO A 272      21.654  81.210 113.330  1.00 33.34           O  
ATOM   1992  CB  PRO A 272      20.133  80.604 110.587  1.00 25.75           C  
ATOM   1993  CG  PRO A 272      20.877  80.001 109.448  1.00 24.53           C  
ATOM   1994  CD  PRO A 272      22.322  80.093 109.808  1.00 18.27           C  
ATOM   1995  N   TYR A 273      20.161  82.855 113.029  1.00 25.87           N  
ATOM   1996  CA  TYR A 273      20.056  83.097 114.454  1.00 29.24           C  
ATOM   1997  C   TYR A 273      18.624  83.152 114.961  1.00 32.81           C  
ATOM   1998  O   TYR A 273      17.817  83.943 114.484  1.00 30.88           O  
ATOM   1999  CB  TYR A 273      20.766  84.401 114.825  1.00 24.92           C  
ATOM   2000  CG  TYR A 273      20.574  84.774 116.277  1.00 24.73           C  
ATOM   2001  CD1 TYR A 273      21.300  84.134 117.280  1.00 23.90           C  
ATOM   2002  CD2 TYR A 273      19.618  85.714 116.652  1.00 21.49           C  
ATOM   2003  CE1 TYR A 273      21.070  84.414 118.618  1.00 26.03           C  
ATOM   2004  CE2 TYR A 273      19.381  86.001 117.987  1.00 17.73           C  
ATOM   2005  CZ  TYR A 273      20.104  85.347 118.963  1.00 17.71           C  
ATOM   2006  OH  TYR A 273      19.835  85.601 120.285  1.00 30.09           O  
ATOM   2007  N   ARG A 274      18.326  82.299 115.934  1.00 35.56           N  
ATOM   2008  CA  ARG A 274      17.012  82.249 116.560  1.00 39.77           C  
ATOM   2009  C   ARG A 274      17.256  82.469 118.044  1.00 39.74           C  
ATOM   2010  O   ARG A 274      18.088  81.792 118.652  1.00 44.20           O  
ATOM   2011  CB  ARG A 274      16.355  80.885 116.346  1.00 46.08           C  
ATOM   2012  CG  ARG A 274      16.329  80.424 114.899  1.00 59.53           C  
ATOM   2013  CD  ARG A 274      16.552  78.918 114.788  1.00 64.84           C  
ATOM   2014  NE  ARG A 274      17.671  78.457 115.609  1.00 70.02           N  
ATOM   2015  CZ  ARG A 274      18.952  78.548 115.254  1.00 67.80           C  
ATOM   2016  NH1 ARG A 274      19.287  79.084 114.086  1.00 63.13           N  
ATOM   2017  NH2 ARG A 274      19.900  78.097 116.068  1.00 69.51           N  
ATOM   2018  N   PRO A 275      16.541  83.433 118.648  1.00 40.34           N  
ATOM   2019  CA  PRO A 275      16.750  83.675 120.080  1.00 45.86           C  
ATOM   2020  C   PRO A 275      16.506  82.422 120.914  1.00 47.49           C  
ATOM   2021  O   PRO A 275      15.530  81.703 120.700  1.00 43.28           O  
ATOM   2022  CB  PRO A 275      15.760  84.790 120.409  1.00 48.10           C  
ATOM   2023  CG  PRO A 275      15.462  85.439 119.090  1.00 44.85           C  
ATOM   2024  CD  PRO A 275      15.527  84.341 118.078  1.00 41.89           C  
ATOM   2025  N   GLY A 276      17.403  82.157 121.857  1.00 47.89           N  
ATOM   2026  CA  GLY A 276      17.246  80.985 122.694  1.00 48.35           C  
ATOM   2027  C   GLY A 276      18.002  79.781 122.171  1.00 44.09           C  
ATOM   2028  O   GLY A 276      18.023  78.727 122.810  1.00 50.13           O  
ATOM   2029  N   GLN A 277      18.618  79.930 121.005  1.00 39.27           N  
ATOM   2030  CA  GLN A 277      19.389  78.847 120.416  1.00 35.53           C  
ATOM   2031  C   GLN A 277      20.576  78.528 121.319  1.00 37.61           C  
ATOM   2032  O   GLN A 277      21.029  79.378 122.092  1.00 37.90           O  
ATOM   2033  CB  GLN A 277      19.893  79.256 119.039  1.00 34.98           C  
ATOM   2034  CG  GLN A 277      20.857  80.434 119.060  1.00 32.87           C  
ATOM   2035  CD  GLN A 277      21.266  80.866 117.669  1.00 24.38           C  
ATOM   2036  OE1 GLN A 277      20.423  81.041 116.794  1.00 24.95           O  
ATOM   2037  NE2 GLN A 277      22.564  81.036 117.456  1.00 20.19           N  
ATOM   2038  N   ALA A 278      21.083  77.304 121.215  1.00 34.68           N  
ATOM   2039  CA  ALA A 278      22.214  76.875 122.029  1.00 32.28           C  
ATOM   2040  C   ALA A 278      23.421  77.777 121.820  1.00 30.36           C  
ATOM   2041  O   ALA A 278      23.871  78.453 122.742  1.00 37.71           O  
ATOM   2042  CB  ALA A 278      22.577  75.446 121.695  1.00 33.77           C  
ATOM   2043  N   TYR A 279      23.934  77.777 120.597  1.00 24.73           N  
ATOM   2044  CA  TYR A 279      25.096  78.575 120.226  1.00 23.79           C  
ATOM   2045  C   TYR A 279      24.911  80.048 120.552  1.00 22.78           C  
ATOM   2046  O   TYR A 279      23.892  80.643 120.204  1.00 19.87           O  
ATOM   2047  CB  TYR A 279      25.371  78.418 118.728  1.00 20.46           C  
ATOM   2048  CG  TYR A 279      26.562  79.193 118.216  1.00 24.73           C  
ATOM   2049  CD1 TYR A 279      26.393  80.330 117.429  1.00 24.54           C  
ATOM   2050  CD2 TYR A 279      27.859  78.779 118.498  1.00 17.74           C  
ATOM   2051  CE1 TYR A 279      27.484  81.032 116.936  1.00 16.36           C  
ATOM   2052  CE2 TYR A 279      28.956  79.473 118.011  1.00 16.12           C  
ATOM   2053  CZ  TYR A 279      28.762  80.597 117.232  1.00 17.59           C  
ATOM   2054  OH  TYR A 279      29.854  81.279 116.753  1.00 17.33           O  
ATOM   2055  N   VAL A 280      25.904  80.627 121.224  1.00 19.62           N  
ATOM   2056  CA  VAL A 280      25.856  82.037 121.573  1.00 19.45           C  
ATOM   2057  C   VAL A 280      26.833  82.781 120.671  1.00 18.41           C  
ATOM   2058  O   VAL A 280      28.046  82.633 120.799  1.00 24.46           O  
ATOM   2059  CB  VAL A 280      26.245  82.261 123.032  1.00 17.11           C  
ATOM   2060  CG1 VAL A 280      25.993  83.706 123.415  1.00 24.72           C  
ATOM   2061  CG2 VAL A 280      25.452  81.338 123.917  1.00 21.33           C  
ATOM   2062  N   PRO A 281      26.305  83.587 119.729  1.00 14.35           N  
ATOM   2063  CA  PRO A 281      27.174  84.337 118.817  1.00 10.04           C  
ATOM   2064  C   PRO A 281      28.003  85.425 119.496  1.00 12.96           C  
ATOM   2065  O   PRO A 281      27.559  86.064 120.462  1.00  4.84           O  
ATOM   2066  CB  PRO A 281      26.199  84.915 117.796  1.00  8.18           C  
ATOM   2067  CG  PRO A 281      24.921  85.043 118.539  1.00  6.38           C  
ATOM   2068  CD  PRO A 281      24.876  83.851 119.454  1.00 12.38           C  
ATOM   2069  N   CYS A 282      29.211  85.630 118.983  1.00  9.14           N  
ATOM   2070  CA  CYS A 282      30.096  86.647 119.527  1.00 16.23           C  
ATOM   2071  C   CYS A 282      29.738  87.976 118.877  1.00 14.11           C  
ATOM   2072  O   CYS A 282      29.889  89.036 119.476  1.00 25.93           O  
ATOM   2073  CB  CYS A 282      31.562  86.289 119.246  1.00 21.23           C  
ATOM   2074  SG  CYS A 282      32.143  84.750 120.054  1.00 42.40           S  
ATOM   2075  N   TYR A 283      29.248  87.910 117.648  1.00  8.78           N  
ATOM   2076  CA  TYR A 283      28.861  89.107 116.921  1.00  8.93           C  
ATOM   2077  C   TYR A 283      27.455  88.913 116.394  1.00  8.10           C  
ATOM   2078  O   TYR A 283      26.985  87.789 116.279  1.00 10.20           O  
ATOM   2079  CB  TYR A 283      29.803  89.348 115.736  1.00  4.64           C  
ATOM   2080  CG  TYR A 283      31.221  89.658 116.136  1.00  7.61           C  
ATOM   2081  CD1 TYR A 283      32.204  88.668 116.110  1.00  3.07           C  
ATOM   2082  CD2 TYR A 283      31.581  90.934 116.565  1.00  5.73           C  
ATOM   2083  CE1 TYR A 283      33.509  88.938 116.502  1.00  2.00           C  
ATOM   2084  CE2 TYR A 283      32.887  91.213 116.958  1.00  9.78           C  
ATOM   2085  CZ  TYR A 283      33.845  90.207 116.924  1.00  2.00           C  
ATOM   2086  OH  TYR A 283      35.134  90.480 117.309  1.00  2.00           O  
ATOM   2087  N   PHE A 284      26.785  90.014 116.080  1.00  4.56           N  
ATOM   2088  CA  PHE A 284      25.443  89.964 115.530  1.00  5.77           C  
ATOM   2089  C   PHE A 284      25.525  90.740 114.219  1.00 11.67           C  
ATOM   2090  O   PHE A 284      25.812  91.934 114.220  1.00 19.34           O  
ATOM   2091  CB  PHE A 284      24.454  90.642 116.474  1.00  7.05           C  
ATOM   2092  CG  PHE A 284      23.858  89.722 117.491  1.00 18.39           C  
ATOM   2093  CD1 PHE A 284      24.071  89.937 118.850  1.00 26.98           C  
ATOM   2094  CD2 PHE A 284      23.084  88.634 117.099  1.00 19.89           C  
ATOM   2095  CE1 PHE A 284      23.524  89.080 119.810  1.00 23.41           C  
ATOM   2096  CE2 PHE A 284      22.531  87.768 118.052  1.00 22.80           C  
ATOM   2097  CZ  PHE A 284      22.753  87.993 119.408  1.00 27.16           C  
ATOM   2098  N   ILE A 285      25.296  90.059 113.101  1.00 16.24           N  
ATOM   2099  CA  ILE A 285      25.363  90.700 111.789  1.00 10.73           C  
ATOM   2100  C   ILE A 285      23.994  91.106 111.275  1.00 10.27           C  
ATOM   2101  O   ILE A 285      23.148  90.258 111.007  1.00 14.60           O  
ATOM   2102  CB  ILE A 285      26.006  89.768 110.744  1.00  5.95           C  
ATOM   2103  CG1 ILE A 285      27.137  88.951 111.383  1.00  6.21           C  
ATOM   2104  CG2 ILE A 285      26.519  90.590 109.580  1.00  2.00           C  
ATOM   2105  CD1 ILE A 285      28.350  89.773 111.822  1.00  8.45           C  
ATOM   2106  N   HIS A 286      23.775  92.406 111.133  1.00  8.10           N  
ATOM   2107  CA  HIS A 286      22.494  92.905 110.642  1.00 10.89           C  
ATOM   2108  C   HIS A 286      22.536  93.067 109.127  1.00 20.31           C  
ATOM   2109  O   HIS A 286      23.425  93.730 108.595  1.00 24.46           O  
ATOM   2110  CB  HIS A 286      22.165  94.260 111.272  1.00  2.00           C  
ATOM   2111  CG  HIS A 286      21.871  94.190 112.735  1.00  6.29           C  
ATOM   2112  ND1 HIS A 286      20.589  94.119 113.233  1.00  8.58           N  
ATOM   2113  CD2 HIS A 286      22.693  94.169 113.810  1.00 10.32           C  
ATOM   2114  CE1 HIS A 286      20.633  94.056 114.552  1.00  2.50           C  
ATOM   2115  NE2 HIS A 286      21.898  94.085 114.927  1.00  7.34           N  
ATOM   2116  N   VAL A 287      21.582  92.452 108.435  1.00 19.78           N  
ATOM   2117  CA  VAL A 287      21.509  92.558 106.982  1.00 19.56           C  
ATOM   2118  C   VAL A 287      20.237  93.319 106.640  1.00 18.91           C  
ATOM   2119  O   VAL A 287      19.126  92.868 106.930  1.00 20.23           O  
ATOM   2120  CB  VAL A 287      21.474  91.164 106.295  1.00 17.52           C  
ATOM   2121  CG1 VAL A 287      21.526  91.326 104.784  1.00  7.70           C  
ATOM   2122  CG2 VAL A 287      22.642  90.317 106.772  1.00 14.30           C  
ATOM   2123  N   LEU A 288      20.408  94.488 106.039  1.00 19.55           N  
ATOM   2124  CA  LEU A 288      19.280  95.319 105.658  1.00 16.40           C  
ATOM   2125  C   LEU A 288      19.316  95.510 104.158  1.00 19.19           C  
ATOM   2126  O   LEU A 288      20.387  95.683 103.578  1.00 18.71           O  
ATOM   2127  CB  LEU A 288      19.366  96.688 106.334  1.00 17.31           C  
ATOM   2128  CG  LEU A 288      18.928  96.847 107.789  1.00 12.80           C  
ATOM   2129  CD1 LEU A 288      17.430  96.657 107.899  1.00  3.64           C  
ATOM   2130  CD2 LEU A 288      19.674  95.851 108.651  1.00 22.83           C  
ATOM   2131  N   LYS A 289      18.144  95.457 103.536  1.00 17.81           N  
ATOM   2132  CA  LYS A 289      18.020  95.656 102.105  1.00 11.51           C  
ATOM   2133  C   LYS A 289      17.031  96.787 101.886  1.00 12.44           C  
ATOM   2134  O   LYS A 289      15.834  96.620 102.097  1.00 13.77           O  
ATOM   2135  CB  LYS A 289      17.499  94.398 101.424  1.00 21.27           C  
ATOM   2136  CG  LYS A 289      17.246  94.599  99.937  1.00 28.15           C  
ATOM   2137  CD  LYS A 289      16.271  93.581  99.381  1.00 33.65           C  
ATOM   2138  CE  LYS A 289      16.238  93.642  97.863  1.00 42.60           C  
ATOM   2139  NZ  LYS A 289      17.472  94.269  97.299  1.00 45.70           N  
ATOM   2140  N   LYS A 290      17.535  97.942 101.476  1.00 20.01           N  
ATOM   2141  CA  LYS A 290      16.689  99.107 101.240  1.00 25.56           C  
ATOM   2142  C   LYS A 290      15.741  98.829 100.075  1.00 31.96           C  
ATOM   2143  O   LYS A 290      16.108  98.117  99.154  1.00 39.11           O  
ATOM   2144  CB  LYS A 290      17.565 100.315 100.918  1.00 19.59           C  
ATOM   2145  CG  LYS A 290      16.787 101.556 100.579  1.00 11.16           C  
ATOM   2146  CD  LYS A 290      17.714 102.665 100.164  1.00 18.76           C  
ATOM   2147  CE  LYS A 290      18.035 103.572 101.336  1.00 18.96           C  
ATOM   2148  NZ  LYS A 290      18.841 104.750 100.909  1.00 31.97           N  
ATOM   2149  N   THR A 291      14.540  99.406 100.091  1.00 39.46           N  
ATOM   2150  CA  THR A 291      13.571  99.173  99.015  1.00 38.56           C  
ATOM   2151  C   THR A 291      13.305 100.383  98.114  1.00 45.49           C  
ATOM   2152  O   THR A 291      12.861 100.228  96.972  1.00 45.59           O  
ATOM   2153  CB  THR A 291      12.217  98.706  99.582  1.00 39.66           C  
ATOM   2154  OG1 THR A 291      11.556  99.810 100.214  1.00 38.81           O  
ATOM   2155  CG2 THR A 291      12.416  97.586 100.592  1.00 28.82           C  
ATOM   2156  N   GLY A 292      13.568 101.581  98.628  1.00 48.99           N  
ATOM   2157  CA  GLY A 292      13.346 102.788  97.849  1.00 46.47           C  
ATOM   2158  C   GLY A 292      13.345 104.069  98.669  1.00 46.22           C  
ATOM   2159  O   GLY A 292      13.532 105.153  98.075  1.00 44.37           O  
ATOM   2160  OXT GLY A 292      13.157 103.998  99.905  1.00 45.78           O  
TER    2161      GLY A 292
END
