# Supplementary material for: Detection of circular permutations by Protein Language Models
Source: Comput Struct Biotechnol J. 2024 Dec 30;27:214–20. doi: 10.1016/j.csbj.2024.12.029 (PMC11757225; doi:10.1016/j.csbj.2024.12.029)
Supplement: Supplementary file 2 — Supplementary material [file mmc2.zip › plmcp_source_code/plmCP_ESM1b_code_main/testExample/TransFastaAndID/d1nk1a1.id]

T 38A
I 39A
H 40A
E 41A
F 42A
K 43A
K 44A
S 45A
A 46A
K 47A
T 48A
T 49A
L 50A
I 51A
K 52A
I 53A
D 54A
P 55A
A 56A
L 57A
K 58A
I 59A
K 60A
T 61A
K 62A
K 63A
V 64A
N 65A
T 66A
A 67A
D 68A
Q 69A
C 70A
A 71A
N 72A
R 73A
C 74A
T 75A
R 76A
N 77A
K 78A
G 79A
L 80A
P 81A
F 82A
T 83A
C 84A
K 85A
A 86A
F 87A
V 88A
F 89A
D 90A
K 91A
A 92A
R 93A
K 94A
Q 95A
C 96A
L 97A
W 98A
F 99A
P100A
F101A
N102A
S103A
M104A
S105A
S106A
G107A
V108A
K109A
K110A
E111A
F112A
G113A
H114A
E115A
F116A
D117A
L118A
Y119A
E120A
N121A
K122A
D123A
Y124A
I125A
