# Supplementary material for: Detection of circular permutations by Protein Language Models
Source: Comput Struct Biotechnol J. 2024 Dec 30;27:214–20. doi: 10.1016/j.csbj.2024.12.029 (PMC11757225; doi:10.1016/j.csbj.2024.12.029)
Supplement: Supplementary file 2 — Supplementary material [file mmc2.zip › plmcp_source_code/plmCP_ESM1b_code_main/testExample/TransFastaAndID/d1nk1a1.pdb]

HEADER    SCOPe/ASTRAL domain d1nk1a1  [44605]    01-MAR-18   0000
REMARK  99
REMARK  99 ASTRAL ASTRAL-version: 2.07
REMARK  99 ASTRAL SCOPe-sid: d1nk1a1
REMARK  99 ASTRAL SCOPe-sun: 44605
REMARK  99 ASTRAL SCOPe-sccs: g.10.1.1
REMARK  99 ASTRAL Source-PDB: 1nk1
REMARK  99 ASTRAL Source-PDB-REVDAT: 24-FEB-09
REMARK  99 ASTRAL Region: A:38-125
REMARK  99 ASTRAL ASTRAL-SPACI: 0.22
REMARK  99 ASTRAL ASTRAL-AEROSPACI: 0.22
REMARK  99 ASTRAL Data-updated-release: 1.55
ATOM      1  N   THR A  38      14.845  43.990  12.349  1.00 43.47           N  
ATOM      2  CA  THR A  38      14.383  42.768  11.610  1.00 45.85           C  
ATOM      3  C   THR A  38      15.319  41.547  11.705  1.00 45.06           C  
ATOM      4  O   THR A  38      14.924  40.414  11.427  1.00 42.26           O  
ATOM      5  CB  THR A  38      14.198  43.075  10.118  1.00 44.09           C  
ATOM      6  OG1 THR A  38      14.228  41.848   9.373  1.00 42.74           O  
ATOM      7  CG2 THR A  38      15.316  43.989   9.624  1.00 44.25           C  
ATOM      8  N   ILE A  39      16.564  41.779  12.096  1.00 46.24           N  
ATOM      9  CA  ILE A  39      17.546  40.702  12.190  1.00 48.52           C  
ATOM     10  C   ILE A  39      17.264  39.727  13.338  1.00 49.59           C  
ATOM     11  O   ILE A  39      17.817  38.621  13.404  1.00 48.79           O  
ATOM     12  CB  ILE A  39      18.939  41.312  12.376  1.00 49.25           C  
ATOM     13  CG1 ILE A  39      20.007  40.223  12.378  1.00 45.32           C  
ATOM     14  CG2 ILE A  39      18.956  42.128  13.652  1.00 50.63           C  
ATOM     15  CD1 ILE A  39      21.205  40.575  11.549  1.00 44.75           C  
ATOM     16  N   HIS A  40      16.392  40.150  14.241  1.00 53.50           N  
ATOM     17  CA  HIS A  40      16.035  39.351  15.400  1.00 53.17           C  
ATOM     18  C   HIS A  40      15.117  38.176  15.035  1.00 50.30           C  
ATOM     19  O   HIS A  40      14.912  37.277  15.851  1.00 50.30           O  
ATOM     20  CB  HIS A  40      15.375  40.255  16.448  1.00 56.20           C  
ATOM     21  CG  HIS A  40      14.097  40.881  15.979  1.00 65.99           C  
ATOM     22  ND1 HIS A  40      14.057  41.845  14.994  1.00 67.05           N  
ATOM     23  CD2 HIS A  40      12.800  40.597  16.277  1.00 68.06           C  
ATOM     24  CE1 HIS A  40      12.799  42.130  14.705  1.00 70.20           C  
ATOM     25  NE2 HIS A  40      12.020  41.382  15.473  1.00 72.23           N  
ATOM     26  N   GLU A  41      14.579  38.164  13.815  1.00 46.92           N  
ATOM     27  CA  GLU A  41      13.685  37.071  13.396  1.00 47.00           C  
ATOM     28  C   GLU A  41      14.434  35.964  12.650  1.00 42.95           C  
ATOM     29  O   GLU A  41      13.856  35.216  11.856  1.00 38.61           O  
ATOM     30  CB  GLU A  41      12.555  37.620  12.513  1.00 49.10           C  
ATOM     31  CG  GLU A  41      12.767  39.074  12.130  1.00 54.68           C  
ATOM     32  CD  GLU A  41      11.481  39.820  11.845  1.00 56.66           C  
ATOM     33  OE1 GLU A  41      10.860  39.548  10.790  1.00 55.95           O  
ATOM     34  OE2 GLU A  41      11.106  40.679  12.676  1.00 53.39           O  
ATOM     35  N   PHE A  42      15.731  35.872  12.928  1.00 40.77           N  
ATOM     36  CA  PHE A  42      16.593  34.880  12.314  1.00 36.12           C  
ATOM     37  C   PHE A  42      17.318  34.101  13.393  1.00 34.38           C  
ATOM     38  O   PHE A  42      17.739  34.673  14.392  1.00 36.70           O  
ATOM     39  CB  PHE A  42      17.629  35.567  11.436  1.00 36.40           C  
ATOM     40  CG  PHE A  42      17.050  36.256  10.251  1.00 34.56           C  
ATOM     41  CD1 PHE A  42      16.350  37.453  10.399  1.00 34.34           C  
ATOM     42  CD2 PHE A  42      17.217  35.723   8.978  1.00 33.03           C  
ATOM     43  CE1 PHE A  42      15.826  38.107   9.294  1.00 31.48           C  
ATOM     44  CE2 PHE A  42      16.695  36.373   7.868  1.00 32.00           C  
ATOM     45  CZ  PHE A  42      15.998  37.568   8.028  1.00 29.81           C  
ATOM     46  N   LYS A  43      17.460  32.798  13.199  1.00 30.23           N  
ATOM     47  CA  LYS A  43      18.173  32.003  14.173  1.00 29.73           C  
ATOM     48  C   LYS A  43      19.616  32.269  13.809  1.00 29.73           C  
ATOM     49  O   LYS A  43      20.009  32.115  12.651  1.00 30.55           O  
ATOM     50  CB  LYS A  43      17.832  30.525  14.003  1.00 31.91           C  
ATOM     51  CG  LYS A  43      18.469  29.603  15.037  1.00 32.62           C  
ATOM     52  CD  LYS A  43      18.422  28.146  14.564  1.00 34.35           C  
ATOM     53  CE  LYS A  43      19.347  27.240  15.378  1.00 40.38           C  
ATOM     54  NZ  LYS A  43      18.655  26.040  15.955  1.00 44.65           N  
ATOM     55  N   LYS A  44      20.403  32.692  14.785  1.00 30.53           N  
ATOM     56  CA  LYS A  44      21.804  32.997  14.532  1.00 31.31           C  
ATOM     57  C   LYS A  44      22.725  31.875  14.952  1.00 31.54           C  
ATOM     58  O   LYS A  44      22.546  31.261  16.003  1.00 38.39           O  
ATOM     59  CB  LYS A  44      22.208  34.284  15.260  1.00 30.75           C  
ATOM     60  CG  LYS A  44      23.683  34.668  15.158  1.00 27.21           C  
ATOM     61  CD  LYS A  44      24.022  35.647  16.278  1.00 29.45           C  
ATOM     62  CE  LYS A  44      25.220  36.516  15.959  1.00 32.75           C  
ATOM     63  NZ  LYS A  44      25.397  37.638  16.934  1.00 30.74           N  
ATOM     64  N   SER A  45      23.711  31.605  14.113  1.00 27.96           N  
ATOM     65  CA  SER A  45      24.694  30.586  14.405  1.00 27.76           C  
ATOM     66  C   SER A  45      26.070  31.213  14.204  1.00 28.79           C  
ATOM     67  O   SER A  45      26.619  31.226  13.102  1.00 24.98           O  
ATOM     68  CB  SER A  45      24.475  29.404  13.487  1.00 25.96           C  
ATOM     69  OG  SER A  45      23.108  29.064  13.532  1.00 29.39           O  
ATOM     70  N   ALA A  46      26.603  31.767  15.287  1.00 28.63           N  
ATOM     71  CA  ALA A  46      27.897  32.418  15.250  1.00 34.94           C  
ATOM     72  C   ALA A  46      28.960  31.537  14.589  1.00 36.26           C  
ATOM     73  O   ALA A  46      28.810  30.316  14.488  1.00 39.05           O  
ATOM     74  CB  ALA A  46      28.325  32.801  16.674  1.00 32.99           C  
ATOM     75  N   LYS A  47      30.015  32.188  14.113  1.00 36.93           N  
ATOM     76  CA  LYS A  47      31.149  31.523  13.488  1.00 35.28           C  
ATOM     77  C   LYS A  47      30.761  30.458  12.495  1.00 32.64           C  
ATOM     78  O   LYS A  47      31.438  29.436  12.389  1.00 33.22           O  
ATOM     79  CB  LYS A  47      32.051  30.896  14.565  1.00 34.26           C  
ATOM     80  CG  LYS A  47      31.947  31.545  15.946  1.00 33.68           C  
ATOM     81  CD  LYS A  47      33.325  31.692  16.579  1.00 39.61           C  
ATOM     82  CE  LYS A  47      33.228  32.110  18.047  1.00 44.94           C  
ATOM     83  NZ  LYS A  47      34.578  32.185  18.729  1.00 43.29           N  
ATOM     84  N   THR A  48      29.692  30.683  11.749  1.00 32.29           N  
ATOM     85  CA  THR A  48      29.275  29.668  10.788  1.00 32.61           C  
ATOM     86  C   THR A  48      28.867  30.190   9.438  1.00 33.06           C  
ATOM     87  O   THR A  48      28.334  31.288   9.327  1.00 34.82           O  
ATOM     88  CB  THR A  48      28.097  28.852  11.324  1.00 33.74           C  
ATOM     89  OG1 THR A  48      28.418  28.346  12.623  1.00 34.23           O  
ATOM     90  CG2 THR A  48      27.786  27.700  10.388  1.00 33.31           C  
ATOM     91  N   THR A  49      29.102  29.373   8.418  1.00 35.43           N  
ATOM     92  CA  THR A  49      28.745  29.710   7.048  1.00 35.91           C  
ATOM     93  C   THR A  49      28.276  28.455   6.316  1.00 38.60           C  
ATOM     94  O   THR A  49      28.333  27.361   6.879  1.00 40.75           O  
ATOM     95  CB  THR A  49      29.933  30.334   6.320  1.00 35.68           C  
ATOM     96  OG1 THR A  49      29.459  31.012   5.155  1.00 31.04           O  
ATOM     97  CG2 THR A  49      30.962  29.266   5.931  1.00 35.78           C  
ATOM     98  N   LEU A  50      27.805  28.602   5.077  1.00 40.95           N  
ATOM     99  CA  LEU A  50      27.312  27.455   4.298  1.00 45.05           C  
ATOM    100  C   LEU A  50      27.975  27.292   2.923  1.00 48.00           C  
ATOM    101  O   LEU A  50      28.163  28.280   2.209  1.00 51.19           O  
ATOM    102  CB  LEU A  50      25.796  27.565   4.074  1.00 39.08           C  
ATOM    103  CG  LEU A  50      24.825  27.810   5.235  1.00 40.03           C  
ATOM    104  CD1 LEU A  50      23.463  28.038   4.612  1.00 36.15           C  
ATOM    105  CD2 LEU A  50      24.764  26.639   6.223  1.00 35.04           C  
ATOM    106  N   ILE A  51      28.332  26.059   2.547  1.00 49.79           N  
ATOM    107  CA  ILE A  51      28.929  25.822   1.232  1.00 49.83           C  
ATOM    108  C   ILE A  51      28.012  24.953   0.389  1.00 51.61           C  
ATOM    109  O   ILE A  51      27.738  23.809   0.754  1.00 52.65           O  
ATOM    110  CB  ILE A  51      30.282  25.087   1.288  1.00 49.26           C  
ATOM    111  CG1 ILE A  51      31.149  25.601   2.430  1.00 48.13           C  
ATOM    112  CG2 ILE A  51      30.997  25.262  -0.057  1.00 48.47           C  
ATOM    113  CD1 ILE A  51      32.639  25.288   2.246  1.00 48.48           C  
ATOM    114  N   LYS A  52      27.544  25.473  -0.734  1.00 54.41           N  
ATOM    115  CA  LYS A  52      26.675  24.673  -1.585  1.00 58.11           C  
ATOM    116  C   LYS A  52      27.512  23.535  -2.156  1.00 59.98           C  
ATOM    117  O   LYS A  52      28.741  23.536  -2.034  1.00 61.41           O  
ATOM    118  CB  LYS A  52      26.070  25.527  -2.719  1.00 58.03           C  
ATOM    119  CG  LYS A  52      27.052  26.328  -3.596  1.00 56.75           C  
ATOM    120  CD  LYS A  52      26.379  26.947  -4.873  1.00 56.98           C  
ATOM    121  CE  LYS A  52      27.448  27.493  -5.902  1.00 58.24           C  
ATOM    122  NZ  LYS A  52      26.914  28.453  -6.943  1.00 51.39           N  
ATOM    123  N   ILE A  53      26.846  22.562  -2.761  1.00 59.64           N  
ATOM    124  CA  ILE A  53      27.538  21.448  -3.387  1.00 59.80           C  
ATOM    125  C   ILE A  53      26.915  21.391  -4.776  1.00 59.44           C  
ATOM    126  O   ILE A  53      27.586  21.114  -5.778  1.00 57.59           O  
ATOM    127  CB  ILE A  53      27.301  20.124  -2.598  1.00 59.97           C  
ATOM    128  CG1 ILE A  53      25.952  19.497  -2.974  1.00 60.94           C  
ATOM    129  CG2 ILE A  53      27.394  20.408  -1.104  1.00 59.52           C  
ATOM    130  CD1 ILE A  53      25.792  18.054  -2.503  1.00 59.85           C  
ATOM    131  N   ASP A  54      25.618  21.683  -4.792  1.00 58.73           N  
ATOM    132  CA  ASP A  54      24.814  21.732  -5.996  1.00 58.23           C  
ATOM    133  C   ASP A  54      25.231  23.003  -6.725  1.00 59.72           C  
ATOM    134  O   ASP A  54      25.343  24.071  -6.120  1.00 64.02           O  
ATOM    135  CB  ASP A  54      23.344  21.810  -5.615  1.00 58.85           C  
ATOM    136  CG  ASP A  54      22.425  21.783  -6.815  1.00 61.70           C  
ATOM    137  OD1 ASP A  54      22.774  22.373  -7.866  1.00 60.01           O  
ATOM    138  OD2 ASP A  54      21.342  21.166  -6.694  1.00 60.30           O  
ATOM    139  N   PRO A  55      25.470  22.907  -8.036  1.00 59.95           N  
ATOM    140  CA  PRO A  55      25.880  24.082  -8.811  1.00 58.83           C  
ATOM    141  C   PRO A  55      24.712  24.993  -9.208  1.00 58.77           C  
ATOM    142  O   PRO A  55      24.879  26.212  -9.349  1.00 55.59           O  
ATOM    143  CB  PRO A  55      26.590  23.482 -10.027  1.00 59.56           C  
ATOM    144  CG  PRO A  55      26.339  21.960  -9.958  1.00 60.40           C  
ATOM    145  CD  PRO A  55      25.348  21.707  -8.879  1.00 60.25           C  
ATOM    146  N   ALA A  56      23.538  24.392  -9.406  1.00 58.17           N  
ATOM    147  CA  ALA A  56      22.348  25.152  -9.776  1.00 58.62           C  
ATOM    148  C   ALA A  56      22.056  26.096  -8.613  1.00 60.27           C  
ATOM    149  O   ALA A  56      22.231  27.314  -8.739  1.00 60.80           O  
ATOM    150  CB  ALA A  56      21.164  24.213 -10.020  1.00 55.32           C  
ATOM    151  N   LEU A  57      21.635  25.513  -7.485  1.00 59.47           N  
ATOM    152  CA  LEU A  57      21.322  26.245  -6.254  1.00 57.69           C  
ATOM    153  C   LEU A  57      22.102  27.549  -6.322  1.00 59.88           C  
ATOM    154  O   LEU A  57      23.337  27.547  -6.171  1.00 61.35           O  
ATOM    155  CB  LEU A  57      21.771  25.420  -5.040  1.00 55.46           C  
ATOM    156  CG  LEU A  57      21.108  25.536  -3.663  1.00 54.40           C  
ATOM    157  CD1 LEU A  57      19.675  26.030  -3.779  1.00 54.75           C  
ATOM    158  CD2 LEU A  57      21.169  24.173  -2.980  1.00 50.27           C  
ATOM    159  N   LYS A  58      21.399  28.656  -6.564  1.00 56.44           N  
ATOM    160  CA  LYS A  58      22.079  29.942  -6.700  1.00 56.76           C  
ATOM    161  C   LYS A  58      22.145  30.859  -5.483  1.00 53.47           C  
ATOM    162  O   LYS A  58      21.346  30.765  -4.563  1.00 49.23           O  
ATOM    163  CB  LYS A  58      21.502  30.720  -7.886  1.00 57.02           C  
ATOM    164  CG  LYS A  58      20.043  31.107  -7.737  1.00 57.27           C  
ATOM    165  CD  LYS A  58      19.727  32.339  -8.589  1.00 60.81           C  
ATOM    166  CE  LYS A  58      18.672  32.043  -9.646  1.00 59.80           C  
ATOM    167  NZ  LYS A  58      19.174  32.411 -10.996  1.00 58.38           N  
ATOM    168  N   ILE A  59      23.127  31.756  -5.524  1.00 54.42           N  
ATOM    169  CA  ILE A  59      23.390  32.721  -4.468  1.00 55.52           C  
ATOM    170  C   ILE A  59      23.517  34.133  -5.041  1.00 53.95           C  
ATOM    171  O   ILE A  59      23.512  34.322  -6.260  1.00 53.08           O  
ATOM    172  CB  ILE A  59      24.699  32.361  -3.733  1.00 57.20           C  
ATOM    173  CG1 ILE A  59      24.687  30.876  -3.370  1.00 60.38           C  
ATOM    174  CG2 ILE A  59      24.864  33.209  -2.483  1.00 55.54           C  
ATOM    175  CD1 ILE A  59      26.063  30.240  -3.350  1.00 63.16           C  
ATOM    176  N   LYS A  60      23.634  35.110  -4.143  1.00 52.61           N  
ATOM    177  CA  LYS A  60      23.765  36.520  -4.495  1.00 49.98           C  
ATOM    178  C   LYS A  60      24.545  37.190  -3.359  1.00 47.23           C  
ATOM    179  O   LYS A  60      24.239  36.980  -2.189  1.00 43.08           O  
ATOM    180  CB  LYS A  60      22.364  37.136  -4.642  1.00 53.39           C  
ATOM    181  CG  LYS A  60      22.325  38.654  -4.816  1.00 56.75           C  
ATOM    182  CD  LYS A  60      21.882  39.070  -6.228  1.00 61.88           C  
ATOM    183  CE  LYS A  60      22.409  40.476  -6.568  1.00 67.23           C  
ATOM    184  NZ  LYS A  60      22.413  40.838  -8.023  1.00 69.92           N  
ATOM    185  N   THR A  61      25.566  37.974  -3.691  1.00 45.33           N  
ATOM    186  CA  THR A  61      26.362  38.635  -2.655  1.00 45.43           C  
ATOM    187  C   THR A  61      26.516  40.126  -2.917  1.00 45.25           C  
ATOM    188  O   THR A  61      26.324  40.594  -4.045  1.00 45.29           O  
ATOM    189  CB  THR A  61      27.767  38.039  -2.557  1.00 45.76           C  
ATOM    190  OG1 THR A  61      28.417  38.170  -3.825  1.00 47.96           O  
ATOM    191  CG2 THR A  61      27.711  36.571  -2.171  1.00 47.78           C  
ATOM    192  N   LYS A  62      26.887  40.863  -1.874  1.00 46.63           N  
ATOM    193  CA  LYS A  62      27.049  42.309  -1.972  1.00 49.74           C  
ATOM    194  C   LYS A  62      27.754  42.863  -0.751  1.00 51.53           C  
ATOM    195  O   LYS A  62      27.479  42.423   0.365  1.00 55.59           O  
ATOM    196  CB  LYS A  62      25.673  42.961  -2.072  1.00 53.13           C  
ATOM    197  CG  LYS A  62      25.616  44.466  -1.813  1.00 50.91           C  
ATOM    198  CD  LYS A  62      24.421  45.032  -2.571  1.00 52.01           C  
ATOM    199  CE  LYS A  62      24.227  46.514  -2.336  1.00 51.47           C  
ATOM    200  NZ  LYS A  62      22.832  46.771  -1.888  1.00 52.84           N  
ATOM    201  N   LYS A  63      28.665  43.816  -0.941  1.00 52.60           N  
ATOM    202  CA  LYS A  63      29.326  44.407   0.211  1.00 53.34           C  
ATOM    203  C   LYS A  63      28.233  45.165   0.932  1.00 52.18           C  
ATOM    204  O   LYS A  63      27.263  45.608   0.319  1.00 52.42           O  
ATOM    205  CB  LYS A  63      30.403  45.410  -0.181  1.00 55.72           C  
ATOM    206  CG  LYS A  63      30.666  46.438   0.937  1.00 56.10           C  
ATOM    207  CD  LYS A  63      31.988  47.159   0.762  1.00 56.80           C  
ATOM    208  CE  LYS A  63      32.960  46.800   1.864  1.00 57.64           C  
ATOM    209  NZ  LYS A  63      34.265  46.320   1.316  1.00 58.24           N  
ATOM    210  N   VAL A  64      28.402  45.324   2.233  1.00 49.82           N  
ATOM    211  CA  VAL A  64      27.423  46.022   3.023  1.00 44.40           C  
ATOM    212  C   VAL A  64      28.158  46.602   4.221  1.00 46.71           C  
ATOM    213  O   VAL A  64      29.359  46.407   4.367  1.00 46.53           O  
ATOM    214  CB  VAL A  64      26.301  45.038   3.425  1.00 40.54           C  
ATOM    215  CG1 VAL A  64      25.956  45.154   4.907  1.00 39.85           C  
ATOM    216  CG2 VAL A  64      25.092  45.296   2.565  1.00 32.90           C  
ATOM    217  N   ASN A  65      27.451  47.333   5.064  1.00 48.66           N  
ATOM    218  CA  ASN A  65      28.073  47.929   6.228  1.00 46.80           C  
ATOM    219  C   ASN A  65      27.946  47.025   7.460  1.00 47.35           C  
ATOM    220  O   ASN A  65      28.944  46.593   8.046  1.00 44.39           O  
ATOM    221  CB  ASN A  65      27.402  49.277   6.492  1.00 48.26           C  
ATOM    222  CG  ASN A  65      28.151  50.116   7.495  1.00 52.92           C  
ATOM    223  OD1 ASN A  65      29.332  50.421   7.305  1.00 54.57           O  
ATOM    224  ND2 ASN A  65      27.471  50.507   8.572  1.00 49.59           N  
ATOM    225  N   THR A  66      26.693  46.740   7.817  1.00 43.69           N  
ATOM    226  CA  THR A  66      26.341  45.941   8.978  1.00 41.68           C  
ATOM    227  C   THR A  66      25.546  44.714   8.609  1.00 42.72           C  
ATOM    228  O   THR A  66      24.984  44.652   7.524  1.00 43.58           O  
ATOM    229  CB  THR A  66      25.506  46.763   9.941  1.00 41.41           C  
ATOM    230  OG1 THR A  66      24.493  47.468   9.215  1.00 42.19           O  
ATOM    231  CG2 THR A  66      26.389  47.726  10.660  1.00 44.36           C  
ATOM    232  N   ALA A  67      25.476  43.748   9.522  1.00 41.76           N  
ATOM    233  CA  ALA A  67      24.731  42.517   9.275  1.00 39.76           C  
ATOM    234  C   ALA A  67      23.247  42.798   9.229  1.00 39.40           C  
ATOM    235  O   ALA A  67      22.507  42.094   8.545  1.00 41.18           O  
ATOM    236  CB  ALA A  67      25.018  41.495  10.353  1.00 39.89           C  
ATOM    237  N   ASP A  68      22.808  43.807   9.975  1.00 39.61           N  
ATOM    238  CA  ASP A  68      21.392  44.170   9.980  1.00 38.48           C  
ATOM    239  C   ASP A  68      20.995  44.460   8.526  1.00 38.62           C  
ATOM    240  O   ASP A  68      19.904  44.096   8.070  1.00 40.42           O  
ATOM    241  CB  ASP A  68      21.128  45.429  10.828  1.00 37.93           C  
ATOM    242  CG  ASP A  68      21.418  45.230  12.313  1.00 40.18           C  
ATOM    243  OD1 ASP A  68      22.601  45.083  12.678  1.00 41.50           O  
ATOM    244  OD2 ASP A  68      20.465  45.232  13.126  1.00 42.60           O  
ATOM    245  N   GLN A  69      21.905  45.097   7.794  1.00 36.81           N  
ATOM    246  CA  GLN A  69      21.658  45.450   6.405  1.00 33.84           C  
ATOM    247  C   GLN A  69      21.291  44.254   5.542  1.00 32.74           C  
ATOM    248  O   GLN A  69      20.481  44.380   4.635  1.00 30.33           O  
ATOM    249  CB  GLN A  69      22.874  46.176   5.819  1.00 38.57           C  
ATOM    250  CG  GLN A  69      22.777  47.709   5.932  1.00 48.44           C  
ATOM    251  CD  GLN A  69      24.113  48.427   5.744  1.00 51.52           C  
ATOM    252  OE1 GLN A  69      24.821  48.203   4.762  1.00 53.18           O  
ATOM    253  NE2 GLN A  69      24.455  49.298   6.686  1.00 54.49           N  
ATOM    254  N   CYS A  70      21.877  43.094   5.825  1.00 33.06           N  
ATOM    255  CA  CYS A  70      21.592  41.877   5.054  1.00 31.33           C  
ATOM    256  C   CYS A  70      20.196  41.343   5.356  1.00 31.31           C  
ATOM    257  O   CYS A  70      19.504  40.821   4.468  1.00 27.68           O  
ATOM    258  CB  CYS A  70      22.583  40.766   5.397  1.00 32.90           C  
ATOM    259  SG  CYS A  70      24.365  41.134   5.397  1.00 31.19           S  
ATOM    260  N   ALA A  71      19.825  41.451   6.631  1.00 30.17           N  
ATOM    261  CA  ALA A  71      18.538  40.992   7.138  1.00 34.00           C  
ATOM    262  C   ALA A  71      17.366  41.677   6.453  1.00 37.75           C  
ATOM    263  O   ALA A  71      16.459  41.030   5.905  1.00 35.90           O  
ATOM    264  CB  ALA A  71      18.468  41.234   8.628  1.00 30.63           C  
ATOM    265  N   ASN A  72      17.386  42.999   6.496  1.00 43.09           N  
ATOM    266  CA  ASN A  72      16.325  43.768   5.886  1.00 47.23           C  
ATOM    267  C   ASN A  72      16.104  43.288   4.459  1.00 46.54           C  
ATOM    268  O   ASN A  72      14.986  42.933   4.079  1.00 48.20           O  
ATOM    269  CB  ASN A  72      16.692  45.255   5.896  1.00 49.15           C  
ATOM    270  CG  ASN A  72      15.630  46.115   5.253  1.00 48.76           C  
ATOM    271  OD1 ASN A  72      15.559  46.235   4.024  1.00 48.28           O  
ATOM    272  ND2 ASN A  72      14.791  46.723   6.081  1.00 49.68           N  
ATOM    273  N   ARG A  73      17.181  43.258   3.677  1.00 45.67           N  
ATOM    274  CA  ARG A  73      17.105  42.850   2.283  1.00 42.11           C  
ATOM    275  C   ARG A  73      16.551  41.452   2.115  1.00 40.71           C  
ATOM    276  O   ARG A  73      15.791  41.187   1.189  1.00 38.73           O  
ATOM    277  CB  ARG A  73      18.476  42.935   1.637  1.00 42.76           C  
ATOM    278  CG  ARG A  73      18.383  42.818   0.147  1.00 50.36           C  
ATOM    279  CD  ARG A  73      19.531  43.515  -0.511  1.00 56.52           C  
ATOM    280  NE  ARG A  73      19.269  43.752  -1.918  1.00 60.14           N  
ATOM    281  CZ  ARG A  73      19.797  44.767  -2.588  1.00 64.92           C  
ATOM    282  NH1 ARG A  73      20.600  45.616  -1.958  1.00 65.71           N  
ATOM    283  NH2 ARG A  73      19.536  44.936  -3.879  1.00 70.33           N  
ATOM    284  N   CYS A  74      16.949  40.563   3.018  1.00 42.09           N  
ATOM    285  CA  CYS A  74      16.491  39.186   3.002  1.00 41.18           C  
ATOM    286  C   CYS A  74      14.988  39.142   3.292  1.00 41.28           C  
ATOM    287  O   CYS A  74      14.205  38.664   2.467  1.00 41.12           O  
ATOM    288  CB  CYS A  74      17.254  38.380   4.051  1.00 39.52           C  
ATOM    289  SG  CYS A  74      16.917  36.592   4.008  1.00 34.61           S  
ATOM    290  N   THR A  75      14.592  39.632   4.466  1.00 45.02           N  
ATOM    291  CA  THR A  75      13.173  39.677   4.862  1.00 47.58           C  
ATOM    292  C   THR A  75      12.299  40.202   3.711  1.00 50.70           C  
ATOM    293  O   THR A  75      11.383  39.512   3.246  1.00 50.21           O  
ATOM    294  CB  THR A  75      12.944  40.603   6.099  1.00 47.26           C  
ATOM    295  OG1 THR A  75      13.463  39.970   7.281  1.00 49.24           O  
ATOM    296  CG2 THR A  75      11.444  40.891   6.292  1.00 44.29           C  
ATOM    297  N   ARG A  76      12.596  41.421   3.258  1.00 53.32           N  
ATOM    298  CA  ARG A  76      11.849  42.043   2.169  1.00 54.27           C  
ATOM    299  C   ARG A  76      11.943  41.206   0.900  1.00 52.46           C  
ATOM    300  O   ARG A  76      10.970  41.097   0.151  1.00 53.10           O  
ATOM    301  CB  ARG A  76      12.367  43.464   1.920  1.00 57.12           C  
ATOM    302  CG  ARG A  76      13.541  43.604   0.966  1.00 62.84           C  
ATOM    303  CD  ARG A  76      13.903  45.078   0.783  1.00 67.39           C  
ATOM    304  NE  ARG A  76      13.802  45.852   2.028  1.00 72.41           N  
ATOM    305  CZ  ARG A  76      12.730  46.554   2.403  1.00 75.76           C  
ATOM    306  NH1 ARG A  76      11.646  46.586   1.631  1.00 79.63           N  
ATOM    307  NH2 ARG A  76      12.749  47.249   3.536  1.00 74.35           N  
ATOM    308  N   ASN A  77      13.109  40.599   0.679  1.00 51.26           N  
ATOM    309  CA  ASN A  77      13.325  39.758  -0.498  1.00 48.44           C  
ATOM    310  C   ASN A  77      13.064  40.642  -1.696  1.00 46.97           C  
ATOM    311  O   ASN A  77      12.319  40.265  -2.595  1.00 49.07           O  
ATOM    312  CB  ASN A  77      12.324  38.604  -0.500  1.00 48.48           C  
ATOM    313  CG  ASN A  77      12.913  37.295  -1.012  1.00 46.39           C  
ATOM    314  OD1 ASN A  77      13.452  37.233  -2.116  1.00 44.40           O  
ATOM    315  ND2 ASN A  77      12.797  36.242  -0.206  1.00 44.99           N  
ATOM    316  N   LYS A  78      13.675  41.821  -1.722  1.00 46.70           N  
ATOM    317  CA  LYS A  78      13.384  42.732  -2.821  1.00 50.68           C  
ATOM    318  C   LYS A  78      14.236  42.615  -4.081  1.00 50.76           C  
ATOM    319  O   LYS A  78      13.713  42.670  -5.191  1.00 51.70           O  
ATOM    320  CB  LYS A  78      13.387  44.187  -2.318  1.00 50.99           C  
ATOM    321  CG  LYS A  78      12.076  44.951  -2.620  1.00 48.09           C  
ATOM    322  CD  LYS A  78      11.971  46.240  -1.794  1.00 46.46           C  
ATOM    323  CE  LYS A  78      10.535  46.529  -1.374  1.00 44.07           C  
ATOM    324  NZ  LYS A  78       9.940  47.693  -2.074  1.00 42.06           N  
ATOM    325  N   GLY A  79      15.542  42.457  -3.922  1.00 48.66           N  
ATOM    326  CA  GLY A  79      16.381  42.354  -5.095  1.00 46.65           C  
ATOM    327  C   GLY A  79      17.035  41.005  -5.248  1.00 48.18           C  
ATOM    328  O   GLY A  79      18.223  40.944  -5.565  1.00 51.62           O  
ATOM    329  N   LEU A  80      16.274  39.929  -5.044  1.00 46.36           N  
ATOM    330  CA  LEU A  80      16.804  38.560  -5.144  1.00 41.63           C  
ATOM    331  C   LEU A  80      15.969  37.678  -6.044  1.00 40.14           C  
ATOM    332  O   LEU A  80      14.753  37.638  -5.922  1.00 39.85           O  
ATOM    333  CB  LEU A  80      16.873  37.926  -3.759  1.00 38.73           C  
ATOM    334  CG  LEU A  80      17.680  38.733  -2.736  1.00 34.65           C  
ATOM    335  CD1 LEU A  80      17.303  38.315  -1.339  1.00 33.11           C  
ATOM    336  CD2 LEU A  80      19.159  38.524  -2.987  1.00 34.31           C  
ATOM    337  N   PRO A  81      16.619  36.940  -6.951  1.00 43.22           N  
ATOM    338  CA  PRO A  81      15.935  36.041  -7.888  1.00 42.56           C  
ATOM    339  C   PRO A  81      15.536  34.709  -7.259  1.00 44.07           C  
ATOM    340  O   PRO A  81      15.473  33.678  -7.940  1.00 45.71           O  
ATOM    341  CB  PRO A  81      16.941  35.852  -9.025  1.00 41.73           C  
ATOM    342  CG  PRO A  81      18.266  36.332  -8.493  1.00 42.82           C  
ATOM    343  CD  PRO A  81      18.082  36.910  -7.121  1.00 43.29           C  
ATOM    344  N   PHE A  82      15.260  34.735  -5.957  1.00 42.36           N  
ATOM    345  CA  PHE A  82      14.872  33.534  -5.240  1.00 39.13           C  
ATOM    346  C   PHE A  82      14.279  33.856  -3.885  1.00 39.85           C  
ATOM    347  O   PHE A  82      14.130  35.016  -3.521  1.00 40.77           O  
ATOM    348  CB  PHE A  82      16.080  32.628  -5.054  1.00 35.93           C  
ATOM    349  CG  PHE A  82      17.263  33.308  -4.433  1.00 33.64           C  
ATOM    350  CD1 PHE A  82      17.254  33.679  -3.096  1.00 32.51           C  
ATOM    351  CD2 PHE A  82      18.422  33.512  -5.167  1.00 36.69           C  
ATOM    352  CE1 PHE A  82      18.387  34.238  -2.501  1.00 33.60           C  
ATOM    353  CE2 PHE A  82      19.560  34.070  -4.582  1.00 33.60           C  
ATOM    354  CZ  PHE A  82      19.541  34.430  -3.248  1.00 32.66           C  
ATOM    355  N   THR A  83      13.951  32.814  -3.136  1.00 39.53           N  
ATOM    356  CA  THR A  83      13.377  32.972  -1.808  1.00 38.76           C  
ATOM    357  C   THR A  83      14.515  32.948  -0.800  1.00 34.27           C  
ATOM    358  O   THR A  83      15.214  31.955  -0.674  1.00 38.00           O  
ATOM    359  CB  THR A  83      12.366  31.826  -1.512  1.00 41.76           C  
ATOM    360  OG1 THR A  83      11.684  31.471  -2.725  1.00 46.59           O  
ATOM    361  CG2 THR A  83      11.326  32.263  -0.493  1.00 39.50           C  
ATOM    362  N   CYS A  84      14.714  34.052  -0.097  1.00 35.82           N  
ATOM    363  CA  CYS A  84      15.780  34.140   0.902  1.00 33.72           C  
ATOM    364  C   CYS A  84      15.363  33.310   2.112  1.00 34.75           C  
ATOM    365  O   CYS A  84      14.326  33.576   2.729  1.00 32.50           O  
ATOM    366  CB  CYS A  84      15.984  35.605   1.309  1.00 32.14           C  
ATOM    367  SG  CYS A  84      17.541  36.023   2.150  1.00 31.84           S  
ATOM    368  N   LYS A  85      16.152  32.292   2.439  1.00 33.58           N  
ATOM    369  CA  LYS A  85      15.836  31.442   3.579  1.00 35.14           C  
ATOM    370  C   LYS A  85      16.906  31.675   4.632  1.00 32.62           C  
ATOM    371  O   LYS A  85      16.713  31.411   5.820  1.00 34.73           O  
ATOM    372  CB  LYS A  85      15.793  29.960   3.148  1.00 38.03           C  
ATOM    373  CG  LYS A  85      15.146  29.721   1.789  1.00 36.89           C  
ATOM    374  CD  LYS A  85      14.448  28.388   1.711  1.00 37.88           C  
ATOM    375  CE  LYS A  85      13.680  28.259   0.394  1.00 41.22           C  
ATOM    376  NZ  LYS A  85      13.541  26.837  -0.075  1.00 42.37           N  
ATOM    377  N   ALA A  86      18.045  32.179   4.179  1.00 30.00           N  
ATOM    378  CA  ALA A  86      19.145  32.476   5.075  1.00 29.31           C  
ATOM    379  C   ALA A  86      20.175  33.376   4.407  1.00 28.08           C  
ATOM    380  O   ALA A  86      20.114  33.652   3.203  1.00 19.65           O  
ATOM    381  CB  ALA A  86      19.804  31.189   5.558  1.00 28.66           C  
ATOM    382  N   PHE A  87      21.113  33.836   5.223  1.00 27.70           N  
ATOM    383  CA  PHE A  87      22.171  34.705   4.768  1.00 29.15           C  
ATOM    384  C   PHE A  87      23.303  34.728   5.777  1.00 30.19           C  
ATOM    385  O   PHE A  87      23.090  34.623   6.986  1.00 34.07           O  
ATOM    386  CB  PHE A  87      21.624  36.120   4.534  1.00 26.96           C  
ATOM    387  CG  PHE A  87      21.418  36.924   5.794  1.00 22.93           C  
ATOM    388  CD1 PHE A  87      22.460  37.659   6.341  1.00 22.47           C  
ATOM    389  CD2 PHE A  87      20.164  36.997   6.395  1.00 25.46           C  
ATOM    390  CE1 PHE A  87      22.256  38.461   7.464  1.00 25.42           C  
ATOM    391  CE2 PHE A  87      19.951  37.800   7.521  1.00 26.46           C  
ATOM    392  CZ  PHE A  87      20.998  38.535   8.055  1.00 25.36           C  
ATOM    393  N   VAL A  88      24.514  34.871   5.267  1.00 32.35           N  
ATOM    394  CA  VAL A  88      25.691  34.906   6.114  1.00 32.68           C  
ATOM    395  C   VAL A  88      26.286  36.309   6.065  1.00 33.54           C  
ATOM    396  O   VAL A  88      26.213  36.972   5.038  1.00 35.50           O  
ATOM    397  CB  VAL A  88      26.731  33.860   5.605  1.00 32.81           C  
ATOM    398  CG1 VAL A  88      28.017  33.925   6.407  1.00 32.43           C  
ATOM    399  CG2 VAL A  88      26.137  32.477   5.694  1.00 29.92           C  
ATOM    400  N   PHE A  89      26.837  36.784   7.175  1.00 34.32           N  
ATOM    401  CA  PHE A  89      27.460  38.095   7.154  1.00 39.43           C  
ATOM    402  C   PHE A  89      28.954  37.961   7.403  1.00 39.09           C  
ATOM    403  O   PHE A  89      29.404  37.590   8.489  1.00 37.91           O  
ATOM    404  CB  PHE A  89      26.856  39.069   8.180  1.00 40.94           C  
ATOM    405  CG  PHE A  89      27.550  40.419   8.201  1.00 41.97           C  
ATOM    406  CD1 PHE A  89      27.737  41.143   7.016  1.00 41.03           C  
ATOM    407  CD2 PHE A  89      28.096  40.916   9.380  1.00 39.88           C  
ATOM    408  CE1 PHE A  89      28.465  42.339   7.014  1.00 42.84           C  
ATOM    409  CE2 PHE A  89      28.824  42.110   9.392  1.00 41.22           C  
ATOM    410  CZ  PHE A  89      29.013  42.821   8.209  1.00 42.14           C  
ATOM    411  N   ASP A  90      29.723  38.270   6.372  1.00 39.67           N  
ATOM    412  CA  ASP A  90      31.162  38.196   6.470  1.00 39.22           C  
ATOM    413  C   ASP A  90      31.764  39.406   7.172  1.00 39.03           C  
ATOM    414  O   ASP A  90      32.223  40.337   6.515  1.00 43.00           O  
ATOM    415  CB  ASP A  90      31.763  38.085   5.086  1.00 34.57           C  
ATOM    416  CG  ASP A  90      33.230  37.848   5.145  1.00 37.86           C  
ATOM    417  OD1 ASP A  90      33.811  38.191   6.200  1.00 32.94           O  
ATOM    418  OD2 ASP A  90      33.794  37.314   4.158  1.00 41.28           O  
ATOM    419  N   LYS A  91      31.792  39.375   8.502  1.00 37.35           N  
ATOM    420  CA  LYS A  91      32.327  40.484   9.288  1.00 36.65           C  
ATOM    421  C   LYS A  91      33.677  41.040   8.797  1.00 37.55           C  
ATOM    422  O   LYS A  91      33.933  42.246   8.909  1.00 38.82           O  
ATOM    423  CB  LYS A  91      32.419  40.074  10.761  1.00 30.43           C  
ATOM    424  CG  LYS A  91      31.067  39.939  11.433  1.00 28.63           C  
ATOM    425  CD  LYS A  91      31.219  39.680  12.911  1.00 34.30           C  
ATOM    426  CE  LYS A  91      31.345  38.198  13.207  1.00 34.67           C  
ATOM    427  NZ  LYS A  91      30.274  37.742  14.132  1.00 35.80           N  
ATOM    428  N   ALA A  92      34.529  40.176   8.251  1.00 35.95           N  
ATOM    429  CA  ALA A  92      35.831  40.607   7.742  1.00 36.71           C  
ATOM    430  C   ALA A  92      35.609  41.557   6.584  1.00 37.76           C  
ATOM    431  O   ALA A  92      35.865  42.757   6.691  1.00 38.11           O  
ATOM    432  CB  ALA A  92      36.632  39.413   7.265  1.00 38.05           C  
ATOM    433  N   ARG A  93      35.135  40.990   5.475  1.00 38.84           N  
ATOM    434  CA  ARG A  93      34.833  41.731   4.254  1.00 39.28           C  
ATOM    435  C   ARG A  93      33.459  42.412   4.334  1.00 40.41           C  
ATOM    436  O   ARG A  93      32.866  42.715   3.298  1.00 45.31           O  
ATOM    437  CB  ARG A  93      34.847  40.783   3.044  1.00 35.44           C  
ATOM    438  CG  ARG A  93      36.114  39.955   2.894  1.00 39.26           C  
ATOM    439  CD  ARG A  93      35.971  38.819   1.858  1.00 47.47           C  
ATOM    440  NE  ARG A  93      34.968  39.057   0.803  1.00 51.86           N  
ATOM    441  CZ  ARG A  93      35.240  39.490  -0.436  1.00 53.30           C  
ATOM    442  NH1 ARG A  93      36.488  39.755  -0.809  1.00 55.37           N  
ATOM    443  NH2 ARG A  93      34.261  39.665  -1.318  1.00 53.71           N  
ATOM    444  N   LYS A  94      32.957  42.645   5.545  1.00 38.29           N  
ATOM    445  CA  LYS A  94      31.652  43.275   5.737  1.00 41.61           C  
ATOM    446  C   LYS A  94      30.725  42.996   4.545  1.00 43.71           C  
ATOM    447  O   LYS A  94      30.159  43.919   3.957  1.00 45.58           O  
ATOM    448  CB  LYS A  94      31.821  44.786   5.916  1.00 44.39           C  
ATOM    449  CG  LYS A  94      32.586  45.201   7.179  1.00 51.76           C  
ATOM    450  CD  LYS A  94      31.826  46.274   8.008  1.00 54.48           C  
ATOM    451  CE  LYS A  94      32.459  46.511   9.398  1.00 55.61           C  
ATOM    452  NZ  LYS A  94      31.556  47.253  10.343  1.00 52.22           N  
ATOM    453  N   GLN A  95      30.580  41.718   4.193  1.00 44.56           N  
ATOM    454  CA  GLN A  95      29.765  41.287   3.049  1.00 43.46           C  
ATOM    455  C   GLN A  95      28.504  40.473   3.413  1.00 41.45           C  
ATOM    456  O   GLN A  95      28.412  39.907   4.509  1.00 42.66           O  
ATOM    457  CB  GLN A  95      30.646  40.457   2.101  1.00 42.17           C  
ATOM    458  CG  GLN A  95      30.307  40.604   0.620  1.00 47.97           C  
ATOM    459  CD  GLN A  95      30.946  39.535  -0.257  1.00 47.50           C  
ATOM    460  OE1 GLN A  95      31.555  38.587   0.239  1.00 51.74           O  
ATOM    461  NE2 GLN A  95      30.809  39.687  -1.566  1.00 45.13           N  
ATOM    462  N   CYS A  96      27.547  40.429   2.481  1.00 36.67           N  
ATOM    463  CA  CYS A  96      26.299  39.686   2.647  1.00 34.04           C  
ATOM    464  C   CYS A  96      26.183  38.564   1.630  1.00 32.16           C  
ATOM    465  O   CYS A  96      26.366  38.790   0.432  1.00 29.59           O  
ATOM    466  CB  CYS A  96      25.071  40.565   2.418  1.00 33.85           C  
ATOM    467  SG  CYS A  96      24.722  41.918   3.566  1.00 36.44           S  
ATOM    468  N   LEU A  97      25.849  37.367   2.103  1.00 32.62           N  
ATOM    469  CA  LEU A  97      25.645  36.230   1.212  1.00 33.08           C  
ATOM    470  C   LEU A  97      24.220  35.720   1.459  1.00 31.39           C  
ATOM    471  O   LEU A  97      23.954  35.092   2.474  1.00 33.74           O  
ATOM    472  CB  LEU A  97      26.674  35.130   1.491  1.00 33.34           C  
ATOM    473  CG  LEU A  97      28.043  35.555   2.049  1.00 37.27           C  
ATOM    474  CD1 LEU A  97      28.987  34.351   2.091  1.00 38.51           C  
ATOM    475  CD2 LEU A  97      28.648  36.644   1.187  1.00 40.77           C  
ATOM    476  N   TRP A  98      23.302  36.034   0.549  1.00 31.14           N  
ATOM    477  CA  TRP A  98      21.905  35.617   0.666  1.00 34.72           C  
ATOM    478  C   TRP A  98      21.703  34.265  -0.018  1.00 38.73           C  
ATOM    479  O   TRP A  98      22.026  34.092  -1.200  1.00 38.23           O  
ATOM    480  CB  TRP A  98      20.973  36.653   0.022  1.00 35.26           C  
ATOM    481  CG  TRP A  98      20.953  38.003   0.706  1.00 38.09           C  
ATOM    482  CD1 TRP A  98      20.316  38.325   1.873  1.00 38.03           C  
ATOM    483  CD2 TRP A  98      21.636  39.189   0.286  1.00 39.60           C  
ATOM    484  NE1 TRP A  98      20.566  39.632   2.207  1.00 38.16           N  
ATOM    485  CE2 TRP A  98      21.376  40.189   1.249  1.00 38.41           C  
ATOM    486  CE3 TRP A  98      22.450  39.509  -0.813  1.00 42.20           C  
ATOM    487  CZ2 TRP A  98      21.898  41.485   1.154  1.00 38.55           C  
ATOM    488  CZ3 TRP A  98      22.970  40.801  -0.910  1.00 43.33           C  
ATOM    489  CH2 TRP A  98      22.691  41.773   0.074  1.00 41.79           C  
ATOM    490  N   PHE A  99      21.134  33.320   0.728  1.00 38.43           N  
ATOM    491  CA  PHE A  99      20.914  31.963   0.236  1.00 33.81           C  
ATOM    492  C   PHE A  99      19.460  31.516   0.110  1.00 33.11           C  
ATOM    493  O   PHE A  99      18.615  31.795   0.978  1.00 34.75           O  
ATOM    494  CB  PHE A  99      21.600  30.939   1.160  1.00 27.72           C  
ATOM    495  CG  PHE A  99      23.048  31.221   1.435  1.00 20.98           C  
ATOM    496  CD1 PHE A  99      23.971  31.272   0.403  1.00 22.59           C  
ATOM    497  CD2 PHE A  99      23.491  31.377   2.733  1.00 21.33           C  
ATOM    498  CE1 PHE A  99      25.314  31.469   0.668  1.00 21.66           C  
ATOM    499  CE2 PHE A  99      24.832  31.575   3.006  1.00 20.52           C  
ATOM    500  CZ  PHE A  99      25.741  31.620   1.976  1.00 21.49           C  
ATOM    501  N   PRO A 100      19.143  30.829  -0.995  1.00 30.24           N  
ATOM    502  CA  PRO A 100      17.783  30.336  -1.187  1.00 32.97           C  
ATOM    503  C   PRO A 100      17.630  28.994  -0.422  1.00 35.17           C  
ATOM    504  O   PRO A 100      16.772  28.168  -0.756  1.00 35.79           O  
ATOM    505  CB  PRO A 100      17.674  30.159  -2.701  1.00 29.58           C  
ATOM    506  CG  PRO A 100      19.043  30.055  -3.183  1.00 26.67           C  
ATOM    507  CD  PRO A 100      20.004  30.539  -2.146  1.00 28.30           C  
ATOM    508  N   PHE A 101      18.443  28.809   0.624  1.00 34.14           N  
ATOM    509  CA  PHE A 101      18.443  27.578   1.417  1.00 30.76           C  
ATOM    510  C   PHE A 101      19.062  27.782   2.804  1.00 32.24           C  
ATOM    511  O   PHE A 101      19.739  28.779   3.035  1.00 32.72           O  
ATOM    512  CB  PHE A 101      19.273  26.534   0.683  1.00 29.62           C  
ATOM    513  CG  PHE A 101      20.660  27.009   0.360  1.00 26.65           C  
ATOM    514  CD1 PHE A 101      21.624  27.088   1.363  1.00 23.62           C  
ATOM    515  CD2 PHE A 101      20.988  27.435  -0.932  1.00 24.24           C  
ATOM    516  CE1 PHE A 101      22.898  27.589   1.100  1.00 26.32           C  
ATOM    517  CE2 PHE A 101      22.267  27.943  -1.216  1.00 26.93           C  
ATOM    518  CZ  PHE A 101      23.229  28.021  -0.191  1.00 25.52           C  
ATOM    519  N   ASN A 102      18.860  26.821   3.708  1.00 33.17           N  
ATOM    520  CA  ASN A 102      19.429  26.901   5.054  1.00 34.10           C  
ATOM    521  C   ASN A 102      20.336  25.720   5.351  1.00 33.08           C  
ATOM    522  O   ASN A 102      20.583  24.885   4.486  1.00 31.59           O  
ATOM    523  CB  ASN A 102      18.337  26.981   6.136  1.00 34.78           C  
ATOM    524  CG  ASN A 102      17.322  25.848   6.050  1.00 33.90           C  
ATOM    525  OD1 ASN A 102      17.618  24.750   5.573  1.00 33.77           O  
ATOM    526  ND2 ASN A 102      16.112  26.120   6.518  1.00 31.63           N  
ATOM    527  N   SER A 103      20.817  25.672   6.590  1.00 33.70           N  
ATOM    528  CA  SER A 103      21.715  24.628   7.077  1.00 36.43           C  
ATOM    529  C   SER A 103      21.131  23.220   7.064  1.00 39.76           C  
ATOM    530  O   SER A 103      21.835  22.244   7.342  1.00 41.89           O  
ATOM    531  CB  SER A 103      22.145  24.954   8.504  1.00 39.54           C  
ATOM    532  OG  SER A 103      21.138  24.568   9.428  1.00 40.76           O  
ATOM    533  N   MET A 104      19.845  23.112   6.759  1.00 39.22           N  
ATOM    534  CA  MET A 104      19.183  21.818   6.725  1.00 40.71           C  
ATOM    535  C   MET A 104      18.652  21.533   5.327  1.00 43.07           C  
ATOM    536  O   MET A 104      17.747  20.722   5.143  1.00 43.03           O  
ATOM    537  CB  MET A 104      18.033  21.787   7.726  1.00 42.68           C  
ATOM    538  CG  MET A 104      18.361  22.400   9.101  1.00 47.85           C  
ATOM    539  SD  MET A 104      17.225  23.745   9.631  1.00 48.37           S  
ATOM    540  CE  MET A 104      16.165  23.858   8.211  1.00 51.25           C  
ATOM    541  N   SER A 105      19.208  22.228   4.343  1.00 45.59           N  
ATOM    542  CA  SER A 105      18.827  22.033   2.961  1.00 45.10           C  
ATOM    543  C   SER A 105      19.775  20.960   2.453  1.00 47.50           C  
ATOM    544  O   SER A 105      20.929  20.892   2.878  1.00 46.44           O  
ATOM    545  CB  SER A 105      19.003  23.330   2.177  1.00 45.91           C  
ATOM    546  OG  SER A 105      17.914  24.200   2.414  1.00 41.03           O  
ATOM    547  N   SER A 106      19.286  20.118   1.552  1.00 50.31           N  
ATOM    548  CA  SER A 106      20.094  19.027   1.031  1.00 53.89           C  
ATOM    549  C   SER A 106      21.100  19.444  -0.038  1.00 58.08           C  
ATOM    550  O   SER A 106      20.756  20.128  -1.012  1.00 58.50           O  
ATOM    551  CB  SER A 106      19.180  17.926   0.491  1.00 52.68           C  
ATOM    552  OG  SER A 106      18.822  18.167  -0.858  1.00 53.52           O  
ATOM    553  N   GLY A 107      22.347  19.023   0.149  1.00 60.10           N  
ATOM    554  CA  GLY A 107      23.383  19.359  -0.812  1.00 61.80           C  
ATOM    555  C   GLY A 107      24.082  20.661  -0.473  1.00 61.60           C  
ATOM    556  O   GLY A 107      24.455  21.431  -1.364  1.00 64.26           O  
ATOM    557  N   VAL A 108      24.241  20.914   0.821  1.00 60.11           N  
ATOM    558  CA  VAL A 108      24.892  22.122   1.310  1.00 56.37           C  
ATOM    559  C   VAL A 108      25.450  21.816   2.698  1.00 56.32           C  
ATOM    560  O   VAL A 108      24.743  21.334   3.588  1.00 57.17           O  
ATOM    561  CB  VAL A 108      23.893  23.351   1.370  1.00 56.32           C  
ATOM    562  CG1 VAL A 108      22.902  23.289   0.209  1.00 53.64           C  
ATOM    563  CG2 VAL A 108      23.128  23.377   2.691  1.00 51.49           C  
ATOM    564  N   LYS A 109      26.732  22.072   2.877  1.00 56.31           N  
ATOM    565  CA  LYS A 109      27.358  21.807   4.159  1.00 59.85           C  
ATOM    566  C   LYS A 109      27.789  23.131   4.763  1.00 60.62           C  
ATOM    567  O   LYS A 109      28.008  24.108   4.036  1.00 59.73           O  
ATOM    568  CB  LYS A 109      28.563  20.891   3.948  1.00 62.93           C  
ATOM    569  CG  LYS A 109      28.551  20.232   2.562  1.00 64.49           C  
ATOM    570  CD  LYS A 109      29.692  19.238   2.377  1.00 64.71           C  
ATOM    571  CE  LYS A 109      29.477  18.375   1.142  1.00 64.09           C  
ATOM    572  NZ  LYS A 109      30.636  17.472   0.911  1.00 63.88           N  
ATOM    573  N   LYS A 110      27.892  23.177   6.085  1.00 57.37           N  
ATOM    574  CA  LYS A 110      28.310  24.401   6.738  1.00 57.87           C  
ATOM    575  C   LYS A 110      29.805  24.323   6.966  1.00 58.09           C  
ATOM    576  O   LYS A 110      30.385  23.253   6.834  1.00 61.17           O  
ATOM    577  CB  LYS A 110      27.590  24.559   8.070  1.00 60.02           C  
ATOM    578  CG  LYS A 110      27.812  23.413   9.013  1.00 62.33           C  
ATOM    579  CD  LYS A 110      26.948  23.583  10.245  1.00 65.77           C  
ATOM    580  CE  LYS A 110      27.610  24.490  11.275  1.00 69.31           C  
ATOM    581  NZ  LYS A 110      26.654  24.894  12.365  1.00 71.25           N  
ATOM    582  N   GLU A 111      30.426  25.451   7.299  1.00 57.93           N  
ATOM    583  CA  GLU A 111      31.868  25.506   7.551  1.00 55.24           C  
ATOM    584  C   GLU A 111      32.101  26.450   8.729  1.00 53.65           C  
ATOM    585  O   GLU A 111      31.291  27.347   8.974  1.00 55.32           O  
ATOM    586  CB  GLU A 111      32.604  26.042   6.315  1.00 56.17           C  
ATOM    587  CG  GLU A 111      33.397  25.006   5.527  1.00 58.56           C  
ATOM    588  CD  GLU A 111      34.832  25.458   5.204  1.00 63.64           C  
ATOM    589  OE1 GLU A 111      35.700  25.410   6.103  1.00 63.07           O  
ATOM    590  OE2 GLU A 111      35.101  25.856   4.045  1.00 67.46           O  
ATOM    591  N   PHE A 112      33.188  26.248   9.467  1.00 48.53           N  
ATOM    592  CA  PHE A 112      33.494  27.130  10.587  1.00 46.51           C  
ATOM    593  C   PHE A 112      34.226  28.344  10.023  1.00 46.49           C  
ATOM    594  O   PHE A 112      34.835  28.275   8.949  1.00 47.41           O  
ATOM    595  CB  PHE A 112      34.395  26.424  11.614  1.00 48.18           C  
ATOM    596  CG  PHE A 112      34.927  27.339  12.717  1.00 45.55           C  
ATOM    597  CD1 PHE A 112      35.927  28.283  12.460  1.00 42.89           C  
ATOM    598  CD2 PHE A 112      34.415  27.252  14.011  1.00 44.65           C  
ATOM    599  CE1 PHE A 112      36.398  29.131  13.469  1.00 45.45           C  
ATOM    600  CE2 PHE A 112      34.877  28.093  15.030  1.00 45.92           C  
ATOM    601  CZ  PHE A 112      35.872  29.036  14.759  1.00 45.55           C  
ATOM    602  N   GLY A 113      34.160  29.455  10.753  1.00 47.31           N  
ATOM    603  CA  GLY A 113      34.830  30.677  10.340  1.00 41.81           C  
ATOM    604  C   GLY A 113      34.436  31.761  11.315  1.00 40.93           C  
ATOM    605  O   GLY A 113      33.251  32.092  11.393  1.00 40.21           O  
ATOM    606  N   HIS A 114      35.413  32.292  12.053  1.00 40.31           N  
ATOM    607  CA  HIS A 114      35.211  33.344  13.061  1.00 44.54           C  
ATOM    608  C   HIS A 114      34.618  34.640  12.516  1.00 49.67           C  
ATOM    609  O   HIS A 114      33.887  35.332  13.229  1.00 52.88           O  
ATOM    610  CB  HIS A 114      36.544  33.678  13.715  1.00 45.72           C  
ATOM    611  CG  HIS A 114      37.663  33.790  12.733  1.00 42.40           C  
ATOM    612  ND1 HIS A 114      38.126  32.711  12.015  1.00 44.19           N  
ATOM    613  CD2 HIS A 114      38.344  34.870  12.266  1.00 35.23           C  
ATOM    614  CE1 HIS A 114      39.034  33.115  11.146  1.00 41.25           C  
ATOM    615  NE2 HIS A 114      39.180  34.423  11.284  1.00 34.55           N  
ATOM    616  N   GLU A 115      34.956  34.975  11.270  1.00 51.04           N  
ATOM    617  CA  GLU A 115      34.461  36.194  10.627  1.00 50.01           C  
ATOM    618  C   GLU A 115      33.054  36.042  10.058  1.00 48.77           C  
ATOM    619  O   GLU A 115      32.486  37.004   9.546  1.00 51.48           O  
ATOM    620  CB  GLU A 115      35.408  36.620   9.503  1.00 50.46           C  
ATOM    621  CG  GLU A 115      35.372  35.720   8.291  1.00 53.43           C  
ATOM    622  CD  GLU A 115      36.283  34.510   8.434  1.00 55.95           C  
ATOM    623  OE1 GLU A 115      36.363  33.947   9.550  1.00 57.47           O  
ATOM    624  OE2 GLU A 115      36.912  34.119   7.427  1.00 56.71           O  
ATOM    625  N   PHE A 116      32.494  34.839  10.152  1.00 47.18           N  
ATOM    626  CA  PHE A 116      31.161  34.567   9.622  1.00 43.23           C  
ATOM    627  C   PHE A 116      30.094  34.388  10.683  1.00 41.38           C  
ATOM    628  O   PHE A 116      30.370  33.892  11.775  1.00 40.50           O  
ATOM    629  CB  PHE A 116      31.178  33.293   8.783  1.00 43.08           C  
ATOM    630  CG  PHE A 116      32.087  33.352   7.615  1.00 46.20           C  
ATOM    631  CD1 PHE A 116      31.645  33.858   6.410  1.00 48.51           C  
ATOM    632  CD2 PHE A 116      33.383  32.891   7.706  1.00 49.52           C  
ATOM    633  CE1 PHE A 116      32.482  33.905   5.304  1.00 48.02           C  
ATOM    634  CE2 PHE A 116      34.224  32.937   6.602  1.00 50.60           C  
ATOM    635  CZ  PHE A 116      33.766  33.447   5.404  1.00 48.08           C  
ATOM    636  N   ASP A 117      28.873  34.776  10.332  1.00 36.54           N  
ATOM    637  CA  ASP A 117      27.721  34.622  11.198  1.00 33.39           C  
ATOM    638  C   ASP A 117      26.594  34.131  10.284  1.00 30.20           C  
ATOM    639  O   ASP A 117      26.397  34.649   9.180  1.00 30.66           O  
ATOM    640  CB  ASP A 117      27.342  35.946  11.859  1.00 32.54           C  
ATOM    641  CG  ASP A 117      27.992  36.130  13.218  1.00 32.78           C  
ATOM    642  OD1 ASP A 117      28.648  35.200  13.708  1.00 30.52           O  
ATOM    643  OD2 ASP A 117      27.847  37.216  13.802  1.00 37.19           O  
ATOM    644  N   LEU A 118      25.867  33.114  10.718  1.00 28.48           N  
ATOM    645  CA  LEU A 118      24.789  32.604   9.891  1.00 24.80           C  
ATOM    646  C   LEU A 118      23.454  32.989  10.492  1.00 27.49           C  
ATOM    647  O   LEU A 118      23.280  32.965  11.710  1.00 29.76           O  
ATOM    648  CB  LEU A 118      24.891  31.086   9.774  1.00 21.82           C  
ATOM    649  CG  LEU A 118      23.812  30.403   8.942  1.00 20.20           C  
ATOM    650  CD1 LEU A 118      24.222  30.368   7.487  1.00 16.40           C  
ATOM    651  CD2 LEU A 118      23.605  29.011   9.465  1.00 15.45           C  
ATOM    652  N   TYR A 119      22.519  33.371   9.637  1.00 25.79           N  
ATOM    653  CA  TYR A 119      21.192  33.734  10.096  1.00 29.15           C  
ATOM    654  C   TYR A 119      20.247  32.978   9.187  1.00 27.95           C  
ATOM    655  O   TYR A 119      20.362  33.050   7.964  1.00 27.60           O  
ATOM    656  CB  TYR A 119      20.933  35.243   9.963  1.00 31.07           C  
ATOM    657  CG  TYR A 119      21.884  36.156  10.717  1.00 32.07           C  
ATOM    658  CD1 TYR A 119      21.612  36.542  12.048  1.00 32.33           C  
ATOM    659  CD2 TYR A 119      23.029  36.681  10.078  1.00 34.13           C  
ATOM    660  CE1 TYR A 119      22.446  37.430  12.726  1.00 34.90           C  
ATOM    661  CE2 TYR A 119      23.875  37.571  10.736  1.00 36.08           C  
ATOM    662  CZ  TYR A 119      23.579  37.943  12.063  1.00 36.22           C  
ATOM    663  OH  TYR A 119      24.412  38.835  12.711  1.00 37.60           O  
ATOM    664  N   GLU A 120      19.322  32.242   9.785  1.00 28.53           N  
ATOM    665  CA  GLU A 120      18.361  31.468   9.017  1.00 26.59           C  
ATOM    666  C   GLU A 120      16.976  31.986   9.305  1.00 26.59           C  
ATOM    667  O   GLU A 120      16.636  32.263  10.445  1.00 29.43           O  
ATOM    668  CB  GLU A 120      18.428  29.994   9.404  1.00 25.99           C  
ATOM    669  CG  GLU A 120      19.669  29.289   8.936  1.00 27.99           C  
ATOM    670  CD  GLU A 120      20.083  28.167   9.872  1.00 32.78           C  
ATOM    671  OE1 GLU A 120      20.326  28.448  11.074  1.00 34.76           O  
ATOM    672  OE2 GLU A 120      20.171  27.008   9.403  1.00 30.15           O  
ATOM    673  N   ASN A 121      16.180  32.123   8.260  1.00 26.93           N  
ATOM    674  CA  ASN A 121      14.814  32.593   8.389  1.00 27.75           C  
ATOM    675  C   ASN A 121      13.972  31.549   9.120  1.00 27.95           C  
ATOM    676  O   ASN A 121      13.773  30.454   8.618  1.00 30.87           O  
ATOM    677  CB  ASN A 121      14.242  32.825   7.000  1.00 30.08           C  
ATOM    678  CG  ASN A 121      13.011  33.679   7.019  1.00 31.33           C  
ATOM    679  OD1 ASN A 121      12.271  33.684   7.999  1.00 31.15           O  
ATOM    680  ND2 ASN A 121      12.777  34.414   5.932  1.00 31.01           N  
ATOM    681  N   LYS A 122      13.476  31.876  10.301  1.00 26.97           N  
ATOM    682  CA  LYS A 122      12.676  30.916  11.036  1.00 31.29           C  
ATOM    683  C   LYS A 122      11.493  30.385  10.266  1.00 33.02           C  
ATOM    684  O   LYS A 122      10.952  29.337  10.614  1.00 34.89           O  
ATOM    685  CB  LYS A 122      12.175  31.517  12.332  1.00 35.40           C  
ATOM    686  CG  LYS A 122      13.247  32.213  13.099  1.00 42.05           C  
ATOM    687  CD  LYS A 122      12.766  32.496  14.487  1.00 51.47           C  
ATOM    688  CE  LYS A 122      13.798  32.055  15.491  1.00 56.53           C  
ATOM    689  NZ  LYS A 122      13.965  33.040  16.595  1.00 61.07           N  
ATOM    690  N   ASP A 123      11.071  31.096   9.228  1.00 35.13           N  
ATOM    691  CA  ASP A 123       9.938  30.645   8.421  1.00 34.05           C  
ATOM    692  C   ASP A 123      10.287  29.412   7.592  1.00 30.46           C  
ATOM    693  O   ASP A 123       9.421  28.852   6.931  1.00 30.92           O  
ATOM    694  CB  ASP A 123       9.487  31.763   7.484  1.00 37.47           C  
ATOM    695  CG  ASP A 123       8.358  32.588   8.061  1.00 43.13           C  
ATOM    696  OD1 ASP A 123       7.640  32.089   8.951  1.00 48.43           O  
ATOM    697  OD2 ASP A 123       8.186  33.746   7.626  1.00 45.14           O  
ATOM    698  N   TYR A 124      11.550  28.992   7.639  1.00 27.72           N  
ATOM    699  CA  TYR A 124      11.999  27.836   6.871  1.00 28.86           C  
ATOM    700  C   TYR A 124      12.718  26.812   7.722  1.00 29.14           C  
ATOM    701  O   TYR A 124      13.438  25.974   7.205  1.00 33.86           O  
ATOM    702  CB  TYR A 124      12.910  28.275   5.723  1.00 27.75           C  
ATOM    703  CG  TYR A 124      12.194  29.094   4.678  1.00 31.71           C  
ATOM    704  CD1 TYR A 124      12.047  30.467   4.826  1.00 32.09           C  
ATOM    705  CD2 TYR A 124      11.629  28.492   3.563  1.00 31.32           C  
ATOM    706  CE1 TYR A 124      11.351  31.222   3.890  1.00 26.14           C  
ATOM    707  CE2 TYR A 124      10.931  29.237   2.620  1.00 32.03           C  
ATOM    708  CZ  TYR A 124      10.792  30.602   2.793  1.00 30.45           C  
ATOM    709  OH  TYR A 124      10.075  31.335   1.877  1.00 32.50           O  
ATOM    710  N   ILE A 125      12.534  26.898   9.033  1.00 27.64           N  
ATOM    711  CA  ILE A 125      13.127  25.952   9.969  1.00 25.84           C  
ATOM    712  C   ILE A 125      11.948  25.265  10.625  1.00 24.80           C  
ATOM    713  O   ILE A 125      11.335  25.850  11.505  1.00 31.15           O  
ATOM    714  CB  ILE A 125      13.895  26.677  11.059  1.00 27.82           C  
ATOM    715  CG1 ILE A 125      15.076  27.411  10.446  1.00 23.59           C  
ATOM    716  CG2 ILE A 125      14.332  25.691  12.134  1.00 28.13           C  
ATOM    717  CD1 ILE A 125      16.114  27.780  11.465  1.00 27.55           C  
TER     718      ILE A 125
END
