# Supplementary material for: Detection of circular permutations by Protein Language Models
Source: Comput Struct Biotechnol J. 2024 Dec 30;27:214–20. doi: 10.1016/j.csbj.2024.12.029 (PMC11757225; doi:10.1016/j.csbj.2024.12.029)
Supplement: Supplementary file 2 — Supplementary material [file mmc2.zip › plmcp_source_code/plmCP_ESM1b_code_main/testExample/TransFastaAndID/d1nls__.id]

A  1 
D  2 
T  3 
I  4 
V  5 
A  6 
V  7 
E  8 
L  9 
D 10 
T 11 
Y 12 
P 13 
N 14 
T 15 
D 16 
I 17 
G 18 
D 19 
P 20 
S 21 
Y 22 
P 23 
H 24 
I 25 
G 26 
I 27 
D 28 
I 29 
K 30 
S 31 
V 32 
R 33 
S 34 
K 35 
K 36 
T 37 
A 38 
K 39 
W 40 
N 41 
M 42 
Q 43 
N 44 
G 45 
K 46 
V 47 
G 48 
T 49 
A 50 
H 51 
I 52 
I 53 
Y 54 
N 55 
S 56 
V 57 
D 58 
K 59 
R 60 
L 61 
S 62 
A 63 
V 64 
V 65 
S 66 
Y 67 
P 68 
N 69 
A 70 
D 71 
S 72 
A 73 
T 74 
V 75 
S 76 
Y 77 
D 78 
V 79 
D 80 
L 81 
D 82 
N 83 
V 84 
L 85 
P 86 
E 87 
W 88 
V 89 
R 90 
V 91 
G 92 
L 93 
S 94 
A 95 
S 96 
T 97 
G 98 
L 99 
Y100 
K101 
E102 
T103 
N104 
T105 
I106 
L107 
S108 
W109 
S110 
F111 
T112 
S113 
K114 
L115 
K116 
S117 
N118 
S119 
T120 
H121 
E122 
T123 
N124 
A125 
L126 
H127 
F128 
M129 
F130 
N131 
Q132 
F133 
S134 
K135 
D136 
Q137 
K138 
D139 
L140 
I141 
L142 
Q143 
G144 
D145 
A146 
T147 
T148 
G149 
T150 
D151 
G152 
N153 
L154 
E155 
L156 
T157 
R158 
V159 
S160 
S161 
N162 
G163 
S164 
P165 
Q166 
G167 
S168 
S169 
V170 
G171 
R172 
A173 
L174 
F175 
Y176 
A177 
P178 
V179 
H180 
I181 
W182 
E183 
S184 
S185 
A186 
V187 
V188 
A189 
S190 
F191 
E192 
A193 
T194 
F195 
T196 
F197 
L198 
I199 
K200 
S201 
P202 
D203 
S204 
H205 
P206 
A207 
D208 
G209 
I210 
A211 
F212 
F213 
I214 
S215 
N216 
I217 
D218 
S219 
S220 
I221 
P222 
S223 
G224 
S225 
T226 
G227 
R228 
L229 
L230 
G231 
L232 
F233 
P234 
D235 
A236 
N237 
