# Supplementary material for: Detection of circular permutations by Protein Language Models
Source: Comput Struct Biotechnol J. 2024 Dec 30;27:214–20. doi: 10.1016/j.csbj.2024.12.029 (PMC11757225; doi:10.1016/j.csbj.2024.12.029)
Supplement: Supplementary file 2 — Supplementary material [file mmc2.zip › plmcp_source_code/plmCP_ESM1b_code_main/testExample/TransFastaAndID/d1nls__.pdb]

HEADER    SCOP/ASTRAL domain d1nls__  [23928]     24-DEC-11   0000
REMARK  99
REMARK  99 ASTRAL ASTRAL-version: 1.55
REMARK  99 ASTRAL SCOP-sid: d1nls__
REMARK  99 ASTRAL SCOP-sun: 23928
REMARK  99 ASTRAL SCOP-sccs: b.29.1.1
REMARK  99 ASTRAL Source-PDB: 1nls
REMARK  99 ASTRAL Source-PDB-REVDAT: 26-NOV-97
REMARK  99 ASTRAL Region: -
REMARK  99 ASTRAL ASTRAL-SPACI: 1.06
REMARK  99 ASTRAL ASTRAL-AEROSPACI: 1.06
REMARK  99 ASTRAL Data-updated-release: 1.55
ATOM      1  N   ALA     1      47.699  22.521  30.384  1.00 37.82           N  
ATOM      2  CA  ALA     1      48.661  22.866  29.347  1.00 27.31           C  
ATOM      3  C   ALA     1      48.041  23.492  28.087  1.00 17.36           C  
ATOM      4  O   ALA     1      46.799  23.304  27.872  1.00 20.88           O  
ATOM      5  CB  ALA     1      49.485  21.642  28.972  1.00 37.46           C  
ATOM      6  N   ASP     2      48.807  24.328  27.430  1.00 14.37           N  
ATOM      7  CA  ASP     2      48.339  24.986  26.199  1.00 11.73           C  
ATOM      8  C   ASP     2      48.019  23.911  25.143  1.00 11.22           C  
ATOM      9  O   ASP     2      48.472  22.767  25.288  1.00 14.34           O  
ATOM     10  CB  ASP     2      49.459  25.935  25.739  1.00 11.73           C  
ATOM     11  CG  ASP     2      49.689  27.098  26.628  1.00 11.84           C  
ATOM     12  OD1 ASP     2      48.780  27.470  27.431  1.00 13.27           O  
ATOM     13  OD2 ASP     2      50.781  27.745  26.499  1.00 13.42           O  
ATOM     14  N   THR     3      47.341  24.394  24.096  1.00 10.42           N  
ATOM     15  CA  THR     3      47.152  23.618  22.861  1.00 10.52           C  
ATOM     16  C   THR     3      47.984  24.298  21.775  1.00  9.81           C  
ATOM     17  O   THR     3      47.730  25.469  21.509  1.00 12.38           O  
ATOM     18  CB  THR     3      45.680  23.535  22.464  1.00 12.74           C  
ATOM     19  OG1 THR     3      44.921  23.005  23.547  1.00 17.15           O  
ATOM     20  CG2 THR     3      45.523  22.754  21.215  1.00 15.70           C  
ATOM     21  N   ILE     4      48.877  23.541  21.145  1.00  9.08           N  
ATOM     22  CA  ILE     4      49.788  24.096  20.140  1.00  8.61           C  
ATOM     23  C   ILE     4      49.718  23.366  18.824  1.00  7.82           C  
ATOM     24  O   ILE     4      49.820  22.117  18.783  1.00  9.22           O  
ATOM     25  CB  ILE     4      51.275  24.014  20.650  1.00 10.85           C  
ATOM     26  CG1 ILE     4      51.454  24.825  21.950  1.00 12.62           C  
ATOM     27  CG2 ILE     4      52.273  24.428  19.584  1.00 11.90           C  
ATOM     28  CD1 ILE     4      51.386  26.327  21.723  1.00 18.81           C  
ATOM     29  N   VAL     5      49.616  24.128  17.736  1.00  6.90           N  
ATOM     30  CA  VAL     5      49.878  23.685  16.375  1.00  6.84           C  
ATOM     31  C   VAL     5      51.049  24.523  15.847  1.00  6.43           C  
ATOM     32  O   VAL     5      51.032  25.748  16.034  1.00  7.78           O  
ATOM     33  CB  VAL     5      48.622  23.886  15.483  1.00  7.72           C  
ATOM     34  CG1 VAL     5      48.941  23.747  14.008  1.00  8.83           C  
ATOM     35  CG2 VAL     5      47.538  22.907  15.946  1.00  9.24           C  
ATOM     36  N   ALA     6      52.074  23.896  15.280  1.00  6.79           N  
ATOM     37  CA  ALA     6      53.224  24.682  14.851  1.00  6.34           C  
ATOM     38  C   ALA     6      53.866  24.102  13.585  1.00  6.05           C  
ATOM     39  O   ALA     6      53.777  22.881  13.329  1.00  7.28           O  
ATOM     40  CB  ALA     6      54.291  24.716  15.959  1.00  7.16           C  
ATOM     41  N   VAL     7      54.559  24.982  12.870  1.00  6.11           N  
ATOM     42  CA  VAL     7      55.508  24.605  11.813  1.00  5.87           C  
ATOM     43  C   VAL     7      56.902  24.932  12.387  1.00  5.93           C  
ATOM     44  O   VAL     7      57.175  26.100  12.699  1.00  6.21           O  
ATOM     45  CB  VAL     7      55.254  25.324  10.513  1.00  6.44           C  
ATOM     46  CG1 VAL     7      56.364  25.047   9.484  1.00  8.16           C  
ATOM     47  CG2 VAL     7      53.872  24.922   9.934  1.00  8.29           C  
ATOM     48  N   GLU     8      57.733  23.897  12.551  1.00  5.80           N  
ATOM     49  CA  GLU     8      59.089  24.088  13.099  1.00  6.06           C  
ATOM     50  C   GLU     8      60.135  24.096  11.995  1.00  5.39           C  
ATOM     51  O   GLU     8      60.108  23.277  11.072  1.00  6.36           O  
ATOM     52  CB  GLU     8      59.424  23.001  14.149  1.00  6.41           C  
ATOM     53  CG  GLU     8      59.338  21.549  13.649  1.00  6.91           C  
ATOM     54  CD  GLU     8      59.921  20.541  14.621  1.00  6.73           C  
ATOM     55  OE1 GLU     8      59.449  20.470  15.799  1.00  7.37           O  
ATOM     56  OE2 GLU     8      60.853  19.785  14.225  1.00  6.81           O  
ATOM     57  N   LEU     9      61.094  25.003  12.154  1.00  5.89           N  
ATOM     58  CA  LEU     9      62.379  25.046  11.403  1.00  6.02           C  
ATOM     59  C   LEU     9      63.408  24.592  12.458  1.00  5.69           C  
ATOM     60  O   LEU     9      63.890  25.375  13.252  1.00  6.33           O  
ATOM     61  CB  LEU     9      62.681  26.439  10.863  1.00  6.91           C  
ATOM     62  CG ALEU     9      61.772  26.928   9.734  0.69  6.80           C  
ATOM     63  CG BLEU     9      62.529  26.872   9.469  0.69 23.38           C  
ATOM     64  CD1ALEU     9      60.305  26.660   9.734  0.31  7.31           C  
ATOM     65  CD1BLEU     9      61.538  26.133   8.627  0.69 13.39           C  
ATOM     66  CD2 LEU     9      62.209  28.342   9.363  1.00  9.76           C  
ATOM     67  N   ASP    10      63.657  23.273  12.488  1.00  5.90           N  
ATOM     68  CA  ASP    10      64.398  22.614  13.554  1.00  6.24           C  
ATOM     69  C   ASP    10      65.857  22.421  13.111  1.00  6.09           C  
ATOM     70  O   ASP    10      66.151  21.677  12.167  1.00  6.75           O  
ATOM     71  CB  ASP    10      63.738  21.270  13.877  1.00  6.09           C  
ATOM     72  CG  ASP    10      64.342  20.580  15.092  1.00  6.18           C  
ATOM     73  OD1 ASP    10      65.474  20.936  15.495  1.00  7.10           O  
ATOM     74  OD2 ASP    10      63.678  19.660  15.674  1.00  6.50           O  
ATOM     75  N   THR    11      66.747  23.217  13.756  1.00  6.15           N  
ATOM     76  CA  THR    11      68.158  23.256  13.324  1.00  6.36           C  
ATOM     77  C   THR    11      69.026  22.161  13.940  1.00  6.43           C  
ATOM     78  O   THR    11      70.160  21.977  13.423  1.00  8.01           O  
ATOM     79  CB  THR    11      68.751  24.632  13.605  1.00  6.72           C  
ATOM     80  OG1 THR    11      68.618  24.849  15.004  1.00  7.08           O  
ATOM     81  CG2 THR    11      68.087  25.730  12.815  1.00  8.17           C  
ATOM     82  N   TYR    12      68.562  21.439  14.959  1.00  6.76           N  
ATOM     83  CA  TYR    12      69.434  20.494  15.676  1.00  6.73           C  
ATOM     84  C   TYR    12      68.738  19.147  15.764  1.00  7.01           C  
ATOM     85  O   TYR    12      67.629  19.037  16.365  1.00  7.85           O  
ATOM     86  CB  TYR    12      69.793  21.032  17.076  1.00  7.17           C  
ATOM     87  CG  TYR    12      70.847  20.188  17.744  1.00  7.49           C  
ATOM     88  CD1 TYR    12      70.545  18.967  18.350  1.00  7.89           C  
ATOM     89  CD2 TYR    12      72.206  20.579  17.742  1.00  7.86           C  
ATOM     90  CE1 TYR    12      71.488  18.144  18.904  1.00  8.04           C  
ATOM     91  CE2 TYR    12      73.184  19.766  18.349  1.00  8.29           C  
ATOM     92  CZ  TYR    12      72.836  18.560  18.899  1.00  8.29           C  
ATOM     93  OH  TYR    12      73.833  17.801  19.470  1.00  9.34           O  
ATOM     94  N   PRO    13      69.373  18.066  15.328  1.00  7.58           N  
ATOM     95  CA  PRO    13      68.740  16.752  15.360  1.00  8.41           C  
ATOM     96  C   PRO    13      68.803  16.086  16.737  1.00  8.73           C  
ATOM     97  O   PRO    13      69.871  15.694  17.219  1.00 11.03           O  
ATOM     98  CB  PRO    13      69.559  15.960  14.316  1.00 11.07           C  
ATOM     99  CG  PRO    13      70.917  16.565  14.406  1.00 11.74           C  
ATOM    100  CD  PRO    13      70.692  18.042  14.649  1.00  9.25           C  
ATOM    101  N   ASN    14      67.631  15.945  17.362  1.00  8.07           N  
ATOM    102  CA  ASN    14      67.472  15.226  18.641  1.00  8.61           C  
ATOM    103  C   ASN    14      66.815  13.865  18.328  1.00  8.78           C  
ATOM    104  O   ASN    14      65.592  13.714  18.262  1.00  8.99           O  
ATOM    105  CB  ASN    14      66.599  16.016  19.611  1.00  8.78           C  
ATOM    106  CG  ASN    14      67.071  17.442  19.813  1.00  7.58           C  
ATOM    107  OD1 ASN    14      66.520  18.395  19.272  1.00  7.89           O  
ATOM    108  ND2 ASN    14      68.122  17.603  20.619  1.00  7.42           N  
ATOM    109  N   THR    15      67.626  12.840  18.066  1.00 11.47           N  
ATOM    110  CA  THR    15      67.102  11.626  17.465  1.00 11.62           C  
ATOM    111  C   THR    15      66.220  10.850  18.449  1.00 11.94           C  
ATOM    112  O   THR    15      65.348  10.111  17.998  1.00 14.60           O  
ATOM    113  CB  THR    15      68.199  10.791  16.766  1.00 16.59           C  
ATOM    114  OG1 THR    15      69.150  10.480  17.761  1.00 23.48           O  
ATOM    115  CG2 THR    15      68.844  11.542  15.621  1.00 19.69           C  
ATOM    116  N   ASP    16      66.429  10.976  19.778  1.00 12.22           N  
ATOM    117  CA  ASP    16      65.542  10.311  20.759  1.00 12.98           C  
ATOM    118  C   ASP    16      64.134  10.866  20.925  1.00 14.16           C  
ATOM    119  O   ASP    16      63.334  10.147  21.522  1.00 22.44           O  
ATOM    120  CB  ASP    16      66.217  10.162  22.145  1.00 15.02           C  
ATOM    121  CG  ASP    16      66.527  11.446  22.865  1.00 21.59           C  
ATOM    122  OD1 ASP    16      66.296  12.518  22.229  1.00 29.40           O  
ATOM    123  OD2 ASP    16      66.978  11.439  24.058  1.00 19.44           O  
ATOM    124  N   ILE    17      63.801  11.984  20.315  1.00 11.87           N  
ATOM    125  CA  ILE    17      62.449  12.474  20.238  1.00 11.95           C  
ATOM    126  C   ILE    17      61.908  12.483  18.798  1.00 10.47           C  
ATOM    127  O   ILE    17      60.982  13.197  18.483  1.00 13.62           O  
ATOM    128  CB  ILE    17      62.331  13.806  20.962  1.00 12.04           C  
ATOM    129  CG1 ILE    17      63.143  14.910  20.335  1.00 11.54           C  
ATOM    130  CG2 ILE    17      62.659  13.637  22.472  1.00 15.02           C  
ATOM    131  CD1 ILE    17      62.600  16.308  20.644  1.00 13.09           C  
ATOM    132  N   GLY    18      62.573  11.645  17.972  1.00 11.35           N  
ATOM    133  CA  GLY    18      62.042  11.352  16.622  1.00 11.92           C  
ATOM    134  C   GLY    18      62.562  12.288  15.577  1.00 10.09           C  
ATOM    135  O   GLY    18      62.144  12.132  14.397  1.00 11.03           O  
ATOM    136  N   ASP    19      63.452  13.227  15.882  1.00  8.47           N  
ATOM    137  CA  ASP    19      63.987  14.045  14.809  1.00  8.19           C  
ATOM    138  C   ASP    19      64.750  13.147  13.827  1.00  8.42           C  
ATOM    139  O   ASP    19      65.482  12.223  14.246  1.00  9.89           O  
ATOM    140  CB  ASP    19      64.969  15.105  15.291  1.00  7.32           C  
ATOM    141  CG  ASP    19      64.387  16.311  16.004  1.00  7.06           C  
ATOM    142  OD1 ASP    19      63.128  16.511  15.937  1.00  7.33           O  
ATOM    143  OD2 ASP    19      65.208  17.105  16.548  1.00  7.28           O  
ATOM    144  N   PRO    20      64.713  13.448  12.544  1.00  9.29           N  
ATOM    145  CA  PRO    20      65.680  12.847  11.599  1.00 10.07           C  
ATOM    146  C   PRO    20      67.069  13.355  11.931  1.00  9.45           C  
ATOM    147  O   PRO    20      67.248  14.328  12.654  1.00 10.21           O  
ATOM    148  CB  PRO    20      65.140  13.258  10.228  1.00 12.02           C  
ATOM    149  CG  PRO    20      64.562  14.614  10.527  1.00 12.48           C  
ATOM    150  CD  PRO    20      63.893  14.490  11.865  1.00  9.50           C  
ATOM    151  N   SER    21      68.089  12.692  11.335  1.00 11.45           N  
ATOM    152  CA  SER    21      69.499  13.023  11.626  1.00 12.47           C  
ATOM    153  C   SER    21      70.050  14.225  10.840  1.00 12.50           C  
ATOM    154  O   SER    21      71.191  14.181  10.391  1.00 20.26           O  
ATOM    155  CB ASER    21      70.358  11.774  11.410  0.39 15.12           C  
ATOM    156  CB BSER    21      70.334  11.764  11.310  0.61 17.39           C  
ATOM    157  OG ASER    21      70.021  10.933  12.502  0.39 17.76           O  
ATOM    158  OG BSER    21      70.309  11.454   9.930  0.61 24.30           O  
ATOM    159  N   TYR    22      69.264  15.252  10.634  1.00 10.64           N  
ATOM    160  CA  TYR    22      69.632  16.417   9.881  1.00 10.70           C  
ATOM    161  C   TYR    22      68.665  17.567  10.238  1.00  8.94           C  
ATOM    162  O   TYR    22      67.536  17.277  10.727  1.00  9.12           O  
ATOM    163  CB  TYR    22      69.556  16.136   8.340  1.00 13.77           C  
ATOM    164  CG  TYR    22      68.377  15.284   7.885  1.00 13.57           C  
ATOM    165  CD1 TYR    22      67.089  15.824   7.772  1.00 13.88           C  
ATOM    166  CD2 TYR    22      68.524  13.943   7.491  1.00 17.52           C  
ATOM    167  CE1 TYR    22      66.009  15.052   7.338  1.00 14.05           C  
ATOM    168  CE2 TYR    22      67.400  13.205   7.089  1.00 17.16           C  
ATOM    169  CZ  TYR    22      66.125  13.759   6.995  1.00 16.56           C  
ATOM    170  OH  TYR    22      65.113  12.927   6.595  1.00 19.54           O  
ATOM    171  N   PRO    23      69.033  18.809   9.986  1.00  8.68           N  
ATOM    172  CA  PRO    23      68.054  19.932  10.103  1.00  7.81           C  
ATOM    173  C   PRO    23      66.838  19.612   9.216  1.00  6.92           C  
ATOM    174  O   PRO    23      66.955  19.026   8.154  1.00  7.60           O  
ATOM    175  CB  PRO    23      68.842  21.151   9.612  1.00  8.51           C  
ATOM    176  CG  PRO    23      70.287  20.784   9.964  1.00 10.48           C  
ATOM    177  CD  PRO    23      70.366  19.300   9.600  1.00 10.81           C  
ATOM    178  N   HIS    24      65.661  20.075   9.685  1.00  6.57           N  
ATOM    179  CA  HIS    24      64.415  19.632   9.035  1.00  6.76           C  
ATOM    180  C   HIS    24      63.309  20.663   9.325  1.00  6.14           C  
ATOM    181  O   HIS    24      63.378  21.424  10.283  1.00  7.28           O  
ATOM    182  CB  HIS    24      63.987  18.247   9.512  1.00  7.02           C  
ATOM    183  CG  HIS    24      63.909  18.105  10.988  1.00  6.65           C  
ATOM    184  ND1 HIS    24      65.034  17.959  11.790  1.00  7.04           N  
ATOM    185  CD2 HIS    24      62.876  18.142  11.883  1.00  7.12           C  
ATOM    186  CE1 HIS    24      64.644  17.940  13.073  1.00  7.22           C  
ATOM    187  NE2 HIS    24      63.318  18.047  13.185  1.00  6.72           N  
ATOM    188  N   ILE    25      62.307  20.625   8.430  1.00  6.97           N  
ATOM    189  CA  ILE    25      61.035  21.357   8.661  1.00  7.04           C  
ATOM    190  C   ILE    25      60.004  20.349   9.079  1.00  7.09           C  
ATOM    191  O   ILE    25      60.009  19.175   8.607  1.00  9.69           O  
ATOM    192  CB AILE    25      60.636  22.167   7.441  0.67  6.01           C  
ATOM    193  CB BILE    25      60.625  22.704   8.214  0.33 16.98           C  
ATOM    194  CG1AILE    25      60.475  21.372   6.166  0.67  5.90           C  
ATOM    195  CG1BILE    25      59.319  23.057   7.567  0.33  3.86           C  
ATOM    196  CG2 ILE    25      61.679  23.191   7.299  1.00 13.33           C  
ATOM    197  CD1AILE    25      59.811  22.221   5.166  0.67 12.76           C  
ATOM    198  CD1BILE    25      59.039  24.029   6.445  0.33  4.15           C  
ATOM    199  N   GLY    26      59.126  20.681  10.020  1.00  6.51           N  
ATOM    200  CA  GLY    26      58.174  19.696  10.559  1.00  7.44           C  
ATOM    201  C   GLY    26      56.834  20.372  10.868  1.00  6.44           C  
ATOM    202  O   GLY    26      56.747  21.567  11.175  1.00  7.00           O  
ATOM    203  N   ILE    27      55.795  19.519  10.900  1.00  7.13           N  
ATOM    204  CA  ILE    27      54.445  19.903  11.368  1.00  6.99           C  
ATOM    205  C   ILE    27      54.189  19.262  12.706  1.00  7.04           C  
ATOM    206  O   ILE    27      54.243  18.006  12.811  1.00  7.72           O  
ATOM    207  CB  ILE    27      53.373  19.521  10.317  1.00  8.37           C  
ATOM    208  CG1AILE    27      53.587  20.513   9.141  0.57  8.46           C  
ATOM    209  CG1BILE    27      53.485  19.844   8.855  0.43  8.48           C  
ATOM    210  CG2 ILE    27      51.983  19.734  10.922  1.00  8.10           C  
ATOM    211  CD1AILE    27      52.864  20.156   7.902  0.57  8.75           C  
ATOM    212  CD1BILE    27      53.494  21.351   8.712  0.43  9.23           C  
ATOM    213  N   ASP    28      53.923  20.091  13.708  1.00  6.68           N  
ATOM    214  CA  ASP    28      53.758  19.671  15.104  1.00  6.58           C  
ATOM    215  C   ASP    28      52.302  19.881  15.530  1.00  7.06           C  
ATOM    216  O   ASP    28      51.810  21.026  15.530  1.00  7.81           O  
ATOM    217  CB  ASP    28      54.685  20.456  16.035  1.00  7.06           C  
ATOM    218  CG  ASP    28      56.170  20.229  15.714  1.00  6.95           C  
ATOM    219  OD1 ASP    28      56.508  19.362  14.946  1.00  8.67           O  
ATOM    220  OD2 ASP    28      56.982  21.023  16.337  1.00  7.79           O  
ATOM    221  N   ILE    29      51.617  18.806  15.877  1.00  7.37           N  
ATOM    222  CA  ILE    29      50.189  18.865  16.289  1.00  8.01           C  
ATOM    223  C   ILE    29      50.172  18.349  17.736  1.00  8.41           C  
ATOM    224  O   ILE    29      50.188  17.135  17.995  1.00  9.43           O  
ATOM    225  CB  ILE    29      49.267  18.053  15.391  1.00  8.89           C  
ATOM    226  CG1 ILE    29      49.394  18.399  13.901  1.00  9.37           C  
ATOM    227  CG2 ILE    29      47.806  18.231  15.899  1.00  9.66           C  
ATOM    228  CD1 ILE    29      49.098  19.825  13.539  1.00  9.81           C  
ATOM    229  N   LYS    30      50.203  19.285  18.708  1.00  8.68           N  
ATOM    230  CA  LYS    30      50.100  18.984  20.117  1.00  9.49           C  
ATOM    231  C   LYS    30      51.280  18.180  20.701  1.00 10.50           C  
ATOM    232  O   LYS    30      51.191  17.622  21.804  1.00 12.42           O  
ATOM    233  CB  LYS    30      48.770  18.321  20.517  1.00 11.63           C  
ATOM    234  CG  LYS    30      47.581  19.246  20.176  1.00 14.64           C  
ATOM    235  CD  LYS    30      46.247  18.746  20.574  1.00 20.54           C  
ATOM    236  CE  LYS    30      45.797  17.383  20.147  1.00 37.13           C  
ATOM    237  NZ  LYS    30      44.516  17.099  20.914  1.00 37.88           N  
ATOM    238  N   SER    31      52.402  18.112  19.958  1.00  9.70           N  
ATOM    239  CA  SER    31      53.585  17.372  20.423  1.00  9.55           C  
ATOM    240  C   SER    31      54.789  17.908  19.649  1.00  8.32           C  
ATOM    241  O   SER    31      54.686  18.195  18.442  1.00  8.61           O  
ATOM    242  CB  SER    31      53.445  15.907  20.125  1.00 10.72           C  
ATOM    243  OG  SER    31      54.579  15.121  20.394  1.00 11.96           O  
ATOM    244  N   VAL    32      55.951  17.924  20.320  1.00  8.39           N  
ATOM    245  CA  VAL    32      57.232  18.228  19.671  1.00  8.79           C  
ATOM    246  C   VAL    32      57.689  17.139  18.712  1.00  8.87           C  
ATOM    247  O   VAL    32      58.584  17.335  17.888  1.00 10.24           O  
ATOM    248  CB  VAL    32      58.309  18.517  20.750  1.00  9.26           C  
ATOM    249  CG1 VAL    32      58.868  17.194  21.370  1.00 11.44           C  
ATOM    250  CG2 VAL    32      59.481  19.382  20.250  1.00 12.67           C  
ATOM    251  N   ARG    33      57.145  15.941  18.802  1.00  9.34           N  
ATOM    252  CA  ARG    33      57.397  14.797  17.943  1.00  9.37           C  
ATOM    253  C   ARG    33      56.557  14.978  16.709  1.00  9.36           C  
ATOM    254  O   ARG    33      55.359  14.632  16.659  1.00 10.02           O  
ATOM    255  CB  ARG    33      57.125  13.473  18.644  1.00 11.76           C  
ATOM    256  CG  ARG    33      57.965  13.277  19.937  1.00 12.16           C  
ATOM    257  CD  ARG    33      57.643  11.971  20.621  1.00 19.20           C  
ATOM    258  NE  ARG    33      58.499  11.699  21.761  1.00 15.67           N  
ATOM    259  CZ  ARG    33      59.449  10.799  21.903  1.00 21.47           C  
ATOM    260  NH1 ARG    33      59.767   9.943  20.955  1.00 33.93           N  
ATOM    261  NH2 ARG    33      60.096  10.719  23.065  1.00 32.03           N  
ATOM    262  N   SER    34      57.152  15.584  15.685  1.00  9.04           N  
ATOM    263  CA  SER    34      56.417  16.032  14.500  1.00  8.25           C  
ATOM    264  C   SER    34      55.632  14.888  13.900  1.00  8.52           C  
ATOM    265  O   SER    34      56.108  13.764  13.808  1.00 10.25           O  
ATOM    266  CB  SER    34      57.380  16.578  13.441  1.00  8.86           C  
ATOM    267  OG  SER    34      58.241  17.591  13.922  1.00  9.03           O  
ATOM    268  N   LYS    35      54.457  15.239  13.372  1.00  8.51           N  
ATOM    269  CA  LYS    35      53.640  14.305  12.587  1.00  8.85           C  
ATOM    270  C   LYS    35      54.219  14.049  11.202  1.00  9.26           C  
ATOM    271  O   LYS    35      53.949  12.957  10.618  1.00 10.92           O  
ATOM    272  CB  LYS    35      52.200  14.800  12.470  1.00  9.39           C  
ATOM    273  CG  LYS    35      51.536  15.041  13.815  1.00  9.30           C  
ATOM    274  CD  LYS    35      51.589  13.914  14.834  1.00 10.55           C  
ATOM    275  CE  LYS    35      50.820  14.267  16.109  1.00 11.95           C  
ATOM    276  NZ  LYS    35      50.868  13.185  17.097  1.00 13.83           N  
ATOM    277  N   LYS    36      54.955  14.974  10.636  1.00  9.15           N  
ATOM    278  CA  LYS    36      55.556  14.883   9.305  1.00 10.04           C  
ATOM    279  C   LYS    36      56.779  15.799   9.289  1.00  8.66           C  
ATOM    280  O   LYS    36      56.728  16.883   9.873  1.00  8.51           O  
ATOM    281  CB  LYS    36      54.599  15.320   8.212  1.00 11.42           C  
ATOM    282  CG  LYS    36      54.945  15.004   6.787  1.00 15.61           C  
ATOM    283  CD  LYS    36      54.753  13.577   6.327  1.00 32.81           C  
ATOM    284  CE  LYS    36      54.566  13.364   4.828  1.00 36.77           C  
ATOM    285  NZ  LYS    36      53.357  14.121   4.299  1.00 30.50           N  
ATOM    286  N   THR    37      57.869  15.339   8.656  1.00  9.21           N  
ATOM    287  CA  THR    37      59.094  16.121   8.495  1.00  8.71           C  
ATOM    288  C   THR    37      59.583  16.074   7.043  1.00  8.86           C  
ATOM    289  O   THR    37      59.232  15.120   6.315  1.00 10.08           O  
ATOM    290  CB  THR    37      60.213  15.718   9.449  1.00 10.60           C  
ATOM    291  OG1 THR    37      60.747  14.431   9.176  1.00 15.68           O  
ATOM    292  CG2 THR    37      59.821  15.779  10.887  1.00 12.76           C  
ATOM    293  N   ALA    38      60.440  17.008   6.680  1.00  8.29           N  
ATOM    294  CA  ALA    38      61.207  16.982   5.439  1.00  8.50           C  
ATOM    295  C   ALA    38      62.611  17.560   5.707  1.00  7.19           C  
ATOM    296  O   ALA    38      62.787  18.432   6.542  1.00  7.74           O  
ATOM    297  CB  ALA    38      60.522  17.811   4.341  1.00 10.06           C  
ATOM    298  N   LYS    39      63.591  17.020   4.974  1.00  8.53           N  
ATOM    299  CA  LYS    39      64.954  17.526   5.084  1.00  7.91           C  
ATOM    300  C   LYS    39      65.029  19.020   4.691  1.00  7.41           C  
ATOM    301  O   LYS    39      64.428  19.466   3.705  1.00  8.72           O  
ATOM    302  CB  LYS    39      65.874  16.720   4.179  1.00  9.41           C  
ATOM    303  CG  LYS    39      67.354  17.095   4.286  1.00 10.06           C  
ATOM    304  CD  LYS    39      68.216  15.999   3.617  1.00 16.14           C  
ATOM    305  CE ALYS    39      69.634  15.901   4.150  0.56 15.35           C  
ATOM    306  CE BLYS    39      69.658  16.469   3.493  0.44 15.16           C  
ATOM    307  NZ ALYS    39      70.395  17.161   3.878  0.56 21.41           N  
ATOM    308  NZ BLYS    39      70.331  16.421   4.826  0.44 16.66           N  
ATOM    309  N   TRP    40      65.799  19.772   5.471  1.00  7.54           N  
ATOM    310  CA  TRP    40      65.963  21.216   5.273  1.00  7.58           C  
ATOM    311  C   TRP    40      67.493  21.517   5.224  1.00  7.83           C  
ATOM    312  O   TRP    40      68.196  21.323   6.226  1.00  8.99           O  
ATOM    313  CB  TRP    40      65.269  21.969   6.394  1.00  8.09           C  
ATOM    314  CG  TRP    40      65.497  23.463   6.369  1.00  7.96           C  
ATOM    315  CD1 TRP    40      65.526  24.267   5.281  1.00  8.79           C  
ATOM    316  CD2 TRP    40      65.683  24.312   7.523  1.00  7.77           C  
ATOM    317  NE1 TRP    40      65.786  25.575   5.641  1.00 10.20           N  
ATOM    318  CE2 TRP    40      65.864  25.628   7.007  1.00  8.92           C  
ATOM    319  CE3 TRP    40      65.717  24.083   8.902  1.00  7.53           C  
ATOM    320  CZ2 TRP    40      66.102  26.680   7.890  1.00 11.10           C  
ATOM    321  CZ3 TRP    40      65.960  25.143   9.761  1.00  9.34           C  
ATOM    322  CH2 TRP    40      66.144  26.439   9.228  1.00 10.69           C  
ATOM    323  N   ASN    41      67.951  22.002   4.071  1.00  7.55           N  
ATOM    324  CA  ASN    41      69.360  22.384   3.903  1.00  8.46           C  
ATOM    325  C   ASN    41      69.570  23.783   4.432  1.00  8.85           C  
ATOM    326  O   ASN    41      69.755  24.785   3.723  1.00  9.80           O  
ATOM    327  CB  ASN    41      69.764  22.164   2.450  1.00  9.30           C  
ATOM    328  CG  ASN    41      69.813  20.684   2.110  1.00  9.22           C  
ATOM    329  OD1 ASN    41      70.412  19.865   2.820  1.00 13.47           O  
ATOM    330  ND2 ASN    41      69.175  20.294   1.013  1.00 11.17           N  
ATOM    331  N   MET    42      69.573  23.891   5.773  1.00  9.30           N  
ATOM    332  CA  MET    42      69.699  25.158   6.460  1.00  9.66           C  
ATOM    333  C   MET    42      71.070  25.782   6.148  1.00  9.64           C  
ATOM    334  O   MET    42      72.088  25.079   6.101  1.00 12.03           O  
ATOM    335  CB  MET    42      69.493  24.949   7.952  1.00 11.14           C  
ATOM    336  CG  MET    42      69.658  26.068   8.892  1.00 15.45           C  
ATOM    337  SD AMET    42      71.423  26.172   9.445  0.46  9.38           S  
ATOM    338  SD BMET    42      71.294  26.556   9.405  0.55 29.48           S  
ATOM    339  CE AMET    42      71.276  27.582  10.490  0.46 17.19           C  
ATOM    340  CE BMET    42      70.729  28.258   9.407  0.55 26.59           C  
ATOM    341  N   GLN    43      71.102  27.072   5.951  1.00 10.04           N  
ATOM    342  CA  GLN    43      72.320  27.876   5.620  1.00 10.21           C  
ATOM    343  C   GLN    43      72.587  28.886   6.716  1.00 10.38           C  
ATOM    344  O   GLN    43      71.919  29.906   6.862  1.00 12.88           O  
ATOM    345  CB  GLN    43      72.139  28.573   4.294  1.00 11.43           C  
ATOM    346  CG  GLN    43      72.019  27.609   3.112  1.00 13.40           C  
ATOM    347  CD  GLN    43      72.107  28.263   1.731  1.00 15.82           C  
ATOM    348  OE1 GLN    43      71.296  27.983   0.786  1.00 13.73           O  
ATOM    349  NE2 GLN    43      73.144  28.996   1.553  1.00 18.78           N  
ATOM    350  N   ASN    44      73.658  28.622   7.473  1.00 11.80           N  
ATOM    351  CA  ASN    44      74.093  29.472   8.579  1.00 10.91           C  
ATOM    352  C   ASN    44      74.440  30.827   8.030  1.00 10.98           C  
ATOM    353  O   ASN    44      75.304  30.993   7.158  1.00 14.51           O  
ATOM    354  CB  ASN    44      75.291  28.774   9.232  1.00 14.40           C  
ATOM    355  CG  ASN    44      75.792  29.460  10.489  1.00 14.18           C  
ATOM    356  OD1 ASN    44      75.526  30.631  10.772  1.00 14.32           O  
ATOM    357  ND2 ASN    44      76.604  28.795  11.288  1.00 16.53           N  
ATOM    358  N   GLY    45      73.788  31.874   8.536  1.00 10.18           N  
ATOM    359  CA  GLY    45      74.134  33.258   8.199  1.00 11.79           C  
ATOM    360  C   GLY    45      73.425  33.859   6.995  1.00 10.88           C  
ATOM    361  O   GLY    45      73.689  35.040   6.664  1.00 14.46           O  
ATOM    362  N   LYS    46      72.510  33.108   6.376  1.00  9.86           N  
ATOM    363  CA  LYS    46      71.783  33.618   5.222  1.00 10.20           C  
ATOM    364  C   LYS    46      70.315  33.887   5.594  1.00  8.52           C  
ATOM    365  O   LYS    46      69.763  33.226   6.453  1.00 12.24           O  
ATOM    366  CB  LYS    46      71.815  32.621   4.084  1.00 11.83           C  
ATOM    367  CG  LYS    46      73.151  32.430   3.441  1.00 20.63           C  
ATOM    368  CD  LYS    46      74.022  33.600   3.095  1.00 33.77           C  
ATOM    369  CE  LYS    46      75.379  33.109   2.549  1.00 38.13           C  
ATOM    370  NZ  LYS    46      76.526  33.679   3.325  1.00 81.50           N  
ATOM    371  N   VAL    47      69.702  34.880   4.979  1.00 10.22           N  
ATOM    372  CA  VAL    47      68.285  35.195   5.209  1.00  9.01           C  
ATOM    373  C   VAL    47      67.402  34.221   4.412  1.00  8.60           C  
ATOM    374  O   VAL    47      67.543  34.129   3.186  1.00 12.70           O  
ATOM    375  CB  VAL    47      68.003  36.655   4.841  1.00 11.09           C  
ATOM    376  CG1 VAL    47      66.507  36.965   4.956  1.00 11.70           C  
ATOM    377  CG2 VAL    47      68.825  37.640   5.734  1.00 13.24           C  
ATOM    378  N   GLY    48      66.509  33.530   5.122  1.00  7.53           N  
ATOM    379  CA  GLY    48      65.550  32.638   4.484  1.00  9.29           C  
ATOM    380  C   GLY    48      64.107  33.114   4.689  1.00  6.39           C  
ATOM    381  O   GLY    48      63.851  34.011   5.481  1.00  7.18           O  
ATOM    382  N   THR    49      63.191  32.448   3.975  1.00  6.64           N  
ATOM    383  CA  THR    49      61.765  32.751   4.028  1.00  6.86           C  
ATOM    384  C   THR    49      60.953  31.482   4.192  1.00  6.52           C  
ATOM    385  O   THR    49      61.178  30.533   3.424  1.00  8.19           O  
ATOM    386  CB  THR    49      61.316  33.495   2.783  1.00  9.64           C  
ATOM    387  OG1 THR    49      62.064  34.720   2.706  1.00 17.13           O  
ATOM    388  CG2 THR    49      59.812  33.834   2.840  1.00 12.98           C  
ATOM    389  N   ALA    50      59.987  31.507   5.099  1.00  6.70           N  
ATOM    390  CA  ALA    50      59.044  30.430   5.305  1.00  6.53           C  
ATOM    391  C   ALA    50      57.610  30.921   4.986  1.00  6.68           C  
ATOM    392  O   ALA    50      57.246  32.028   5.372  1.00  8.08           O  
ATOM    393  CB  ALA    50      59.082  29.940   6.731  1.00  9.84           C  
ATOM    394  N   HIS    51      56.830  30.022   4.411  1.00  6.75           N  
ATOM    395  CA  HIS    51      55.409  30.232   4.086  1.00  7.08           C  
ATOM    396  C   HIS    51      54.593  29.078   4.688  1.00  7.36           C  
ATOM    397  O   HIS    51      54.995  27.921   4.564  1.00  9.56           O  
ATOM    398  CB  HIS    51      55.170  30.277   2.583  1.00  9.75           C  
ATOM    399  CG  HIS    51      55.896  31.314   1.847  1.00 10.67           C  
ATOM    400  ND1 HIS    51      55.636  32.663   1.951  1.00 13.94           N  
ATOM    401  CD2 HIS    51      57.014  31.181   1.060  1.00 12.90           C  
ATOM    402  CE1 HIS    51      56.528  33.307   1.210  1.00 15.44           C  
ATOM    403  NE2 HIS    51      57.319  32.452   0.634  1.00 14.34           N  
ATOM    404  N   ILE    52      53.448  29.414   5.300  1.00  6.95           N  
ATOM    405  CA  ILE    52      52.551  28.436   5.920  1.00  7.31           C  
ATOM    406  C   ILE    52      51.119  28.734   5.387  1.00  7.32           C  
ATOM    407  O   ILE    52      50.712  29.880   5.353  1.00  9.09           O  
ATOM    408  CB  ILE    52      52.582  28.552   7.454  1.00  7.92           C  
ATOM    409  CG1 ILE    52      54.025  28.363   8.004  1.00  9.20           C  
ATOM    410  CG2 ILE    52      51.627  27.526   8.072  1.00  8.93           C  
ATOM    411  CD1 ILE    52      54.806  29.635   8.302  1.00 10.58           C  
ATOM    412  N   ILE    53      50.402  27.687   4.979  1.00  6.51           N  
ATOM    413  CA  ILE    53      49.066  27.831   4.382  1.00  6.92           C  
ATOM    414  C   ILE    53      48.147  26.722   4.921  1.00  6.88           C  
ATOM    415  O   ILE    53      48.548  25.575   5.194  1.00  7.84           O  
ATOM    416  CB  ILE    53      49.109  27.851   2.871  1.00  8.51           C  
ATOM    417  CG1 ILE    53      49.784  26.608   2.297  1.00 10.76           C  
ATOM    418  CG2 ILE    53      49.740  29.129   2.333  1.00 12.17           C  
ATOM    419  CD1 ILE    53      49.762  26.549   0.775  1.00 15.39           C  
ATOM    420  N   TYR    54      46.835  27.078   5.025  1.00  7.10           N  
ATOM    421  CA  TYR    54      45.815  26.146   5.466  1.00  7.11           C  
ATOM    422  C   TYR    54      44.430  26.663   5.023  1.00  7.04           C  
ATOM    423  O   TYR    54      44.184  27.863   5.120  1.00  7.44           O  
ATOM    424  CB  TYR    54      45.808  26.041   7.003  1.00  8.10           C  
ATOM    425  CG  TYR    54      44.724  25.128   7.558  1.00  8.20           C  
ATOM    426  CD1 TYR    54      44.901  23.758   7.652  1.00  7.87           C  
ATOM    427  CD2 TYR    54      43.496  25.670   7.976  1.00  8.72           C  
ATOM    428  CE1 TYR    54      43.890  22.929   8.123  1.00  8.57           C  
ATOM    429  CE2 TYR    54      42.465  24.843   8.434  1.00  9.26           C  
ATOM    430  CZ  TYR    54      42.671  23.508   8.509  1.00  8.78           C  
ATOM    431  OH  TYR    54      41.706  22.621   8.985  1.00 10.84           O  
ATOM    432  N   ASN    55      43.507  25.738   4.727  1.00  6.92           N  
ATOM    433  CA  ASN    55      42.095  26.146   4.624  1.00  7.36           C  
ATOM    434  C   ASN    55      41.225  24.988   5.146  1.00  7.21           C  
ATOM    435  O   ASN    55      41.600  23.828   5.148  1.00  7.53           O  
ATOM    436  CB  ASN    55      41.699  26.634   3.224  1.00  8.25           C  
ATOM    437  CG  ASN    55      41.574  25.523   2.247  1.00  8.52           C  
ATOM    438  OD1 ASN    55      40.582  24.755   2.296  1.00  9.20           O  
ATOM    439  ND2 ASN    55      42.547  25.329   1.379  1.00 12.19           N  
ATOM    440  N   SER    56      39.992  25.389   5.561  1.00  7.75           N  
ATOM    441  CA  SER    56      39.075  24.431   6.195  1.00  7.97           C  
ATOM    442  C   SER    56      38.357  23.504   5.219  1.00  8.04           C  
ATOM    443  O   SER    56      37.705  22.540   5.691  1.00  9.80           O  
ATOM    444  CB  SER    56      38.051  25.199   7.040  1.00  9.22           C  
ATOM    445  OG  SER    56      37.251  25.978   6.170  1.00  9.70           O  
ATOM    446  N   VAL    57      38.404  23.790   3.924  1.00  8.18           N  
ATOM    447  CA  VAL    57      37.827  22.871   2.928  1.00  9.05           C  
ATOM    448  C   VAL    57      38.724  21.660   2.781  1.00  9.33           C  
ATOM    449  O   VAL    57      38.299  20.501   2.775  1.00 12.89           O  
ATOM    450  CB  VAL    57      37.535  23.581   1.600  1.00  9.65           C  
ATOM    451  CG1 VAL    57      36.947  22.628   0.565  1.00 12.62           C  
ATOM    452  CG2 VAL    57      36.519  24.697   1.856  1.00 13.59           C  
ATOM    453  N   ASP    58      40.022  21.943   2.517  1.00  9.16           N  
ATOM    454  CA  ASP    58      40.992  20.865   2.263  1.00  9.44           C  
ATOM    455  C   ASP    58      41.576  20.242   3.497  1.00  8.67           C  
ATOM    456  O   ASP    58      42.020  19.070   3.461  1.00 10.90           O  
ATOM    457  CB  ASP    58      42.098  21.422   1.380  1.00 10.23           C  
ATOM    458  CG  ASP    58      41.608  21.893   0.022  1.00 11.26           C  
ATOM    459  OD1 ASP    58      40.580  21.363  -0.460  1.00 13.46           O  
ATOM    460  OD2 ASP    58      42.321  22.761  -0.502  1.00 14.53           O  
ATOM    461  N   LYS    59      41.646  20.965   4.599  1.00  8.38           N  
ATOM    462  CA  LYS    59      42.109  20.424   5.885  1.00  8.33           C  
ATOM    463  C   LYS    59      43.525  19.826   5.720  1.00  8.26           C  
ATOM    464  O   LYS    59      43.819  18.703   6.169  1.00  9.86           O  
ATOM    465  CB  LYS    59      41.094  19.415   6.480  1.00 10.39           C  
ATOM    466  CG  LYS    59      39.704  20.061   6.620  1.00 12.64           C  
ATOM    467  CD  LYS    59      38.681  19.076   7.142  1.00 18.59           C  
ATOM    468  CE ALYS    59      37.252  19.639   7.202  0.66 20.72           C  
ATOM    469  CE BLYS    59      37.442  19.785   7.672  0.34 14.45           C  
ATOM    470  NZ ALYS    59      37.229  20.945   7.941  0.66 24.41           N  
ATOM    471  NZ BLYS    59      36.614  20.240   6.515  0.34 17.15           N  
ATOM    472  N   ARG    60      44.416  20.646   5.176  1.00  8.86           N  
ATOM    473  CA  ARG    60      45.816  20.264   4.964  1.00  9.16           C  
ATOM    474  C   ARG    60      46.701  21.450   5.353  1.00  8.23           C  
ATOM    475  O   ARG    60      46.649  22.527   4.763  1.00  9.58           O  
ATOM    476  CB  ARG    60      46.070  19.827   3.538  1.00 11.59           C  
ATOM    477  CG  ARG    60      47.448  19.241   3.324  1.00 12.43           C  
ATOM    478  CD AARG    60      47.545  18.783   1.860  0.55 21.39           C  
ATOM    479  CD BARG    60      47.863  18.768   1.983  0.45 12.94           C  
ATOM    480  NE AARG    60      48.465  17.755   1.604  0.55 29.06           N  
ATOM    481  NE BARG    60      47.003  17.621   1.667  0.45 10.99           N  
ATOM    482  CZ AARG    60      48.977  16.786   0.945  0.55 28.14           C  
ATOM    483  CZ BARG    60      46.844  17.167   0.437  0.45 18.13           C  
ATOM    484  NH1AARG    60      50.026  16.082   1.374  0.55 39.08           N  
ATOM    485  NH1BARG    60      47.413  17.767  -0.602  0.45 21.41           N  
ATOM    486  NH2AARG    60      48.479  16.493  -0.259  0.55 31.71           N  
ATOM    487  NH2BARG    60      46.095  16.102   0.257  0.45 34.27           N  
ATOM    488  N   LEU    61      47.539  21.245   6.366  1.00  7.80           N  
ATOM    489  CA  LEU    61      48.498  22.277   6.809  1.00  7.23           C  
ATOM    490  C   LEU    61      49.798  22.047   6.021  1.00  7.39           C  
ATOM    491  O   LEU    61      50.369  20.954   6.094  1.00  9.27           O  
ATOM    492  CB  LEU    61      48.720  22.118   8.305  1.00  7.84           C  
ATOM    493  CG  LEU    61      49.674  23.163   8.938  1.00  8.14           C  
ATOM    494  CD1 LEU    61      49.267  24.590   8.655  1.00  8.70           C  
ATOM    495  CD2 LEU    61      49.817  22.878  10.414  1.00 10.48           C  
ATOM    496  N   SER    62      50.244  23.078   5.286  1.00  6.85           N  
ATOM    497  CA  SER    62      51.428  22.966   4.401  1.00  7.28           C  
ATOM    498  C   SER    62      52.380  24.115   4.681  1.00  7.03           C  
ATOM    499  O   SER    62      51.980  25.213   5.051  1.00  7.76           O  
ATOM    500  CB  SER    62      51.009  22.939   2.938  1.00  8.94           C  
ATOM    501  OG  SER    62      50.313  21.709   2.695  1.00  9.33           O  
ATOM    502  N   ALA    63      53.682  23.833   4.443  1.00  6.78           N  
ATOM    503  CA  ALA    63      54.699  24.843   4.616  1.00  6.53           C  
ATOM    504  C   ALA    63      55.804  24.656   3.571  1.00  6.32           C  
ATOM    505  O   ALA    63      56.067  23.515   3.112  1.00  7.35           O  
ATOM    506  CB  ALA    63      55.321  24.779   6.021  1.00  8.50           C  
ATOM    507  N   VAL    64      56.455  25.759   3.212  1.00  6.63           N  
ATOM    508  CA  VAL    64      57.577  25.793   2.276  1.00  6.84           C  
ATOM    509  C   VAL    64      58.640  26.749   2.859  1.00  7.43           C  
ATOM    510  O   VAL    64      58.293  27.789   3.412  1.00  9.51           O  
ATOM    511  CB  VAL    64      57.141  26.288   0.893  1.00  9.14           C  
ATOM    512  CG1 VAL    64      58.327  26.280  -0.095  1.00 13.70           C  
ATOM    513  CG2 VAL    64      56.082  25.419   0.291  1.00 11.66           C  
ATOM    514  N   VAL    65      59.925  26.364   2.770  1.00  7.16           N  
ATOM    515  CA  VAL    65      61.012  27.206   3.237  1.00  6.81           C  
ATOM    516  C   VAL    65      62.065  27.237   2.082  1.00  6.97           C  
ATOM    517  O   VAL    65      62.339  26.230   1.441  1.00  8.73           O  
ATOM    518  CB AVAL    65      61.520  26.689   4.573  0.50  5.99           C  
ATOM    519  CB BVAL    65      61.847  26.853   4.429  0.50  8.35           C  
ATOM    520  CG1AVAL    65      62.704  27.572   4.976  0.50  7.01           C  
ATOM    521  CG1BVAL    65      62.217  25.354   4.508  0.50  7.11           C  
ATOM    522  CG2BVAL    65      62.518  27.898   5.333  0.50  9.28           C  
ATOM    523  CG2AVAL    65      60.471  26.620   5.635  0.50 10.84           C  
ATOM    524  N   SER    66      62.681  28.398   1.907  1.00  7.22           N  
ATOM    525  CA  SER    66      63.707  28.577   0.855  1.00  8.41           C  
ATOM    526  C   SER    66      64.712  29.645   1.265  1.00  6.53           C  
ATOM    527  O   SER    66      64.500  30.430   2.178  1.00  8.25           O  
ATOM    528  CB  SER    66      63.105  28.917  -0.514  1.00 10.58           C  
ATOM    529  OG  SER    66      62.618  30.202  -0.553  1.00 13.97           O  
ATOM    530  N   TYR    67      65.834  29.648   0.517  1.00  7.48           N  
ATOM    531  CA  TYR    67      66.791  30.736   0.471  1.00  7.48           C  
ATOM    532  C   TYR    67      66.943  31.223  -0.965  1.00  7.86           C  
ATOM    533  O   TYR    67      66.764  30.419  -1.906  1.00  8.44           O  
ATOM    534  CB  TYR    67      68.171  30.301   0.994  1.00  8.98           C  
ATOM    535  CG  TYR    67      68.238  29.881   2.437  1.00  8.30           C  
ATOM    536  CD1 TYR    67      68.375  30.794   3.447  1.00  8.06           C  
ATOM    537  CD2 TYR    67      68.203  28.540   2.824  1.00 14.82           C  
ATOM    538  CE1 TYR    67      68.452  30.435   4.772  1.00  9.94           C  
ATOM    539  CE2 TYR    67      68.275  28.145   4.138  1.00 17.55           C  
ATOM    540  CZ  TYR    67      68.401  29.119   5.110  1.00 13.66           C  
ATOM    541  OH  TYR    67      68.549  28.663   6.402  1.00 21.38           O  
ATOM    542  N   PRO    68      67.402  32.455  -1.173  1.00  9.40           N  
ATOM    543  CA  PRO    68      67.805  32.874  -2.524  1.00 10.83           C  
ATOM    544  C   PRO    68      68.869  31.883  -3.083  1.00  8.83           C  
ATOM    545  O   PRO    68      69.742  31.418  -2.379  1.00 10.04           O  
ATOM    546  CB  PRO    68      68.343  34.304  -2.337  1.00 14.32           C  
ATOM    547  CG  PRO    68      67.631  34.737  -1.086  1.00 15.68           C  
ATOM    548  CD  PRO    68      67.612  33.533  -0.178  1.00 11.10           C  
ATOM    549  N   ASN    69      68.801  31.629  -4.387  1.00 10.10           N  
ATOM    550  CA  ASN    69      69.761  30.788  -5.110  1.00 10.07           C  
ATOM    551  C   ASN    69      69.673  29.330  -4.751  1.00  9.49           C  
ATOM    552  O   ASN    69      70.498  28.541  -5.251  1.00 11.52           O  
ATOM    553  CB  ASN    69      71.199  31.305  -5.019  1.00 12.80           C  
ATOM    554  CG  ASN    69      71.327  32.767  -5.341  1.00 13.70           C  
ATOM    555  OD1 ASN    69      71.616  33.625  -4.495  1.00 29.87           O  
ATOM    556  ND2 ASN    69      71.014  33.200  -6.497  1.00 17.06           N  
ATOM    557  N   ALA    70      68.664  28.910  -3.963  1.00  8.89           N  
ATOM    558  CA  ALA    70      68.573  27.519  -3.501  1.00  7.84           C  
ATOM    559  C   ALA    70      67.169  26.934  -3.768  1.00  7.58           C  
ATOM    560  O   ALA    70      66.186  27.673  -3.852  1.00  8.47           O  
ATOM    561  CB  ALA    70      68.902  27.408  -2.032  1.00  9.40           C  
ATOM    562  N   ASP    71      67.132  25.627  -3.868  1.00  7.37           N  
ATOM    563  CA  ASP    71      65.869  24.880  -3.894  1.00  7.38           C  
ATOM    564  C   ASP    71      65.145  25.031  -2.558  1.00  7.28           C  
ATOM    565  O   ASP    71      65.688  25.339  -1.533  1.00 10.28           O  
ATOM    566  CB  ASP    71      66.159  23.396  -4.173  1.00  7.93           C  
ATOM    567  CG  ASP    71      66.725  23.107  -5.564  1.00  8.35           C  
ATOM    568  OD1 ASP    71      66.387  23.811  -6.563  1.00  9.33           O  
ATOM    569  OD2 ASP    71      67.534  22.131  -5.615  1.00  9.66           O  
ATOM    570  N   SER    72      63.842  24.763  -2.615  1.00  7.68           N  
ATOM    571  CA  SER    72      62.972  24.804  -1.441  1.00  7.62           C  
ATOM    572  C   SER    72      62.872  23.433  -0.769  1.00  7.21           C  
ATOM    573  O   SER    72      63.210  22.381  -1.352  1.00  7.90           O  
ATOM    574  CB ASER    72      61.630  25.465  -1.678  0.29  9.39           C  
ATOM    575  CB BSER    72      61.539  25.113  -1.937  0.71 10.04           C  
ATOM    576  OG ASER    72      60.904  24.723  -2.637  0.29 11.41           O  
ATOM    577  OG BSER    72      61.492  26.281  -2.683  0.71 11.19           O  
ATOM    578  N   ALA    73      62.338  23.449   0.471  1.00  7.37           N  
ATOM    579  CA  ALA    73      61.887  22.270   1.201  1.00  7.47           C  
ATOM    580  C   ALA    73      60.406  22.479   1.510  1.00  6.80           C  
ATOM    581  O   ALA    73      59.977  23.604   1.797  1.00  7.91           O  
ATOM    582  CB  ALA    73      62.650  22.047   2.477  1.00  9.40           C  
ATOM    583  N   THR    74      59.634  21.382   1.513  1.00  7.19           N  
ATOM    584  CA  THR    74      58.185  21.490   1.809  1.00  7.28           C  
ATOM    585  C   THR    74      57.739  20.316   2.627  1.00  6.88           C  
ATOM    586  O   THR    74      58.266  19.195   2.549  1.00  8.23           O  
ATOM    587  CB  THR    74      57.392  21.584   0.509  1.00  8.61           C  
ATOM    588  OG1 THR    74      56.013  21.897   0.762  1.00  9.56           O  
ATOM    589  CG2 THR    74      57.435  20.344  -0.329  1.00 10.58           C  
ATOM    590  N   VAL    75      56.687  20.561   3.435  1.00  7.26           N  
ATOM    591  CA  VAL    75      56.039  19.492   4.232  1.00  7.57           C  
ATOM    592  C   VAL    75      54.542  19.796   4.300  1.00  7.81           C  
ATOM    593  O   VAL    75      54.122  20.951   4.334  1.00  8.36           O  
ATOM    594  CB  VAL    75      56.720  19.411   5.618  1.00  9.31           C  
ATOM    595  CG1 VAL    75      56.549  20.635   6.480  1.00  9.91           C  
ATOM    596  CG2 VAL    75      56.339  18.136   6.353  1.00 11.30           C  
ATOM    597  N   SER    76      53.747  18.718   4.336  1.00  7.99           N  
ATOM    598  CA  SER    76      52.292  18.831   4.461  1.00  9.27           C  
ATOM    599  C   SER    76      51.748  17.731   5.384  1.00  9.23           C  
ATOM    600  O   SER    76      52.318  16.636   5.448  1.00 10.61           O  
ATOM    601  CB  SER    76      51.612  18.662   3.088  1.00 10.00           C  
ATOM    602  OG  SER    76      51.914  19.676   2.153  1.00 10.83           O  
ATOM    603  N   TYR    77      50.609  18.029   6.028  1.00  8.90           N  
ATOM    604  CA  TYR    77      49.978  17.052   6.894  1.00  8.74           C  
ATOM    605  C   TYR    77      48.447  17.301   6.867  1.00  7.90           C  
ATOM    606  O   TYR    77      47.997  18.433   7.060  1.00  8.95           O  
ATOM    607  CB  TYR    77      50.525  17.129   8.317  1.00  9.30           C  
ATOM    608  CG  TYR    77      49.971  16.076   9.279  1.00  9.72           C  
ATOM    609  CD1 TYR    77      50.232  14.733   9.053  1.00 11.75           C  
ATOM    610  CD2 TYR    77      49.218  16.442  10.390  1.00 10.79           C  
ATOM    611  CE1 TYR    77      49.698  13.764   9.947  1.00 13.07           C  
ATOM    612  CE2 TYR    77      48.708  15.487  11.260  1.00 12.18           C  
ATOM    613  CZ  TYR    77      48.952  14.142  11.036  1.00 13.17           C  
ATOM    614  OH  TYR    77      48.485  13.200  11.901  1.00 17.97           O  
ATOM    615  N   ASP    78      47.693  16.217   6.658  1.00  8.49           N  
ATOM    616  CA  ASP    78      46.215  16.264   6.681  1.00  8.95           C  
ATOM    617  C   ASP    78      45.739  16.329   8.134  1.00  9.38           C  
ATOM    618  O   ASP    78      45.953  15.387   8.902  1.00 11.36           O  
ATOM    619  CB  ASP    78      45.673  15.075   5.894  1.00 11.48           C  
ATOM    620  CG AASP    78      46.201  15.065   4.471  0.53 15.19           C  
ATOM    621  CG BASP    78      45.673  15.207   4.404  0.47 14.75           C  
ATOM    622  OD1AASP    78      45.953  16.093   3.774  0.53 19.58           O  
ATOM    623  OD1BASP    78      45.938  16.318   3.891  0.47 18.14           O  
ATOM    624  OD2AASP    78      46.981  14.187   4.014  0.53 23.37           O  
ATOM    625  OD2BASP    78      45.477  14.166   3.770  0.47 23.44           O  
ATOM    626  N   VAL    79      45.065  17.400   8.501  1.00  8.99           N  
ATOM    627  CA  VAL    79      44.591  17.624   9.857  1.00  9.97           C  
ATOM    628  C   VAL    79      43.444  18.662   9.798  1.00  9.07           C  
ATOM    629  O   VAL    79      43.533  19.695   9.115  1.00 10.25           O  
ATOM    630  CB  VAL    79      45.726  18.139  10.800  1.00 11.53           C  
ATOM    631  CG1 VAL    79      46.431  19.383  10.302  1.00 11.17           C  
ATOM    632  CG2 VAL    79      45.199  18.302  12.218  1.00 13.90           C  
ATOM    633  N   ASP    80      42.350  18.292  10.487  1.00  9.46           N  
ATOM    634  CA  ASP    80      41.222  19.256  10.653  1.00  9.19           C  
ATOM    635  C   ASP    80      41.486  20.110  11.872  1.00  9.29           C  
ATOM    636  O   ASP    80      41.305  19.657  12.998  1.00 10.12           O  
ATOM    637  CB  ASP    80      39.903  18.498  10.815  1.00 10.64           C  
ATOM    638  CG  ASP    80      38.721  19.466  10.771  1.00 12.20           C  
ATOM    639  OD1 ASP    80      38.904  20.704  10.922  1.00 13.30           O  
ATOM    640  OD2 ASP    80      37.583  18.932  10.573  1.00 16.57           O  
ATOM    641  N   LEU    81      41.993  21.332  11.652  1.00  9.63           N  
ATOM    642  CA  LEU    81      42.356  22.182  12.770  1.00 10.19           C  
ATOM    643  C   LEU    81      41.201  22.553  13.671  1.00 11.10           C  
ATOM    644  O   LEU    81      41.419  22.883  14.841  1.00 11.40           O  
ATOM    645  CB  LEU    81      43.161  23.397  12.297  1.00 10.64           C  
ATOM    646  CG  LEU    81      44.553  23.055  11.736  1.00 10.98           C  
ATOM    647  CD1 LEU    81      45.261  24.307  11.266  1.00 13.61           C  
ATOM    648  CD2 LEU    81      45.450  22.301  12.730  1.00 13.16           C  
ATOM    649  N   ASP    82      39.955  22.485  13.165  1.00 10.45           N  
ATOM    650  CA  ASP    82      38.824  22.752  14.064  1.00 11.31           C  
ATOM    651  C   ASP    82      38.624  21.660  15.090  1.00 10.52           C  
ATOM    652  O   ASP    82      37.889  21.914  16.041  1.00 12.13           O  
ATOM    653  CB  ASP    82      37.626  23.018  13.186  1.00 15.15           C  
ATOM    654  CG  ASP    82      37.807  24.395  12.500  1.00 23.35           C  
ATOM    655  OD1 ASP    82      38.497  25.304  13.034  1.00 23.64           O  
ATOM    656  OD2 ASP    82      37.407  24.440  11.349  1.00 18.66           O  
ATOM    657  N   ASN    83      39.255  20.507  14.902  1.00 10.27           N  
ATOM    658  CA  ASN    83      39.240  19.467  15.901  1.00 11.12           C  
ATOM    659  C   ASN    83      40.443  19.496  16.850  1.00 10.67           C  
ATOM    660  O   ASN    83      40.550  18.621  17.751  1.00 15.32           O  
ATOM    661  CB  ASN    83      39.195  18.085  15.230  1.00 12.13           C  
ATOM    662  CG  ASN    83      37.919  17.809  14.503  1.00 12.00           C  
ATOM    663  OD1 ASN    83      36.912  18.490  14.775  1.00 12.51           O  
ATOM    664  ND2 ASN    83      37.913  16.832  13.626  1.00 14.50           N  
ATOM    665  N   VAL    84      41.343  20.399  16.645  1.00  9.92           N  
ATOM    666  CA  VAL    84      42.550  20.553  17.454  1.00 10.05           C  
ATOM    667  C   VAL    84      42.538  21.831  18.261  1.00  9.39           C  
ATOM    668  O   VAL    84      42.771  21.854  19.478  1.00 11.84           O  
ATOM    669  CB  VAL    84      43.807  20.478  16.568  1.00 11.72           C  
ATOM    670  CG1 VAL    84      45.055  20.674  17.428  1.00 12.52           C  
ATOM    671  CG2 VAL    84      43.854  19.224  15.728  1.00 13.04           C  
ATOM    672  N   LEU    85      42.261  22.955  17.590  1.00  9.67           N  
ATOM    673  CA  LEU    85      42.347  24.294  18.194  1.00  9.47           C  
ATOM    674  C   LEU    85      40.971  24.833  18.568  1.00  9.84           C  
ATOM    675  O   LEU    85      39.953  24.428  17.976  1.00 11.21           O  
ATOM    676  CB  LEU    85      42.943  25.258  17.155  1.00  9.58           C  
ATOM    677  CG  LEU    85      44.455  25.057  16.854  1.00 10.25           C  
ATOM    678  CD1 LEU    85      44.843  25.767  15.550  1.00 10.68           C  
ATOM    679  CD2 LEU    85      45.327  25.472  18.011  1.00 12.27           C  
ATOM    680  N   PRO    86      40.949  25.731  19.561  1.00  9.62           N  
ATOM    681  CA  PRO    86      39.690  26.450  19.873  1.00 10.66           C  
ATOM    682  C   PRO    86      39.316  27.426  18.769  1.00  9.56           C  
ATOM    683  O   PRO    86      40.094  27.712  17.829  1.00 10.89           O  
ATOM    684  CB  PRO    86      40.034  27.149  21.196  1.00 12.38           C  
ATOM    685  CG  PRO    86      41.546  27.390  21.097  1.00 11.32           C  
ATOM    686  CD  PRO    86      42.084  26.194  20.350  1.00  9.94           C  
ATOM    687  N   GLU    87      38.085  27.959  18.832  1.00  9.45           N  
ATOM    688  CA  GLU    87      37.549  28.854  17.836  1.00  9.89           C  
ATOM    689  C   GLU    87      38.293  30.183  17.737  1.00  7.95           C  
ATOM    690  O   GLU    87      38.353  30.794  16.652  1.00  8.96           O  
ATOM    691  CB  GLU    87      36.030  29.111  18.235  1.00 16.90           C  
ATOM    692  CG  GLU    87      35.318  30.230  17.634  1.00 15.19           C  
ATOM    693  CD  GLU    87      33.849  30.408  17.942  1.00 15.37           C  
ATOM    694  OE1 GLU    87      33.258  29.603  18.742  1.00 16.25           O  
ATOM    695  OE2 GLU    87      33.210  31.221  17.224  1.00 17.42           O  
ATOM    696  N   TRP    88      38.790  30.675  18.876  1.00  7.44           N  
ATOM    697  CA  TRP    88      39.633  31.871  18.963  1.00  7.50           C  
ATOM    698  C   TRP    88      41.043  31.419  19.408  1.00  7.28           C  
ATOM    699  O   TRP    88      41.181  30.612  20.305  1.00  8.05           O  
ATOM    700  CB  TRP    88      39.090  32.863  19.973  1.00  8.02           C  
ATOM    701  CG  TRP    88      37.850  33.584  19.514  1.00  8.10           C  
ATOM    702  CD1 TRP    88      36.526  33.232  19.750  1.00  8.66           C  
ATOM    703  CD2 TRP    88      37.805  34.782  18.733  1.00  7.93           C  
ATOM    704  NE1 TRP    88      35.678  34.156  19.165  1.00  9.47           N  
ATOM    705  CE2 TRP    88      36.432  35.124  18.543  1.00  8.33           C  
ATOM    706  CE3 TRP    88      38.771  35.618  18.190  1.00  8.04           C  
ATOM    707  CZ2 TRP    88      36.057  36.256  17.819  1.00  9.09           C  
ATOM    708  CZ3 TRP    88      38.405  36.751  17.503  1.00  9.47           C  
ATOM    709  CH2 TRP    88      37.067  37.080  17.321  1.00  9.67           C  
ATOM    710  N   VAL    89      42.051  31.995  18.721  1.00  7.25           N  
ATOM    711  CA  VAL    89      43.465  31.648  18.955  1.00  6.87           C  
ATOM    712  C   VAL    89      44.304  32.909  18.996  1.00  6.85           C  
ATOM    713  O   VAL    89      43.862  33.999  18.579  1.00  7.59           O  
ATOM    714  CB  VAL    89      43.985  30.680  17.864  1.00  7.16           C  
ATOM    715  CG1 VAL    89      43.261  29.332  17.937  1.00  8.82           C  
ATOM    716  CG2 VAL    89      43.900  31.320  16.503  1.00  7.93           C  
ATOM    717  N   ARG    90      45.559  32.764  19.406  1.00  6.84           N  
ATOM    718  CA  ARG    90      46.601  33.751  19.064  1.00  6.60           C  
ATOM    719  C   ARG    90      47.603  33.054  18.133  1.00  6.82           C  
ATOM    720  O   ARG    90      47.758  31.836  18.167  1.00  8.00           O  
ATOM    721  CB  ARG    90      47.256  34.412  20.265  1.00  7.70           C  
ATOM    722  CG  ARG    90      46.420  35.571  20.855  1.00  7.49           C  
ATOM    723  CD  ARG    90      47.204  36.458  21.778  1.00  8.79           C  
ATOM    724  NE  ARG    90      46.489  37.686  22.120  1.00  9.14           N  
ATOM    725  CZ  ARG    90      45.718  37.895  23.183  1.00 10.66           C  
ATOM    726  NH1 ARG    90      45.490  36.912  24.030  1.00 14.87           N  
ATOM    727  NH2 ARG    90      45.101  39.060  23.340  1.00 15.32           N  
ATOM    728  N   VAL    91      48.278  33.878  17.317  1.00  6.71           N  
ATOM    729  CA  VAL    91      49.327  33.399  16.408  1.00  6.37           C  
ATOM    730  C   VAL    91      50.671  34.049  16.844  1.00  6.05           C  
ATOM    731  O   VAL    91      50.694  35.156  17.379  1.00  6.59           O  
ATOM    732  CB  VAL    91      48.997  33.700  14.949  1.00  7.36           C  
ATOM    733  CG1 VAL    91      47.700  32.969  14.573  1.00  9.86           C  
ATOM    734  CG2 VAL    91      48.932  35.160  14.623  1.00  7.73           C  
ATOM    735  N   GLY    92      51.763  33.292  16.621  1.00  5.73           N  
ATOM    736  CA  GLY    92      53.038  33.747  17.117  1.00  6.42           C  
ATOM    737  C   GLY    92      54.233  33.101  16.440  1.00  5.79           C  
ATOM    738  O   GLY    92      54.111  32.184  15.623  1.00  5.87           O  
ATOM    739  N   LEU    93      55.392  33.632  16.834  1.00  5.73           N  
ATOM    740  CA  LEU    93      56.709  33.056  16.498  1.00  5.55           C  
ATOM    741  C   LEU    93      57.419  32.683  17.802  1.00  5.57           C  
ATOM    742  O   LEU    93      57.342  33.448  18.778  1.00  6.84           O  
ATOM    743  CB  LEU    93      57.545  34.050  15.678  1.00  6.00           C  
ATOM    744  CG  LEU    93      56.939  34.504  14.356  1.00  6.88           C  
ATOM    745  CD1 LEU    93      57.742  35.626  13.732  1.00  7.78           C  
ATOM    746  CD2 LEU    93      56.813  33.358  13.369  1.00  9.50           C  
ATOM    747  N   SER    94      58.129  31.588  17.814  1.00  5.80           N  
ATOM    748  CA  SER    94      58.864  31.102  19.011  1.00  6.28           C  
ATOM    749  C   SER    94      60.254  30.642  18.553  1.00  5.80           C  
ATOM    750  O   SER    94      60.444  30.175  17.440  1.00  6.80           O  
ATOM    751  CB  SER    94      58.121  29.922  19.635  1.00  6.94           C  
ATOM    752  OG  SER    94      58.659  29.573  20.906  1.00  7.72           O  
ATOM    753  N   ALA    95      61.220  30.714  19.484  1.00  6.37           N  
ATOM    754  CA  ALA    95      62.548  30.139  19.190  1.00  6.09           C  
ATOM    755  C   ALA    95      63.246  29.849  20.519  1.00  5.67           C  
ATOM    756  O   ALA    95      62.885  30.365  21.588  1.00  7.04           O  
ATOM    757  CB  ALA    95      63.405  31.077  18.371  1.00  7.07           C  
ATOM    758  N   SER    96      64.283  29.022  20.433  1.00  6.08           N  
ATOM    759  CA  SER    96      65.051  28.640  21.607  1.00  6.28           C  
ATOM    760  C   SER    96      66.491  28.300  21.216  1.00  6.06           C  
ATOM    761  O   SER    96      66.834  28.049  20.071  1.00  6.67           O  
ATOM    762  CB  SER    96      64.408  27.437  22.307  1.00  6.73           C  
ATOM    763  OG  SER    96      64.440  26.335  21.418  1.00  7.85           O  
ATOM    764  N   THR    97      67.314  28.311  22.284  1.00  6.83           N  
ATOM    765  CA  THR    97      68.679  27.766  22.304  1.00  6.59           C  
ATOM    766  C   THR    97      68.804  26.913  23.562  1.00  6.85           C  
ATOM    767  O   THR    97      67.982  26.972  24.486  1.00  7.86           O  
ATOM    768  CB  THR    97      69.730  28.890  22.267  1.00  7.00           C  
ATOM    769  OG1 THR    97      69.628  29.641  23.459  1.00  7.62           O  
ATOM    770  CG2 THR    97      69.606  29.772  21.060  1.00  7.01           C  
ATOM    771  N   GLY    98      69.867  26.080  23.602  1.00  7.90           N  
ATOM    772  CA  GLY    98      70.165  25.269  24.774  1.00  9.05           C  
ATOM    773  C   GLY    98      71.653  25.349  25.129  1.00  8.50           C  
ATOM    774  O   GLY    98      72.184  26.465  25.219  1.00  9.93           O  
ATOM    775  N   LEU    99      72.299  24.196  25.203  1.00  9.33           N  
ATOM    776  CA  LEU    99      73.773  24.255  25.340  1.00  9.45           C  
ATOM    777  C   LEU    99      74.398  24.587  23.982  1.00  9.67           C  
ATOM    778  O   LEU    99      75.457  25.169  23.950  1.00 16.50           O  
ATOM    779  CB  LEU    99      74.309  23.001  25.996  1.00 10.07           C  
ATOM    780  CG  LEU    99      73.726  22.672  27.359  1.00 11.32           C  
ATOM    781  CD1 LEU    99      74.465  21.477  27.958  1.00 12.92           C  
ATOM    782  CD2 LEU    99      73.726  23.805  28.392  1.00 14.87           C  
ATOM    783  N   TYR   100      73.752  24.215  22.879  1.00  8.77           N  
ATOM    784  CA  TYR   100      74.094  24.672  21.527  1.00  7.73           C  
ATOM    785  C   TYR   100      73.215  25.890  21.224  1.00  7.54           C  
ATOM    786  O   TYR   100      72.152  26.086  21.852  1.00  8.86           O  
ATOM    787  CB  TYR   100      73.897  23.559  20.505  1.00  8.22           C  
ATOM    788  CG  TYR   100      74.803  22.354  20.631  1.00  8.03           C  
ATOM    789  CD1 TYR   100      74.472  21.273  21.431  1.00  9.29           C  
ATOM    790  CD2 TYR   100      76.019  22.281  19.951  1.00  9.14           C  
ATOM    791  CE1 TYR   100      75.292  20.140  21.530  1.00 11.50           C  
ATOM    792  CE2 TYR   100      76.848  21.182  20.068  1.00  9.91           C  
ATOM    793  CZ  TYR   100      76.473  20.086  20.822  1.00 10.43           C  
ATOM    794  OH  TYR   100      77.332  19.035  20.873  1.00 13.19           O  
ATOM    795  N   LYS   101      73.634  26.777  20.310  1.00  7.92           N  
ATOM    796  CA  LYS   101      73.022  28.093  20.188  1.00  7.94           C  
ATOM    797  C   LYS   101      73.102  28.662  18.782  1.00  7.39           C  
ATOM    798  O   LYS   101      73.856  28.212  17.918  1.00  8.76           O  
ATOM    799  CB  LYS   101      73.621  29.026  21.222  1.00 10.30           C  
ATOM    800  CG  LYS   101      75.048  29.364  20.980  1.00 15.95           C  
ATOM    801  CD  LYS   101      75.956  29.896  22.027  1.00 20.30           C  
ATOM    802  CE  LYS   101      77.363  30.062  21.572  1.00 21.29           C  
ATOM    803  NZ  LYS   101      78.285  28.895  21.352  1.00 19.87           N  
ATOM    804  N   GLU   102      72.322  29.733  18.545  1.00  7.48           N  
ATOM    805  CA  GLU   102      72.196  30.467  17.298  1.00  7.18           C  
ATOM    806  C   GLU   102      71.455  31.742  17.545  1.00  7.30           C  
ATOM    807  O   GLU   102      70.718  31.825  18.574  1.00  7.82           O  
ATOM    808  CB  GLU   102      71.454  29.644  16.242  1.00  7.13           C  
ATOM    809  CG  GLU   102      69.939  29.504  16.526  1.00  6.72           C  
ATOM    810  CD  GLU   102      69.269  28.336  15.866  1.00  6.95           C  
ATOM    811  OE1 GLU   102      69.863  27.359  15.466  1.00  7.55           O  
ATOM    812  OE2 GLU   102      67.934  28.422  15.729  1.00  7.96           O  
ATOM    813  N   THR   103      71.585  32.748  16.678  1.00  7.50           N  
ATOM    814  CA  THR   103      70.638  33.864  16.654  1.00  8.09           C  
ATOM    815  C   THR   103      69.307  33.346  16.024  1.00  7.14           C  
ATOM    816  O   THR   103      69.291  32.499  15.149  1.00  8.61           O  
ATOM    817  CB  THR   103      71.098  35.043  15.805  1.00 10.58           C  
ATOM    818  OG1 THR   103      71.156  34.677  14.390  1.00 11.85           O  
ATOM    819  CG2 THR   103      72.447  35.536  16.186  1.00 11.95           C  
ATOM    820  N   ASN   104      68.216  33.929  16.524  1.00  7.21           N  
ATOM    821  CA  ASN   104      66.886  33.610  15.987  1.00  7.22           C  
ATOM    822  C   ASN   104      66.174  34.921  15.632  1.00  7.46           C  
ATOM    823  O   ASN   104      65.223  35.390  16.270  1.00  8.26           O  
ATOM    824  CB  ASN   104      66.106  32.780  16.974  1.00  7.65           C  
ATOM    825  CG  ASN   104      66.688  31.388  17.181  1.00  7.27           C  
ATOM    826  OD1 ASN   104      67.119  31.046  18.347  1.00  9.91           O  
ATOM    827  ND2 ASN   104      66.735  30.654  16.167  1.00  6.21           N  
ATOM    828  N   THR   105      66.708  35.551  14.573  1.00  7.15           N  
ATOM    829  CA  THR   105      66.356  36.899  14.197  1.00  7.22           C  
ATOM    830  C   THR   105      65.246  36.890  13.144  1.00  6.65           C  
ATOM    831  O   THR   105      65.356  36.235  12.116  1.00  8.19           O  
ATOM    832  CB  THR   105      67.594  37.626  13.617  1.00  8.34           C  
ATOM    833  OG1 THR   105      68.722  37.452  14.479  1.00 10.16           O  
ATOM    834  CG2 THR   105      67.327  39.136  13.407  1.00 10.58           C  
ATOM    835  N   ILE   106      64.171  37.641  13.426  1.00  6.81           N  
ATOM    836  CA  ILE   106      63.042  37.799  12.479  1.00  6.75           C  
ATOM    837  C   ILE   106      63.115  39.187  11.847  1.00  6.28           C  
ATOM    838  O   ILE   106      63.147  40.215  12.568  1.00  7.02           O  
ATOM    839  CB  ILE   106      61.705  37.585  13.236  1.00  6.66           C  
ATOM    840  CG1 ILE   106      61.640  36.228  13.925  1.00  7.22           C  
ATOM    841  CG2 ILE   106      60.527  37.793  12.275  1.00  7.06           C  
ATOM    842  CD1 ILE   106      61.738  35.030  13.018  1.00  8.52           C  
ATOM    843  N   LEU   107      63.163  39.186  10.520  1.00  6.39           N  
ATOM    844  CA  LEU   107      63.270  40.430   9.761  1.00  6.91           C  
ATOM    845  C   LEU   107      61.889  40.901   9.236  1.00  6.99           C  
ATOM    846  O   LEU   107      61.700  42.107   9.018  1.00  8.84           O  
ATOM    847  CB  LEU   107      64.206  40.236   8.549  1.00  8.67           C  
ATOM    848  CG ALEU   107      65.661  39.995   8.867  0.77 10.36           C  
ATOM    849  CG BLEU   107      65.632  40.727   8.556  0.23 17.22           C  
ATOM    850  CD1ALEU   107      66.015  38.719   9.480  0.77 24.74           C  
ATOM    851  CD1BLEU   107      66.290  40.768   9.907  0.23  8.99           C  
ATOM    852  CD2 LEU   107      66.481  39.974   7.533  1.00 20.87           C  
ATOM    853  N   SER   108      60.934  39.984   9.112  1.00  6.75           N  
ATOM    854  CA  SER   108      59.585  40.361   8.631  1.00  7.11           C  
ATOM    855  C   SER   108      58.630  39.211   9.044  1.00  6.64           C  
ATOM    856  O   SER   108      59.043  38.061   9.172  1.00  7.06           O  
ATOM    857  CB  SER   108      59.540  40.564   7.138  1.00  9.62           C  
ATOM    858  OG  SER   108      59.714  39.391   6.419  1.00 14.29           O  
ATOM    859  N   TRP   109      57.343  39.594   9.209  1.00  6.44           N  
ATOM    860  CA  TRP   109      56.313  38.598   9.529  1.00  6.46           C  
ATOM    861  C   TRP   109      54.975  39.159   9.013  1.00  6.45           C  
ATOM    862  O   TRP   109      54.603  40.282   9.389  1.00  7.24           O  
ATOM    863  CB  TRP   109      56.225  38.379  11.029  1.00  7.15           C  
ATOM    864  CG  TRP   109      55.225  37.372  11.512  1.00  6.76           C  
ATOM    865  CD1 TRP   109      54.723  36.293  10.850  1.00  7.23           C  
ATOM    866  CD2 TRP   109      54.594  37.317  12.813  1.00  7.21           C  
ATOM    867  NE1 TRP   109      53.829  35.583  11.623  1.00  7.60           N  
ATOM    868  CE2 TRP   109      53.729  36.218  12.833  1.00  7.58           C  
ATOM    869  CE3 TRP   109      54.640  38.141  13.928  1.00  9.27           C  
ATOM    870  CZ2 TRP   109      52.967  35.921  13.977  1.00  8.53           C  
ATOM    871  CZ3 TRP   109      53.861  37.844  15.054  1.00 10.77           C  
ATOM    872  CH2 TRP   109      53.028  36.739  15.047  1.00 10.22           C  
ATOM    873  N   SER   110      54.258  38.370   8.238  1.00  6.74           N  
ATOM    874  CA  SER   110      52.913  38.714   7.768  1.00  7.46           C  
ATOM    875  C   SER   110      51.968  37.529   8.014  1.00  6.96           C  
ATOM    876  O   SER   110      52.368  36.392   8.075  1.00  7.52           O  
ATOM    877  CB ASER   110      52.912  39.185   6.354  0.69  9.99           C  
ATOM    878  CB BSER   110      53.014  38.837   6.231  0.31 11.21           C  
ATOM    879  OG ASER   110      53.191  38.119   5.488  0.69 12.17           O  
ATOM    880  OG BSER   110      53.736  39.980   5.822  0.31 12.52           O  
ATOM    881  N   PHE   111      50.682  37.883   8.166  1.00  7.58           N  
ATOM    882  CA  PHE   111      49.655  36.892   8.440  1.00  7.36           C  
ATOM    883  C   PHE   111      48.319  37.454   7.859  1.00  7.77           C  
ATOM    884  O   PHE   111      47.999  38.606   8.020  1.00  8.35           O  
ATOM    885  CB  PHE   111      49.505  36.730   9.927  1.00  8.20           C  
ATOM    886  CG  PHE   111      48.422  35.762  10.356  1.00  7.84           C  
ATOM    887  CD1 PHE   111      48.591  34.398  10.365  1.00  9.01           C  
ATOM    888  CD2 PHE   111      47.157  36.247  10.762  1.00  8.60           C  
ATOM    889  CE1 PHE   111      47.584  33.520  10.701  1.00  8.37           C  
ATOM    890  CE2 PHE   111      46.155  35.379  11.151  1.00  8.89           C  
ATOM    891  CZ  PHE   111      46.339  34.014  11.131  1.00  8.74           C  
ATOM    892  N   THR   112      47.552  36.527   7.274  1.00  8.10           N  
ATOM    893  CA  THR   112      46.184  36.842   6.796  1.00  8.48           C  
ATOM    894  C   THR   112      45.265  35.705   7.169  1.00  9.26           C  
ATOM    895  O   THR   112      45.553  34.542   6.817  1.00 11.18           O  
ATOM    896  CB  THR   112      46.120  37.049   5.299  1.00 11.02           C  
ATOM    897  OG1 THR   112      47.050  38.038   4.920  1.00 12.81           O  
ATOM    898  CG2 THR   112      44.696  37.455   4.850  1.00 15.70           C  
ATOM    899  N   SER   113      44.132  35.992   7.835  1.00  8.99           N  
ATOM    900  CA  SER   113      43.082  35.047   8.128  1.00  9.58           C  
ATOM    901  C   SER   113      41.774  35.528   7.541  1.00  8.54           C  
ATOM    902  O   SER   113      41.475  36.712   7.605  1.00 11.16           O  
ATOM    903  CB ASER   113      42.817  34.981   9.645  0.55 13.37           C  
ATOM    904  CB BSER   113      42.982  34.676   9.586  0.45 10.52           C  
ATOM    905  OG ASER   113      41.857  33.983   9.971  0.55 20.08           O  
ATOM    906  OG BSER   113      42.681  35.800  10.392  0.45 11.87           O  
ATOM    907  N   LYS   114      41.002  34.620   6.960  1.00  9.89           N  
ATOM    908  CA  LYS   114      39.708  34.980   6.353  1.00 10.90           C  
ATOM    909  C   LYS   114      38.655  33.952   6.764  1.00 10.29           C  
ATOM    910  O   LYS   114      38.904  32.749   6.850  1.00 15.55           O  
ATOM    911  CB  LYS   114      39.804  34.934   4.833  1.00 13.75           C  
ATOM    912  CG  LYS   114      40.804  35.877   4.252  1.00 17.58           C  
ATOM    913  CD  LYS   114      40.503  36.391   2.878  1.00 32.26           C  
ATOM    914  CE  LYS   114      41.704  37.154   2.337  1.00 39.89           C  
ATOM    915  NZ  LYS   114      42.100  36.748   0.960  1.00107.14           N  
ATOM    916  N   LEU   115      37.452  34.460   6.981  1.00  9.75           N  
ATOM    917  CA  LEU   115      36.234  33.662   7.263  1.00  9.64           C  
ATOM    918  C   LEU   115      35.194  34.159   6.253  1.00  9.64           C  
ATOM    919  O   LEU   115      34.778  35.316   6.382  1.00 12.95           O  
ATOM    920  CB  LEU   115      35.625  33.846   8.654  1.00 12.54           C  
ATOM    921  CG  LEU   115      36.497  33.444   9.811  1.00 12.97           C  
ATOM    922  CD1 LEU   115      35.842  33.942  11.123  1.00 17.99           C  
ATOM    923  CD2 LEU   115      36.626  31.917   9.796  1.00 20.33           C  
ATOM    924  N   LYS   116      34.761  33.312   5.358  1.00  9.63           N  
ATOM    925  CA  LYS   116      33.721  33.638   4.348  1.00 11.54           C  
ATOM    926  C   LYS   116      32.416  32.998   4.782  1.00 10.54           C  
ATOM    927  O   LYS   116      32.411  31.768   4.920  1.00 12.86           O  
ATOM    928  CB  LYS   116      34.182  33.169   2.994  1.00 14.13           C  
ATOM    929  CG  LYS   116      35.441  33.770   2.426  1.00 21.02           C  
ATOM    930  CD  LYS   116      35.988  33.267   1.106  1.00 29.44           C  
ATOM    931  CE  LYS   116      37.285  33.990   0.761  1.00 42.00           C  
ATOM    932  NZ  LYS   116      37.672  33.771  -0.655  1.00 53.56           N  
ATOM    933  N   SER   117      31.372  33.793   5.050  1.00 11.74           N  
ATOM    934  CA  SER   117      30.079  33.220   5.454  1.00 12.09           C  
ATOM    935  C   SER   117      29.174  32.952   4.253  1.00 10.62           C  
ATOM    936  O   SER   117      29.528  33.245   3.120  1.00 15.26           O  
ATOM    937  CB  SER   117      29.372  34.140   6.448  1.00 14.54           C  
ATOM    938  OG  SER   117      29.105  35.374   5.859  1.00 21.51           O  
ATOM    939  N   ASN   118      28.041  32.421   4.440  1.00 10.56           N  
ATOM    940  CA  ASN   118      26.941  32.305   3.497  1.00 11.53           C  
ATOM    941  C   ASN   118      26.058  33.534   3.365  1.00 12.69           C  
ATOM    942  O   ASN   118      25.131  33.572   2.562  1.00 15.43           O  
ATOM    943  CB  ASN   118      26.068  31.075   3.708  1.00 11.49           C  
ATOM    944  CG  ASN   118      25.245  31.111   4.955  1.00 11.57           C  
ATOM    945  OD1 ASN   118      24.030  30.622   4.966  1.00 13.89           O  
ATOM    946  ND2 ASN   118      25.623  31.682   6.069  1.00 15.72           N  
ATOM    947  N   SER   119      26.261  34.589   4.118  1.00 15.64           N  
ATOM    948  CA  SER   119      25.546  35.832   3.848  1.00 20.37           C  
ATOM    949  C   SER   119      26.149  36.524   2.627  1.00 24.85           C  
ATOM    950  O   SER   119      27.323  36.341   2.301  1.00 36.92           O  
ATOM    951  CB  SER   119      25.675  36.601   5.184  1.00 28.58           C  
ATOM    952  OG  SER   119      25.012  35.799   6.162  1.00 59.30           O  
ATOM    953  N   THR   120      25.385  37.206   1.771  1.00 26.76      POOR N  
ATOM    954  CA  THR   120      25.961  37.834   0.565  1.00 69.81      POOR C  
ATOM    955  C   THR   120      27.256  38.645   0.762  1.00 52.32      POOR C  
ATOM    956  O   THR   120      27.017  39.720   1.345  1.00 42.20      POOR O  
ATOM    957  CB  THR   120      25.023  38.931  -0.009  1.00 90.59      POOR C  
ATOM    958  OG1 THR   120      23.681  38.763   0.476  1.00 89.82      POOR O  
ATOM    959  CG2 THR   120      25.013  38.899  -1.538  1.00 58.98      POOR C  
ATOM    960  N   HIS   121      28.456  38.261   0.504  1.00 71.28      POOR N  
ATOM    961  CA  HIS   121      29.474  37.347   0.127  1.00 87.66      POOR C  
ATOM    962  C   HIS   121      29.853  36.193   1.067  1.00 95.45      POOR C  
ATOM    963  O   HIS   121      29.891  35.065   0.566  1.00101.89      POOR O  
ATOM    964  CB  HIS   121      30.843  37.974  -0.194  1.00 40.39      POOR C  
ATOM    965  CG  HIS   121      30.829  39.451  -0.430  1.00 91.95      POOR C  
ATOM    966  ND1 HIS   121      30.596  40.360   0.586  1.00123.03      POOR N  
ATOM    967  CD2 HIS   121      31.075  40.194  -1.543  1.00 57.84      POOR C  
ATOM    968  CE1 HIS   121      30.664  41.586   0.106  1.00122.19      POOR C  
ATOM    969  NE2 HIS   121      30.953  41.519  -1.186  1.00 93.81      POOR N  
ATOM    970  N   GLU   122      30.314  36.365   2.283  1.00 56.14      POOR N  
ATOM    971  CA  GLU   122      30.408  37.602   3.045  1.00 30.84      POOR C  
ATOM    972  C   GLU   122      31.673  37.526   3.891  1.00 18.74      POOR C  
ATOM    973  O   GLU   122      31.982  36.552   4.543  1.00 21.50      POOR O  
ATOM    974  CB  GLU   122      29.135  37.909   3.806  1.00 80.45      POOR C  
ATOM    975  CG  GLU   122      29.075  39.225   4.506  1.00 22.39      POOR C  
ATOM    976  CD  GLU   122      27.910  40.141   4.400  1.00 54.22      POOR C  
ATOM    977  OE1 GLU   122      27.721  40.706   3.292  1.00 71.09      POOR O  
ATOM    978  OE2 GLU   122      27.246  40.346   5.456  1.00 65.64      POOR O  
ATOM    979  N   THR   123      32.531  38.501   3.601  1.00 23.08           N  
ATOM    980  CA  THR   123      33.905  38.386   4.022  1.00 24.22           C  
ATOM    981  C   THR   123      34.293  39.033   5.342  1.00 19.02           C  
ATOM    982  O   THR   123      33.965  40.182   5.735  1.00 19.17           O  
ATOM    983  CB  THR   123      34.930  38.821   2.952  1.00 39.31           C  
ATOM    984  OG1 THR   123      34.372  38.657   1.644  1.00 40.20           O  
ATOM    985  CG2 THR   123      36.163  37.914   3.028  1.00113.78           C  
ATOM    986  N   ASN   124      35.027  38.228   6.127  1.00 19.01           N  
ATOM    987  CA AASN   124      35.595  38.743   7.398  0.26 21.85           C  
ATOM    988  CA BASN   124      35.625  38.753   7.359  0.74 14.74           C  
ATOM    989  C   ASN   124      37.109  38.461   7.302  1.00 12.42           C  
ATOM    990  O   ASN   124      37.509  37.376   6.839  1.00 16.95           O  
ATOM    991  CB AASN   124      35.078  38.227   8.723  0.26 16.99           C  
ATOM    992  CB BASN   124      35.023  37.954   8.499  0.74 17.80           C  
ATOM    993  CG AASN   124      33.867  38.757   9.472  0.26 21.99           C  
ATOM    994  CG BASN   124      33.467  38.135   8.376  0.74 11.74           C  
ATOM    995  OD1AASN   124      33.009  39.459   8.947  0.26 12.65           O  
ATOM    996  OD1BASN   124      32.958  39.070   8.994  0.74 11.20           O  
ATOM    997  ND2AASN   124      33.638  38.542  10.769  0.26 17.78           N  
ATOM    998  ND2BASN   124      32.814  37.228   7.741  0.74 16.47           N  
ATOM    999  N   ALA   125      37.972  39.373   7.731  1.00  9.51           N  
ATOM   1000  CA  ALA   125      39.427  39.155   7.591  1.00  9.04           C  
ATOM   1001  C   ALA   125      40.195  39.918   8.630  1.00  7.73           C  
ATOM   1002  O   ALA   125      39.792  40.973   9.131  1.00  8.53           O  
ATOM   1003  CB  ALA   125      39.859  39.713   6.221  1.00 12.33           C  
ATOM   1004  N   LEU   126      41.404  39.370   8.926  1.00  7.96           N  
ATOM   1005  CA  LEU   126      42.455  40.037   9.674  1.00  7.65           C  
ATOM   1006  C   LEU   126      43.751  39.900   8.862  1.00  7.71           C  
ATOM   1007  O   LEU   126      44.073  38.796   8.397  1.00  9.28           O  
ATOM   1008  CB  LEU   126      42.699  39.363  11.037  1.00  9.31           C  
ATOM   1009  CG  LEU   126      43.922  39.977  11.793  1.00 10.16           C  
ATOM   1010  CD1 LEU   126      43.610  41.377  12.259  1.00 11.39           C  
ATOM   1011  CD2 LEU   126      44.268  39.020  12.922  1.00 12.41           C  
ATOM   1012  N   HIS   127      44.490  40.990   8.718  1.00  7.51           N  
ATOM   1013  CA  HIS   127      45.824  40.973   8.094  1.00  7.31           C  
ATOM   1014  C   HIS   127      46.749  41.871   8.867  1.00  6.52           C  
ATOM   1015  O   HIS   127      46.399  42.993   9.241  1.00  7.78           O  
ATOM   1016  CB  HIS   127      45.749  41.434   6.642  1.00  8.83           C  
ATOM   1017  CG  HIS   127      47.080  41.703   5.999  1.00  9.64           C  
ATOM   1018  ND1 HIS   127      47.929  40.725   5.587  1.00 10.33           N  
ATOM   1019  CD2 HIS   127      47.744  42.863   5.800  1.00 11.70           C  
ATOM   1020  CE1 HIS   127      49.045  41.331   5.074  1.00 10.72           C  
ATOM   1021  NE2 HIS   127      48.958  42.635   5.158  1.00 12.37           N  
ATOM   1022  N   PHE   128      47.996  41.391   9.081  1.00  6.76           N  
ATOM   1023  CA  PHE   128      49.046  42.278   9.544  1.00  6.51           C  
ATOM   1024  C   PHE   128      50.328  41.971   8.766  1.00  6.68           C  
ATOM   1025  O   PHE   128      50.561  40.847   8.316  1.00  7.27           O  
ATOM   1026  CB  PHE   128      49.250  42.191  11.041  1.00  7.62           C  
ATOM   1027  CG  PHE   128      49.629  40.851  11.638  1.00  8.16           C  
ATOM   1028  CD1 PHE   128      50.956  40.360  11.570  1.00  9.60           C  
ATOM   1029  CD2 PHE   128      48.706  39.992  12.222  1.00  9.01           C  
ATOM   1030  CE1 PHE   128      51.306  39.164  12.116  1.00 10.89           C  
ATOM   1031  CE2 PHE   128      49.060  38.808  12.811  1.00 10.81           C  
ATOM   1032  CZ  PHE   128      50.372  38.364  12.741  1.00 11.38           C  
ATOM   1033  N   MET   129      51.176  42.997   8.702  1.00  7.48           N  
ATOM   1034  CA  MET   129      52.507  42.881   8.038  1.00  7.37           C  
ATOM   1035  C   MET   129      53.471  43.756   8.800  1.00  7.48           C  
ATOM   1036  O   MET   129      53.297  44.976   8.921  1.00  9.16           O  
ATOM   1037  CB  MET   129      52.440  43.286   6.571  1.00  9.37           C  
ATOM   1038  CG  MET   129      53.794  43.313   5.888  1.00 12.14           C  
ATOM   1039  SD  MET   129      53.688  43.583   4.119  1.00 18.02           S  
ATOM   1040  CE  MET   129      52.949  42.064   3.587  1.00 23.27           C  
ATOM   1041  N   PHE   130      54.554  43.086   9.301  1.00  7.56           N  
ATOM   1042  CA  PHE   130      55.688  43.759   9.914  1.00  7.65           C  
ATOM   1043  C   PHE   130      56.893  43.600   8.964  1.00  8.42           C  
ATOM   1044  O   PHE   130      57.323  42.470   8.677  1.00  9.70           O  
ATOM   1045  CB  PHE   130      56.088  43.126  11.223  1.00  8.39           C  
ATOM   1046  CG  PHE   130      55.060  43.159  12.349  1.00  8.56           C  
ATOM   1047  CD1 PHE   130      54.104  42.164  12.486  1.00  9.38           C  
ATOM   1048  CD2 PHE   130      55.118  44.111  13.341  1.00 11.26           C  
ATOM   1049  CE1 PHE   130      53.185  42.177  13.483  1.00 10.40           C  
ATOM   1050  CE2 PHE   130      54.218  44.131  14.370  1.00 13.56           C  
ATOM   1051  CZ  PHE   130      53.190  43.188  14.413  1.00 10.16           C  
ATOM   1052  N   ASN   131      57.505  44.707   8.579  1.00  9.92           N  
ATOM   1053  CA  ASN   131      58.829  44.691   7.899  1.00 10.85           C  
ATOM   1054  C   ASN   131      59.848  45.438   8.735  1.00 11.34           C  
ATOM   1055  O   ASN   131      61.017  45.555   8.338  1.00 16.62           O  
ATOM   1056  CB  ASN   131      58.756  45.226   6.494  1.00 14.79           C  
ATOM   1057  CG  ASN   131      58.438  44.086   5.558  1.00 16.49           C  
ATOM   1058  OD1 ASN   131      59.261  43.199   5.376  1.00 19.00           O  
ATOM   1059  ND2 ASN   131      57.309  44.229   4.930  1.00 19.01           N  
ATOM   1060  N   GLN   132      59.521  45.828   9.902  1.00 13.61           N  
ATOM   1061  CA  GLN   132      60.433  46.383  10.882  1.00 14.94           C  
ATOM   1062  C   GLN   132      59.732  46.268  12.198  1.00 14.27           C  
ATOM   1063  O   GLN   132      58.508  46.011  12.329  1.00 15.19           O  
ATOM   1064  CB  GLN   132      60.695  47.812  10.538  1.00 17.03           C  
ATOM   1065  CG  GLN   132      59.555  48.789  10.680  1.00 19.75           C  
ATOM   1066  CD  GLN   132      59.901  50.236  10.384  1.00 37.52           C  
ATOM   1067  OE1 GLN   132      59.334  51.124  11.020  1.00 36.37           O  
ATOM   1068  NE2 GLN   132      60.888  50.534   9.540  1.00 71.26           N  
ATOM   1069  N   PHE   133      60.521  46.349  13.238  1.00 12.31           N  
ATOM   1070  CA  PHE   133      60.072  46.213  14.590  1.00 11.83           C  
ATOM   1071  C   PHE   133      60.751  47.281  15.446  1.00 14.37           C  
ATOM   1072  O   PHE   133      61.957  47.498  15.393  1.00 20.97           O  
ATOM   1073  CB  PHE   133      60.430  44.852  15.100  1.00 12.14           C  
ATOM   1074  CG  PHE   133      59.872  43.656  14.351  1.00  9.78           C  
ATOM   1075  CD1 PHE   133      60.542  43.105  13.241  1.00 10.30           C  
ATOM   1076  CD2 PHE   133      58.674  43.067  14.692  1.00  9.90           C  
ATOM   1077  CE1 PHE   133      60.021  42.054  12.526  1.00 10.54           C  
ATOM   1078  CE2 PHE   133      58.159  42.009  13.972  1.00  9.81           C  
ATOM   1079  CZ  PHE   133      58.824  41.488  12.890  1.00  9.96           C  
ATOM   1080  N   SER   134      59.992  48.073  16.114  1.00 15.35           N  
ATOM   1081  CA  SER   134      60.611  49.133  16.866  1.00 19.09           C  
ATOM   1082  C   SER   134      60.751  48.732  18.316  1.00 15.92           C  
ATOM   1083  O   SER   134      60.195  47.725  18.762  1.00 17.50           O  
ATOM   1084  CB  SER   134      59.813  50.410  16.533  1.00 25.65           C  
ATOM   1085  OG  SER   134      58.723  50.227  17.419  1.00 37.48           O  
ATOM   1086  N   LYS   135      61.438  49.476  19.176  1.00 18.89           N  
ATOM   1087  CA  LYS   135      61.686  49.326  20.534  1.00 20.24           C  
ATOM   1088  C   LYS   135      60.515  49.006  21.401  1.00 23.87           C  
ATOM   1089  O   LYS   135      60.618  48.245  22.371  1.00 40.24           O  
ATOM   1090  CB  LYS   135      62.512  50.614  20.850  1.00 28.37           C  
ATOM   1091  CG  LYS   135      63.478  51.084  19.778  1.00 50.31           C  
ATOM   1092  CD  LYS   135      63.434  51.548  18.336  1.00 39.89           C  
ATOM   1093  CE  LYS   135      62.217  52.504  18.049  1.00 54.70           C  
ATOM   1094  NZ  LYS   135      62.335  52.807  16.588  1.00 97.89           N  
ATOM   1095  N   ASP   136      59.381  49.725  21.123  1.00 26.66           N  
ATOM   1096  CA  ASP   136      58.073  49.589  21.830  1.00 18.58           C  
ATOM   1097  C   ASP   136      56.980  49.227  20.837  1.00 12.73           C  
ATOM   1098  O   ASP   136      56.169  50.034  20.439  1.00 16.20           O  
ATOM   1099  CB  ASP   136      57.773  50.864  22.617  1.00 22.86           C  
ATOM   1100  CG  ASP   136      56.464  50.704  23.410  1.00 19.43           C  
ATOM   1101  OD1 ASP   136      56.116  49.590  23.911  1.00 31.92           O  
ATOM   1102  OD2 ASP   136      55.774  51.708  23.519  1.00 24.62           O  
ATOM   1103  N   GLN   137      56.947  47.932  20.507  1.00 10.80           N  
ATOM   1104  CA  GLN   137      56.075  47.408  19.456  1.00 10.03           C  
ATOM   1105  C   GLN   137      54.788  46.904  20.116  1.00  9.75           C  
ATOM   1106  O   GLN   137      54.613  45.755  20.477  1.00 10.28           O  
ATOM   1107  CB  GLN   137      56.824  46.286  18.678  1.00 10.51           C  
ATOM   1108  CG  GLN   137      56.090  45.868  17.434  1.00 10.90           C  
ATOM   1109  CD  GLN   137      56.111  46.950  16.375  1.00 10.40           C  
ATOM   1110  OE1 GLN   137      57.154  47.543  16.021  1.00 13.64           O  
ATOM   1111  NE2 GLN   137      54.934  47.270  15.839  1.00 10.58           N  
ATOM   1112  N   LYS   138      53.852  47.866  20.322  1.00  8.71           N  
ATOM   1113  CA  LYS   138      52.709  47.669  21.201  1.00  9.11           C  
ATOM   1114  C   LYS   138      51.728  46.618  20.717  1.00  9.07           C  
ATOM   1115  O   LYS   138      50.943  46.128  21.546  1.00 11.22           O  
ATOM   1116  CB  LYS   138      51.946  48.985  21.466  1.00  9.24           C  
ATOM   1117  CG  LYS   138      52.781  50.044  22.212  1.00 10.10           C  
ATOM   1118  CD  LYS   138      51.857  51.166  22.717  1.00 11.09           C  
ATOM   1119  CE  LYS   138      52.530  52.326  23.368  1.00 15.25           C  
ATOM   1120  NZ  LYS   138      53.283  51.885  24.573  1.00 19.90           N  
ATOM   1121  N   ASP   139      51.687  46.292  19.429  1.00  8.60           N  
ATOM   1122  CA  ASP   139      50.862  45.260  18.891  1.00  8.44           C  
ATOM   1123  C   ASP   139      51.465  43.872  18.896  1.00  7.91           C  
ATOM   1124  O   ASP   139      50.861  42.938  18.316  1.00  8.30           O  
ATOM   1125  CB  ASP   139      50.306  45.641  17.507  1.00  8.69           C  
ATOM   1126  CG  ASP   139      51.390  45.942  16.523  1.00  8.62           C  
ATOM   1127  OD1 ASP   139      52.594  45.951  16.877  1.00  9.55           O  
ATOM   1128  OD2 ASP   139      51.002  46.164  15.336  1.00  9.67           O  
ATOM   1129  N   LEU   140      52.599  43.669  19.604  1.00  8.58           N  
ATOM   1130  CA  LEU   140      53.162  42.375  19.882  1.00  7.95           C  
ATOM   1131  C   LEU   140      53.206  42.142  21.373  1.00  8.21           C  
ATOM   1132  O   LEU   140      53.588  43.033  22.146  1.00 11.21           O  
ATOM   1133  CB  LEU   140      54.573  42.207  19.296  1.00  8.94           C  
ATOM   1134  CG  LEU   140      54.683  42.175  17.785  1.00  8.75           C  
ATOM   1135  CD1 LEU   140      56.170  42.045  17.381  1.00 11.28           C  
ATOM   1136  CD2 LEU   140      53.879  41.037  17.197  1.00 10.28           C  
ATOM   1137  N   ILE   141      52.862  40.933  21.788  1.00  8.08           N  
ATOM   1138  CA  ILE   141      53.059  40.426  23.122  1.00  7.98           C  
ATOM   1139  C   ILE   141      54.378  39.644  23.127  1.00  7.79           C  
ATOM   1140  O   ILE   141      54.489  38.585  22.529  1.00  8.79           O  
ATOM   1141  CB  ILE   141      51.909  39.482  23.541  1.00  9.36           C  
ATOM   1142  CG1 ILE   141      50.549  40.210  23.471  1.00 11.34           C  
ATOM   1143  CG2 ILE   141      52.173  38.923  24.914  1.00 11.90           C  
ATOM   1144  CD1 ILE   141      49.371  39.263  23.490  1.00 13.79           C  
ATOM   1145  N   LEU   142      55.401  40.207  23.802  1.00  8.47           N  
ATOM   1146  CA  LEU   142      56.714  39.549  23.869  1.00  8.21           C  
ATOM   1147  C   LEU   142      56.785  38.706  25.119  1.00  8.30           C  
ATOM   1148  O   LEU   142      56.367  39.152  26.204  1.00 10.60           O  
ATOM   1149  CB  LEU   142      57.864  40.577  23.834  1.00  9.35           C  
ATOM   1150  CG  LEU   142      57.904  41.504  22.616  1.00  9.60           C  
ATOM   1151  CD1 LEU   142      59.075  42.463  22.724  1.00 12.29           C  
ATOM   1152  CD2 LEU   142      57.921  40.723  21.287  1.00 10.38           C  
ATOM   1153  N   GLN   143      57.313  37.518  24.996  1.00  7.52           N  
ATOM   1154  CA  GLN   143      57.433  36.558  26.098  1.00  8.13           C  
ATOM   1155  C   GLN   143      58.900  36.108  26.199  1.00  7.46           C  
ATOM   1156  O   GLN   143      59.615  35.968  25.205  1.00  8.17           O  
ATOM   1157  CB  GLN   143      56.510  35.348  25.925  1.00  8.51           C  
ATOM   1158  CG  GLN   143      55.037  35.780  25.836  1.00  9.52           C  
ATOM   1159  CD  GLN   143      54.079  34.634  25.686  1.00  8.74           C  
ATOM   1160  OE1 GLN   143      54.379  33.597  25.099  1.00  9.55           O  
ATOM   1161  NE2 GLN   143      52.845  34.797  26.219  1.00  9.91           N  
ATOM   1162  N   GLY   144      59.321  35.865  27.436  1.00  9.25           N  
ATOM   1163  CA  GLY   144      60.683  35.285  27.633  1.00  9.92           C  
ATOM   1164  C   GLY   144      61.727  36.336  27.254  1.00  9.07           C  
ATOM   1165  O   GLY   144      61.683  37.518  27.660  1.00 10.82           O  
ATOM   1166  N   ASP   145      62.722  35.881  26.483  1.00  8.87           N  
ATOM   1167  CA  ASP   145      63.867  36.709  26.139  1.00  9.25           C  
ATOM   1168  C   ASP   145      63.683  37.556  24.869  1.00  9.21           C  
ATOM   1169  O   ASP   145      64.595  38.246  24.455  1.00  9.90           O  
ATOM   1170  CB  ASP   145      65.095  35.771  25.945  1.00  9.78           C  
ATOM   1171  CG  ASP   145      65.585  35.130  27.210  1.00 11.27           C  
ATOM   1172  OD1 ASP   145      65.381  35.731  28.297  1.00 16.47           O  
ATOM   1173  OD2 ASP   145      66.194  34.035  27.120  1.00 11.61           O  
ATOM   1174  N   ALA   146      62.478  37.512  24.247  1.00  8.61           N  
ATOM   1175  CA  ALA   146      62.288  38.217  22.979  1.00  8.52           C  
ATOM   1176  C   ALA   146      62.381  39.703  23.166  1.00  8.84           C  
ATOM   1177  O   ALA   146      61.797  40.233  24.142  1.00 10.21           O  
ATOM   1178  CB  ALA   146      60.915  37.797  22.394  1.00  9.46           C  
ATOM   1179  N   THR   147      62.997  40.395  22.220  1.00  8.92           N  
ATOM   1180  CA  THR   147      63.100  41.854  22.191  1.00  9.68           C  
ATOM   1181  C   THR   147      62.869  42.344  20.768  1.00  9.24           C  
ATOM   1182  O   THR   147      63.066  41.643  19.786  1.00 10.43           O  
ATOM   1183  CB  THR   147      64.468  42.341  22.707  1.00 11.86           C  
ATOM   1184  OG1 THR   147      65.499  41.858  21.831  1.00 13.63           O  
ATOM   1185  CG2 THR   147      64.707  41.938  24.142  1.00 15.05           C  
ATOM   1186  N   THR   148      62.443  43.629  20.662  1.00 10.73           N  
ATOM   1187  CA  THR   148      62.279  44.291  19.403  1.00 10.46           C  
ATOM   1188  C   THR   148      63.092  45.537  19.335  1.00 11.91           C  
ATOM   1189  O   THR   148      63.318  46.202  20.375  1.00 14.73           O  
ATOM   1190  CB  THR   148      60.778  44.648  19.095  1.00 10.91           C  
ATOM   1191  OG1 THR   148      60.232  45.390  20.178  1.00 12.34           O  
ATOM   1192  CG2 THR   148      59.948  43.400  18.858  1.00 11.30           C  
ATOM   1193  N   GLY   149      63.510  45.950  18.150  1.00 13.53           N  
ATOM   1194  CA  GLY   149      64.113  47.219  17.906  1.00 16.32           C  
ATOM   1195  C   GLY   149      65.616  47.167  17.668  1.00 19.18           C  
ATOM   1196  O   GLY   149      66.142  48.159  17.138  1.00 25.26           O  
ATOM   1197  N   THR   150      66.300  46.098  18.014  1.00 17.43           N  
ATOM   1198  CA  THR   150      67.761  46.063  17.722  1.00 19.78           C  
ATOM   1199  C   THR   150      67.946  45.857  16.204  1.00 18.14           C  
ATOM   1200  O   THR   150      67.479  44.865  15.637  1.00 17.32           O  
ATOM   1201  CB  THR   150      68.423  44.933  18.529  1.00 25.14           C  
ATOM   1202  OG1 THR   150      68.236  45.257  19.914  1.00 31.69           O  
ATOM   1203  CG2 THR   150      69.900  44.826  18.216  1.00 28.58           C  
ATOM   1204  N   ASP   151      68.563  46.867  15.578  1.00 21.39           N  
ATOM   1205  CA  ASP   151      68.686  46.962  14.137  1.00 21.13           C  
ATOM   1206  C   ASP   151      67.291  46.883  13.515  1.00 21.14           C  
ATOM   1207  O   ASP   151      67.102  46.464  12.385  1.00 20.78           O  
ATOM   1208  CB  ASP   151      69.562  45.809  13.583  1.00 27.89           C  
ATOM   1209  CG  ASP   151      70.778  46.558  13.022  1.00 44.03           C  
ATOM   1210  OD1 ASP   151      70.628  47.201  11.959  1.00 44.47           O  
ATOM   1211  OD2 ASP   151      71.695  46.669  13.860  1.00 68.57           O  
ATOM   1212  N   GLY   152      66.237  47.317  14.196  1.00 20.16           N  
ATOM   1213  CA  GLY   152      64.900  47.252  13.647  1.00 16.36           C  
ATOM   1214  C   GLY   152      64.285  45.839  13.559  1.00 13.03           C  
ATOM   1215  O   GLY   152      63.306  45.643  12.815  1.00 14.35           O  
ATOM   1216  N   ASN   153      64.864  44.841  14.185  1.00 12.07           N  
ATOM   1217  CA  ASN   153      64.430  43.433  14.027  1.00 10.05           C  
ATOM   1218  C   ASN   153      63.797  42.901  15.293  1.00  9.06           C  
ATOM   1219  O   ASN   153      63.885  43.533  16.367  1.00 10.99           O  
ATOM   1220  CB  ASN   153      65.640  42.571  13.643  1.00 10.46           C  
ATOM   1221  CG  ASN   153      66.279  42.991  12.341  1.00 12.96           C  
ATOM   1222  OD1 ASN   153      65.556  43.342  11.399  1.00 15.76           O  
ATOM   1223  ND2 ASN   153      67.584  42.801  12.250  1.00 14.91           N  
ATOM   1224  N   LEU   154      63.183  41.721  15.194  1.00  8.13           N  
ATOM   1225  CA  LEU   154      62.685  40.976  16.336  1.00  7.51           C  
ATOM   1226  C   LEU   154      63.709  39.869  16.631  1.00  7.59           C  
ATOM   1227  O   LEU   154      63.958  38.976  15.821  1.00  9.74           O  
ATOM   1228  CB  LEU   154      61.292  40.392  15.962  1.00  7.55           C  
ATOM   1229  CG  LEU   154      60.752  39.273  16.850  1.00  8.16           C  
ATOM   1230  CD1 LEU   154      60.555  39.607  18.298  1.00 10.02           C  
ATOM   1231  CD2 LEU   154      59.422  38.762  16.249  1.00  9.11           C  
ATOM   1232  N   GLU   155      64.346  39.956  17.814  1.00  8.13           N  
ATOM   1233  CA  GLU   155      65.337  38.938  18.257  1.00  8.07           C  
ATOM   1234  C   GLU   155      64.599  38.021  19.208  1.00  7.81           C  
ATOM   1235  O   GLU   155      64.316  38.399  20.338  1.00  8.87           O  
ATOM   1236  CB  GLU   155      66.535  39.615  18.944  1.00  8.98           C  
ATOM   1237  CG  GLU   155      67.420  40.411  18.017  1.00 10.73           C  
ATOM   1238  CD  GLU   155      68.303  39.619  17.070  1.00 10.28           C  
ATOM   1239  OE1 GLU   155      68.100  38.367  16.926  1.00  9.67           O  
ATOM   1240  OE2 GLU   155      69.216  40.245  16.508  1.00 12.89           O  
ATOM   1241  N   LEU   156      64.240  36.804  18.810  1.00  7.04           N  
ATOM   1242  CA  LEU   156      63.455  35.932  19.642  1.00  7.50           C  
ATOM   1243  C   LEU   156      64.227  35.416  20.865  1.00  7.93           C  
ATOM   1244  O   LEU   156      63.650  35.247  21.934  1.00  9.93           O  
ATOM   1245  CB  LEU   156      62.869  34.791  18.857  1.00  7.12           C  
ATOM   1246  CG  LEU   156      61.766  35.164  17.849  1.00  7.46           C  
ATOM   1247  CD1 LEU   156      61.505  34.043  16.870  1.00  8.34           C  
ATOM   1248  CD2 LEU   156      60.460  35.529  18.593  1.00  8.84           C  
ATOM   1249  N   THR   157      65.529  35.161  20.679  1.00  7.53           N  
ATOM   1250  CA  THR   157      66.379  34.700  21.770  1.00  7.65           C  
ATOM   1251  C   THR   157      67.493  35.730  22.019  1.00  8.49           C  
ATOM   1252  O   THR   157      67.779  36.631  21.231  1.00  9.32           O  
ATOM   1253  CB  THR   157      66.905  33.291  21.493  1.00  8.15           C  
ATOM   1254  OG1 THR   157      67.496  33.230  20.199  1.00  9.27           O  
ATOM   1255  CG2 THR   157      65.819  32.265  21.586  1.00  9.07           C  
ATOM   1256  N   ARG   158      68.134  35.570  23.202  1.00  9.06           N  
ATOM   1257  CA  ARG   158      69.076  36.597  23.671  1.00 10.59           C  
ATOM   1258  C   ARG   158      70.349  36.624  22.838  1.00 10.45           C  
ATOM   1259  O   ARG   158      70.944  35.587  22.519  1.00 11.09           O  
ATOM   1260  CB  ARG   158      69.359  36.360  25.145  1.00 16.92           C  
ATOM   1261  CG  ARG   158      69.983  37.511  25.870  1.00 18.86           C  
ATOM   1262  CD  ARG   158      69.078  38.685  26.138  1.00 23.79           C  
ATOM   1263  NE  ARG   158      68.002  38.384  27.076  1.00 19.41           N  
ATOM   1264  CZ  ARG   158      66.926  39.158  27.299  1.00 21.24           C  
ATOM   1265  NH1 ARG   158      66.671  40.268  26.681  1.00 29.20           N  
ATOM   1266  NH2 ARG   158      66.082  38.743  28.225  1.00 24.70           N  
ATOM   1267  N   VAL   159      70.791  37.843  22.556  1.00 12.18           N  
ATOM   1268  CA  VAL   159      72.012  38.154  21.809  1.00 12.79           C  
ATOM   1269  C   VAL   159      72.795  39.141  22.660  1.00 15.31           C  
ATOM   1270  O   VAL   159      72.225  40.110  23.141  1.00 18.96           O  
ATOM   1271  CB  VAL   159      71.742  38.629  20.388  1.00 14.52           C  
ATOM   1272  CG1 VAL   159      73.038  38.731  19.573  1.00 20.61           C  
ATOM   1273  CG2 VAL   159      70.828  37.741  19.570  1.00 15.48           C  
ATOM   1274  N   SER   160      74.067  38.903  22.843  1.00 17.27           N  
ATOM   1275  CA  SER   160      74.926  39.702  23.653  1.00 24.22           C  
ATOM   1276  C   SER   160      75.148  41.005  22.902  1.00 29.07           C  
ATOM   1277  O   SER   160      74.891  41.216  21.727  1.00 26.87           O  
ATOM   1278  CB  SER   160      76.211  38.892  23.986  1.00 26.95           C  
ATOM   1279  OG  SER   160      77.071  39.111  22.894  1.00 34.81           O  
ATOM   1280  N   SER   161      75.653  41.977  23.662  1.00 31.68           N  
ATOM   1281  CA  SER   161      75.844  43.341  23.224  1.00 45.50           C  
ATOM   1282  C   SER   161      76.744  43.428  22.006  1.00 36.62           C  
ATOM   1283  O   SER   161      76.561  44.218  21.087  1.00 40.80           O  
ATOM   1284  CB  SER   161      76.448  44.174  24.361  1.00 42.95           C  
ATOM   1285  OG  SER   161      75.866  45.462  24.388  1.00 43.89           O  
ATOM   1286  N   ASN   162      77.616  42.441  21.893  1.00 33.11           N  
ATOM   1287  CA  ASN   162      78.471  42.260  20.736  1.00 71.32           C  
ATOM   1288  C   ASN   162      77.909  41.494  19.544  1.00 52.40           C  
ATOM   1289  O   ASN   162      78.609  41.209  18.557  1.00 36.54           O  
ATOM   1290  CB  ASN   162      79.724  41.494  21.243  1.00 71.44           C  
ATOM   1291  CG  ASN   162      79.506  40.035  20.826  1.00 47.69           C  
ATOM   1292  OD1 ASN   162      79.386  39.263  21.766  1.00 44.41           O  
ATOM   1293  ND2 ASN   162      79.451  39.921  19.502  1.00 45.83           N  
ATOM   1294  N   GLY   163      76.660  41.066  19.639  1.00 34.34           N  
ATOM   1295  CA  GLY   163      76.012  40.245  18.652  1.00 31.91           C  
ATOM   1296  C   GLY   163      76.233  38.744  18.797  1.00 25.30           C  
ATOM   1297  O   GLY   163      75.656  38.016  17.971  1.00 27.34           O  
ATOM   1298  N   SER   164      76.824  38.193  19.848  1.00 24.04           N  
ATOM   1299  CA  SER   164      76.969  36.722  19.923  1.00 21.27           C  
ATOM   1300  C   SER   164      75.701  36.084  20.456  1.00 14.47           C  
ATOM   1301  O   SER   164      75.182  36.634  21.455  1.00 16.98           O  
ATOM   1302  CB ASER   164      78.045  36.323  20.941  0.53 26.30           C  
ATOM   1303  CB BSER   164      78.299  36.342  20.532  0.47 26.93           C  
ATOM   1304  OG ASER   164      79.285  36.878  20.624  0.53 36.28           O  
ATOM   1305  OG BSER   164      78.307  36.209  21.937  0.47 31.29           O  
ATOM   1306  N   PRO   165      75.143  35.052  19.839  1.00 12.30           N  
ATOM   1307  CA  PRO   165      74.001  34.418  20.486  1.00 11.16           C  
ATOM   1308  C   PRO   165      74.342  33.792  21.798  1.00 11.13           C  
ATOM   1309  O   PRO   165      75.430  33.267  21.994  1.00 14.50           O  
ATOM   1310  CB  PRO   165      73.544  33.434  19.414  1.00 13.01           C  
ATOM   1311  CG  PRO   165      74.816  33.068  18.653  1.00 14.34           C  
ATOM   1312  CD  PRO   165      75.526  34.378  18.607  1.00 14.53           C  
ATOM   1313  N   GLN   166      73.338  33.756  22.707  1.00 10.88           N  
ATOM   1314  CA  GLN   166      73.506  33.080  23.976  1.00 11.27           C  
ATOM   1315  C   GLN   166      72.761  31.764  24.034  1.00 10.11           C  
ATOM   1316  O   GLN   166      71.670  31.581  23.420  1.00 10.69           O  
ATOM   1317  CB  GLN   166      72.986  33.957  25.108  1.00 14.25           C  
ATOM   1318  CG  GLN   166      73.764  35.297  25.059  1.00 24.10           C  
ATOM   1319  CD  GLN   166      75.252  35.191  25.199  1.00 29.67           C  
ATOM   1320  OE1 GLN   166      75.784  34.775  26.233  1.00 37.95           O  
ATOM   1321  NE2 GLN   166      75.956  35.464  24.083  1.00 62.01           N  
ATOM   1322  N   GLY   167      73.297  30.827  24.779  1.00 11.16           N  
ATOM   1323  CA  GLY   167      72.655  29.649  25.155  1.00 10.79           C  
ATOM   1324  C   GLY   167      71.525  29.758  26.152  1.00 10.38           C  
ATOM   1325  O   GLY   167      71.333  30.824  26.752  1.00 11.12           O  
ATOM   1326  N   SER   168      70.802  28.664  26.363  1.00  9.35           N  
ATOM   1327  CA  SER   168      69.765  28.555  27.394  1.00 10.03           C  
ATOM   1328  C   SER   168      68.769  29.681  27.354  1.00  8.95           C  
ATOM   1329  O   SER   168      68.383  30.264  28.395  1.00 12.91           O  
ATOM   1330  CB  SER   168      70.452  28.444  28.784  1.00 11.80           C  
ATOM   1331  OG  SER   168      71.350  27.344  28.820  1.00 14.42           O  
ATOM   1332  N   SER   169      68.257  29.993  26.151  1.00  8.65           N  
ATOM   1333  CA  SER   169      67.374  31.132  25.933  1.00  8.21           C  
ATOM   1334  C   SER   169      66.091  30.624  25.268  1.00  7.87           C  
ATOM   1335  O   SER   169      66.073  29.686  24.474  1.00  8.53           O  
ATOM   1336  CB  SER   169      68.093  32.170  25.058  1.00  8.71           C  
ATOM   1337  OG  SER   169      67.258  33.332  24.798  1.00  9.08           O  
ATOM   1338  N   VAL   170      64.977  31.324  25.572  1.00  8.26           N  
ATOM   1339  CA  VAL   170      63.672  31.037  24.912  1.00  7.83           C  
ATOM   1340  C   VAL   170      62.940  32.349  24.807  1.00  7.83           C  
ATOM   1341  O   VAL   170      62.950  33.153  25.766  1.00  8.61           O  
ATOM   1342  CB  VAL   170      62.958  29.894  25.687  1.00 10.43           C  
ATOM   1343  CG1 VAL   170      62.698  30.260  27.148  1.00 11.71           C  
ATOM   1344  CG2 VAL   170      61.713  29.388  24.973  1.00 10.57           C  
ATOM   1345  N   GLY   171      62.239  32.609  23.715  1.00  8.35           N  
ATOM   1346  CA  GLY   171      61.436  33.794  23.566  1.00  8.58           C  
ATOM   1347  C   GLY   171      60.392  33.617  22.477  1.00  7.19           C  
ATOM   1348  O   GLY   171      60.566  32.833  21.545  1.00  7.49           O  
ATOM   1349  N   ARG   172      59.295  34.396  22.622  1.00  6.81           N  
ATOM   1350  CA  ARG   172      58.179  34.334  21.693  1.00  6.38           C  
ATOM   1351  C   ARG   172      57.611  35.723  21.447  1.00  6.36           C  
ATOM   1352  O   ARG   172      57.746  36.619  22.286  1.00  7.43           O  
ATOM   1353  CB  ARG   172      57.063  33.400  22.154  1.00  6.65           C  
ATOM   1354  CG  ARG   172      57.567  32.109  22.750  1.00  7.84           C  
ATOM   1355  CD  ARG   172      56.596  30.955  22.865  1.00  8.04           C  
ATOM   1356  NE  ARG   172      55.413  31.326  23.615  1.00  8.19           N  
ATOM   1357  CZ  ARG   172      54.397  30.496  23.891  1.00  8.26           C  
ATOM   1358  NH1 ARG   172      54.520  29.212  23.645  1.00  9.06           N  
ATOM   1359  NH2 ARG   172      53.330  31.092  24.370  1.00  9.01           N  
ATOM   1360  N   ALA   173      56.928  35.896  20.300  1.00  6.59           N  
ATOM   1361  CA  ALA   173      56.168  37.093  20.003  1.00  6.56           C  
ATOM   1362  C   ALA   173      54.803  36.645  19.468  1.00  6.50           C  
ATOM   1363  O   ALA   173      54.737  35.877  18.519  1.00  7.42           O  
ATOM   1364  CB  ALA   173      56.878  37.940  18.945  1.00  8.11           C  
ATOM   1365  N   LEU   174      53.732  37.167  20.095  1.00  6.48           N  
ATOM   1366  CA  LEU   174      52.361  36.854  19.677  1.00  6.49           C  
ATOM   1367  C   LEU   174      51.683  38.133  19.196  1.00  6.65           C  
ATOM   1368  O   LEU   174      51.840  39.217  19.801  1.00  7.46           O  
ATOM   1369  CB  LEU   174      51.503  36.211  20.765  1.00  7.68           C  
ATOM   1370  CG  LEU   174      52.000  34.860  21.300  1.00  9.05           C  
ATOM   1371  CD1 LEU   174      53.147  34.917  22.252  1.00 13.52           C  
ATOM   1372  CD2 LEU   174      50.869  34.076  21.937  1.00 17.27           C  
ATOM   1373  N   PHE   175      50.857  38.029  18.127  1.00  6.93           N  
ATOM   1374  CA  PHE   175      50.120  39.216  17.710  1.00  6.64           C  
ATOM   1375  C   PHE   175      49.085  39.578  18.814  1.00  6.87           C  
ATOM   1376  O   PHE   175      48.448  38.693  19.409  1.00  7.49           O  
ATOM   1377  CB  PHE   175      49.479  39.043  16.326  1.00  7.20           C  
ATOM   1378  CG  PHE   175      48.876  40.358  15.808  1.00  7.91           C  
ATOM   1379  CD1 PHE   175      49.724  41.406  15.449  1.00  8.71           C  
ATOM   1380  CD2 PHE   175      47.504  40.534  15.690  1.00  8.94           C  
ATOM   1381  CE1 PHE   175      49.227  42.626  15.028  1.00 10.72           C  
ATOM   1382  CE2 PHE   175      47.020  41.751  15.231  1.00 10.56           C  
ATOM   1383  CZ  PHE   175      47.859  42.800  14.916  1.00 11.71           C  
ATOM   1384  N   TYR   176      48.885  40.870  19.037  1.00  7.33           N  
ATOM   1385  CA  TYR   176      48.077  41.293  20.171  1.00  8.50           C  
ATOM   1386  C   TYR   176      46.601  40.875  20.066  1.00  8.30           C  
ATOM   1387  O   TYR   176      46.003  40.494  21.077  1.00  9.97           O  
ATOM   1388  CB  TYR   176      48.172  42.826  20.326  1.00 10.62           C  
ATOM   1389  CG  TYR   176      47.770  43.380  21.621  1.00 10.66           C  
ATOM   1390  CD1 TYR   176      46.467  43.796  21.856  1.00 12.29           C  
ATOM   1391  CD2 TYR   176      48.667  43.697  22.618  1.00 18.68           C  
ATOM   1392  CE1 TYR   176      46.016  44.328  23.010  1.00 16.69           C  
ATOM   1393  CE2 TYR   176      48.208  44.292  23.781  1.00 23.30           C  
ATOM   1394  CZ  TYR   176      46.894  44.594  24.019  1.00 24.66           C  
ATOM   1395  OH  TYR   176      46.381  45.196  25.135  1.00 36.37           O  
ATOM   1396  N   ALA   177      46.021  41.011  18.868  1.00  8.45           N  
ATOM   1397  CA  ALA   177      44.572  40.679  18.753  1.00  9.64           C  
ATOM   1398  C   ALA   177      44.388  39.158  18.691  1.00  9.56           C  
ATOM   1399  O   ALA   177      45.079  38.445  17.947  1.00 10.18           O  
ATOM   1400  CB  ALA   177      43.988  41.305  17.518  1.00 11.68           C  
ATOM   1401  N   PRO   178      43.329  38.629  19.353  1.00  9.29           N  
ATOM   1402  CA  PRO   178      42.864  37.264  19.099  1.00  9.88           C  
ATOM   1403  C   PRO   178      42.395  37.151  17.660  1.00  8.27           C  
ATOM   1404  O   PRO   178      41.898  38.117  17.054  1.00  9.47           O  
ATOM   1405  CB  PRO   178      41.710  37.113  20.048  1.00 13.36           C  
ATOM   1406  CG  PRO   178      41.544  38.293  20.860  1.00 21.75           C  
ATOM   1407  CD  PRO   178      42.436  39.361  20.276  1.00 11.64           C  
ATOM   1408  N   VAL   179      42.467  35.947  17.098  1.00  8.13           N  
ATOM   1409  CA  VAL   179      42.173  35.606  15.726  1.00  8.02           C  
ATOM   1410  C   VAL   179      41.033  34.558  15.693  1.00  7.90           C  
ATOM   1411  O   VAL   179      41.079  33.545  16.425  1.00  7.63           O  
ATOM   1412  CB  VAL   179      43.444  35.046  15.036  1.00  9.55           C  
ATOM   1413  CG1 VAL   179      43.118  34.713  13.589  1.00 12.28           C  
ATOM   1414  CG2 VAL   179      44.599  36.024  15.145  1.00 10.82           C  
ATOM   1415  N   HIS   180      40.019  34.834  14.878  1.00  8.46           N  
ATOM   1416  CA  HIS   180      38.860  33.957  14.784  1.00  8.49           C  
ATOM   1417  C   HIS   180      39.039  32.974  13.624  1.00  8.89           C  
ATOM   1418  O   HIS   180      39.044  33.360  12.486  1.00 12.60           O  
ATOM   1419  CB  HIS   180      37.633  34.870  14.527  1.00  9.57           C  
ATOM   1420  CG  HIS   180      36.340  34.244  14.977  1.00  9.43           C  
ATOM   1421  ND1 HIS   180      35.146  34.923  14.751  1.00 11.09           N  
ATOM   1422  CD2 HIS   180      36.065  33.127  15.644  1.00 10.20           C  
ATOM   1423  CE1 HIS   180      34.216  34.210  15.355  1.00 11.25           C  
ATOM   1424  NE2 HIS   180      34.675  33.118  15.896  1.00 10.97           N  
ATOM   1425  N   ILE   181      39.267  31.675  13.927  1.00  9.39           N  
ATOM   1426  CA  ILE   181      39.592  30.678  12.928  1.00  9.56           C  
ATOM   1427  C   ILE   181      38.457  29.739  12.590  1.00 10.26           C  
ATOM   1428  O   ILE   181      38.513  29.000  11.595  1.00 12.45           O  
ATOM   1429  CB  ILE   181      40.910  29.917  13.230  1.00 11.68           C  
ATOM   1430  CG1 ILE   181      40.811  29.105  14.498  1.00 10.84           C  
ATOM   1431  CG2 ILE   181      42.072  30.887  13.158  1.00 12.13           C  
ATOM   1432  CD1 ILE   181      41.887  28.051  14.624  1.00 13.96           C  
ATOM   1433  N   TRP   182      37.370  29.779  13.329  1.00 10.98           N  
ATOM   1434  CA  TRP   182      36.170  29.008  13.063  1.00 11.27           C  
ATOM   1435  C   TRP   182      34.991  29.862  13.431  1.00 10.86           C  
ATOM   1436  O   TRP   182      35.030  30.575  14.455  1.00 11.99           O  
ATOM   1437  CB  TRP   182      36.112  27.690  13.825  1.00 11.99           C  
ATOM   1438  CG  TRP   182      34.816  26.911  13.583  1.00 12.92           C  
ATOM   1439  CD1 TRP   182      34.533  26.077  12.551  1.00 17.54           C  
ATOM   1440  CD2 TRP   182      33.597  27.020  14.318  1.00 12.70           C  
ATOM   1441  NE1 TRP   182      33.244  25.592  12.642  1.00 18.06           N  
ATOM   1442  CE2 TRP   182      32.652  26.149  13.733  1.00 15.31           C  
ATOM   1443  CE3 TRP   182      33.196  27.684  15.489  1.00 13.13           C  
ATOM   1444  CZ2 TRP   182      31.350  25.986  14.216  1.00 17.24           C  
ATOM   1445  CZ3 TRP   182      31.940  27.531  16.026  1.00 14.78           C  
ATOM   1446  CH2 TRP   182      31.035  26.678  15.384  1.00 17.35           C  
ATOM   1447  N   GLU   183      33.906  29.830  12.679  1.00 10.73           N  
ATOM   1448  CA  GLU   183      32.660  30.463  13.067  1.00 10.66           C  
ATOM   1449  C   GLU   183      31.556  29.629  12.462  1.00  9.74           C  
ATOM   1450  O   GLU   183      31.689  29.035  11.388  1.00  9.87           O  
ATOM   1451  CB  GLU   183      32.643  31.916  12.618  1.00 14.54           C  
ATOM   1452  CG  GLU   183      31.624  32.816  13.293  1.00 17.26           C  
ATOM   1453  CD  GLU   183      30.293  32.798  12.631  1.00 18.02           C  
ATOM   1454  OE1 GLU   183      30.188  32.531  11.422  1.00 24.15           O  
ATOM   1455  OE2 GLU   183      29.304  33.033  13.336  1.00 29.00           O  
ATOM   1456  N   SER   184      30.411  29.561  13.146  1.00 10.91           N  
ATOM   1457  CA  SER   184      29.361  28.637  12.733  1.00  9.69           C  
ATOM   1458  C   SER   184      28.787  28.891  11.341  1.00  9.59           C  
ATOM   1459  O   SER   184      28.271  27.927  10.709  1.00  9.99           O  
ATOM   1460  CB  SER   184      28.254  28.613  13.803  1.00 11.78           C  
ATOM   1461  OG  SER   184      27.573  29.868  13.867  1.00 13.32           O  
ATOM   1462  N   SER   185      28.803  30.117  10.859  1.00  9.12           N  
ATOM   1463  CA  SER   185      28.291  30.463   9.531  1.00 10.38           C  
ATOM   1464  C   SER   185      29.355  30.385   8.435  1.00  9.76           C  
ATOM   1465  O   SER   185      29.033  30.590   7.254  1.00 10.51           O  
ATOM   1466  CB ASER   185      27.572  31.811   9.477  0.59 12.18           C  
ATOM   1467  CB BSER   185      27.768  31.921   9.612  0.41 14.39           C  
ATOM   1468  OG ASER   185      28.473  32.874   9.356  0.59 19.44           O  
ATOM   1469  OG BSER   185      26.594  31.988  10.430  0.41 16.62           O  
ATOM   1470  N   ALA   186      30.638  30.144   8.795  1.00  9.89           N  
ATOM   1471  CA  ALA   186      31.668  30.168   7.780  1.00 10.06           C  
ATOM   1472  C   ALA   186      31.493  28.973   6.829  1.00  9.85           C  
ATOM   1473  O   ALA   186      31.279  27.841   7.293  1.00 14.09           O  
ATOM   1474  CB  ALA   186      33.052  30.171   8.456  1.00 14.36           C  
ATOM   1475  N   VAL   187      31.621  29.237   5.548  1.00  8.45           N  
ATOM   1476  CA  VAL   187      31.646  28.227   4.520  1.00  9.43           C  
ATOM   1477  C   VAL   187      33.068  27.896   4.064  1.00  9.00           C  
ATOM   1478  O   VAL   187      33.323  26.797   3.561  1.00 11.00           O  
ATOM   1479  CB  VAL   187      30.733  28.549   3.325  1.00 11.06           C  
ATOM   1480  CG1 VAL   187      29.320  28.906   3.820  1.00 14.18           C  
ATOM   1481  CG2 VAL   187      31.315  29.652   2.473  1.00 15.05           C  
ATOM   1482  N   VAL   188      34.014  28.824   4.248  1.00 10.25           N  
ATOM   1483  CA  VAL   188      35.442  28.574   4.068  1.00 12.31           C  
ATOM   1484  C   VAL   188      36.201  29.475   5.045  1.00  9.50           C  
ATOM   1485  O   VAL   188      35.846  30.639   5.226  1.00 12.03           O  
ATOM   1486  CB AVAL   188      35.976  28.859   2.665  0.68 16.10           C  
ATOM   1487  CB BVAL   188      35.988  28.173   2.732  0.32 23.47           C  
ATOM   1488  CG1AVAL   188      35.577  30.146   2.095  0.68 20.86           C  
ATOM   1489  CG1BVAL   188      35.182  28.463   1.463  0.32 12.14           C  
ATOM   1490  CG2 VAL   188      37.471  28.536   2.531  1.00 23.96           C  
ATOM   1491  N   ALA   189      37.197  28.906   5.704  1.00 10.43           N  
ATOM   1492  CA  ALA   189      38.095  29.645   6.580  1.00 10.04           C  
ATOM   1493  C   ALA   189      39.527  29.324   6.074  1.00  9.95           C  
ATOM   1494  O   ALA   189      39.827  28.207   5.707  1.00 12.36           O  
ATOM   1495  CB  ALA   189      37.971  29.150   8.000  1.00 13.47           C  
ATOM   1496  N   SER   190      40.390  30.309   6.061  1.00  9.40           N  
ATOM   1497  CA  SER   190      41.772  30.090   5.628  1.00  9.46           C  
ATOM   1498  C   SER   190      42.711  30.973   6.390  1.00 10.54           C  
ATOM   1499  O   SER   190      42.346  32.023   6.925  1.00 11.00           O  
ATOM   1500  CB  SER   190      41.866  30.420   4.137  1.00 11.66           C  
ATOM   1501  OG  SER   190      41.602  31.799   3.920  1.00 14.93           O  
ATOM   1502  N   PHE   191      44.000  30.554   6.402  1.00 10.00           N  
ATOM   1503  CA  PHE   191      45.039  31.441   6.911  1.00 10.69           C  
ATOM   1504  C   PHE   191      46.305  31.188   6.063  1.00 10.62           C  
ATOM   1505  O   PHE   191      46.547  30.114   5.474  1.00 10.65           O  
ATOM   1506  CB  PHE   191      45.290  31.377   8.408  1.00 12.68           C  
ATOM   1507  CG  PHE   191      45.770  30.037   8.984  1.00 13.45           C  
ATOM   1508  CD1 PHE   191      47.135  29.695   8.902  1.00 15.51           C  
ATOM   1509  CD2 PHE   191      44.894  29.142   9.602  1.00 14.05           C  
ATOM   1510  CE1 PHE   191      47.590  28.469   9.406  1.00 14.22           C  
ATOM   1511  CE2 PHE   191      45.324  27.959  10.174  1.00 15.28           C  
ATOM   1512  CZ  PHE   191      46.648  27.614   9.995  1.00 14.63           C  
ATOM   1513  N   GLU   192      47.120  32.220   6.066  1.00 10.50           N  
ATOM   1514  CA  GLU   192      48.475  32.173   5.461  1.00 12.00           C  
ATOM   1515  C   GLU   192      49.410  33.032   6.317  1.00  9.71           C  
ATOM   1516  O   GLU   192      49.009  34.019   6.892  1.00 12.00           O  
ATOM   1517  CB AGLU   192      48.483  32.608   4.030  0.70 17.24           C  
ATOM   1518  CB BGLU   192      48.457  32.533   3.992  0.30 27.37           C  
ATOM   1519  CG AGLU   192      48.264  34.012   3.591  0.70 27.39           C  
ATOM   1520  CG BGLU   192      47.984  33.963   3.827  0.30 13.82           C  
ATOM   1521  CD AGLU   192      48.451  34.176   2.081  0.70 32.99           C  
ATOM   1522  CD BGLU   192      48.413  34.558   2.492  0.30 18.59           C  
ATOM   1523  OE1AGLU   192      47.538  33.795   1.310  0.70 35.46           O  
ATOM   1524  OE1BGLU   192      49.562  34.297   2.089  0.30 25.32           O  
ATOM   1525  OE2BGLU   192      47.649  35.324   1.893  0.30 24.57           O  
ATOM   1526  OE2AGLU   192      49.507  34.658   1.610  0.70 41.62           O  
ATOM   1527  N   ALA   193      50.649  32.542   6.466  1.00  8.58           N  
ATOM   1528  CA  ALA   193      51.647  33.304   7.162  1.00  7.89           C  
ATOM   1529  C   ALA   193      52.967  33.224   6.386  1.00  7.36           C  
ATOM   1530  O   ALA   193      53.263  32.213   5.736  1.00  8.09           O  
ATOM   1531  CB  ALA   193      51.885  32.763   8.565  1.00 10.13           C  
ATOM   1532  N   THR   194      53.748  34.257   6.527  1.00  7.39           N  
ATOM   1533  CA  THR   194      55.114  34.308   5.927  1.00  6.98           C  
ATOM   1534  C   THR   194      56.026  34.955   6.953  1.00  7.07           C  
ATOM   1535  O   THR   194      55.658  35.955   7.598  1.00  8.57           O  
ATOM   1536  CB  THR   194      55.131  35.122   4.611  1.00  9.65           C  
ATOM   1537  OG1 THR   194      54.257  34.596   3.657  1.00 12.98           O  
ATOM   1538  CG2 THR   194      56.561  35.222   4.076  1.00 13.86           C  
ATOM   1539  N   PHE   195      57.256  34.457   7.122  1.00  7.06           N  
ATOM   1540  CA  PHE   195      58.229  35.187   7.888  1.00  7.25           C  
ATOM   1541  C   PHE   195      59.613  35.013   7.249  1.00  6.73           C  
ATOM   1542  O   PHE   195      59.904  33.999   6.593  1.00  8.03           O  
ATOM   1543  CB  PHE   195      58.239  34.818   9.374  1.00  7.96           C  
ATOM   1544  CG  PHE   195      58.623  33.411   9.718  1.00  7.62           C  
ATOM   1545  CD1 PHE   195      57.713  32.360   9.766  1.00  8.75           C  
ATOM   1546  CD2 PHE   195      59.967  33.085  10.069  1.00  8.54           C  
ATOM   1547  CE1 PHE   195      58.085  31.073  10.134  1.00  9.38           C  
ATOM   1548  CE2 PHE   195      60.342  31.821  10.395  1.00  9.01           C  
ATOM   1549  CZ  PHE   195      59.416  30.813  10.471  1.00  9.67           C  
ATOM   1550  N   THR   196      60.460  36.026   7.431  1.00  7.09           N  
ATOM   1551  CA  THR   196      61.849  36.006   6.979  1.00  6.64           C  
ATOM   1552  C   THR   196      62.732  36.010   8.222  1.00  6.10           C  
ATOM   1553  O   THR   196      62.442  36.708   9.191  1.00  7.62           O  
ATOM   1554  CB ATHR   196      62.185  37.147   6.036  0.68  7.28           C  
ATOM   1555  CB BTHR   196      62.379  36.448   5.672  0.32 16.77           C  
ATOM   1556  OG1ATHR   196      62.211  38.377   6.605  0.68 10.85           O  
ATOM   1557  OG1BTHR   196      63.460  37.387   5.605  0.32  8.62           O  
ATOM   1558  CG2ATHR   196      61.247  37.066   4.848  0.68 10.31           C  
ATOM   1559  CG2BTHR   196      61.336  36.972   4.697  0.32 14.12           C  
ATOM   1560  N   PHE   197      63.793  35.187   8.159  1.00  6.65           N  
ATOM   1561  CA  PHE   197      64.579  34.914   9.343  1.00  6.78           C  
ATOM   1562  C   PHE   197      66.091  34.876   8.964  1.00  6.62           C  
ATOM   1563  O   PHE   197      66.461  34.549   7.865  1.00  8.28           O  
ATOM   1564  CB  PHE   197      64.146  33.573   9.989  1.00  7.83           C  
ATOM   1565  CG  PHE   197      64.268  32.398   9.035  1.00  7.35           C  
ATOM   1566  CD1 PHE   197      63.231  32.040   8.172  1.00  7.46           C  
ATOM   1567  CD2 PHE   197      65.423  31.647   9.002  1.00  8.71           C  
ATOM   1568  CE1 PHE   197      63.376  31.009   7.287  1.00  8.34           C  
ATOM   1569  CE2 PHE   197      65.572  30.601   8.130  1.00  9.80           C  
ATOM   1570  CZ  PHE   197      64.535  30.277   7.244  1.00 10.09           C  
ATOM   1571  N   LEU   198      66.891  35.105  10.015  1.00  7.33           N  
ATOM   1572  CA  LEU   198      68.360  35.014   9.906  1.00  7.85           C  
ATOM   1573  C   LEU   198      68.838  34.211  11.125  1.00  8.16           C  
ATOM   1574  O   LEU   198      68.803  34.717  12.252  1.00  8.99           O  
ATOM   1575  CB  LEU   198      68.998  36.391   9.842  1.00  9.92           C  
ATOM   1576  CG  LEU   198      70.423  36.543   9.333  1.00 22.40           C  
ATOM   1577  CD1 LEU   198      70.929  37.959   9.581  1.00 22.75           C  
ATOM   1578  CD2 LEU   198      71.312  35.417   9.307  1.00 29.12           C  
ATOM   1579  N   ILE   199      69.270  32.984  10.859  1.00  8.07           N  
ATOM   1580  CA  ILE   199      69.811  32.078  11.879  1.00  8.23           C  
ATOM   1581  C   ILE   199      71.349  32.051  11.625  1.00  8.55           C  
ATOM   1582  O   ILE   199      71.780  31.595  10.554  1.00  9.63           O  
ATOM   1583  CB  ILE   199      69.229  30.685  11.845  1.00  8.27           C  
ATOM   1584  CG1 ILE   199      67.700  30.731  12.213  1.00  8.77           C  
ATOM   1585  CG2 ILE   199      69.975  29.757  12.808  1.00  9.95           C  
ATOM   1586  CD1 ILE   199      66.953  29.474  11.886  1.00 10.45           C  
ATOM   1587  N   LYS   200      72.089  32.534  12.608  1.00 10.09           N  
ATOM   1588  CA  LYS   200      73.572  32.589  12.506  1.00 12.86           C  
ATOM   1589  C   LYS   200      74.141  31.994  13.783  1.00  9.57           C  
ATOM   1590  O   LYS   200      73.645  32.193  14.885  1.00  9.93           O  
ATOM   1591  CB  LYS   200      74.067  34.044  12.465  1.00 19.49           C  
ATOM   1592  CG  LYS   200      75.511  34.275  12.206  1.00 33.11           C  
ATOM   1593  CD  LYS   200      76.271  33.441  11.187  1.00 59.59           C  
ATOM   1594  CE  LYS   200      77.677  33.981  10.898  1.00 75.31           C  
ATOM   1595  NZ  LYS   200      78.590  32.879  10.483  1.00 71.71           N  
ATOM   1596  N   SER   201      75.254  31.318  13.633  1.00 10.90           N  
ATOM   1597  CA  SER   201      75.940  30.785  14.788  1.00 10.42           C  
ATOM   1598  C   SER   201      77.414  30.794  14.532  1.00 10.70           C  
ATOM   1599  O   SER   201      77.823  30.468  13.411  1.00 11.74           O  
ATOM   1600  CB  SER   201      75.469  29.385  15.018  1.00 11.86           C  
ATOM   1601  OG  SER   201      76.002  28.778  16.212  1.00 15.98           O  
ATOM   1602  N   PRO   202      78.236  30.979  15.582  1.00 12.46           N  
ATOM   1603  CA  PRO   202      79.700  30.757  15.429  1.00 13.49           C  
ATOM   1604  C   PRO   202      80.052  29.314  15.302  1.00 13.55           C  
ATOM   1605  O   PRO   202      81.241  29.055  15.085  1.00 17.75           O  
ATOM   1606  CB  PRO   202      80.292  31.477  16.649  1.00 18.83           C  
ATOM   1607  CG  PRO   202      79.194  31.318  17.680  1.00 20.57           C  
ATOM   1608  CD  PRO   202      77.916  31.452  16.928  1.00 13.74           C  
ATOM   1609  N   ASP   203      79.178  28.349  15.472  1.00 14.38           N  
ATOM   1610  CA  ASP   203      79.392  26.976  15.701  1.00 13.05           C  
ATOM   1611  C   ASP   203      78.927  26.120  14.505  1.00 13.60           C  
ATOM   1612  O   ASP   203      77.990  26.442  13.775  1.00 14.20           O  
ATOM   1613  CB  ASP   203      78.645  26.496  16.978  1.00 14.84           C  
ATOM   1614  CG  ASP   203      78.986  27.281  18.220  1.00 15.81           C  
ATOM   1615  OD1 ASP   203      80.208  27.537  18.478  1.00 16.41           O  
ATOM   1616  OD2 ASP   203      78.005  27.716  18.916  1.00 17.81           O  
ATOM   1617  N   SER   204      79.626  25.015  14.344  1.00 13.15           N  
ATOM   1618  CA  SER   204      79.235  24.019  13.313  1.00 13.39           C  
ATOM   1619  C   SER   204      77.878  23.356  13.598  1.00 12.36           C  
ATOM   1620  O   SER   204      77.269  22.787  12.687  1.00 16.66           O  
ATOM   1621  CB ASER   204      80.283  22.881  13.311  0.69 12.18           C  
ATOM   1622  CB BSER   204      80.330  23.022  12.979  0.31 15.91           C  
ATOM   1623  OG ASER   204      81.524  23.319  12.783  0.69 15.05           O  
ATOM   1624  OG BSER   204      80.834  22.384  14.131  0.31 33.36           O  
ATOM   1625  N   HIS   205      77.391  23.412  14.785  1.00 10.35           N  
ATOM   1626  CA  HIS   205      76.161  22.801  15.264  1.00  8.80           C  
ATOM   1627  C   HIS   205      75.269  23.891  15.879  1.00  8.68           C  
ATOM   1628  O   HIS   205      75.203  24.023  17.118  1.00 10.20           O  
ATOM   1629  CB  HIS   205      76.462  21.687  16.259  1.00 10.52           C  
ATOM   1630  CG  HIS   205      77.338  20.622  15.678  1.00 10.38           C  
ATOM   1631  ND1 HIS   205      76.885  19.674  14.773  1.00 12.19           N  
ATOM   1632  CD2 HIS   205      78.629  20.331  15.873  1.00 12.60           C  
ATOM   1633  CE1 HIS   205      77.917  18.919  14.410  1.00 12.81           C  
ATOM   1634  NE2 HIS   205      78.995  19.313  15.097  1.00 12.43           N  
ATOM   1635  N   PRO   206      74.507  24.626  15.062  1.00  8.45           N  
ATOM   1636  CA  PRO   206      73.528  25.571  15.628  1.00  8.65           C  
ATOM   1637  C   PRO   206      72.400  24.800  16.323  1.00  7.48           C  
ATOM   1638  O   PRO   206      72.095  23.654  16.022  1.00  8.00           O  
ATOM   1639  CB  PRO   206      72.981  26.294  14.384  1.00 11.40           C  
ATOM   1640  CG  PRO   206      73.234  25.347  13.285  1.00 17.25           C  
ATOM   1641  CD  PRO   206      74.503  24.612  13.615  1.00 10.19           C  
ATOM   1642  N   ALA   207      71.721  25.501  17.252  1.00  6.79           N  
ATOM   1643  CA  ALA   207      70.463  24.970  17.844  1.00  6.31           C  
ATOM   1644  C   ALA   207      69.708  26.155  18.391  1.00  6.43           C  
ATOM   1645  O   ALA   207      70.302  27.193  18.734  1.00  6.74           O  
ATOM   1646  CB  ALA   207      70.762  23.968  18.960  1.00  7.04           C  
ATOM   1647  N   ASP   208      68.357  26.022  18.614  1.00  6.32           N  
ATOM   1648  CA  ASP   208      67.536  24.838  18.399  1.00  6.27           C  
ATOM   1649  C   ASP   208      66.515  24.971  17.267  1.00  6.20           C  
ATOM   1650  O   ASP   208      66.061  23.942  16.717  1.00  6.86           O  
ATOM   1651  CB  ASP   208      66.794  24.453  19.708  1.00  6.84           C  
ATOM   1652  CG  ASP   208      67.736  23.575  20.558  1.00  8.13           C  
ATOM   1653  OD1 ASP   208      67.693  22.309  20.369  1.00  9.05           O  
ATOM   1654  OD2 ASP   208      68.480  24.127  21.395  1.00  8.96           O  
ATOM   1655  N   GLY   209      66.117  26.199  16.931  1.00  6.33           N  
ATOM   1656  CA  GLY   209      65.212  26.426  15.809  1.00  6.64           C  
ATOM   1657  C   GLY   209      64.208  27.569  16.103  1.00  5.73           C  
ATOM   1658  O   GLY   209      64.232  28.207  17.134  1.00  6.53           O  
ATOM   1659  N   ILE   210      63.362  27.756  15.080  1.00  5.75           N  
ATOM   1660  CA  ILE   210      62.299  28.785  15.080  1.00  5.75           C  
ATOM   1661  C   ILE   210      61.001  28.087  14.687  1.00  5.79           C  
ATOM   1662  O   ILE   210      61.020  27.219  13.814  1.00  7.27           O  
ATOM   1663  CB  ILE   210      62.595  29.922  14.067  1.00  6.17           C  
ATOM   1664  CG1 ILE   210      63.914  30.641  14.396  1.00  7.29           C  
ATOM   1665  CG2 ILE   210      61.446  30.966  13.990  1.00  7.46           C  
ATOM   1666  CD1 ILE   210      64.328  31.737  13.434  1.00  8.28           C  
ATOM   1667  N   ALA   211      59.875  28.505  15.246  1.00  5.77           N  
ATOM   1668  CA  ALA   211      58.573  27.950  14.841  1.00  5.95           C  
ATOM   1669  C   ALA   211      57.557  29.104  14.682  1.00  5.73           C  
ATOM   1670  O   ALA   211      57.541  30.079  15.434  1.00  7.21           O  
ATOM   1671  CB  ALA   211      58.043  26.964  15.877  1.00  7.47           C  
ATOM   1672  N   PHE   212      56.660  28.923  13.702  1.00  5.51           N  
ATOM   1673  CA  PHE   212      55.371  29.670  13.644  1.00  5.54           C  
ATOM   1674  C   PHE   212      54.337  28.797  14.341  1.00  5.68           C  
ATOM   1675  O   PHE   212      54.255  27.582  14.074  1.00  6.96           O  
ATOM   1676  CB  PHE   212      54.971  29.899  12.177  1.00  6.18           C  
ATOM   1677  CG  PHE   212      53.520  30.439  12.083  1.00  6.65           C  
ATOM   1678  CD1 PHE   212      53.203  31.745  12.411  1.00  7.84           C  
ATOM   1679  CD2 PHE   212      52.490  29.579  11.696  1.00  7.85           C  
ATOM   1680  CE1 PHE   212      51.883  32.212  12.330  1.00  8.36           C  
ATOM   1681  CE2 PHE   212      51.183  30.034  11.650  1.00  9.17           C  
ATOM   1682  CZ  PHE   212      50.875  31.333  11.952  1.00  8.85           C  
ATOM   1683  N   PHE   213      53.561  29.383  15.248  1.00  5.67           N  
ATOM   1684  CA  PHE   213      52.593  28.566  16.013  1.00  6.12           C  
ATOM   1685  C   PHE   213      51.260  29.318  16.149  1.00  5.83           C  
ATOM   1686  O   PHE   213      51.133  30.521  16.019  1.00  6.55           O  
ATOM   1687  CB  PHE   213      53.167  28.178  17.388  1.00  6.45           C  
ATOM   1688  CG  PHE   213      53.278  29.301  18.385  1.00  6.79           C  
ATOM   1689  CD1 PHE   213      54.340  30.180  18.438  1.00  6.59           C  
ATOM   1690  CD2 PHE   213      52.285  29.459  19.349  1.00  8.91           C  
ATOM   1691  CE1 PHE   213      54.425  31.190  19.375  1.00  6.98           C  
ATOM   1692  CE2 PHE   213      52.362  30.449  20.297  1.00 11.50           C  
ATOM   1693  CZ  PHE   213      53.450  31.339  20.332  1.00  8.91           C  
ATOM   1694  N   ILE   214      50.255  28.460  16.460  1.00  6.22           N  
ATOM   1695  CA  ILE   214      48.874  28.900  16.743  1.00  6.40           C  
ATOM   1696  C   ILE   214      48.491  28.202  18.032  1.00  6.95           C  
ATOM   1697  O   ILE   214      48.757  27.007  18.251  1.00  7.79           O  
ATOM   1698  CB  ILE   214      47.929  28.446  15.590  1.00  7.03           C  
ATOM   1699  CG1 ILE   214      48.468  28.830  14.216  1.00  8.70           C  
ATOM   1700  CG2 ILE   214      46.527  29.032  15.870  1.00  8.37           C  
ATOM   1701  CD1 ILE   214      47.630  28.465  13.049  1.00 17.60           C  
ATOM   1702  N   SER   215      47.898  28.969  18.968  1.00  7.14           N  
ATOM   1703  CA  SER   215      47.676  28.521  20.299  1.00  8.38           C  
ATOM   1704  C   SER   215      46.365  29.070  20.886  1.00  7.35           C  
ATOM   1705  O   SER   215      45.767  30.005  20.373  1.00  7.29           O  
ATOM   1706  CB ASER   215      48.800  29.099  21.213  0.71  9.18           C  
ATOM   1707  CB BSER   215      48.841  28.615  21.275  0.29  9.37           C  
ATOM   1708  OG ASER   215      48.801  30.512  21.347  0.71  9.56           O  
ATOM   1709  OG BSER   215      48.754  27.797  22.447  0.29  9.95           O  
ATOM   1710  N   ASN   216      45.956  28.493  22.014  1.00  8.37           N  
ATOM   1711  CA  ASN   216      44.976  29.182  22.856  1.00  8.38           C  
ATOM   1712  C   ASN   216      45.403  30.613  23.113  1.00  8.47           C  
ATOM   1713  O   ASN   216      46.606  30.924  23.188  1.00  8.99           O  
ATOM   1714  CB  ASN   216      44.765  28.382  24.153  1.00 10.70           C  
ATOM   1715  CG  ASN   216      46.025  27.963  24.835  1.00 11.91           C  
ATOM   1716  OD1 ASN   216      46.817  27.195  24.296  1.00 14.26           O  
ATOM   1717  ND2 ASN   216      46.225  28.412  26.066  1.00 13.14           N  
ATOM   1718  N   ILE   217      44.420  31.518  23.294  1.00  8.51           N  
ATOM   1719  CA  ILE   217      44.724  32.955  23.368  1.00  8.77           C  
ATOM   1720  C   ILE   217      45.629  33.304  24.519  1.00  8.86           C  
ATOM   1721  O   ILE   217      46.403  34.266  24.446  1.00 10.16           O  
ATOM   1722  CB  ILE   217      43.425  33.802  23.371  1.00 10.00           C  
ATOM   1723  CG1 ILE   217      42.522  33.548  24.589  1.00 11.67           C  
ATOM   1724  CG2 ILE   217      42.681  33.668  22.052  1.00 10.38           C  
ATOM   1725  CD1 ILE   217      41.325  34.509  24.619  1.00 14.58           C  
ATOM   1726  N   ASP   218      45.545  32.552  25.626  1.00  9.65           N  
ATOM   1727  CA  ASP   218      46.299  32.820  26.843  1.00 10.06           C  
ATOM   1728  C   ASP   218      47.610  31.988  26.900  1.00  9.88           C  
ATOM   1729  O   ASP   218      48.190  31.862  27.995  1.00 12.19           O  
ATOM   1730  CB  ASP   218      45.427  32.537  28.066  1.00 12.95           C  
ATOM   1731  CG AASP   218      44.976  31.100  28.163  0.65 15.97           C  
ATOM   1732  CG BASP   218      44.619  31.276  28.124  0.35 16.05           C  
ATOM   1733  OD1 ASP   218      44.556  30.502  27.136  1.00 14.55           O  
ATOM   1734  OD2AASP   218      44.967  30.353  29.141  0.65 20.62           O  
ATOM   1735  OD2BASP   218      43.845  31.299  29.108  0.35 17.12           O  
ATOM   1736  N   SER   219      48.106  31.481  25.807  1.00  9.06           N  
ATOM   1737  CA  SER   219      49.339  30.669  25.812  1.00 10.08           C  
ATOM   1738  C   SER   219      50.521  31.464  26.385  1.00  9.56           C  
ATOM   1739  O   SER   219      50.740  32.638  26.058  1.00  9.92           O  
ATOM   1740  CB  SER   219      49.608  30.245  24.378  1.00 12.58           C  
ATOM   1741  OG  SER   219      50.718  29.342  24.257  1.00 14.03           O  
ATOM   1742  N   SER   220      51.364  30.719  27.086  1.00  9.71           N  
ATOM   1743  CA  SER   220      52.594  31.244  27.697  1.00 10.12           C  
ATOM   1744  C   SER   220      53.719  30.210  27.508  1.00  9.11           C  
ATOM   1745  O   SER   220      53.455  29.033  27.279  1.00 10.33           O  
ATOM   1746  CB ASER   220      52.353  31.558  29.158  0.72 12.22           C  
ATOM   1747  CB BSER   220      52.333  31.274  29.220  0.28 11.86           C  
ATOM   1748  OG ASER   220      51.946  30.376  29.836  0.72 14.45           O  
ATOM   1749  OG BSER   220      51.417  32.224  29.713  0.28 14.47           O  
ATOM   1750  N   ILE   221      54.957  30.670  27.666  1.00  9.12           N  
ATOM   1751  CA  ILE   221      56.104  29.742  27.502  1.00  8.62           C  
ATOM   1752  C   ILE   221      56.018  28.690  28.585  1.00  9.33           C  
ATOM   1753  O   ILE   221      55.997  29.004  29.799  1.00 10.57           O  
ATOM   1754  CB  ILE   221      57.443  30.537  27.636  1.00  9.53           C  
ATOM   1755  CG1 ILE   221      57.602  31.523  26.480  1.00  8.65           C  
ATOM   1756  CG2 ILE   221      58.615  29.542  27.661  1.00  9.55           C  
ATOM   1757  CD1 ILE   221      58.753  32.480  26.616  1.00 10.25           C  
ATOM   1758  N   PRO   222      56.052  27.391  28.253  1.00  9.34           N  
ATOM   1759  CA  PRO   222      56.043  26.356  29.274  1.00  9.86           C  
ATOM   1760  C   PRO   222      57.360  26.369  30.071  1.00  9.83           C  
ATOM   1761  O   PRO   222      58.455  26.604  29.540  1.00 10.07           O  
ATOM   1762  CB  PRO   222      55.887  25.041  28.532  1.00 11.25           C  
ATOM   1763  CG  PRO   222      55.272  25.465  27.222  1.00 11.96           C  
ATOM   1764  CD  PRO   222      55.882  26.802  26.936  1.00  9.98           C  
ATOM   1765  N   SER   223      57.301  26.060  31.359  1.00 11.51           N  
ATOM   1766  CA  SER   223      58.488  25.905  32.157  1.00 13.02           C  
ATOM   1767  C   SER   223      59.439  24.868  31.495  1.00 11.05           C  
ATOM   1768  O   SER   223      59.051  23.781  31.060  1.00 12.93           O  
ATOM   1769  CB ASER   223      58.143  25.315  33.538  0.32 18.13           C  
ATOM   1770  CB BSER   223      58.111  25.357  33.559  0.68 17.14           C  
ATOM   1771  OG ASER   223      57.218  26.116  34.225  0.32 18.70           O  
ATOM   1772  OG BSER   223      59.276  25.328  34.385  0.68 20.30           O  
ATOM   1773  N   GLY   224      60.745  25.182  31.492  1.00 11.87           N  
ATOM   1774  CA  GLY   224      61.718  24.263  31.016  1.00 11.34           C  
ATOM   1775  C   GLY   224      61.729  23.993  29.539  1.00 10.62           C  
ATOM   1776  O   GLY   224      62.203  22.905  29.124  1.00 14.23           O  
ATOM   1777  N   SER   225      61.216  24.875  28.702  1.00  9.66           N  
ATOM   1778  CA  SER   225      61.068  24.661  27.282  1.00  8.57           C  
ATOM   1779  C   SER   225      62.158  25.286  26.435  1.00  7.78           C  
ATOM   1780  O   SER   225      61.984  25.532  25.216  1.00  8.96           O  
ATOM   1781  CB  SER   225      59.664  25.104  26.795  1.00  9.12           C  
ATOM   1782  OG  SER   225      59.469  26.490  26.966  1.00  9.72           O  
ATOM   1783  N   THR   226      63.321  25.539  27.051  1.00  8.28           N  
ATOM   1784  CA  THR   226      64.520  25.871  26.279  1.00  7.74           C  
ATOM   1785  C   THR   226      64.908  24.695  25.391  1.00  7.10           C  
ATOM   1786  O   THR   226      64.337  23.614  25.430  1.00  7.27           O  
ATOM   1787  CB  THR   226      65.659  26.203  27.287  1.00  8.46           C  
ATOM   1788  OG1 THR   226      65.733  25.195  28.279  1.00  9.21           O  
ATOM   1789  CG2 THR   226      65.477  27.563  27.951  1.00 10.04           C  
ATOM   1790  N   GLY   227      65.906  24.922  24.532  1.00  7.30           N  
ATOM   1791  CA  GLY   227      66.520  23.833  23.811  1.00  7.22           C  
ATOM   1792  C   GLY   227      65.520  23.118  22.891  1.00  6.57           C  
ATOM   1793  O   GLY   227      64.807  23.773  22.090  1.00  7.06           O  
ATOM   1794  N   ARG   228      65.501  21.812  22.945  1.00  6.81           N  
ATOM   1795  CA  ARG   228      64.788  20.994  21.970  1.00  6.94           C  
ATOM   1796  C   ARG   228      63.257  21.226  21.976  1.00  6.48           C  
ATOM   1797  O   ARG   228      62.593  20.792  21.025  1.00  7.54           O  
ATOM   1798  CB  ARG   228      65.055  19.504  22.212  1.00  7.86           C  
ATOM   1799  CG  ARG   228      64.495  18.938  23.525  1.00  8.69           C  
ATOM   1800  CD  ARG   228      64.738  17.480  23.739  1.00  9.24           C  
ATOM   1801  NE  ARG   228      66.188  17.214  23.896  1.00  8.64           N  
ATOM   1802  CZ  ARG   228      66.741  16.027  23.709  1.00 10.83           C  
ATOM   1803  NH1 ARG   228      65.956  14.983  23.458  1.00 13.21           N  
ATOM   1804  NH2 ARG   228      68.057  15.911  23.774  1.00 13.83           N  
ATOM   1805  N   LEU   229      62.717  21.810  23.030  1.00  6.23           N  
ATOM   1806  CA  LEU   229      61.241  22.046  23.150  1.00  7.63           C  
ATOM   1807  C   LEU   229      60.757  23.313  22.493  1.00  6.95           C  
ATOM   1808  O   LEU   229      59.511  23.527  22.452  1.00  7.41           O  
ATOM   1809  CB  LEU   229      60.845  21.853  24.603  1.00  7.91           C  
ATOM   1810  CG  LEU   229      61.153  20.500  25.237  1.00  8.52           C  
ATOM   1811  CD1 LEU   229      60.667  20.455  26.694  1.00 10.36           C  
ATOM   1812  CD2 LEU   229      60.585  19.391  24.434  1.00  9.47           C  
ATOM   1813  N   LEU   230      61.656  24.171  21.986  1.00  6.75           N  
ATOM   1814  CA  LEU   230      61.351  25.246  21.053  1.00  6.60           C  
ATOM   1815  C   LEU   230      60.477  26.326  21.645  1.00  6.82           C  
ATOM   1816  O   LEU   230      59.864  27.131  20.905  1.00  7.67           O  
ATOM   1817  CB  LEU   230      60.750  24.709  19.722  1.00  7.46           C  
ATOM   1818  CG  LEU   230      61.685  23.829  18.930  1.00  8.96           C  
ATOM   1819  CD1 LEU   230      60.948  23.189  17.760  1.00 12.30           C  
ATOM   1820  CD2 LEU   230      62.912  24.620  18.406  1.00 12.96           C  
ATOM   1821  N   GLY   231      60.394  26.420  22.992  1.00  6.46           N  
ATOM   1822  CA  GLY   231      59.491  27.372  23.663  1.00  7.69           C  
ATOM   1823  C   GLY   231      57.998  27.007  23.531  1.00  7.36           C  
ATOM   1824  O   GLY   231      57.179  27.852  23.902  1.00  8.46           O  
ATOM   1825  N   LEU   232      57.697  25.814  23.034  1.00  7.82           N  
ATOM   1826  CA  LEU   232      56.323  25.424  22.709  1.00  8.21           C  
ATOM   1827  C   LEU   232      55.693  24.384  23.631  1.00  8.35           C  
ATOM   1828  O   LEU   232      54.483  24.447  23.863  1.00  9.56           O  
ATOM   1829  CB  LEU   232      56.272  24.891  21.270  1.00  9.26           C  
ATOM   1830  CG  LEU   232      56.632  25.841  20.144  1.00 11.73           C  
ATOM   1831  CD1 LEU   232      56.605  25.067  18.809  1.00 15.85           C  
ATOM   1832  CD2 LEU   232      55.709  27.035  20.112  1.00 15.43           C  
ATOM   1833  N   PHE   233      56.493  23.421  24.094  1.00  8.07           N  
ATOM   1834  CA  PHE   233      55.966  22.252  24.783  1.00  8.98           C  
ATOM   1835  C   PHE   233      56.595  22.047  26.130  1.00  9.10           C  
ATOM   1836  O   PHE   233      57.776  22.416  26.345  1.00  9.96           O  
ATOM   1837  CB  PHE   233      56.219  20.986  23.934  1.00  9.59           C  
ATOM   1838  CG  PHE   233      55.528  21.043  22.590  1.00 10.68           C  
ATOM   1839  CD1 PHE   233      54.105  20.856  22.581  1.00 12.81           C  
ATOM   1840  CD2 PHE   233      56.176  21.343  21.409  1.00 12.93           C  
ATOM   1841  CE1 PHE   233      53.411  21.025  21.375  1.00 14.40           C  
ATOM   1842  CE2 PHE   233      55.452  21.458  20.178  1.00 14.30           C  
ATOM   1843  CZ  PHE   233      54.081  21.284  20.212  1.00 16.63           C  
ATOM   1844  N   PRO   234      55.846  21.500  27.084  1.00 10.87           N  
ATOM   1845  CA  PRO   234      56.410  21.294  28.457  1.00 12.57           C  
ATOM   1846  C   PRO   234      57.266  20.067  28.563  1.00 12.10           C  
ATOM   1847  O   PRO   234      57.945  19.849  29.576  1.00 14.11           O  
ATOM   1848  CB  PRO   234      55.154  21.181  29.349  1.00 15.72           C  
ATOM   1849  CG  PRO   234      54.114  20.616  28.409  1.00 15.51           C  
ATOM   1850  CD  PRO   234      54.401  21.174  27.023  1.00 13.83           C  
ATOM   1851  N   ASP   235      57.156  19.119  27.628  1.00 11.50           N  
ATOM   1852  CA  ASP   235      57.870  17.857  27.654  1.00 11.80           C  
ATOM   1853  C   ASP   235      57.942  17.353  26.210  1.00 10.59           C  
ATOM   1854  O   ASP   235      57.428  17.990  25.294  1.00 10.33           O  
ATOM   1855  CB  ASP   235      57.234  16.870  28.631  1.00 14.37           C  
ATOM   1856  CG  ASP   235      55.793  16.637  28.250  1.00 16.59           C  
ATOM   1857  OD1 ASP   235      55.477  16.379  27.060  1.00 15.12           O  
ATOM   1858  OD2 ASP   235      54.925  16.679  29.166  1.00 22.70           O  
ATOM   1859  N   ALA   236      58.608  16.205  26.062  1.00 12.64           N  
ATOM   1860  CA  ALA   236      58.797  15.618  24.745  1.00 13.27           C  
ATOM   1861  C   ALA   236      57.815  14.525  24.407  1.00 15.95           C  
ATOM   1862  O   ALA   236      58.070  13.700  23.525  1.00 18.73           O  
ATOM   1863  CB  ALA   236      60.219  15.084  24.576  1.00 18.85           C  
ATOM   1864  N   ASN   237      56.686  14.475  25.136  1.00 14.14           N  
ATOM   1865  CA  ASN   237      55.705  13.457  24.856  1.00 16.73           C  
ATOM   1866  C   ASN   237      55.134  13.625  23.463  1.00 15.98           C  
ATOM   1867  O   ASN   237      54.932  14.731  22.975  1.00 15.50           O  
ATOM   1868  CB  ASN   237      54.660  13.413  25.939  1.00 23.13           C  
ATOM   1869  CG  ASN   237      55.080  12.973  27.327  1.00 31.32           C  
ATOM   1870  OD1 ASN   237      54.209  13.123  28.215  1.00 37.27           O  
ATOM   1871  ND2 ASN   237      56.281  12.460  27.504  1.00 33.14           N  
ATOM   1872  OXT ASN   237      54.754  12.556  22.898  1.00 21.61           O  
TER    1873      ASN   237
END
