# Supplementary material for: Detection of circular permutations by Protein Language Models
Source: Comput Struct Biotechnol J. 2024 Dec 30;27:214–20. doi: 10.1016/j.csbj.2024.12.029 (PMC11757225; doi:10.1016/j.csbj.2024.12.029)
Supplement: Supplementary file 2 — Supplementary material [file mmc2.zip › plmcp_source_code/plmCP_ESM1b_code_main/testExample/TransFastaAndID/d1nw5a_.id]

G 36A
T 37A
T 38A
R 39A
H 40A
V 41A
Y 42A
D 43A
V 44A
C 45A
D 46A
C 47A
L 48A
D 49A
T 50A
L 51A
A 52A
K 53A
L 54A
P 55A
D 56A
D 57A
S 58A
V 59A
Q 60A
L 61A
I 62A
I 63A
C 64A
D 65A
P 66A
P 67A
Y 68A
N 69A
I 70A
M 71A
L 72A
A 73A
D 74A
W 75A
D 76A
D 77A
H 78A
M 79A
D 80A
Y 81A
I 82A
G 83A
W 84A
A 85A
K 86A
R 87A
W 88A
L 89A
A 90A
E 91A
A 92A
E 93A
R 94A
V 95A
L 96A
S 97A
P 98A
T 99A
G100A
S101A
I102A
A103A
I104A
F105A
G106A
G107A
L108A
Q109A
Y110A
Q111A
G112A
E113A
A114A
G115A
S116A
G117A
D118A
L119A
I120A
S121A
I122A
I123A
S124A
H125A
M126A
R127A
Q128A
N129A
S130A
K131A
M132A
L133A
L134A
A135A
N136A
L137A
I138A
I139A
W140A
N141A
Y142A
P143A
N144A
G145A
M146A
S147A
A148A
Q149A
R150A
F151A
F152A
A153A
N154A
R155A
H156A
E157A
E158A
I159A
A160A
W161A
F162A
A163A
K164A
T165A
K166A
K167A
Y168A
F169A
F170A
D171A
L172A
D173A
A174A
V175A
R176A
E177A
P178A
Y179A
D180A
E181A
E182A
T183A
K184A
A185A
A186A
Y187A
M188A
K189A
D190A
K191A
R192A
L193A
N194A
P195A
E196A
S197A
V198A
E199A
K200A
G201A
R202A
N203A
P204A
T205A
N206A
V207A
W208A
R209A
M210A
S211A
R212A
L213A
N214A
G215A
N216A
S217A
L218A
E219A
R220A
V221A
G222A
H223A
P224A
T225A
Q226A
K227A
P228A
A229A
A230A
V231A
I232A
E233A
R234A
L235A
V236A
R237A
A238A
L239A
S240A
H241A
P242A
G243A
S244A
T245A
V246A
L247A
D248A
F249A
F250A
A251A
G252A
S253A
G254A
V255A
T256A
A257A
R258A
V259A
A260A
I261A
Q262A
E263A
G264A
R265A
N266A
S267A
I268A
C269A
T270A
D271A
A272A
A273A
P274A
V275A
F276A
K277A
E278A
Y279A
Y280A
Q281A
K282A
Q283A
L284A
T285A
F286A
L287A
R297A
S298A
Y299A
E300A
I301A
V302A
E303A
G304A
A305A
A306A
N307A
F308A
G309A
A310A
A311A
L312A
Q313A
R314A
