# Supplementary material for: Detection of circular permutations by Protein Language Models
Source: Comput Struct Biotechnol J. 2024 Dec 30;27:214–20. doi: 10.1016/j.csbj.2024.12.029 (PMC11757225; doi:10.1016/j.csbj.2024.12.029)
Supplement: Supplementary file 2 — Supplementary material [file mmc2.zip › plmcp_source_code/plmCP_ESM1b_code_main/testExample/TransFastaAndID/d1nw5a_.pdb]

HEADER    SCOPe/ASTRAL domain d1nw5a_  [86289]    28-FEB-18   0000
REMARK  99
REMARK  99 ASTRAL ASTRAL-version: 2.07
REMARK  99 ASTRAL SCOPe-sid: d1nw5a_
REMARK  99 ASTRAL SCOPe-sun: 86289
REMARK  99 ASTRAL SCOPe-sccs: c.66.1.11
REMARK  99 ASTRAL Source-PDB: 1nw5
REMARK  99 ASTRAL Source-PDB-REVDAT: 11-OCT-17
REMARK  99 ASTRAL Region: A:
REMARK  99 ASTRAL ASTRAL-SPACI: 0.30 (not valid)
REMARK  99 ASTRAL ASTRAL-AEROSPACI: 0.30
REMARK  99 ASTRAL Data-updated-release: 1.65
ATOM      1  N   GLY A  36       0.511   8.154   0.453  1.00 52.01           N  
ATOM      2  CA  GLY A  36       1.480   9.204   0.884  1.00 48.84           C  
ATOM      3  C   GLY A  36       2.463   9.559  -0.214  1.00 47.53           C  
ATOM      4  O   GLY A  36       3.655   9.265  -0.111  1.00 47.97           O  
ATOM      5  N   THR A  37       1.960  10.189  -1.271  1.00 45.65           N  
ATOM      6  CA  THR A  37       2.792  10.592  -2.399  1.00 44.04           C  
ATOM      7  C   THR A  37       3.586  11.848  -2.062  1.00 40.93           C  
ATOM      8  O   THR A  37       3.011  12.887  -1.740  1.00 42.78           O  
ATOM      9  CB  THR A  37       1.930  10.863  -3.652  1.00 45.44           C  
ATOM     10  OG1 THR A  37       2.741  11.450  -4.680  1.00 46.15           O  
ATOM     11  CG2 THR A  37       0.780  11.798  -3.312  1.00 48.02           C  
ATOM     12  N   THR A  38       4.909  11.747  -2.132  1.00 36.07           N  
ATOM     13  CA  THR A  38       5.775  12.878  -1.829  1.00 31.94           C  
ATOM     14  C   THR A  38       6.136  13.648  -3.089  1.00 29.40           C  
ATOM     15  O   THR A  38       6.033  13.129  -4.201  1.00 29.77           O  
ATOM     16  CB  THR A  38       7.087  12.422  -1.147  1.00 30.76           C  
ATOM     17  OG1 THR A  38       7.769  11.488  -1.992  1.00 26.35           O  
ATOM     18  CG2 THR A  38       6.794  11.767   0.196  1.00 31.51           C  
ATOM     19  N   ARG A  39       6.563  14.890  -2.911  1.00 27.51           N  
ATOM     20  CA  ARG A  39       6.948  15.708  -4.045  1.00 27.61           C  
ATOM     21  C   ARG A  39       8.361  16.241  -3.861  1.00 25.73           C  
ATOM     22  O   ARG A  39       8.784  16.574  -2.749  1.00 24.22           O  
ATOM     23  CB  ARG A  39       5.916  16.822  -4.255  1.00 32.09           C  
ATOM     24  CG  ARG A  39       4.516  16.227  -4.482  1.00 37.29           C  
ATOM     25  CD  ARG A  39       3.543  17.145  -5.195  1.00 44.36           C  
ATOM     26  NE  ARG A  39       3.071  18.238  -4.349  1.00 50.20           N  
ATOM     27  CZ  ARG A  39       2.079  19.062  -4.679  1.00 52.48           C  
ATOM     28  NH1 ARG A  39       1.446  18.917  -5.838  1.00 52.14           N  
ATOM     29  NH2 ARG A  39       1.721  20.037  -3.852  1.00 53.55           N  
ATOM     30  N   HIS A  40       9.090  16.296  -4.968  1.00 23.79           N  
ATOM     31  CA  HIS A  40      10.476  16.716  -4.972  1.00 23.26           C  
ATOM     32  C   HIS A  40      10.755  17.683  -6.108  1.00 24.08           C  
ATOM     33  O   HIS A  40      10.527  17.377  -7.281  1.00 25.38           O  
ATOM     34  CB  HIS A  40      11.345  15.465  -5.099  1.00 21.80           C  
ATOM     35  CG  HIS A  40      10.987  14.412  -4.102  1.00 22.20           C  
ATOM     36  ND1 HIS A  40      11.546  14.365  -2.843  1.00 23.13           N  
ATOM     37  CD2 HIS A  40      10.008  13.475  -4.113  1.00 23.07           C  
ATOM     38  CE1 HIS A  40      10.921  13.452  -2.120  1.00 24.27           C  
ATOM     39  NE2 HIS A  40       9.982  12.899  -2.866  1.00 22.67           N  
ATOM     40  N   VAL A  41      11.246  18.861  -5.744  1.00 23.80           N  
ATOM     41  CA  VAL A  41      11.566  19.886  -6.719  1.00 21.65           C  
ATOM     42  C   VAL A  41      13.064  20.108  -6.753  1.00 21.32           C  
ATOM     43  O   VAL A  41      13.721  20.115  -5.713  1.00 21.19           O  
ATOM     44  CB  VAL A  41      10.869  21.217  -6.368  1.00 20.63           C  
ATOM     45  CG1 VAL A  41      11.109  22.236  -7.465  1.00 20.75           C  
ATOM     46  CG2 VAL A  41       9.379  20.978  -6.158  1.00 19.45           C  
ATOM     47  N   TYR A  42      13.611  20.264  -7.950  1.00 21.70           N  
ATOM     48  CA  TYR A  42      15.035  20.498  -8.082  1.00 22.54           C  
ATOM     49  C   TYR A  42      15.282  21.574  -9.118  1.00 21.97           C  
ATOM     50  O   TYR A  42      14.428  21.850  -9.952  1.00 22.46           O  
ATOM     51  CB  TYR A  42      15.778  19.208  -8.487  1.00 24.05           C  
ATOM     52  CG  TYR A  42      15.588  18.774  -9.929  1.00 26.89           C  
ATOM     53  CD1 TYR A  42      14.426  18.115 -10.343  1.00 26.34           C  
ATOM     54  CD2 TYR A  42      16.564  19.047 -10.887  1.00 25.48           C  
ATOM     55  CE1 TYR A  42      14.242  17.744 -11.678  1.00 25.49           C  
ATOM     56  CE2 TYR A  42      16.391  18.681 -12.220  1.00 26.84           C  
ATOM     57  CZ  TYR A  42      15.229  18.036 -12.609  1.00 27.06           C  
ATOM     58  OH  TYR A  42      15.045  17.730 -13.936  1.00 29.64           O  
ATOM     59  N   ASP A  43      16.450  22.195  -9.045  1.00 22.79           N  
ATOM     60  CA  ASP A  43      16.815  23.218 -10.000  1.00 23.51           C  
ATOM     61  C   ASP A  43      18.248  23.664  -9.795  1.00 23.18           C  
ATOM     62  O   ASP A  43      18.865  23.368  -8.775  1.00 22.26           O  
ATOM     63  CB  ASP A  43      15.883  24.424  -9.889  1.00 24.29           C  
ATOM     64  CG  ASP A  43      15.805  25.205 -11.182  1.00 25.38           C  
ATOM     65  OD1 ASP A  43      16.504  24.816 -12.143  1.00 25.37           O  
ATOM     66  OD2 ASP A  43      15.047  26.192 -11.242  1.00 22.66           O  
ATOM     67  N   VAL A  44      18.781  24.355 -10.794  1.00 24.05           N  
ATOM     68  CA  VAL A  44      20.134  24.863 -10.721  1.00 22.64           C  
ATOM     69  C   VAL A  44      20.070  26.347 -10.471  1.00 23.51           C  
ATOM     70  O   VAL A  44      19.486  27.095 -11.256  1.00 23.19           O  
ATOM     71  CB  VAL A  44      20.922  24.600 -12.023  1.00 22.05           C  
ATOM     72  CG1 VAL A  44      22.316  25.211 -11.919  1.00 19.05           C  
ATOM     73  CG2 VAL A  44      21.021  23.098 -12.274  1.00 19.89           C  
ATOM     74  N   CYS A  45      20.638  26.763  -9.348  1.00 23.14           N  
ATOM     75  CA  CYS A  45      20.655  28.168  -8.990  1.00 24.69           C  
ATOM     76  C   CYS A  45      21.436  28.403  -7.718  1.00 22.48           C  
ATOM     77  O   CYS A  45      21.784  27.463  -7.001  1.00 23.38           O  
ATOM     78  CB  CYS A  45      19.224  28.707  -8.831  1.00 27.80           C  
ATOM     79  SG  CYS A  45      18.146  27.815  -7.680  1.00 31.25           S  
ATOM     80  N   ASP A  46      21.718  29.672  -7.460  1.00 21.37           N  
ATOM     81  CA  ASP A  46      22.441  30.081  -6.277  1.00 20.90           C  
ATOM     82  C   ASP A  46      21.586  29.844  -5.038  1.00 21.11           C  
ATOM     83  O   ASP A  46      20.359  29.974  -5.088  1.00 19.05           O  
ATOM     84  CB  ASP A  46      22.821  31.557  -6.399  1.00 23.09           C  
ATOM     85  CG  ASP A  46      23.479  32.092  -5.147  1.00 24.10           C  
ATOM     86  OD1 ASP A  46      22.776  32.697  -4.305  1.00 26.76           O  
ATOM     87  OD2 ASP A  46      24.701  31.894  -5.004  1.00 24.79           O  
ATOM     88  N   CYS A  47      22.240  29.500  -3.931  1.00 19.97           N  
ATOM     89  CA  CYS A  47      21.543  29.205  -2.682  1.00 20.75           C  
ATOM     90  C   CYS A  47      20.666  30.358  -2.183  1.00 20.53           C  
ATOM     91  O   CYS A  47      19.580  30.127  -1.650  1.00 18.62           O  
ATOM     92  CB  CYS A  47      22.548  28.806  -1.599  1.00 19.06           C  
ATOM     93  SG  CYS A  47      23.747  30.081  -1.191  1.00 21.26           S  
ATOM     94  N   LEU A  48      21.124  31.595  -2.350  1.00 20.94           N  
ATOM     95  CA  LEU A  48      20.335  32.729  -1.890  1.00 21.32           C  
ATOM     96  C   LEU A  48      19.089  32.918  -2.748  1.00 20.58           C  
ATOM     97  O   LEU A  48      18.060  33.354  -2.245  1.00 21.13           O  
ATOM     98  CB  LEU A  48      21.172  34.012  -1.884  1.00 21.86           C  
ATOM     99  CG  LEU A  48      22.370  34.057  -0.933  1.00 22.49           C  
ATOM    100  CD1 LEU A  48      23.023  35.439  -1.015  1.00 20.15           C  
ATOM    101  CD2 LEU A  48      21.917  33.760   0.495  1.00 21.00           C  
ATOM    102  N   ASP A  49      19.179  32.594  -4.036  1.00 20.02           N  
ATOM    103  CA  ASP A  49      18.024  32.720  -4.918  1.00 21.76           C  
ATOM    104  C   ASP A  49      16.984  31.667  -4.570  1.00 21.66           C  
ATOM    105  O   ASP A  49      15.789  31.895  -4.728  1.00 22.68           O  
ATOM    106  CB  ASP A  49      18.435  32.593  -6.382  1.00 23.72           C  
ATOM    107  CG  ASP A  49      19.281  33.765  -6.848  1.00 27.30           C  
ATOM    108  OD1 ASP A  49      19.855  33.679  -7.949  1.00 31.94           O  
ATOM    109  OD2 ASP A  49      19.372  34.772  -6.115  1.00 30.18           O  
ATOM    110  N   THR A  50      17.438  30.509  -4.102  1.00 21.75           N  
ATOM    111  CA  THR A  50      16.517  29.452  -3.682  1.00 20.55           C  
ATOM    112  C   THR A  50      15.816  29.870  -2.391  1.00 20.37           C  
ATOM    113  O   THR A  50      14.587  29.886  -2.300  1.00 23.10           O  
ATOM    114  CB  THR A  50      17.256  28.122  -3.386  1.00 20.01           C  
ATOM    115  OG1 THR A  50      17.603  27.477  -4.615  1.00 19.81           O  
ATOM    116  CG2 THR A  50      16.377  27.193  -2.545  1.00 17.22           C  
ATOM    117  N   LEU A  51      16.619  30.226  -1.398  1.00 20.08           N  
ATOM    118  CA  LEU A  51      16.107  30.609  -0.092  1.00 19.48           C  
ATOM    119  C   LEU A  51      15.167  31.800  -0.147  1.00 19.84           C  
ATOM    120  O   LEU A  51      14.189  31.852   0.595  1.00 20.40           O  
ATOM    121  CB  LEU A  51      17.278  30.893   0.857  1.00 18.59           C  
ATOM    122  CG  LEU A  51      18.029  29.631   1.312  1.00 20.52           C  
ATOM    123  CD1 LEU A  51      19.430  29.991   1.792  1.00 20.58           C  
ATOM    124  CD2 LEU A  51      17.235  28.937   2.416  1.00 17.01           C  
ATOM    125  N   ALA A  52      15.468  32.755  -1.020  1.00 20.99           N  
ATOM    126  CA  ALA A  52      14.648  33.952  -1.159  1.00 21.77           C  
ATOM    127  C   ALA A  52      13.236  33.610  -1.630  1.00 21.80           C  
ATOM    128  O   ALA A  52      12.291  34.336  -1.342  1.00 22.26           O  
ATOM    129  CB  ALA A  52      15.311  34.927  -2.139  1.00 19.86           C  
ATOM    130  N   LYS A  53      13.088  32.506  -2.356  1.00 23.35           N  
ATOM    131  CA  LYS A  53      11.770  32.110  -2.855  1.00 22.64           C  
ATOM    132  C   LYS A  53      11.001  31.231  -1.871  1.00 23.02           C  
ATOM    133  O   LYS A  53       9.872  30.828  -2.140  1.00 24.44           O  
ATOM    134  CB  LYS A  53      11.915  31.402  -4.203  1.00 24.71           C  
ATOM    135  CG  LYS A  53      12.438  32.333  -5.291  1.00 25.96           C  
ATOM    136  CD  LYS A  53      12.444  31.695  -6.668  1.00 27.01           C  
ATOM    137  CE  LYS A  53      12.799  32.734  -7.726  1.00 27.49           C  
ATOM    138  NZ  LYS A  53      12.626  32.225  -9.116  1.00 32.23           N  
ATOM    139  N   LEU A  54      11.601  30.946  -0.721  1.00 24.41           N  
ATOM    140  CA  LEU A  54      10.941  30.115   0.286  1.00 23.36           C  
ATOM    141  C   LEU A  54      10.399  30.961   1.427  1.00 22.91           C  
ATOM    142  O   LEU A  54      11.107  31.805   1.964  1.00 23.21           O  
ATOM    143  CB  LEU A  54      11.914  29.071   0.842  1.00 20.82           C  
ATOM    144  CG  LEU A  54      12.529  28.136  -0.204  1.00 22.13           C  
ATOM    145  CD1 LEU A  54      13.408  27.086   0.475  1.00 19.79           C  
ATOM    146  CD2 LEU A  54      11.419  27.465  -0.993  1.00 21.01           C  
ATOM    147  N   PRO A  55       9.128  30.740   1.813  1.00 24.65           N  
ATOM    148  CA  PRO A  55       8.482  31.482   2.903  1.00 24.81           C  
ATOM    149  C   PRO A  55       9.011  31.091   4.283  1.00 24.66           C  
ATOM    150  O   PRO A  55       9.622  30.028   4.448  1.00 23.56           O  
ATOM    151  CB  PRO A  55       7.008  31.126   2.730  1.00 25.72           C  
ATOM    152  CG  PRO A  55       7.074  29.719   2.245  1.00 25.99           C  
ATOM    153  CD  PRO A  55       8.188  29.780   1.209  1.00 23.72           C  
ATOM    154  N   ASP A  56       8.764  31.954   5.268  1.00 23.60           N  
ATOM    155  CA  ASP A  56       9.195  31.729   6.650  1.00 24.47           C  
ATOM    156  C   ASP A  56       8.602  30.450   7.217  1.00 23.21           C  
ATOM    157  O   ASP A  56       7.474  30.095   6.895  1.00 22.56           O  
ATOM    158  CB  ASP A  56       8.728  32.860   7.570  1.00 25.76           C  
ATOM    159  CG  ASP A  56       9.300  34.213   7.204  1.00 26.96           C  
ATOM    160  OD1 ASP A  56       9.972  34.353   6.159  1.00 25.58           O  
ATOM    161  OD2 ASP A  56       9.056  35.148   7.990  1.00 29.75           O  
ATOM    162  N   ASP A  57       9.370  29.781   8.075  1.00 24.31           N  
ATOM    163  CA  ASP A  57       8.941  28.563   8.771  1.00 24.65           C  
ATOM    164  C   ASP A  57       8.247  27.535   7.876  1.00 24.46           C  
ATOM    165  O   ASP A  57       7.286  26.894   8.305  1.00 24.77           O  
ATOM    166  CB  ASP A  57       7.982  28.929   9.918  1.00 27.75           C  
ATOM    167  CG  ASP A  57       8.417  30.171  10.688  1.00 29.86           C  
ATOM    168  OD1 ASP A  57       9.609  30.298  11.030  1.00 31.93           O  
ATOM    169  OD2 ASP A  57       7.554  31.025  10.969  1.00 34.29           O  
ATOM    170  N   SER A  58       8.743  27.339   6.661  1.00 22.91           N  
ATOM    171  CA  SER A  58       8.116  26.397   5.735  1.00 22.16           C  
ATOM    172  C   SER A  58       8.860  25.072   5.613  1.00 22.44           C  
ATOM    173  O   SER A  58       8.312  24.099   5.092  1.00 21.11           O  
ATOM    174  CB  SER A  58       8.021  27.025   4.351  1.00 22.69           C  
ATOM    175  OG  SER A  58       9.314  27.348   3.865  1.00 23.90           O  
ATOM    176  N   VAL A  59      10.093  25.031   6.109  1.00 21.10           N  
ATOM    177  CA  VAL A  59      10.930  23.841   5.997  1.00 22.19           C  
ATOM    178  C   VAL A  59      11.181  23.150   7.341  1.00 20.82           C  
ATOM    179  O   VAL A  59      11.393  23.809   8.353  1.00 22.86           O  
ATOM    180  CB  VAL A  59      12.279  24.231   5.364  1.00 23.24           C  
ATOM    181  CG1 VAL A  59      13.207  23.031   5.296  1.00 25.08           C  
ATOM    182  CG2 VAL A  59      12.032  24.813   3.969  1.00 26.49           C  
ATOM    183  N   GLN A  60      11.164  21.821   7.340  1.00 19.67           N  
ATOM    184  CA  GLN A  60      11.395  21.063   8.571  1.00 20.73           C  
ATOM    185  C   GLN A  60      12.881  20.748   8.798  1.00 19.99           C  
ATOM    186  O   GLN A  60      13.369  20.856   9.923  1.00 21.32           O  
ATOM    187  CB  GLN A  60      10.580  19.761   8.557  1.00 20.55           C  
ATOM    188  CG  GLN A  60      10.912  18.777   9.690  1.00 22.55           C  
ATOM    189  CD  GLN A  60      10.906  19.416  11.074  1.00 25.64           C  
ATOM    190  OE1 GLN A  60      10.038  20.226  11.392  1.00 25.62           O  
ATOM    191  NE2 GLN A  60      11.874  19.035  11.911  1.00 25.97           N  
ATOM    192  N   LEU A  61      13.595  20.370   7.739  1.00 18.29           N  
ATOM    193  CA  LEU A  61      15.010  20.030   7.866  1.00 19.22           C  
ATOM    194  C   LEU A  61      15.866  20.502   6.698  1.00 20.01           C  
ATOM    195  O   LEU A  61      15.496  20.370   5.532  1.00 20.02           O  
ATOM    196  CB  LEU A  61      15.191  18.511   7.995  1.00 19.04           C  
ATOM    197  CG  LEU A  61      16.631  17.996   7.816  1.00 17.43           C  
ATOM    198  CD1 LEU A  61      17.496  18.441   8.997  1.00 17.06           C  
ATOM    199  CD2 LEU A  61      16.627  16.472   7.710  1.00 15.88           C  
ATOM    200  N   ILE A  62      17.029  21.040   7.027  1.00 19.10           N  
ATOM    201  CA  ILE A  62      17.960  21.482   6.012  1.00 18.72           C  
ATOM    202  C   ILE A  62      19.246  20.665   6.099  1.00 18.38           C  
ATOM    203  O   ILE A  62      19.859  20.569   7.165  1.00 19.23           O  
ATOM    204  CB  ILE A  62      18.337  22.965   6.180  1.00 18.83           C  
ATOM    205  CG1 ILE A  62      17.118  23.856   5.939  1.00 20.43           C  
ATOM    206  CG2 ILE A  62      19.463  23.329   5.206  1.00 18.48           C  
ATOM    207  CD1 ILE A  62      17.397  25.332   6.208  1.00 22.34           C  
ATOM    208  N   ILE A  63      19.616  20.039   4.987  1.00 19.37           N  
ATOM    209  CA  ILE A  63      20.867  19.291   4.884  1.00 16.66           C  
ATOM    210  C   ILE A  63      21.845  20.285   4.281  1.00 17.37           C  
ATOM    211  O   ILE A  63      21.629  20.781   3.175  1.00 17.08           O  
ATOM    212  CB  ILE A  63      20.726  18.057   3.953  1.00 15.85           C  
ATOM    213  CG1 ILE A  63      19.747  17.052   4.574  1.00 16.24           C  
ATOM    214  CG2 ILE A  63      22.084  17.399   3.733  1.00 14.92           C  
ATOM    215  CD1 ILE A  63      20.132  16.570   5.979  1.00 13.74           C  
ATOM    216  N   CYS A  64      22.912  20.589   5.004  1.00 17.34           N  
ATOM    217  CA  CYS A  64      23.838  21.603   4.537  1.00 17.49           C  
ATOM    218  C   CYS A  64      25.291  21.155   4.520  1.00 17.81           C  
ATOM    219  O   CYS A  64      25.902  20.975   5.564  1.00 18.19           O  
ATOM    220  CB  CYS A  64      23.681  22.832   5.434  1.00 18.12           C  
ATOM    221  SG  CYS A  64      24.527  24.308   4.873  1.00 22.19           S  
ATOM    222  N   ASP A  65      25.826  20.975   3.318  1.00 17.62           N  
ATOM    223  CA  ASP A  65      27.219  20.581   3.092  1.00 20.14           C  
ATOM    224  C   ASP A  65      27.768  21.602   2.090  1.00 20.42           C  
ATOM    225  O   ASP A  65      27.969  21.313   0.913  1.00 21.16           O  
ATOM    226  CB  ASP A  65      27.254  19.153   2.536  1.00 19.05           C  
ATOM    227  CG  ASP A  65      28.650  18.681   2.221  1.00 20.96           C  
ATOM    228  OD1 ASP A  65      29.603  19.162   2.868  1.00 19.49           O  
ATOM    229  OD2 ASP A  65      28.788  17.816   1.332  1.00 20.40           O  
ATOM    230  N   PRO A  66      28.015  22.829   2.575  1.00 21.44           N  
ATOM    231  CA  PRO A  66      28.506  24.007   1.858  1.00 21.53           C  
ATOM    232  C   PRO A  66      29.956  24.017   1.435  1.00 21.46           C  
ATOM    233  O   PRO A  66      30.790  23.273   1.949  1.00 18.52           O  
ATOM    234  CB  PRO A  66      28.247  25.117   2.855  1.00 19.08           C  
ATOM    235  CG  PRO A  66      28.738  24.453   4.119  1.00 20.93           C  
ATOM    236  CD  PRO A  66      28.095  23.065   4.032  1.00 20.77           C  
ATOM    237  N   PRO A  67      30.269  24.875   0.459  1.00 21.63           N  
ATOM    238  CA  PRO A  67      31.656  24.968   0.019  1.00 22.05           C  
ATOM    239  C   PRO A  67      32.308  25.758   1.142  1.00 22.23           C  
ATOM    240  O   PRO A  67      31.610  26.514   1.821  1.00 20.31           O  
ATOM    241  CB  PRO A  67      31.550  25.767  -1.278  1.00 23.01           C  
ATOM    242  CG  PRO A  67      30.358  26.667  -1.027  1.00 23.29           C  
ATOM    243  CD  PRO A  67      29.382  25.722  -0.360  1.00 22.76           C  
ATOM    244  N   TYR A  68      33.600  25.591   1.384  1.00 22.55           N  
ATOM    245  CA  TYR A  68      34.198  26.345   2.480  1.00 23.14           C  
ATOM    246  C   TYR A  68      35.171  27.408   2.024  1.00 24.01           C  
ATOM    247  O   TYR A  68      36.151  27.717   2.697  1.00 22.42           O  
ATOM    248  CB  TYR A  68      34.827  25.398   3.500  1.00 22.13           C  
ATOM    249  CG  TYR A  68      33.799  24.922   4.502  1.00 20.65           C  
ATOM    250  CD1 TYR A  68      33.311  25.788   5.484  1.00 19.15           C  
ATOM    251  CD2 TYR A  68      33.274  23.625   4.443  1.00 18.55           C  
ATOM    252  CE1 TYR A  68      32.330  25.378   6.388  1.00 20.31           C  
ATOM    253  CE2 TYR A  68      32.284  23.206   5.339  1.00 16.89           C  
ATOM    254  CZ  TYR A  68      31.820  24.087   6.307  1.00 19.29           C  
ATOM    255  OH  TYR A  68      30.849  23.690   7.197  1.00 19.81           O  
ATOM    256  N   ASN A  69      34.868  27.977   0.867  1.00 27.63           N  
ATOM    257  CA  ASN A  69      35.659  29.057   0.297  1.00 30.38           C  
ATOM    258  C   ASN A  69      34.736  29.911  -0.554  1.00 29.63           C  
ATOM    259  O   ASN A  69      33.769  29.398  -1.109  1.00 31.24           O  
ATOM    260  CB  ASN A  69      36.786  28.508  -0.580  1.00 32.84           C  
ATOM    261  CG  ASN A  69      36.269  27.863  -1.849  1.00 35.40           C  
ATOM    262  OD1 ASN A  69      36.011  26.660  -1.893  1.00 41.58           O  
ATOM    263  ND2 ASN A  69      36.096  28.669  -2.888  1.00 39.36           N  
ATOM    264  N   ILE A  70      35.005  31.207  -0.643  1.00 29.02           N  
ATOM    265  CA  ILE A  70      34.173  32.066  -1.476  1.00 29.73           C  
ATOM    266  C   ILE A  70      34.757  32.129  -2.888  1.00 30.89           C  
ATOM    267  O   ILE A  70      35.866  31.646  -3.124  1.00 30.13           O  
ATOM    268  CB  ILE A  70      34.079  33.499  -0.905  1.00 27.77           C  
ATOM    269  CG1 ILE A  70      35.482  34.089  -0.720  1.00 26.17           C  
ATOM    270  CG2 ILE A  70      33.317  33.479   0.407  1.00 28.90           C  
ATOM    271  CD1 ILE A  70      35.486  35.541  -0.274  1.00 22.62           C  
ATOM    272  N   MET A  71      34.008  32.711  -3.820  1.00 32.65           N  
ATOM    273  CA  MET A  71      34.451  32.839  -5.205  1.00 35.33           C  
ATOM    274  C   MET A  71      35.290  34.094  -5.381  1.00 36.66           C  
ATOM    275  O   MET A  71      35.267  34.989  -4.532  1.00 36.69           O  
ATOM    276  CB  MET A  71      33.248  32.918  -6.150  1.00 38.27           C  
ATOM    277  CG  MET A  71      32.340  31.706  -6.113  1.00 40.61           C  
ATOM    278  SD  MET A  71      33.227  30.223  -6.586  1.00 48.01           S  
ATOM    279  CE  MET A  71      32.866  30.166  -8.370  1.00 45.32           C  
ATOM    280  N   LEU A  72      36.028  34.158  -6.486  1.00 36.49           N  
ATOM    281  CA  LEU A  72      36.862  35.314  -6.770  1.00 35.94           C  
ATOM    282  C   LEU A  72      36.002  36.577  -6.774  1.00 35.59           C  
ATOM    283  O   LEU A  72      36.359  37.585  -6.166  1.00 36.54           O  
ATOM    284  CB  LEU A  72      37.554  35.136  -8.132  1.00 37.31           C  
ATOM    285  CG  LEU A  72      38.627  36.143  -8.574  1.00 36.75           C  
ATOM    286  CD1 LEU A  72      38.010  37.514  -8.777  1.00 38.68           C  
ATOM    287  CD2 LEU A  72      39.736  36.208  -7.533  1.00 37.38           C  
ATOM    288  N   ALA A  73      34.859  36.503  -7.450  1.00 35.71           N  
ATOM    289  CA  ALA A  73      33.936  37.631  -7.559  1.00 34.75           C  
ATOM    290  C   ALA A  73      33.328  38.023  -6.215  1.00 34.75           C  
ATOM    291  O   ALA A  73      32.924  39.172  -6.028  1.00 35.43           O  
ATOM    292  CB  ALA A  73      32.834  37.301  -8.550  1.00 35.20           C  
ATOM    293  N   ASP A  74      33.264  37.078  -5.281  1.00 34.63           N  
ATOM    294  CA  ASP A  74      32.697  37.358  -3.963  1.00 33.89           C  
ATOM    295  C   ASP A  74      33.498  38.413  -3.211  1.00 34.52           C  
ATOM    296  O   ASP A  74      33.016  38.992  -2.233  1.00 33.47           O  
ATOM    297  CB  ASP A  74      32.619  36.081  -3.121  1.00 33.51           C  
ATOM    298  CG  ASP A  74      31.504  35.158  -3.567  1.00 31.79           C  
ATOM    299  OD1 ASP A  74      30.395  35.661  -3.824  1.00 32.87           O  
ATOM    300  OD2 ASP A  74      31.727  33.935  -3.648  1.00 29.93           O  
ATOM    301  N   TRP A  75      34.722  38.662  -3.664  1.00 33.63           N  
ATOM    302  CA  TRP A  75      35.568  39.654  -3.019  1.00 33.25           C  
ATOM    303  C   TRP A  75      35.071  41.079  -3.265  1.00 33.57           C  
ATOM    304  O   TRP A  75      35.592  42.034  -2.689  1.00 34.40           O  
ATOM    305  CB  TRP A  75      37.013  39.494  -3.494  1.00 32.67           C  
ATOM    306  CG  TRP A  75      37.697  38.313  -2.876  1.00 30.97           C  
ATOM    307  CD1 TRP A  75      38.161  37.199  -3.519  1.00 31.61           C  
ATOM    308  CD2 TRP A  75      37.992  38.125  -1.485  1.00 29.02           C  
ATOM    309  NE1 TRP A  75      38.726  36.329  -2.613  1.00 29.87           N  
ATOM    310  CE2 TRP A  75      38.637  36.874  -1.359  1.00 29.01           C  
ATOM    311  CE3 TRP A  75      37.773  38.892  -0.333  1.00 29.97           C  
ATOM    312  CZ2 TRP A  75      39.068  36.374  -0.124  1.00 28.67           C  
ATOM    313  CZ3 TRP A  75      38.201  38.396   0.895  1.00 28.20           C  
ATOM    314  CH2 TRP A  75      38.843  37.146   0.987  1.00 29.09           C  
ATOM    315  N   ASP A  76      34.061  41.229  -4.115  1.00 33.79           N  
ATOM    316  CA  ASP A  76      33.521  42.555  -4.382  1.00 35.05           C  
ATOM    317  C   ASP A  76      32.674  43.039  -3.211  1.00 36.11           C  
ATOM    318  O   ASP A  76      32.560  44.244  -2.980  1.00 35.79           O  
ATOM    319  CB  ASP A  76      32.651  42.556  -5.644  1.00 36.10           C  
ATOM    320  CG  ASP A  76      33.426  42.180  -6.890  1.00 36.85           C  
ATOM    321  OD1 ASP A  76      34.591  42.610  -7.021  1.00 37.59           O  
ATOM    322  OD2 ASP A  76      32.864  41.463  -7.745  1.00 37.63           O  
ATOM    323  N   ASP A  77      32.095  42.097  -2.466  1.00 35.34           N  
ATOM    324  CA  ASP A  77      31.228  42.447  -1.345  1.00 35.83           C  
ATOM    325  C   ASP A  77      31.647  41.861   0.003  1.00 34.19           C  
ATOM    326  O   ASP A  77      31.102  42.252   1.032  1.00 33.69           O  
ATOM    327  CB  ASP A  77      29.797  42.002  -1.647  1.00 38.82           C  
ATOM    328  CG  ASP A  77      29.224  42.682  -2.865  1.00 42.66           C  
ATOM    329  OD1 ASP A  77      29.100  43.927  -2.845  1.00 44.07           O  
ATOM    330  OD2 ASP A  77      28.903  41.971  -3.843  1.00 44.80           O  
ATOM    331  N   HIS A  78      32.598  40.936   0.021  1.00 33.02           N  
ATOM    332  CA  HIS A  78      32.980  40.338   1.297  1.00 32.73           C  
ATOM    333  C   HIS A  78      34.474  40.403   1.582  1.00 32.19           C  
ATOM    334  O   HIS A  78      35.295  40.528   0.668  1.00 32.06           O  
ATOM    335  CB  HIS A  78      32.504  38.883   1.353  1.00 32.10           C  
ATOM    336  CG  HIS A  78      31.057  38.709   1.001  1.00 31.95           C  
ATOM    337  ND1 HIS A  78      30.630  38.417  -0.277  1.00 33.26           N  
ATOM    338  CD2 HIS A  78      29.937  38.818   1.754  1.00 32.72           C  
ATOM    339  CE1 HIS A  78      29.310  38.349  -0.295  1.00 32.90           C  
ATOM    340  NE2 HIS A  78      28.865  38.589   0.925  1.00 31.03           N  
ATOM    341  N   MET A  79      34.811  40.323   2.869  1.00 31.39           N  
ATOM    342  CA  MET A  79      36.197  40.350   3.307  1.00 32.68           C  
ATOM    343  C   MET A  79      36.608  38.991   3.874  1.00 31.18           C  
ATOM    344  O   MET A  79      37.770  38.779   4.209  1.00 32.03           O  
ATOM    345  CB  MET A  79      36.414  41.444   4.359  1.00 36.09           C  
ATOM    346  CG  MET A  79      35.958  41.077   5.755  1.00 40.43           C  
ATOM    347  SD  MET A  79      36.500  42.302   6.958  1.00 48.97           S  
ATOM    348  CE  MET A  79      34.993  42.485   7.971  1.00 48.50           C  
ATOM    349  N   ASP A  80      35.646  38.081   4.000  1.00 29.35           N  
ATOM    350  CA  ASP A  80      35.939  36.735   4.485  1.00 27.14           C  
ATOM    351  C   ASP A  80      34.815  35.754   4.185  1.00 24.58           C  
ATOM    352  O   ASP A  80      33.771  36.122   3.647  1.00 21.85           O  
ATOM    353  CB  ASP A  80      36.269  36.724   5.987  1.00 28.48           C  
ATOM    354  CG  ASP A  80      35.179  37.335   6.843  1.00 29.99           C  
ATOM    355  OD1 ASP A  80      34.020  37.411   6.396  1.00 33.51           O  
ATOM    356  OD2 ASP A  80      35.492  37.728   7.985  1.00 31.50           O  
ATOM    357  N   TYR A  81      35.052  34.494   4.516  1.00 22.28           N  
ATOM    358  CA  TYR A  81      34.081  33.441   4.274  1.00 22.64           C  
ATOM    359  C   TYR A  81      32.740  33.683   4.975  1.00 21.77           C  
ATOM    360  O   TYR A  81      31.677  33.587   4.357  1.00 20.30           O  
ATOM    361  CB  TYR A  81      34.652  32.103   4.735  1.00 20.51           C  
ATOM    362  CG  TYR A  81      33.683  30.960   4.595  1.00 20.72           C  
ATOM    363  CD1 TYR A  81      33.346  30.462   3.337  1.00 21.90           C  
ATOM    364  CD2 TYR A  81      33.083  30.385   5.720  1.00 20.21           C  
ATOM    365  CE1 TYR A  81      32.433  29.418   3.197  1.00 21.01           C  
ATOM    366  CE2 TYR A  81      32.167  29.340   5.594  1.00 20.29           C  
ATOM    367  CZ  TYR A  81      31.847  28.861   4.326  1.00 19.28           C  
ATOM    368  OH  TYR A  81      30.951  27.823   4.187  1.00 17.04           O  
ATOM    369  N   ILE A  82      32.788  33.992   6.264  1.00 22.38           N  
ATOM    370  CA  ILE A  82      31.567  34.200   7.030  1.00 22.35           C  
ATOM    371  C   ILE A  82      30.748  35.379   6.527  1.00 22.50           C  
ATOM    372  O   ILE A  82      29.520  35.369   6.626  1.00 22.76           O  
ATOM    373  CB  ILE A  82      31.889  34.350   8.533  1.00 23.88           C  
ATOM    374  CG1 ILE A  82      32.396  33.009   9.067  1.00 25.85           C  
ATOM    375  CG2 ILE A  82      30.641  34.743   9.316  1.00 25.92           C  
ATOM    376  CD1 ILE A  82      31.351  31.895   9.012  1.00 25.28           C  
ATOM    377  N   GLY A  83      31.413  36.392   5.983  1.00 22.58           N  
ATOM    378  CA  GLY A  83      30.677  37.528   5.453  1.00 22.31           C  
ATOM    379  C   GLY A  83      29.671  37.048   4.420  1.00 23.05           C  
ATOM    380  O   GLY A  83      28.581  37.606   4.276  1.00 21.33           O  
ATOM    381  N   TRP A  84      30.049  35.995   3.699  1.00 22.85           N  
ATOM    382  CA  TRP A  84      29.191  35.397   2.679  1.00 23.15           C  
ATOM    383  C   TRP A  84      28.238  34.383   3.305  1.00 23.12           C  
ATOM    384  O   TRP A  84      27.023  34.468   3.138  1.00 23.34           O  
ATOM    385  CB  TRP A  84      30.043  34.684   1.620  1.00 23.91           C  
ATOM    386  CG  TRP A  84      29.235  33.860   0.644  1.00 25.56           C  
ATOM    387  CD1 TRP A  84      28.384  34.326  -0.317  1.00 25.80           C  
ATOM    388  CD2 TRP A  84      29.183  32.429   0.565  1.00 24.40           C  
ATOM    389  NE1 TRP A  84      27.802  33.275  -0.987  1.00 25.83           N  
ATOM    390  CE2 TRP A  84      28.274  32.100  -0.465  1.00 24.50           C  
ATOM    391  CE3 TRP A  84      29.815  31.393   1.267  1.00 23.43           C  
ATOM    392  CZ2 TRP A  84      27.978  30.775  -0.814  1.00 23.63           C  
ATOM    393  CZ3 TRP A  84      29.522  30.077   0.921  1.00 24.58           C  
ATOM    394  CH2 TRP A  84      28.607  29.782  -0.114  1.00 25.20           C  
ATOM    395  N   ALA A  85      28.811  33.443   4.054  1.00 22.44           N  
ATOM    396  CA  ALA A  85      28.064  32.362   4.688  1.00 21.74           C  
ATOM    397  C   ALA A  85      26.959  32.835   5.623  1.00 21.34           C  
ATOM    398  O   ALA A  85      25.921  32.182   5.732  1.00 21.14           O  
ATOM    399  CB  ALA A  85      29.024  31.442   5.441  1.00 20.69           C  
ATOM    400  N   LYS A  86      27.167  33.957   6.303  1.00 22.01           N  
ATOM    401  CA  LYS A  86      26.157  34.442   7.234  1.00 21.90           C  
ATOM    402  C   LYS A  86      24.830  34.751   6.536  1.00 21.50           C  
ATOM    403  O   LYS A  86      23.770  34.655   7.154  1.00 20.88           O  
ATOM    404  CB  LYS A  86      26.667  35.676   7.985  1.00 23.12           C  
ATOM    405  CG  LYS A  86      26.743  36.961   7.177  1.00 22.13           C  
ATOM    406  CD  LYS A  86      27.361  38.064   8.050  1.00 29.35           C  
ATOM    407  CE  LYS A  86      27.270  39.457   7.417  1.00 32.67           C  
ATOM    408  NZ  LYS A  86      27.831  39.514   6.031  1.00 35.96           N  
ATOM    409  N   ARG A  87      24.895  35.098   5.251  1.00 20.73           N  
ATOM    410  CA  ARG A  87      23.704  35.424   4.476  1.00 22.48           C  
ATOM    411  C   ARG A  87      22.789  34.210   4.320  1.00 21.96           C  
ATOM    412  O   ARG A  87      21.587  34.308   4.561  1.00 21.87           O  
ATOM    413  CB  ARG A  87      24.093  35.964   3.094  1.00 26.46           C  
ATOM    414  CG  ARG A  87      25.005  37.189   3.134  1.00 32.09           C  
ATOM    415  CD  ARG A  87      24.507  38.276   2.187  1.00 36.88           C  
ATOM    416  NE  ARG A  87      24.686  37.947   0.776  1.00 41.75           N  
ATOM    417  CZ  ARG A  87      24.005  38.523  -0.213  1.00 43.89           C  
ATOM    418  NH1 ARG A  87      23.095  39.449   0.059  1.00 45.93           N  
ATOM    419  NH2 ARG A  87      24.232  38.185  -1.474  1.00 44.24           N  
ATOM    420  N   TRP A  88      23.341  33.066   3.919  1.00 19.75           N  
ATOM    421  CA  TRP A  88      22.492  31.893   3.779  1.00 18.18           C  
ATOM    422  C   TRP A  88      22.204  31.234   5.130  1.00 17.72           C  
ATOM    423  O   TRP A  88      21.211  30.525   5.277  1.00 17.38           O  
ATOM    424  CB  TRP A  88      23.066  30.883   2.772  1.00 15.80           C  
ATOM    425  CG  TRP A  88      24.492  30.455   2.950  1.00 16.13           C  
ATOM    426  CD1 TRP A  88      25.578  30.909   2.252  1.00 17.17           C  
ATOM    427  CD2 TRP A  88      24.975  29.410   3.802  1.00 19.64           C  
ATOM    428  NE1 TRP A  88      26.702  30.202   2.608  1.00 19.20           N  
ATOM    429  CE2 TRP A  88      26.361  29.277   3.559  1.00 18.12           C  
ATOM    430  CE3 TRP A  88      24.371  28.570   4.749  1.00 21.43           C  
ATOM    431  CZ2 TRP A  88      27.152  28.339   4.229  1.00 19.61           C  
ATOM    432  CZ3 TRP A  88      25.162  27.636   5.415  1.00 18.98           C  
ATOM    433  CH2 TRP A  88      26.535  27.531   5.148  1.00 19.42           C  
ATOM    434  N   LEU A  89      23.052  31.477   6.127  1.00 17.56           N  
ATOM    435  CA  LEU A  89      22.793  30.914   7.449  1.00 17.73           C  
ATOM    436  C   LEU A  89      21.574  31.612   8.058  1.00 17.84           C  
ATOM    437  O   LEU A  89      20.721  30.973   8.660  1.00 15.77           O  
ATOM    438  CB  LEU A  89      24.012  31.086   8.365  1.00 18.04           C  
ATOM    439  CG  LEU A  89      25.210  30.180   8.041  1.00 21.51           C  
ATOM    440  CD1 LEU A  89      26.473  30.727   8.694  1.00 18.40           C  
ATOM    441  CD2 LEU A  89      24.910  28.743   8.514  1.00 18.80           C  
ATOM    442  N   ALA A  90      21.499  32.930   7.889  1.00 18.57           N  
ATOM    443  CA  ALA A  90      20.369  33.694   8.409  1.00 19.64           C  
ATOM    444  C   ALA A  90      19.090  33.304   7.659  1.00 20.11           C  
ATOM    445  O   ALA A  90      18.021  33.160   8.256  1.00 19.90           O  
ATOM    446  CB  ALA A  90      20.635  35.204   8.259  1.00 19.47           C  
ATOM    447  N   GLU A  91      19.214  33.128   6.346  1.00 20.23           N  
ATOM    448  CA  GLU A  91      18.076  32.751   5.519  1.00 19.79           C  
ATOM    449  C   GLU A  91      17.596  31.342   5.845  1.00 19.46           C  
ATOM    450  O   GLU A  91      16.399  31.069   5.841  1.00 18.73           O  
ATOM    451  CB  GLU A  91      18.451  32.855   4.042  1.00 20.03           C  
ATOM    452  CG  GLU A  91      18.326  34.261   3.501  1.00 20.76           C  
ATOM    453  CD  GLU A  91      16.879  34.652   3.300  1.00 21.21           C  
ATOM    454  OE1 GLU A  91      16.318  34.330   2.231  1.00 21.72           O  
ATOM    455  OE2 GLU A  91      16.297  35.259   4.221  1.00 23.32           O  
ATOM    456  N   ALA A  92      18.536  30.449   6.130  1.00 19.91           N  
ATOM    457  CA  ALA A  92      18.198  29.069   6.466  1.00 18.99           C  
ATOM    458  C   ALA A  92      17.397  29.033   7.768  1.00 18.75           C  
ATOM    459  O   ALA A  92      16.431  28.284   7.903  1.00 19.55           O  
ATOM    460  CB  ALA A  92      19.477  28.243   6.602  1.00 17.80           C  
ATOM    461  N   GLU A  93      17.800  29.848   8.731  1.00 17.91           N  
ATOM    462  CA  GLU A  93      17.084  29.893   9.997  1.00 19.99           C  
ATOM    463  C   GLU A  93      15.668  30.419   9.772  1.00 19.35           C  
ATOM    464  O   GLU A  93      14.718  29.956  10.401  1.00 20.28           O  
ATOM    465  CB  GLU A  93      17.814  30.803  10.994  1.00 19.88           C  
ATOM    466  CG  GLU A  93      17.284  30.727  12.421  1.00 22.44           C  
ATOM    467  CD  GLU A  93      18.037  31.642  13.377  1.00 22.43           C  
ATOM    468  OE1 GLU A  93      19.261  31.806  13.205  1.00 24.73           O  
ATOM    469  OE2 GLU A  93      17.411  32.186  14.309  1.00 23.88           O  
ATOM    470  N   ARG A  94      15.537  31.378   8.859  1.00 18.83           N  
ATOM    471  CA  ARG A  94      14.248  31.993   8.566  1.00 19.75           C  
ATOM    472  C   ARG A  94      13.239  31.015   7.971  1.00 19.81           C  
ATOM    473  O   ARG A  94      12.084  31.009   8.382  1.00 21.36           O  
ATOM    474  CB  ARG A  94      14.414  33.180   7.605  1.00 19.24           C  
ATOM    475  CG  ARG A  94      13.083  33.844   7.220  1.00 20.24           C  
ATOM    476  CD  ARG A  94      13.255  34.959   6.189  1.00 18.33           C  
ATOM    477  NE  ARG A  94      13.729  34.478   4.892  1.00 19.91           N  
ATOM    478  CZ  ARG A  94      13.007  33.744   4.052  1.00 22.13           C  
ATOM    479  NH1 ARG A  94      11.765  33.394   4.361  1.00 22.40           N  
ATOM    480  NH2 ARG A  94      13.527  33.358   2.893  1.00 22.13           N  
ATOM    481  N   VAL A  95      13.667  30.198   7.007  1.00 19.30           N  
ATOM    482  CA  VAL A  95      12.757  29.255   6.366  1.00 18.41           C  
ATOM    483  C   VAL A  95      12.471  28.032   7.221  1.00 17.68           C  
ATOM    484  O   VAL A  95      11.539  27.295   6.934  1.00 18.72           O  
ATOM    485  CB  VAL A  95      13.280  28.779   4.977  1.00 17.67           C  
ATOM    486  CG1 VAL A  95      13.470  29.969   4.058  1.00 16.61           C  
ATOM    487  CG2 VAL A  95      14.583  28.012   5.133  1.00 18.67           C  
ATOM    488  N   LEU A  96      13.258  27.807   8.266  1.00 20.22           N  
ATOM    489  CA  LEU A  96      13.032  26.650   9.137  1.00 21.01           C  
ATOM    490  C   LEU A  96      11.835  26.877  10.048  1.00 21.73           C  
ATOM    491  O   LEU A  96      11.648  27.974  10.565  1.00 22.06           O  
ATOM    492  CB  LEU A  96      14.272  26.363   9.997  1.00 20.01           C  
ATOM    493  CG  LEU A  96      15.433  25.605   9.337  1.00 21.33           C  
ATOM    494  CD1 LEU A  96      16.571  25.413  10.340  1.00 18.85           C  
ATOM    495  CD2 LEU A  96      14.933  24.248   8.839  1.00 19.20           C  
ATOM    496  N   SER A  97      11.014  25.846  10.237  1.00 23.72           N  
ATOM    497  CA  SER A  97       9.859  25.972  11.122  1.00 23.62           C  
ATOM    498  C   SER A  97      10.333  25.969  12.576  1.00 24.29           C  
ATOM    499  O   SER A  97      11.499  25.668  12.855  1.00 22.05           O  
ATOM    500  CB  SER A  97       8.886  24.809  10.911  1.00 25.68           C  
ATOM    501  OG  SER A  97       9.407  23.615  11.462  1.00 25.65           O  
ATOM    502  N   PRO A  98       9.440  26.314  13.523  1.00 24.92           N  
ATOM    503  CA  PRO A  98       9.813  26.333  14.943  1.00 24.73           C  
ATOM    504  C   PRO A  98      10.361  24.987  15.408  1.00 23.89           C  
ATOM    505  O   PRO A  98      11.194  24.919  16.313  1.00 26.60           O  
ATOM    506  CB  PRO A  98       8.500  26.692  15.636  1.00 24.21           C  
ATOM    507  CG  PRO A  98       7.846  27.608  14.626  1.00 24.79           C  
ATOM    508  CD  PRO A  98       8.075  26.843  13.335  1.00 24.55           C  
ATOM    509  N   THR A  99       9.900  23.916  14.776  1.00 22.62           N  
ATOM    510  CA  THR A  99      10.337  22.576  15.143  1.00 21.88           C  
ATOM    511  C   THR A  99      11.464  22.076  14.248  1.00 21.51           C  
ATOM    512  O   THR A  99      11.890  20.927  14.374  1.00 23.26           O  
ATOM    513  CB  THR A  99       9.171  21.582  15.029  1.00 21.79           C  
ATOM    514  OG1 THR A  99       8.726  21.533  13.668  1.00 21.50           O  
ATOM    515  CG2 THR A  99       8.002  22.015  15.931  1.00 20.26           C  
ATOM    516  N   GLY A 100      11.950  22.941  13.360  1.00 20.89           N  
ATOM    517  CA  GLY A 100      12.979  22.551  12.409  1.00 19.73           C  
ATOM    518  C   GLY A 100      14.426  22.574  12.868  1.00 20.18           C  
ATOM    519  O   GLY A 100      14.782  23.184  13.883  1.00 20.19           O  
ATOM    520  N   SER A 101      15.268  21.907  12.076  1.00 20.21           N  
ATOM    521  CA  SER A 101      16.701  21.797  12.350  1.00 18.38           C  
ATOM    522  C   SER A 101      17.531  21.875  11.075  1.00 18.84           C  
ATOM    523  O   SER A 101      17.028  21.679   9.966  1.00 18.58           O  
ATOM    524  CB  SER A 101      17.020  20.455  13.016  1.00 15.03           C  
ATOM    525  OG  SER A 101      16.364  20.302  14.263  1.00 16.92           O  
ATOM    526  N   ILE A 102      18.815  22.166  11.249  1.00 18.84           N  
ATOM    527  CA  ILE A 102      19.743  22.200  10.134  1.00 18.69           C  
ATOM    528  C   ILE A 102      21.016  21.458  10.521  1.00 17.95           C  
ATOM    529  O   ILE A 102      21.577  21.669  11.602  1.00 17.26           O  
ATOM    530  CB  ILE A 102      20.110  23.646   9.690  1.00 20.03           C  
ATOM    531  CG1 ILE A 102      21.061  23.577   8.482  1.00 18.75           C  
ATOM    532  CG2 ILE A 102      20.750  24.416  10.842  1.00 17.43           C  
ATOM    533  CD1 ILE A 102      21.445  24.922   7.887  1.00 18.01           C  
ATOM    534  N   ALA A 103      21.444  20.557   9.648  1.00 17.20           N  
ATOM    535  CA  ALA A 103      22.656  19.788   9.873  1.00 16.95           C  
ATOM    536  C   ALA A 103      23.742  20.321   8.946  1.00 18.15           C  
ATOM    537  O   ALA A 103      23.600  20.259   7.723  1.00 16.69           O  
ATOM    538  CB  ALA A 103      22.393  18.331   9.591  1.00 16.37           C  
ATOM    539  N   ILE A 104      24.820  20.848   9.516  1.00 17.27           N  
ATOM    540  CA  ILE A 104      25.887  21.406   8.690  1.00 19.44           C  
ATOM    541  C   ILE A 104      27.180  20.573   8.712  1.00 21.62           C  
ATOM    542  O   ILE A 104      27.805  20.402   9.761  1.00 20.78           O  
ATOM    543  CB  ILE A 104      26.232  22.841   9.134  1.00 19.53           C  
ATOM    544  CG1 ILE A 104      24.967  23.709   9.129  1.00 19.24           C  
ATOM    545  CG2 ILE A 104      27.283  23.436   8.190  1.00 17.27           C  
ATOM    546  CD1 ILE A 104      25.140  25.069   9.792  1.00 17.61           C  
ATOM    547  N   PHE A 105      27.573  20.062   7.547  1.00 19.43           N  
ATOM    548  CA  PHE A 105      28.804  19.290   7.434  1.00 19.46           C  
ATOM    549  C   PHE A 105      29.991  20.241   7.356  1.00 20.60           C  
ATOM    550  O   PHE A 105      29.892  21.326   6.764  1.00 19.04           O  
ATOM    551  CB  PHE A 105      28.810  18.425   6.170  1.00 17.75           C  
ATOM    552  CG  PHE A 105      27.860  17.265   6.209  1.00 20.36           C  
ATOM    553  CD1 PHE A 105      26.488  17.463   6.079  1.00 20.33           C  
ATOM    554  CD2 PHE A 105      28.343  15.963   6.325  1.00 19.70           C  
ATOM    555  CE1 PHE A 105      25.608  16.379   6.060  1.00 20.56           C  
ATOM    556  CE2 PHE A 105      27.471  14.873   6.308  1.00 18.39           C  
ATOM    557  CZ  PHE A 105      26.103  15.081   6.175  1.00 19.26           C  
ATOM    558  N   GLY A 106      31.109  19.835   7.948  1.00 20.31           N  
ATOM    559  CA  GLY A 106      32.295  20.667   7.915  1.00 21.90           C  
ATOM    560  C   GLY A 106      33.440  20.058   8.694  1.00 24.14           C  
ATOM    561  O   GLY A 106      33.243  19.139   9.486  1.00 23.87           O  
ATOM    562  N   GLY A 107      34.642  20.573   8.462  1.00 24.80           N  
ATOM    563  CA  GLY A 107      35.809  20.080   9.167  1.00 25.20           C  
ATOM    564  C   GLY A 107      36.304  21.095  10.176  1.00 26.02           C  
ATOM    565  O   GLY A 107      35.731  22.180  10.318  1.00 25.34           O  
ATOM    566  N   LEU A 108      37.373  20.742  10.878  1.00 27.68           N  
ATOM    567  CA  LEU A 108      37.964  21.615  11.886  1.00 30.30           C  
ATOM    568  C   LEU A 108      39.445  21.830  11.572  1.00 31.29           C  
ATOM    569  O   LEU A 108      40.246  22.080  12.470  1.00 31.60           O  
ATOM    570  CB  LEU A 108      37.826  20.971  13.270  1.00 31.03           C  
ATOM    571  CG  LEU A 108      36.443  20.435  13.666  1.00 32.46           C  
ATOM    572  CD1 LEU A 108      36.553  19.685  14.994  1.00 30.23           C  
ATOM    573  CD2 LEU A 108      35.438  21.586  13.767  1.00 30.47           C  
ATOM    574  N   GLN A 109      39.791  21.747  10.288  1.00 32.49           N  
ATOM    575  CA  GLN A 109      41.175  21.885   9.843  1.00 34.25           C  
ATOM    576  C   GLN A 109      41.468  23.190   9.100  1.00 33.17           C  
ATOM    577  O   GLN A 109      42.505  23.291   8.450  1.00 33.61           O  
ATOM    578  CB  GLN A 109      41.536  20.718   8.924  1.00 38.80           C  
ATOM    579  CG  GLN A 109      41.061  19.367   9.418  1.00 43.02           C  
ATOM    580  CD  GLN A 109      41.069  18.321   8.321  1.00 46.35           C  
ATOM    581  OE1 GLN A 109      42.127  17.940   7.812  1.00 46.83           O  
ATOM    582  NE2 GLN A 109      39.882  17.854   7.944  1.00 47.24           N  
ATOM    583  N   TYR A 110      40.577  24.176   9.171  1.00 30.97           N  
ATOM    584  CA  TYR A 110      40.820  25.444   8.486  1.00 30.56           C  
ATOM    585  C   TYR A 110      42.263  25.914   8.730  1.00 31.13           C  
ATOM    586  O   TYR A 110      42.750  25.874   9.855  1.00 30.29           O  
ATOM    587  CB  TYR A 110      39.828  26.503   8.974  1.00 28.59           C  
ATOM    588  CG  TYR A 110      40.078  27.883   8.421  1.00 27.13           C  
ATOM    589  CD1 TYR A 110      40.161  28.103   7.045  1.00 27.63           C  
ATOM    590  CD2 TYR A 110      40.215  28.979   9.271  1.00 27.34           C  
ATOM    591  CE1 TYR A 110      40.374  29.379   6.532  1.00 24.48           C  
ATOM    592  CE2 TYR A 110      40.424  30.259   8.770  1.00 24.87           C  
ATOM    593  CZ  TYR A 110      40.502  30.452   7.398  1.00 26.04           C  
ATOM    594  OH  TYR A 110      40.709  31.719   6.899  1.00 24.50           O  
ATOM    595  N   GLN A 111      42.934  26.363   7.673  1.00 34.65           N  
ATOM    596  CA  GLN A 111      44.328  26.791   7.771  1.00 37.19           C  
ATOM    597  C   GLN A 111      44.540  28.306   7.797  1.00 36.65           C  
ATOM    598  O   GLN A 111      45.680  28.771   7.777  1.00 37.74           O  
ATOM    599  CB  GLN A 111      45.130  26.174   6.626  1.00 39.46           C  
ATOM    600  CG  GLN A 111      45.253  24.664   6.742  1.00 43.76           C  
ATOM    601  CD  GLN A 111      46.016  24.244   7.985  1.00 45.70           C  
ATOM    602  OE1 GLN A 111      47.225  24.458   8.086  1.00 47.42           O  
ATOM    603  NE2 GLN A 111      45.310  23.651   8.943  1.00 47.23           N  
ATOM    604  N   GLY A 112      43.462  29.080   7.835  1.00 33.89           N  
ATOM    605  CA  GLY A 112      43.621  30.523   7.900  1.00 32.04           C  
ATOM    606  C   GLY A 112      43.683  31.255   6.570  1.00 31.38           C  
ATOM    607  O   GLY A 112      43.952  32.460   6.562  1.00 31.63           O  
ATOM    608  N   GLU A 113      43.435  30.566   5.454  1.00 30.01           N  
ATOM    609  CA  GLU A 113      43.478  31.226   4.146  1.00 30.18           C  
ATOM    610  C   GLU A 113      42.324  32.215   3.996  1.00 28.47           C  
ATOM    611  O   GLU A 113      41.175  31.899   4.316  1.00 27.17           O  
ATOM    612  CB  GLU A 113      43.404  30.213   2.998  1.00 32.50           C  
ATOM    613  CG  GLU A 113      44.370  29.046   3.110  1.00 37.07           C  
ATOM    614  CD  GLU A 113      43.681  27.781   3.594  1.00 40.54           C  
ATOM    615  OE1 GLU A 113      43.054  27.820   4.675  1.00 40.43           O  
ATOM    616  OE2 GLU A 113      43.763  26.752   2.885  1.00 42.97           O  
ATOM    617  N   ALA A 114      42.640  33.406   3.496  1.00 25.84           N  
ATOM    618  CA  ALA A 114      41.645  34.448   3.303  1.00 24.04           C  
ATOM    619  C   ALA A 114      40.556  33.986   2.342  1.00 24.31           C  
ATOM    620  O   ALA A 114      40.850  33.495   1.253  1.00 24.26           O  
ATOM    621  CB  ALA A 114      42.312  35.704   2.770  1.00 22.62           C  
ATOM    622  N   GLY A 115      39.299  34.142   2.748  1.00 23.27           N  
ATOM    623  CA  GLY A 115      38.197  33.736   1.895  1.00 22.50           C  
ATOM    624  C   GLY A 115      37.682  32.341   2.193  1.00 22.66           C  
ATOM    625  O   GLY A 115      36.635  31.944   1.683  1.00 23.17           O  
ATOM    626  N   SER A 116      38.414  31.591   3.012  1.00 21.48           N  
ATOM    627  CA  SER A 116      38.003  30.244   3.376  1.00 22.56           C  
ATOM    628  C   SER A 116      37.707  30.137   4.873  1.00 22.17           C  
ATOM    629  O   SER A 116      37.936  31.077   5.639  1.00 22.75           O  
ATOM    630  CB  SER A 116      39.093  29.228   3.002  1.00 23.58           C  
ATOM    631  OG  SER A 116      39.221  29.100   1.594  1.00 28.26           O  
ATOM    632  N   GLY A 117      37.203  28.978   5.281  1.00 19.61           N  
ATOM    633  CA  GLY A 117      36.905  28.752   6.680  1.00 20.61           C  
ATOM    634  C   GLY A 117      36.490  27.315   6.887  1.00 20.11           C  
ATOM    635  O   GLY A 117      36.656  26.503   5.982  1.00 21.91           O  
ATOM    636  N   ASP A 118      35.970  26.992   8.066  1.00 20.08           N  
ATOM    637  CA  ASP A 118      35.504  25.640   8.335  1.00 20.13           C  
ATOM    638  C   ASP A 118      34.283  25.662   9.245  1.00 20.78           C  
ATOM    639  O   ASP A 118      33.697  26.722   9.473  1.00 22.04           O  
ATOM    640  CB  ASP A 118      36.620  24.771   8.938  1.00 20.95           C  
ATOM    641  CG  ASP A 118      37.086  25.248  10.306  1.00 19.17           C  
ATOM    642  OD1 ASP A 118      36.400  26.069  10.943  1.00 16.97           O  
ATOM    643  OD2 ASP A 118      38.152  24.770  10.751  1.00 19.82           O  
ATOM    644  N   LEU A 119      33.898  24.505   9.770  1.00 19.63           N  
ATOM    645  CA  LEU A 119      32.720  24.439  10.623  1.00 19.52           C  
ATOM    646  C   LEU A 119      32.853  25.323  11.854  1.00 19.95           C  
ATOM    647  O   LEU A 119      31.858  25.860  12.336  1.00 19.04           O  
ATOM    648  CB  LEU A 119      32.433  23.002  11.054  1.00 19.91           C  
ATOM    649  CG  LEU A 119      31.038  22.827  11.665  1.00 17.13           C  
ATOM    650  CD1 LEU A 119      29.991  23.219  10.640  1.00 17.37           C  
ATOM    651  CD2 LEU A 119      30.834  21.384  12.112  1.00 17.89           C  
ATOM    652  N   ILE A 120      34.073  25.474  12.367  1.00 19.32           N  
ATOM    653  CA  ILE A 120      34.287  26.320  13.536  1.00 20.53           C  
ATOM    654  C   ILE A 120      34.027  27.785  13.197  1.00 19.71           C  
ATOM    655  O   ILE A 120      33.563  28.545  14.047  1.00 20.39           O  
ATOM    656  CB  ILE A 120      35.731  26.171  14.101  1.00 22.43           C  
ATOM    657  CG1 ILE A 120      35.882  24.814  14.791  1.00 22.35           C  
ATOM    658  CG2 ILE A 120      36.027  27.282  15.095  1.00 22.62           C  
ATOM    659  CD1 ILE A 120      37.295  24.522  15.290  1.00 25.42           C  
ATOM    660  N   SER A 121      34.341  28.188  11.966  1.00 19.98           N  
ATOM    661  CA  SER A 121      34.086  29.565  11.546  1.00 19.76           C  
ATOM    662  C   SER A 121      32.581  29.802  11.601  1.00 21.66           C  
ATOM    663  O   SER A 121      32.110  30.869  11.997  1.00 20.33           O  
ATOM    664  CB  SER A 121      34.559  29.805  10.109  1.00 17.82           C  
ATOM    665  OG  SER A 121      35.923  29.474   9.939  1.00 22.64           O  
ATOM    666  N   ILE A 122      31.830  28.782  11.197  1.00 21.04           N  
ATOM    667  CA  ILE A 122      30.379  28.868  11.205  1.00 20.09           C  
ATOM    668  C   ILE A 122      29.822  28.828  12.629  1.00 20.81           C  
ATOM    669  O   ILE A 122      28.967  29.636  12.985  1.00 20.81           O  
ATOM    670  CB  ILE A 122      29.761  27.729  10.358  1.00 19.48           C  
ATOM    671  CG1 ILE A 122      30.067  27.982   8.878  1.00 16.72           C  
ATOM    672  CG2 ILE A 122      28.251  27.624  10.609  1.00 19.88           C  
ATOM    673  CD1 ILE A 122      29.413  26.995   7.926  1.00 17.88           C  
ATOM    674  N   ILE A 123      30.320  27.906  13.449  1.00 19.28           N  
ATOM    675  CA  ILE A 123      29.829  27.777  14.815  1.00 19.99           C  
ATOM    676  C   ILE A 123      30.061  29.040  15.639  1.00 19.87           C  
ATOM    677  O   ILE A 123      29.152  29.497  16.325  1.00 19.58           O  
ATOM    678  CB  ILE A 123      30.452  26.555  15.513  1.00 18.72           C  
ATOM    679  CG1 ILE A 123      29.888  25.275  14.879  1.00 19.55           C  
ATOM    680  CG2 ILE A 123      30.167  26.599  16.999  1.00 17.21           C  
ATOM    681  CD1 ILE A 123      30.569  23.995  15.333  1.00 17.45           C  
ATOM    682  N   SER A 124      31.260  29.611  15.569  1.00 20.08           N  
ATOM    683  CA  SER A 124      31.542  30.844  16.311  1.00 21.64           C  
ATOM    684  C   SER A 124      30.573  31.938  15.884  1.00 19.94           C  
ATOM    685  O   SER A 124      30.024  32.646  16.720  1.00 21.22           O  
ATOM    686  CB  SER A 124      32.978  31.315  16.072  1.00 21.63           C  
ATOM    687  OG  SER A 124      33.904  30.366  16.572  1.00 29.04           O  
ATOM    688  N   HIS A 125      30.361  32.070  14.580  1.00 19.18           N  
ATOM    689  CA  HIS A 125      29.436  33.071  14.072  1.00 19.93           C  
ATOM    690  C   HIS A 125      28.036  32.854  14.652  1.00 20.94           C  
ATOM    691  O   HIS A 125      27.387  33.800  15.097  1.00 21.38           O  
ATOM    692  CB  HIS A 125      29.350  33.011  12.543  1.00 20.21           C  
ATOM    693  CG  HIS A 125      28.197  33.788  11.984  1.00 20.10           C  
ATOM    694  ND1 HIS A 125      28.197  35.164  11.901  1.00 19.69           N  
ATOM    695  CD2 HIS A 125      26.976  33.386  11.555  1.00 19.49           C  
ATOM    696  CE1 HIS A 125      27.025  35.577  11.452  1.00 19.44           C  
ATOM    697  NE2 HIS A 125      26.265  34.518  11.236  1.00 20.75           N  
ATOM    698  N   MET A 126      27.577  31.605  14.642  1.00 20.77           N  
ATOM    699  CA  MET A 126      26.251  31.267  15.157  1.00 20.70           C  
ATOM    700  C   MET A 126      26.098  31.601  16.645  1.00 20.91           C  
ATOM    701  O   MET A 126      25.058  32.111  17.065  1.00 18.21           O  
ATOM    702  CB  MET A 126      25.949  29.781  14.921  1.00 19.63           C  
ATOM    703  CG  MET A 126      25.812  29.390  13.447  1.00 19.81           C  
ATOM    704  SD  MET A 126      24.411  30.174  12.594  1.00 19.92           S  
ATOM    705  CE  MET A 126      23.068  29.129  13.108  1.00 18.87           C  
ATOM    706  N   ARG A 127      27.129  31.316  17.437  1.00 19.64           N  
ATOM    707  CA  ARG A 127      27.093  31.604  18.870  1.00 21.76           C  
ATOM    708  C   ARG A 127      26.945  33.096  19.132  1.00 23.46           C  
ATOM    709  O   ARG A 127      26.346  33.505  20.113  1.00 23.94           O  
ATOM    710  CB  ARG A 127      28.376  31.114  19.546  1.00 21.50           C  
ATOM    711  CG  ARG A 127      28.498  29.611  19.591  1.00 22.17           C  
ATOM    712  CD  ARG A 127      29.761  29.147  20.305  1.00 21.94           C  
ATOM    713  NE  ARG A 127      29.746  27.690  20.415  1.00 22.91           N  
ATOM    714  CZ  ARG A 127      30.751  26.953  20.874  1.00 21.74           C  
ATOM    715  NH1 ARG A 127      31.875  27.531  21.274  1.00 18.96           N  
ATOM    716  NH2 ARG A 127      30.624  25.634  20.930  1.00 19.99           N  
ATOM    717  N   GLN A 128      27.489  33.907  18.238  1.00 25.08           N  
ATOM    718  CA  GLN A 128      27.438  35.344  18.417  1.00 26.97           C  
ATOM    719  C   GLN A 128      26.205  36.009  17.808  1.00 27.93           C  
ATOM    720  O   GLN A 128      25.723  37.009  18.343  1.00 30.20           O  
ATOM    721  CB  GLN A 128      28.702  35.974  17.825  1.00 26.54           C  
ATOM    722  CG  GLN A 128      28.654  37.492  17.722  1.00 32.00           C  
ATOM    723  CD  GLN A 128      28.688  38.188  19.076  1.00 35.69           C  
ATOM    724  OE1 GLN A 128      28.235  39.329  19.209  1.00 35.95           O  
ATOM    725  NE2 GLN A 128      29.242  37.512  20.084  1.00 33.25           N  
ATOM    726  N   ASN A 129      25.660  35.443  16.735  1.00 26.93           N  
ATOM    727  CA  ASN A 129      24.557  36.108  16.053  1.00 27.43           C  
ATOM    728  C   ASN A 129      23.264  35.329  15.880  1.00 27.92           C  
ATOM    729  O   ASN A 129      22.308  35.878  15.336  1.00 30.63           O  
ATOM    730  CB  ASN A 129      25.039  36.555  14.676  1.00 25.65           C  
ATOM    731  CG  ASN A 129      26.241  37.453  14.756  1.00 26.07           C  
ATOM    732  OD1 ASN A 129      26.140  38.595  15.196  1.00 27.52           O  
ATOM    733  ND2 ASN A 129      27.392  36.941  14.349  1.00 24.86           N  
ATOM    734  N   SER A 130      23.205  34.079  16.314  1.00 26.31           N  
ATOM    735  CA  SER A 130      21.979  33.315  16.125  1.00 25.96           C  
ATOM    736  C   SER A 130      21.450  32.726  17.421  1.00 25.51           C  
ATOM    737  O   SER A 130      22.219  32.359  18.311  1.00 25.91           O  
ATOM    738  CB  SER A 130      22.212  32.191  15.107  1.00 26.25           C  
ATOM    739  OG  SER A 130      21.079  31.342  15.005  1.00 26.11           O  
ATOM    740  N   LYS A 131      20.128  32.629  17.511  1.00 24.04           N  
ATOM    741  CA  LYS A 131      19.483  32.067  18.687  1.00 25.64           C  
ATOM    742  C   LYS A 131      19.300  30.562  18.555  1.00 23.19           C  
ATOM    743  O   LYS A 131      18.796  29.908  19.465  1.00 24.41           O  
ATOM    744  CB  LYS A 131      18.128  32.742  18.922  1.00 28.71           C  
ATOM    745  CG  LYS A 131      18.247  34.163  19.464  1.00 32.29           C  
ATOM    746  CD  LYS A 131      18.863  34.171  20.870  1.00 35.76           C  
ATOM    747  CE  LYS A 131      19.228  35.585  21.320  1.00 37.07           C  
ATOM    748  NZ  LYS A 131      20.283  36.190  20.456  1.00 37.13           N  
ATOM    749  N   MET A 132      19.702  30.002  17.421  1.00 21.75           N  
ATOM    750  CA  MET A 132      19.560  28.569  17.250  1.00 22.51           C  
ATOM    751  C   MET A 132      20.406  27.823  18.279  1.00 22.54           C  
ATOM    752  O   MET A 132      21.463  28.294  18.692  1.00 20.99           O  
ATOM    753  CB  MET A 132      19.949  28.153  15.830  1.00 20.55           C  
ATOM    754  CG  MET A 132      18.933  28.576  14.776  1.00 22.56           C  
ATOM    755  SD  MET A 132      19.311  27.874  13.149  1.00 24.07           S  
ATOM    756  CE  MET A 132      18.362  26.376  13.192  1.00 21.37           C  
ATOM    757  N   LEU A 133      19.930  26.654  18.686  1.00 24.53           N  
ATOM    758  CA  LEU A 133      20.623  25.847  19.669  1.00 25.69           C  
ATOM    759  C   LEU A 133      21.461  24.758  19.021  1.00 24.67           C  
ATOM    760  O   LEU A 133      20.990  24.046  18.133  1.00 24.34           O  
ATOM    761  CB  LEU A 133      19.620  25.182  20.622  1.00 28.61           C  
ATOM    762  CG  LEU A 133      18.689  26.039  21.489  1.00 33.72           C  
ATOM    763  CD1 LEU A 133      19.495  27.120  22.214  1.00 34.64           C  
ATOM    764  CD2 LEU A 133      17.611  26.669  20.618  1.00 36.69           C  
ATOM    765  N   LEU A 134      22.714  24.642  19.448  1.00 22.12           N  
ATOM    766  CA  LEU A 134      23.559  23.581  18.937  1.00 22.38           C  
ATOM    767  C   LEU A 134      23.182  22.329  19.726  1.00 22.32           C  
ATOM    768  O   LEU A 134      23.670  22.114  20.835  1.00 20.57           O  
ATOM    769  CB  LEU A 134      25.037  23.917  19.148  1.00 23.59           C  
ATOM    770  CG  LEU A 134      26.021  22.861  18.631  1.00 25.83           C  
ATOM    771  CD1 LEU A 134      25.760  22.589  17.152  1.00 24.02           C  
ATOM    772  CD2 LEU A 134      27.449  23.341  18.842  1.00 26.83           C  
ATOM    773  N   ALA A 135      22.276  21.532  19.165  1.00 21.90           N  
ATOM    774  CA  ALA A 135      21.802  20.326  19.830  1.00 22.62           C  
ATOM    775  C   ALA A 135      22.870  19.238  19.900  1.00 22.99           C  
ATOM    776  O   ALA A 135      22.885  18.445  20.836  1.00 22.40           O  
ATOM    777  CB  ALA A 135      20.563  19.802  19.125  1.00 23.70           C  
ATOM    778  N   ASN A 136      23.762  19.202  18.915  1.00 21.31           N  
ATOM    779  CA  ASN A 136      24.822  18.199  18.896  1.00 21.89           C  
ATOM    780  C   ASN A 136      25.917  18.556  17.908  1.00 21.74           C  
ATOM    781  O   ASN A 136      25.669  19.172  16.867  1.00 22.16           O  
ATOM    782  CB  ASN A 136      24.285  16.830  18.454  1.00 22.34           C  
ATOM    783  CG  ASN A 136      23.847  15.945  19.602  1.00 24.45           C  
ATOM    784  OD1 ASN A 136      22.791  15.315  19.531  1.00 24.90           O  
ATOM    785  ND2 ASN A 136      24.665  15.859  20.646  1.00 24.79           N  
ATOM    786  N   LEU A 137      27.133  18.174  18.269  1.00 20.57           N  
ATOM    787  CA  LEU A 137      28.280  18.292  17.397  1.00 19.41           C  
ATOM    788  C   LEU A 137      28.623  16.834  17.136  1.00 21.53           C  
ATOM    789  O   LEU A 137      29.209  16.151  17.988  1.00 19.19           O  
ATOM    790  CB  LEU A 137      29.453  19.000  18.080  1.00 21.07           C  
ATOM    791  CG  LEU A 137      30.614  19.365  17.147  1.00 24.96           C  
ATOM    792  CD1 LEU A 137      31.349  18.106  16.696  1.00 25.89           C  
ATOM    793  CD2 LEU A 137      30.075  20.135  15.936  1.00 23.94           C  
ATOM    794  N   ILE A 138      28.187  16.353  15.978  1.00 20.12           N  
ATOM    795  CA  ILE A 138      28.367  14.970  15.593  1.00 18.93           C  
ATOM    796  C   ILE A 138      29.696  14.720  14.912  1.00 19.30           C  
ATOM    797  O   ILE A 138      30.124  15.483  14.046  1.00 19.96           O  
ATOM    798  CB  ILE A 138      27.213  14.531  14.659  1.00 19.58           C  
ATOM    799  CG1 ILE A 138      25.878  14.736  15.377  1.00 19.53           C  
ATOM    800  CG2 ILE A 138      27.361  13.068  14.277  1.00 18.07           C  
ATOM    801  CD1 ILE A 138      24.674  14.708  14.471  1.00 19.70           C  
ATOM    802  N   ILE A 139      30.354  13.643  15.322  1.00 18.81           N  
ATOM    803  CA  ILE A 139      31.626  13.268  14.730  1.00 19.10           C  
ATOM    804  C   ILE A 139      31.417  12.090  13.796  1.00 20.07           C  
ATOM    805  O   ILE A 139      30.966  11.016  14.220  1.00 19.58           O  
ATOM    806  CB  ILE A 139      32.675  12.837  15.796  1.00 18.86           C  
ATOM    807  CG1 ILE A 139      32.906  13.961  16.819  1.00 19.27           C  
ATOM    808  CG2 ILE A 139      33.976  12.435  15.108  1.00 15.39           C  
ATOM    809  CD1 ILE A 139      33.398  15.286  16.220  1.00 20.08           C  
ATOM    810  N   TRP A 140      31.709  12.308  12.520  1.00 19.36           N  
ATOM    811  CA  TRP A 140      31.620  11.256  11.524  1.00 20.30           C  
ATOM    812  C   TRP A 140      33.020  10.670  11.376  1.00 19.69           C  
ATOM    813  O   TRP A 140      33.901  11.270  10.747  1.00 18.00           O  
ATOM    814  CB  TRP A 140      31.120  11.821  10.188  1.00 21.77           C  
ATOM    815  CG  TRP A 140      31.117  10.830   9.046  1.00 23.90           C  
ATOM    816  CD1 TRP A 140      31.225   9.470   9.129  1.00 24.39           C  
ATOM    817  CD2 TRP A 140      31.003  11.136   7.648  1.00 24.98           C  
ATOM    818  NE1 TRP A 140      31.190   8.912   7.870  1.00 24.12           N  
ATOM    819  CE2 TRP A 140      31.054   9.914   6.945  1.00 24.64           C  
ATOM    820  CE3 TRP A 140      30.861  12.327   6.924  1.00 26.87           C  
ATOM    821  CZ2 TRP A 140      30.970   9.847   5.550  1.00 25.23           C  
ATOM    822  CZ3 TRP A 140      30.775  12.260   5.532  1.00 28.29           C  
ATOM    823  CH2 TRP A 140      30.831  11.026   4.863  1.00 26.35           C  
ATOM    824  N   ASN A 141      33.217   9.518  12.005  1.00 18.33           N  
ATOM    825  CA  ASN A 141      34.497   8.816  12.008  1.00 21.19           C  
ATOM    826  C   ASN A 141      34.543   7.743  10.922  1.00 22.74           C  
ATOM    827  O   ASN A 141      33.956   6.675  11.071  1.00 22.44           O  
ATOM    828  CB  ASN A 141      34.691   8.175  13.385  1.00 21.41           C  
ATOM    829  CG  ASN A 141      35.974   7.378  13.503  1.00 20.09           C  
ATOM    830  OD1 ASN A 141      36.074   6.505  14.364  1.00 23.10           O  
ATOM    831  ND2 ASN A 141      36.963   7.680  12.667  1.00 15.27           N  
ATOM    832  N   TYR A 142      35.234   8.030   9.827  1.00 25.58           N  
ATOM    833  CA  TYR A 142      35.338   7.058   8.745  1.00 28.68           C  
ATOM    834  C   TYR A 142      36.635   6.245   8.862  1.00 30.29           C  
ATOM    835  O   TYR A 142      37.676   6.770   9.260  1.00 30.75           O  
ATOM    836  CB  TYR A 142      35.220   7.763   7.393  1.00 25.67           C  
ATOM    837  CG  TYR A 142      36.093   8.978   7.250  1.00 26.36           C  
ATOM    838  CD1 TYR A 142      37.422   8.856   6.862  1.00 27.06           C  
ATOM    839  CD2 TYR A 142      35.593  10.253   7.515  1.00 25.19           C  
ATOM    840  CE1 TYR A 142      38.240   9.976   6.741  1.00 26.99           C  
ATOM    841  CE2 TYR A 142      36.400  11.376   7.399  1.00 25.51           C  
ATOM    842  CZ  TYR A 142      37.725  11.228   7.012  1.00 25.07           C  
ATOM    843  OH  TYR A 142      38.544  12.324   6.906  1.00 29.53           O  
ATOM    844  N   PRO A 143      36.570   4.943   8.523  1.00 32.85           N  
ATOM    845  CA  PRO A 143      37.627   3.917   8.545  1.00 33.91           C  
ATOM    846  C   PRO A 143      38.914   4.209   7.769  1.00 34.42           C  
ATOM    847  O   PRO A 143      40.005   4.185   8.342  1.00 33.89           O  
ATOM    848  CB  PRO A 143      36.921   2.678   7.988  1.00 35.25           C  
ATOM    849  CG  PRO A 143      35.492   2.904   8.332  1.00 35.11           C  
ATOM    850  CD  PRO A 143      35.320   4.364   7.999  1.00 33.21           C  
ATOM    851  N   ASN A 144      38.795   4.477   6.473  1.00 33.86           N  
ATOM    852  CA  ASN A 144      39.980   4.690   5.648  1.00 34.88           C  
ATOM    853  C   ASN A 144      40.269   6.143   5.318  1.00 34.72           C  
ATOM    854  O   ASN A 144      39.426   7.028   5.485  1.00 33.83           O  
ATOM    855  CB  ASN A 144      39.847   3.912   4.338  1.00 37.36           C  
ATOM    856  CG  ASN A 144      39.222   2.552   4.534  1.00 39.78           C  
ATOM    857  OD1 ASN A 144      39.731   1.722   5.287  1.00 41.78           O  
ATOM    858  ND2 ASN A 144      38.105   2.316   3.857  1.00 42.18           N  
ATOM    859  N   GLY A 145      41.478   6.362   4.813  1.00 33.34           N  
ATOM    860  CA  GLY A 145      41.910   7.692   4.433  1.00 34.55           C  
ATOM    861  C   GLY A 145      43.392   7.719   4.113  1.00 35.72           C  
ATOM    862  O   GLY A 145      44.051   6.675   4.092  1.00 34.38           O  
ATOM    863  N   MET A 146      43.920   8.909   3.855  1.00 35.18           N  
ATOM    864  CA  MET A 146      45.333   9.052   3.548  1.00 36.28           C  
ATOM    865  C   MET A 146      46.170   8.798   4.792  1.00 35.83           C  
ATOM    866  O   MET A 146      45.663   8.796   5.913  1.00 36.39           O  
ATOM    867  CB  MET A 146      45.626  10.459   3.028  1.00 38.69           C  
ATOM    868  CG  MET A 146      44.964  10.794   1.703  1.00 44.59           C  
ATOM    869  SD  MET A 146      45.295  12.502   1.182  1.00 51.07           S  
ATOM    870  CE  MET A 146      43.917  13.378   1.960  1.00 48.52           C  
ATOM    871  N   SER A 147      47.456   8.563   4.582  1.00 34.84           N  
ATOM    872  CA  SER A 147      48.371   8.340   5.683  1.00 33.15           C  
ATOM    873  C   SER A 147      49.025   9.671   6.027  1.00 32.05           C  
ATOM    874  O   SER A 147      48.784  10.674   5.355  1.00 31.88           O  
ATOM    875  CB  SER A 147      49.432   7.307   5.283  1.00 33.41           C  
ATOM    876  OG  SER A 147      50.144   7.724   4.129  1.00 30.86           O  
ATOM    877  N   ALA A 148      49.835   9.687   7.078  1.00 31.53           N  
ATOM    878  CA  ALA A 148      50.524  10.906   7.492  1.00 31.76           C  
ATOM    879  C   ALA A 148      51.742  10.531   8.311  1.00 31.84           C  
ATOM    880  O   ALA A 148      51.677   9.637   9.152  1.00 32.89           O  
ATOM    881  CB  ALA A 148      49.591  11.797   8.318  1.00 29.72           C  
ATOM    882  N   GLN A 149      52.852  11.207   8.058  1.00 31.33           N  
ATOM    883  CA  GLN A 149      54.083  10.923   8.773  1.00 31.33           C  
ATOM    884  C   GLN A 149      54.366  11.977   9.833  1.00 29.84           C  
ATOM    885  O   GLN A 149      55.056  11.714  10.813  1.00 29.39           O  
ATOM    886  CB  GLN A 149      55.246  10.867   7.783  1.00 33.62           C  
ATOM    887  CG  GLN A 149      55.037   9.870   6.650  1.00 34.97           C  
ATOM    888  CD  GLN A 149      54.788   8.462   7.155  1.00 38.28           C  
ATOM    889  OE1 GLN A 149      55.629   7.877   7.839  1.00 39.29           O  
ATOM    890  NE2 GLN A 149      53.624   7.910   6.825  1.00 38.30           N  
ATOM    891  N   ARG A 150      53.799  13.162   9.640  1.00 29.72           N  
ATOM    892  CA  ARG A 150      54.031  14.286  10.539  1.00 30.42           C  
ATOM    893  C   ARG A 150      52.844  14.653  11.426  1.00 30.79           C  
ATOM    894  O   ARG A 150      52.828  15.722  12.028  1.00 30.92           O  
ATOM    895  CB  ARG A 150      54.466  15.493   9.712  1.00 29.29           C  
ATOM    896  CG  ARG A 150      55.886  15.359   9.173  1.00 30.82           C  
ATOM    897  CD  ARG A 150      56.899  15.624  10.280  1.00 30.20           C  
ATOM    898  NE  ARG A 150      56.939  17.043  10.643  1.00 29.47           N  
ATOM    899  CZ  ARG A 150      57.505  17.518  11.749  1.00 30.19           C  
ATOM    900  NH1 ARG A 150      58.078  16.691  12.611  1.00 30.08           N  
ATOM    901  NH2 ARG A 150      57.503  18.822  11.994  1.00 30.57           N  
ATOM    902  N   PHE A 151      51.851  13.776  11.506  1.00 30.63           N  
ATOM    903  CA  PHE A 151      50.701  14.019  12.363  1.00 29.69           C  
ATOM    904  C   PHE A 151      49.745  12.843  12.347  1.00 28.77           C  
ATOM    905  O   PHE A 151      49.970  11.867  11.639  1.00 28.59           O  
ATOM    906  CB  PHE A 151      49.987  15.316  11.965  1.00 30.97           C  
ATOM    907  CG  PHE A 151      49.609  15.390  10.524  1.00 31.47           C  
ATOM    908  CD1 PHE A 151      48.489  14.722  10.048  1.00 33.01           C  
ATOM    909  CD2 PHE A 151      50.374  16.143   9.635  1.00 33.94           C  
ATOM    910  CE1 PHE A 151      48.129  14.803   8.697  1.00 33.82           C  
ATOM    911  CE2 PHE A 151      50.028  16.231   8.291  1.00 32.88           C  
ATOM    912  CZ  PHE A 151      48.902  15.561   7.819  1.00 34.92           C  
ATOM    913  N   PHE A 152      48.688  12.922  13.147  1.00 27.28           N  
ATOM    914  CA  PHE A 152      47.723  11.833  13.203  1.00 26.59           C  
ATOM    915  C   PHE A 152      46.820  11.850  11.976  1.00 24.90           C  
ATOM    916  O   PHE A 152      46.149  12.845  11.705  1.00 25.31           O  
ATOM    917  CB  PHE A 152      46.903  11.925  14.495  1.00 25.10           C  
ATOM    918  CG  PHE A 152      47.749  11.882  15.735  1.00 25.84           C  
ATOM    919  CD1 PHE A 152      48.124  13.057  16.381  1.00 23.58           C  
ATOM    920  CD2 PHE A 152      48.244  10.673  16.205  1.00 24.44           C  
ATOM    921  CE1 PHE A 152      48.982  13.029  17.467  1.00 22.67           C  
ATOM    922  CE2 PHE A 152      49.107  10.631  17.294  1.00 25.78           C  
ATOM    923  CZ  PHE A 152      49.478  11.814  17.925  1.00 26.14           C  
ATOM    924  N   ALA A 153      46.839  10.749  11.227  1.00 22.90           N  
ATOM    925  CA  ALA A 153      46.042  10.607  10.013  1.00 21.72           C  
ATOM    926  C   ALA A 153      44.590  11.009  10.268  1.00 21.49           C  
ATOM    927  O   ALA A 153      43.967  10.553  11.225  1.00 17.37           O  
ATOM    928  CB  ALA A 153      46.121   9.166   9.508  1.00 21.68           C  
ATOM    929  N   ASN A 154      44.053  11.858   9.397  1.00 21.58           N  
ATOM    930  CA  ASN A 154      42.692  12.345   9.563  1.00 22.30           C  
ATOM    931  C   ASN A 154      41.641  11.292   9.252  1.00 23.42           C  
ATOM    932  O   ASN A 154      41.593  10.745   8.144  1.00 23.80           O  
ATOM    933  CB  ASN A 154      42.445  13.566   8.679  1.00 23.10           C  
ATOM    934  CG  ASN A 154      41.053  14.143   8.872  1.00 25.20           C  
ATOM    935  OD1 ASN A 154      40.424  14.607   7.920  1.00 28.56           O  
ATOM    936  ND2 ASN A 154      40.568  14.120  10.106  1.00 22.59           N  
ATOM    937  N   ARG A 155      40.776  11.034  10.228  1.00 22.07           N  
ATOM    938  CA  ARG A 155      39.719  10.051  10.056  1.00 20.49           C  
ATOM    939  C   ARG A 155      38.372  10.571  10.539  1.00 20.32           C  
ATOM    940  O   ARG A 155      37.509   9.792  10.946  1.00 20.36           O  
ATOM    941  CB  ARG A 155      40.068   8.764  10.801  1.00 19.40           C  
ATOM    942  CG  ARG A 155      41.257   8.021  10.230  1.00 18.60           C  
ATOM    943  CD  ARG A 155      40.952   7.457   8.854  1.00 21.23           C  
ATOM    944  NE  ARG A 155      42.075   6.683   8.340  1.00 22.45           N  
ATOM    945  CZ  ARG A 155      43.109   7.205   7.689  1.00 26.01           C  
ATOM    946  NH1 ARG A 155      43.161   8.512   7.462  1.00 20.04           N  
ATOM    947  NH2 ARG A 155      44.099   6.419   7.276  1.00 25.41           N  
ATOM    948  N   HIS A 156      38.178  11.883  10.506  1.00 18.64           N  
ATOM    949  CA  HIS A 156      36.892  12.409  10.931  1.00 17.80           C  
ATOM    950  C   HIS A 156      36.504  13.696  10.232  1.00 19.00           C  
ATOM    951  O   HIS A 156      37.343  14.446   9.729  1.00 18.99           O  
ATOM    952  CB  HIS A 156      36.844  12.595  12.464  1.00 15.75           C  
ATOM    953  CG  HIS A 156      37.787  13.631  12.992  1.00 15.39           C  
ATOM    954  ND1 HIS A 156      37.458  14.967  13.073  1.00 16.50           N  
ATOM    955  CD2 HIS A 156      39.045  13.524  13.483  1.00 15.79           C  
ATOM    956  CE1 HIS A 156      38.471  15.638  13.594  1.00 15.13           C  
ATOM    957  NE2 HIS A 156      39.446  14.786  13.852  1.00 16.29           N  
ATOM    958  N   GLU A 157      35.194  13.895  10.195  1.00 19.88           N  
ATOM    959  CA  GLU A 157      34.535  15.060   9.635  1.00 22.79           C  
ATOM    960  C   GLU A 157      33.397  15.356  10.607  1.00 22.59           C  
ATOM    961  O   GLU A 157      32.895  14.434  11.248  1.00 22.11           O  
ATOM    962  CB  GLU A 157      33.977  14.738   8.246  1.00 26.36           C  
ATOM    963  CG  GLU A 157      33.611  15.967   7.441  1.00 32.02           C  
ATOM    964  CD  GLU A 157      32.939  15.622   6.130  1.00 33.33           C  
ATOM    965  OE1 GLU A 157      33.370  14.653   5.466  1.00 32.82           O  
ATOM    966  OE2 GLU A 157      31.985  16.334   5.763  1.00 36.26           O  
ATOM    967  N   GLU A 158      32.987  16.609  10.744  1.00 21.25           N  
ATOM    968  CA  GLU A 158      31.931  16.906  11.708  1.00 21.71           C  
ATOM    969  C   GLU A 158      30.597  17.274  11.084  1.00 19.60           C  
ATOM    970  O   GLU A 158      30.492  17.564   9.894  1.00 19.79           O  
ATOM    971  CB  GLU A 158      32.363  18.040  12.649  1.00 20.21           C  
ATOM    972  CG  GLU A 158      33.418  17.650  13.674  1.00 24.12           C  
ATOM    973  CD  GLU A 158      34.671  17.077  13.042  1.00 23.96           C  
ATOM    974  OE1 GLU A 158      35.311  17.783  12.238  1.00 23.20           O  
ATOM    975  OE2 GLU A 158      35.012  15.917  13.351  1.00 25.87           O  
ATOM    976  N   ILE A 159      29.575  17.232  11.928  1.00 20.17           N  
ATOM    977  CA  ILE A 159      28.217  17.604  11.564  1.00 20.04           C  
ATOM    978  C   ILE A 159      27.637  18.410  12.721  1.00 19.91           C  
ATOM    979  O   ILE A 159      27.429  17.883  13.815  1.00 20.48           O  
ATOM    980  CB  ILE A 159      27.291  16.379  11.341  1.00 20.68           C  
ATOM    981  CG1 ILE A 159      27.855  15.471  10.250  1.00 20.59           C  
ATOM    982  CG2 ILE A 159      25.892  16.854  10.932  1.00 21.53           C  
ATOM    983  CD1 ILE A 159      27.111  14.154  10.107  1.00 18.89           C  
ATOM    984  N   ALA A 160      27.417  19.695  12.494  1.00 18.14           N  
ATOM    985  CA  ALA A 160      26.838  20.539  13.520  1.00 17.59           C  
ATOM    986  C   ALA A 160      25.333  20.564  13.335  1.00 18.63           C  
ATOM    987  O   ALA A 160      24.832  21.002  12.300  1.00 20.56           O  
ATOM    988  CB  ALA A 160      27.393  21.951  13.428  1.00 17.75           C  
ATOM    989  N   TRP A 161      24.618  20.074  14.335  1.00 17.75           N  
ATOM    990  CA  TRP A 161      23.169  20.050  14.288  1.00 18.21           C  
ATOM    991  C   TRP A 161      22.603  21.187  15.115  1.00 17.82           C  
ATOM    992  O   TRP A 161      22.681  21.183  16.345  1.00 17.22           O  
ATOM    993  CB  TRP A 161      22.635  18.694  14.787  1.00 18.50           C  
ATOM    994  CG  TRP A 161      21.169  18.695  15.175  1.00 21.47           C  
ATOM    995  CD1 TRP A 161      20.175  19.483  14.655  1.00 21.60           C  
ATOM    996  CD2 TRP A 161      20.549  17.891  16.191  1.00 20.76           C  
ATOM    997  NE1 TRP A 161      18.981  19.223  15.292  1.00 20.81           N  
ATOM    998  CE2 TRP A 161      19.182  18.253  16.237  1.00 20.39           C  
ATOM    999  CE3 TRP A 161      21.017  16.902  17.069  1.00 20.92           C  
ATOM   1000  CZ2 TRP A 161      18.276  17.662  17.131  1.00 22.06           C  
ATOM   1001  CZ3 TRP A 161      20.117  16.315  17.959  1.00 20.04           C  
ATOM   1002  CH2 TRP A 161      18.759  16.702  17.980  1.00 20.33           C  
ATOM   1003  N   PHE A 162      22.061  22.172  14.410  1.00 18.68           N  
ATOM   1004  CA  PHE A 162      21.443  23.337  15.015  1.00 18.33           C  
ATOM   1005  C   PHE A 162      19.927  23.218  14.939  1.00 19.21           C  
ATOM   1006  O   PHE A 162      19.375  22.919  13.878  1.00 19.01           O  
ATOM   1007  CB  PHE A 162      21.869  24.608  14.277  1.00 17.88           C  
ATOM   1008  CG  PHE A 162      23.210  25.142  14.695  1.00 17.34           C  
ATOM   1009  CD1 PHE A 162      23.343  25.894  15.859  1.00 16.77           C  
ATOM   1010  CD2 PHE A 162      24.340  24.914  13.909  1.00 17.95           C  
ATOM   1011  CE1 PHE A 162      24.578  26.417  16.234  1.00 15.15           C  
ATOM   1012  CE2 PHE A 162      25.584  25.435  14.279  1.00 18.57           C  
ATOM   1013  CZ  PHE A 162      25.701  26.187  15.439  1.00 16.25           C  
ATOM   1014  N   ALA A 163      19.264  23.428  16.072  1.00 19.97           N  
ATOM   1015  CA  ALA A 163      17.808  23.393  16.140  1.00 20.71           C  
ATOM   1016  C   ALA A 163      17.322  24.829  16.274  1.00 21.44           C  
ATOM   1017  O   ALA A 163      17.905  25.603  17.037  1.00 21.35           O  
ATOM   1018  CB  ALA A 163      17.354  22.576  17.345  1.00 24.11           C  
ATOM   1019  N   LYS A 164      16.269  25.193  15.545  1.00 21.90           N  
ATOM   1020  CA  LYS A 164      15.759  26.557  15.609  1.00 22.19           C  
ATOM   1021  C   LYS A 164      15.283  26.914  17.013  1.00 21.96           C  
ATOM   1022  O   LYS A 164      15.602  27.989  17.530  1.00 21.40           O  
ATOM   1023  CB  LYS A 164      14.621  26.767  14.598  1.00 23.17           C  
ATOM   1024  CG  LYS A 164      14.203  28.236  14.484  1.00 22.89           C  
ATOM   1025  CD  LYS A 164      13.279  28.478  13.313  1.00 20.09           C  
ATOM   1026  CE  LYS A 164      12.962  29.961  13.170  1.00 20.46           C  
ATOM   1027  NZ  LYS A 164      12.216  30.242  11.904  1.00 16.84           N  
ATOM   1028  N   THR A 165      14.520  26.023  17.635  1.00 22.68           N  
ATOM   1029  CA  THR A 165      14.044  26.281  18.989  1.00 24.01           C  
ATOM   1030  C   THR A 165      14.152  25.020  19.827  1.00 26.14           C  
ATOM   1031  O   THR A 165      14.536  23.961  19.328  1.00 24.78           O  
ATOM   1032  CB  THR A 165      12.563  26.773  19.018  1.00 24.84           C  
ATOM   1033  OG1 THR A 165      11.677  25.658  18.858  1.00 25.46           O  
ATOM   1034  CG2 THR A 165      12.304  27.787  17.897  1.00 21.82           C  
ATOM   1035  N   LYS A 166      13.803  25.136  21.102  1.00 28.06           N  
ATOM   1036  CA  LYS A 166      13.864  24.007  22.020  1.00 29.86           C  
ATOM   1037  C   LYS A 166      12.758  22.988  21.745  1.00 29.32           C  
ATOM   1038  O   LYS A 166      12.759  21.899  22.311  1.00 29.85           O  
ATOM   1039  CB  LYS A 166      13.798  24.504  23.473  1.00 32.36           C  
ATOM   1040  CG  LYS A 166      12.540  25.289  23.845  1.00 37.33           C  
ATOM   1041  CD  LYS A 166      12.298  26.496  22.934  1.00 41.28           C  
ATOM   1042  CE  LYS A 166      13.486  27.450  22.913  1.00 44.04           C  
ATOM   1043  NZ  LYS A 166      13.293  28.540  21.918  1.00 45.06           N  
ATOM   1044  N   LYS A 167      11.823  23.335  20.863  1.00 30.16           N  
ATOM   1045  CA  LYS A 167      10.735  22.418  20.523  1.00 29.78           C  
ATOM   1046  C   LYS A 167      11.057  21.645  19.253  1.00 28.32           C  
ATOM   1047  O   LYS A 167      10.158  21.112  18.605  1.00 27.31           O  
ATOM   1048  CB  LYS A 167       9.412  23.168  20.314  1.00 32.26           C  
ATOM   1049  CG  LYS A 167       8.945  24.024  21.488  1.00 35.21           C  
ATOM   1050  CD  LYS A 167       9.220  25.496  21.219  1.00 38.82           C  
ATOM   1051  CE  LYS A 167       8.527  25.959  19.944  1.00 37.87           C  
ATOM   1052  NZ  LYS A 167       9.025  27.286  19.503  1.00 39.55           N  
ATOM   1053  N   TYR A 168      12.336  21.588  18.890  1.00 27.32           N  
ATOM   1054  CA  TYR A 168      12.733  20.869  17.687  1.00 26.14           C  
ATOM   1055  C   TYR A 168      12.204  19.451  17.724  1.00 26.21           C  
ATOM   1056  O   TYR A 168      11.975  18.888  18.796  1.00 25.08           O  
ATOM   1057  CB  TYR A 168      14.263  20.840  17.542  1.00 26.78           C  
ATOM   1058  CG  TYR A 168      14.983  20.085  18.643  1.00 26.83           C  
ATOM   1059  CD1 TYR A 168      15.053  18.690  18.636  1.00 26.48           C  
ATOM   1060  CD2 TYR A 168      15.585  20.770  19.697  1.00 26.40           C  
ATOM   1061  CE1 TYR A 168      15.709  17.994  19.655  1.00 27.77           C  
ATOM   1062  CE2 TYR A 168      16.243  20.087  20.721  1.00 27.87           C  
ATOM   1063  CZ  TYR A 168      16.302  18.704  20.694  1.00 27.84           C  
ATOM   1064  OH  TYR A 168      16.967  18.043  21.696  1.00 27.93           O  
ATOM   1065  N   PHE A 169      11.992  18.885  16.544  1.00 26.18           N  
ATOM   1066  CA  PHE A 169      11.516  17.519  16.433  1.00 26.71           C  
ATOM   1067  C   PHE A 169      12.703  16.573  16.528  1.00 25.94           C  
ATOM   1068  O   PHE A 169      13.795  16.895  16.058  1.00 23.60           O  
ATOM   1069  CB  PHE A 169      10.819  17.317  15.087  1.00 25.10           C  
ATOM   1070  CG  PHE A 169      10.386  15.901  14.832  1.00 26.58           C  
ATOM   1071  CD1 PHE A 169       9.269  15.374  15.467  1.00 26.43           C  
ATOM   1072  CD2 PHE A 169      11.106  15.090  13.964  1.00 25.38           C  
ATOM   1073  CE1 PHE A 169       8.878  14.057  15.239  1.00 27.15           C  
ATOM   1074  CE2 PHE A 169      10.724  13.777  13.731  1.00 25.82           C  
ATOM   1075  CZ  PHE A 169       9.607  13.257  14.371  1.00 24.87           C  
ATOM   1076  N   PHE A 170      12.495  15.416  17.144  1.00 24.82           N  
ATOM   1077  CA  PHE A 170      13.554  14.423  17.261  1.00 25.49           C  
ATOM   1078  C   PHE A 170      12.954  13.033  17.393  1.00 28.02           C  
ATOM   1079  O   PHE A 170      12.163  12.766  18.300  1.00 30.01           O  
ATOM   1080  CB  PHE A 170      14.447  14.711  18.468  1.00 24.57           C  
ATOM   1081  CG  PHE A 170      15.698  13.865  18.516  1.00 24.65           C  
ATOM   1082  CD1 PHE A 170      16.644  13.939  17.498  1.00 24.33           C  
ATOM   1083  CD2 PHE A 170      15.936  13.009  19.588  1.00 25.78           C  
ATOM   1084  CE1 PHE A 170      17.808  13.178  17.546  1.00 25.66           C  
ATOM   1085  CE2 PHE A 170      17.098  12.240  19.648  1.00 25.73           C  
ATOM   1086  CZ  PHE A 170      18.038  12.325  18.624  1.00 26.85           C  
ATOM   1087  N   ASP A 171      13.311  12.153  16.470  1.00 26.33           N  
ATOM   1088  CA  ASP A 171      12.807  10.794  16.509  1.00 28.32           C  
ATOM   1089  C   ASP A 171      13.972   9.844  16.740  1.00 27.56           C  
ATOM   1090  O   ASP A 171      14.523   9.278  15.796  1.00 27.95           O  
ATOM   1091  CB  ASP A 171      12.086  10.462  15.195  1.00 29.02           C  
ATOM   1092  CG  ASP A 171      11.380   9.119  15.237  1.00 30.71           C  
ATOM   1093  OD1 ASP A 171      11.334   8.492  16.315  1.00 33.33           O  
ATOM   1094  OD2 ASP A 171      10.863   8.690  14.188  1.00 32.60           O  
ATOM   1095  N   LEU A 172      14.356   9.703  18.007  1.00 28.01           N  
ATOM   1096  CA  LEU A 172      15.460   8.836  18.399  1.00 26.51           C  
ATOM   1097  C   LEU A 172      15.195   7.383  18.025  1.00 25.45           C  
ATOM   1098  O   LEU A 172      16.062   6.722  17.457  1.00 24.22           O  
ATOM   1099  CB  LEU A 172      15.706   8.944  19.910  1.00 26.59           C  
ATOM   1100  CG  LEU A 172      16.776   8.020  20.504  1.00 26.16           C  
ATOM   1101  CD1 LEU A 172      18.131   8.355  19.890  1.00 25.70           C  
ATOM   1102  CD2 LEU A 172      16.816   8.167  22.031  1.00 24.68           C  
ATOM   1103  N   ASP A 173      13.994   6.897  18.337  1.00 25.27           N  
ATOM   1104  CA  ASP A 173      13.615   5.514  18.046  1.00 26.66           C  
ATOM   1105  C   ASP A 173      13.874   5.140  16.586  1.00 27.28           C  
ATOM   1106  O   ASP A 173      14.281   4.020  16.286  1.00 25.16           O  
ATOM   1107  CB  ASP A 173      12.134   5.280  18.387  1.00 28.53           C  
ATOM   1108  CG  ASP A 173      11.848   5.366  19.888  1.00 31.35           C  
ATOM   1109  OD1 ASP A 173      12.786   5.622  20.675  1.00 33.38           O  
ATOM   1110  OD2 ASP A 173      10.679   5.178  20.285  1.00 29.70           O  
ATOM   1111  N   ALA A 174      13.652   6.090  15.681  1.00 28.45           N  
ATOM   1112  CA  ALA A 174      13.853   5.854  14.258  1.00 27.37           C  
ATOM   1113  C   ALA A 174      15.317   5.591  13.889  1.00 27.12           C  
ATOM   1114  O   ALA A 174      15.590   5.070  12.809  1.00 26.74           O  
ATOM   1115  CB  ALA A 174      13.325   7.044  13.459  1.00 28.39           C  
ATOM   1116  N   VAL A 175      16.259   5.944  14.765  1.00 25.90           N  
ATOM   1117  CA  VAL A 175      17.676   5.728  14.459  1.00 25.18           C  
ATOM   1118  C   VAL A 175      18.420   4.897  15.495  1.00 24.94           C  
ATOM   1119  O   VAL A 175      19.634   4.747  15.405  1.00 22.19           O  
ATOM   1120  CB  VAL A 175      18.441   7.064  14.273  1.00 23.61           C  
ATOM   1121  CG1 VAL A 175      17.885   7.811  13.073  1.00 24.44           C  
ATOM   1122  CG2 VAL A 175      18.340   7.910  15.533  1.00 21.13           C  
ATOM   1123  N   ARG A 176      17.710   4.372  16.488  1.00 26.53           N  
ATOM   1124  CA  ARG A 176      18.356   3.536  17.495  1.00 26.41           C  
ATOM   1125  C   ARG A 176      18.965   2.309  16.821  1.00 28.12           C  
ATOM   1126  O   ARG A 176      18.486   1.862  15.783  1.00 29.98           O  
ATOM   1127  CB  ARG A 176      17.345   3.070  18.546  1.00 25.69           C  
ATOM   1128  CG  ARG A 176      16.906   4.120  19.566  1.00 24.98           C  
ATOM   1129  CD  ARG A 176      15.881   3.511  20.527  1.00 24.66           C  
ATOM   1130  NE  ARG A 176      15.442   4.432  21.575  1.00 28.09           N  
ATOM   1131  CZ  ARG A 176      16.097   4.653  22.711  1.00 27.66           C  
ATOM   1132  NH1 ARG A 176      17.236   4.024  22.970  1.00 26.97           N  
ATOM   1133  NH2 ARG A 176      15.605   5.500  23.595  1.00 29.12           N  
ATOM   1134  N   GLU A 177      20.033   1.779  17.399  1.00 29.75           N  
ATOM   1135  CA  GLU A 177      20.671   0.592  16.855  1.00 33.01           C  
ATOM   1136  C   GLU A 177      20.293  -0.609  17.723  1.00 34.56           C  
ATOM   1137  O   GLU A 177      20.635  -0.668  18.902  1.00 32.17           O  
ATOM   1138  CB  GLU A 177      22.188   0.791  16.818  1.00 33.18           C  
ATOM   1139  CG  GLU A 177      22.601   1.963  15.944  1.00 37.38           C  
ATOM   1140  CD  GLU A 177      24.080   2.271  16.026  1.00 39.75           C  
ATOM   1141  OE1 GLU A 177      24.604   2.350  17.156  1.00 41.17           O  
ATOM   1142  OE2 GLU A 177      24.716   2.446  14.963  1.00 40.94           O  
ATOM   1143  N   PRO A 178      19.564  -1.578  17.146  1.00 36.79           N  
ATOM   1144  CA  PRO A 178      19.139  -2.769  17.887  1.00 38.39           C  
ATOM   1145  C   PRO A 178      20.285  -3.649  18.376  1.00 40.73           C  
ATOM   1146  O   PRO A 178      21.350  -3.714  17.758  1.00 39.93           O  
ATOM   1147  CB  PRO A 178      18.239  -3.494  16.886  1.00 38.15           C  
ATOM   1148  CG  PRO A 178      18.878  -3.156  15.574  1.00 38.08           C  
ATOM   1149  CD  PRO A 178      19.162  -1.673  15.729  1.00 36.66           C  
ATOM   1150  N   TYR A 179      20.058  -4.305  19.512  1.00 43.18           N  
ATOM   1151  CA  TYR A 179      21.036  -5.222  20.078  1.00 44.00           C  
ATOM   1152  C   TYR A 179      20.769  -6.588  19.462  1.00 45.98           C  
ATOM   1153  O   TYR A 179      19.656  -6.841  18.988  1.00 46.10           O  
ATOM   1154  CB  TYR A 179      20.864  -5.354  21.597  1.00 42.97           C  
ATOM   1155  CG  TYR A 179      20.867  -4.064  22.391  1.00 42.32           C  
ATOM   1156  CD1 TYR A 179      19.675  -3.500  22.848  1.00 41.91           C  
ATOM   1157  CD2 TYR A 179      22.062  -3.431  22.720  1.00 42.83           C  
ATOM   1158  CE1 TYR A 179      19.676  -2.336  23.619  1.00 42.62           C  
ATOM   1159  CE2 TYR A 179      22.077  -2.266  23.489  1.00 43.38           C  
ATOM   1160  CZ  TYR A 179      20.883  -1.725  23.935  1.00 43.70           C  
ATOM   1161  OH  TYR A 179      20.902  -0.578  24.696  1.00 44.67           O  
ATOM   1162  N   ASP A 180      21.768  -7.463  19.443  1.00 47.36           N  
ATOM   1163  CA  ASP A 180      21.538  -8.800  18.913  1.00 49.45           C  
ATOM   1164  C   ASP A 180      20.646  -9.541  19.905  1.00 49.91           C  
ATOM   1165  O   ASP A 180      20.466  -9.080  21.035  1.00 47.88           O  
ATOM   1166  CB  ASP A 180      22.864  -9.543  18.706  1.00 51.61           C  
ATOM   1167  CG  ASP A 180      23.784  -9.439  19.902  1.00 54.59           C  
ATOM   1168  OD1 ASP A 180      23.432  -9.972  20.974  1.00 55.23           O  
ATOM   1169  OD2 ASP A 180      24.861  -8.817  19.766  1.00 56.83           O  
ATOM   1170  N   GLU A 181      20.076 -10.668  19.491  1.00 50.65           N  
ATOM   1171  CA  GLU A 181      19.190 -11.425  20.369  1.00 51.96           C  
ATOM   1172  C   GLU A 181      19.883 -11.880  21.646  1.00 52.44           C  
ATOM   1173  O   GLU A 181      19.293 -11.846  22.722  1.00 51.57           O  
ATOM   1174  CB  GLU A 181      18.611 -12.630  19.629  1.00 52.24           C  
ATOM   1175  CG  GLU A 181      17.688 -12.243  18.491  1.00 52.58           C  
ATOM   1176  CD  GLU A 181      16.604 -11.283  18.936  1.00 53.39           C  
ATOM   1177  OE1 GLU A 181      15.785 -11.665  19.798  1.00 54.54           O  
ATOM   1178  OE2 GLU A 181      16.574 -10.143  18.428  1.00 53.05           O  
ATOM   1179  N   GLU A 182      21.136 -12.303  21.526  1.00 54.01           N  
ATOM   1180  CA  GLU A 182      21.893 -12.758  22.685  1.00 55.72           C  
ATOM   1181  C   GLU A 182      22.046 -11.636  23.710  1.00 55.37           C  
ATOM   1182  O   GLU A 182      21.636 -11.777  24.865  1.00 54.57           O  
ATOM   1183  CB  GLU A 182      23.274 -13.260  22.252  1.00 57.83           C  
ATOM   1184  CG  GLU A 182      23.234 -14.441  21.280  1.00 62.18           C  
ATOM   1185  CD  GLU A 182      22.798 -14.051  19.871  1.00 64.00           C  
ATOM   1186  OE1 GLU A 182      22.488 -14.963  19.074  1.00 65.21           O  
ATOM   1187  OE2 GLU A 182      22.776 -12.840  19.556  1.00 65.06           O  
ATOM   1188  N   THR A 183      22.630 -10.522  23.274  1.00 54.45           N  
ATOM   1189  CA  THR A 183      22.851  -9.364  24.136  1.00 53.70           C  
ATOM   1190  C   THR A 183      21.534  -8.774  24.634  1.00 53.15           C  
ATOM   1191  O   THR A 183      21.436  -8.324  25.777  1.00 53.34           O  
ATOM   1192  CB  THR A 183      23.638  -8.272  23.394  1.00 53.24           C  
ATOM   1193  OG1 THR A 183      24.868  -8.825  22.909  1.00 52.43           O  
ATOM   1194  CG2 THR A 183      23.941  -7.104  24.325  1.00 52.77           C  
ATOM   1195  N   LYS A 184      20.525  -8.772  23.772  1.00 52.08           N  
ATOM   1196  CA  LYS A 184      19.220  -8.251  24.145  1.00 51.96           C  
ATOM   1197  C   LYS A 184      18.589  -9.128  25.227  1.00 51.60           C  
ATOM   1198  O   LYS A 184      17.851  -8.641  26.084  1.00 51.40           O  
ATOM   1199  CB  LYS A 184      18.311  -8.180  22.911  1.00 52.39           C  
ATOM   1200  CG  LYS A 184      16.865  -7.831  23.221  1.00 53.83           C  
ATOM   1201  CD  LYS A 184      16.117  -7.268  22.014  1.00 56.24           C  
ATOM   1202  CE  LYS A 184      16.053  -8.237  20.846  1.00 56.95           C  
ATOM   1203  NZ  LYS A 184      17.372  -8.386  20.181  1.00 59.28           N  
ATOM   1204  N   ALA A 185      18.896 -10.423  25.186  1.00 51.18           N  
ATOM   1205  CA  ALA A 185      18.371 -11.380  26.158  1.00 49.91           C  
ATOM   1206  C   ALA A 185      19.069 -11.213  27.502  1.00 49.16           C  
ATOM   1207  O   ALA A 185      18.460 -11.389  28.557  1.00 48.49           O  
ATOM   1208  CB  ALA A 185      18.557 -12.803  25.647  1.00 49.74           C  
ATOM   1209  N   ALA A 186      20.354 -10.882  27.456  1.00 48.70           N  
ATOM   1210  CA  ALA A 186      21.116 -10.676  28.675  1.00 48.73           C  
ATOM   1211  C   ALA A 186      20.579  -9.448  29.405  1.00 48.35           C  
ATOM   1212  O   ALA A 186      20.349  -9.484  30.608  1.00 48.69           O  
ATOM   1213  CB  ALA A 186      22.599 -10.495  28.348  1.00 48.29           C  
ATOM   1214  N   TYR A 187      20.370  -8.366  28.664  1.00 48.49           N  
ATOM   1215  CA  TYR A 187      19.856  -7.128  29.240  1.00 48.65           C  
ATOM   1216  C   TYR A 187      18.442  -7.309  29.778  1.00 48.53           C  
ATOM   1217  O   TYR A 187      18.063  -6.696  30.777  1.00 47.17           O  
ATOM   1218  CB  TYR A 187      19.848  -6.018  28.189  1.00 48.87           C  
ATOM   1219  CG  TYR A 187      21.205  -5.438  27.868  1.00 50.52           C  
ATOM   1220  CD1 TYR A 187      21.350  -4.494  26.852  1.00 50.63           C  
ATOM   1221  CD2 TYR A 187      22.338  -5.805  28.594  1.00 52.01           C  
ATOM   1222  CE1 TYR A 187      22.587  -3.927  26.567  1.00 52.40           C  
ATOM   1223  CE2 TYR A 187      23.583  -5.241  28.317  1.00 53.50           C  
ATOM   1224  CZ  TYR A 187      23.698  -4.303  27.303  1.00 53.60           C  
ATOM   1225  OH  TYR A 187      24.919  -3.734  27.027  1.00 56.46           O  
ATOM   1226  N   MET A 188      17.662  -8.149  29.109  1.00 48.64           N  
ATOM   1227  CA  MET A 188      16.288  -8.385  29.525  1.00 49.11           C  
ATOM   1228  C   MET A 188      16.232  -9.109  30.867  1.00 48.32           C  
ATOM   1229  O   MET A 188      15.237  -9.020  31.587  1.00 47.78           O  
ATOM   1230  CB  MET A 188      15.543  -9.193  28.460  1.00 51.20           C  
ATOM   1231  CG  MET A 188      14.114  -8.724  28.217  1.00 53.22           C  
ATOM   1232  SD  MET A 188      14.004  -7.258  27.162  1.00 54.36           S  
ATOM   1233  CE  MET A 188      14.607  -6.011  28.236  1.00 55.72           C  
ATOM   1234  N   LYS A 189      17.303  -9.822  31.203  1.00 47.39           N  
ATOM   1235  CA  LYS A 189      17.362 -10.542  32.470  1.00 47.21           C  
ATOM   1236  C   LYS A 189      17.828  -9.606  33.586  1.00 45.19           C  
ATOM   1237  O   LYS A 189      17.664  -9.900  34.768  1.00 45.60           O  
ATOM   1238  CB  LYS A 189      18.307 -11.748  32.356  1.00 48.38           C  
ATOM   1239  CG  LYS A 189      19.787 -11.395  32.371  1.00 51.40           C  
ATOM   1240  CD  LYS A 189      20.645 -12.468  31.712  1.00 53.78           C  
ATOM   1241  CE  LYS A 189      20.514 -13.814  32.403  1.00 55.28           C  
ATOM   1242  NZ  LYS A 189      21.377 -14.838  31.754  1.00 56.97           N  
ATOM   1243  N   ASP A 190      18.416  -8.479  33.200  1.00 43.14           N  
ATOM   1244  CA  ASP A 190      18.887  -7.494  34.166  1.00 41.07           C  
ATOM   1245  C   ASP A 190      17.737  -6.556  34.518  1.00 40.46           C  
ATOM   1246  O   ASP A 190      17.484  -5.577  33.810  1.00 39.67           O  
ATOM   1247  CB  ASP A 190      20.036  -6.686  33.571  1.00 40.12           C  
ATOM   1248  CG  ASP A 190      20.830  -5.949  34.622  1.00 40.02           C  
ATOM   1249  OD1 ASP A 190      20.220  -5.455  35.597  1.00 38.62           O  
ATOM   1250  OD2 ASP A 190      22.065  -5.854  34.470  1.00 40.58           O  
ATOM   1251  N   LYS A 191      17.048  -6.847  35.615  1.00 38.71           N  
ATOM   1252  CA  LYS A 191      15.902  -6.042  36.022  1.00 39.60           C  
ATOM   1253  C   LYS A 191      16.252  -4.607  36.414  1.00 37.13           C  
ATOM   1254  O   LYS A 191      15.358  -3.799  36.660  1.00 36.81           O  
ATOM   1255  CB  LYS A 191      15.140  -6.748  37.148  1.00 42.29           C  
ATOM   1256  CG  LYS A 191      14.558  -8.088  36.707  1.00 46.40           C  
ATOM   1257  CD  LYS A 191      13.621  -8.671  37.752  1.00 50.83           C  
ATOM   1258  CE  LYS A 191      13.192 -10.092  37.387  1.00 52.82           C  
ATOM   1259  NZ  LYS A 191      12.362 -10.732  38.454  1.00 53.39           N  
ATOM   1260  N   ARG A 192      17.540  -4.288  36.484  1.00 35.47           N  
ATOM   1261  CA  ARG A 192      17.953  -2.921  36.795  1.00 35.04           C  
ATOM   1262  C   ARG A 192      17.735  -2.050  35.555  1.00 36.04           C  
ATOM   1263  O   ARG A 192      17.665  -0.824  35.642  1.00 36.24           O  
ATOM   1264  CB  ARG A 192      19.438  -2.869  37.165  1.00 34.75           C  
ATOM   1265  CG  ARG A 192      19.801  -3.543  38.468  1.00 35.47           C  
ATOM   1266  CD  ARG A 192      21.310  -3.588  38.653  1.00 35.77           C  
ATOM   1267  NE  ARG A 192      21.964  -4.397  37.626  1.00 36.34           N  
ATOM   1268  CZ  ARG A 192      23.245  -4.754  37.656  1.00 37.07           C  
ATOM   1269  NH1 ARG A 192      24.024  -4.377  38.663  1.00 38.58           N  
ATOM   1270  NH2 ARG A 192      23.752  -5.491  36.680  1.00 36.25           N  
ATOM   1271  N   LEU A 193      17.625  -2.713  34.404  1.00 35.87           N  
ATOM   1272  CA  LEU A 193      17.452  -2.049  33.115  1.00 37.81           C  
ATOM   1273  C   LEU A 193      15.998  -2.001  32.653  1.00 39.83           C  
ATOM   1274  O   LEU A 193      15.243  -2.958  32.838  1.00 40.58           O  
ATOM   1275  CB  LEU A 193      18.273  -2.776  32.046  1.00 35.40           C  
ATOM   1276  CG  LEU A 193      19.764  -3.006  32.306  1.00 34.24           C  
ATOM   1277  CD1 LEU A 193      20.343  -3.877  31.204  1.00 34.18           C  
ATOM   1278  CD2 LEU A 193      20.486  -1.672  32.374  1.00 33.96           C  
ATOM   1279  N   ASN A 194      15.617  -0.880  32.042  1.00 40.81           N  
ATOM   1280  CA  ASN A 194      14.270  -0.722  31.510  1.00 42.58           C  
ATOM   1281  C   ASN A 194      14.136  -1.578  30.248  1.00 42.00           C  
ATOM   1282  O   ASN A 194      14.817  -1.337  29.253  1.00 41.75           O  
ATOM   1283  CB  ASN A 194      14.000   0.747  31.163  1.00 43.80           C  
ATOM   1284  CG  ASN A 194      12.629   0.956  30.543  1.00 45.38           C  
ATOM   1285  OD1 ASN A 194      12.270   0.289  29.581  1.00 46.90           O  
ATOM   1286  ND2 ASN A 194      11.859   1.886  31.093  1.00 47.41           N  
ATOM   1287  N   PRO A 195      13.257  -2.593  30.277  1.00 43.03           N  
ATOM   1288  CA  PRO A 195      13.052  -3.479  29.126  1.00 42.60           C  
ATOM   1289  C   PRO A 195      12.653  -2.756  27.836  1.00 42.93           C  
ATOM   1290  O   PRO A 195      12.974  -3.219  26.739  1.00 41.96           O  
ATOM   1291  CB  PRO A 195      11.981  -4.451  29.624  1.00 42.68           C  
ATOM   1292  CG  PRO A 195      11.226  -3.645  30.631  1.00 43.51           C  
ATOM   1293  CD  PRO A 195      12.333  -2.940  31.370  1.00 43.45           C  
ATOM   1294  N   GLU A 196      11.959  -1.629  27.965  1.00 43.54           N  
ATOM   1295  CA  GLU A 196      11.540  -0.857  26.798  1.00 44.88           C  
ATOM   1296  C   GLU A 196      12.765  -0.332  26.052  1.00 43.18           C  
ATOM   1297  O   GLU A 196      12.877  -0.481  24.833  1.00 42.18           O  
ATOM   1298  CB  GLU A 196      10.664   0.329  27.223  1.00 47.69           C  
ATOM   1299  CG  GLU A 196       9.515  -0.027  28.162  1.00 53.11           C  
ATOM   1300  CD  GLU A 196       8.475  -0.925  27.517  1.00 56.02           C  
ATOM   1301  OE1 GLU A 196       8.821  -2.067  27.136  1.00 58.48           O  
ATOM   1302  OE2 GLU A 196       7.308  -0.488  27.394  1.00 57.05           O  
ATOM   1303  N   SER A 197      13.679   0.285  26.794  1.00 41.48           N  
ATOM   1304  CA  SER A 197      14.899   0.829  26.211  1.00 40.99           C  
ATOM   1305  C   SER A 197      15.679  -0.262  25.499  1.00 40.74           C  
ATOM   1306  O   SER A 197      16.287  -0.024  24.455  1.00 41.61           O  
ATOM   1307  CB  SER A 197      15.795   1.435  27.296  1.00 40.15           C  
ATOM   1308  OG  SER A 197      15.111   2.417  28.049  1.00 43.76           O  
ATOM   1309  N   VAL A 198      15.660  -1.461  26.073  1.00 39.34           N  
ATOM   1310  CA  VAL A 198      16.387  -2.584  25.505  1.00 39.71           C  
ATOM   1311  C   VAL A 198      15.834  -2.997  24.146  1.00 41.25           C  
ATOM   1312  O   VAL A 198      16.582  -3.087  23.167  1.00 41.59           O  
ATOM   1313  CB  VAL A 198      16.351  -3.809  26.445  1.00 39.52           C  
ATOM   1314  CG1 VAL A 198      17.060  -4.988  25.792  1.00 37.29           C  
ATOM   1315  CG2 VAL A 198      17.007  -3.464  27.778  1.00 38.38           C  
ATOM   1316  N   GLU A 199      14.530  -3.240  24.077  1.00 41.58           N  
ATOM   1317  CA  GLU A 199      13.926  -3.667  22.820  1.00 42.43           C  
ATOM   1318  C   GLU A 199      13.995  -2.588  21.745  1.00 41.08           C  
ATOM   1319  O   GLU A 199      14.062  -2.901  20.561  1.00 42.06           O  
ATOM   1320  CB  GLU A 199      12.470  -4.093  23.027  1.00 43.67           C  
ATOM   1321  CG  GLU A 199      11.852  -4.714  21.775  1.00 46.08           C  
ATOM   1322  CD  GLU A 199      12.635  -5.924  21.268  1.00 48.61           C  
ATOM   1323  OE1 GLU A 199      12.571  -6.208  20.054  1.00 49.44           O  
ATOM   1324  OE2 GLU A 199      13.308  -6.597  22.079  1.00 48.99           O  
ATOM   1325  N   LYS A 200      13.982  -1.323  22.152  1.00 40.35           N  
ATOM   1326  CA  LYS A 200      14.045  -0.225  21.190  1.00 38.62           C  
ATOM   1327  C   LYS A 200      15.459  -0.021  20.634  1.00 37.68           C  
ATOM   1328  O   LYS A 200      15.630   0.575  19.573  1.00 38.07           O  
ATOM   1329  CB  LYS A 200      13.526   1.066  21.835  1.00 39.54           C  
ATOM   1330  CG  LYS A 200      12.002   1.170  21.834  1.00 40.66           C  
ATOM   1331  CD  LYS A 200      11.484   2.108  22.909  1.00 44.43           C  
ATOM   1332  CE  LYS A 200      12.017   3.516  22.747  1.00 44.29           C  
ATOM   1333  NZ  LYS A 200      11.569   4.397  23.858  1.00 44.93           N  
ATOM   1334  N   GLY A 201      16.468  -0.522  21.341  1.00 35.24           N  
ATOM   1335  CA  GLY A 201      17.833  -0.377  20.863  1.00 33.34           C  
ATOM   1336  C   GLY A 201      18.584   0.756  21.533  1.00 32.20           C  
ATOM   1337  O   GLY A 201      18.042   1.460  22.375  1.00 29.88           O  
ATOM   1338  N   ARG A 202      19.838   0.953  21.152  1.00 32.83           N  
ATOM   1339  CA  ARG A 202      20.621   2.002  21.782  1.00 33.24           C  
ATOM   1340  C   ARG A 202      20.750   3.278  20.964  1.00 30.27           C  
ATOM   1341  O   ARG A 202      20.665   3.280  19.738  1.00 29.50           O  
ATOM   1342  CB  ARG A 202      22.022   1.492  22.125  1.00 35.14           C  
ATOM   1343  CG  ARG A 202      22.820   0.954  20.950  1.00 40.13           C  
ATOM   1344  CD  ARG A 202      24.268   0.719  21.366  1.00 44.36           C  
ATOM   1345  NE  ARG A 202      24.340   0.235  22.744  1.00 49.41           N  
ATOM   1346  CZ  ARG A 202      25.466  -0.078  23.381  1.00 51.41           C  
ATOM   1347  NH1 ARG A 202      26.637   0.035  22.765  1.00 51.89           N  
ATOM   1348  NH2 ARG A 202      25.419  -0.500  24.640  1.00 51.06           N  
ATOM   1349  N   ASN A 203      20.928   4.374  21.686  1.00 29.87           N  
ATOM   1350  CA  ASN A 203      21.148   5.670  21.082  1.00 28.00           C  
ATOM   1351  C   ASN A 203      22.396   5.492  20.210  1.00 27.52           C  
ATOM   1352  O   ASN A 203      23.368   4.870  20.639  1.00 27.94           O  
ATOM   1353  CB  ASN A 203      21.394   6.683  22.210  1.00 25.83           C  
ATOM   1354  CG  ASN A 203      21.349   8.121  21.740  1.00 24.46           C  
ATOM   1355  OD1 ASN A 203      20.647   8.950  22.327  1.00 24.52           O  
ATOM   1356  ND2 ASN A 203      22.107   8.434  20.702  1.00 22.20           N  
ATOM   1357  N   PRO A 204      22.380   5.986  18.967  1.00 26.73           N  
ATOM   1358  CA  PRO A 204      23.598   5.780  18.181  1.00 25.97           C  
ATOM   1359  C   PRO A 204      24.775   6.647  18.635  1.00 25.41           C  
ATOM   1360  O   PRO A 204      25.889   6.480  18.139  1.00 26.52           O  
ATOM   1361  CB  PRO A 204      23.144   6.088  16.754  1.00 25.92           C  
ATOM   1362  CG  PRO A 204      22.086   7.111  16.951  1.00 26.21           C  
ATOM   1363  CD  PRO A 204      21.313   6.595  18.155  1.00 26.15           C  
ATOM   1364  N   THR A 205      24.514   7.548  19.583  1.00 23.23           N  
ATOM   1365  CA  THR A 205      25.512   8.481  20.131  1.00 22.42           C  
ATOM   1366  C   THR A 205      25.880   9.558  19.108  1.00 23.03           C  
ATOM   1367  O   THR A 205      25.402   9.513  17.973  1.00 21.50           O  
ATOM   1368  CB  THR A 205      26.807   7.759  20.572  1.00 22.76           C  
ATOM   1369  OG1 THR A 205      27.660   7.557  19.438  1.00 22.23           O  
ATOM   1370  CG2 THR A 205      26.472   6.404  21.210  1.00 22.06           C  
ATOM   1371  N   ASN A 206      26.714  10.526  19.504  1.00 22.06           N  
ATOM   1372  CA  ASN A 206      27.119  11.590  18.579  1.00 23.12           C  
ATOM   1373  C   ASN A 206      28.455  11.307  17.876  1.00 22.64           C  
ATOM   1374  O   ASN A 206      29.135  12.218  17.412  1.00 21.13           O  
ATOM   1375  CB  ASN A 206      27.160  12.959  19.277  1.00 22.07           C  
ATOM   1376  CG  ASN A 206      28.140  13.009  20.432  1.00 21.87           C  
ATOM   1377  OD1 ASN A 206      28.809  12.019  20.753  1.00 21.73           O  
ATOM   1378  ND2 ASN A 206      28.225  14.170  21.071  1.00 18.05           N  
ATOM   1379  N   VAL A 207      28.829  10.034  17.824  1.00 21.30           N  
ATOM   1380  CA  VAL A 207      30.015   9.602  17.101  1.00 21.34           C  
ATOM   1381  C   VAL A 207      29.568   8.468  16.195  1.00 21.66           C  
ATOM   1382  O   VAL A 207      29.247   7.381  16.665  1.00 21.11           O  
ATOM   1383  CB  VAL A 207      31.143   9.081  18.013  1.00 22.20           C  
ATOM   1384  CG1 VAL A 207      32.320   8.636  17.155  1.00 21.17           C  
ATOM   1385  CG2 VAL A 207      31.600  10.172  18.973  1.00 21.44           C  
ATOM   1386  N   TRP A 208      29.519   8.736  14.897  1.00 22.05           N  
ATOM   1387  CA  TRP A 208      29.066   7.742  13.947  1.00 22.36           C  
ATOM   1388  C   TRP A 208      30.216   7.155  13.163  1.00 24.79           C  
ATOM   1389  O   TRP A 208      30.945   7.867  12.474  1.00 25.59           O  
ATOM   1390  CB  TRP A 208      28.059   8.357  12.971  1.00 21.89           C  
ATOM   1391  CG  TRP A 208      26.903   9.059  13.624  1.00 20.74           C  
ATOM   1392  CD1 TRP A 208      26.504   8.957  14.929  1.00 20.34           C  
ATOM   1393  CD2 TRP A 208      25.962   9.927  12.984  1.00 22.71           C  
ATOM   1394  NE1 TRP A 208      25.370   9.706  15.139  1.00 22.01           N  
ATOM   1395  CE2 TRP A 208      25.016  10.313  13.962  1.00 23.04           C  
ATOM   1396  CE3 TRP A 208      25.822  10.413  11.673  1.00 22.93           C  
ATOM   1397  CZ2 TRP A 208      23.942  11.166  13.673  1.00 22.75           C  
ATOM   1398  CZ3 TRP A 208      24.756  11.257  11.384  1.00 23.05           C  
ATOM   1399  CH2 TRP A 208      23.829  11.626  12.384  1.00 24.80           C  
ATOM   1400  N   ARG A 209      30.385   5.846  13.278  1.00 27.18           N  
ATOM   1401  CA  ARG A 209      31.436   5.172  12.545  1.00 29.82           C  
ATOM   1402  C   ARG A 209      30.830   4.652  11.251  1.00 30.22           C  
ATOM   1403  O   ARG A 209      30.221   3.582  11.221  1.00 30.07           O  
ATOM   1404  CB  ARG A 209      32.006   4.027  13.375  1.00 32.34           C  
ATOM   1405  CG  ARG A 209      33.524   3.960  13.345  1.00 41.21           C  
ATOM   1406  CD  ARG A 209      34.044   3.756  11.923  1.00 43.99           C  
ATOM   1407  NE  ARG A 209      35.488   3.954  11.829  1.00 48.39           N  
ATOM   1408  CZ  ARG A 209      36.388   3.272  12.534  1.00 51.35           C  
ATOM   1409  NH1 ARG A 209      35.996   2.339  13.394  1.00 51.77           N  
ATOM   1410  NH2 ARG A 209      37.683   3.519  12.373  1.00 52.28           N  
ATOM   1411  N   MET A 210      30.971   5.438  10.191  1.00 29.46           N  
ATOM   1412  CA  MET A 210      30.416   5.077   8.896  1.00 32.27           C  
ATOM   1413  C   MET A 210      31.436   5.329   7.802  1.00 30.92           C  
ATOM   1414  O   MET A 210      32.256   6.236   7.903  1.00 31.25           O  
ATOM   1415  CB  MET A 210      29.142   5.891   8.628  1.00 33.26           C  
ATOM   1416  CG  MET A 210      28.104   5.803   9.755  1.00 35.09           C  
ATOM   1417  SD  MET A 210      26.644   6.837   9.485  1.00 35.79           S  
ATOM   1418  CE  MET A 210      25.740   5.816   8.357  1.00 37.72           C  
ATOM   1419  N   SER A 211      31.374   4.530   6.748  1.00 30.56           N  
ATOM   1420  CA  SER A 211      32.318   4.661   5.657  1.00 31.81           C  
ATOM   1421  C   SER A 211      31.913   5.729   4.659  1.00 31.15           C  
ATOM   1422  O   SER A 211      30.732   6.018   4.474  1.00 30.81           O  
ATOM   1423  CB  SER A 211      32.457   3.327   4.917  1.00 31.37           C  
ATOM   1424  OG  SER A 211      32.824   2.289   5.807  1.00 37.06           O  
ATOM   1425  N   ARG A 212      32.919   6.324   4.034  1.00 30.30           N  
ATOM   1426  CA  ARG A 212      32.689   7.302   2.993  1.00 31.29           C  
ATOM   1427  C   ARG A 212      32.503   6.499   1.718  1.00 31.10           C  
ATOM   1428  O   ARG A 212      32.660   5.281   1.733  1.00 28.56           O  
ATOM   1429  CB  ARG A 212      33.903   8.221   2.833  1.00 31.80           C  
ATOM   1430  CG  ARG A 212      34.104   9.205   3.958  1.00 34.22           C  
ATOM   1431  CD  ARG A 212      35.247  10.144   3.640  1.00 36.68           C  
ATOM   1432  NE  ARG A 212      36.507   9.422   3.502  1.00 38.95           N  
ATOM   1433  CZ  ARG A 212      37.695  10.010   3.379  1.00 41.26           C  
ATOM   1434  NH1 ARG A 212      37.787  11.335   3.376  1.00 39.53           N  
ATOM   1435  NH2 ARG A 212      38.794   9.272   3.270  1.00 40.32           N  
ATOM   1436  N   LEU A 213      32.161   7.154   0.621  1.00 32.55           N  
ATOM   1437  CA  LEU A 213      32.004   6.424  -0.625  1.00 35.65           C  
ATOM   1438  C   LEU A 213      33.365   6.226  -1.272  1.00 38.28           C  
ATOM   1439  O   LEU A 213      34.234   7.093  -1.182  1.00 36.43           O  
ATOM   1440  CB  LEU A 213      31.092   7.181  -1.591  1.00 33.97           C  
ATOM   1441  CG  LEU A 213      29.626   7.358  -1.195  1.00 35.21           C  
ATOM   1442  CD1 LEU A 213      28.887   8.065  -2.322  1.00 34.69           C  
ATOM   1443  CD2 LEU A 213      28.995   6.001  -0.922  1.00 34.61           C  
ATOM   1444  N   ASN A 214      33.559   5.074  -1.902  1.00 41.77           N  
ATOM   1445  CA  ASN A 214      34.812   4.807  -2.587  1.00 44.66           C  
ATOM   1446  C   ASN A 214      34.599   5.017  -4.076  1.00 45.59           C  
ATOM   1447  O   ASN A 214      33.462   5.185  -4.521  1.00 44.93           O  
ATOM   1448  CB  ASN A 214      35.289   3.376  -2.315  1.00 46.20           C  
ATOM   1449  CG  ASN A 214      34.325   2.336  -2.832  1.00 47.94           C  
ATOM   1450  OD1 ASN A 214      33.192   2.232  -2.359  1.00 50.75           O  
ATOM   1451  ND2 ASN A 214      34.767   1.558  -3.812  1.00 48.45           N  
ATOM   1452  N   GLY A 215      35.688   5.007  -4.840  1.00 46.90           N  
ATOM   1453  CA  GLY A 215      35.600   5.219  -6.277  1.00 47.77           C  
ATOM   1454  C   GLY A 215      34.796   4.178  -7.037  1.00 48.20           C  
ATOM   1455  O   GLY A 215      34.414   4.406  -8.187  1.00 49.65           O  
ATOM   1456  N   ASN A 216      34.534   3.037  -6.410  1.00 48.05           N  
ATOM   1457  CA  ASN A 216      33.770   1.977  -7.060  1.00 48.12           C  
ATOM   1458  C   ASN A 216      32.386   1.813  -6.440  1.00 47.81           C  
ATOM   1459  O   ASN A 216      31.684   0.845  -6.730  1.00 47.74           O  
ATOM   1460  CB  ASN A 216      34.527   0.650  -6.964  1.00 48.99           C  
ATOM   1461  CG  ASN A 216      35.808   0.652  -7.771  1.00 50.28           C  
ATOM   1462  OD1 ASN A 216      35.777   0.738  -9.000  1.00 52.48           O  
ATOM   1463  ND2 ASN A 216      36.944   0.562  -7.085  1.00 49.09           N  
ATOM   1464  N   SER A 217      31.995   2.757  -5.591  1.00 46.96           N  
ATOM   1465  CA  SER A 217      30.695   2.684  -4.934  1.00 47.14           C  
ATOM   1466  C   SER A 217      29.560   2.654  -5.951  1.00 47.16           C  
ATOM   1467  O   SER A 217      29.664   3.234  -7.029  1.00 46.55           O  
ATOM   1468  CB  SER A 217      30.511   3.870  -3.983  1.00 46.96           C  
ATOM   1469  OG  SER A 217      29.276   3.776  -3.296  1.00 46.05           O  
ATOM   1470  N   LEU A 218      28.480   1.964  -5.598  1.00 47.91           N  
ATOM   1471  CA  LEU A 218      27.314   1.837  -6.464  1.00 47.45           C  
ATOM   1472  C   LEU A 218      26.558   3.150  -6.616  1.00 46.51           C  
ATOM   1473  O   LEU A 218      26.114   3.492  -7.711  1.00 47.59           O  
ATOM   1474  CB  LEU A 218      26.347   0.785  -5.905  1.00 48.67           C  
ATOM   1475  CG  LEU A 218      26.486  -0.673  -6.352  1.00 49.87           C  
ATOM   1476  CD1 LEU A 218      25.560  -1.555  -5.523  1.00 47.20           C  
ATOM   1477  CD2 LEU A 218      26.157  -0.783  -7.838  1.00 48.75           C  
ATOM   1478  N   GLU A 219      26.417   3.888  -5.521  1.00 43.62           N  
ATOM   1479  CA  GLU A 219      25.667   5.135  -5.557  1.00 42.40           C  
ATOM   1480  C   GLU A 219      26.452   6.325  -6.122  1.00 40.58           C  
ATOM   1481  O   GLU A 219      25.908   7.418  -6.219  1.00 39.78           O  
ATOM   1482  CB  GLU A 219      25.119   5.456  -4.152  1.00 41.06           C  
ATOM   1483  CG  GLU A 219      26.157   5.851  -3.109  1.00 40.88           C  
ATOM   1484  CD  GLU A 219      25.586   5.916  -1.692  1.00 38.75           C  
ATOM   1485  OE1 GLU A 219      25.490   4.864  -1.028  1.00 40.04           O  
ATOM   1486  OE2 GLU A 219      25.225   7.019  -1.238  1.00 39.03           O  
ATOM   1487  N   ARG A 220      27.706   6.122  -6.517  1.00 40.99           N  
ATOM   1488  CA  ARG A 220      28.515   7.225  -7.059  1.00 42.75           C  
ATOM   1489  C   ARG A 220      27.924   7.796  -8.355  1.00 41.21           C  
ATOM   1490  O   ARG A 220      27.514   7.045  -9.240  1.00 40.67           O  
ATOM   1491  CB  ARG A 220      29.953   6.761  -7.332  1.00 45.49           C  
ATOM   1492  CG  ARG A 220      30.043   5.616  -8.346  1.00 52.22           C  
ATOM   1493  CD  ARG A 220      31.453   5.413  -8.899  1.00 54.77           C  
ATOM   1494  NE  ARG A 220      31.869   6.525  -9.754  1.00 59.53           N  
ATOM   1495  CZ  ARG A 220      31.250   6.880 -10.879  1.00 60.75           C  
ATOM   1496  NH1 ARG A 220      30.181   6.207 -11.292  1.00 61.25           N  
ATOM   1497  NH2 ARG A 220      31.694   7.913 -11.588  1.00 59.77           N  
ATOM   1498  N   VAL A 221      27.887   9.124  -8.464  1.00 39.62           N  
ATOM   1499  CA  VAL A 221      27.361   9.779  -9.663  1.00 37.56           C  
ATOM   1500  C   VAL A 221      28.428  10.613 -10.362  1.00 36.47           C  
ATOM   1501  O   VAL A 221      28.223  11.059 -11.489  1.00 37.42           O  
ATOM   1502  CB  VAL A 221      26.165  10.710  -9.353  1.00 37.82           C  
ATOM   1503  CG1 VAL A 221      25.027   9.912  -8.747  1.00 37.39           C  
ATOM   1504  CG2 VAL A 221      26.599  11.833  -8.424  1.00 36.86           C  
ATOM   1505  N   GLY A 222      29.558  10.833  -9.698  1.00 34.08           N  
ATOM   1506  CA  GLY A 222      30.616  11.611 -10.320  1.00 33.40           C  
ATOM   1507  C   GLY A 222      31.077  12.809  -9.509  1.00 32.74           C  
ATOM   1508  O   GLY A 222      32.198  13.286  -9.692  1.00 32.28           O  
ATOM   1509  N   HIS A 223      30.219  13.298  -8.616  1.00 32.25           N  
ATOM   1510  CA  HIS A 223      30.541  14.451  -7.773  1.00 29.82           C  
ATOM   1511  C   HIS A 223      31.723  14.139  -6.850  1.00 29.66           C  
ATOM   1512  O   HIS A 223      31.724  13.124  -6.156  1.00 29.72           O  
ATOM   1513  CB  HIS A 223      29.318  14.839  -6.937  1.00 27.97           C  
ATOM   1514  CG  HIS A 223      29.353  16.247  -6.433  1.00 26.98           C  
ATOM   1515  ND1 HIS A 223      30.224  16.668  -5.450  1.00 28.16           N  
ATOM   1516  CD2 HIS A 223      28.639  17.338  -6.797  1.00 24.74           C  
ATOM   1517  CE1 HIS A 223      30.043  17.958  -5.230  1.00 29.59           C  
ATOM   1518  NE2 HIS A 223      29.087  18.389  -6.035  1.00 27.06           N  
ATOM   1519  N   PRO A 224      32.735  15.023  -6.821  1.00 29.83           N  
ATOM   1520  CA  PRO A 224      33.936  14.860  -5.997  1.00 29.73           C  
ATOM   1521  C   PRO A 224      33.698  14.759  -4.491  1.00 29.12           C  
ATOM   1522  O   PRO A 224      34.461  14.090  -3.802  1.00 29.45           O  
ATOM   1523  CB  PRO A 224      34.790  16.070  -6.383  1.00 30.93           C  
ATOM   1524  CG  PRO A 224      33.772  17.096  -6.778  1.00 30.39           C  
ATOM   1525  CD  PRO A 224      32.795  16.286  -7.580  1.00 29.58           C  
ATOM   1526  N   THR A 225      32.663  15.414  -3.968  1.00 28.06           N  
ATOM   1527  CA  THR A 225      32.404  15.338  -2.531  1.00 26.23           C  
ATOM   1528  C   THR A 225      31.074  14.665  -2.207  1.00 25.76           C  
ATOM   1529  O   THR A 225      30.430  15.003  -1.215  1.00 25.94           O  
ATOM   1530  CB  THR A 225      32.429  16.737  -1.863  1.00 26.95           C  
ATOM   1531  OG1 THR A 225      31.563  17.628  -2.571  1.00 26.48           O  
ATOM   1532  CG2 THR A 225      33.851  17.303  -1.846  1.00 25.31           C  
ATOM   1533  N   GLN A 226      30.670  13.702  -3.029  1.00 24.25           N  
ATOM   1534  CA  GLN A 226      29.410  13.001  -2.796  1.00 21.86           C  
ATOM   1535  C   GLN A 226      29.381  12.351  -1.415  1.00 21.82           C  
ATOM   1536  O   GLN A 226      30.313  11.644  -1.030  1.00 21.99           O  
ATOM   1537  CB  GLN A 226      29.181  11.921  -3.857  1.00 22.45           C  
ATOM   1538  CG  GLN A 226      27.778  11.302  -3.786  1.00 24.67           C  
ATOM   1539  CD  GLN A 226      27.518  10.298  -4.895  1.00 26.40           C  
ATOM   1540  OE1 GLN A 226      28.084  10.398  -5.981  1.00 27.07           O  
ATOM   1541  NE2 GLN A 226      26.646   9.336  -4.629  1.00 26.65           N  
ATOM   1542  N   LYS A 227      28.305  12.595  -0.676  1.00 21.23           N  
ATOM   1543  CA  LYS A 227      28.135  12.030   0.654  1.00 24.14           C  
ATOM   1544  C   LYS A 227      27.301  10.746   0.562  1.00 23.79           C  
ATOM   1545  O   LYS A 227      26.422  10.628  -0.287  1.00 23.37           O  
ATOM   1546  CB  LYS A 227      27.449  13.055   1.563  1.00 23.98           C  
ATOM   1547  CG  LYS A 227      28.248  14.340   1.747  1.00 24.95           C  
ATOM   1548  CD  LYS A 227      29.376  14.174   2.764  1.00 29.42           C  
ATOM   1549  CE  LYS A 227      30.716  14.763   2.271  1.00 32.80           C  
ATOM   1550  NZ  LYS A 227      30.618  16.141   1.668  1.00 29.43           N  
ATOM   1551  N   PRO A 228      27.579   9.761   1.425  1.00 25.33           N  
ATOM   1552  CA  PRO A 228      26.830   8.498   1.399  1.00 25.64           C  
ATOM   1553  C   PRO A 228      25.399   8.626   1.922  1.00 25.55           C  
ATOM   1554  O   PRO A 228      25.136   9.337   2.891  1.00 25.21           O  
ATOM   1555  CB  PRO A 228      27.692   7.575   2.259  1.00 24.81           C  
ATOM   1556  CG  PRO A 228      28.277   8.516   3.257  1.00 25.96           C  
ATOM   1557  CD  PRO A 228      28.676   9.700   2.406  1.00 25.53           C  
ATOM   1558  N   ALA A 229      24.475   7.931   1.266  1.00 26.13           N  
ATOM   1559  CA  ALA A 229      23.076   7.955   1.665  1.00 26.53           C  
ATOM   1560  C   ALA A 229      22.915   7.575   3.135  1.00 27.47           C  
ATOM   1561  O   ALA A 229      22.037   8.092   3.821  1.00 28.47           O  
ATOM   1562  CB  ALA A 229      22.271   6.997   0.792  1.00 27.68           C  
ATOM   1563  N   ALA A 230      23.770   6.678   3.619  1.00 26.77           N  
ATOM   1564  CA  ALA A 230      23.696   6.221   5.007  1.00 27.05           C  
ATOM   1565  C   ALA A 230      23.743   7.371   6.014  1.00 26.53           C  
ATOM   1566  O   ALA A 230      22.957   7.396   6.961  1.00 25.56           O  
ATOM   1567  CB  ALA A 230      24.822   5.229   5.294  1.00 28.53           C  
ATOM   1568  N   VAL A 231      24.657   8.318   5.819  1.00 26.14           N  
ATOM   1569  CA  VAL A 231      24.766   9.444   6.746  1.00 25.77           C  
ATOM   1570  C   VAL A 231      23.553  10.373   6.664  1.00 24.67           C  
ATOM   1571  O   VAL A 231      23.011  10.782   7.690  1.00 25.02           O  
ATOM   1572  CB  VAL A 231      26.052  10.268   6.495  1.00 25.58           C  
ATOM   1573  CG1 VAL A 231      26.029  10.877   5.111  1.00 29.75           C  
ATOM   1574  CG2 VAL A 231      26.173  11.364   7.538  1.00 28.20           C  
ATOM   1575  N   ILE A 232      23.135  10.705   5.446  1.00 24.33           N  
ATOM   1576  CA  ILE A 232      21.984  11.580   5.223  1.00 24.52           C  
ATOM   1577  C   ILE A 232      20.703  10.941   5.774  1.00 24.37           C  
ATOM   1578  O   ILE A 232      19.857  11.623   6.357  1.00 26.11           O  
ATOM   1579  CB  ILE A 232      21.788  11.857   3.712  1.00 25.41           C  
ATOM   1580  CG1 ILE A 232      23.110  12.313   3.083  1.00 25.44           C  
ATOM   1581  CG2 ILE A 232      20.694  12.899   3.505  1.00 25.58           C  
ATOM   1582  CD1 ILE A 232      23.729  13.527   3.732  1.00 25.51           C  
ATOM   1583  N   GLU A 233      20.573   9.628   5.584  1.00 22.15           N  
ATOM   1584  CA  GLU A 233      19.418   8.873   6.061  1.00 23.16           C  
ATOM   1585  C   GLU A 233      19.228   9.015   7.559  1.00 22.36           C  
ATOM   1586  O   GLU A 233      18.110   9.170   8.032  1.00 22.69           O  
ATOM   1587  CB  GLU A 233      19.585   7.389   5.754  1.00 27.31           C  
ATOM   1588  CG  GLU A 233      19.187   6.963   4.366  1.00 33.33           C  
ATOM   1589  CD  GLU A 233      19.558   5.517   4.106  1.00 34.98           C  
ATOM   1590  OE1 GLU A 233      19.511   4.718   5.066  1.00 35.87           O  
ATOM   1591  OE2 GLU A 233      19.888   5.184   2.949  1.00 38.04           O  
ATOM   1592  N   ARG A 234      20.323   8.930   8.309  1.00 22.02           N  
ATOM   1593  CA  ARG A 234      20.239   9.045   9.753  1.00 22.38           C  
ATOM   1594  C   ARG A 234      19.763  10.430  10.142  1.00 21.96           C  
ATOM   1595  O   ARG A 234      18.972  10.588  11.073  1.00 23.11           O  
ATOM   1596  CB  ARG A 234      21.595   8.759  10.398  1.00 24.81           C  
ATOM   1597  CG  ARG A 234      21.585   8.894  11.910  1.00 25.99           C  
ATOM   1598  CD  ARG A 234      22.832   8.293  12.514  1.00 28.73           C  
ATOM   1599  NE  ARG A 234      22.816   6.835  12.447  1.00 29.45           N  
ATOM   1600  CZ  ARG A 234      23.807   6.053  12.869  1.00 30.81           C  
ATOM   1601  NH1 ARG A 234      24.907   6.584  13.389  1.00 26.52           N  
ATOM   1602  NH2 ARG A 234      23.689   4.734  12.787  1.00 30.46           N  
ATOM   1603  N   LEU A 235      20.238  11.435   9.416  1.00 21.23           N  
ATOM   1604  CA  LEU A 235      19.844  12.808   9.688  1.00 20.94           C  
ATOM   1605  C   LEU A 235      18.373  13.019   9.357  1.00 20.92           C  
ATOM   1606  O   LEU A 235      17.637  13.632  10.129  1.00 21.57           O  
ATOM   1607  CB  LEU A 235      20.709  13.787   8.875  1.00 19.88           C  
ATOM   1608  CG  LEU A 235      22.155  13.971   9.360  1.00 20.07           C  
ATOM   1609  CD1 LEU A 235      22.947  14.812   8.352  1.00 20.96           C  
ATOM   1610  CD2 LEU A 235      22.148  14.649  10.742  1.00 19.27           C  
ATOM   1611  N   VAL A 236      17.944  12.498   8.213  1.00 20.78           N  
ATOM   1612  CA  VAL A 236      16.560  12.652   7.785  1.00 19.98           C  
ATOM   1613  C   VAL A 236      15.577  11.923   8.700  1.00 20.74           C  
ATOM   1614  O   VAL A 236      14.519  12.458   9.023  1.00 19.89           O  
ATOM   1615  CB  VAL A 236      16.355  12.135   6.346  1.00 19.10           C  
ATOM   1616  CG1 VAL A 236      14.863  12.090   6.021  1.00 17.89           C  
ATOM   1617  CG2 VAL A 236      17.090  13.043   5.356  1.00 18.28           C  
ATOM   1618  N   ARG A 237      15.924  10.710   9.120  1.00 21.52           N  
ATOM   1619  CA  ARG A 237      15.025   9.925   9.972  1.00 24.58           C  
ATOM   1620  C   ARG A 237      14.880  10.506  11.370  1.00 23.81           C  
ATOM   1621  O   ARG A 237      13.794  10.485  11.950  1.00 24.71           O  
ATOM   1622  CB  ARG A 237      15.508   8.473  10.083  1.00 23.98           C  
ATOM   1623  CG  ARG A 237      15.479   7.692   8.784  1.00 28.60           C  
ATOM   1624  CD  ARG A 237      16.132   6.325   8.956  1.00 31.78           C  
ATOM   1625  NE  ARG A 237      16.161   5.565   7.709  1.00 36.40           N  
ATOM   1626  CZ  ARG A 237      16.877   4.460   7.507  1.00 38.14           C  
ATOM   1627  NH1 ARG A 237      17.641   3.960   8.470  1.00 37.24           N  
ATOM   1628  NH2 ARG A 237      16.835   3.853   6.329  1.00 39.84           N  
ATOM   1629  N   ALA A 238      15.971  11.037  11.907  1.00 23.42           N  
ATOM   1630  CA  ALA A 238      15.952  11.582  13.258  1.00 22.16           C  
ATOM   1631  C   ALA A 238      15.529  13.041  13.355  1.00 22.88           C  
ATOM   1632  O   ALA A 238      14.956  13.437  14.368  1.00 22.53           O  
ATOM   1633  CB  ALA A 238      17.327  11.410  13.906  1.00 21.11           C  
ATOM   1634  N   LEU A 239      15.772  13.836  12.315  1.00 22.76           N  
ATOM   1635  CA  LEU A 239      15.468  15.260  12.411  1.00 24.93           C  
ATOM   1636  C   LEU A 239      14.256  15.767  11.628  1.00 26.01           C  
ATOM   1637  O   LEU A 239      14.019  16.975  11.586  1.00 27.79           O  
ATOM   1638  CB  LEU A 239      16.720  16.068  12.042  1.00 24.76           C  
ATOM   1639  CG  LEU A 239      18.000  15.592  12.759  1.00 24.24           C  
ATOM   1640  CD1 LEU A 239      19.162  16.495  12.374  1.00 22.27           C  
ATOM   1641  CD2 LEU A 239      17.802  15.582  14.273  1.00 21.72           C  
ATOM   1642  N   SER A 240      13.485  14.876  11.018  1.00 25.59           N  
ATOM   1643  CA  SER A 240      12.294  15.307  10.290  1.00 26.17           C  
ATOM   1644  C   SER A 240      11.226  14.239  10.356  1.00 27.42           C  
ATOM   1645  O   SER A 240      11.531  13.054  10.461  1.00 27.39           O  
ATOM   1646  CB  SER A 240      12.615  15.603   8.820  1.00 24.16           C  
ATOM   1647  OG  SER A 240      12.883  14.413   8.098  1.00 24.84           O  
ATOM   1648  N   HIS A 241       9.970  14.656  10.296  1.00 30.04           N  
ATOM   1649  CA  HIS A 241       8.871  13.704  10.337  1.00 33.12           C  
ATOM   1650  C   HIS A 241       8.391  13.384   8.925  1.00 33.20           C  
ATOM   1651  O   HIS A 241       8.665  14.133   7.985  1.00 32.60           O  
ATOM   1652  CB  HIS A 241       7.729  14.262  11.196  1.00 34.76           C  
ATOM   1653  CG  HIS A 241       7.418  15.699  10.931  1.00 36.08           C  
ATOM   1654  ND1 HIS A 241       6.473  16.102  10.013  1.00 39.42           N  
ATOM   1655  CD2 HIS A 241       7.938  16.834  11.458  1.00 38.29           C  
ATOM   1656  CE1 HIS A 241       6.421  17.423   9.986  1.00 39.08           C  
ATOM   1657  NE2 HIS A 241       7.301  17.891  10.854  1.00 40.50           N  
ATOM   1658  N   PRO A 242       7.691  12.249   8.751  1.00 32.92           N  
ATOM   1659  CA  PRO A 242       7.180  11.841   7.438  1.00 31.60           C  
ATOM   1660  C   PRO A 242       6.310  12.921   6.800  1.00 30.44           C  
ATOM   1661  O   PRO A 242       5.533  13.589   7.479  1.00 29.09           O  
ATOM   1662  CB  PRO A 242       6.391  10.574   7.756  1.00 32.80           C  
ATOM   1663  CG  PRO A 242       7.145   9.997   8.906  1.00 32.11           C  
ATOM   1664  CD  PRO A 242       7.405  11.216   9.763  1.00 32.63           C  
ATOM   1665  N   GLY A 243       6.449  13.097   5.493  1.00 29.26           N  
ATOM   1666  CA  GLY A 243       5.660  14.104   4.815  1.00 29.28           C  
ATOM   1667  C   GLY A 243       6.192  15.519   4.981  1.00 29.62           C  
ATOM   1668  O   GLY A 243       5.665  16.437   4.361  1.00 30.63           O  
ATOM   1669  N   SER A 244       7.220  15.718   5.807  1.00 28.08           N  
ATOM   1670  CA  SER A 244       7.763  17.066   5.986  1.00 25.84           C  
ATOM   1671  C   SER A 244       8.745  17.400   4.869  1.00 25.03           C  
ATOM   1672  O   SER A 244       9.145  16.522   4.105  1.00 23.05           O  
ATOM   1673  CB  SER A 244       8.441  17.214   7.353  1.00 25.37           C  
ATOM   1674  OG  SER A 244       9.613  16.432   7.453  1.00 23.50           O  
ATOM   1675  N   THR A 245       9.134  18.669   4.782  1.00 24.17           N  
ATOM   1676  CA  THR A 245      10.029  19.130   3.729  1.00 22.43           C  
ATOM   1677  C   THR A 245      11.497  19.187   4.139  1.00 21.55           C  
ATOM   1678  O   THR A 245      11.854  19.813   5.136  1.00 22.36           O  
ATOM   1679  CB  THR A 245       9.647  20.563   3.228  1.00 22.45           C  
ATOM   1680  OG1 THR A 245       8.274  20.600   2.822  1.00 22.02           O  
ATOM   1681  CG2 THR A 245      10.520  20.962   2.045  1.00 21.15           C  
ATOM   1682  N   VAL A 246      12.337  18.535   3.339  1.00 19.44           N  
ATOM   1683  CA  VAL A 246      13.783  18.538   3.525  1.00 20.05           C  
ATOM   1684  C   VAL A 246      14.382  19.426   2.429  1.00 20.45           C  
ATOM   1685  O   VAL A 246      14.095  19.229   1.245  1.00 20.87           O  
ATOM   1686  CB  VAL A 246      14.387  17.110   3.393  1.00 21.29           C  
ATOM   1687  CG1 VAL A 246      15.904  17.162   3.532  1.00 20.28           C  
ATOM   1688  CG2 VAL A 246      13.796  16.202   4.453  1.00 20.00           C  
ATOM   1689  N   LEU A 247      15.195  20.402   2.830  1.00 19.46           N  
ATOM   1690  CA  LEU A 247      15.824  21.346   1.908  1.00 18.56           C  
ATOM   1691  C   LEU A 247      17.346  21.203   1.865  1.00 18.76           C  
ATOM   1692  O   LEU A 247      18.002  21.040   2.896  1.00 16.43           O  
ATOM   1693  CB  LEU A 247      15.484  22.783   2.323  1.00 17.03           C  
ATOM   1694  CG  LEU A 247      16.264  23.939   1.683  1.00 16.50           C  
ATOM   1695  CD1 LEU A 247      15.931  24.038   0.198  1.00 17.54           C  
ATOM   1696  CD2 LEU A 247      15.906  25.246   2.396  1.00 15.75           C  
ATOM   1697  N   ASP A 248      17.899  21.298   0.662  1.00 17.92           N  
ATOM   1698  CA  ASP A 248      19.345  21.214   0.462  1.00 18.74           C  
ATOM   1699  C   ASP A 248      19.731  22.192  -0.653  1.00 18.76           C  
ATOM   1700  O   ASP A 248      19.499  21.897  -1.827  1.00 21.10           O  
ATOM   1701  CB  ASP A 248      19.719  19.777   0.070  1.00 18.19           C  
ATOM   1702  CG  ASP A 248      21.220  19.546   0.025  1.00 20.37           C  
ATOM   1703  OD1 ASP A 248      21.968  20.508  -0.246  1.00 19.06           O  
ATOM   1704  OD2 ASP A 248      21.645  18.388   0.237  1.00 17.90           O  
ATOM   1705  N   PHE A 249      20.310  23.344  -0.302  1.00 19.88           N  
ATOM   1706  CA  PHE A 249      20.675  24.345  -1.314  1.00 19.65           C  
ATOM   1707  C   PHE A 249      22.109  24.274  -1.842  1.00 21.26           C  
ATOM   1708  O   PHE A 249      22.556  25.166  -2.565  1.00 20.70           O  
ATOM   1709  CB  PHE A 249      20.336  25.770  -0.839  1.00 20.05           C  
ATOM   1710  CG  PHE A 249      20.642  26.035   0.601  1.00 18.38           C  
ATOM   1711  CD1 PHE A 249      21.923  26.401   1.005  1.00 19.99           C  
ATOM   1712  CD2 PHE A 249      19.637  25.964   1.550  1.00 17.00           C  
ATOM   1713  CE1 PHE A 249      22.198  26.701   2.342  1.00 18.26           C  
ATOM   1714  CE2 PHE A 249      19.896  26.260   2.889  1.00 18.47           C  
ATOM   1715  CZ  PHE A 249      21.181  26.631   3.285  1.00 17.88           C  
ATOM   1716  N   PHE A 250      22.817  23.215  -1.463  1.00 22.28           N  
ATOM   1717  CA  PHE A 250      24.166  22.903  -1.951  1.00 19.86           C  
ATOM   1718  C   PHE A 250      24.104  21.392  -2.229  1.00 21.10           C  
ATOM   1719  O   PHE A 250      25.002  20.637  -1.863  1.00 19.67           O  
ATOM   1720  CB  PHE A 250      25.252  23.158  -0.887  1.00 17.64           C  
ATOM   1721  CG  PHE A 250      25.350  24.593  -0.400  1.00 17.82           C  
ATOM   1722  CD1 PHE A 250      25.616  25.636  -1.280  1.00 17.69           C  
ATOM   1723  CD2 PHE A 250      25.228  24.888   0.961  1.00 18.60           C  
ATOM   1724  CE1 PHE A 250      25.762  26.952  -0.818  1.00 19.91           C  
ATOM   1725  CE2 PHE A 250      25.374  26.206   1.433  1.00 17.63           C  
ATOM   1726  CZ  PHE A 250      25.641  27.235   0.541  1.00 17.65           C  
ATOM   1727  N   ALA A 251      23.008  20.980  -2.871  1.00 20.79           N  
ATOM   1728  CA  ALA A 251      22.681  19.578  -3.149  1.00 20.19           C  
ATOM   1729  C   ALA A 251      23.793  18.696  -3.728  1.00 21.46           C  
ATOM   1730  O   ALA A 251      23.815  17.489  -3.464  1.00 21.03           O  
ATOM   1731  CB  ALA A 251      21.439  19.507  -4.017  1.00 20.99           C  
ATOM   1732  N   GLY A 252      24.690  19.266  -4.522  1.00 21.27           N  
ATOM   1733  CA  GLY A 252      25.784  18.483  -5.077  1.00 23.36           C  
ATOM   1734  C   GLY A 252      25.384  17.280  -5.924  1.00 23.68           C  
ATOM   1735  O   GLY A 252      25.050  17.422  -7.103  1.00 21.87           O  
ATOM   1736  N   SER A 253      25.428  16.093  -5.323  1.00 23.88           N  
ATOM   1737  CA  SER A 253      25.091  14.855  -6.027  1.00 25.02           C  
ATOM   1738  C   SER A 253      23.589  14.604  -6.036  1.00 24.47           C  
ATOM   1739  O   SER A 253      23.103  13.766  -6.789  1.00 22.93           O  
ATOM   1740  CB  SER A 253      25.792  13.661  -5.371  1.00 23.23           C  
ATOM   1741  OG  SER A 253      25.205  13.359  -4.115  1.00 25.85           O  
ATOM   1742  N   GLY A 254      22.866  15.330  -5.188  1.00 24.49           N  
ATOM   1743  CA  GLY A 254      21.425  15.174  -5.107  1.00 23.60           C  
ATOM   1744  C   GLY A 254      21.015  14.019  -4.212  1.00 24.09           C  
ATOM   1745  O   GLY A 254      19.852  13.614  -4.208  1.00 24.35           O  
ATOM   1746  N   VAL A 255      21.965  13.494  -3.443  1.00 22.75           N  
ATOM   1747  CA  VAL A 255      21.696  12.371  -2.546  1.00 20.65           C  
ATOM   1748  C   VAL A 255      20.534  12.647  -1.592  1.00 20.64           C  
ATOM   1749  O   VAL A 255      19.810  11.725  -1.190  1.00 18.91           O  
ATOM   1750  CB  VAL A 255      22.947  12.011  -1.705  1.00 21.17           C  
ATOM   1751  CG1 VAL A 255      23.404  13.216  -0.901  1.00 17.82           C  
ATOM   1752  CG2 VAL A 255      22.630  10.848  -0.776  1.00 22.42           C  
ATOM   1753  N   THR A 256      20.352  13.911  -1.223  1.00 19.14           N  
ATOM   1754  CA  THR A 256      19.277  14.269  -0.305  1.00 20.06           C  
ATOM   1755  C   THR A 256      17.895  13.925  -0.858  1.00 19.53           C  
ATOM   1756  O   THR A 256      17.048  13.402  -0.136  1.00 20.61           O  
ATOM   1757  CB  THR A 256      19.320  15.764   0.045  1.00 20.76           C  
ATOM   1758  OG1 THR A 256      20.527  16.041   0.760  1.00 22.57           O  
ATOM   1759  CG2 THR A 256      18.127  16.145   0.913  1.00 21.04           C  
ATOM   1760  N   ALA A 257      17.658  14.225  -2.130  1.00 21.32           N  
ATOM   1761  CA  ALA A 257      16.363  13.926  -2.734  1.00 22.09           C  
ATOM   1762  C   ALA A 257      16.129  12.419  -2.745  1.00 23.38           C  
ATOM   1763  O   ALA A 257      15.029  11.940  -2.448  1.00 21.73           O  
ATOM   1764  CB  ALA A 257      16.305  14.478  -4.151  1.00 21.89           C  
ATOM   1765  N   ARG A 258      17.175  11.671  -3.077  1.00 24.45           N  
ATOM   1766  CA  ARG A 258      17.071  10.221  -3.119  1.00 26.52           C  
ATOM   1767  C   ARG A 258      16.649   9.686  -1.757  1.00 26.14           C  
ATOM   1768  O   ARG A 258      15.745   8.860  -1.655  1.00 26.61           O  
ATOM   1769  CB  ARG A 258      18.407   9.604  -3.522  1.00 27.72           C  
ATOM   1770  CG  ARG A 258      18.265   8.218  -4.105  1.00 34.76           C  
ATOM   1771  CD  ARG A 258      19.594   7.514  -4.143  1.00 36.70           C  
ATOM   1772  NE  ARG A 258      19.583   6.379  -3.233  1.00 40.39           N  
ATOM   1773  CZ  ARG A 258      20.661   5.685  -2.893  1.00 42.14           C  
ATOM   1774  NH1 ARG A 258      21.849   6.013  -3.387  1.00 41.95           N  
ATOM   1775  NH2 ARG A 258      20.545   4.657  -2.062  1.00 43.57           N  
ATOM   1776  N   VAL A 259      17.310  10.171  -0.711  1.00 26.15           N  
ATOM   1777  CA  VAL A 259      17.003   9.756   0.648  1.00 24.21           C  
ATOM   1778  C   VAL A 259      15.598  10.193   1.046  1.00 24.19           C  
ATOM   1779  O   VAL A 259      14.851   9.416   1.644  1.00 23.39           O  
ATOM   1780  CB  VAL A 259      17.999  10.357   1.664  1.00 25.00           C  
ATOM   1781  CG1 VAL A 259      17.542  10.046   3.079  1.00 24.21           C  
ATOM   1782  CG2 VAL A 259      19.404   9.796   1.418  1.00 26.62           C  
ATOM   1783  N   ALA A 260      15.245  11.434   0.716  1.00 21.78           N  
ATOM   1784  CA  ALA A 260      13.929  11.964   1.054  1.00 22.57           C  
ATOM   1785  C   ALA A 260      12.839  11.091   0.454  1.00 23.53           C  
ATOM   1786  O   ALA A 260      11.872  10.736   1.131  1.00 23.59           O  
ATOM   1787  CB  ALA A 260      13.790  13.410   0.553  1.00 22.34           C  
ATOM   1788  N   ILE A 261      13.004  10.745  -0.820  1.00 23.57           N  
ATOM   1789  CA  ILE A 261      12.043   9.898  -1.515  1.00 23.62           C  
ATOM   1790  C   ILE A 261      11.926   8.535  -0.831  1.00 23.45           C  
ATOM   1791  O   ILE A 261      10.823   8.067  -0.567  1.00 21.70           O  
ATOM   1792  CB  ILE A 261      12.447   9.685  -2.994  1.00 24.00           C  
ATOM   1793  CG1 ILE A 261      12.382  11.014  -3.754  1.00 24.35           C  
ATOM   1794  CG2 ILE A 261      11.516   8.674  -3.652  1.00 25.05           C  
ATOM   1795  CD1 ILE A 261      12.985  10.952  -5.146  1.00 22.78           C  
ATOM   1796  N   GLN A 262      13.065   7.910  -0.538  1.00 24.39           N  
ATOM   1797  CA  GLN A 262      13.079   6.598   0.116  1.00 25.66           C  
ATOM   1798  C   GLN A 262      12.501   6.641   1.528  1.00 25.09           C  
ATOM   1799  O   GLN A 262      11.967   5.645   2.007  1.00 26.45           O  
ATOM   1800  CB  GLN A 262      14.511   6.050   0.196  1.00 25.67           C  
ATOM   1801  CG  GLN A 262      15.114   5.687  -1.144  1.00 31.60           C  
ATOM   1802  CD  GLN A 262      16.538   5.167  -1.029  1.00 34.12           C  
ATOM   1803  OE1 GLN A 262      17.123   4.701  -2.011  1.00 36.77           O  
ATOM   1804  NE2 GLN A 262      17.103   5.249   0.169  1.00 34.73           N  
ATOM   1805  N   GLU A 263      12.597   7.792   2.187  1.00 24.34           N  
ATOM   1806  CA  GLU A 263      12.118   7.929   3.557  1.00 24.66           C  
ATOM   1807  C   GLU A 263      10.707   8.529   3.700  1.00 24.68           C  
ATOM   1808  O   GLU A 263      10.202   8.668   4.817  1.00 23.93           O  
ATOM   1809  CB  GLU A 263      13.120   8.751   4.373  1.00 24.72           C  
ATOM   1810  CG  GLU A 263      14.514   8.133   4.493  1.00 24.15           C  
ATOM   1811  CD  GLU A 263      14.494   6.688   5.014  1.00 26.72           C  
ATOM   1812  OE1 GLU A 263      13.712   6.394   5.942  1.00 25.38           O  
ATOM   1813  OE2 GLU A 263      15.273   5.851   4.502  1.00 22.69           O  
ATOM   1814  N   GLY A 264      10.071   8.894   2.593  1.00 24.56           N  
ATOM   1815  CA  GLY A 264       8.724   9.433   2.694  1.00 24.57           C  
ATOM   1816  C   GLY A 264       8.643  10.912   3.043  1.00 25.22           C  
ATOM   1817  O   GLY A 264       7.650  11.365   3.610  1.00 26.09           O  
ATOM   1818  N   ARG A 265       9.682  11.669   2.718  1.00 23.11           N  
ATOM   1819  CA  ARG A 265       9.674  13.102   2.977  1.00 22.71           C  
ATOM   1820  C   ARG A 265       9.590  13.838   1.652  1.00 22.28           C  
ATOM   1821  O   ARG A 265       9.802  13.244   0.599  1.00 21.71           O  
ATOM   1822  CB  ARG A 265      10.961  13.546   3.688  1.00 21.96           C  
ATOM   1823  CG  ARG A 265      10.966  13.445   5.210  1.00 23.22           C  
ATOM   1824  CD  ARG A 265      10.977  12.011   5.709  1.00 22.26           C  
ATOM   1825  NE  ARG A 265      11.231  11.954   7.144  1.00 21.22           N  
ATOM   1826  CZ  ARG A 265      11.096  10.858   7.886  1.00 22.72           C  
ATOM   1827  NH1 ARG A 265      10.700   9.716   7.337  1.00 18.88           N  
ATOM   1828  NH2 ARG A 265      11.370  10.901   9.179  1.00 23.56           N  
ATOM   1829  N   ASN A 266       9.255  15.122   1.703  1.00 22.93           N  
ATOM   1830  CA  ASN A 266       9.236  15.933   0.494  1.00 22.30           C  
ATOM   1831  C   ASN A 266      10.600  16.592   0.424  1.00 22.42           C  
ATOM   1832  O   ASN A 266      11.307  16.617   1.428  1.00 22.08           O  
ATOM   1833  CB  ASN A 266       8.160  17.015   0.561  1.00 23.03           C  
ATOM   1834  CG  ASN A 266       6.763  16.447   0.523  1.00 22.68           C  
ATOM   1835  OD1 ASN A 266       6.467  15.558  -0.267  1.00 24.10           O  
ATOM   1836  ND2 ASN A 266       5.891  16.966   1.376  1.00 27.33           N  
ATOM   1837  N   SER A 267      11.000  17.112  -0.728  1.00 21.65           N  
ATOM   1838  CA  SER A 267      12.309  17.733  -0.764  1.00 22.66           C  
ATOM   1839  C   SER A 267      12.481  18.775  -1.852  1.00 22.07           C  
ATOM   1840  O   SER A 267      11.800  18.774  -2.879  1.00 22.38           O  
ATOM   1841  CB  SER A 267      13.406  16.666  -0.910  1.00 21.74           C  
ATOM   1842  OG  SER A 267      13.469  16.156  -2.228  1.00 23.99           O  
ATOM   1843  N   ILE A 268      13.411  19.677  -1.575  1.00 22.14           N  
ATOM   1844  CA  ILE A 268      13.804  20.740  -2.478  1.00 21.42           C  
ATOM   1845  C   ILE A 268      15.330  20.702  -2.532  1.00 21.24           C  
ATOM   1846  O   ILE A 268      15.989  20.887  -1.512  1.00 21.00           O  
ATOM   1847  CB  ILE A 268      13.339  22.127  -1.964  1.00 20.69           C  
ATOM   1848  CG1 ILE A 268      11.810  22.226  -2.014  1.00 19.23           C  
ATOM   1849  CG2 ILE A 268      13.978  23.229  -2.796  1.00 17.20           C  
ATOM   1850  CD1 ILE A 268      11.251  23.539  -1.435  1.00 15.92           C  
ATOM   1851  N   CYS A 269      15.882  20.417  -3.709  1.00 20.77           N  
ATOM   1852  CA  CYS A 269      17.328  20.340  -3.876  1.00 21.08           C  
ATOM   1853  C   CYS A 269      17.808  21.242  -5.003  1.00 21.23           C  
ATOM   1854  O   CYS A 269      17.334  21.132  -6.137  1.00 21.24           O  
ATOM   1855  CB  CYS A 269      17.762  18.895  -4.177  1.00 21.94           C  
ATOM   1856  SG  CYS A 269      17.525  17.694  -2.819  1.00 23.98           S  
ATOM   1857  N   THR A 270      18.731  22.147  -4.681  1.00 20.19           N  
ATOM   1858  CA  THR A 270      19.304  23.032  -5.678  1.00 19.28           C  
ATOM   1859  C   THR A 270      20.812  23.138  -5.493  1.00 21.34           C  
ATOM   1860  O   THR A 270      21.339  22.947  -4.389  1.00 20.93           O  
ATOM   1861  CB  THR A 270      18.686  24.469  -5.650  1.00 20.30           C  
ATOM   1862  OG1 THR A 270      18.988  25.127  -4.409  1.00 17.68           O  
ATOM   1863  CG2 THR A 270      17.181  24.401  -5.840  1.00 18.23           C  
ATOM   1864  N   ASP A 271      21.495  23.418  -6.597  1.00 20.84           N  
ATOM   1865  CA  ASP A 271      22.942  23.581  -6.623  1.00 22.15           C  
ATOM   1866  C   ASP A 271      23.262  24.569  -7.740  1.00 22.10           C  
ATOM   1867  O   ASP A 271      22.526  24.637  -8.724  1.00 23.58           O  
ATOM   1868  CB  ASP A 271      23.625  22.230  -6.881  1.00 22.35           C  
ATOM   1869  CG  ASP A 271      25.136  22.283  -6.671  1.00 23.93           C  
ATOM   1870  OD1 ASP A 271      25.839  22.884  -7.506  1.00 25.17           O  
ATOM   1871  OD2 ASP A 271      25.619  21.725  -5.664  1.00 23.21           O  
ATOM   1872  N   ALA A 272      24.342  25.328  -7.596  1.00 22.20           N  
ATOM   1873  CA  ALA A 272      24.705  26.325  -8.601  1.00 23.05           C  
ATOM   1874  C   ALA A 272      25.318  25.720  -9.856  1.00 23.69           C  
ATOM   1875  O   ALA A 272      25.282  26.343 -10.918  1.00 25.74           O  
ATOM   1876  CB  ALA A 272      25.667  27.348  -8.002  1.00 19.59           C  
ATOM   1877  N   ALA A 273      25.870  24.514  -9.742  1.00 24.14           N  
ATOM   1878  CA  ALA A 273      26.520  23.852 -10.878  1.00 25.54           C  
ATOM   1879  C   ALA A 273      25.530  23.153 -11.804  1.00 25.59           C  
ATOM   1880  O   ALA A 273      24.790  22.268 -11.384  1.00 27.59           O  
ATOM   1881  CB  ALA A 273      27.557  22.850 -10.375  1.00 24.65           C  
ATOM   1882  N   PRO A 274      25.525  23.533 -13.093  1.00 27.37           N  
ATOM   1883  CA  PRO A 274      24.627  22.950 -14.098  1.00 27.11           C  
ATOM   1884  C   PRO A 274      24.638  21.423 -14.081  1.00 27.39           C  
ATOM   1885  O   PRO A 274      23.598  20.785 -14.232  1.00 27.87           O  
ATOM   1886  CB  PRO A 274      25.172  23.513 -15.412  1.00 28.65           C  
ATOM   1887  CG  PRO A 274      25.694  24.853 -15.006  1.00 26.94           C  
ATOM   1888  CD  PRO A 274      26.411  24.539 -13.707  1.00 26.46           C  
ATOM   1889  N   VAL A 275      25.819  20.846 -13.887  1.00 27.10           N  
ATOM   1890  CA  VAL A 275      25.968  19.397 -13.870  1.00 27.44           C  
ATOM   1891  C   VAL A 275      25.084  18.745 -12.805  1.00 28.02           C  
ATOM   1892  O   VAL A 275      24.850  17.536 -12.843  1.00 27.69           O  
ATOM   1893  CB  VAL A 275      27.447  18.991 -13.637  1.00 27.64           C  
ATOM   1894  CG1 VAL A 275      27.860  19.310 -12.211  1.00 26.90           C  
ATOM   1895  CG2 VAL A 275      27.637  17.507 -13.940  1.00 28.47           C  
ATOM   1896  N   PHE A 276      24.601  19.544 -11.855  1.00 27.08           N  
ATOM   1897  CA  PHE A 276      23.731  19.035 -10.796  1.00 26.25           C  
ATOM   1898  C   PHE A 276      22.540  18.289 -11.383  1.00 25.71           C  
ATOM   1899  O   PHE A 276      22.151  17.245 -10.870  1.00 26.46           O  
ATOM   1900  CB  PHE A 276      23.234  20.190  -9.901  1.00 25.32           C  
ATOM   1901  CG  PHE A 276      22.102  19.810  -8.973  1.00 23.46           C  
ATOM   1902  CD1 PHE A 276      22.252  18.781  -8.044  1.00 24.39           C  
ATOM   1903  CD2 PHE A 276      20.877  20.467  -9.045  1.00 21.55           C  
ATOM   1904  CE1 PHE A 276      21.203  18.411  -7.207  1.00 20.38           C  
ATOM   1905  CE2 PHE A 276      19.816  20.101  -8.208  1.00 20.59           C  
ATOM   1906  CZ  PHE A 276      19.981  19.072  -7.290  1.00 20.52           C  
ATOM   1907  N   LYS A 277      21.963  18.821 -12.457  1.00 27.43           N  
ATOM   1908  CA  LYS A 277      20.809  18.181 -13.087  1.00 28.98           C  
ATOM   1909  C   LYS A 277      21.108  16.735 -13.499  1.00 29.55           C  
ATOM   1910  O   LYS A 277      20.266  15.849 -13.339  1.00 29.80           O  
ATOM   1911  CB  LYS A 277      20.343  18.982 -14.306  1.00 28.68           C  
ATOM   1912  CG  LYS A 277      19.099  18.389 -14.946  1.00 32.45           C  
ATOM   1913  CD  LYS A 277      18.492  19.272 -16.026  1.00 32.98           C  
ATOM   1914  CE  LYS A 277      17.205  18.637 -16.552  1.00 33.69           C  
ATOM   1915  NZ  LYS A 277      16.520  19.448 -17.599  1.00 35.28           N  
ATOM   1916  N   GLU A 278      22.305  16.500 -14.029  1.00 30.23           N  
ATOM   1917  CA  GLU A 278      22.710  15.155 -14.439  1.00 30.80           C  
ATOM   1918  C   GLU A 278      22.804  14.218 -13.240  1.00 29.31           C  
ATOM   1919  O   GLU A 278      22.417  13.053 -13.319  1.00 28.09           O  
ATOM   1920  CB  GLU A 278      24.073  15.191 -15.120  1.00 33.44           C  
ATOM   1921  CG  GLU A 278      24.084  15.825 -16.484  1.00 40.21           C  
ATOM   1922  CD  GLU A 278      25.497  16.046 -16.988  1.00 42.55           C  
ATOM   1923  OE1 GLU A 278      26.328  15.116 -16.857  1.00 43.52           O  
ATOM   1924  OE2 GLU A 278      25.773  17.147 -17.515  1.00 43.30           O  
ATOM   1925  N   TYR A 279      23.336  14.725 -12.132  1.00 28.22           N  
ATOM   1926  CA  TYR A 279      23.473  13.912 -10.929  1.00 27.39           C  
ATOM   1927  C   TYR A 279      22.116  13.569 -10.326  1.00 27.42           C  
ATOM   1928  O   TYR A 279      21.864  12.426  -9.927  1.00 25.54           O  
ATOM   1929  CB  TYR A 279      24.330  14.635  -9.894  1.00 26.37           C  
ATOM   1930  CG  TYR A 279      25.756  14.873 -10.338  1.00 28.39           C  
ATOM   1931  CD1 TYR A 279      26.418  13.953 -11.156  1.00 27.57           C  
ATOM   1932  CD2 TYR A 279      26.467  15.984  -9.887  1.00 27.27           C  
ATOM   1933  CE1 TYR A 279      27.750  14.134 -11.505  1.00 29.27           C  
ATOM   1934  CE2 TYR A 279      27.799  16.172 -10.230  1.00 29.13           C  
ATOM   1935  CZ  TYR A 279      28.434  15.242 -11.034  1.00 28.02           C  
ATOM   1936  OH  TYR A 279      29.761  15.402 -11.333  1.00 30.02           O  
ATOM   1937  N   TYR A 280      21.245  14.567 -10.256  1.00 28.34           N  
ATOM   1938  CA  TYR A 280      19.911  14.376  -9.712  1.00 28.91           C  
ATOM   1939  C   TYR A 280      19.211  13.267 -10.486  1.00 29.89           C  
ATOM   1940  O   TYR A 280      18.660  12.333  -9.901  1.00 29.97           O  
ATOM   1941  CB  TYR A 280      19.116  15.677  -9.822  1.00 27.04           C  
ATOM   1942  CG  TYR A 280      17.817  15.684  -9.043  1.00 26.14           C  
ATOM   1943  CD1 TYR A 280      16.663  15.091  -9.560  1.00 25.73           C  
ATOM   1944  CD2 TYR A 280      17.744  16.283  -7.781  1.00 24.33           C  
ATOM   1945  CE1 TYR A 280      15.472  15.097  -8.843  1.00 23.56           C  
ATOM   1946  CE2 TYR A 280      16.558  16.290  -7.056  1.00 22.89           C  
ATOM   1947  CZ  TYR A 280      15.425  15.694  -7.592  1.00 24.29           C  
ATOM   1948  OH  TYR A 280      14.249  15.672  -6.864  1.00 24.89           O  
ATOM   1949  N   GLN A 281      19.255  13.374 -11.809  1.00 31.01           N  
ATOM   1950  CA  GLN A 281      18.635  12.381 -12.672  1.00 33.85           C  
ATOM   1951  C   GLN A 281      19.238  11.008 -12.424  1.00 33.45           C  
ATOM   1952  O   GLN A 281      18.547   9.995 -12.496  1.00 34.13           O  
ATOM   1953  CB  GLN A 281      18.810  12.780 -14.137  1.00 35.47           C  
ATOM   1954  CG  GLN A 281      18.098  14.076 -14.484  1.00 39.98           C  
ATOM   1955  CD  GLN A 281      18.178  14.412 -15.959  1.00 43.45           C  
ATOM   1956  OE1 GLN A 281      19.268  14.500 -16.532  1.00 45.29           O  
ATOM   1957  NE2 GLN A 281      17.021  14.604 -16.586  1.00 44.87           N  
ATOM   1958  N   LYS A 282      20.530  10.981 -12.121  1.00 34.28           N  
ATOM   1959  CA  LYS A 282      21.217   9.727 -11.850  1.00 34.77           C  
ATOM   1960  C   LYS A 282      20.721   9.159 -10.525  1.00 35.33           C  
ATOM   1961  O   LYS A 282      20.459   7.960 -10.405  1.00 36.85           O  
ATOM   1962  CB  LYS A 282      22.724   9.965 -11.796  1.00 35.80           C  
ATOM   1963  CG  LYS A 282      23.573   8.729 -12.060  1.00 39.43           C  
ATOM   1964  CD  LYS A 282      25.031   9.128 -12.244  1.00 42.88           C  
ATOM   1965  CE  LYS A 282      25.178  10.177 -13.354  1.00 44.24           C  
ATOM   1966  NZ  LYS A 282      26.566  10.709 -13.466  1.00 44.38           N  
ATOM   1967  N   GLN A 283      20.585  10.030  -9.531  1.00 33.53           N  
ATOM   1968  CA  GLN A 283      20.095   9.610  -8.227  1.00 33.12           C  
ATOM   1969  C   GLN A 283      18.772   8.870  -8.385  1.00 33.67           C  
ATOM   1970  O   GLN A 283      18.528   7.862  -7.726  1.00 33.31           O  
ATOM   1971  CB  GLN A 283      19.880  10.828  -7.314  1.00 32.19           C  
ATOM   1972  CG  GLN A 283      21.150  11.496  -6.800  1.00 28.26           C  
ATOM   1973  CD  GLN A 283      21.981  10.576  -5.935  1.00 28.71           C  
ATOM   1974  OE1 GLN A 283      21.478   9.590  -5.403  1.00 31.01           O  
ATOM   1975  NE2 GLN A 283      23.256  10.902  -5.775  1.00 27.42           N  
ATOM   1976  N   LEU A 284      17.921   9.382  -9.269  1.00 35.00           N  
ATOM   1977  CA  LEU A 284      16.617   8.784  -9.508  1.00 37.89           C  
ATOM   1978  C   LEU A 284      16.716   7.362 -10.053  1.00 39.25           C  
ATOM   1979  O   LEU A 284      15.918   6.506  -9.677  1.00 39.77           O  
ATOM   1980  CB  LEU A 284      15.801   9.655 -10.468  1.00 37.77           C  
ATOM   1981  CG  LEU A 284      15.539  11.089  -9.991  1.00 38.06           C  
ATOM   1982  CD1 LEU A 284      14.636  11.796 -10.980  1.00 34.45           C  
ATOM   1983  CD2 LEU A 284      14.901  11.069  -8.604  1.00 36.61           C  
ATOM   1984  N   THR A 285      17.683   7.104 -10.932  1.00 40.06           N  
ATOM   1985  CA  THR A 285      17.829   5.760 -11.487  1.00 41.20           C  
ATOM   1986  C   THR A 285      18.162   4.751 -10.389  1.00 43.68           C  
ATOM   1987  O   THR A 285      17.890   3.559 -10.536  1.00 46.29           O  
ATOM   1988  CB  THR A 285      18.928   5.678 -12.594  1.00 38.81           C  
ATOM   1989  OG1 THR A 285      20.229   5.795 -12.005  1.00 37.48           O  
ATOM   1990  CG2 THR A 285      18.733   6.778 -13.624  1.00 34.59           C  
ATOM   1991  N   PHE A 286      18.744   5.221  -9.288  1.00 44.77           N  
ATOM   1992  CA  PHE A 286      19.077   4.325  -8.186  1.00 46.10           C  
ATOM   1993  C   PHE A 286      17.818   3.928  -7.421  1.00 47.51           C  
ATOM   1994  O   PHE A 286      17.851   3.041  -6.568  1.00 48.26           O  
ATOM   1995  CB  PHE A 286      20.063   4.981  -7.211  1.00 45.36           C  
ATOM   1996  CG  PHE A 286      21.341   5.447  -7.851  1.00 45.82           C  
ATOM   1997  CD1 PHE A 286      21.976   4.678  -8.822  1.00 44.44           C  
ATOM   1998  CD2 PHE A 286      21.931   6.644  -7.452  1.00 46.25           C  
ATOM   1999  CE1 PHE A 286      23.180   5.093  -9.387  1.00 44.60           C  
ATOM   2000  CE2 PHE A 286      23.137   7.068  -8.011  1.00 45.90           C  
ATOM   2001  CZ  PHE A 286      23.761   6.290  -8.980  1.00 44.74           C  
ATOM   2002  N   LEU A 287      16.710   4.596  -7.727  1.00 48.49           N  
ATOM   2003  CA  LEU A 287      15.436   4.313  -7.074  1.00 49.41           C  
ATOM   2004  C   LEU A 287      14.700   3.188  -7.792  1.00 49.60           C  
ATOM   2005  O   LEU A 287      14.330   2.188  -7.179  1.00 51.01           O  
ATOM   2006  CB  LEU A 287      14.558   5.566  -7.060  1.00 48.66           C  
ATOM   2007  CG  LEU A 287      15.087   6.793  -6.316  1.00 47.96           C  
ATOM   2008  CD1 LEU A 287      14.208   7.989  -6.644  1.00 48.87           C  
ATOM   2009  CD2 LEU A 287      15.109   6.529  -4.818  1.00 47.83           C  
ATOM   2010  N   ARG A 297       5.835   2.748  -3.736  1.00 46.74           N  
ATOM   2011  CA  ARG A 297       6.372   4.062  -3.392  1.00 47.26           C  
ATOM   2012  C   ARG A 297       5.799   5.123  -4.328  1.00 46.81           C  
ATOM   2013  O   ARG A 297       5.890   5.002  -5.553  1.00 48.09           O  
ATOM   2014  CB  ARG A 297       7.899   4.033  -3.485  1.00 48.15           C  
ATOM   2015  CG  ARG A 297       8.602   5.148  -2.734  1.00 48.16           C  
ATOM   2016  CD  ARG A 297      10.005   4.709  -2.327  1.00 47.92           C  
ATOM   2017  NE  ARG A 297      10.831   4.367  -3.481  1.00 47.53           N  
ATOM   2018  CZ  ARG A 297      12.019   3.773  -3.401  1.00 48.27           C  
ATOM   2019  NH1 ARG A 297      12.523   3.446  -2.219  1.00 46.99           N  
ATOM   2020  NH2 ARG A 297      12.708   3.515  -4.506  1.00 48.32           N  
ATOM   2021  N   SER A 298       5.203   6.162  -3.751  1.00 43.89           N  
ATOM   2022  CA  SER A 298       4.597   7.215  -4.552  1.00 41.76           C  
ATOM   2023  C   SER A 298       5.287   8.562  -4.356  1.00 39.23           C  
ATOM   2024  O   SER A 298       5.326   9.100  -3.254  1.00 38.50           O  
ATOM   2025  CB  SER A 298       3.110   7.334  -4.203  1.00 43.45           C  
ATOM   2026  OG  SER A 298       2.454   8.278  -5.036  1.00 46.37           O  
ATOM   2027  N   TYR A 299       5.832   9.099  -5.440  1.00 37.39           N  
ATOM   2028  CA  TYR A 299       6.505  10.388  -5.396  1.00 35.26           C  
ATOM   2029  C   TYR A 299       6.498  11.042  -6.765  1.00 35.45           C  
ATOM   2030  O   TYR A 299       6.465  10.372  -7.798  1.00 34.79           O  
ATOM   2031  CB  TYR A 299       7.953  10.243  -4.923  1.00 32.95           C  
ATOM   2032  CG  TYR A 299       8.800   9.370  -5.816  1.00 31.64           C  
ATOM   2033  CD1 TYR A 299       8.712   7.983  -5.742  1.00 32.17           C  
ATOM   2034  CD2 TYR A 299       9.681   9.929  -6.740  1.00 29.70           C  
ATOM   2035  CE1 TYR A 299       9.482   7.168  -6.565  1.00 33.25           C  
ATOM   2036  CE2 TYR A 299      10.458   9.125  -7.571  1.00 31.84           C  
ATOM   2037  CZ  TYR A 299      10.351   7.741  -7.475  1.00 33.10           C  
ATOM   2038  OH  TYR A 299      11.106   6.923  -8.281  1.00 33.87           O  
ATOM   2039  N   GLU A 300       6.544  12.365  -6.755  1.00 35.81           N  
ATOM   2040  CA  GLU A 300       6.531  13.145  -7.974  1.00 34.93           C  
ATOM   2041  C   GLU A 300       7.781  14.011  -8.051  1.00 33.11           C  
ATOM   2042  O   GLU A 300       8.169  14.636  -7.066  1.00 32.03           O  
ATOM   2043  CB  GLU A 300       5.280  14.027  -7.983  1.00 36.54           C  
ATOM   2044  CG  GLU A 300       5.056  14.817  -9.253  1.00 41.14           C  
ATOM   2045  CD  GLU A 300       3.811  15.688  -9.174  1.00 43.70           C  
ATOM   2046  OE1 GLU A 300       3.479  16.348 -10.182  1.00 46.35           O  
ATOM   2047  OE2 GLU A 300       3.169  15.714  -8.102  1.00 45.71           O  
ATOM   2048  N   ILE A 301       8.420  14.025  -9.215  1.00 31.56           N  
ATOM   2049  CA  ILE A 301       9.609  14.841  -9.424  1.00 30.42           C  
ATOM   2050  C   ILE A 301       9.210  16.064 -10.249  1.00 30.36           C  
ATOM   2051  O   ILE A 301       8.536  15.933 -11.267  1.00 29.96           O  
ATOM   2052  CB  ILE A 301      10.717  14.056 -10.188  1.00 30.01           C  
ATOM   2053  CG1 ILE A 301      11.129  12.806  -9.403  1.00 29.06           C  
ATOM   2054  CG2 ILE A 301      11.936  14.946 -10.402  1.00 30.03           C  
ATOM   2055  CD1 ILE A 301      11.708  13.097  -8.021  1.00 26.83           C  
ATOM   2056  N   VAL A 302       9.598  17.253  -9.803  1.00 29.31           N  
ATOM   2057  CA  VAL A 302       9.261  18.467 -10.540  1.00 27.69           C  
ATOM   2058  C   VAL A 302      10.463  19.391 -10.663  1.00 27.15           C  
ATOM   2059  O   VAL A 302      11.091  19.745  -9.665  1.00 25.55           O  
ATOM   2060  CB  VAL A 302       8.127  19.261  -9.856  1.00 28.26           C  
ATOM   2061  CG1 VAL A 302       7.692  20.401 -10.760  1.00 26.80           C  
ATOM   2062  CG2 VAL A 302       6.950  18.340  -9.532  1.00 26.26           C  
ATOM   2063  N   GLU A 303      10.777  19.784 -11.891  1.00 26.92           N  
ATOM   2064  CA  GLU A 303      11.899  20.679 -12.133  1.00 27.38           C  
ATOM   2065  C   GLU A 303      11.448  22.137 -12.080  1.00 26.85           C  
ATOM   2066  O   GLU A 303      10.299  22.449 -12.399  1.00 27.01           O  
ATOM   2067  CB  GLU A 303      12.515  20.392 -13.506  1.00 27.54           C  
ATOM   2068  CG  GLU A 303      13.848  21.095 -13.748  1.00 29.19           C  
ATOM   2069  CD  GLU A 303      14.423  20.813 -15.122  1.00 32.30           C  
ATOM   2070  OE1 GLU A 303      15.602  21.146 -15.354  1.00 33.85           O  
ATOM   2071  OE2 GLU A 303      13.700  20.261 -15.976  1.00 36.65           O  
ATOM   2072  N   GLY A 304      12.342  23.024 -11.649  1.00 25.98           N  
ATOM   2073  CA  GLY A 304      12.009  24.440 -11.626  1.00 24.88           C  
ATOM   2074  C   GLY A 304      11.740  25.063 -10.269  1.00 23.15           C  
ATOM   2075  O   GLY A 304      10.859  24.626  -9.520  1.00 21.67           O  
ATOM   2076  N   ALA A 305      12.496  26.115  -9.975  1.00 21.31           N  
ATOM   2077  CA  ALA A 305      12.369  26.852  -8.726  1.00 21.62           C  
ATOM   2078  C   ALA A 305      10.968  27.439  -8.592  1.00 21.70           C  
ATOM   2079  O   ALA A 305      10.495  27.686  -7.486  1.00 23.25           O  
ATOM   2080  CB  ALA A 305      13.412  27.977  -8.677  1.00 20.11           C  
ATOM   2081  N   ALA A 306      10.310  27.671  -9.722  1.00 20.66           N  
ATOM   2082  CA  ALA A 306       8.958  28.223  -9.706  1.00 22.75           C  
ATOM   2083  C   ALA A 306       7.969  27.236  -9.100  1.00 22.89           C  
ATOM   2084  O   ALA A 306       6.836  27.601  -8.792  1.00 23.87           O  
ATOM   2085  CB  ALA A 306       8.514  28.589 -11.135  1.00 22.15           C  
ATOM   2086  N   ASN A 307       8.400  25.990  -8.920  1.00 22.38           N  
ATOM   2087  CA  ASN A 307       7.518  24.961  -8.384  1.00 22.37           C  
ATOM   2088  C   ASN A 307       7.886  24.520  -6.970  1.00 23.67           C  
ATOM   2089  O   ASN A 307       7.437  23.464  -6.518  1.00 23.16           O  
ATOM   2090  CB  ASN A 307       7.510  23.753  -9.329  1.00 20.89           C  
ATOM   2091  CG  ASN A 307       7.100  24.134 -10.747  1.00 22.32           C  
ATOM   2092  OD1 ASN A 307       5.992  24.619 -10.967  1.00 20.23           O  
ATOM   2093  ND2 ASN A 307       7.999  23.930 -11.713  1.00 21.41           N  
ATOM   2094  N   PHE A 308       8.673  25.328  -6.260  1.00 23.13           N  
ATOM   2095  CA  PHE A 308       9.066  24.961  -4.899  1.00 23.53           C  
ATOM   2096  C   PHE A 308       7.863  24.599  -4.040  1.00 24.21           C  
ATOM   2097  O   PHE A 308       7.927  23.667  -3.229  1.00 24.84           O  
ATOM   2098  CB  PHE A 308       9.836  26.095  -4.208  1.00 21.05           C  
ATOM   2099  CG  PHE A 308      11.257  26.247  -4.672  1.00 20.21           C  
ATOM   2100  CD1 PHE A 308      11.980  25.151  -5.143  1.00 21.32           C  
ATOM   2101  CD2 PHE A 308      11.893  27.479  -4.593  1.00 20.33           C  
ATOM   2102  CE1 PHE A 308      13.315  25.283  -5.527  1.00 19.22           C  
ATOM   2103  CE2 PHE A 308      13.230  27.622  -4.973  1.00 20.83           C  
ATOM   2104  CZ  PHE A 308      13.943  26.521  -5.442  1.00 18.55           C  
ATOM   2105  N   GLY A 309       6.771  25.341  -4.215  1.00 23.64           N  
ATOM   2106  CA  GLY A 309       5.569  25.106  -3.431  1.00 22.52           C  
ATOM   2107  C   GLY A 309       5.088  23.667  -3.427  1.00 21.38           C  
ATOM   2108  O   GLY A 309       4.564  23.186  -2.423  1.00 21.09           O  
ATOM   2109  N   ALA A 310       5.261  22.976  -4.549  1.00 22.45           N  
ATOM   2110  CA  ALA A 310       4.837  21.588  -4.660  1.00 22.10           C  
ATOM   2111  C   ALA A 310       5.412  20.743  -3.527  1.00 23.64           C  
ATOM   2112  O   ALA A 310       4.760  19.819  -3.046  1.00 24.11           O  
ATOM   2113  CB  ALA A 310       5.275  21.013  -6.004  1.00 20.66           C  
ATOM   2114  N   ALA A 311       6.632  21.062  -3.101  1.00 23.33           N  
ATOM   2115  CA  ALA A 311       7.287  20.299  -2.042  1.00 23.71           C  
ATOM   2116  C   ALA A 311       7.067  20.893  -0.651  1.00 25.18           C  
ATOM   2117  O   ALA A 311       7.409  20.265   0.355  1.00 24.74           O  
ATOM   2118  CB  ALA A 311       8.778  20.183  -2.338  1.00 25.04           C  
ATOM   2119  N   LEU A 312       6.509  22.098  -0.582  1.00 24.87           N  
ATOM   2120  CA  LEU A 312       6.251  22.724   0.713  1.00 27.56           C  
ATOM   2121  C   LEU A 312       4.912  22.268   1.282  1.00 29.36           C  
ATOM   2122  O   LEU A 312       4.699  22.291   2.493  1.00 29.52           O  
ATOM   2123  CB  LEU A 312       6.269  24.250   0.593  1.00 25.74           C  
ATOM   2124  CG  LEU A 312       7.600  24.840   0.132  1.00 25.69           C  
ATOM   2125  CD1 LEU A 312       7.508  26.355   0.126  1.00 24.23           C  
ATOM   2126  CD2 LEU A 312       8.714  24.367   1.048  1.00 22.70           C  
ATOM   2127  N   GLN A 313       4.006  21.857   0.403  1.00 31.11           N  
ATOM   2128  CA  GLN A 313       2.700  21.382   0.834  1.00 33.96           C  
ATOM   2129  C   GLN A 313       2.855  20.118   1.671  1.00 35.79           C  
ATOM   2130  O   GLN A 313       3.596  19.210   1.295  1.00 35.95           O  
ATOM   2131  CB  GLN A 313       1.816  21.095  -0.384  1.00 34.07           C  
ATOM   2132  CG  GLN A 313       0.551  20.315  -0.066  1.00 36.60           C  
ATOM   2133  CD  GLN A 313      -0.510  20.461  -1.142  1.00 37.69           C  
ATOM   2134  OE1 GLN A 313      -0.199  20.646  -2.318  1.00 39.09           O  
ATOM   2135  NE2 GLN A 313      -1.772  20.368  -0.742  1.00 38.30           N  
ATOM   2136  N   ARG A 314       2.164  20.064   2.805  1.00 38.64           N  
ATOM   2137  CA  ARG A 314       2.239  18.895   3.678  1.00 42.48           C  
ATOM   2138  C   ARG A 314       1.630  17.658   3.026  1.00 43.19           C  
ATOM   2139  O   ARG A 314       2.158  16.553   3.170  1.00 45.77           O  
ATOM   2140  CB  ARG A 314       1.533  19.166   5.007  1.00 43.30           C  
ATOM   2141  CG  ARG A 314       2.323  20.054   5.938  1.00 46.93           C  
ATOM   2142  CD  ARG A 314       2.102  21.520   5.648  1.00 49.71           C  
ATOM   2143  NE  ARG A 314       3.244  22.323   6.075  1.00 52.47           N  
ATOM   2144  CZ  ARG A 314       3.152  23.533   6.618  1.00 53.51           C  
ATOM   2145  NH1 ARG A 314       1.962  24.089   6.820  1.00 52.72           N  
ATOM   2146  NH2 ARG A 314       4.256  24.194   6.938  1.00 51.52           N  
TER    2147      ARG A 314
END
