# Supplementary material for: Detection of circular permutations by Protein Language Models
Source: Comput Struct Biotechnol J. 2024 Dec 30;27:214–20. doi: 10.1016/j.csbj.2024.12.029 (PMC11757225; doi:10.1016/j.csbj.2024.12.029)
Supplement: Supplementary file 2 — Supplementary material [file mmc2.zip › plmcp_source_code/plmCP_ESM1b_code_main/testExample/TransFastaAndID/d1puja_.id]

H  9A
M 10A
A 11A
K 12A
A 13A
R 14A
R 15A
E 16A
V 17A
T 18A
E 19A
K 20A
L 21A
K 22A
L 23A
I 24A
D 25A
I 26A
V 27A
Y 28A
E 29A
L 30A
V 31A
D 32A
A 33A
R 34A
I 35A
P 36A
M 37A
S 38A
S 39A
R 40A
N 41A
P 42A
M 43A
I 44A
E 45A
D 46A
I 47A
L 48A
K 49A
N 50A
K 51A
P 52A
R 53A
I 54A
M 55A
L 56A
L 57A
N 58A
K 59A
A 60A
D 61A
K 62A
A 63A
D 64A
A 65A
A 66A
V 67A
T 68A
Q 69A
Q 70A
W 71A
K 72A
E 73A
H 74A
F 75A
E 76A
N 77A
Q 78A
G 79A
I 80A
R 81A
S 82A
L 83A
S 84A
I 85A
N 86A
S 87A
V 88A
N 89A
G 90A
Q 91A
G 92A
L 93A
N 94A
Q 95A
I 96A
V 97A
P 98A
A 99A
S100A
K101A
E102A
I103A
L104A
Q105A
E106A
K107A
F108A
D109A
R110A
M111A
R112A
A113A
K114A
G115A
V116A
K117A
P118A
R119A
A120A
I121A
R122A
A123A
L124A
I125A
I126A
G127A
I128A
P129A
N130A
V131A
G132A
K133A
S134A
T135A
L136A
I137A
N138A
R139A
L140A
A141A
K142A
K143A
N144A
I145A
A146A
Q159A
W160A
V161A
K162A
V163A
G164A
K165A
E166A
L167A
E168A
L169A
L170A
D171A
T172A
P173A
G174A
I175A
L176A
W177A
P178A
K179A
F180A
E181A
D182A
E183A
L184A
V185A
G186A
L187A
R188A
L189A
A190A
V191A
T192A
G193A
A194A
I195A
K196A
D197A
S198A
I199A
I200A
N201A
L202A
Q203A
D204A
V205A
A206A
V207A
F208A
G209A
L210A
R211A
F212A
L213A
E214A
E215A
H216A
Y217A
P218A
E219A
R220A
L221A
K222A
E223A
R224A
Y225A
G226A
L227A
D228A
E229A
I230A
P231A
E232A
D233A
I234A
A235A
E236A
L237A
F238A
D239A
A240A
I241A
G242A
E243A
K244A
R245A
G246A
C247A
L248A
M249A
S250A
G251A
G252A
L253A
I254A
N255A
Y256A
D257A
K258A
T259A
T260A
E261A
V262A
I263A
I264A
R265A
D266A
I267A
R268A
T269A
E270A
K271A
F272A
G273A
R274A
L275A
S276A
F277A
E278A
Q279A
P280A
T281A
