# Supplementary material for: Detection of circular permutations by Protein Language Models
Source: Comput Struct Biotechnol J. 2024 Dec 30;27:214–20. doi: 10.1016/j.csbj.2024.12.029 (PMC11757225; doi:10.1016/j.csbj.2024.12.029)
Supplement: Supplementary file 2 — Supplementary material [file mmc2.zip › plmcp_source_code/plmCP_ESM1b_code_main/testExample/TransFastaAndID/d1puja_.pdb]

HEADER    SCOPe/ASTRAL domain d1puja_  [88294]    28-FEB-18   0000
REMARK  99
REMARK  99 ASTRAL ASTRAL-version: 2.07
REMARK  99 ASTRAL SCOPe-sid: d1puja_
REMARK  99 ASTRAL SCOPe-sun: 88294
REMARK  99 ASTRAL SCOPe-sccs: c.37.1.8
REMARK  99 ASTRAL Source-PDB: 1puj
REMARK  99 ASTRAL Source-PDB-REVDAT: 24-FEB-09
REMARK  99 ASTRAL Region: A:
REMARK  99 ASTRAL ASTRAL-SPACI: 0.43
REMARK  99 ASTRAL ASTRAL-AEROSPACI: 0.43
REMARK  99 ASTRAL Data-updated-release: 1.65
ATOM      1  N   HIS A   9       9.470  19.393  64.204  1.00 74.45           N  
ATOM      2  CA  HIS A   9       9.563  20.475  63.182  1.00 74.25           C  
ATOM      3  C   HIS A   9       8.183  21.024  62.849  1.00 73.13           C  
ATOM      4  O   HIS A   9       7.715  21.981  63.470  1.00 73.03           O  
ATOM      5  CB  HIS A   9      10.219  19.939  61.905  1.00 76.20           C  
ATOM      6  CG  HIS A   9      11.597  19.395  62.115  1.00 77.58           C  
ATOM      7  ND1 HIS A   9      12.625  20.152  62.637  1.00 78.59           N  
ATOM      8  CD2 HIS A   9      12.121  18.172  61.862  1.00 78.35           C  
ATOM      9  CE1 HIS A   9      13.723  19.419  62.696  1.00 79.13           C  
ATOM     10  NE2 HIS A   9      13.445  18.214  62.232  1.00 79.34           N  
ATOM     11  N   MET A  10       7.536  20.411  61.863  1.00 71.74           N  
ATOM     12  CA  MET A  10       6.206  20.825  61.433  1.00 70.29           C  
ATOM     13  C   MET A  10       5.218  20.733  62.592  1.00 69.18           C  
ATOM     14  O   MET A  10       4.150  21.344  62.558  1.00 69.76           O  
ATOM     15  CB  MET A  10       5.737  19.943  60.271  1.00 70.27           C  
ATOM     16  CG  MET A  10       5.631  18.461  60.617  1.00 70.44           C  
ATOM     17  SD  MET A  10       5.335  17.402  59.179  1.00 70.81           S  
ATOM     18  CE  MET A  10       7.013  16.862  58.805  1.00 69.15           C  
ATOM     19  N   ALA A  11       5.583  19.968  63.618  1.00 66.91           N  
ATOM     20  CA  ALA A  11       4.728  19.800  64.788  1.00 64.59           C  
ATOM     21  C   ALA A  11       5.424  20.286  66.056  1.00 62.71           C  
ATOM     22  O   ALA A  11       4.853  21.050  66.830  1.00 62.38           O  
ATOM     23  CB  ALA A  11       4.331  18.336  64.936  1.00 65.00           C  
ATOM     24  N   LYS A  12       6.661  19.841  66.258  1.00 60.93           N  
ATOM     25  CA  LYS A  12       7.436  20.221  67.434  1.00 59.29           C  
ATOM     26  C   LYS A  12       7.539  21.732  67.601  1.00 58.59           C  
ATOM     27  O   LYS A  12       7.071  22.293  68.595  1.00 57.90           O  
ATOM     28  CB  LYS A  12       8.841  19.624  67.350  1.00 59.53           C  
ATOM     29  CG  LYS A  12       9.749  20.010  68.505  1.00 59.75           C  
ATOM     30  CD  LYS A  12      11.140  19.429  68.326  1.00 60.07           C  
ATOM     31  CE  LYS A  12      12.060  19.843  69.461  1.00 60.62           C  
ATOM     32  NZ  LYS A  12      11.534  19.407  70.786  1.00 61.55           N  
ATOM     33  N   ALA A  13       8.160  22.388  66.627  1.00 57.44           N  
ATOM     34  CA  ALA A  13       8.326  23.837  66.668  1.00 55.75           C  
ATOM     35  C   ALA A  13       6.975  24.544  66.648  1.00 54.14           C  
ATOM     36  O   ALA A  13       6.824  25.623  67.221  1.00 53.46           O  
ATOM     37  CB  ALA A  13       9.177  24.294  65.485  1.00 56.42           C  
ATOM     38  N   ARG A  14       5.995  23.926  65.994  1.00 52.80           N  
ATOM     39  CA  ARG A  14       4.658  24.497  65.897  1.00 52.40           C  
ATOM     40  C   ARG A  14       3.953  24.599  67.248  1.00 52.34           C  
ATOM     41  O   ARG A  14       3.340  25.624  67.553  1.00 52.00           O  
ATOM     42  CB  ARG A  14       3.802  23.681  64.923  1.00 52.79           C  
ATOM     43  CG  ARG A  14       2.344  24.120  64.846  1.00 53.86           C  
ATOM     44  CD  ARG A  14       1.637  23.466  63.665  1.00 55.16           C  
ATOM     45  NE  ARG A  14       0.199  23.729  63.654  1.00 55.48           N  
ATOM     46  CZ  ARG A  14      -0.668  23.188  64.505  1.00 56.09           C  
ATOM     47  NH1 ARG A  14      -0.248  22.348  65.442  1.00 56.07           N  
ATOM     48  NH2 ARG A  14      -1.956  23.484  64.418  1.00 57.90           N  
ATOM     49  N   ARG A  15       4.031  23.548  68.061  1.00 52.22           N  
ATOM     50  CA  ARG A  15       3.384  23.582  69.369  1.00 52.15           C  
ATOM     51  C   ARG A  15       4.133  24.507  70.324  1.00 51.38           C  
ATOM     52  O   ARG A  15       3.532  25.100  71.222  1.00 50.45           O  
ATOM     53  CB  ARG A  15       3.280  22.177  69.977  1.00 53.56           C  
ATOM     54  CG  ARG A  15       4.594  21.430  70.122  1.00 56.01           C  
ATOM     55  CD  ARG A  15       4.464  20.299  71.140  1.00 58.30           C  
ATOM     56  NE  ARG A  15       5.593  19.374  71.100  1.00 59.44           N  
ATOM     57  CZ  ARG A  15       5.757  18.436  70.173  1.00 60.48           C  
ATOM     58  NH1 ARG A  15       4.861  18.294  69.205  1.00 60.67           N  
ATOM     59  NH2 ARG A  15       6.818  17.639  70.212  1.00 61.10           N  
ATOM     60  N   GLU A  16       5.444  24.631  70.128  1.00 50.71           N  
ATOM     61  CA  GLU A  16       6.262  25.503  70.966  1.00 49.51           C  
ATOM     62  C   GLU A  16       5.765  26.935  70.829  1.00 47.29           C  
ATOM     63  O   GLU A  16       5.781  27.705  71.788  1.00 46.60           O  
ATOM     64  CB  GLU A  16       7.732  25.428  70.544  1.00 51.60           C  
ATOM     65  CG  GLU A  16       8.384  24.076  70.795  1.00 56.12           C  
ATOM     66  CD  GLU A  16       9.826  24.015  70.313  1.00 57.98           C  
ATOM     67  OE1 GLU A  16      10.642  24.856  70.754  1.00 58.39           O  
ATOM     68  OE2 GLU A  16      10.142  23.122  69.494  1.00 59.40           O  
ATOM     69  N   VAL A  17       5.319  27.279  69.626  1.00 44.97           N  
ATOM     70  CA  VAL A  17       4.807  28.612  69.348  1.00 43.27           C  
ATOM     71  C   VAL A  17       3.396  28.758  69.901  1.00 42.37           C  
ATOM     72  O   VAL A  17       3.041  29.794  70.465  1.00 42.34           O  
ATOM     73  CB  VAL A  17       4.774  28.890  67.834  1.00 42.39           C  
ATOM     74  CG1 VAL A  17       4.177  30.260  67.569  1.00 41.52           C  
ATOM     75  CG2 VAL A  17       6.179  28.801  67.261  1.00 41.86           C  
ATOM     76  N   THR A  18       2.597  27.711  69.736  1.00 41.35           N  
ATOM     77  CA  THR A  18       1.219  27.708  70.211  1.00 42.08           C  
ATOM     78  C   THR A  18       1.184  27.954  71.717  1.00 42.25           C  
ATOM     79  O   THR A  18       0.309  28.658  72.222  1.00 41.86           O  
ATOM     80  CB  THR A  18       0.543  26.360  69.911  1.00 42.40           C  
ATOM     81  OG1 THR A  18       0.746  26.026  68.533  1.00 43.37           O  
ATOM     82  CG2 THR A  18      -0.949  26.436  70.194  1.00 42.33           C  
ATOM     83  N   GLU A  19       2.146  27.371  72.423  1.00 42.19           N  
ATOM     84  CA  GLU A  19       2.234  27.520  73.868  1.00 43.67           C  
ATOM     85  C   GLU A  19       2.676  28.923  74.260  1.00 42.87           C  
ATOM     86  O   GLU A  19       2.018  29.591  75.056  1.00 43.72           O  
ATOM     87  CB  GLU A  19       3.226  26.507  74.445  1.00 45.15           C  
ATOM     88  CG  GLU A  19       2.893  25.052  74.147  1.00 49.04           C  
ATOM     89  CD  GLU A  19       1.574  24.616  74.753  1.00 52.02           C  
ATOM     90  OE1 GLU A  19       0.517  25.124  74.318  1.00 52.84           O  
ATOM     91  OE2 GLU A  19       1.596  23.766  75.671  1.00 54.70           O  
ATOM     92  N   LYS A  20       3.794  29.363  73.694  1.00 41.37           N  
ATOM     93  CA  LYS A  20       4.347  30.678  74.000  1.00 40.29           C  
ATOM     94  C   LYS A  20       3.467  31.852  73.586  1.00 38.66           C  
ATOM     95  O   LYS A  20       3.617  32.955  74.112  1.00 37.89           O  
ATOM     96  CB  LYS A  20       5.735  30.815  73.368  1.00 40.60           C  
ATOM     97  CG  LYS A  20       6.743  29.809  73.907  1.00 40.81           C  
ATOM     98  CD  LYS A  20       8.146  30.057  73.370  1.00 41.72           C  
ATOM     99  CE  LYS A  20       9.158  29.160  74.071  1.00 40.65           C  
ATOM    100  NZ  LYS A  20      10.565  29.494  73.709  1.00 41.30           N  
ATOM    101  N   LEU A  21       2.553  31.625  72.649  1.00 37.00           N  
ATOM    102  CA  LEU A  21       1.665  32.695  72.208  1.00 36.09           C  
ATOM    103  C   LEU A  21       0.735  33.140  73.334  1.00 34.73           C  
ATOM    104  O   LEU A  21       0.310  34.294  73.383  1.00 32.10           O  
ATOM    105  CB  LEU A  21       0.839  32.245  71.000  1.00 37.40           C  
ATOM    106  CG  LEU A  21       1.552  32.289  69.645  1.00 38.61           C  
ATOM    107  CD1 LEU A  21       0.663  31.669  68.580  1.00 39.77           C  
ATOM    108  CD2 LEU A  21       1.885  33.734  69.289  1.00 39.42           C  
ATOM    109  N   LYS A  22       0.437  32.220  74.246  1.00 34.12           N  
ATOM    110  CA  LYS A  22      -0.448  32.505  75.370  1.00 33.48           C  
ATOM    111  C   LYS A  22       0.207  33.420  76.392  1.00 31.88           C  
ATOM    112  O   LYS A  22      -0.469  34.002  77.236  1.00 32.16           O  
ATOM    113  CB  LYS A  22      -0.848  31.200  76.060  1.00 36.18           C  
ATOM    114  CG  LYS A  22      -1.411  30.138  75.127  1.00 38.99           C  
ATOM    115  CD  LYS A  22      -1.797  28.891  75.902  1.00 42.46           C  
ATOM    116  CE  LYS A  22      -2.358  27.816  74.992  1.00 44.66           C  
ATOM    117  NZ  LYS A  22      -1.345  27.334  74.009  1.00 48.80           N  
ATOM    118  N   LEU A  23       1.527  33.546  76.312  1.00 29.96           N  
ATOM    119  CA  LEU A  23       2.271  34.369  77.254  1.00 28.23           C  
ATOM    120  C   LEU A  23       2.765  35.692  76.687  1.00 28.37           C  
ATOM    121  O   LEU A  23       3.432  36.453  77.384  1.00 27.97           O  
ATOM    122  CB  LEU A  23       3.473  33.583  77.768  1.00 28.40           C  
ATOM    123  CG  LEU A  23       3.151  32.209  78.348  1.00 30.41           C  
ATOM    124  CD1 LEU A  23       4.441  31.462  78.617  1.00 29.52           C  
ATOM    125  CD2 LEU A  23       2.328  32.365  79.615  1.00 29.17           C  
ATOM    126  N   ILE A  24       2.452  35.972  75.428  1.00 27.26           N  
ATOM    127  CA  ILE A  24       2.930  37.205  74.822  1.00 26.58           C  
ATOM    128  C   ILE A  24       1.825  38.176  74.425  1.00 25.04           C  
ATOM    129  O   ILE A  24       0.671  37.785  74.232  1.00 24.99           O  
ATOM    130  CB  ILE A  24       3.824  36.884  73.597  1.00 27.36           C  
ATOM    131  CG1 ILE A  24       3.006  36.220  72.494  1.00 26.45           C  
ATOM    132  CG2 ILE A  24       4.951  35.946  74.017  1.00 28.29           C  
ATOM    133  CD1 ILE A  24       2.413  37.199  71.501  1.00 27.22           C  
ATOM    134  N   ASP A  25       2.192  39.450  74.325  1.00 22.73           N  
ATOM    135  CA  ASP A  25       1.261  40.509  73.946  1.00 19.95           C  
ATOM    136  C   ASP A  25       1.315  40.773  72.449  1.00 18.97           C  
ATOM    137  O   ASP A  25       0.311  41.128  71.831  1.00 16.64           O  
ATOM    138  CB  ASP A  25       1.614  41.823  74.663  1.00 21.52           C  
ATOM    139  CG  ASP A  25       1.634  41.686  76.181  1.00 23.86           C  
ATOM    140  OD1 ASP A  25       0.595  41.293  76.744  1.00 23.94           O  
ATOM    141  OD2 ASP A  25       2.686  41.984  76.796  1.00 20.89           O  
ATOM    142  N   ILE A  26       2.495  40.604  71.862  1.00 17.04           N  
ATOM    143  CA  ILE A  26       2.650  40.902  70.445  1.00 17.01           C  
ATOM    144  C   ILE A  26       3.676  40.011  69.760  1.00 16.48           C  
ATOM    145  O   ILE A  26       4.626  39.529  70.378  1.00 17.11           O  
ATOM    146  CB  ILE A  26       3.052  42.393  70.287  1.00 17.20           C  
ATOM    147  CG1 ILE A  26       3.087  42.806  68.816  1.00 16.45           C  
ATOM    148  CG2 ILE A  26       4.404  42.626  70.954  1.00 17.59           C  
ATOM    149  CD1 ILE A  26       3.246  44.308  68.619  1.00 17.19           C  
ATOM    150  N   VAL A  27       3.470  39.782  68.474  1.00 15.05           N  
ATOM    151  CA  VAL A  27       4.381  38.952  67.707  1.00 16.24           C  
ATOM    152  C   VAL A  27       5.263  39.792  66.793  1.00 15.74           C  
ATOM    153  O   VAL A  27       4.792  40.726  66.142  1.00 15.15           O  
ATOM    154  CB  VAL A  27       3.603  37.949  66.827  1.00 17.13           C  
ATOM    155  CG1 VAL A  27       4.560  37.197  65.926  1.00 19.12           C  
ATOM    156  CG2 VAL A  27       2.816  36.993  67.702  1.00 17.16           C  
ATOM    157  N   TYR A  28       6.543  39.455  66.754  1.00 15.42           N  
ATOM    158  CA  TYR A  28       7.484  40.140  65.881  1.00 16.13           C  
ATOM    159  C   TYR A  28       7.807  39.120  64.807  1.00 14.95           C  
ATOM    160  O   TYR A  28       8.630  38.229  65.021  1.00 16.60           O  
ATOM    161  CB  TYR A  28       8.767  40.510  66.632  1.00 16.35           C  
ATOM    162  CG  TYR A  28       8.635  41.629  67.643  1.00 15.81           C  
ATOM    163  CD1 TYR A  28       9.671  41.890  68.546  1.00 16.72           C  
ATOM    164  CD2 TYR A  28       7.496  42.440  67.694  1.00 13.94           C  
ATOM    165  CE1 TYR A  28       9.586  42.924  69.469  1.00 16.18           C  
ATOM    166  CE2 TYR A  28       7.401  43.484  68.620  1.00 16.28           C  
ATOM    167  CZ  TYR A  28       8.451  43.717  69.501  1.00 16.20           C  
ATOM    168  OH  TYR A  28       8.376  44.740  70.417  1.00 18.44           O  
ATOM    169  N   GLU A  29       7.141  39.227  63.666  1.00 14.59           N  
ATOM    170  CA  GLU A  29       7.373  38.290  62.577  1.00 14.57           C  
ATOM    171  C   GLU A  29       8.483  38.788  61.662  1.00 14.33           C  
ATOM    172  O   GLU A  29       8.292  39.749  60.919  1.00 13.94           O  
ATOM    173  CB  GLU A  29       6.096  38.094  61.752  1.00 16.58           C  
ATOM    174  CG  GLU A  29       6.197  36.974  60.729  1.00 17.69           C  
ATOM    175  CD  GLU A  29       4.921  36.786  59.926  1.00 21.79           C  
ATOM    176  OE1 GLU A  29       3.845  37.228  60.390  1.00 24.65           O  
ATOM    177  OE2 GLU A  29       4.992  36.175  58.834  1.00 22.65           O  
ATOM    178  N   LEU A  30       9.640  38.131  61.717  1.00 14.04           N  
ATOM    179  CA  LEU A  30      10.766  38.513  60.873  1.00 16.03           C  
ATOM    180  C   LEU A  30      10.709  37.845  59.525  1.00 16.74           C  
ATOM    181  O   LEU A  30      10.531  36.627  59.432  1.00 15.29           O  
ATOM    182  CB  LEU A  30      12.110  38.140  61.507  1.00 17.01           C  
ATOM    183  CG  LEU A  30      12.770  39.122  62.457  1.00 18.99           C  
ATOM    184  CD1 LEU A  30      11.915  39.245  63.715  1.00 20.90           C  
ATOM    185  CD2 LEU A  30      14.176  38.618  62.806  1.00 17.58           C  
ATOM    186  N   VAL A  31      10.850  38.644  58.475  1.00 14.77           N  
ATOM    187  CA  VAL A  31      10.875  38.111  57.121  1.00 14.32           C  
ATOM    188  C   VAL A  31      12.125  38.677  56.443  1.00 13.87           C  
ATOM    189  O   VAL A  31      12.707  39.657  56.914  1.00 13.81           O  
ATOM    190  CB  VAL A  31       9.604  38.499  56.317  1.00 16.07           C  
ATOM    191  CG1 VAL A  31       8.368  37.807  56.926  1.00 18.89           C  
ATOM    192  CG2 VAL A  31       9.408  40.006  56.321  1.00 16.79           C  
ATOM    193  N   ASP A  32      12.549  38.035  55.364  1.00 13.49           N  
ATOM    194  CA  ASP A  32      13.728  38.460  54.611  1.00 14.94           C  
ATOM    195  C   ASP A  32      13.264  39.544  53.628  1.00 15.08           C  
ATOM    196  O   ASP A  32      12.466  39.280  52.737  1.00 15.54           O  
ATOM    197  CB  ASP A  32      14.300  37.261  53.844  1.00 16.60           C  
ATOM    198  CG  ASP A  32      15.662  37.538  53.224  1.00 18.08           C  
ATOM    199  OD1 ASP A  32      15.913  38.683  52.781  1.00 18.03           O  
ATOM    200  OD2 ASP A  32      16.474  36.590  53.159  1.00 17.07           O  
ATOM    201  N   ALA A  33      13.758  40.764  53.804  1.00 14.69           N  
ATOM    202  CA  ALA A  33      13.367  41.870  52.934  1.00 14.67           C  
ATOM    203  C   ALA A  33      13.598  41.592  51.446  1.00 14.42           C  
ATOM    204  O   ALA A  33      12.956  42.200  50.583  1.00 15.14           O  
ATOM    205  CB  ALA A  33      14.103  43.138  53.345  1.00 12.24           C  
ATOM    206  N   ARG A  34      14.527  40.693  51.138  1.00 13.30           N  
ATOM    207  CA  ARG A  34      14.807  40.340  49.744  1.00 13.95           C  
ATOM    208  C   ARG A  34      13.646  39.553  49.136  1.00 15.23           C  
ATOM    209  O   ARG A  34      13.470  39.543  47.919  1.00 15.76           O  
ATOM    210  CB  ARG A  34      16.096  39.517  49.649  1.00 12.09           C  
ATOM    211  CG  ARG A  34      17.376  40.318  49.896  1.00 15.21           C  
ATOM    212  CD  ARG A  34      18.596  39.392  50.012  1.00 13.66           C  
ATOM    213  NE  ARG A  34      18.429  38.427  51.108  1.00 13.01           N  
ATOM    214  CZ  ARG A  34      19.370  37.588  51.535  1.00 16.14           C  
ATOM    215  NH1 ARG A  34      20.571  37.577  50.960  1.00 13.76           N  
ATOM    216  NH2 ARG A  34      19.109  36.764  52.544  1.00 12.56           N  
ATOM    217  N   ILE A  35      12.862  38.904  49.995  1.00 14.15           N  
ATOM    218  CA  ILE A  35      11.699  38.114  49.578  1.00 14.53           C  
ATOM    219  C   ILE A  35      10.652  38.161  50.686  1.00 15.40           C  
ATOM    220  O   ILE A  35      10.381  37.152  51.332  1.00 17.49           O  
ATOM    221  CB  ILE A  35      12.073  36.627  49.330  1.00 15.93           C  
ATOM    222  CG1 ILE A  35      12.948  36.107  50.476  1.00 15.50           C  
ATOM    223  CG2 ILE A  35      12.777  36.472  47.978  1.00 16.60           C  
ATOM    224  CD1 ILE A  35      13.160  34.595  50.470  1.00 13.07           C  
ATOM    225  N   PRO A  36      10.033  39.334  50.903  1.00 16.06           N  
ATOM    226  CA  PRO A  36       9.015  39.567  51.930  1.00 17.84           C  
ATOM    227  C   PRO A  36       7.817  38.629  51.906  1.00 16.47           C  
ATOM    228  O   PRO A  36       7.232  38.355  52.948  1.00 16.10           O  
ATOM    229  CB  PRO A  36       8.603  41.021  51.687  1.00 16.88           C  
ATOM    230  CG  PRO A  36       9.824  41.626  51.069  1.00 15.96           C  
ATOM    231  CD  PRO A  36      10.223  40.552  50.096  1.00 16.61           C  
ATOM    232  N   MET A  37       7.462  38.147  50.722  1.00 18.91           N  
ATOM    233  CA  MET A  37       6.327  37.248  50.573  1.00 21.17           C  
ATOM    234  C   MET A  37       6.741  35.786  50.693  1.00 20.89           C  
ATOM    235  O   MET A  37       6.192  35.042  51.503  1.00 19.33           O  
ATOM    236  CB  MET A  37       5.644  37.489  49.222  1.00 23.19           C  
ATOM    237  CG  MET A  37       4.575  36.459  48.862  1.00 29.09           C  
ATOM    238  SD  MET A  37       3.676  36.837  47.321  1.00 35.09           S  
ATOM    239  CE  MET A  37       2.593  38.126  47.879  1.00 33.43           C  
ATOM    240  N   SER A  38       7.725  35.382  49.898  1.00 22.09           N  
ATOM    241  CA  SER A  38       8.191  34.002  49.909  1.00 22.40           C  
ATOM    242  C   SER A  38       8.821  33.576  51.233  1.00 21.85           C  
ATOM    243  O   SER A  38       8.954  32.381  51.490  1.00 22.68           O  
ATOM    244  CB  SER A  38       9.183  33.775  48.764  1.00 24.72           C  
ATOM    245  OG  SER A  38       8.603  34.122  47.518  1.00 26.25           O  
ATOM    246  N   SER A  39       9.203  34.538  52.073  1.00 19.10           N  
ATOM    247  CA  SER A  39       9.801  34.204  53.360  1.00 18.49           C  
ATOM    248  C   SER A  39       8.776  34.228  54.502  1.00 18.16           C  
ATOM    249  O   SER A  39       9.143  34.121  55.669  1.00 19.53           O  
ATOM    250  CB  SER A  39      10.986  35.139  53.682  1.00 16.94           C  
ATOM    251  OG  SER A  39      10.560  36.468  53.910  1.00 20.39           O  
ATOM    252  N   ARG A  40       7.498  34.384  54.171  1.00 20.06           N  
ATOM    253  CA  ARG A  40       6.449  34.366  55.193  1.00 22.73           C  
ATOM    254  C   ARG A  40       6.005  32.908  55.329  1.00 24.23           C  
ATOM    255  O   ARG A  40       5.709  32.254  54.331  1.00 25.04           O  
ATOM    256  CB  ARG A  40       5.241  35.216  54.780  1.00 22.61           C  
ATOM    257  CG  ARG A  40       5.487  36.721  54.761  1.00 24.22           C  
ATOM    258  CD  ARG A  40       4.277  37.471  54.225  1.00 25.08           C  
ATOM    259  NE  ARG A  40       3.089  37.301  55.063  1.00 26.58           N  
ATOM    260  CZ  ARG A  40       1.938  37.938  54.868  1.00 26.91           C  
ATOM    261  NH1 ARG A  40       1.805  38.797  53.861  1.00 28.16           N  
ATOM    262  NH2 ARG A  40       0.916  37.717  55.679  1.00 28.67           N  
ATOM    263  N   ASN A  41       5.960  32.413  56.561  1.00 25.63           N  
ATOM    264  CA  ASN A  41       5.564  31.034  56.846  1.00 29.08           C  
ATOM    265  C   ASN A  41       4.051  30.941  57.054  1.00 30.65           C  
ATOM    266  O   ASN A  41       3.542  31.306  58.116  1.00 28.74           O  
ATOM    267  CB  ASN A  41       6.280  30.552  58.110  1.00 29.03           C  
ATOM    268  CG  ASN A  41       6.197  29.044  58.300  1.00 33.65           C  
ATOM    269  OD1 ASN A  41       5.125  28.440  58.179  1.00 33.65           O  
ATOM    270  ND2 ASN A  41       7.334  28.430  58.617  1.00 30.95           N  
ATOM    271  N   PRO A  42       3.315  30.441  56.048  1.00 32.73           N  
ATOM    272  CA  PRO A  42       1.855  30.310  56.144  1.00 35.01           C  
ATOM    273  C   PRO A  42       1.384  29.428  57.304  1.00 36.43           C  
ATOM    274  O   PRO A  42       0.381  29.729  57.954  1.00 36.30           O  
ATOM    275  CB  PRO A  42       1.470  29.738  54.780  1.00 36.12           C  
ATOM    276  CG  PRO A  42       2.679  28.934  54.407  1.00 34.65           C  
ATOM    277  CD  PRO A  42       3.807  29.863  54.786  1.00 33.69           C  
ATOM    278  N   MET A  43       2.111  28.346  57.561  1.00 37.51           N  
ATOM    279  CA  MET A  43       1.759  27.433  58.643  1.00 40.05           C  
ATOM    280  C   MET A  43       1.729  28.167  59.986  1.00 41.86           C  
ATOM    281  O   MET A  43       0.772  28.047  60.755  1.00 42.57           O  
ATOM    282  CB  MET A  43       2.766  26.278  58.707  1.00 40.02           C  
ATOM    283  CG  MET A  43       2.460  25.234  59.775  1.00 40.67           C  
ATOM    284  SD  MET A  43       3.754  23.968  59.925  1.00 38.37           S  
ATOM    285  CE  MET A  43       4.844  24.745  61.101  1.00 40.01           C  
ATOM    286  N   ILE A  44       2.779  28.937  60.256  1.00 42.12           N  
ATOM    287  CA  ILE A  44       2.883  29.684  61.504  1.00 42.30           C  
ATOM    288  C   ILE A  44       1.896  30.846  61.589  1.00 42.27           C  
ATOM    289  O   ILE A  44       1.277  31.066  62.633  1.00 42.00           O  
ATOM    290  CB  ILE A  44       4.310  30.236  61.702  1.00 43.49           C  
ATOM    291  CG1 ILE A  44       5.316  29.086  61.643  1.00 45.11           C  
ATOM    292  CG2 ILE A  44       4.412  30.951  63.048  1.00 43.98           C  
ATOM    293  CD1 ILE A  44       6.761  29.525  61.723  1.00 48.76           C  
ATOM    294  N   GLU A  45       1.745  31.588  60.498  1.00 40.93           N  
ATOM    295  CA  GLU A  45       0.824  32.718  60.498  1.00 42.77           C  
ATOM    296  C   GLU A  45      -0.593  32.283  60.854  1.00 43.08           C  
ATOM    297  O   GLU A  45      -1.346  33.035  61.474  1.00 42.31           O  
ATOM    298  CB  GLU A  45       0.820  33.421  59.137  1.00 41.74           C  
ATOM    299  CG  GLU A  45       2.161  34.027  58.750  1.00 42.20           C  
ATOM    300  CD  GLU A  45       2.047  35.020  57.609  1.00 42.48           C  
ATOM    301  OE1 GLU A  45       1.337  34.724  56.624  1.00 44.30           O  
ATOM    302  OE2 GLU A  45       2.676  36.095  57.690  1.00 43.22           O  
ATOM    303  N   ASP A  46      -0.949  31.062  60.472  1.00 44.45           N  
ATOM    304  CA  ASP A  46      -2.283  30.549  60.755  1.00 46.81           C  
ATOM    305  C   ASP A  46      -2.543  30.469  62.258  1.00 46.70           C  
ATOM    306  O   ASP A  46      -3.662  30.699  62.717  1.00 46.93           O  
ATOM    307  CB  ASP A  46      -2.456  29.173  60.118  1.00 48.19           C  
ATOM    308  CG  ASP A  46      -3.729  29.070  59.312  1.00 50.61           C  
ATOM    309  OD1 ASP A  46      -4.820  29.113  59.922  1.00 50.67           O  
ATOM    310  OD2 ASP A  46      -3.636  28.960  58.067  1.00 50.39           O  
ATOM    311  N   ILE A  47      -1.498  30.147  63.012  1.00 47.07           N  
ATOM    312  CA  ILE A  47      -1.587  30.040  64.459  1.00 49.15           C  
ATOM    313  C   ILE A  47      -1.648  31.429  65.093  1.00 49.39           C  
ATOM    314  O   ILE A  47      -2.100  31.582  66.226  1.00 49.44           O  
ATOM    315  CB  ILE A  47      -0.359  29.308  65.032  1.00 49.97           C  
ATOM    316  CG1 ILE A  47      -0.148  27.984  64.300  1.00 52.02           C  
ATOM    317  CG2 ILE A  47      -0.554  29.048  66.519  1.00 51.57           C  
ATOM    318  CD1 ILE A  47       1.159  27.302  64.654  1.00 53.33           C  
ATOM    319  N   LEU A  48      -1.191  32.433  64.350  1.00 50.59           N  
ATOM    320  CA  LEU A  48      -1.168  33.816  64.824  1.00 51.53           C  
ATOM    321  C   LEU A  48      -2.425  34.620  64.537  1.00 52.45           C  
ATOM    322  O   LEU A  48      -2.327  35.794  64.177  1.00 53.67           O  
ATOM    323  CB  LEU A  48       0.004  34.574  64.200  1.00 50.87           C  
ATOM    324  CG  LEU A  48       1.392  34.536  64.830  1.00 50.85           C  
ATOM    325  CD1 LEU A  48       1.903  33.115  64.907  1.00 50.63           C  
ATOM    326  CD2 LEU A  48       2.319  35.400  63.991  1.00 52.10           C  
ATOM    327  N   LYS A  49      -3.604  34.032  64.693  1.00 53.11           N  
ATOM    328  CA  LYS A  49      -4.803  34.809  64.414  1.00 52.90           C  
ATOM    329  C   LYS A  49      -5.231  35.691  65.580  1.00 51.07           C  
ATOM    330  O   LYS A  49      -5.318  35.239  66.723  1.00 51.69           O  
ATOM    331  CB  LYS A  49      -5.974  33.913  64.008  1.00 55.23           C  
ATOM    332  CG  LYS A  49      -7.167  34.737  63.530  1.00 57.92           C  
ATOM    333  CD  LYS A  49      -8.331  33.899  63.029  1.00 59.12           C  
ATOM    334  CE  LYS A  49      -9.446  34.814  62.518  1.00 59.54           C  
ATOM    335  NZ  LYS A  49     -10.647  34.067  62.059  1.00 60.38           N  
ATOM    336  N   ASN A  50      -5.493  36.957  65.270  1.00 48.89           N  
ATOM    337  CA  ASN A  50      -5.937  37.945  66.251  1.00 46.60           C  
ATOM    338  C   ASN A  50      -4.839  38.504  67.155  1.00 43.29           C  
ATOM    339  O   ASN A  50      -4.987  39.590  67.711  1.00 43.12           O  
ATOM    340  CB  ASN A  50      -7.072  37.369  67.105  1.00 48.07           C  
ATOM    341  CG  ASN A  50      -8.302  37.034  66.285  1.00 50.40           C  
ATOM    342  OD1 ASN A  50      -8.879  37.902  65.628  1.00 51.97           O  
ATOM    343  ND2 ASN A  50      -8.713  35.770  66.318  1.00 51.96           N  
ATOM    344  N   LYS A  51      -3.740  37.773  67.306  1.00 38.64           N  
ATOM    345  CA  LYS A  51      -2.645  38.254  68.144  1.00 32.81           C  
ATOM    346  C   LYS A  51      -1.981  39.464  67.480  1.00 27.95           C  
ATOM    347  O   LYS A  51      -1.670  39.434  66.291  1.00 25.34           O  
ATOM    348  CB  LYS A  51      -1.616  37.139  68.353  1.00 35.52           C  
ATOM    349  CG  LYS A  51      -0.470  37.508  69.279  1.00 36.68           C  
ATOM    350  CD  LYS A  51      -0.921  37.640  70.728  1.00 38.54           C  
ATOM    351  CE  LYS A  51      -1.284  36.296  71.323  1.00 38.38           C  
ATOM    352  NZ  LYS A  51      -1.552  36.401  72.781  1.00 39.66           N  
ATOM    353  N   PRO A  52      -1.774  40.557  68.236  1.00 24.99           N  
ATOM    354  CA  PRO A  52      -1.138  41.738  67.641  1.00 22.66           C  
ATOM    355  C   PRO A  52       0.214  41.351  67.056  1.00 23.21           C  
ATOM    356  O   PRO A  52       0.874  40.448  67.564  1.00 19.21           O  
ATOM    357  CB  PRO A  52      -0.991  42.687  68.828  1.00 22.09           C  
ATOM    358  CG  PRO A  52      -2.175  42.333  69.678  1.00 23.30           C  
ATOM    359  CD  PRO A  52      -2.159  40.819  69.635  1.00 21.40           C  
ATOM    360  N   ARG A  53       0.630  42.023  65.991  1.00 23.00           N  
ATOM    361  CA  ARG A  53       1.908  41.687  65.390  1.00 25.61           C  
ATOM    362  C   ARG A  53       2.477  42.788  64.511  1.00 23.24           C  
ATOM    363  O   ARG A  53       1.758  43.664  64.034  1.00 25.49           O  
ATOM    364  CB  ARG A  53       1.780  40.410  64.556  1.00 27.39           C  
ATOM    365  CG  ARG A  53       0.940  40.586  63.322  1.00 33.55           C  
ATOM    366  CD  ARG A  53       1.271  39.538  62.275  1.00 36.78           C  
ATOM    367  NE  ARG A  53       0.473  39.750  61.072  1.00 38.23           N  
ATOM    368  CZ  ARG A  53       0.470  38.946  60.018  1.00 38.55           C  
ATOM    369  NH1 ARG A  53       1.230  37.857  60.003  1.00 37.13           N  
ATOM    370  NH2 ARG A  53      -0.301  39.233  58.979  1.00 40.77           N  
ATOM    371  N   ILE A  54       3.785  42.730  64.307  1.00 19.45           N  
ATOM    372  CA  ILE A  54       4.481  43.682  63.457  1.00 17.27           C  
ATOM    373  C   ILE A  54       5.332  42.854  62.499  1.00 16.34           C  
ATOM    374  O   ILE A  54       6.017  41.925  62.931  1.00 17.21           O  
ATOM    375  CB  ILE A  54       5.419  44.586  64.278  1.00 17.73           C  
ATOM    376  CG1 ILE A  54       4.616  45.367  65.316  1.00 17.15           C  
ATOM    377  CG2 ILE A  54       6.160  45.549  63.354  1.00 19.54           C  
ATOM    378  CD1 ILE A  54       5.479  46.155  66.274  1.00 18.75           C  
ATOM    379  N   MET A  55       5.274  43.165  61.209  1.00 15.03           N  
ATOM    380  CA  MET A  55       6.076  42.454  60.218  1.00 15.42           C  
ATOM    381  C   MET A  55       7.390  43.223  60.159  1.00 15.49           C  
ATOM    382  O   MET A  55       7.410  44.440  59.933  1.00 14.98           O  
ATOM    383  CB  MET A  55       5.375  42.485  58.852  1.00 14.56           C  
ATOM    384  CG  MET A  55       5.945  41.551  57.777  1.00 22.05           C  
ATOM    385  SD  MET A  55       5.445  39.797  58.131  1.00 17.87           S  
ATOM    386  CE  MET A  55       3.763  39.820  57.539  1.00 25.58           C  
ATOM    387  N   LEU A  56       8.483  42.516  60.408  1.00 14.26           N  
ATOM    388  CA  LEU A  56       9.801  43.121  60.384  1.00 14.60           C  
ATOM    389  C   LEU A  56      10.568  42.634  59.165  1.00 13.86           C  
ATOM    390  O   LEU A  56      10.972  41.469  59.109  1.00 17.70           O  
ATOM    391  CB  LEU A  56      10.575  42.759  61.665  1.00 15.09           C  
ATOM    392  CG  LEU A  56       9.991  43.237  63.002  1.00 14.68           C  
ATOM    393  CD1 LEU A  56      10.806  42.707  64.172  1.00 18.63           C  
ATOM    394  CD2 LEU A  56       9.985  44.764  63.016  1.00 16.42           C  
ATOM    395  N   LEU A  57      10.745  43.502  58.175  1.00 11.82           N  
ATOM    396  CA  LEU A  57      11.501  43.126  56.981  1.00 11.99           C  
ATOM    397  C   LEU A  57      12.969  43.319  57.333  1.00 13.56           C  
ATOM    398  O   LEU A  57      13.500  44.428  57.218  1.00 12.21           O  
ATOM    399  CB  LEU A  57      11.130  44.015  55.777  1.00 12.31           C  
ATOM    400  CG  LEU A  57       9.740  43.798  55.154  1.00 13.91           C  
ATOM    401  CD1 LEU A  57       8.686  44.286  56.130  1.00 14.18           C  
ATOM    402  CD2 LEU A  57       9.619  44.539  53.828  1.00 16.48           C  
ATOM    403  N   ASN A  58      13.610  42.236  57.771  1.00 12.72           N  
ATOM    404  CA  ASN A  58      15.020  42.236  58.181  1.00 13.35           C  
ATOM    405  C   ASN A  58      15.931  42.179  56.945  1.00 13.54           C  
ATOM    406  O   ASN A  58      15.467  41.896  55.838  1.00 11.83           O  
ATOM    407  CB  ASN A  58      15.283  41.014  59.088  1.00 13.01           C  
ATOM    408  CG  ASN A  58      16.551  41.152  59.920  1.00 15.52           C  
ATOM    409  OD1 ASN A  58      17.336  40.203  60.064  1.00 15.11           O  
ATOM    410  ND2 ASN A  58      16.746  42.331  60.491  1.00 10.72           N  
ATOM    411  N   LYS A  59      17.223  42.427  57.152  1.00 11.45           N  
ATOM    412  CA  LYS A  59      18.222  42.442  56.083  1.00 12.91           C  
ATOM    413  C   LYS A  59      17.846  43.453  55.002  1.00 13.21           C  
ATOM    414  O   LYS A  59      18.113  43.247  53.816  1.00 13.61           O  
ATOM    415  CB  LYS A  59      18.392  41.046  55.457  1.00 13.45           C  
ATOM    416  CG  LYS A  59      18.815  39.980  56.457  1.00 15.07           C  
ATOM    417  CD  LYS A  59      19.103  38.627  55.823  1.00 16.37           C  
ATOM    418  CE  LYS A  59      19.443  37.610  56.903  1.00 15.78           C  
ATOM    419  NZ  LYS A  59      19.861  36.294  56.353  1.00 16.73           N  
ATOM    420  N   ALA A  60      17.220  44.545  55.417  1.00 13.46           N  
ATOM    421  CA  ALA A  60      16.807  45.592  54.478  1.00 13.98           C  
ATOM    422  C   ALA A  60      18.017  46.186  53.762  1.00 13.32           C  
ATOM    423  O   ALA A  60      17.885  46.731  52.671  1.00 15.36           O  
ATOM    424  CB  ALA A  60      16.054  46.690  55.228  1.00 11.18           C  
ATOM    425  N   ASP A  61      19.190  46.082  54.383  1.00 13.16           N  
ATOM    426  CA  ASP A  61      20.418  46.609  53.794  1.00 15.97           C  
ATOM    427  C   ASP A  61      20.853  45.780  52.580  1.00 16.16           C  
ATOM    428  O   ASP A  61      21.596  46.260  51.727  1.00 16.46           O  
ATOM    429  CB  ASP A  61      21.539  46.639  54.847  1.00 17.06           C  
ATOM    430  CG  ASP A  61      21.779  45.283  55.487  1.00 19.81           C  
ATOM    431  OD1 ASP A  61      22.892  44.733  55.331  1.00 20.75           O  
ATOM    432  OD2 ASP A  61      20.856  44.760  56.152  1.00 17.91           O  
ATOM    433  N   LYS A  62      20.366  44.545  52.502  1.00 16.51           N  
ATOM    434  CA  LYS A  62      20.702  43.624  51.409  1.00 16.56           C  
ATOM    435  C   LYS A  62      19.675  43.641  50.276  1.00 15.98           C  
ATOM    436  O   LYS A  62      19.907  43.059  49.218  1.00 14.71           O  
ATOM    437  CB  LYS A  62      20.796  42.188  51.950  1.00 16.02           C  
ATOM    438  CG  LYS A  62      21.762  42.004  53.115  1.00 17.08           C  
ATOM    439  CD  LYS A  62      21.738  40.570  53.662  1.00 20.05           C  
ATOM    440  CE  LYS A  62      22.600  39.603  52.832  1.00 18.80           C  
ATOM    441  NZ  LYS A  62      24.067  39.848  53.005  1.00 17.71           N  
ATOM    442  N   ALA A  63      18.542  44.299  50.505  1.00 14.72           N  
ATOM    443  CA  ALA A  63      17.462  44.348  49.519  1.00 15.30           C  
ATOM    444  C   ALA A  63      17.370  45.660  48.749  1.00 16.14           C  
ATOM    445  O   ALA A  63      17.962  46.664  49.146  1.00 17.17           O  
ATOM    446  CB  ALA A  63      16.138  44.073  50.212  1.00 12.38           C  
ATOM    447  N   ASP A  64      16.615  45.640  47.655  1.00 14.58           N  
ATOM    448  CA  ASP A  64      16.431  46.830  46.849  1.00 16.95           C  
ATOM    449  C   ASP A  64      15.521  47.745  47.672  1.00 17.18           C  
ATOM    450  O   ASP A  64      14.367  47.407  47.951  1.00 16.08           O  
ATOM    451  CB  ASP A  64      15.786  46.467  45.508  1.00 17.67           C  
ATOM    452  CG  ASP A  64      15.587  47.679  44.620  1.00 19.49           C  
ATOM    453  OD1 ASP A  64      14.850  48.583  45.025  1.00 24.90           O  
ATOM    454  OD2 ASP A  64      16.170  47.729  43.529  1.00 23.73           O  
ATOM    455  N   ALA A  65      16.055  48.890  48.085  1.00 17.03           N  
ATOM    456  CA  ALA A  65      15.315  49.839  48.914  1.00 16.70           C  
ATOM    457  C   ALA A  65      13.961  50.258  48.340  1.00 16.50           C  
ATOM    458  O   ALA A  65      12.987  50.368  49.076  1.00 15.17           O  
ATOM    459  CB  ALA A  65      16.172  51.065  49.179  1.00 18.06           C  
ATOM    460  N   ALA A  66      13.902  50.497  47.033  1.00 15.98           N  
ATOM    461  CA  ALA A  66      12.650  50.899  46.396  1.00 15.99           C  
ATOM    462  C   ALA A  66      11.615  49.782  46.468  1.00 16.58           C  
ATOM    463  O   ALA A  66      10.445  50.028  46.742  1.00 15.84           O  
ATOM    464  CB  ALA A  66      12.894  51.278  44.951  1.00 18.04           C  
ATOM    465  N   VAL A  67      12.047  48.551  46.224  1.00 15.78           N  
ATOM    466  CA  VAL A  67      11.131  47.426  46.280  1.00 14.13           C  
ATOM    467  C   VAL A  67      10.664  47.207  47.715  1.00 14.54           C  
ATOM    468  O   VAL A  67       9.495  46.909  47.951  1.00 16.65           O  
ATOM    469  CB  VAL A  67      11.799  46.141  45.714  1.00 14.29           C  
ATOM    470  CG1 VAL A  67      10.901  44.931  45.945  1.00 10.43           C  
ATOM    471  CG2 VAL A  67      12.047  46.315  44.201  1.00 12.05           C  
ATOM    472  N   THR A  68      11.571  47.371  48.675  1.00 14.28           N  
ATOM    473  CA  THR A  68      11.220  47.205  50.082  1.00 15.43           C  
ATOM    474  C   THR A  68      10.102  48.182  50.466  1.00 16.52           C  
ATOM    475  O   THR A  68       9.162  47.831  51.188  1.00 12.74           O  
ATOM    476  CB  THR A  68      12.457  47.427  50.980  1.00 14.80           C  
ATOM    477  OG1 THR A  68      13.402  46.379  50.734  1.00 13.86           O  
ATOM    478  CG2 THR A  68      12.083  47.393  52.446  1.00 13.78           C  
ATOM    479  N   GLN A  69      10.218  49.414  49.984  1.00 15.66           N  
ATOM    480  CA  GLN A  69       9.215  50.433  50.248  1.00 16.44           C  
ATOM    481  C   GLN A  69       7.875  49.972  49.666  1.00 16.96           C  
ATOM    482  O   GLN A  69       6.828  50.167  50.277  1.00 15.58           O  
ATOM    483  CB  GLN A  69       9.645  51.762  49.620  1.00 17.73           C  
ATOM    484  CG  GLN A  69       8.617  52.882  49.704  1.00 19.98           C  
ATOM    485  CD  GLN A  69       8.140  53.136  51.118  1.00 19.59           C  
ATOM    486  OE1 GLN A  69       8.935  53.191  52.053  1.00 18.65           O  
ATOM    487  NE2 GLN A  69       6.837  53.308  51.276  1.00 21.52           N  
ATOM    488  N   GLN A  70       7.910  49.340  48.492  1.00 16.51           N  
ATOM    489  CA  GLN A  70       6.684  48.857  47.862  1.00 16.49           C  
ATOM    490  C   GLN A  70       6.039  47.768  48.718  1.00 15.51           C  
ATOM    491  O   GLN A  70       4.816  47.746  48.889  1.00 16.15           O  
ATOM    492  CB  GLN A  70       6.978  48.306  46.463  1.00 20.85           C  
ATOM    493  CG  GLN A  70       7.476  49.337  45.472  1.00 26.77           C  
ATOM    494  CD  GLN A  70       6.362  49.990  44.676  1.00 34.29           C  
ATOM    495  OE1 GLN A  70       5.455  50.624  45.237  1.00 36.06           O  
ATOM    496  NE2 GLN A  70       6.424  49.842  43.350  1.00 35.48           N  
ATOM    497  N   TRP A  71       6.854  46.858  49.247  1.00 13.37           N  
ATOM    498  CA  TRP A  71       6.332  45.787  50.101  1.00 15.08           C  
ATOM    499  C   TRP A  71       5.746  46.321  51.397  1.00 13.45           C  
ATOM    500  O   TRP A  71       4.747  45.796  51.891  1.00 15.06           O  
ATOM    501  CB  TRP A  71       7.425  44.766  50.434  1.00 14.42           C  
ATOM    502  CG  TRP A  71       7.643  43.796  49.341  1.00 13.66           C  
ATOM    503  CD1 TRP A  71       8.725  43.719  48.514  1.00 12.09           C  
ATOM    504  CD2 TRP A  71       6.739  42.773  48.921  1.00 14.81           C  
ATOM    505  NE1 TRP A  71       8.554  42.703  47.608  1.00 12.99           N  
ATOM    506  CE2 TRP A  71       7.347  42.099  47.841  1.00 13.48           C  
ATOM    507  CE3 TRP A  71       5.478  42.340  49.368  1.00 16.75           C  
ATOM    508  CZ2 TRP A  71       6.729  41.038  47.176  1.00 17.20           C  
ATOM    509  CZ3 TRP A  71       4.865  41.277  48.705  1.00 16.13           C  
ATOM    510  CH2 TRP A  71       5.500  40.634  47.630  1.00 17.69           C  
ATOM    511  N   LYS A  72       6.368  47.348  51.964  1.00 13.43           N  
ATOM    512  CA  LYS A  72       5.846  47.913  53.200  1.00 14.23           C  
ATOM    513  C   LYS A  72       4.479  48.537  52.957  1.00 13.85           C  
ATOM    514  O   LYS A  72       3.576  48.361  53.765  1.00 13.94           O  
ATOM    515  CB  LYS A  72       6.816  48.945  53.790  1.00 13.20           C  
ATOM    516  CG  LYS A  72       8.040  48.315  54.482  1.00 15.60           C  
ATOM    517  CD  LYS A  72       8.833  49.320  55.332  1.00 15.07           C  
ATOM    518  CE  LYS A  72       9.539  50.358  54.469  1.00 18.14           C  
ATOM    519  NZ  LYS A  72      10.273  51.360  55.295  1.00 22.52           N  
ATOM    520  N   GLU A  73       4.325  49.259  51.851  1.00 15.54           N  
ATOM    521  CA  GLU A  73       3.033  49.869  51.544  1.00 16.88           C  
ATOM    522  C   GLU A  73       2.006  48.766  51.334  1.00 16.83           C  
ATOM    523  O   GLU A  73       0.867  48.869  51.783  1.00 18.35           O  
ATOM    524  CB  GLU A  73       3.141  50.722  50.282  1.00 17.99           C  
ATOM    525  CG  GLU A  73       3.849  52.041  50.501  1.00 19.15           C  
ATOM    526  CD  GLU A  73       4.047  52.811  49.210  1.00 22.55           C  
ATOM    527  OE1 GLU A  73       3.101  52.870  48.397  1.00 20.76           O  
ATOM    528  OE2 GLU A  73       5.148  53.369  49.008  1.00 25.93           O  
ATOM    529  N   HIS A  74       2.427  47.705  50.653  1.00 16.04           N  
ATOM    530  CA  HIS A  74       1.560  46.568  50.363  1.00 17.43           C  
ATOM    531  C   HIS A  74       1.005  45.930  51.642  1.00 17.87           C  
ATOM    532  O   HIS A  74      -0.189  45.633  51.730  1.00 18.81           O  
ATOM    533  CB  HIS A  74       2.342  45.528  49.554  1.00 20.03           C  
ATOM    534  CG  HIS A  74       1.530  44.339  49.139  1.00 22.52           C  
ATOM    535  ND1 HIS A  74       0.638  44.372  48.088  1.00 23.32           N  
ATOM    536  CD2 HIS A  74       1.478  43.080  49.635  1.00 22.92           C  
ATOM    537  CE1 HIS A  74       0.075  43.184  47.953  1.00 23.20           C  
ATOM    538  NE2 HIS A  74       0.567  42.383  48.881  1.00 22.07           N  
ATOM    539  N   PHE A  75       1.874  45.707  52.626  1.00 16.35           N  
ATOM    540  CA  PHE A  75       1.458  45.108  53.893  1.00 17.26           C  
ATOM    541  C   PHE A  75       0.604  46.075  54.720  1.00 16.13           C  
ATOM    542  O   PHE A  75      -0.436  45.687  55.271  1.00 15.63           O  
ATOM    543  CB  PHE A  75       2.686  44.673  54.712  1.00 19.10           C  
ATOM    544  CG  PHE A  75       3.475  43.545  54.090  1.00 22.80           C  
ATOM    545  CD1 PHE A  75       4.847  43.454  54.296  1.00 21.96           C  
ATOM    546  CD2 PHE A  75       2.850  42.565  53.322  1.00 23.84           C  
ATOM    547  CE1 PHE A  75       5.589  42.404  53.746  1.00 23.35           C  
ATOM    548  CE2 PHE A  75       3.587  41.506  52.764  1.00 24.81           C  
ATOM    549  CZ  PHE A  75       4.960  41.431  52.982  1.00 21.51           C  
ATOM    550  N   GLU A  76       1.039  47.330  54.806  1.00 13.90           N  
ATOM    551  CA  GLU A  76       0.290  48.336  55.561  1.00 16.50           C  
ATOM    552  C   GLU A  76      -1.128  48.493  55.012  1.00 15.79           C  
ATOM    553  O   GLU A  76      -2.080  48.621  55.779  1.00 15.71           O  
ATOM    554  CB  GLU A  76       0.988  49.701  55.502  1.00 14.91           C  
ATOM    555  CG  GLU A  76       2.310  49.808  56.246  1.00 14.81           C  
ATOM    556  CD  GLU A  76       2.151  49.985  57.748  1.00 17.05           C  
ATOM    557  OE1 GLU A  76       1.024  50.280  58.224  1.00 16.16           O  
ATOM    558  OE2 GLU A  76       3.167  49.849  58.465  1.00 19.78           O  
ATOM    559  N   ASN A  77      -1.265  48.503  53.688  1.00 17.67           N  
ATOM    560  CA  ASN A  77      -2.579  48.664  53.071  1.00 20.52           C  
ATOM    561  C   ASN A  77      -3.487  47.477  53.368  1.00 22.58           C  
ATOM    562  O   ASN A  77      -4.685  47.526  53.101  1.00 24.99           O  
ATOM    563  CB  ASN A  77      -2.453  48.854  51.552  1.00 20.58           C  
ATOM    564  CG  ASN A  77      -1.724  50.136  51.180  1.00 21.91           C  
ATOM    565  OD1 ASN A  77      -1.627  51.064  51.986  1.00 21.05           O  
ATOM    566  ND2 ASN A  77      -1.223  50.201  49.950  1.00 21.84           N  
ATOM    567  N   GLN A  78      -2.905  46.416  53.920  1.00 23.85           N  
ATOM    568  CA  GLN A  78      -3.647  45.209  54.276  1.00 25.08           C  
ATOM    569  C   GLN A  78      -3.892  45.147  55.777  1.00 24.21           C  
ATOM    570  O   GLN A  78      -4.437  44.164  56.278  1.00 25.05           O  
ATOM    571  CB  GLN A  78      -2.866  43.966  53.858  1.00 25.99           C  
ATOM    572  CG  GLN A  78      -2.998  43.591  52.409  1.00 31.10           C  
ATOM    573  CD  GLN A  78      -1.982  42.541  52.010  1.00 35.30           C  
ATOM    574  OE1 GLN A  78      -1.707  41.606  52.767  1.00 35.76           O  
ATOM    575  NE2 GLN A  78      -1.420  42.686  50.816  1.00 38.99           N  
ATOM    576  N   GLY A  79      -3.479  46.191  56.489  1.00 19.46           N  
ATOM    577  CA  GLY A  79      -3.663  46.228  57.927  1.00 20.32           C  
ATOM    578  C   GLY A  79      -2.505  45.616  58.695  1.00 19.75           C  
ATOM    579  O   GLY A  79      -2.641  45.268  59.867  1.00 20.71           O  
ATOM    580  N   ILE A  80      -1.358  45.481  58.043  1.00 19.05           N  
ATOM    581  CA  ILE A  80      -0.198  44.899  58.707  1.00 20.68           C  
ATOM    582  C   ILE A  80       0.902  45.934  58.935  1.00 18.46           C  
ATOM    583  O   ILE A  80       1.540  46.385  57.982  1.00 18.41           O  
ATOM    584  CB  ILE A  80       0.379  43.739  57.873  1.00 22.02           C  
ATOM    585  CG1 ILE A  80      -0.646  42.607  57.784  1.00 22.89           C  
ATOM    586  CG2 ILE A  80       1.671  43.231  58.499  1.00 22.66           C  
ATOM    587  CD1 ILE A  80      -0.260  41.505  56.817  1.00 26.34           C  
ATOM    588  N   ARG A  81       1.124  46.309  60.194  1.00 19.26           N  
ATOM    589  CA  ARG A  81       2.166  47.275  60.512  1.00 20.70           C  
ATOM    590  C   ARG A  81       3.498  46.637  60.131  1.00 19.13           C  
ATOM    591  O   ARG A  81       3.795  45.512  60.537  1.00 17.55           O  
ATOM    592  CB  ARG A  81       2.134  47.624  62.004  1.00 25.42           C  
ATOM    593  CG  ARG A  81       0.786  48.164  62.476  1.00 34.78           C  
ATOM    594  CD  ARG A  81       0.326  49.322  61.594  1.00 41.08           C  
ATOM    595  NE  ARG A  81       0.331  50.597  62.300  1.00 50.37           N  
ATOM    596  CZ  ARG A  81      -0.618  50.994  63.146  1.00 53.73           C  
ATOM    597  NH1 ARG A  81      -1.660  50.211  63.394  1.00 55.73           N  
ATOM    598  NH2 ARG A  81      -0.525  52.180  63.742  1.00 54.83           N  
ATOM    599  N   SER A  82       4.296  47.361  59.355  1.00 17.18           N  
ATOM    600  CA  SER A  82       5.576  46.850  58.872  1.00 17.24           C  
ATOM    601  C   SER A  82       6.753  47.789  59.098  1.00 17.96           C  
ATOM    602  O   SER A  82       6.616  49.004  58.977  1.00 19.18           O  
ATOM    603  CB  SER A  82       5.476  46.567  57.367  1.00 16.68           C  
ATOM    604  OG  SER A  82       4.352  45.762  57.056  1.00 17.62           O  
ATOM    605  N   LEU A  83       7.913  47.222  59.406  1.00 16.03           N  
ATOM    606  CA  LEU A  83       9.122  48.017  59.611  1.00 15.00           C  
ATOM    607  C   LEU A  83      10.292  47.325  58.927  1.00 15.77           C  
ATOM    608  O   LEU A  83      10.477  46.117  59.074  1.00 17.83           O  
ATOM    609  CB  LEU A  83       9.432  48.163  61.105  1.00 18.91           C  
ATOM    610  CG  LEU A  83       8.434  48.945  61.967  1.00 19.91           C  
ATOM    611  CD1 LEU A  83       8.743  48.704  63.430  1.00 21.90           C  
ATOM    612  CD2 LEU A  83       8.520  50.438  61.636  1.00 21.47           C  
ATOM    613  N   SER A  84      11.074  48.079  58.165  1.00 13.62           N  
ATOM    614  CA  SER A  84      12.237  47.509  57.501  1.00 12.15           C  
ATOM    615  C   SER A  84      13.426  47.819  58.408  1.00 15.40           C  
ATOM    616  O   SER A  84      13.621  48.957  58.859  1.00 14.40           O  
ATOM    617  CB  SER A  84      12.411  48.100  56.096  1.00 13.36           C  
ATOM    618  OG  SER A  84      12.458  49.511  56.118  1.00 14.51           O  
ATOM    619  N   ILE A  85      14.215  46.793  58.694  1.00 13.53           N  
ATOM    620  CA  ILE A  85      15.336  46.955  59.610  1.00 13.57           C  
ATOM    621  C   ILE A  85      16.608  46.212  59.198  1.00 12.75           C  
ATOM    622  O   ILE A  85      16.583  45.339  58.323  1.00 13.01           O  
ATOM    623  CB  ILE A  85      14.937  46.433  61.013  1.00 14.89           C  
ATOM    624  CG1 ILE A  85      14.531  44.957  60.880  1.00 11.28           C  
ATOM    625  CG2 ILE A  85      13.756  47.244  61.588  1.00 14.06           C  
ATOM    626  CD1 ILE A  85      14.351  44.217  62.184  1.00 13.95           C  
ATOM    627  N   ASN A  86      17.707  46.565  59.862  1.00 13.27           N  
ATOM    628  CA  ASN A  86      19.016  45.935  59.654  1.00 13.49           C  
ATOM    629  C   ASN A  86      19.407  45.543  61.077  1.00 14.52           C  
ATOM    630  O   ASN A  86      19.752  46.404  61.894  1.00 15.19           O  
ATOM    631  CB  ASN A  86      20.027  46.942  59.081  1.00 13.61           C  
ATOM    632  CG  ASN A  86      21.417  46.339  58.865  1.00 17.11           C  
ATOM    633  OD1 ASN A  86      21.756  45.294  59.429  1.00 14.42           O  
ATOM    634  ND2 ASN A  86      22.234  47.014  58.050  1.00 14.41           N  
ATOM    635  N   SER A  87      19.316  44.256  61.395  1.00 14.83           N  
ATOM    636  CA  SER A  87      19.640  43.798  62.743  1.00 16.85           C  
ATOM    637  C   SER A  87      21.126  43.813  63.045  1.00 17.88           C  
ATOM    638  O   SER A  87      21.521  43.743  64.207  1.00 16.72           O  
ATOM    639  CB  SER A  87      19.077  42.392  62.960  1.00 17.77           C  
ATOM    640  OG  SER A  87      17.660  42.412  62.974  1.00 20.08           O  
ATOM    641  N   VAL A  88      21.951  43.894  62.005  1.00 18.12           N  
ATOM    642  CA  VAL A  88      23.390  43.924  62.213  1.00 19.65           C  
ATOM    643  C   VAL A  88      23.891  45.289  62.673  1.00 20.54           C  
ATOM    644  O   VAL A  88      24.652  45.376  63.638  1.00 19.34           O  
ATOM    645  CB  VAL A  88      24.148  43.492  60.943  1.00 21.37           C  
ATOM    646  CG1 VAL A  88      25.640  43.767  61.110  1.00 22.33           C  
ATOM    647  CG2 VAL A  88      23.916  42.009  60.693  1.00 20.11           C  
ATOM    648  N   ASN A  89      23.457  46.356  62.009  1.00 18.97           N  
ATOM    649  CA  ASN A  89      23.920  47.690  62.391  1.00 19.13           C  
ATOM    650  C   ASN A  89      22.899  48.514  63.167  1.00 20.09           C  
ATOM    651  O   ASN A  89      23.205  49.623  63.617  1.00 18.18           O  
ATOM    652  CB  ASN A  89      24.400  48.460  61.156  1.00 24.37           C  
ATOM    653  CG  ASN A  89      25.501  47.725  60.408  1.00 30.04           C  
ATOM    654  OD1 ASN A  89      26.526  47.353  60.995  1.00 35.13           O  
ATOM    655  ND2 ASN A  89      25.302  47.514  59.107  1.00 35.45           N  
ATOM    656  N   GLY A  90      21.681  47.990  63.307  1.00 17.45           N  
ATOM    657  CA  GLY A  90      20.666  48.682  64.089  1.00 17.89           C  
ATOM    658  C   GLY A  90      19.648  49.555  63.381  1.00 18.88           C  
ATOM    659  O   GLY A  90      18.726  50.062  64.013  1.00 17.48           O  
ATOM    660  N   GLN A  91      19.819  49.750  62.080  1.00 17.62           N  
ATOM    661  CA  GLN A  91      18.887  50.556  61.305  1.00 18.73           C  
ATOM    662  C   GLN A  91      17.417  50.162  61.540  1.00 17.63           C  
ATOM    663  O   GLN A  91      17.008  49.029  61.277  1.00 13.80           O  
ATOM    664  CB  GLN A  91      19.240  50.432  59.819  1.00 21.59           C  
ATOM    665  CG  GLN A  91      18.064  50.341  58.865  1.00 30.12           C  
ATOM    666  CD  GLN A  91      17.163  51.534  58.953  1.00 31.50           C  
ATOM    667  OE1 GLN A  91      17.632  52.662  59.095  1.00 35.45           O  
ATOM    668  NE2 GLN A  91      15.856  51.301  58.860  1.00 30.44           N  
ATOM    669  N   GLY A  92      16.634  51.109  62.047  1.00 15.83           N  
ATOM    670  CA  GLY A  92      15.225  50.867  62.289  1.00 14.37           C  
ATOM    671  C   GLY A  92      14.820  50.154  63.564  1.00 16.10           C  
ATOM    672  O   GLY A  92      13.623  50.049  63.849  1.00 13.11           O  
ATOM    673  N   LEU A  93      15.776  49.674  64.352  1.00 16.72           N  
ATOM    674  CA  LEU A  93      15.396  48.969  65.578  1.00 21.23           C  
ATOM    675  C   LEU A  93      14.778  49.895  66.623  1.00 21.41           C  
ATOM    676  O   LEU A  93      14.052  49.441  67.511  1.00 20.22           O  
ATOM    677  CB  LEU A  93      16.595  48.238  66.189  1.00 19.49           C  
ATOM    678  CG  LEU A  93      17.310  47.188  65.337  1.00 22.98           C  
ATOM    679  CD1 LEU A  93      18.031  46.228  66.277  1.00 20.73           C  
ATOM    680  CD2 LEU A  93      16.337  46.428  64.455  1.00 25.86           C  
ATOM    681  N   ASN A  94      15.048  51.191  66.496  1.00 21.29           N  
ATOM    682  CA  ASN A  94      14.525  52.181  67.433  1.00 23.73           C  
ATOM    683  C   ASN A  94      13.032  52.434  67.238  1.00 22.21           C  
ATOM    684  O   ASN A  94      12.410  53.160  68.016  1.00 24.85           O  
ATOM    685  CB  ASN A  94      15.279  53.504  67.277  1.00 26.76           C  
ATOM    686  CG  ASN A  94      15.063  54.142  65.916  1.00 30.96           C  
ATOM    687  OD1 ASN A  94      15.268  53.507  64.881  1.00 34.35           O  
ATOM    688  ND2 ASN A  94      14.648  55.410  65.910  1.00 34.83           N  
ATOM    689  N   GLN A  95      12.461  51.837  66.204  1.00 21.10           N  
ATOM    690  CA  GLN A  95      11.046  52.020  65.913  1.00 20.73           C  
ATOM    691  C   GLN A  95      10.185  50.872  66.430  1.00 18.91           C  
ATOM    692  O   GLN A  95       8.955  50.974  66.474  1.00 19.63           O  
ATOM    693  CB  GLN A  95      10.857  52.174  64.403  1.00 21.31           C  
ATOM    694  CG  GLN A  95      11.736  53.261  63.786  1.00 28.30           C  
ATOM    695  CD  GLN A  95      11.300  54.666  64.178  1.00 32.84           C  
ATOM    696  OE1 GLN A  95      11.122  54.971  65.359  1.00 37.95           O  
ATOM    697  NE2 GLN A  95      11.131  55.530  63.186  1.00 34.60           N  
ATOM    698  N   ILE A  96      10.830  49.782  66.828  1.00 17.96           N  
ATOM    699  CA  ILE A  96      10.114  48.606  67.325  1.00 17.69           C  
ATOM    700  C   ILE A  96       9.294  48.826  68.602  1.00 18.75           C  
ATOM    701  O   ILE A  96       8.095  48.527  68.633  1.00 17.67           O  
ATOM    702  CB  ILE A  96      11.075  47.433  67.565  1.00 17.36           C  
ATOM    703  CG1 ILE A  96      11.710  47.007  66.233  1.00 17.25           C  
ATOM    704  CG2 ILE A  96      10.310  46.255  68.164  1.00 18.70           C  
ATOM    705  CD1 ILE A  96      12.730  45.890  66.373  1.00 15.48           C  
ATOM    706  N   VAL A  97       9.932  49.334  69.656  1.00 18.41           N  
ATOM    707  CA  VAL A  97       9.220  49.571  70.906  1.00 18.00           C  
ATOM    708  C   VAL A  97       8.108  50.599  70.732  1.00 18.34           C  
ATOM    709  O   VAL A  97       6.991  50.401  71.205  1.00 15.44           O  
ATOM    710  CB  VAL A  97      10.185  50.028  72.028  1.00 20.64           C  
ATOM    711  CG1 VAL A  97       9.395  50.466  73.261  1.00 17.26           C  
ATOM    712  CG2 VAL A  97      11.118  48.880  72.388  1.00 18.57           C  
ATOM    713  N   PRO A  98       8.403  51.725  70.061  1.00 18.97           N  
ATOM    714  CA  PRO A  98       7.372  52.747  69.853  1.00 18.84           C  
ATOM    715  C   PRO A  98       6.155  52.160  69.138  1.00 19.38           C  
ATOM    716  O   PRO A  98       5.012  52.379  69.542  1.00 19.01           O  
ATOM    717  CB  PRO A  98       8.091  53.780  68.994  1.00 20.58           C  
ATOM    718  CG  PRO A  98       9.484  53.717  69.523  1.00 18.86           C  
ATOM    719  CD  PRO A  98       9.729  52.233  69.665  1.00 17.56           C  
ATOM    720  N   ALA A  99       6.405  51.415  68.067  1.00 18.06           N  
ATOM    721  CA  ALA A  99       5.321  50.799  67.320  1.00 19.45           C  
ATOM    722  C   ALA A  99       4.533  49.838  68.206  1.00 18.14           C  
ATOM    723  O   ALA A  99       3.307  49.826  68.178  1.00 17.74           O  
ATOM    724  CB  ALA A  99       5.874  50.056  66.111  1.00 19.37           C  
ATOM    725  N   SER A 100       5.248  49.041  68.996  1.00 17.46           N  
ATOM    726  CA  SER A 100       4.621  48.056  69.876  1.00 17.24           C  
ATOM    727  C   SER A 100       3.671  48.688  70.895  1.00 17.61           C  
ATOM    728  O   SER A 100       2.600  48.146  71.176  1.00 16.40           O  
ATOM    729  CB  SER A 100       5.697  47.254  70.607  1.00 16.89           C  
ATOM    730  OG  SER A 100       6.542  46.580  69.680  1.00 15.47           O  
ATOM    731  N   LYS A 101       4.071  49.828  71.448  1.00 16.26           N  
ATOM    732  CA  LYS A 101       3.258  50.535  72.426  1.00 18.42           C  
ATOM    733  C   LYS A 101       1.991  51.097  71.797  1.00 18.12           C  
ATOM    734  O   LYS A 101       0.927  51.090  72.417  1.00 19.55           O  
ATOM    735  CB  LYS A 101       4.060  51.670  73.058  1.00 18.97           C  
ATOM    736  CG  LYS A 101       5.203  51.211  73.957  1.00 22.81           C  
ATOM    737  CD  LYS A 101       5.965  52.410  74.512  1.00 25.05           C  
ATOM    738  CE  LYS A 101       6.985  51.994  75.555  1.00 26.83           C  
ATOM    739  NZ  LYS A 101       7.790  53.159  76.025  1.00 30.83           N  
ATOM    740  N   GLU A 102       2.101  51.594  70.569  1.00 18.20           N  
ATOM    741  CA  GLU A 102       0.940  52.143  69.881  1.00 19.29           C  
ATOM    742  C   GLU A 102      -0.066  51.046  69.587  1.00 19.70           C  
ATOM    743  O   GLU A 102      -1.264  51.225  69.786  1.00 19.71           O  
ATOM    744  CB  GLU A 102       1.357  52.815  68.570  1.00 19.30           C  
ATOM    745  CG  GLU A 102       2.356  53.936  68.750  1.00 20.80           C  
ATOM    746  CD  GLU A 102       2.774  54.552  67.427  1.00 21.04           C  
ATOM    747  OE1 GLU A 102       2.751  53.839  66.401  1.00 22.19           O  
ATOM    748  OE2 GLU A 102       3.136  55.746  67.411  1.00 22.59           O  
ATOM    749  N   ILE A 103       0.429  49.903  69.117  1.00 19.23           N  
ATOM    750  CA  ILE A 103      -0.435  48.776  68.787  1.00 20.86           C  
ATOM    751  C   ILE A 103      -1.154  48.226  70.011  1.00 21.00           C  
ATOM    752  O   ILE A 103      -2.322  47.842  69.936  1.00 18.97           O  
ATOM    753  CB  ILE A 103       0.379  47.637  68.129  1.00 20.00           C  
ATOM    754  CG1 ILE A 103       0.771  48.045  66.701  1.00 21.96           C  
ATOM    755  CG2 ILE A 103      -0.429  46.345  68.117  1.00 23.63           C  
ATOM    756  CD1 ILE A 103       1.647  47.034  65.986  1.00 21.64           C  
ATOM    757  N   LEU A 104      -0.454  48.201  71.141  1.00 20.64           N  
ATOM    758  CA  LEU A 104      -1.013  47.666  72.379  1.00 21.89           C  
ATOM    759  C   LEU A 104      -1.624  48.730  73.291  1.00 22.14           C  
ATOM    760  O   LEU A 104      -2.073  48.415  74.393  1.00 22.02           O  
ATOM    761  CB  LEU A 104       0.082  46.905  73.141  1.00 21.54           C  
ATOM    762  CG  LEU A 104       0.788  45.773  72.381  1.00 19.62           C  
ATOM    763  CD1 LEU A 104       2.054  45.353  73.123  1.00 18.37           C  
ATOM    764  CD2 LEU A 104      -0.164  44.604  72.215  1.00 19.68           C  
ATOM    765  N   GLN A 105      -1.653  49.980  72.832  1.00 23.11           N  
ATOM    766  CA  GLN A 105      -2.198  51.080  73.634  1.00 25.20           C  
ATOM    767  C   GLN A 105      -3.590  50.812  74.204  1.00 24.57           C  
ATOM    768  O   GLN A 105      -3.829  50.998  75.399  1.00 24.37           O  
ATOM    769  CB  GLN A 105      -2.240  52.373  72.810  1.00 28.63           C  
ATOM    770  CG  GLN A 105      -2.652  53.592  73.617  1.00 35.61           C  
ATOM    771  CD  GLN A 105      -2.833  54.834  72.762  1.00 40.69           C  
ATOM    772  OE1 GLN A 105      -1.902  55.288  72.087  1.00 44.33           O  
ATOM    773  NE2 GLN A 105      -4.040  55.393  72.785  1.00 43.15           N  
ATOM    774  N   GLU A 106      -4.509  50.384  73.348  1.00 23.55           N  
ATOM    775  CA  GLU A 106      -5.873  50.102  73.776  1.00 24.86           C  
ATOM    776  C   GLU A 106      -5.928  48.986  74.821  1.00 23.68           C  
ATOM    777  O   GLU A 106      -6.601  49.115  75.844  1.00 21.24           O  
ATOM    778  CB  GLU A 106      -6.727  49.736  72.560  1.00 26.98           C  
ATOM    779  CG  GLU A 106      -8.143  49.304  72.893  1.00 32.37           C  
ATOM    780  CD  GLU A 106      -8.992  49.097  71.652  1.00 37.70           C  
ATOM    781  OE1 GLU A 106      -8.506  48.453  70.689  1.00 39.31           O  
ATOM    782  OE2 GLU A 106     -10.151  49.569  71.644  1.00 39.66           O  
ATOM    783  N   LYS A 107      -5.216  47.893  74.563  1.00 23.63           N  
ATOM    784  CA  LYS A 107      -5.193  46.770  75.496  1.00 23.07           C  
ATOM    785  C   LYS A 107      -4.671  47.222  76.858  1.00 21.64           C  
ATOM    786  O   LYS A 107      -5.325  47.028  77.886  1.00 22.24           O  
ATOM    787  CB  LYS A 107      -4.304  45.648  74.947  1.00 24.48           C  
ATOM    788  CG  LYS A 107      -4.129  44.470  75.892  1.00 25.48           C  
ATOM    789  CD  LYS A 107      -3.157  43.457  75.311  1.00 28.03           C  
ATOM    790  CE  LYS A 107      -2.909  42.302  76.256  1.00 29.95           C  
ATOM    791  NZ  LYS A 107      -1.931  41.333  75.679  1.00 30.33           N  
ATOM    792  N   PHE A 108      -3.493  47.832  76.856  1.00 20.64           N  
ATOM    793  CA  PHE A 108      -2.870  48.312  78.081  1.00 21.84           C  
ATOM    794  C   PHE A 108      -3.708  49.354  78.819  1.00 22.89           C  
ATOM    795  O   PHE A 108      -3.858  49.280  80.042  1.00 19.71           O  
ATOM    796  CB  PHE A 108      -1.468  48.852  77.763  1.00 23.77           C  
ATOM    797  CG  PHE A 108      -0.423  47.773  77.636  1.00 25.66           C  
ATOM    798  CD1 PHE A 108      -0.745  46.535  77.079  1.00 28.02           C  
ATOM    799  CD2 PHE A 108       0.874  47.980  78.098  1.00 27.85           C  
ATOM    800  CE1 PHE A 108       0.205  45.518  76.990  1.00 28.06           C  
ATOM    801  CE2 PHE A 108       1.832  46.972  78.012  1.00 29.81           C  
ATOM    802  CZ  PHE A 108       1.495  45.738  77.457  1.00 28.65           C  
ATOM    803  N   ASP A 109      -4.267  50.319  78.094  1.00 23.27           N  
ATOM    804  CA  ASP A 109      -5.094  51.335  78.752  1.00 25.81           C  
ATOM    805  C   ASP A 109      -6.316  50.699  79.417  1.00 25.45           C  
ATOM    806  O   ASP A 109      -6.777  51.159  80.461  1.00 24.52           O  
ATOM    807  CB  ASP A 109      -5.560  52.398  77.757  1.00 27.66           C  
ATOM    808  CG  ASP A 109      -4.444  53.328  77.339  1.00 31.96           C  
ATOM    809  OD1 ASP A 109      -3.495  53.508  78.135  1.00 31.81           O  
ATOM    810  OD2 ASP A 109      -4.529  53.890  76.225  1.00 33.18           O  
ATOM    811  N   ARG A 110      -6.837  49.644  78.798  1.00 24.50           N  
ATOM    812  CA  ARG A 110      -7.999  48.941  79.326  1.00 26.39           C  
ATOM    813  C   ARG A 110      -7.618  48.201  80.612  1.00 25.88           C  
ATOM    814  O   ARG A 110      -8.387  48.193  81.577  1.00 25.29           O  
ATOM    815  CB  ARG A 110      -8.530  47.953  78.288  1.00 28.88           C  
ATOM    816  CG  ARG A 110      -9.861  47.311  78.641  1.00 33.00           C  
ATOM    817  CD  ARG A 110     -10.162  46.157  77.700  1.00 35.87           C  
ATOM    818  NE  ARG A 110     -10.116  46.563  76.299  1.00 40.67           N  
ATOM    819  CZ  ARG A 110      -9.432  45.920  75.358  1.00 40.86           C  
ATOM    820  NH1 ARG A 110      -8.731  44.837  75.667  1.00 41.37           N  
ATOM    821  NH2 ARG A 110      -9.446  46.360  74.109  1.00 41.82           N  
ATOM    822  N   MET A 111      -6.436  47.586  80.623  1.00 23.89           N  
ATOM    823  CA  MET A 111      -5.958  46.866  81.801  1.00 24.62           C  
ATOM    824  C   MET A 111      -5.725  47.859  82.935  1.00 26.05           C  
ATOM    825  O   MET A 111      -6.127  47.620  84.076  1.00 25.62           O  
ATOM    826  CB  MET A 111      -4.654  46.112  81.492  1.00 24.02           C  
ATOM    827  CG  MET A 111      -4.823  44.821  80.697  1.00 27.03           C  
ATOM    828  SD  MET A 111      -3.220  44.022  80.270  1.00 32.21           S  
ATOM    829  CE  MET A 111      -2.496  43.882  81.877  1.00 26.88           C  
ATOM    830  N   ARG A 112      -5.094  48.987  82.617  1.00 26.73           N  
ATOM    831  CA  ARG A 112      -4.828  50.010  83.627  1.00 28.78           C  
ATOM    832  C   ARG A 112      -6.112  50.505  84.284  1.00 27.58           C  
ATOM    833  O   ARG A 112      -6.180  50.635  85.502  1.00 27.81           O  
ATOM    834  CB  ARG A 112      -4.093  51.206  83.012  1.00 33.14           C  
ATOM    835  CG  ARG A 112      -2.666  50.918  82.582  1.00 39.61           C  
ATOM    836  CD  ARG A 112      -1.975  52.201  82.154  1.00 44.59           C  
ATOM    837  NE  ARG A 112      -2.040  53.214  83.202  1.00 49.82           N  
ATOM    838  CZ  ARG A 112      -1.536  54.439  83.094  1.00 54.06           C  
ATOM    839  NH1 ARG A 112      -0.922  54.809  81.977  1.00 55.58           N  
ATOM    840  NH2 ARG A 112      -1.647  55.297  84.103  1.00 55.43           N  
ATOM    841  N   ALA A 113      -7.127  50.778  83.473  1.00 27.85           N  
ATOM    842  CA  ALA A 113      -8.398  51.271  83.986  1.00 27.40           C  
ATOM    843  C   ALA A 113      -9.101  50.250  84.874  1.00 27.05           C  
ATOM    844  O   ALA A 113      -9.956  50.612  85.680  1.00 27.06           O  
ATOM    845  CB  ALA A 113      -9.311  51.673  82.825  1.00 26.68           C  
ATOM    846  N   LYS A 114      -8.751  48.976  84.716  1.00 26.36           N  
ATOM    847  CA  LYS A 114      -9.358  47.917  85.510  1.00 25.23           C  
ATOM    848  C   LYS A 114      -8.563  47.629  86.785  1.00 25.72           C  
ATOM    849  O   LYS A 114      -8.932  46.756  87.574  1.00 25.30           O  
ATOM    850  CB  LYS A 114      -9.490  46.636  84.679  1.00 25.36           C  
ATOM    851  CG  LYS A 114     -10.447  46.745  83.495  1.00 27.58           C  
ATOM    852  CD  LYS A 114     -10.571  45.406  82.770  1.00 29.29           C  
ATOM    853  CE  LYS A 114     -11.374  45.523  81.484  1.00 30.94           C  
ATOM    854  NZ  LYS A 114     -12.730  46.067  81.718  1.00 33.99           N  
ATOM    855  N   GLY A 115      -7.467  48.355  86.982  1.00 26.18           N  
ATOM    856  CA  GLY A 115      -6.661  48.167  88.180  1.00 27.28           C  
ATOM    857  C   GLY A 115      -5.401  47.328  88.038  1.00 28.36           C  
ATOM    858  O   GLY A 115      -4.643  47.175  88.998  1.00 28.96           O  
ATOM    859  N   VAL A 116      -5.172  46.779  86.851  1.00 28.90           N  
ATOM    860  CA  VAL A 116      -3.985  45.960  86.611  1.00 30.03           C  
ATOM    861  C   VAL A 116      -2.844  46.848  86.134  1.00 32.46           C  
ATOM    862  O   VAL A 116      -2.907  47.419  85.046  1.00 35.07           O  
ATOM    863  CB  VAL A 116      -4.258  44.880  85.549  1.00 29.81           C  
ATOM    864  CG1 VAL A 116      -3.013  44.037  85.335  1.00 28.98           C  
ATOM    865  CG2 VAL A 116      -5.428  44.012  85.984  1.00 27.76           C  
ATOM    866  N   LYS A 117      -1.801  46.960  86.950  1.00 34.71           N  
ATOM    867  CA  LYS A 117      -0.660  47.798  86.617  1.00 37.79           C  
ATOM    868  C   LYS A 117       0.085  47.368  85.356  1.00 39.27           C  
ATOM    869  O   LYS A 117       0.127  46.187  85.010  1.00 36.64           O  
ATOM    870  CB  LYS A 117       0.312  47.865  87.800  1.00 40.04           C  
ATOM    871  CG  LYS A 117      -0.203  48.687  88.981  1.00 43.40           C  
ATOM    872  CD  LYS A 117       0.894  48.921  90.019  1.00 46.21           C  
ATOM    873  CE  LYS A 117       0.408  49.789  91.174  1.00 47.20           C  
ATOM    874  NZ  LYS A 117       1.511  50.088  92.136  1.00 50.04           N  
ATOM    875  N   PRO A 118       0.687  48.339  84.649  1.00 40.37           N  
ATOM    876  CA  PRO A 118       1.433  48.067  83.419  1.00 40.65           C  
ATOM    877  C   PRO A 118       2.658  47.202  83.671  1.00 39.53           C  
ATOM    878  O   PRO A 118       3.307  47.308  84.710  1.00 39.26           O  
ATOM    879  CB  PRO A 118       1.797  49.465  82.924  1.00 41.30           C  
ATOM    880  CG  PRO A 118       1.990  50.218  84.204  1.00 41.88           C  
ATOM    881  CD  PRO A 118       0.800  49.761  85.025  1.00 41.42           C  
ATOM    882  N   ARG A 119       2.963  46.337  82.712  1.00 38.92           N  
ATOM    883  CA  ARG A 119       4.111  45.449  82.818  1.00 37.22           C  
ATOM    884  C   ARG A 119       4.933  45.605  81.538  1.00 34.74           C  
ATOM    885  O   ARG A 119       4.473  46.223  80.579  1.00 34.75           O  
ATOM    886  CB  ARG A 119       3.625  44.008  82.967  1.00 39.12           C  
ATOM    887  CG  ARG A 119       4.673  43.045  83.460  1.00 42.38           C  
ATOM    888  CD  ARG A 119       4.095  41.649  83.611  1.00 44.76           C  
ATOM    889  NE  ARG A 119       5.044  40.730  84.232  1.00 47.36           N  
ATOM    890  CZ  ARG A 119       4.830  39.428  84.378  1.00 48.45           C  
ATOM    891  NH1 ARG A 119       3.698  38.891  83.941  1.00 47.41           N  
ATOM    892  NH2 ARG A 119       5.746  38.664  84.963  1.00 48.74           N  
ATOM    893  N   ALA A 120       6.142  45.061  81.520  1.00 30.89           N  
ATOM    894  CA  ALA A 120       6.979  45.162  80.332  1.00 29.25           C  
ATOM    895  C   ALA A 120       6.319  44.396  79.191  1.00 27.34           C  
ATOM    896  O   ALA A 120       5.795  43.300  79.390  1.00 26.44           O  
ATOM    897  CB  ALA A 120       8.374  44.594  80.610  1.00 29.41           C  
ATOM    898  N   ILE A 121       6.336  44.979  77.998  1.00 25.27           N  
ATOM    899  CA  ILE A 121       5.743  44.340  76.831  1.00 23.11           C  
ATOM    900  C   ILE A 121       6.392  42.980  76.597  1.00 22.68           C  
ATOM    901  O   ILE A 121       7.611  42.843  76.683  1.00 21.16           O  
ATOM    902  CB  ILE A 121       5.936  45.208  75.574  1.00 24.42           C  
ATOM    903  CG1 ILE A 121       5.187  46.528  75.739  1.00 23.55           C  
ATOM    904  CG2 ILE A 121       5.446  44.456  74.344  1.00 23.24           C  
ATOM    905  CD1 ILE A 121       5.532  47.563  74.688  1.00 25.08           C  
ATOM    906  N   ARG A 122       5.570  41.975  76.318  1.00 22.77           N  
ATOM    907  CA  ARG A 122       6.064  40.631  76.059  1.00 22.95           C  
ATOM    908  C   ARG A 122       5.848  40.283  74.593  1.00 22.13           C  
ATOM    909  O   ARG A 122       4.713  40.196  74.128  1.00 21.15           O  
ATOM    910  CB  ARG A 122       5.352  39.632  76.969  1.00 26.21           C  
ATOM    911  CG  ARG A 122       5.656  39.891  78.431  1.00 29.38           C  
ATOM    912  CD  ARG A 122       5.051  38.854  79.345  1.00 33.47           C  
ATOM    913  NE  ARG A 122       5.809  38.787  80.591  1.00 39.32           N  
ATOM    914  CZ  ARG A 122       5.727  37.791  81.464  1.00 41.65           C  
ATOM    915  NH1 ARG A 122       4.911  36.769  81.235  1.00 43.00           N  
ATOM    916  NH2 ARG A 122       6.476  37.811  82.554  1.00 43.18           N  
ATOM    917  N   ALA A 123       6.949  40.082  73.874  1.00 20.65           N  
ATOM    918  CA  ALA A 123       6.899  39.786  72.449  1.00 19.22           C  
ATOM    919  C   ALA A 123       7.541  38.467  72.046  1.00 20.91           C  
ATOM    920  O   ALA A 123       8.518  38.012  72.648  1.00 21.70           O  
ATOM    921  CB  ALA A 123       7.558  40.930  71.674  1.00 18.26           C  
ATOM    922  N   LEU A 124       6.988  37.875  70.995  1.00 20.62           N  
ATOM    923  CA  LEU A 124       7.484  36.619  70.465  1.00 20.74           C  
ATOM    924  C   LEU A 124       8.180  36.866  69.132  1.00 19.42           C  
ATOM    925  O   LEU A 124       7.644  37.550  68.264  1.00 18.35           O  
ATOM    926  CB  LEU A 124       6.327  35.642  70.258  1.00 21.12           C  
ATOM    927  CG  LEU A 124       6.760  34.234  69.843  1.00 23.48           C  
ATOM    928  CD1 LEU A 124       7.647  33.632  70.927  1.00 22.98           C  
ATOM    929  CD2 LEU A 124       5.523  33.366  69.613  1.00 24.62           C  
ATOM    930  N   ILE A 125       9.376  36.314  68.982  1.00 18.84           N  
ATOM    931  CA  ILE A 125      10.141  36.459  67.750  1.00 19.23           C  
ATOM    932  C   ILE A 125       9.951  35.185  66.941  1.00 19.66           C  
ATOM    933  O   ILE A 125      10.304  34.100  67.405  1.00 19.06           O  
ATOM    934  CB  ILE A 125      11.648  36.616  68.042  1.00 20.75           C  
ATOM    935  CG1 ILE A 125      11.890  37.847  68.912  1.00 24.26           C  
ATOM    936  CG2 ILE A 125      12.429  36.706  66.746  1.00 19.13           C  
ATOM    937  CD1 ILE A 125      11.485  39.141  68.271  1.00 24.69           C  
ATOM    938  N   ILE A 126       9.377  35.304  65.746  1.00 18.07           N  
ATOM    939  CA  ILE A 126       9.175  34.136  64.895  1.00 18.61           C  
ATOM    940  C   ILE A 126       9.684  34.389  63.481  1.00 18.57           C  
ATOM    941  O   ILE A 126       9.824  35.536  63.060  1.00 17.91           O  
ATOM    942  CB  ILE A 126       7.693  33.736  64.793  1.00 20.47           C  
ATOM    943  CG1 ILE A 126       6.884  34.880  64.190  1.00 22.07           C  
ATOM    944  CG2 ILE A 126       7.161  33.348  66.177  1.00 23.43           C  
ATOM    945  CD1 ILE A 126       5.519  34.461  63.698  1.00 25.25           C  
ATOM    946  N   GLY A 127       9.960  33.315  62.748  1.00 16.53           N  
ATOM    947  CA  GLY A 127      10.444  33.469  61.388  1.00 18.51           C  
ATOM    948  C   GLY A 127      11.186  32.261  60.857  1.00 20.39           C  
ATOM    949  O   GLY A 127      11.590  31.376  61.618  1.00 21.37           O  
ATOM    950  N   ILE A 128      11.365  32.226  59.541  1.00 19.82           N  
ATOM    951  CA  ILE A 128      12.062  31.122  58.897  1.00 20.42           C  
ATOM    952  C   ILE A 128      13.530  31.090  59.302  1.00 20.26           C  
ATOM    953  O   ILE A 128      14.081  32.082  59.789  1.00 19.12           O  
ATOM    954  CB  ILE A 128      11.965  31.217  57.363  1.00 20.93           C  
ATOM    955  CG1 ILE A 128      12.762  32.422  56.859  1.00 20.39           C  
ATOM    956  CG2 ILE A 128      10.498  31.309  56.948  1.00 18.85           C  
ATOM    957  CD1 ILE A 128      12.742  32.587  55.348  1.00 19.39           C  
ATOM    958  N   PRO A 129      14.184  29.939  59.108  1.00 20.53           N  
ATOM    959  CA  PRO A 129      15.594  29.783  59.459  1.00 18.41           C  
ATOM    960  C   PRO A 129      16.503  30.829  58.821  1.00 19.30           C  
ATOM    961  O   PRO A 129      16.286  31.241  57.679  1.00 19.15           O  
ATOM    962  CB  PRO A 129      15.917  28.373  58.966  1.00 19.80           C  
ATOM    963  CG  PRO A 129      14.605  27.653  59.129  1.00 20.07           C  
ATOM    964  CD  PRO A 129      13.627  28.674  58.590  1.00 20.75           C  
ATOM    965  N   ASN A 130      17.503  31.260  59.584  1.00 19.51           N  
ATOM    966  CA  ASN A 130      18.508  32.212  59.122  1.00 22.15           C  
ATOM    967  C   ASN A 130      18.006  33.618  58.766  1.00 22.27           C  
ATOM    968  O   ASN A 130      18.738  34.411  58.164  1.00 21.15           O  
ATOM    969  CB  ASN A 130      19.247  31.591  57.930  1.00 23.29           C  
ATOM    970  CG  ASN A 130      20.623  32.184  57.718  1.00 26.75           C  
ATOM    971  OD1 ASN A 130      20.831  32.967  56.796  1.00 33.20           O  
ATOM    972  ND2 ASN A 130      21.573  31.814  58.573  1.00 24.92           N  
ATOM    973  N   VAL A 131      16.776  33.938  59.157  1.00 20.38           N  
ATOM    974  CA  VAL A 131      16.203  35.248  58.855  1.00 20.00           C  
ATOM    975  C   VAL A 131      16.819  36.365  59.713  1.00 19.34           C  
ATOM    976  O   VAL A 131      16.712  37.552  59.384  1.00 19.26           O  
ATOM    977  CB  VAL A 131      14.665  35.232  59.055  1.00 19.98           C  
ATOM    978  CG1 VAL A 131      14.320  35.240  60.542  1.00 20.35           C  
ATOM    979  CG2 VAL A 131      14.033  36.406  58.336  1.00 21.35           C  
ATOM    980  N   GLY A 132      17.457  35.975  60.812  1.00 17.44           N  
ATOM    981  CA  GLY A 132      18.104  36.934  61.696  1.00 16.20           C  
ATOM    982  C   GLY A 132      17.475  37.118  63.067  1.00 16.24           C  
ATOM    983  O   GLY A 132      17.709  38.137  63.721  1.00 16.50           O  
ATOM    984  N   LYS A 133      16.692  36.138  63.514  1.00 16.08           N  
ATOM    985  CA  LYS A 133      16.030  36.210  64.811  1.00 17.65           C  
ATOM    986  C   LYS A 133      17.000  36.409  65.977  1.00 19.16           C  
ATOM    987  O   LYS A 133      16.760  37.240  66.860  1.00 22.59           O  
ATOM    988  CB  LYS A 133      15.186  34.946  65.047  1.00 17.06           C  
ATOM    989  CG  LYS A 133      14.055  34.748  64.038  1.00 20.03           C  
ATOM    990  CD  LYS A 133      13.230  33.497  64.331  1.00 18.29           C  
ATOM    991  CE  LYS A 133      14.035  32.233  64.118  1.00 19.45           C  
ATOM    992  NZ  LYS A 133      14.560  32.124  62.721  1.00 19.14           N  
ATOM    993  N   SER A 134      18.089  35.651  65.999  1.00 20.68           N  
ATOM    994  CA  SER A 134      19.068  35.786  67.084  1.00 23.70           C  
ATOM    995  C   SER A 134      19.826  37.099  67.042  1.00 22.93           C  
ATOM    996  O   SER A 134      20.082  37.714  68.077  1.00 23.04           O  
ATOM    997  CB  SER A 134      20.074  34.638  67.046  1.00 24.83           C  
ATOM    998  OG  SER A 134      19.531  33.509  67.698  1.00 29.35           O  
ATOM    999  N   THR A 135      20.199  37.517  65.841  1.00 20.81           N  
ATOM   1000  CA  THR A 135      20.931  38.762  65.669  1.00 20.94           C  
ATOM   1001  C   THR A 135      20.103  39.910  66.250  1.00 18.48           C  
ATOM   1002  O   THR A 135      20.610  40.727  67.025  1.00 21.06           O  
ATOM   1003  CB  THR A 135      21.214  39.010  64.175  1.00 19.88           C  
ATOM   1004  OG1 THR A 135      21.918  37.880  63.639  1.00 22.16           O  
ATOM   1005  CG2 THR A 135      22.066  40.253  63.977  1.00 19.65           C  
ATOM   1006  N   LEU A 136      18.826  39.950  65.880  1.00 17.44           N  
ATOM   1007  CA  LEU A 136      17.911  40.982  66.363  1.00 16.38           C  
ATOM   1008  C   LEU A 136      17.815  40.982  67.891  1.00 16.33           C  
ATOM   1009  O   LEU A 136      17.898  42.031  68.532  1.00 16.51           O  
ATOM   1010  CB  LEU A 136      16.515  40.777  65.763  1.00 15.85           C  
ATOM   1011  CG  LEU A 136      15.434  41.729  66.284  1.00 18.15           C  
ATOM   1012  CD1 LEU A 136      15.857  43.164  65.990  1.00 17.82           C  
ATOM   1013  CD2 LEU A 136      14.101  41.421  65.632  1.00 18.84           C  
ATOM   1014  N   ILE A 137      17.646  39.801  68.475  1.00 15.33           N  
ATOM   1015  CA  ILE A 137      17.540  39.682  69.923  1.00 17.00           C  
ATOM   1016  C   ILE A 137      18.808  40.182  70.619  1.00 17.33           C  
ATOM   1017  O   ILE A 137      18.739  40.975  71.564  1.00 18.18           O  
ATOM   1018  CB  ILE A 137      17.269  38.218  70.321  1.00 18.64           C  
ATOM   1019  CG1 ILE A 137      15.891  37.802  69.805  1.00 18.99           C  
ATOM   1020  CG2 ILE A 137      17.359  38.057  71.832  1.00 18.82           C  
ATOM   1021  CD1 ILE A 137      15.610  36.315  69.937  1.00 21.12           C  
ATOM   1022  N   ASN A 138      19.962  39.725  70.143  1.00 19.75           N  
ATOM   1023  CA  ASN A 138      21.244  40.127  70.714  1.00 23.54           C  
ATOM   1024  C   ASN A 138      21.458  41.635  70.613  1.00 25.61           C  
ATOM   1025  O   ASN A 138      21.953  42.266  71.551  1.00 27.20           O  
ATOM   1026  CB  ASN A 138      22.396  39.388  70.020  1.00 25.01           C  
ATOM   1027  CG  ASN A 138      22.416  37.902  70.341  1.00 27.51           C  
ATOM   1028  OD1 ASN A 138      21.765  37.452  71.283  1.00 26.58           O  
ATOM   1029  ND2 ASN A 138      23.179  37.134  69.563  1.00 28.06           N  
ATOM   1030  N   ARG A 139      21.084  42.209  69.476  1.00 26.11           N  
ATOM   1031  CA  ARG A 139      21.229  43.646  69.263  1.00 25.64           C  
ATOM   1032  C   ARG A 139      20.312  44.397  70.232  1.00 25.22           C  
ATOM   1033  O   ARG A 139      20.754  45.304  70.935  1.00 23.49           O  
ATOM   1034  CB  ARG A 139      20.868  43.996  67.817  1.00 26.91           C  
ATOM   1035  CG  ARG A 139      21.106  45.447  67.445  1.00 30.66           C  
ATOM   1036  CD  ARG A 139      22.518  45.673  66.944  1.00 31.73           C  
ATOM   1037  NE  ARG A 139      22.829  47.097  66.867  1.00 34.79           N  
ATOM   1038  CZ  ARG A 139      24.008  47.585  66.500  1.00 34.63           C  
ATOM   1039  NH1 ARG A 139      24.994  46.762  66.169  1.00 35.00           N  
ATOM   1040  NH2 ARG A 139      24.204  48.897  66.475  1.00 36.84           N  
ATOM   1041  N   LEU A 140      19.035  44.020  70.272  1.00 23.63           N  
ATOM   1042  CA  LEU A 140      18.094  44.676  71.179  1.00 24.44           C  
ATOM   1043  C   LEU A 140      18.500  44.519  72.648  1.00 25.79           C  
ATOM   1044  O   LEU A 140      18.493  45.488  73.406  1.00 25.66           O  
ATOM   1045  CB  LEU A 140      16.677  44.119  70.990  1.00 23.80           C  
ATOM   1046  CG  LEU A 140      15.955  44.508  69.696  1.00 20.64           C  
ATOM   1047  CD1 LEU A 140      14.630  43.757  69.593  1.00 18.50           C  
ATOM   1048  CD2 LEU A 140      15.720  46.014  69.688  1.00 20.24           C  
ATOM   1049  N   ALA A 141      18.856  43.302  73.045  1.00 26.28           N  
ATOM   1050  CA  ALA A 141      19.245  43.036  74.424  1.00 29.64           C  
ATOM   1051  C   ALA A 141      20.625  43.594  74.752  1.00 33.13           C  
ATOM   1052  O   ALA A 141      21.005  43.674  75.920  1.00 33.63           O  
ATOM   1053  CB  ALA A 141      19.215  41.538  74.690  1.00 28.93           C  
ATOM   1054  N   LYS A 142      21.363  43.982  73.715  1.00 36.55           N  
ATOM   1055  CA  LYS A 142      22.708  44.523  73.869  1.00 40.42           C  
ATOM   1056  C   LYS A 142      23.590  43.539  74.626  1.00 42.14           C  
ATOM   1057  O   LYS A 142      24.343  43.921  75.521  1.00 42.61           O  
ATOM   1058  CB  LYS A 142      22.667  45.867  74.607  1.00 41.16           C  
ATOM   1059  CG  LYS A 142      21.988  46.978  73.825  1.00 42.68           C  
ATOM   1060  CD  LYS A 142      21.887  48.249  74.650  1.00 45.79           C  
ATOM   1061  CE  LYS A 142      21.183  49.361  73.878  1.00 46.68           C  
ATOM   1062  NZ  LYS A 142      21.026  50.590  74.708  1.00 49.26           N  
ATOM   1063  N   LYS A 143      23.486  42.266  74.261  1.00 43.93           N  
ATOM   1064  CA  LYS A 143      24.275  41.221  74.896  1.00 46.66           C  
ATOM   1065  C   LYS A 143      24.184  39.924  74.106  1.00 48.57           C  
ATOM   1066  O   LYS A 143      23.185  39.660  73.436  1.00 48.94           O  
ATOM   1067  CB  LYS A 143      23.789  40.976  76.326  1.00 47.06           C  
ATOM   1068  CG  LYS A 143      22.375  40.425  76.419  1.00 48.42           C  
ATOM   1069  CD  LYS A 143      22.066  39.912  77.823  1.00 49.11           C  
ATOM   1070  CE  LYS A 143      22.028  41.040  78.844  1.00 49.68           C  
ATOM   1071  NZ  LYS A 143      20.917  41.998  78.573  1.00 50.99           N  
ATOM   1072  N   ASN A 144      25.237  39.118  74.184  1.00 50.05           N  
ATOM   1073  CA  ASN A 144      25.270  37.843  73.485  1.00 52.29           C  
ATOM   1074  C   ASN A 144      24.579  36.779  74.317  1.00 52.87           C  
ATOM   1075  O   ASN A 144      25.212  36.107  75.131  1.00 53.39           O  
ATOM   1076  CB  ASN A 144      26.714  37.429  73.208  1.00 54.01           C  
ATOM   1077  CG  ASN A 144      27.343  38.240  72.099  1.00 55.47           C  
ATOM   1078  OD1 ASN A 144      26.941  38.140  70.938  1.00 56.11           O  
ATOM   1079  ND2 ASN A 144      28.332  39.058  72.449  1.00 56.43           N  
ATOM   1080  N   ILE A 145      23.275  36.635  74.109  1.00 53.21           N  
ATOM   1081  CA  ILE A 145      22.484  35.656  74.844  1.00 54.42           C  
ATOM   1082  C   ILE A 145      22.034  34.528  73.922  1.00 54.88           C  
ATOM   1083  O   ILE A 145      21.815  33.401  74.366  1.00 55.76           O  
ATOM   1084  CB  ILE A 145      21.236  36.316  75.474  1.00 54.71           C  
ATOM   1085  CG1 ILE A 145      20.483  35.299  76.334  1.00 55.37           C  
ATOM   1086  CG2 ILE A 145      20.330  36.868  74.382  1.00 53.58           C  
ATOM   1087  CD1 ILE A 145      21.256  34.833  77.554  1.00 56.10           C  
ATOM   1088  N   ALA A 146      21.903  34.841  72.636  1.00 55.08           N  
ATOM   1089  CA  ALA A 146      21.478  33.865  71.638  1.00 55.21           C  
ATOM   1090  C   ALA A 146      22.632  33.485  70.716  1.00 55.07           C  
ATOM   1091  O   ALA A 146      23.036  34.268  69.855  1.00 55.24           O  
ATOM   1092  CB  ALA A 146      20.319  34.428  70.818  1.00 55.05           C  
ATOM   1093  N   GLN A 159      12.467  31.951  76.826  1.00 56.48           N  
ATOM   1094  CA  GLN A 159      13.380  32.047  77.957  1.00 55.66           C  
ATOM   1095  C   GLN A 159      13.354  33.432  78.611  1.00 54.34           C  
ATOM   1096  O   GLN A 159      13.994  33.655  79.639  1.00 54.71           O  
ATOM   1097  CB  GLN A 159      14.806  31.692  77.511  1.00 57.57           C  
ATOM   1098  CG  GLN A 159      15.297  32.400  76.244  1.00 57.46           C  
ATOM   1099  CD  GLN A 159      14.569  31.956  74.985  1.00 58.17           C  
ATOM   1100  OE1 GLN A 159      14.490  30.762  74.681  1.00 57.91           O  
ATOM   1101  NE2 GLN A 159      14.043  32.920  74.238  1.00 56.69           N  
ATOM   1102  N   TRP A 160      12.607  34.354  78.010  1.00 52.40           N  
ATOM   1103  CA  TRP A 160      12.475  35.717  78.525  1.00 50.05           C  
ATOM   1104  C   TRP A 160      13.763  36.536  78.512  1.00 47.55           C  
ATOM   1105  O   TRP A 160      14.442  36.676  79.532  1.00 47.08           O  
ATOM   1106  CB  TRP A 160      11.891  35.698  79.946  1.00 51.83           C  
ATOM   1107  CG  TRP A 160      10.383  35.548  80.005  1.00 52.81           C  
ATOM   1108  CD1 TRP A 160       9.660  34.910  80.976  1.00 53.11           C  
ATOM   1109  CD2 TRP A 160       9.425  36.056  79.062  1.00 53.30           C  
ATOM   1110  NE1 TRP A 160       8.316  34.985  80.696  1.00 53.14           N  
ATOM   1111  CE2 TRP A 160       8.143  35.683  79.529  1.00 53.12           C  
ATOM   1112  CE3 TRP A 160       9.523  36.791  77.870  1.00 53.11           C  
ATOM   1113  CZ2 TRP A 160       6.968  36.016  78.842  1.00 53.60           C  
ATOM   1114  CZ3 TRP A 160       8.354  37.122  77.189  1.00 52.31           C  
ATOM   1115  CH2 TRP A 160       7.095  36.734  77.678  1.00 53.30           C  
ATOM   1116  N   VAL A 161      14.092  37.075  77.342  1.00 43.83           N  
ATOM   1117  CA  VAL A 161      15.276  37.911  77.181  1.00 39.44           C  
ATOM   1118  C   VAL A 161      14.850  39.339  77.493  1.00 38.76           C  
ATOM   1119  O   VAL A 161      13.942  39.873  76.856  1.00 37.58           O  
ATOM   1120  CB  VAL A 161      15.817  37.854  75.731  1.00 37.50           C  
ATOM   1121  CG1 VAL A 161      16.919  38.885  75.541  1.00 33.48           C  
ATOM   1122  CG2 VAL A 161      16.333  36.464  75.425  1.00 35.55           C  
ATOM   1123  N   LYS A 162      15.503  39.954  78.472  1.00 39.19           N  
ATOM   1124  CA  LYS A 162      15.169  41.316  78.862  1.00 40.45           C  
ATOM   1125  C   LYS A 162      15.826  42.363  77.978  1.00 40.56           C  
ATOM   1126  O   LYS A 162      16.999  42.253  77.619  1.00 41.72           O  
ATOM   1127  CB  LYS A 162      15.557  41.565  80.324  1.00 43.33           C  
ATOM   1128  CG  LYS A 162      14.634  40.912  81.339  1.00 44.86           C  
ATOM   1129  CD  LYS A 162      15.137  41.131  82.756  1.00 47.87           C  
ATOM   1130  CE  LYS A 162      14.198  40.516  83.787  1.00 49.15           C  
ATOM   1131  NZ  LYS A 162      14.767  40.577  85.168  1.00 49.92           N  
ATOM   1132  N   VAL A 163      15.047  43.378  77.628  1.00 39.94           N  
ATOM   1133  CA  VAL A 163      15.514  44.474  76.796  1.00 40.24           C  
ATOM   1134  C   VAL A 163      15.108  45.764  77.502  1.00 41.67           C  
ATOM   1135  O   VAL A 163      14.043  46.325  77.239  1.00 41.02           O  
ATOM   1136  CB  VAL A 163      14.859  44.427  75.394  1.00 40.06           C  
ATOM   1137  CG1 VAL A 163      15.375  45.565  74.536  1.00 38.68           C  
ATOM   1138  CG2 VAL A 163      15.139  43.088  74.735  1.00 38.61           C  
ATOM   1139  N   GLY A 164      15.957  46.224  78.415  1.00 43.47           N  
ATOM   1140  CA  GLY A 164      15.652  47.434  79.156  1.00 43.79           C  
ATOM   1141  C   GLY A 164      14.568  47.148  80.173  1.00 44.62           C  
ATOM   1142  O   GLY A 164      14.521  46.058  80.747  1.00 44.50           O  
ATOM   1143  N   LYS A 165      13.691  48.120  80.400  1.00 45.31           N  
ATOM   1144  CA  LYS A 165      12.606  47.945  81.356  1.00 45.73           C  
ATOM   1145  C   LYS A 165      11.271  48.039  80.630  1.00 44.94           C  
ATOM   1146  O   LYS A 165      10.221  48.162  81.260  1.00 44.65           O  
ATOM   1147  CB  LYS A 165      12.654  49.030  82.438  1.00 48.71           C  
ATOM   1148  CG  LYS A 165      14.022  49.643  82.688  1.00 51.87           C  
ATOM   1149  CD  LYS A 165      14.287  50.819  81.754  1.00 54.39           C  
ATOM   1150  CE  LYS A 165      15.618  51.489  82.076  1.00 56.16           C  
ATOM   1151  NZ  LYS A 165      15.869  52.696  81.237  1.00 58.25           N  
ATOM   1152  N   GLU A 166      11.313  47.971  79.304  1.00 42.70           N  
ATOM   1153  CA  GLU A 166      10.096  48.089  78.516  1.00 40.73           C  
ATOM   1154  C   GLU A 166       9.754  46.863  77.687  1.00 37.26           C  
ATOM   1155  O   GLU A 166       8.625  46.728  77.223  1.00 35.28           O  
ATOM   1156  CB  GLU A 166      10.207  49.305  77.597  1.00 43.97           C  
ATOM   1157  CG  GLU A 166      10.444  50.611  78.339  1.00 49.09           C  
ATOM   1158  CD  GLU A 166      11.397  51.531  77.605  1.00 50.78           C  
ATOM   1159  OE1 GLU A 166      11.085  51.926  76.460  1.00 53.55           O  
ATOM   1160  OE2 GLU A 166      12.465  51.856  78.173  1.00 53.00           O  
ATOM   1161  N   LEU A 167      10.706  45.958  77.509  1.00 34.49           N  
ATOM   1162  CA  LEU A 167      10.433  44.792  76.683  1.00 33.08           C  
ATOM   1163  C   LEU A 167      11.037  43.485  77.172  1.00 31.70           C  
ATOM   1164  O   LEU A 167      12.108  43.460  77.776  1.00 29.63           O  
ATOM   1165  CB  LEU A 167      10.918  45.072  75.257  1.00 34.97           C  
ATOM   1166  CG  LEU A 167      10.652  44.051  74.155  1.00 35.34           C  
ATOM   1167  CD1 LEU A 167       9.159  43.932  73.905  1.00 35.71           C  
ATOM   1168  CD2 LEU A 167      11.368  44.491  72.888  1.00 35.68           C  
ATOM   1169  N   GLU A 168      10.326  42.395  76.910  1.00 29.03           N  
ATOM   1170  CA  GLU A 168      10.794  41.063  77.267  1.00 29.85           C  
ATOM   1171  C   GLU A 168      10.517  40.221  76.032  1.00 28.45           C  
ATOM   1172  O   GLU A 168       9.403  40.232  75.506  1.00 27.64           O  
ATOM   1173  CB  GLU A 168      10.035  40.525  78.485  1.00 31.68           C  
ATOM   1174  CG  GLU A 168       9.901  41.549  79.597  1.00 37.62           C  
ATOM   1175  CD  GLU A 168       9.680  40.933  80.968  1.00 40.66           C  
ATOM   1176  OE1 GLU A 168       8.804  40.050  81.098  1.00 42.45           O  
ATOM   1177  OE2 GLU A 168      10.385  41.347  81.918  1.00 42.81           O  
ATOM   1178  N   LEU A 169      11.534  39.502  75.568  1.00 27.25           N  
ATOM   1179  CA  LEU A 169      11.423  38.690  74.361  1.00 26.84           C  
ATOM   1180  C   LEU A 169      11.556  37.186  74.562  1.00 28.63           C  
ATOM   1181  O   LEU A 169      12.215  36.720  75.492  1.00 26.61           O  
ATOM   1182  CB  LEU A 169      12.495  39.123  73.358  1.00 26.13           C  
ATOM   1183  CG  LEU A 169      12.578  40.606  72.982  1.00 28.10           C  
ATOM   1184  CD1 LEU A 169      13.845  40.860  72.157  1.00 27.86           C  
ATOM   1185  CD2 LEU A 169      11.336  40.997  72.198  1.00 26.63           C  
ATOM   1186  N   LEU A 170      10.920  36.444  73.661  1.00 30.81           N  
ATOM   1187  CA  LEU A 170      10.971  34.989  73.645  1.00 33.34           C  
ATOM   1188  C   LEU A 170      11.441  34.590  72.247  1.00 35.56           C  
ATOM   1189  O   LEU A 170      10.848  34.991  71.243  1.00 35.59           O  
ATOM   1190  CB  LEU A 170       9.592  34.380  73.923  1.00 35.06           C  
ATOM   1191  CG  LEU A 170       9.075  34.378  75.370  1.00 37.62           C  
ATOM   1192  CD1 LEU A 170       7.742  33.646  75.431  1.00 39.72           C  
ATOM   1193  CD2 LEU A 170      10.088  33.691  76.285  1.00 39.03           C  
ATOM   1194  N   ASP A 171      12.516  33.812  72.183  1.00 37.03           N  
ATOM   1195  CA  ASP A 171      13.077  33.374  70.911  1.00 39.01           C  
ATOM   1196  C   ASP A 171      12.577  31.985  70.531  1.00 40.13           C  
ATOM   1197  O   ASP A 171      12.346  31.140  71.397  1.00 41.36           O  
ATOM   1198  CB  ASP A 171      14.609  33.389  70.997  1.00 42.57           C  
ATOM   1199  CG  ASP A 171      15.280  33.047  69.678  1.00 46.29           C  
ATOM   1200  OD1 ASP A 171      14.716  33.373  68.607  1.00 47.19           O  
ATOM   1201  OD2 ASP A 171      16.389  32.469  69.712  1.00 47.82           O  
ATOM   1202  N   THR A 172      12.405  31.764  69.230  1.00 38.43           N  
ATOM   1203  CA  THR A 172      11.939  30.485  68.708  1.00 37.45           C  
ATOM   1204  C   THR A 172      12.845  30.047  67.554  1.00 37.19           C  
ATOM   1205  O   THR A 172      13.414  30.881  66.849  1.00 37.26           O  
ATOM   1206  CB  THR A 172      10.486  30.587  68.193  1.00 37.90           C  
ATOM   1207  OG1 THR A 172      10.428  31.504  67.092  1.00 35.91           O  
ATOM   1208  CG2 THR A 172       9.560  31.082  69.301  1.00 39.01           C  
ATOM   1209  N   PRO A 173      12.996  28.730  67.347  1.00 36.57           N  
ATOM   1210  CA  PRO A 173      13.848  28.230  66.261  1.00 35.38           C  
ATOM   1211  C   PRO A 173      13.261  28.489  64.872  1.00 32.25           C  
ATOM   1212  O   PRO A 173      12.046  28.590  64.713  1.00 30.40           O  
ATOM   1213  CB  PRO A 173      13.954  26.740  66.573  1.00 36.45           C  
ATOM   1214  CG  PRO A 173      12.604  26.438  67.163  1.00 37.27           C  
ATOM   1215  CD  PRO A 173      12.401  27.612  68.106  1.00 36.79           C  
ATOM   1216  N   GLY A 174      14.135  28.598  63.875  1.00 31.61           N  
ATOM   1217  CA  GLY A 174      13.682  28.826  62.517  1.00 30.45           C  
ATOM   1218  C   GLY A 174      12.755  27.711  62.083  1.00 32.11           C  
ATOM   1219  O   GLY A 174      13.022  26.538  62.348  1.00 29.64           O  
ATOM   1220  N   ILE A 175      11.663  28.066  61.416  1.00 32.21           N  
ATOM   1221  CA  ILE A 175      10.699  27.068  60.977  1.00 34.95           C  
ATOM   1222  C   ILE A 175      10.245  27.294  59.541  1.00 34.67           C  
ATOM   1223  O   ILE A 175      10.069  28.429  59.109  1.00 34.00           O  
ATOM   1224  CB  ILE A 175       9.437  27.097  61.862  1.00 37.06           C  
ATOM   1225  CG1 ILE A 175       9.831  27.168  63.338  1.00 39.37           C  
ATOM   1226  CG2 ILE A 175       8.586  25.865  61.585  1.00 39.05           C  
ATOM   1227  CD1 ILE A 175       8.660  27.417  64.276  1.00 41.16           C  
ATOM   1228  N   LEU A 176      10.059  26.202  58.808  1.00 36.69           N  
ATOM   1229  CA  LEU A 176       9.580  26.270  57.434  1.00 38.80           C  
ATOM   1230  C   LEU A 176       8.148  25.735  57.450  1.00 40.84           C  
ATOM   1231  O   LEU A 176       7.500  25.751  58.496  1.00 40.54           O  
ATOM   1232  CB  LEU A 176      10.462  25.419  56.517  1.00 38.35           C  
ATOM   1233  CG  LEU A 176      11.859  25.977  56.222  1.00 39.81           C  
ATOM   1234  CD1 LEU A 176      12.700  24.922  55.513  1.00 40.27           C  
ATOM   1235  CD2 LEU A 176      11.746  27.230  55.362  1.00 38.45           C  
ATOM   1236  N   TRP A 177       7.656  25.266  56.306  1.00 44.00           N  
ATOM   1237  CA  TRP A 177       6.299  24.729  56.227  1.00 46.19           C  
ATOM   1238  C   TRP A 177       6.174  23.622  55.178  1.00 49.39           C  
ATOM   1239  O   TRP A 177       6.868  23.632  54.160  1.00 49.22           O  
ATOM   1240  CB  TRP A 177       5.299  25.856  55.944  1.00 45.07           C  
ATOM   1241  CG  TRP A 177       5.496  26.566  54.635  1.00 44.47           C  
ATOM   1242  CD1 TRP A 177       4.833  26.331  53.463  1.00 43.93           C  
ATOM   1243  CD2 TRP A 177       6.406  27.643  54.371  1.00 43.69           C  
ATOM   1244  NE1 TRP A 177       5.270  27.197  52.489  1.00 44.15           N  
ATOM   1245  CE2 TRP A 177       6.236  28.012  53.017  1.00 43.93           C  
ATOM   1246  CE3 TRP A 177       7.349  28.331  55.147  1.00 43.05           C  
ATOM   1247  CZ2 TRP A 177       6.973  29.042  52.422  1.00 41.65           C  
ATOM   1248  CZ3 TRP A 177       8.083  29.356  54.556  1.00 41.45           C  
ATOM   1249  CH2 TRP A 177       7.889  29.700  53.205  1.00 42.10           C  
ATOM   1250  N   PRO A 178       5.279  22.649  55.422  1.00 52.45           N  
ATOM   1251  CA  PRO A 178       5.020  21.503  54.543  1.00 55.09           C  
ATOM   1252  C   PRO A 178       4.875  21.807  53.052  1.00 57.70           C  
ATOM   1253  O   PRO A 178       5.799  21.582  52.268  1.00 57.46           O  
ATOM   1254  CB  PRO A 178       3.744  20.906  55.130  1.00 53.85           C  
ATOM   1255  CG  PRO A 178       3.919  21.156  56.585  1.00 53.65           C  
ATOM   1256  CD  PRO A 178       4.401  22.594  56.606  1.00 53.10           C  
ATOM   1257  N   LYS A 179       3.709  22.318  52.668  1.00 60.85           N  
ATOM   1258  CA  LYS A 179       3.434  22.617  51.270  1.00 63.38           C  
ATOM   1259  C   LYS A 179       3.930  23.956  50.735  1.00 64.24           C  
ATOM   1260  O   LYS A 179       3.151  24.887  50.524  1.00 64.19           O  
ATOM   1261  CB  LYS A 179       1.933  22.464  50.993  1.00 64.09           C  
ATOM   1262  CG  LYS A 179       1.502  21.009  50.837  1.00 65.62           C  
ATOM   1263  CD  LYS A 179       0.004  20.856  50.622  1.00 66.77           C  
ATOM   1264  CE  LYS A 179      -0.777  21.102  51.904  1.00 67.40           C  
ATOM   1265  NZ  LYS A 179      -2.229  20.822  51.720  1.00 67.16           N  
ATOM   1266  N   PHE A 180       5.240  24.036  50.521  1.00 65.57           N  
ATOM   1267  CA  PHE A 180       5.869  25.227  49.959  1.00 66.62           C  
ATOM   1268  C   PHE A 180       6.161  24.790  48.530  1.00 66.24           C  
ATOM   1269  O   PHE A 180       6.990  25.369  47.829  1.00 67.19           O  
ATOM   1270  CB  PHE A 180       7.166  25.563  50.707  1.00 67.39           C  
ATOM   1271  CG  PHE A 180       8.243  24.530  50.554  1.00 68.93           C  
ATOM   1272  CD1 PHE A 180       9.309  24.739  49.682  1.00 68.94           C  
ATOM   1273  CD2 PHE A 180       8.189  23.340  51.275  1.00 69.17           C  
ATOM   1274  CE1 PHE A 180      10.307  23.779  49.531  1.00 69.97           C  
ATOM   1275  CE2 PHE A 180       9.180  22.371  51.131  1.00 70.15           C  
ATOM   1276  CZ  PHE A 180      10.243  22.589  50.257  1.00 70.33           C  
ATOM   1277  N   GLU A 181       5.439  23.745  48.133  1.00 65.34           N  
ATOM   1278  CA  GLU A 181       5.528  23.116  46.820  1.00 64.70           C  
ATOM   1279  C   GLU A 181       5.860  24.021  45.637  1.00 62.66           C  
ATOM   1280  O   GLU A 181       6.473  23.569  44.669  1.00 63.51           O  
ATOM   1281  CB  GLU A 181       4.230  22.346  46.546  1.00 66.15           C  
ATOM   1282  CG  GLU A 181       2.964  23.152  46.785  1.00 68.25           C  
ATOM   1283  CD  GLU A 181       1.761  22.267  47.075  1.00 69.79           C  
ATOM   1284  OE1 GLU A 181       1.538  21.295  46.319  1.00 70.23           O  
ATOM   1285  OE2 GLU A 181       1.036  22.548  48.055  1.00 70.46           O  
ATOM   1286  N   ASP A 182       5.457  25.286  45.697  1.00 59.47           N  
ATOM   1287  CA  ASP A 182       5.758  26.205  44.603  1.00 56.10           C  
ATOM   1288  C   ASP A 182       7.275  26.244  44.430  1.00 52.81           C  
ATOM   1289  O   ASP A 182       7.987  26.820  45.251  1.00 52.28           O  
ATOM   1290  CB  ASP A 182       5.236  27.608  44.919  1.00 56.22           C  
ATOM   1291  CG  ASP A 182       5.376  28.555  43.746  1.00 56.58           C  
ATOM   1292  OD1 ASP A 182       6.497  28.686  43.213  1.00 55.97           O  
ATOM   1293  OD2 ASP A 182       4.364  29.172  43.355  1.00 58.11           O  
ATOM   1294  N   GLU A 183       7.763  25.623  43.362  1.00 49.14           N  
ATOM   1295  CA  GLU A 183       9.197  25.564  43.096  1.00 45.97           C  
ATOM   1296  C   GLU A 183       9.886  26.931  43.135  1.00 42.24           C  
ATOM   1297  O   GLU A 183      11.047  27.035  43.529  1.00 40.89           O  
ATOM   1298  CB  GLU A 183       9.453  24.895  41.741  1.00 48.35           C  
ATOM   1299  CG  GLU A 183      10.928  24.648  41.444  1.00 51.65           C  
ATOM   1300  CD  GLU A 183      11.157  23.973  40.107  1.00 54.18           C  
ATOM   1301  OE1 GLU A 183      10.607  22.870  39.893  1.00 55.26           O  
ATOM   1302  OE2 GLU A 183      11.892  24.544  39.271  1.00 55.85           O  
ATOM   1303  N   LEU A 184       9.171  27.974  42.727  1.00 37.75           N  
ATOM   1304  CA  LEU A 184       9.727  29.319  42.722  1.00 33.98           C  
ATOM   1305  C   LEU A 184      10.002  29.777  44.149  1.00 31.00           C  
ATOM   1306  O   LEU A 184      11.041  30.375  44.433  1.00 30.54           O  
ATOM   1307  CB  LEU A 184       8.763  30.284  42.037  1.00 34.50           C  
ATOM   1308  CG  LEU A 184       9.392  31.407  41.215  1.00 36.26           C  
ATOM   1309  CD1 LEU A 184      10.392  30.829  40.219  1.00 35.03           C  
ATOM   1310  CD2 LEU A 184       8.296  32.166  40.481  1.00 36.02           C  
ATOM   1311  N   VAL A 185       9.067  29.504  45.051  1.00 27.94           N  
ATOM   1312  CA  VAL A 185       9.246  29.878  46.449  1.00 24.84           C  
ATOM   1313  C   VAL A 185      10.445  29.109  47.011  1.00 23.63           C  
ATOM   1314  O   VAL A 185      11.250  29.664  47.752  1.00 21.39           O  
ATOM   1315  CB  VAL A 185       7.976  29.557  47.289  1.00 25.94           C  
ATOM   1316  CG1 VAL A 185       8.276  29.704  48.775  1.00 24.53           C  
ATOM   1317  CG2 VAL A 185       6.844  30.497  46.896  1.00 25.57           C  
ATOM   1318  N   GLY A 186      10.565  27.836  46.638  1.00 20.77           N  
ATOM   1319  CA  GLY A 186      11.675  27.032  47.116  1.00 20.63           C  
ATOM   1320  C   GLY A 186      13.020  27.563  46.652  1.00 20.83           C  
ATOM   1321  O   GLY A 186      13.973  27.612  47.424  1.00 20.88           O  
ATOM   1322  N   LEU A 187      13.095  27.957  45.384  1.00 19.60           N  
ATOM   1323  CA  LEU A 187      14.323  28.494  44.810  1.00 19.79           C  
ATOM   1324  C   LEU A 187      14.735  29.817  45.457  1.00 19.36           C  
ATOM   1325  O   LEU A 187      15.923  30.081  45.638  1.00 18.43           O  
ATOM   1326  CB  LEU A 187      14.147  28.689  43.303  1.00 20.26           C  
ATOM   1327  CG  LEU A 187      14.093  27.389  42.482  1.00 22.22           C  
ATOM   1328  CD1 LEU A 187      13.724  27.692  41.043  1.00 21.85           C  
ATOM   1329  CD2 LEU A 187      15.449  26.691  42.548  1.00 22.59           C  
ATOM   1330  N   ARG A 188      13.755  30.653  45.789  1.00 18.33           N  
ATOM   1331  CA  ARG A 188      14.035  31.936  46.429  1.00 20.36           C  
ATOM   1332  C   ARG A 188      14.568  31.716  47.837  1.00 20.84           C  
ATOM   1333  O   ARG A 188      15.481  32.415  48.288  1.00 21.36           O  
ATOM   1334  CB  ARG A 188      12.773  32.793  46.493  1.00 19.17           C  
ATOM   1335  CG  ARG A 188      12.347  33.344  45.153  1.00 18.93           C  
ATOM   1336  CD  ARG A 188      10.955  33.936  45.236  1.00 20.61           C  
ATOM   1337  NE  ARG A 188      10.477  34.373  43.926  1.00 24.82           N  
ATOM   1338  CZ  ARG A 188       9.203  34.329  43.546  1.00 26.30           C  
ATOM   1339  NH1 ARG A 188       8.280  33.866  44.378  1.00 25.19           N  
ATOM   1340  NH2 ARG A 188       8.858  34.741  42.334  1.00 27.82           N  
ATOM   1341  N   LEU A 189      13.995  30.736  48.529  1.00 21.01           N  
ATOM   1342  CA  LEU A 189      14.417  30.415  49.885  1.00 22.09           C  
ATOM   1343  C   LEU A 189      15.818  29.824  49.859  1.00 21.55           C  
ATOM   1344  O   LEU A 189      16.658  30.147  50.698  1.00 21.42           O  
ATOM   1345  CB  LEU A 189      13.449  29.411  50.525  1.00 22.19           C  
ATOM   1346  CG  LEU A 189      12.047  29.913  50.883  1.00 25.47           C  
ATOM   1347  CD1 LEU A 189      11.170  28.735  51.307  1.00 25.74           C  
ATOM   1348  CD2 LEU A 189      12.140  30.939  52.006  1.00 22.12           C  
ATOM   1349  N   ALA A 190      16.072  28.954  48.888  1.00 20.81           N  
ATOM   1350  CA  ALA A 190      17.380  28.329  48.783  1.00 21.94           C  
ATOM   1351  C   ALA A 190      18.469  29.333  48.436  1.00 19.84           C  
ATOM   1352  O   ALA A 190      19.538  29.325  49.041  1.00 21.28           O  
ATOM   1353  CB  ALA A 190      17.347  27.214  47.740  1.00 19.97           C  
ATOM   1354  N   VAL A 191      18.215  30.202  47.466  1.00 21.11           N  
ATOM   1355  CA  VAL A 191      19.251  31.155  47.086  1.00 21.93           C  
ATOM   1356  C   VAL A 191      19.594  32.136  48.203  1.00 20.49           C  
ATOM   1357  O   VAL A 191      20.753  32.519  48.353  1.00 19.41           O  
ATOM   1358  CB  VAL A 191      18.871  31.934  45.792  1.00 21.86           C  
ATOM   1359  CG1 VAL A 191      17.844  33.011  46.088  1.00 19.68           C  
ATOM   1360  CG2 VAL A 191      20.121  32.527  45.167  1.00 22.78           C  
ATOM   1361  N   THR A 192      18.595  32.522  48.994  1.00 20.01           N  
ATOM   1362  CA  THR A 192      18.808  33.461  50.093  1.00 19.25           C  
ATOM   1363  C   THR A 192      19.428  32.837  51.346  1.00 20.15           C  
ATOM   1364  O   THR A 192      19.809  33.558  52.266  1.00 20.12           O  
ATOM   1365  CB  THR A 192      17.494  34.156  50.504  1.00 19.35           C  
ATOM   1366  OG1 THR A 192      16.517  33.169  50.850  1.00 19.42           O  
ATOM   1367  CG2 THR A 192      16.972  35.015  49.372  1.00 16.80           C  
ATOM   1368  N   GLY A 193      19.505  31.508  51.396  1.00 18.20           N  
ATOM   1369  CA  GLY A 193      20.110  30.852  52.543  1.00 18.49           C  
ATOM   1370  C   GLY A 193      19.191  30.336  53.642  1.00 19.49           C  
ATOM   1371  O   GLY A 193      19.664  30.009  54.727  1.00 19.01           O  
ATOM   1372  N   ALA A 194      17.891  30.254  53.377  1.00 19.14           N  
ATOM   1373  CA  ALA A 194      16.947  29.765  54.381  1.00 19.54           C  
ATOM   1374  C   ALA A 194      16.991  28.240  54.523  1.00 22.12           C  
ATOM   1375  O   ALA A 194      16.468  27.683  55.489  1.00 20.35           O  
ATOM   1376  CB  ALA A 194      15.530  30.218  54.035  1.00 18.21           C  
ATOM   1377  N   ILE A 195      17.630  27.574  53.564  1.00 25.14           N  
ATOM   1378  CA  ILE A 195      17.739  26.112  53.557  1.00 27.45           C  
ATOM   1379  C   ILE A 195      19.202  25.654  53.570  1.00 29.21           C  
ATOM   1380  O   ILE A 195      20.043  26.233  52.881  1.00 31.12           O  
ATOM   1381  CB  ILE A 195      17.057  25.538  52.294  1.00 27.74           C  
ATOM   1382  CG1 ILE A 195      15.607  26.027  52.229  1.00 28.70           C  
ATOM   1383  CG2 ILE A 195      17.120  24.021  52.302  1.00 27.23           C  
ATOM   1384  CD1 ILE A 195      14.894  25.692  50.927  1.00 29.43           C  
ATOM   1385  N   LYS A 196      19.515  24.617  54.341  1.00 32.61           N  
ATOM   1386  CA  LYS A 196      20.899  24.134  54.385  1.00 35.27           C  
ATOM   1387  C   LYS A 196      21.317  23.658  52.994  1.00 35.73           C  
ATOM   1388  O   LYS A 196      20.664  22.806  52.395  1.00 35.28           O  
ATOM   1389  CB  LYS A 196      21.047  23.004  55.412  1.00 36.70           C  
ATOM   1390  CG  LYS A 196      20.047  21.874  55.273  1.00 39.61           C  
ATOM   1391  CD  LYS A 196      20.254  20.815  56.355  1.00 42.91           C  
ATOM   1392  CE  LYS A 196      19.985  21.356  57.759  1.00 43.63           C  
ATOM   1393  NZ  LYS A 196      18.568  21.786  57.958  1.00 46.59           N  
ATOM   1394  N   ASP A 197      22.408  24.216  52.484  1.00 37.39           N  
ATOM   1395  CA  ASP A 197      22.883  23.871  51.147  1.00 40.21           C  
ATOM   1396  C   ASP A 197      23.395  22.441  51.008  1.00 41.64           C  
ATOM   1397  O   ASP A 197      23.812  22.037  49.923  1.00 41.95           O  
ATOM   1398  CB  ASP A 197      23.988  24.839  50.709  1.00 38.65           C  
ATOM   1399  CG  ASP A 197      23.600  26.294  50.890  1.00 38.85           C  
ATOM   1400  OD1 ASP A 197      22.388  26.602  50.875  1.00 37.58           O  
ATOM   1401  OD2 ASP A 197      24.515  27.134  51.031  1.00 38.39           O  
ATOM   1402  N   SER A 198      23.357  21.676  52.093  1.00 43.36           N  
ATOM   1403  CA  SER A 198      23.844  20.299  52.061  1.00 45.73           C  
ATOM   1404  C   SER A 198      22.817  19.285  51.560  1.00 45.96           C  
ATOM   1405  O   SER A 198      23.185  18.222  51.062  1.00 46.70           O  
ATOM   1406  CB  SER A 198      24.329  19.882  53.455  1.00 46.37           C  
ATOM   1407  OG  SER A 198      23.278  19.942  54.404  1.00 47.41           O  
ATOM   1408  N   ILE A 199      21.535  19.610  51.687  1.00 46.08           N  
ATOM   1409  CA  ILE A 199      20.485  18.697  51.253  1.00 45.87           C  
ATOM   1410  C   ILE A 199      19.788  19.158  49.974  1.00 44.70           C  
ATOM   1411  O   ILE A 199      18.647  18.779  49.709  1.00 45.25           O  
ATOM   1412  CB  ILE A 199      19.418  18.522  52.355  1.00 47.29           C  
ATOM   1413  CG1 ILE A 199      20.098  18.402  53.721  1.00 49.05           C  
ATOM   1414  CG2 ILE A 199      18.601  17.253  52.097  1.00 49.64           C  
ATOM   1415  CD1 ILE A 199      19.130  18.138  54.865  1.00 49.96           C  
ATOM   1416  N   ILE A 200      20.470  19.971  49.175  1.00 42.29           N  
ATOM   1417  CA  ILE A 200      19.879  20.468  47.936  1.00 38.63           C  
ATOM   1418  C   ILE A 200      20.880  20.563  46.794  1.00 36.01           C  
ATOM   1419  O   ILE A 200      22.088  20.647  47.020  1.00 35.04           O  
ATOM   1420  CB  ILE A 200      19.259  21.864  48.140  1.00 39.52           C  
ATOM   1421  CG1 ILE A 200      20.326  22.836  48.653  1.00 40.15           C  
ATOM   1422  CG2 ILE A 200      18.097  21.781  49.121  1.00 40.67           C  
ATOM   1423  CD1 ILE A 200      19.849  24.269  48.772  1.00 39.71           C  
ATOM   1424  N   ASN A 201      20.372  20.547  45.564  1.00 33.75           N  
ATOM   1425  CA  ASN A 201      21.231  20.657  44.392  1.00 31.58           C  
ATOM   1426  C   ASN A 201      21.554  22.133  44.199  1.00 29.54           C  
ATOM   1427  O   ASN A 201      20.796  22.868  43.564  1.00 26.79           O  
ATOM   1428  CB  ASN A 201      20.527  20.132  43.141  1.00 34.77           C  
ATOM   1429  CG  ASN A 201      21.468  20.014  41.957  1.00 35.71           C  
ATOM   1430  OD1 ASN A 201      22.276  20.911  41.697  1.00 35.61           O  
ATOM   1431  ND2 ASN A 201      21.368  18.911  41.230  1.00 37.04           N  
ATOM   1432  N   LEU A 202      22.682  22.552  44.753  1.00 26.62           N  
ATOM   1433  CA  LEU A 202      23.118  23.935  44.675  1.00 28.22           C  
ATOM   1434  C   LEU A 202      23.242  24.524  43.278  1.00 26.15           C  
ATOM   1435  O   LEU A 202      23.012  25.720  43.097  1.00 23.78           O  
ATOM   1436  CB  LEU A 202      24.448  24.105  45.401  1.00 29.83           C  
ATOM   1437  CG  LEU A 202      24.326  24.226  46.915  1.00 34.02           C  
ATOM   1438  CD1 LEU A 202      25.715  24.352  47.534  1.00 35.48           C  
ATOM   1439  CD2 LEU A 202      23.478  25.460  47.247  1.00 33.28           C  
ATOM   1440  N   GLN A 203      23.611  23.705  42.296  1.00 24.01           N  
ATOM   1441  CA  GLN A 203      23.755  24.219  40.941  1.00 23.17           C  
ATOM   1442  C   GLN A 203      22.424  24.675  40.364  1.00 20.95           C  
ATOM   1443  O   GLN A 203      22.378  25.654  39.619  1.00 21.65           O  
ATOM   1444  CB  GLN A 203      24.422  23.186  40.015  1.00 24.06           C  
ATOM   1445  CG  GLN A 203      24.811  23.782  38.655  1.00 25.19           C  
ATOM   1446  CD  GLN A 203      25.867  22.979  37.883  1.00 26.67           C  
ATOM   1447  OE1 GLN A 203      26.346  23.420  36.835  1.00 25.78           O  
ATOM   1448  NE2 GLN A 203      26.231  21.808  38.397  1.00 24.35           N  
ATOM   1449  N   ASP A 204      21.335  23.986  40.702  1.00 20.63           N  
ATOM   1450  CA  ASP A 204      20.023  24.402  40.199  1.00 19.97           C  
ATOM   1451  C   ASP A 204      19.701  25.773  40.774  1.00 18.72           C  
ATOM   1452  O   ASP A 204      19.073  26.597  40.117  1.00 17.97           O  
ATOM   1453  CB  ASP A 204      18.914  23.427  40.614  1.00 23.32           C  
ATOM   1454  CG  ASP A 204      19.049  22.064  39.953  1.00 23.93           C  
ATOM   1455  OD1 ASP A 204      19.704  21.970  38.896  1.00 24.59           O  
ATOM   1456  OD2 ASP A 204      18.480  21.094  40.493  1.00 26.95           O  
ATOM   1457  N   VAL A 205      20.131  26.010  42.008  1.00 18.09           N  
ATOM   1458  CA  VAL A 205      19.880  27.292  42.656  1.00 17.26           C  
ATOM   1459  C   VAL A 205      20.731  28.372  41.990  1.00 17.94           C  
ATOM   1460  O   VAL A 205      20.289  29.510  41.832  1.00 18.49           O  
ATOM   1461  CB  VAL A 205      20.210  27.224  44.160  1.00 17.79           C  
ATOM   1462  CG1 VAL A 205      19.825  28.533  44.836  1.00 17.86           C  
ATOM   1463  CG2 VAL A 205      19.465  26.054  44.801  1.00 18.29           C  
ATOM   1464  N   ALA A 206      21.952  28.008  41.606  1.00 16.77           N  
ATOM   1465  CA  ALA A 206      22.856  28.944  40.949  1.00 17.29           C  
ATOM   1466  C   ALA A 206      22.307  29.272  39.557  1.00 18.05           C  
ATOM   1467  O   ALA A 206      22.421  30.402  39.080  1.00 17.49           O  
ATOM   1468  CB  ALA A 206      24.263  28.343  40.844  1.00 16.22           C  
ATOM   1469  N   VAL A 207      21.722  28.278  38.897  1.00 16.61           N  
ATOM   1470  CA  VAL A 207      21.138  28.507  37.580  1.00 17.33           C  
ATOM   1471  C   VAL A 207      19.981  29.494  37.736  1.00 16.77           C  
ATOM   1472  O   VAL A 207      19.825  30.424  36.934  1.00 17.14           O  
ATOM   1473  CB  VAL A 207      20.603  27.200  36.963  1.00 17.59           C  
ATOM   1474  CG1 VAL A 207      19.778  27.511  35.732  1.00 15.44           C  
ATOM   1475  CG2 VAL A 207      21.767  26.291  36.600  1.00 17.68           C  
ATOM   1476  N   PHE A 208      19.172  29.284  38.772  1.00 16.57           N  
ATOM   1477  CA  PHE A 208      18.046  30.173  39.050  1.00 18.81           C  
ATOM   1478  C   PHE A 208      18.583  31.580  39.332  1.00 18.58           C  
ATOM   1479  O   PHE A 208      18.059  32.579  38.826  1.00 19.18           O  
ATOM   1480  CB  PHE A 208      17.246  29.667  40.263  1.00 19.24           C  
ATOM   1481  CG  PHE A 208      16.331  30.704  40.852  1.00 18.02           C  
ATOM   1482  CD1 PHE A 208      15.150  31.063  40.204  1.00 17.68           C  
ATOM   1483  CD2 PHE A 208      16.687  31.368  42.028  1.00 19.58           C  
ATOM   1484  CE1 PHE A 208      14.335  32.078  40.720  1.00 21.52           C  
ATOM   1485  CE2 PHE A 208      15.884  32.384  42.554  1.00 17.96           C  
ATOM   1486  CZ  PHE A 208      14.707  32.742  41.902  1.00 19.90           C  
ATOM   1487  N   GLY A 209      19.640  31.653  40.133  1.00 17.55           N  
ATOM   1488  CA  GLY A 209      20.228  32.942  40.459  1.00 17.56           C  
ATOM   1489  C   GLY A 209      20.711  33.705  39.236  1.00 18.81           C  
ATOM   1490  O   GLY A 209      20.430  34.896  39.083  1.00 19.40           O  
ATOM   1491  N   LEU A 210      21.439  33.021  38.357  1.00 18.64           N  
ATOM   1492  CA  LEU A 210      21.964  33.654  37.158  1.00 18.47           C  
ATOM   1493  C   LEU A 210      20.852  34.137  36.228  1.00 19.03           C  
ATOM   1494  O   LEU A 210      20.917  35.248  35.690  1.00 19.86           O  
ATOM   1495  CB  LEU A 210      22.898  32.693  36.413  1.00 20.14           C  
ATOM   1496  CG  LEU A 210      24.209  32.323  37.116  1.00 20.59           C  
ATOM   1497  CD1 LEU A 210      24.937  31.267  36.307  1.00 21.98           C  
ATOM   1498  CD2 LEU A 210      25.092  33.558  37.281  1.00 20.17           C  
ATOM   1499  N   ARG A 211      19.834  33.310  36.023  1.00 17.40           N  
ATOM   1500  CA  ARG A 211      18.730  33.706  35.157  1.00 20.54           C  
ATOM   1501  C   ARG A 211      18.029  34.922  35.741  1.00 18.99           C  
ATOM   1502  O   ARG A 211      17.618  35.825  35.010  1.00 18.79           O  
ATOM   1503  CB  ARG A 211      17.738  32.554  34.990  1.00 21.31           C  
ATOM   1504  CG  ARG A 211      18.239  31.513  34.020  1.00 24.67           C  
ATOM   1505  CD  ARG A 211      17.387  30.266  34.026  1.00 27.34           C  
ATOM   1506  NE  ARG A 211      17.838  29.340  32.993  1.00 29.70           N  
ATOM   1507  CZ  ARG A 211      17.562  28.043  32.979  1.00 30.11           C  
ATOM   1508  NH1 ARG A 211      16.833  27.503  33.948  1.00 30.31           N  
ATOM   1509  NH2 ARG A 211      18.022  27.290  31.993  1.00 31.69           N  
ATOM   1510  N   PHE A 212      17.894  34.937  37.063  1.00 18.43           N  
ATOM   1511  CA  PHE A 212      17.264  36.062  37.737  1.00 18.90           C  
ATOM   1512  C   PHE A 212      18.085  37.330  37.482  1.00 18.74           C  
ATOM   1513  O   PHE A 212      17.544  38.370  37.113  1.00 20.35           O  
ATOM   1514  CB  PHE A 212      17.179  35.804  39.243  1.00 19.76           C  
ATOM   1515  CG  PHE A 212      16.644  36.975  40.022  1.00 21.67           C  
ATOM   1516  CD1 PHE A 212      15.284  37.261  40.027  1.00 23.02           C  
ATOM   1517  CD2 PHE A 212      17.510  37.827  40.695  1.00 22.60           C  
ATOM   1518  CE1 PHE A 212      14.789  38.387  40.689  1.00 24.50           C  
ATOM   1519  CE2 PHE A 212      17.031  38.955  41.360  1.00 24.52           C  
ATOM   1520  CZ  PHE A 212      15.666  39.233  41.352  1.00 24.23           C  
ATOM   1521  N   LEU A 213      19.397  37.237  37.681  1.00 19.95           N  
ATOM   1522  CA  LEU A 213      20.279  38.377  37.470  1.00 20.56           C  
ATOM   1523  C   LEU A 213      20.241  38.862  36.025  1.00 20.53           C  
ATOM   1524  O   LEU A 213      20.214  40.069  35.766  1.00 20.90           O  
ATOM   1525  CB  LEU A 213      21.711  38.016  37.869  1.00 18.44           C  
ATOM   1526  CG  LEU A 213      21.877  37.712  39.362  1.00 20.73           C  
ATOM   1527  CD1 LEU A 213      23.291  37.206  39.650  1.00 17.78           C  
ATOM   1528  CD2 LEU A 213      21.593  38.980  40.170  1.00 18.71           C  
ATOM   1529  N   GLU A 214      20.235  37.925  35.083  1.00 21.60           N  
ATOM   1530  CA  GLU A 214      20.192  38.276  33.666  1.00 23.03           C  
ATOM   1531  C   GLU A 214      18.913  39.012  33.306  1.00 23.64           C  
ATOM   1532  O   GLU A 214      18.913  39.868  32.430  1.00 25.33           O  
ATOM   1533  CB  GLU A 214      20.266  37.032  32.781  1.00 22.61           C  
ATOM   1534  CG  GLU A 214      21.551  36.246  32.846  1.00 23.16           C  
ATOM   1535  CD  GLU A 214      21.561  35.118  31.825  1.00 25.49           C  
ATOM   1536  OE1 GLU A 214      20.480  34.541  31.570  1.00 25.84           O  
ATOM   1537  OE2 GLU A 214      22.642  34.806  31.285  1.00 28.27           O  
ATOM   1538  N   GLU A 215      17.822  38.667  33.978  1.00 25.69           N  
ATOM   1539  CA  GLU A 215      16.532  39.283  33.694  1.00 27.74           C  
ATOM   1540  C   GLU A 215      16.252  40.578  34.441  1.00 27.79           C  
ATOM   1541  O   GLU A 215      15.557  41.454  33.925  1.00 29.23           O  
ATOM   1542  CB  GLU A 215      15.416  38.272  33.979  1.00 30.43           C  
ATOM   1543  CG  GLU A 215      14.012  38.857  33.925  1.00 36.34           C  
ATOM   1544  CD  GLU A 215      12.930  37.789  33.899  1.00 39.67           C  
ATOM   1545  OE1 GLU A 215      13.039  36.813  34.675  1.00 41.05           O  
ATOM   1546  OE2 GLU A 215      11.968  37.933  33.109  1.00 40.65           O  
ATOM   1547  N   HIS A 216      16.805  40.709  35.644  1.00 26.81           N  
ATOM   1548  CA  HIS A 216      16.561  41.886  36.474  1.00 26.01           C  
ATOM   1549  C   HIS A 216      17.752  42.792  36.740  1.00 24.71           C  
ATOM   1550  O   HIS A 216      17.582  43.997  36.910  1.00 24.02           O  
ATOM   1551  CB  HIS A 216      15.948  41.425  37.797  1.00 27.24           C  
ATOM   1552  CG  HIS A 216      14.682  40.650  37.615  1.00 30.41           C  
ATOM   1553  ND1 HIS A 216      13.493  41.247  37.258  1.00 31.76           N  
ATOM   1554  CD2 HIS A 216      14.437  39.319  37.658  1.00 29.65           C  
ATOM   1555  CE1 HIS A 216      12.570  40.317  37.087  1.00 31.10           C  
ATOM   1556  NE2 HIS A 216      13.118  39.138  37.324  1.00 31.40           N  
ATOM   1557  N   TYR A 217      18.953  42.224  36.768  1.00 23.88           N  
ATOM   1558  CA  TYR A 217      20.153  43.020  37.029  1.00 22.92           C  
ATOM   1559  C   TYR A 217      21.308  42.618  36.125  1.00 23.25           C  
ATOM   1560  O   TYR A 217      22.396  42.296  36.600  1.00 23.66           O  
ATOM   1561  CB  TYR A 217      20.583  42.856  38.483  1.00 22.99           C  
ATOM   1562  CG  TYR A 217      19.500  43.132  39.502  1.00 22.88           C  
ATOM   1563  CD1 TYR A 217      18.774  42.087  40.077  1.00 22.03           C  
ATOM   1564  CD2 TYR A 217      19.238  44.434  39.930  1.00 21.65           C  
ATOM   1565  CE1 TYR A 217      17.820  42.332  41.065  1.00 24.36           C  
ATOM   1566  CE2 TYR A 217      18.285  44.695  40.916  1.00 21.21           C  
ATOM   1567  CZ  TYR A 217      17.585  43.644  41.482  1.00 22.97           C  
ATOM   1568  OH  TYR A 217      16.677  43.889  42.484  1.00 19.28           O  
ATOM   1569  N   PRO A 218      21.093  42.653  34.802  1.00 22.69           N  
ATOM   1570  CA  PRO A 218      22.121  42.284  33.827  1.00 24.12           C  
ATOM   1571  C   PRO A 218      23.421  43.081  33.917  1.00 25.95           C  
ATOM   1572  O   PRO A 218      24.512  42.515  33.806  1.00 26.78           O  
ATOM   1573  CB  PRO A 218      21.409  42.482  32.490  1.00 24.78           C  
ATOM   1574  CG  PRO A 218      20.459  43.601  32.782  1.00 24.72           C  
ATOM   1575  CD  PRO A 218      19.903  43.195  34.125  1.00 23.64           C  
ATOM   1576  N   GLU A 219      23.313  44.389  34.127  1.00 25.55           N  
ATOM   1577  CA  GLU A 219      24.498  45.231  34.203  1.00 26.31           C  
ATOM   1578  C   GLU A 219      25.420  44.799  35.340  1.00 25.97           C  
ATOM   1579  O   GLU A 219      26.644  44.783  35.192  1.00 26.86           O  
ATOM   1580  CB  GLU A 219      24.092  46.699  34.376  1.00 27.32           C  
ATOM   1581  CG  GLU A 219      23.034  47.172  33.381  1.00 31.95           C  
ATOM   1582  CD  GLU A 219      23.459  47.016  31.924  1.00 33.46           C  
ATOM   1583  OE1 GLU A 219      22.579  47.101  31.042  1.00 36.12           O  
ATOM   1584  OE2 GLU A 219      24.666  46.820  31.656  1.00 34.14           O  
ATOM   1585  N   ARG A 220      24.837  44.431  36.474  1.00 25.05           N  
ATOM   1586  CA  ARG A 220      25.631  44.005  37.623  1.00 24.79           C  
ATOM   1587  C   ARG A 220      26.339  42.691  37.359  1.00 23.47           C  
ATOM   1588  O   ARG A 220      27.479  42.482  37.785  1.00 21.36           O  
ATOM   1589  CB  ARG A 220      24.731  43.881  38.843  1.00 22.79           C  
ATOM   1590  CG  ARG A 220      23.927  45.140  39.067  1.00 23.86           C  
ATOM   1591  CD  ARG A 220      23.204  45.067  40.361  1.00 19.14           C  
ATOM   1592  NE  ARG A 220      22.292  46.183  40.556  1.00 20.03           N  
ATOM   1593  CZ  ARG A 220      21.598  46.358  41.673  1.00 17.70           C  
ATOM   1594  NH1 ARG A 220      21.732  45.491  42.668  1.00 14.81           N  
ATOM   1595  NH2 ARG A 220      20.772  47.382  41.790  1.00 16.33           N  
ATOM   1596  N   LEU A 221      25.650  41.801  36.658  1.00 23.57           N  
ATOM   1597  CA  LEU A 221      26.211  40.499  36.314  1.00 23.10           C  
ATOM   1598  C   LEU A 221      27.430  40.693  35.413  1.00 23.91           C  
ATOM   1599  O   LEU A 221      28.473  40.064  35.605  1.00 26.09           O  
ATOM   1600  CB  LEU A 221      25.154  39.671  35.594  1.00 21.91           C  
ATOM   1601  CG  LEU A 221      25.530  38.302  35.032  1.00 22.43           C  
ATOM   1602  CD1 LEU A 221      25.922  37.341  36.154  1.00 20.42           C  
ATOM   1603  CD2 LEU A 221      24.314  37.773  34.273  1.00 20.51           C  
ATOM   1604  N   LYS A 222      27.292  41.574  34.432  1.00 25.66           N  
ATOM   1605  CA  LYS A 222      28.379  41.851  33.507  1.00 28.48           C  
ATOM   1606  C   LYS A 222      29.590  42.447  34.217  1.00 30.70           C  
ATOM   1607  O   LYS A 222      30.707  41.936  34.098  1.00 31.66           O  
ATOM   1608  CB  LYS A 222      27.899  42.798  32.408  1.00 29.66           C  
ATOM   1609  CG  LYS A 222      26.984  42.126  31.391  1.00 31.32           C  
ATOM   1610  CD  LYS A 222      26.027  43.114  30.751  1.00 34.54           C  
ATOM   1611  CE  LYS A 222      26.749  44.211  29.991  1.00 35.77           C  
ATOM   1612  NZ  LYS A 222      25.782  45.248  29.538  1.00 36.75           N  
ATOM   1613  N   GLU A 223      29.370  43.519  34.967  1.00 31.50           N  
ATOM   1614  CA  GLU A 223      30.462  44.172  35.673  1.00 33.38           C  
ATOM   1615  C   GLU A 223      31.142  43.250  36.679  1.00 32.44           C  
ATOM   1616  O   GLU A 223      32.367  43.250  36.806  1.00 33.09           O  
ATOM   1617  CB  GLU A 223      29.955  45.431  36.384  1.00 34.02           C  
ATOM   1618  CG  GLU A 223      31.019  46.154  37.203  1.00 39.85           C  
ATOM   1619  CD  GLU A 223      32.321  46.348  36.439  1.00 42.80           C  
ATOM   1620  OE1 GLU A 223      32.277  46.825  35.282  1.00 44.92           O  
ATOM   1621  OE2 GLU A 223      33.392  46.030  37.004  1.00 45.81           O  
ATOM   1622  N   ARG A 224      30.346  42.457  37.385  1.00 31.23           N  
ATOM   1623  CA  ARG A 224      30.878  41.551  38.391  1.00 30.13           C  
ATOM   1624  C   ARG A 224      31.925  40.612  37.817  1.00 29.29           C  
ATOM   1625  O   ARG A 224      32.997  40.450  38.389  1.00 29.32           O  
ATOM   1626  CB  ARG A 224      29.743  40.737  39.008  1.00 31.36           C  
ATOM   1627  CG  ARG A 224      29.800  40.624  40.517  1.00 33.97           C  
ATOM   1628  CD  ARG A 224      30.899  39.689  41.003  1.00 34.08           C  
ATOM   1629  NE  ARG A 224      31.720  40.334  42.019  1.00 33.52           N  
ATOM   1630  CZ  ARG A 224      32.482  39.695  42.903  1.00 35.93           C  
ATOM   1631  NH1 ARG A 224      32.535  38.373  42.916  1.00 37.27           N  
ATOM   1632  NH2 ARG A 224      33.204  40.386  43.773  1.00 34.10           N  
ATOM   1633  N   TYR A 225      31.613  39.999  36.680  1.00 28.92           N  
ATOM   1634  CA  TYR A 225      32.533  39.063  36.048  1.00 29.52           C  
ATOM   1635  C   TYR A 225      33.209  39.639  34.808  1.00 31.29           C  
ATOM   1636  O   TYR A 225      33.716  38.896  33.969  1.00 31.92           O  
ATOM   1637  CB  TYR A 225      31.784  37.778  35.695  1.00 25.89           C  
ATOM   1638  CG  TYR A 225      31.140  37.131  36.898  1.00 24.63           C  
ATOM   1639  CD1 TYR A 225      29.753  37.000  36.991  1.00 23.59           C  
ATOM   1640  CD2 TYR A 225      31.918  36.664  37.954  1.00 25.56           C  
ATOM   1641  CE1 TYR A 225      29.157  36.419  38.111  1.00 21.75           C  
ATOM   1642  CE2 TYR A 225      31.337  36.083  39.076  1.00 24.77           C  
ATOM   1643  CZ  TYR A 225      29.958  35.963  39.149  1.00 24.51           C  
ATOM   1644  OH  TYR A 225      29.396  35.378  40.265  1.00 23.28           O  
ATOM   1645  N   GLY A 226      33.223  40.964  34.706  1.00 34.05           N  
ATOM   1646  CA  GLY A 226      33.844  41.613  33.566  1.00 36.11           C  
ATOM   1647  C   GLY A 226      33.390  41.051  32.235  1.00 37.51           C  
ATOM   1648  O   GLY A 226      34.210  40.766  31.364  1.00 38.27           O  
ATOM   1649  N   LEU A 227      32.082  40.888  32.070  1.00 37.96           N  
ATOM   1650  CA  LEU A 227      31.537  40.358  30.828  1.00 38.23           C  
ATOM   1651  C   LEU A 227      31.099  41.486  29.907  1.00 39.49           C  
ATOM   1652  O   LEU A 227      30.237  42.289  30.263  1.00 40.25           O  
ATOM   1653  CB  LEU A 227      30.342  39.446  31.117  1.00 37.80           C  
ATOM   1654  CG  LEU A 227      30.589  38.163  31.914  1.00 37.30           C  
ATOM   1655  CD1 LEU A 227      29.257  37.533  32.269  1.00 37.01           C  
ATOM   1656  CD2 LEU A 227      31.441  37.206  31.108  1.00 37.14           C  
ATOM   1657  N   ASP A 228      31.700  41.546  28.723  1.00 41.53           N  
ATOM   1658  CA  ASP A 228      31.354  42.572  27.745  1.00 42.70           C  
ATOM   1659  C   ASP A 228      29.929  42.299  27.276  1.00 42.36           C  
ATOM   1660  O   ASP A 228      29.174  43.218  26.963  1.00 43.09           O  
ATOM   1661  CB  ASP A 228      32.314  42.514  26.554  1.00 45.18           C  
ATOM   1662  CG  ASP A 228      32.247  43.759  25.688  1.00 48.46           C  
ATOM   1663  OD1 ASP A 228      31.143  44.101  25.206  1.00 48.47           O  
ATOM   1664  OD2 ASP A 228      33.305  44.396  25.491  1.00 50.55           O  
ATOM   1665  N   GLU A 229      29.577  41.018  27.234  1.00 40.88           N  
ATOM   1666  CA  GLU A 229      28.250  40.581  26.819  1.00 39.15           C  
ATOM   1667  C   GLU A 229      27.908  39.300  27.572  1.00 36.88           C  
ATOM   1668  O   GLU A 229      28.782  38.478  27.855  1.00 35.83           O  
ATOM   1669  CB  GLU A 229      28.223  40.310  25.311  1.00 42.87           C  
ATOM   1670  CG  GLU A 229      26.844  39.952  24.766  1.00 46.70           C  
ATOM   1671  CD  GLU A 229      26.898  39.400  23.348  1.00 50.04           C  
ATOM   1672  OE1 GLU A 229      27.552  38.354  23.144  1.00 50.70           O  
ATOM   1673  OE2 GLU A 229      26.285  40.005  22.441  1.00 51.36           O  
ATOM   1674  N   ILE A 230      26.633  39.134  27.899  1.00 34.41           N  
ATOM   1675  CA  ILE A 230      26.190  37.951  28.617  1.00 30.69           C  
ATOM   1676  C   ILE A 230      25.919  36.809  27.644  1.00 29.69           C  
ATOM   1677  O   ILE A 230      25.142  36.950  26.706  1.00 27.84           O  
ATOM   1678  CB  ILE A 230      24.906  38.237  29.417  1.00 29.95           C  
ATOM   1679  CG1 ILE A 230      25.132  39.439  30.340  1.00 28.79           C  
ATOM   1680  CG2 ILE A 230      24.522  37.012  30.238  1.00 29.89           C  
ATOM   1681  CD1 ILE A 230      23.906  39.849  31.139  1.00 28.52           C  
ATOM   1682  N   PRO A 231      26.576  35.660  27.846  1.00 29.35           N  
ATOM   1683  CA  PRO A 231      26.348  34.526  26.943  1.00 29.59           C  
ATOM   1684  C   PRO A 231      24.872  34.117  26.940  1.00 28.94           C  
ATOM   1685  O   PRO A 231      24.201  34.172  27.972  1.00 27.17           O  
ATOM   1686  CB  PRO A 231      27.253  33.439  27.522  1.00 29.55           C  
ATOM   1687  CG  PRO A 231      28.396  34.227  28.090  1.00 29.65           C  
ATOM   1688  CD  PRO A 231      27.678  35.375  28.781  1.00 29.49           C  
ATOM   1689  N   GLU A 232      24.370  33.720  25.776  1.00 30.18           N  
ATOM   1690  CA  GLU A 232      22.977  33.308  25.639  1.00 31.27           C  
ATOM   1691  C   GLU A 232      22.717  31.936  26.255  1.00 30.41           C  
ATOM   1692  O   GLU A 232      21.599  31.640  26.666  1.00 33.09           O  
ATOM   1693  CB  GLU A 232      22.579  33.312  24.160  1.00 33.38           C  
ATOM   1694  CG  GLU A 232      22.247  34.705  23.626  1.00 37.59           C  
ATOM   1695  CD  GLU A 232      22.149  34.760  22.111  1.00 39.68           C  
ATOM   1696  OE1 GLU A 232      21.527  33.856  21.509  1.00 41.12           O  
ATOM   1697  OE2 GLU A 232      22.684  35.722  21.521  1.00 42.72           O  
ATOM   1698  N   ASP A 233      23.753  31.108  26.326  1.00 28.78           N  
ATOM   1699  CA  ASP A 233      23.628  29.773  26.901  1.00 27.92           C  
ATOM   1700  C   ASP A 233      24.076  29.806  28.362  1.00 27.35           C  
ATOM   1701  O   ASP A 233      25.226  30.123  28.657  1.00 26.90           O  
ATOM   1702  CB  ASP A 233      24.488  28.781  26.112  1.00 28.46           C  
ATOM   1703  CG  ASP A 233      24.279  27.343  26.556  1.00 28.36           C  
ATOM   1704  OD1 ASP A 233      24.456  27.046  27.752  1.00 29.15           O  
ATOM   1705  OD2 ASP A 233      23.940  26.504  25.702  1.00 34.01           O  
ATOM   1706  N   ILE A 234      23.158  29.479  29.264  1.00 27.83           N  
ATOM   1707  CA  ILE A 234      23.429  29.473  30.695  1.00 28.69           C  
ATOM   1708  C   ILE A 234      24.685  28.673  31.050  1.00 26.96           C  
ATOM   1709  O   ILE A 234      25.474  29.098  31.891  1.00 25.00           O  
ATOM   1710  CB  ILE A 234      22.213  28.905  31.477  1.00 30.48           C  
ATOM   1711  CG1 ILE A 234      22.514  28.882  32.971  1.00 32.66           C  
ATOM   1712  CG2 ILE A 234      21.867  27.515  30.981  1.00 34.29           C  
ATOM   1713  CD1 ILE A 234      22.535  30.256  33.590  1.00 35.59           C  
ATOM   1714  N   ALA A 235      24.870  27.523  30.409  1.00 25.23           N  
ATOM   1715  CA  ALA A 235      26.046  26.696  30.671  1.00 24.64           C  
ATOM   1716  C   ALA A 235      27.310  27.449  30.271  1.00 24.68           C  
ATOM   1717  O   ALA A 235      28.343  27.363  30.945  1.00 22.70           O  
ATOM   1718  CB  ALA A 235      25.951  25.372  29.898  1.00 26.30           C  
ATOM   1719  N   GLU A 236      27.230  28.190  29.169  1.00 23.29           N  
ATOM   1720  CA  GLU A 236      28.370  28.972  28.707  1.00 23.81           C  
ATOM   1721  C   GLU A 236      28.706  30.058  29.730  1.00 22.77           C  
ATOM   1722  O   GLU A 236      29.878  30.359  29.953  1.00 20.97           O  
ATOM   1723  CB  GLU A 236      28.079  29.585  27.328  1.00 26.06           C  
ATOM   1724  CG  GLU A 236      28.426  28.649  26.170  1.00 32.08           C  
ATOM   1725  CD  GLU A 236      28.105  29.233  24.797  1.00 35.43           C  
ATOM   1726  OE1 GLU A 236      28.460  30.403  24.537  1.00 34.73           O  
ATOM   1727  OE2 GLU A 236      27.505  28.512  23.971  1.00 39.94           O  
ATOM   1728  N   LEU A 237      27.684  30.634  30.361  1.00 22.40           N  
ATOM   1729  CA  LEU A 237      27.907  31.664  31.377  1.00 22.03           C  
ATOM   1730  C   LEU A 237      28.643  31.044  32.563  1.00 21.48           C  
ATOM   1731  O   LEU A 237      29.518  31.675  33.159  1.00 20.07           O  
ATOM   1732  CB  LEU A 237      26.576  32.273  31.840  1.00 20.87           C  
ATOM   1733  CG  LEU A 237      26.633  33.252  33.030  1.00 21.09           C  
ATOM   1734  CD1 LEU A 237      27.634  34.369  32.764  1.00 20.57           C  
ATOM   1735  CD2 LEU A 237      25.237  33.829  33.272  1.00 18.64           C  
ATOM   1736  N   PHE A 238      28.288  29.807  32.904  1.00 21.25           N  
ATOM   1737  CA  PHE A 238      28.958  29.111  33.997  1.00 22.50           C  
ATOM   1738  C   PHE A 238      30.450  28.964  33.695  1.00 22.62           C  
ATOM   1739  O   PHE A 238      31.296  29.166  34.570  1.00 22.60           O  
ATOM   1740  CB  PHE A 238      28.367  27.717  34.204  1.00 23.46           C  
ATOM   1741  CG  PHE A 238      27.410  27.627  35.352  1.00 23.64           C  
ATOM   1742  CD1 PHE A 238      26.061  27.906  35.178  1.00 24.95           C  
ATOM   1743  CD2 PHE A 238      27.859  27.253  36.610  1.00 24.31           C  
ATOM   1744  CE1 PHE A 238      25.166  27.809  36.248  1.00 25.87           C  
ATOM   1745  CE2 PHE A 238      26.978  27.153  37.685  1.00 26.71           C  
ATOM   1746  CZ  PHE A 238      25.627  27.432  37.500  1.00 25.03           C  
ATOM   1747  N   ASP A 239      30.773  28.599  32.457  1.00 23.57           N  
ATOM   1748  CA  ASP A 239      32.173  28.428  32.068  1.00 24.30           C  
ATOM   1749  C   ASP A 239      32.921  29.757  32.148  1.00 25.14           C  
ATOM   1750  O   ASP A 239      34.053  29.818  32.630  1.00 24.61           O  
ATOM   1751  CB  ASP A 239      32.278  27.863  30.649  1.00 26.98           C  
ATOM   1752  CG  ASP A 239      31.643  26.492  30.521  1.00 28.65           C  
ATOM   1753  OD1 ASP A 239      31.720  25.707  31.492  1.00 31.46           O  
ATOM   1754  OD2 ASP A 239      31.080  26.194  29.447  1.00 32.14           O  
ATOM   1755  N   ALA A 240      32.279  30.820  31.675  1.00 22.94           N  
ATOM   1756  CA  ALA A 240      32.883  32.146  31.702  1.00 24.80           C  
ATOM   1757  C   ALA A 240      33.277  32.528  33.133  1.00 25.24           C  
ATOM   1758  O   ALA A 240      34.386  33.007  33.378  1.00 26.55           O  
ATOM   1759  CB  ALA A 240      31.914  33.169  31.124  1.00 22.61           C  
ATOM   1760  N   ILE A 241      32.368  32.306  34.076  1.00 25.04           N  
ATOM   1761  CA  ILE A 241      32.606  32.625  35.482  1.00 25.17           C  
ATOM   1762  C   ILE A 241      33.686  31.722  36.079  1.00 27.69           C  
ATOM   1763  O   ILE A 241      34.544  32.177  36.841  1.00 28.27           O  
ATOM   1764  CB  ILE A 241      31.296  32.471  36.302  1.00 23.66           C  
ATOM   1765  CG1 ILE A 241      30.214  33.379  35.711  1.00 21.66           C  
ATOM   1766  CG2 ILE A 241      31.544  32.801  37.771  1.00 20.34           C  
ATOM   1767  CD1 ILE A 241      28.841  33.236  36.359  1.00 21.59           C  
ATOM   1768  N   GLY A 242      33.629  30.437  35.736  1.00 29.44           N  
ATOM   1769  CA  GLY A 242      34.612  29.490  36.231  1.00 30.43           C  
ATOM   1770  C   GLY A 242      36.033  29.885  35.872  1.00 31.88           C  
ATOM   1771  O   GLY A 242      36.880  30.039  36.752  1.00 30.90           O  
ATOM   1772  N   GLU A 243      36.303  30.049  34.580  1.00 33.06           N  
ATOM   1773  CA  GLU A 243      37.639  30.431  34.134  1.00 36.49           C  
ATOM   1774  C   GLU A 243      38.028  31.814  34.648  1.00 36.19           C  
ATOM   1775  O   GLU A 243      39.192  32.068  34.952  1.00 34.89           O  
ATOM   1776  CB  GLU A 243      37.711  30.405  32.608  1.00 40.19           C  
ATOM   1777  CG  GLU A 243      36.611  31.185  31.933  1.00 45.77           C  
ATOM   1778  CD  GLU A 243      36.513  30.873  30.454  1.00 50.36           C  
ATOM   1779  OE1 GLU A 243      36.563  29.669  30.101  1.00 51.06           O  
ATOM   1780  OE2 GLU A 243      36.375  31.824  29.648  1.00 52.28           O  
ATOM   1781  N   LYS A 244      37.045  32.702  34.740  1.00 36.79           N  
ATOM   1782  CA  LYS A 244      37.279  34.056  35.219  1.00 38.44           C  
ATOM   1783  C   LYS A 244      37.836  34.045  36.639  1.00 38.68           C  
ATOM   1784  O   LYS A 244      38.778  34.772  36.948  1.00 38.75           O  
ATOM   1785  CB  LYS A 244      35.969  34.850  35.179  1.00 38.59           C  
ATOM   1786  CG  LYS A 244      36.009  36.196  35.887  1.00 40.47           C  
ATOM   1787  CD  LYS A 244      36.973  37.159  35.224  1.00 42.39           C  
ATOM   1788  CE  LYS A 244      36.874  38.543  35.843  1.00 43.57           C  
ATOM   1789  NZ  LYS A 244      37.704  39.528  35.092  1.00 45.00           N  
ATOM   1790  N   ARG A 245      37.255  33.206  37.493  1.00 39.17           N  
ATOM   1791  CA  ARG A 245      37.676  33.105  38.886  1.00 39.83           C  
ATOM   1792  C   ARG A 245      38.694  31.994  39.129  1.00 40.28           C  
ATOM   1793  O   ARG A 245      39.262  31.888  40.217  1.00 40.57           O  
ATOM   1794  CB  ARG A 245      36.454  32.887  39.787  1.00 39.53           C  
ATOM   1795  CG  ARG A 245      35.417  34.001  39.715  1.00 40.28           C  
ATOM   1796  CD  ARG A 245      36.025  35.366  40.025  1.00 40.73           C  
ATOM   1797  NE  ARG A 245      35.015  36.423  40.015  1.00 42.84           N  
ATOM   1798  CZ  ARG A 245      35.283  37.724  40.088  1.00 41.96           C  
ATOM   1799  NH1 ARG A 245      36.540  38.142  40.174  1.00 43.65           N  
ATOM   1800  NH2 ARG A 245      34.295  38.608  40.074  1.00 38.74           N  
ATOM   1801  N   GLY A 246      38.922  31.168  38.114  1.00 39.61           N  
ATOM   1802  CA  GLY A 246      39.877  30.086  38.250  1.00 38.87           C  
ATOM   1803  C   GLY A 246      39.313  28.883  38.974  1.00 39.17           C  
ATOM   1804  O   GLY A 246      39.960  28.328  39.862  1.00 38.28           O  
ATOM   1805  N   CYS A 247      38.102  28.479  38.604  1.00 38.18           N  
ATOM   1806  CA  CYS A 247      37.464  27.323  39.222  1.00 39.09           C  
ATOM   1807  C   CYS A 247      37.722  26.093  38.361  1.00 40.04           C  
ATOM   1808  O   CYS A 247      36.822  25.594  37.690  1.00 37.29           O  
ATOM   1809  CB  CYS A 247      35.956  27.559  39.363  1.00 38.65           C  
ATOM   1810  SG  CYS A 247      35.512  28.922  40.470  1.00 37.27           S  
ATOM   1811  N   LEU A 248      38.962  25.612  38.393  1.00 42.31           N  
ATOM   1812  CA  LEU A 248      39.372  24.449  37.612  1.00 45.38           C  
ATOM   1813  C   LEU A 248      39.557  23.219  38.494  1.00 47.27           C  
ATOM   1814  O   LEU A 248      39.888  23.336  39.674  1.00 47.74           O  
ATOM   1815  CB  LEU A 248      40.679  24.761  36.884  1.00 45.49           C  
ATOM   1816  CG  LEU A 248      40.683  26.070  36.086  1.00 45.90           C  
ATOM   1817  CD1 LEU A 248      42.048  26.267  35.436  1.00 46.38           C  
ATOM   1818  CD2 LEU A 248      39.589  26.032  35.034  1.00 47.03           C  
ATOM   1819  N   MET A 249      39.352  22.037  37.918  1.00 49.68           N  
ATOM   1820  CA  MET A 249      39.487  20.795  38.674  1.00 52.20           C  
ATOM   1821  C   MET A 249      40.565  19.852  38.145  1.00 53.98           C  
ATOM   1822  O   MET A 249      41.592  19.641  38.796  1.00 55.07           O  
ATOM   1823  CB  MET A 249      38.142  20.061  38.723  1.00 51.90           C  
ATOM   1824  CG  MET A 249      37.457  19.919  37.378  1.00 51.05           C  
ATOM   1825  SD  MET A 249      36.004  18.868  37.455  1.00 49.31           S  
ATOM   1826  CE  MET A 249      36.744  17.282  37.189  1.00 50.87           C  
ATOM   1827  N   SER A 250      40.332  19.291  36.963  1.00 55.45           N  
ATOM   1828  CA  SER A 250      41.277  18.355  36.359  1.00 56.12           C  
ATOM   1829  C   SER A 250      42.183  18.997  35.311  1.00 55.48           C  
ATOM   1830  O   SER A 250      41.860  19.010  34.124  1.00 56.41           O  
ATOM   1831  CB  SER A 250      40.516  17.187  35.726  1.00 56.77           C  
ATOM   1832  OG  SER A 250      41.402  16.315  35.045  1.00 59.06           O  
ATOM   1833  N   GLY A 251      43.318  19.521  35.762  1.00 54.27           N  
ATOM   1834  CA  GLY A 251      44.273  20.149  34.864  1.00 53.24           C  
ATOM   1835  C   GLY A 251      43.698  21.000  33.745  1.00 52.21           C  
ATOM   1836  O   GLY A 251      44.056  20.819  32.579  1.00 52.68           O  
ATOM   1837  N   GLY A 252      42.809  21.929  34.088  1.00 49.73           N  
ATOM   1838  CA  GLY A 252      42.228  22.792  33.076  1.00 47.01           C  
ATOM   1839  C   GLY A 252      40.714  22.795  33.022  1.00 44.63           C  
ATOM   1840  O   GLY A 252      40.107  23.840  32.795  1.00 44.78           O  
ATOM   1841  N   LEU A 253      40.100  21.633  33.223  1.00 43.10           N  
ATOM   1842  CA  LEU A 253      38.643  21.522  33.186  1.00 42.25           C  
ATOM   1843  C   LEU A 253      37.950  22.369  34.256  1.00 40.74           C  
ATOM   1844  O   LEU A 253      38.442  22.499  35.377  1.00 39.24           O  
ATOM   1845  CB  LEU A 253      38.226  20.055  33.332  1.00 43.62           C  
ATOM   1846  CG  LEU A 253      38.447  19.170  32.100  1.00 45.60           C  
ATOM   1847  CD1 LEU A 253      38.148  17.718  32.434  1.00 45.72           C  
ATOM   1848  CD2 LEU A 253      37.548  19.653  30.967  1.00 45.35           C  
ATOM   1849  N   ILE A 254      36.802  22.939  33.896  1.00 38.64           N  
ATOM   1850  CA  ILE A 254      36.031  23.777  34.814  1.00 36.46           C  
ATOM   1851  C   ILE A 254      35.361  22.946  35.909  1.00 34.65           C  
ATOM   1852  O   ILE A 254      34.778  21.902  35.635  1.00 34.83           O  
ATOM   1853  CB  ILE A 254      34.916  24.555  34.070  1.00 37.12           C  
ATOM   1854  CG1 ILE A 254      35.515  25.410  32.946  1.00 37.52           C  
ATOM   1855  CG2 ILE A 254      34.146  25.420  35.058  1.00 36.18           C  
ATOM   1856  CD1 ILE A 254      36.419  26.530  33.420  1.00 38.74           C  
ATOM   1857  N   ASN A 255      35.452  23.415  37.150  1.00 32.56           N  
ATOM   1858  CA  ASN A 255      34.828  22.737  38.283  1.00 29.98           C  
ATOM   1859  C   ASN A 255      33.504  23.469  38.535  1.00 29.46           C  
ATOM   1860  O   ASN A 255      33.489  24.540  39.141  1.00 26.77           O  
ATOM   1861  CB  ASN A 255      35.729  22.838  39.519  1.00 30.02           C  
ATOM   1862  CG  ASN A 255      35.148  22.129  40.731  1.00 31.62           C  
ATOM   1863  OD1 ASN A 255      33.953  22.226  41.009  1.00 30.12           O  
ATOM   1864  ND2 ASN A 255      36.000  21.421  41.471  1.00 30.40           N  
ATOM   1865  N   TYR A 256      32.401  22.896  38.061  1.00 27.52           N  
ATOM   1866  CA  TYR A 256      31.095  23.521  38.220  1.00 27.41           C  
ATOM   1867  C   TYR A 256      30.602  23.581  39.656  1.00 27.91           C  
ATOM   1868  O   TYR A 256      29.787  24.436  39.998  1.00 26.80           O  
ATOM   1869  CB  TYR A 256      30.061  22.821  37.337  1.00 26.53           C  
ATOM   1870  CG  TYR A 256      30.408  22.903  35.870  1.00 27.21           C  
ATOM   1871  CD1 TYR A 256      31.137  21.891  35.251  1.00 28.31           C  
ATOM   1872  CD2 TYR A 256      30.071  24.024  35.116  1.00 26.08           C  
ATOM   1873  CE1 TYR A 256      31.529  21.992  33.921  1.00 27.32           C  
ATOM   1874  CE2 TYR A 256      30.460  24.138  33.782  1.00 27.59           C  
ATOM   1875  CZ  TYR A 256      31.192  23.114  33.192  1.00 27.26           C  
ATOM   1876  OH  TYR A 256      31.600  23.228  31.882  1.00 26.08           O  
ATOM   1877  N   ASP A 257      31.083  22.670  40.498  1.00 28.67           N  
ATOM   1878  CA  ASP A 257      30.682  22.673  41.897  1.00 28.77           C  
ATOM   1879  C   ASP A 257      31.261  23.923  42.565  1.00 27.79           C  
ATOM   1880  O   ASP A 257      30.554  24.629  43.286  1.00 25.20           O  
ATOM   1881  CB  ASP A 257      31.175  21.403  42.604  1.00 32.96           C  
ATOM   1882  CG  ASP A 257      30.333  20.174  42.265  1.00 36.59           C  
ATOM   1883  OD1 ASP A 257      30.667  19.070  42.746  1.00 39.31           O  
ATOM   1884  OD2 ASP A 257      29.334  20.304  41.525  1.00 37.62           O  
ATOM   1885  N   LYS A 258      32.542  24.201  42.319  1.00 26.39           N  
ATOM   1886  CA  LYS A 258      33.192  25.384  42.893  1.00 26.80           C  
ATOM   1887  C   LYS A 258      32.643  26.665  42.273  1.00 26.19           C  
ATOM   1888  O   LYS A 258      32.541  27.697  42.939  1.00 25.90           O  
ATOM   1889  CB  LYS A 258      34.705  25.337  42.672  1.00 28.07           C  
ATOM   1890  CG  LYS A 258      35.457  24.429  43.617  1.00 31.89           C  
ATOM   1891  CD  LYS A 258      36.934  24.369  43.234  1.00 36.60           C  
ATOM   1892  CE  LYS A 258      37.687  23.384  44.117  1.00 38.46           C  
ATOM   1893  NZ  LYS A 258      37.036  22.039  44.090  1.00 40.67           N  
ATOM   1894  N   THR A 259      32.297  26.593  40.990  1.00 23.60           N  
ATOM   1895  CA  THR A 259      31.750  27.746  40.289  1.00 23.51           C  
ATOM   1896  C   THR A 259      30.381  28.073  40.889  1.00 23.78           C  
ATOM   1897  O   THR A 259      30.055  29.238  41.117  1.00 24.68           O  
ATOM   1898  CB  THR A 259      31.609  27.458  38.779  1.00 22.90           C  
ATOM   1899  OG1 THR A 259      32.897  27.144  38.237  1.00 21.46           O  
ATOM   1900  CG2 THR A 259      31.049  28.667  38.053  1.00 21.06           C  
ATOM   1901  N   THR A 260      29.595  27.032  41.148  1.00 22.25           N  
ATOM   1902  CA  THR A 260      28.280  27.188  41.747  1.00 21.48           C  
ATOM   1903  C   THR A 260      28.415  27.928  43.075  1.00 22.68           C  
ATOM   1904  O   THR A 260      27.706  28.905  43.330  1.00 21.73           O  
ATOM   1905  CB  THR A 260      27.611  25.812  42.003  1.00 22.80           C  
ATOM   1906  OG1 THR A 260      27.257  25.211  40.751  1.00 21.91           O  
ATOM   1907  CG2 THR A 260      26.354  25.968  42.854  1.00 22.62           C  
ATOM   1908  N   GLU A 261      29.332  27.467  43.921  1.00 21.62           N  
ATOM   1909  CA  GLU A 261      29.556  28.098  45.223  1.00 21.89           C  
ATOM   1910  C   GLU A 261      29.900  29.578  45.096  1.00 20.20           C  
ATOM   1911  O   GLU A 261      29.409  30.399  45.866  1.00 20.27           O  
ATOM   1912  CB  GLU A 261      30.679  27.379  45.969  1.00 27.12           C  
ATOM   1913  CG  GLU A 261      30.285  26.020  46.522  1.00 33.97           C  
ATOM   1914  CD  GLU A 261      31.489  25.204  46.940  1.00 39.33           C  
ATOM   1915  OE1 GLU A 261      32.324  25.724  47.718  1.00 39.90           O  
ATOM   1916  OE2 GLU A 261      31.599  24.040  46.489  1.00 43.23           O  
ATOM   1917  N   VAL A 262      30.751  29.910  44.132  1.00 18.31           N  
ATOM   1918  CA  VAL A 262      31.144  31.300  43.906  1.00 18.63           C  
ATOM   1919  C   VAL A 262      29.916  32.161  43.619  1.00 17.83           C  
ATOM   1920  O   VAL A 262      29.752  33.224  44.205  1.00 19.08           O  
ATOM   1921  CB  VAL A 262      32.115  31.424  42.702  1.00 18.63           C  
ATOM   1922  CG1 VAL A 262      32.260  32.890  42.291  1.00 19.98           C  
ATOM   1923  CG2 VAL A 262      33.480  30.840  43.066  1.00 18.42           C  
ATOM   1924  N   ILE A 263      29.075  31.695  42.698  1.00 18.88           N  
ATOM   1925  CA  ILE A 263      27.864  32.409  42.312  1.00 18.32           C  
ATOM   1926  C   ILE A 263      26.946  32.629  43.510  1.00 18.99           C  
ATOM   1927  O   ILE A 263      26.468  33.735  43.730  1.00 19.71           O  
ATOM   1928  CB  ILE A 263      27.086  31.633  41.222  1.00 19.19           C  
ATOM   1929  CG1 ILE A 263      27.933  31.520  39.958  1.00 17.73           C  
ATOM   1930  CG2 ILE A 263      25.770  32.341  40.898  1.00 18.13           C  
ATOM   1931  CD1 ILE A 263      27.324  30.628  38.891  1.00 18.70           C  
ATOM   1932  N   ILE A 264      26.700  31.567  44.275  1.00 18.59           N  
ATOM   1933  CA  ILE A 264      25.844  31.639  45.458  1.00 18.26           C  
ATOM   1934  C   ILE A 264      26.457  32.585  46.489  1.00 19.28           C  
ATOM   1935  O   ILE A 264      25.762  33.406  47.097  1.00 17.14           O  
ATOM   1936  CB  ILE A 264      25.678  30.245  46.106  1.00 19.07           C  
ATOM   1937  CG1 ILE A 264      25.008  29.287  45.117  1.00 20.60           C  
ATOM   1938  CG2 ILE A 264      24.857  30.351  47.386  1.00 20.60           C  
ATOM   1939  CD1 ILE A 264      23.597  29.676  44.730  1.00 22.38           C  
ATOM   1940  N   ARG A 265      27.764  32.465  46.685  1.00 19.76           N  
ATOM   1941  CA  ARG A 265      28.467  33.319  47.638  1.00 22.28           C  
ATOM   1942  C   ARG A 265      28.322  34.776  47.220  1.00 19.96           C  
ATOM   1943  O   ARG A 265      27.959  35.631  48.033  1.00 19.62           O  
ATOM   1944  CB  ARG A 265      29.951  32.954  47.690  1.00 26.16           C  
ATOM   1945  CG  ARG A 265      30.720  33.681  48.784  1.00 33.54           C  
ATOM   1946  CD  ARG A 265      32.213  33.416  48.671  1.00 36.40           C  
ATOM   1947  NE  ARG A 265      32.513  31.989  48.608  1.00 42.74           N  
ATOM   1948  CZ  ARG A 265      32.224  31.116  49.568  1.00 45.68           C  
ATOM   1949  NH1 ARG A 265      31.619  31.522  50.679  1.00 46.99           N  
ATOM   1950  NH2 ARG A 265      32.548  29.835  49.418  1.00 45.31           N  
ATOM   1951  N   ASP A 266      28.608  35.057  45.950  1.00 18.03           N  
ATOM   1952  CA  ASP A 266      28.507  36.421  45.425  1.00 17.58           C  
ATOM   1953  C   ASP A 266      27.133  37.033  45.668  1.00 16.71           C  
ATOM   1954  O   ASP A 266      27.020  38.195  46.074  1.00 16.70           O  
ATOM   1955  CB  ASP A 266      28.806  36.451  43.919  1.00 18.77           C  
ATOM   1956  CG  ASP A 266      30.304  36.455  43.605  1.00 21.81           C  
ATOM   1957  OD1 ASP A 266      31.111  36.597  44.537  1.00 22.77           O  
ATOM   1958  OD2 ASP A 266      30.660  36.326  42.417  1.00 20.59           O  
ATOM   1959  N   ILE A 267      26.086  36.262  45.407  1.00 14.76           N  
ATOM   1960  CA  ILE A 267      24.721  36.762  45.610  1.00 15.76           C  
ATOM   1961  C   ILE A 267      24.431  37.058  47.079  1.00 17.05           C  
ATOM   1962  O   ILE A 267      23.896  38.120  47.421  1.00 17.54           O  
ATOM   1963  CB  ILE A 267      23.679  35.749  45.109  1.00 16.80           C  
ATOM   1964  CG1 ILE A 267      23.759  35.650  43.575  1.00 15.37           C  
ATOM   1965  CG2 ILE A 267      22.276  36.171  45.555  1.00 18.44           C  
ATOM   1966  CD1 ILE A 267      22.936  34.504  42.997  1.00 17.55           C  
ATOM   1967  N   ARG A 268      24.776  36.116  47.949  1.00 15.78           N  
ATOM   1968  CA  ARG A 268      24.519  36.281  49.371  1.00 18.37           C  
ATOM   1969  C   ARG A 268      25.376  37.341  50.055  1.00 20.55           C  
ATOM   1970  O   ARG A 268      24.940  37.943  51.038  1.00 20.09           O  
ATOM   1971  CB  ARG A 268      24.693  34.945  50.085  1.00 18.61           C  
ATOM   1972  CG  ARG A 268      23.710  33.884  49.623  1.00 14.47           C  
ATOM   1973  CD  ARG A 268      23.966  32.575  50.342  1.00 20.45           C  
ATOM   1974  NE  ARG A 268      23.009  31.541  49.970  1.00 15.68           N  
ATOM   1975  CZ  ARG A 268      23.145  30.258  50.280  1.00 19.44           C  
ATOM   1976  NH1 ARG A 268      24.203  29.849  50.968  1.00 20.60           N  
ATOM   1977  NH2 ARG A 268      22.222  29.381  49.901  1.00 20.09           N  
ATOM   1978  N   THR A 269      26.584  37.576  49.546  1.00 20.40           N  
ATOM   1979  CA  THR A 269      27.462  38.564  50.157  1.00 19.63           C  
ATOM   1980  C   THR A 269      27.381  39.927  49.475  1.00 21.49           C  
ATOM   1981  O   THR A 269      28.301  40.740  49.571  1.00 20.07           O  
ATOM   1982  CB  THR A 269      28.925  38.071  50.182  1.00 20.72           C  
ATOM   1983  OG1 THR A 269      29.371  37.794  48.848  1.00 19.32           O  
ATOM   1984  CG2 THR A 269      29.036  36.807  51.041  1.00 18.29           C  
ATOM   1985  N   GLU A 270      26.276  40.159  48.773  1.00 20.37           N  
ATOM   1986  CA  GLU A 270      26.027  41.432  48.118  1.00 21.80           C  
ATOM   1987  C   GLU A 270      27.031  41.824  47.039  1.00 21.38           C  
ATOM   1988  O   GLU A 270      27.231  43.011  46.782  1.00 20.48           O  
ATOM   1989  CB  GLU A 270      25.948  42.529  49.189  1.00 23.81           C  
ATOM   1990  CG  GLU A 270      24.855  42.272  50.233  1.00 26.53           C  
ATOM   1991  CD  GLU A 270      25.074  43.017  51.537  1.00 28.08           C  
ATOM   1992  OE1 GLU A 270      25.346  44.237  51.490  1.00 25.75           O  
ATOM   1993  OE2 GLU A 270      24.965  42.377  52.613  1.00 29.74           O  
ATOM   1994  N   LYS A 271      27.652  40.839  46.401  1.00 20.64           N  
ATOM   1995  CA  LYS A 271      28.614  41.136  45.351  1.00 21.21           C  
ATOM   1996  C   LYS A 271      27.879  41.706  44.145  1.00 20.11           C  
ATOM   1997  O   LYS A 271      28.485  42.347  43.287  1.00 20.75           O  
ATOM   1998  CB  LYS A 271      29.392  39.875  44.974  1.00 22.77           C  
ATOM   1999  CG  LYS A 271      30.250  39.343  46.113  1.00 26.37           C  
ATOM   2000  CD  LYS A 271      31.197  40.421  46.622  1.00 28.41           C  
ATOM   2001  CE  LYS A 271      32.029  39.930  47.784  1.00 30.64           C  
ATOM   2002  NZ  LYS A 271      32.837  41.034  48.358  1.00 34.90           N  
ATOM   2003  N   PHE A 272      26.574  41.457  44.070  1.00 18.05           N  
ATOM   2004  CA  PHE A 272      25.762  41.999  42.980  1.00 18.35           C  
ATOM   2005  C   PHE A 272      24.908  43.133  43.527  1.00 16.26           C  
ATOM   2006  O   PHE A 272      23.876  43.465  42.960  1.00 16.30           O  
ATOM   2007  CB  PHE A 272      24.843  40.929  42.377  1.00 17.49           C  
ATOM   2008  CG  PHE A 272      25.580  39.778  41.760  1.00 17.91           C  
ATOM   2009  CD1 PHE A 272      25.648  38.553  42.414  1.00 17.35           C  
ATOM   2010  CD2 PHE A 272      26.228  39.926  40.537  1.00 19.05           C  
ATOM   2011  CE1 PHE A 272      26.352  37.487  41.859  1.00 16.09           C  
ATOM   2012  CE2 PHE A 272      26.937  38.865  39.970  1.00 17.58           C  
ATOM   2013  CZ  PHE A 272      26.996  37.644  40.635  1.00 19.29           C  
ATOM   2014  N   GLY A 273      25.339  43.718  44.638  1.00 16.29           N  
ATOM   2015  CA  GLY A 273      24.593  44.813  45.235  1.00 15.78           C  
ATOM   2016  C   GLY A 273      23.275  44.381  45.863  1.00 16.64           C  
ATOM   2017  O   GLY A 273      23.052  43.195  46.102  1.00 13.74           O  
ATOM   2018  N   ARG A 274      22.402  45.352  46.122  1.00 14.74           N  
ATOM   2019  CA  ARG A 274      21.099  45.094  46.735  1.00 16.93           C  
ATOM   2020  C   ARG A 274      20.184  44.344  45.772  1.00 18.30           C  
ATOM   2021  O   ARG A 274      20.018  44.754  44.626  1.00 20.65           O  
ATOM   2022  CB  ARG A 274      20.431  46.416  47.140  1.00 15.18           C  
ATOM   2023  CG  ARG A 274      21.125  47.152  48.274  1.00 14.66           C  
ATOM   2024  CD  ARG A 274      20.673  48.602  48.341  1.00 12.28           C  
ATOM   2025  NE  ARG A 274      21.150  49.263  49.563  1.00 15.13           N  
ATOM   2026  CZ  ARG A 274      20.468  49.318  50.709  1.00 16.09           C  
ATOM   2027  NH1 ARG A 274      19.265  48.757  50.809  1.00 14.05           N  
ATOM   2028  NH2 ARG A 274      20.990  49.939  51.759  1.00 14.17           N  
ATOM   2029  N   LEU A 275      19.586  43.255  46.245  1.00 17.24           N  
ATOM   2030  CA  LEU A 275      18.696  42.447  45.420  1.00 17.33           C  
ATOM   2031  C   LEU A 275      17.354  42.149  46.081  1.00 17.65           C  
ATOM   2032  O   LEU A 275      17.277  41.896  47.286  1.00 20.07           O  
ATOM   2033  CB  LEU A 275      19.358  41.107  45.094  1.00 17.15           C  
ATOM   2034  CG  LEU A 275      20.735  41.099  44.430  1.00 17.99           C  
ATOM   2035  CD1 LEU A 275      21.284  39.671  44.404  1.00 14.64           C  
ATOM   2036  CD2 LEU A 275      20.610  41.656  43.012  1.00 14.76           C  
ATOM   2037  N   SER A 276      16.297  42.177  45.283  1.00 19.26           N  
ATOM   2038  CA  SER A 276      14.961  41.842  45.760  1.00 17.30           C  
ATOM   2039  C   SER A 276      14.436  40.884  44.696  1.00 16.92           C  
ATOM   2040  O   SER A 276      14.359  41.234  43.516  1.00 14.43           O  
ATOM   2041  CB  SER A 276      14.091  43.093  45.872  1.00 19.61           C  
ATOM   2042  OG  SER A 276      14.426  43.810  47.055  1.00 18.45           O  
ATOM   2043  N   PHE A 277      14.091  39.669  45.113  1.00 16.40           N  
ATOM   2044  CA  PHE A 277      13.639  38.644  44.180  1.00 16.83           C  
ATOM   2045  C   PHE A 277      12.166  38.624  43.833  1.00 18.24           C  
ATOM   2046  O   PHE A 277      11.737  37.785  43.040  1.00 17.82           O  
ATOM   2047  CB  PHE A 277      14.062  37.268  44.698  1.00 15.47           C  
ATOM   2048  CG  PHE A 277      15.550  37.112  44.829  1.00 16.21           C  
ATOM   2049  CD1 PHE A 277      16.219  37.567  45.961  1.00 16.18           C  
ATOM   2050  CD2 PHE A 277      16.285  36.537  43.801  1.00 14.87           C  
ATOM   2051  CE1 PHE A 277      17.601  37.452  46.063  1.00 17.60           C  
ATOM   2052  CE2 PHE A 277      17.670  36.419  43.895  1.00 16.75           C  
ATOM   2053  CZ  PHE A 277      18.325  36.878  45.028  1.00 16.18           C  
ATOM   2054  N   GLU A 278      11.400  39.541  44.417  1.00 16.39           N  
ATOM   2055  CA  GLU A 278       9.968  39.631  44.158  1.00 16.16           C  
ATOM   2056  C   GLU A 278       9.439  41.028  44.505  1.00 17.50           C  
ATOM   2057  O   GLU A 278       9.998  41.727  45.359  1.00 17.03           O  
ATOM   2058  CB  GLU A 278       9.227  38.570  44.979  1.00 16.92           C  
ATOM   2059  CG  GLU A 278       9.437  38.687  46.480  1.00 16.50           C  
ATOM   2060  CD  GLU A 278       8.940  37.474  47.237  1.00 20.20           C  
ATOM   2061  OE1 GLU A 278       8.861  37.539  48.483  1.00 19.61           O  
ATOM   2062  OE2 GLU A 278       8.630  36.451  46.591  1.00 20.90           O  
ATOM   2063  N   GLN A 279       8.371  41.430  43.827  1.00 18.75           N  
ATOM   2064  CA  GLN A 279       7.738  42.727  44.050  1.00 23.57           C  
ATOM   2065  C   GLN A 279       6.242  42.500  44.257  1.00 25.12           C  
ATOM   2066  O   GLN A 279       5.679  41.543  43.727  1.00 24.58           O  
ATOM   2067  CB  GLN A 279       7.927  43.642  42.844  1.00 25.31           C  
ATOM   2068  CG  GLN A 279       9.363  43.893  42.462  1.00 33.35           C  
ATOM   2069  CD  GLN A 279       9.476  44.905  41.339  1.00 37.58           C  
ATOM   2070  OE1 GLN A 279       8.823  44.768  40.302  1.00 41.24           O  
ATOM   2071  NE2 GLN A 279      10.306  45.927  41.536  1.00 38.55           N  
ATOM   2072  N   PRO A 280       5.577  43.389  45.014  1.00 27.61           N  
ATOM   2073  CA  PRO A 280       4.140  43.259  45.280  1.00 30.76           C  
ATOM   2074  C   PRO A 280       3.228  43.465  44.068  1.00 34.69           C  
ATOM   2075  O   PRO A 280       3.669  43.909  43.007  1.00 33.57           O  
ATOM   2076  CB  PRO A 280       3.905  44.294  46.374  1.00 29.94           C  
ATOM   2077  CG  PRO A 280       4.901  45.357  46.049  1.00 29.10           C  
ATOM   2078  CD  PRO A 280       6.137  44.564  45.705  1.00 26.43           C  
ATOM   2079  N   THR A 281       1.952  43.136  44.245  1.00 39.83           N  
ATOM   2080  CA  THR A 281       0.950  43.279  43.191  1.00 44.63           C  
ATOM   2081  C   THR A 281       1.356  42.474  41.962  1.00 46.86           C  
ATOM   2082  O   THR A 281       1.604  43.098  40.904  1.00 48.78           O  
ATOM   2083  CB  THR A 281       0.773  44.761  42.783  1.00 45.30           C  
ATOM   2084  OG1 THR A 281       0.648  45.573  43.960  1.00 47.65           O  
ATOM   2085  CG2 THR A 281      -0.481  44.930  41.931  1.00 46.93           C  
TER    2086      THR A 281
END
