# Supplementary material for: Detection of circular permutations by Protein Language Models
Source: Comput Struct Biotechnol J. 2024 Dec 30;27:214–20. doi: 10.1016/j.csbj.2024.12.029 (PMC11757225; doi:10.1016/j.csbj.2024.12.029)
Supplement: Supplementary file 2 — Supplementary material [file mmc2.zip › plmcp_source_code/plmCP_ESM1b_code_main/testExample/TransFastaAndID/d1qasa2.id]

W626A
R627A
P628A
E629A
R630A
L631A
R632A
V633A
R634A
I635A
I636A
S637A
G638A
Q639A
Q640A
L641A
P642A
K643A
V644A
N645A
I651A
V652A
D653A
P654A
K655A
V656A
I657A
V658A
E659A
I660A
H661A
G662A
V663A
G664A
R665A
D666A
T667A
G668A
S669A
R670A
Q671A
T672A
A673A
V674A
I675A
T676A
N677A
N678A
G679A
F680A
N681A
P682A
R683A
W684A
D685A
M686A
E687A
F688A
E689A
F690A
E691A
V692A
T693A
V694A
P695A
D696A
L697A
A698A
L699A
V700A
R701A
F702A
M703A
V704A
E705A
D706A
Y707A
D708A
S709A
S710A
S711A
K712A
N713A
D714A
F715A
I716A
G717A
Q718A
S719A
T720A
I721A
P722A
W723A
N724A
S725A
L726A
K727A
Q728A
G729A
Y730A
R731A
H732A
V733A
H734A
L735A
L736A
S737A
K738A
N739A
G740A
D741A
Q742A
H743A
P744A
S745A
A746A
T747A
L748A
F749A
V750A
K751A
I752A
S753A
I754A
Q755A
D756A
