# Supplementary material for: Detection of circular permutations by Protein Language Models
Source: Comput Struct Biotechnol J. 2024 Dec 30;27:214–20. doi: 10.1016/j.csbj.2024.12.029 (PMC11757225; doi:10.1016/j.csbj.2024.12.029)
Supplement: Supplementary file 2 — Supplementary material [file mmc2.zip › plmcp_source_code/plmCP_ESM1b_code_main/testExample/TransFastaAndID/d1qasa2.pdb]

HEADER    SCOPe/ASTRAL domain d1qasa2  [23157]    28-FEB-18   0000
REMARK  99
REMARK  99 ASTRAL ASTRAL-version: 2.07
REMARK  99 ASTRAL SCOPe-sid: d1qasa2
REMARK  99 ASTRAL SCOPe-sun: 23157
REMARK  99 ASTRAL SCOPe-sccs: b.7.1.1
REMARK  99 ASTRAL Source-PDB: 1qas
REMARK  99 ASTRAL Source-PDB-REVDAT: 24-FEB-09
REMARK  99 ASTRAL Region: A:626-756
REMARK  99 ASTRAL ASTRAL-SPACI: 0.32
REMARK  99 ASTRAL ASTRAL-AEROSPACI: 0.32
REMARK  99 ASTRAL Data-updated-release: 1.55
ATOM   2975  N   TRP A 626      10.480  -5.333 -19.008  1.00 38.90           N  
ATOM   2976  CA  TRP A 626       9.591  -5.783 -20.087  1.00 40.81           C  
ATOM   2977  C   TRP A 626       9.549  -7.311 -20.104  1.00 41.50           C  
ATOM   2978  O   TRP A 626      10.448  -7.967 -20.643  1.00 44.03           O  
ATOM   2979  CB  TRP A 626      10.077  -5.257 -21.446  1.00 36.01           C  
ATOM   2980  CG  TRP A 626       9.134  -5.595 -22.539  1.00 43.66           C  
ATOM   2981  CD1 TRP A 626       9.153  -6.716 -23.317  1.00 43.80           C  
ATOM   2982  CD2 TRP A 626       8.013  -4.817 -22.982  1.00 44.49           C  
ATOM   2983  NE1 TRP A 626       8.117  -6.685 -24.216  1.00 44.86           N  
ATOM   2984  CE2 TRP A 626       7.402  -5.530 -24.038  1.00 42.10           C  
ATOM   2985  CE3 TRP A 626       7.469  -3.588 -22.593  1.00 47.11           C  
ATOM   2986  CZ2 TRP A 626       6.272  -5.054 -24.713  1.00 39.28           C  
ATOM   2987  CZ3 TRP A 626       6.344  -3.113 -23.267  1.00 46.61           C  
ATOM   2988  CH2 TRP A 626       5.760  -3.847 -24.315  1.00 43.24           C  
ATOM   2989  N   ARG A 627       8.529  -7.866 -19.460  1.00 38.89           N  
ATOM   2990  CA  ARG A 627       8.354  -9.305 -19.369  1.00 36.36           C  
ATOM   2991  C   ARG A 627       6.864  -9.560 -19.427  1.00 32.81           C  
ATOM   2992  O   ARG A 627       6.276  -9.981 -18.445  1.00 37.56           O  
ATOM   2993  CB  ARG A 627       8.906  -9.802 -18.033  1.00 46.52           C  
ATOM   2994  CG  ARG A 627      10.435  -9.809 -17.923  1.00 66.60           C  
ATOM   2995  CD  ARG A 627      10.892 -10.308 -16.536  1.00 82.85           C  
ATOM   2996  NE  ARG A 627      12.325 -10.636 -16.483  1.00 93.80           N  
ATOM   2997  CZ  ARG A 627      12.986 -10.968 -15.371  1.00 98.05           C  
ATOM   2998  NH1 ARG A 627      12.352 -11.018 -14.202  1.00102.85           N  
ATOM   2999  NH2 ARG A 627      14.286 -11.248 -15.423  1.00 98.58           N  
ATOM   3000  N   PRO A 628       6.238  -9.349 -20.597  1.00 26.02           N  
ATOM   3001  CA  PRO A 628       4.798  -9.545 -20.768  1.00 27.60           C  
ATOM   3002  C   PRO A 628       4.230 -10.910 -20.471  1.00 36.38           C  
ATOM   3003  O   PRO A 628       4.737 -11.930 -20.927  1.00 47.93           O  
ATOM   3004  CB  PRO A 628       4.540  -9.087 -22.200  1.00 20.47           C  
ATOM   3005  CG  PRO A 628       5.831  -9.273 -22.861  1.00 27.57           C  
ATOM   3006  CD  PRO A 628       6.847  -8.868 -21.842  1.00 30.60           C  
ATOM   3007  N   GLU A 629       3.197 -10.905 -19.635  1.00 37.83           N  
ATOM   3008  CA  GLU A 629       2.490 -12.103 -19.215  1.00 34.64           C  
ATOM   3009  C   GLU A 629       1.061 -11.916 -19.688  1.00 35.18           C  
ATOM   3010  O   GLU A 629       0.656 -10.814 -20.078  1.00 37.11           O  
ATOM   3011  CB  GLU A 629       2.457 -12.202 -17.691  1.00 32.83           C  
ATOM   3012  CG  GLU A 629       3.740 -11.798 -17.001  1.00 42.98           C  
ATOM   3013  CD  GLU A 629       4.743 -12.920 -16.924  1.00 52.85           C  
ATOM   3014  OE1 GLU A 629       4.317 -14.078 -16.730  1.00 63.34           O  
ATOM   3015  OE2 GLU A 629       5.960 -12.648 -17.021  1.00 59.01           O  
ATOM   3016  N   ARG A 630       0.309 -13.007 -19.680  1.00 39.54           N  
ATOM   3017  CA  ARG A 630      -1.097 -12.977 -20.055  1.00 40.21           C  
ATOM   3018  C   ARG A 630      -1.820 -13.511 -18.833  1.00 40.22           C  
ATOM   3019  O   ARG A 630      -1.597 -14.656 -18.413  1.00 46.17           O  
ATOM   3020  CB  ARG A 630      -1.378 -13.847 -21.270  1.00 37.80           C  
ATOM   3021  CG  ARG A 630      -2.819 -13.814 -21.710  1.00 48.59           C  
ATOM   3022  CD  ARG A 630      -2.931 -14.032 -23.199  1.00 61.04           C  
ATOM   3023  NE  ARG A 630      -2.471 -12.865 -23.952  1.00 76.94           N  
ATOM   3024  CZ  ARG A 630      -1.223 -12.676 -24.378  1.00 85.91           C  
ATOM   3025  NH1 ARG A 630      -0.279 -13.576 -24.131  1.00 92.88           N  
ATOM   3026  NH2 ARG A 630      -0.913 -11.582 -25.062  1.00 91.41           N  
ATOM   3027  N   LEU A 631      -2.591 -12.629 -18.206  1.00 37.54           N  
ATOM   3028  CA  LEU A 631      -3.339 -12.955 -17.006  1.00 36.23           C  
ATOM   3029  C   LEU A 631      -4.781 -13.206 -17.349  1.00 34.99           C  
ATOM   3030  O   LEU A 631      -5.428 -12.400 -18.031  1.00 39.39           O  
ATOM   3031  CB  LEU A 631      -3.251 -11.800 -16.013  1.00 35.96           C  
ATOM   3032  CG  LEU A 631      -4.236 -11.840 -14.846  1.00 36.34           C  
ATOM   3033  CD1 LEU A 631      -3.794 -12.912 -13.853  1.00 31.88           C  
ATOM   3034  CD2 LEU A 631      -4.310 -10.456 -14.181  1.00 33.98           C  
ATOM   3035  N   ARG A 632      -5.295 -14.315 -16.852  1.00 33.03           N  
ATOM   3036  CA  ARG A 632      -6.679 -14.657 -17.097  1.00 35.71           C  
ATOM   3037  C   ARG A 632      -7.326 -14.770 -15.732  1.00 35.51           C  
ATOM   3038  O   ARG A 632      -6.792 -15.428 -14.839  1.00 34.87           O  
ATOM   3039  CB  ARG A 632      -6.782 -15.976 -17.871  1.00 40.41           C  
ATOM   3040  CG  ARG A 632      -6.390 -15.870 -19.346  1.00 48.40           C  
ATOM   3041  CD  ARG A 632      -6.480 -17.220 -20.051  1.00 61.40           C  
ATOM   3042  NE  ARG A 632      -5.950 -17.178 -21.415  1.00 76.85           N  
ATOM   3043  CZ  ARG A 632      -4.674 -17.400 -21.749  1.00 83.71           C  
ATOM   3044  NH1 ARG A 632      -3.765 -17.688 -20.819  1.00 84.99           N  
ATOM   3045  NH2 ARG A 632      -4.304 -17.334 -23.025  1.00 84.63           N  
ATOM   3046  N   VAL A 633      -8.432 -14.062 -15.544  1.00 35.12           N  
ATOM   3047  CA  VAL A 633      -9.130 -14.104 -14.272  1.00 34.17           C  
ATOM   3048  C   VAL A 633     -10.552 -14.497 -14.568  1.00 35.09           C  
ATOM   3049  O   VAL A 633     -11.209 -13.885 -15.410  1.00 31.72           O  
ATOM   3050  CB  VAL A 633      -9.128 -12.723 -13.518  1.00 35.85           C  
ATOM   3051  CG1 VAL A 633      -9.766 -12.874 -12.138  1.00 29.93           C  
ATOM   3052  CG2 VAL A 633      -7.708 -12.189 -13.342  1.00 38.97           C  
ATOM   3053  N   ARG A 634     -10.984 -15.569 -13.911  1.00 39.80           N  
ATOM   3054  CA  ARG A 634     -12.333 -16.095 -14.034  1.00 43.33           C  
ATOM   3055  C   ARG A 634     -13.059 -15.662 -12.774  1.00 45.86           C  
ATOM   3056  O   ARG A 634     -12.704 -16.104 -11.667  1.00 42.57           O  
ATOM   3057  CB  ARG A 634     -12.327 -17.631 -14.046  1.00 54.01           C  
ATOM   3058  CG  ARG A 634     -12.166 -18.308 -15.394  1.00 63.70           C  
ATOM   3059  CD  ARG A 634     -13.510 -18.626 -16.021  1.00 68.47           C  
ATOM   3060  NE  ARG A 634     -14.350 -19.458 -15.162  1.00 72.28           N  
ATOM   3061  CZ  ARG A 634     -15.537 -19.942 -15.528  1.00 76.54           C  
ATOM   3062  NH1 ARG A 634     -16.018 -19.680 -16.738  1.00 77.22           N  
ATOM   3063  NH2 ARG A 634     -16.251 -20.685 -14.687  1.00 73.42           N  
ATOM   3064  N   ILE A 635     -14.013 -14.743 -12.918  1.00 44.89           N  
ATOM   3065  CA  ILE A 635     -14.803 -14.322 -11.766  1.00 43.66           C  
ATOM   3066  C   ILE A 635     -15.946 -15.330 -11.740  1.00 43.03           C  
ATOM   3067  O   ILE A 635     -16.896 -15.247 -12.514  1.00 40.69           O  
ATOM   3068  CB  ILE A 635     -15.316 -12.867 -11.887  1.00 42.21           C  
ATOM   3069  CG1 ILE A 635     -14.126 -11.903 -12.042  1.00 39.21           C  
ATOM   3070  CG2 ILE A 635     -16.097 -12.484 -10.627  1.00 36.27           C  
ATOM   3071  CD1 ILE A 635     -13.210 -11.890 -10.841  1.00 33.50           C  
ATOM   3072  N   ILE A 636     -15.772 -16.345 -10.902  1.00 46.46           N  
ATOM   3073  CA  ILE A 636     -16.731 -17.433 -10.775  1.00 43.30           C  
ATOM   3074  C   ILE A 636     -17.996 -17.046 -10.024  1.00 42.27           C  
ATOM   3075  O   ILE A 636     -19.067 -16.902 -10.627  1.00 40.07           O  
ATOM   3076  CB  ILE A 636     -16.057 -18.654 -10.094  1.00 42.12           C  
ATOM   3077  CG1 ILE A 636     -14.822 -19.073 -10.912  1.00 39.86           C  
ATOM   3078  CG2 ILE A 636     -17.060 -19.797  -9.937  1.00 36.13           C  
ATOM   3079  CD1 ILE A 636     -13.891 -20.019 -10.209  1.00 38.06           C  
ATOM   3080  N   SER A 637     -17.864 -16.888  -8.710  1.00 41.74           N  
ATOM   3081  CA  SER A 637     -18.991 -16.533  -7.855  1.00 39.89           C  
ATOM   3082  C   SER A 637     -18.586 -15.512  -6.794  1.00 41.19           C  
ATOM   3083  O   SER A 637     -17.407 -15.217  -6.606  1.00 40.22           O  
ATOM   3084  CB  SER A 637     -19.532 -17.784  -7.144  1.00 36.99           C  
ATOM   3085  OG  SER A 637     -18.716 -18.158  -6.035  1.00 30.57           O  
ATOM   3086  N   GLY A 638     -19.590 -14.954  -6.130  1.00 40.55           N  
ATOM   3087  CA  GLY A 638     -19.354 -14.011  -5.060  1.00 39.53           C  
ATOM   3088  C   GLY A 638     -20.168 -14.552  -3.909  1.00 37.40           C  
ATOM   3089  O   GLY A 638     -21.193 -15.194  -4.131  1.00 38.32           O  
ATOM   3090  N   GLN A 639     -19.705 -14.363  -2.687  1.00 38.48           N  
ATOM   3091  CA  GLN A 639     -20.473 -14.852  -1.563  1.00 41.20           C  
ATOM   3092  C   GLN A 639     -20.604 -13.896  -0.369  1.00 45.66           C  
ATOM   3093  O   GLN A 639     -19.648 -13.210   0.014  1.00 46.51           O  
ATOM   3094  CB  GLN A 639     -20.038 -16.277  -1.147  1.00 45.77           C  
ATOM   3095  CG  GLN A 639     -18.547 -16.611  -1.149  1.00 43.89           C  
ATOM   3096  CD  GLN A 639     -17.922 -16.605  -2.530  1.00 45.91           C  
ATOM   3097  OE1 GLN A 639     -16.867 -16.014  -2.724  1.00 47.48           O  
ATOM   3098  NE2 GLN A 639     -18.566 -17.259  -3.493  1.00 42.20           N  
ATOM   3099  N   GLN A 640     -21.837 -13.800   0.138  1.00 45.82           N  
ATOM   3100  CA  GLN A 640     -22.175 -12.959   1.280  1.00 45.92           C  
ATOM   3101  C   GLN A 640     -21.679 -11.519   1.174  1.00 49.35           C  
ATOM   3102  O   GLN A 640     -21.086 -10.984   2.124  1.00 47.54           O  
ATOM   3103  CB  GLN A 640     -21.674 -13.611   2.569  1.00 46.64           C  
ATOM   3104  CG  GLN A 640     -22.348 -14.935   2.853  1.00 51.05           C  
ATOM   3105  CD  GLN A 640     -21.973 -15.498   4.201  1.00 57.15           C  
ATOM   3106  OE1 GLN A 640     -21.237 -16.475   4.289  1.00 61.24           O  
ATOM   3107  NE2 GLN A 640     -22.491 -14.892   5.267  1.00 58.19           N  
ATOM   3108  N   LEU A 641     -21.935 -10.900   0.020  1.00 52.19           N  
ATOM   3109  CA  LEU A 641     -21.538  -9.514  -0.252  1.00 53.02           C  
ATOM   3110  C   LEU A 641     -22.109  -8.543   0.767  1.00 58.22           C  
ATOM   3111  O   LEU A 641     -23.331  -8.476   0.964  1.00 55.94           O  
ATOM   3112  CB  LEU A 641     -21.981  -9.099  -1.648  1.00 44.63           C  
ATOM   3113  CG  LEU A 641     -20.991  -9.353  -2.779  1.00 43.17           C  
ATOM   3114  CD1 LEU A 641     -20.049 -10.501  -2.459  1.00 45.43           C  
ATOM   3115  CD2 LEU A 641     -21.768  -9.598  -4.064  1.00 46.26           C  
ATOM   3116  N   PRO A 642     -21.239  -7.707   1.357  1.00 63.52           N  
ATOM   3117  CA  PRO A 642     -21.635  -6.722   2.369  1.00 65.03           C  
ATOM   3118  C   PRO A 642     -22.706  -5.896   1.732  1.00 66.96           C  
ATOM   3119  O   PRO A 642     -22.658  -5.661   0.526  1.00 64.24           O  
ATOM   3120  CB  PRO A 642     -20.368  -5.907   2.561  1.00 63.42           C  
ATOM   3121  CG  PRO A 642     -19.806  -5.889   1.181  1.00 65.02           C  
ATOM   3122  CD  PRO A 642     -19.954  -7.331   0.749  1.00 62.77           C  
ATOM   3123  N   LYS A 643     -23.658  -5.434   2.529  1.00 74.62           N  
ATOM   3124  CA  LYS A 643     -24.758  -4.673   1.961  1.00 82.09           C  
ATOM   3125  C   LYS A 643     -25.382  -3.649   2.901  1.00 82.65           C  
ATOM   3126  O   LYS A 643     -26.509  -3.850   3.363  1.00 86.50           O  
ATOM   3127  CB  LYS A 643     -25.826  -5.660   1.460  1.00 83.11           C  
ATOM   3128  N   VAL A 644     -24.694  -2.535   3.146  1.00 84.39           N  
ATOM   3129  CA  VAL A 644     -25.245  -1.518   4.047  1.00 89.95           C  
ATOM   3130  C   VAL A 644     -25.292  -0.127   3.410  1.00 91.11           C  
ATOM   3131  O   VAL A 644     -24.252   0.500   3.189  1.00 90.26           O  
ATOM   3132  CB  VAL A 644     -24.473  -1.454   5.411  1.00 91.77           C  
ATOM   3133  CG1 VAL A 644     -25.159  -0.464   6.366  1.00 89.76           C  
ATOM   3134  CG2 VAL A 644     -24.386  -2.849   6.057  1.00 87.62           C  
ATOM   3135  N   ASN A 645     -26.508   0.350   3.142  1.00 93.06           N  
ATOM   3136  CA  ASN A 645     -26.708   1.662   2.529  1.00 97.56           C  
ATOM   3137  C   ASN A 645     -26.498   2.821   3.521  1.00100.23           C  
ATOM   3138  O   ASN A 645     -27.163   2.812   4.589  1.00101.74           O  
ATOM   3139  CB  ASN A 645     -28.110   1.742   1.907  1.00 98.69           C  
ATOM   3140  CG  ASN A 645     -28.138   2.572   0.628  1.00100.04           C  
ATOM   3141  OD1 ASN A 645     -27.500   2.215  -0.364  1.00102.30           O  
ATOM   3142  ND2 ASN A 645     -28.880   3.678   0.644  1.00 98.73           N  
ATOM   3143  N   ILE A 651     -29.897  -3.706  -0.215  1.00 87.66           N  
ATOM   3144  CA  ILE A 651     -28.745  -3.698  -1.184  1.00 84.52           C  
ATOM   3145  C   ILE A 651     -28.877  -4.907  -2.111  1.00 80.78           C  
ATOM   3146  O   ILE A 651     -29.358  -5.961  -1.691  1.00 82.52           O  
ATOM   3147  CB  ILE A 651     -27.392  -3.752  -0.445  1.00 86.38           C  
ATOM   3148  CG1 ILE A 651     -27.315  -2.632   0.601  1.00 87.53           C  
ATOM   3149  CG2 ILE A 651     -26.229  -3.672  -1.438  1.00 87.54           C  
ATOM   3150  CD1 ILE A 651     -27.345  -1.231   0.035  1.00 94.13           C  
ATOM   3151  N   VAL A 652     -28.403  -4.783  -3.348  1.00 74.70           N  
ATOM   3152  CA  VAL A 652     -28.567  -5.870  -4.302  1.00 65.13           C  
ATOM   3153  C   VAL A 652     -27.544  -6.017  -5.452  1.00 61.76           C  
ATOM   3154  O   VAL A 652     -26.345  -6.103  -5.208  1.00 64.59           O  
ATOM   3155  CB  VAL A 652     -30.033  -5.818  -4.869  1.00 66.34           C  
ATOM   3156  CG1 VAL A 652     -31.013  -6.573  -3.947  1.00 66.77           C  
ATOM   3157  CG2 VAL A 652     -30.492  -4.354  -5.008  1.00 59.01           C  
ATOM   3158  N   ASP A 653     -28.072  -5.968  -6.680  1.00 58.58           N  
ATOM   3159  CA  ASP A 653     -27.470  -6.133  -8.017  1.00 56.39           C  
ATOM   3160  C   ASP A 653     -25.977  -5.936  -8.246  1.00 52.78           C  
ATOM   3161  O   ASP A 653     -25.579  -4.944  -8.839  1.00 51.44           O  
ATOM   3162  CB  ASP A 653     -28.259  -5.270  -9.018  1.00 59.01           C  
ATOM   3163  CG  ASP A 653     -29.786  -5.444  -8.894  1.00 61.53           C  
ATOM   3164  OD1 ASP A 653     -30.384  -4.933  -7.922  1.00 57.54           O  
ATOM   3165  OD2 ASP A 653     -30.393  -6.064  -9.791  1.00 65.20           O  
ATOM   3166  N   PRO A 654     -25.156  -6.969  -7.960  1.00 54.33           N  
ATOM   3167  CA  PRO A 654     -23.702  -6.868  -8.131  1.00 49.32           C  
ATOM   3168  C   PRO A 654     -23.095  -7.044  -9.508  1.00 48.47           C  
ATOM   3169  O   PRO A 654     -23.653  -7.674 -10.410  1.00 43.52           O  
ATOM   3170  CB  PRO A 654     -23.156  -7.956  -7.189  1.00 49.56           C  
ATOM   3171  CG  PRO A 654     -24.354  -8.483  -6.434  1.00 54.67           C  
ATOM   3172  CD  PRO A 654     -25.495  -8.285  -7.403  1.00 56.68           C  
ATOM   3173  N   LYS A 655     -21.902  -6.476  -9.624  1.00 50.90           N  
ATOM   3174  CA  LYS A 655     -21.072  -6.551 -10.819  1.00 50.69           C  
ATOM   3175  C   LYS A 655     -19.645  -6.395 -10.297  1.00 49.04           C  
ATOM   3176  O   LYS A 655     -19.395  -5.675  -9.323  1.00 47.76           O  
ATOM   3177  CB  LYS A 655     -21.426  -5.467 -11.854  1.00 47.09           C  
ATOM   3178  CG  LYS A 655     -21.364  -4.045 -11.334  1.00 54.13           C  
ATOM   3179  CD  LYS A 655     -21.959  -3.048 -12.315  1.00 49.60           C  
ATOM   3180  CE  LYS A 655     -21.269  -3.120 -13.645  1.00 51.76           C  
ATOM   3181  NZ  LYS A 655     -19.804  -3.009 -13.511  1.00 60.01           N  
ATOM   3182  N   VAL A 656     -18.739  -7.186 -10.852  1.00 47.00           N  
ATOM   3183  CA  VAL A 656     -17.352  -7.125 -10.442  1.00 45.54           C  
ATOM   3184  C   VAL A 656     -16.504  -6.485 -11.539  1.00 48.76           C  
ATOM   3185  O   VAL A 656     -16.602  -6.853 -12.718  1.00 53.02           O  
ATOM   3186  CB  VAL A 656     -16.814  -8.531 -10.107  1.00 42.95           C  
ATOM   3187  CG1 VAL A 656     -15.408  -8.434  -9.519  1.00 36.99           C  
ATOM   3188  CG2 VAL A 656     -17.741  -9.216  -9.130  1.00 42.79           C  
ATOM   3189  N   ILE A 657     -15.743  -5.462 -11.160  1.00 44.44           N  
ATOM   3190  CA  ILE A 657     -14.854  -4.772 -12.077  1.00 41.50           C  
ATOM   3191  C   ILE A 657     -13.477  -5.290 -11.729  1.00 39.41           C  
ATOM   3192  O   ILE A 657     -13.153  -5.418 -10.552  1.00 39.73           O  
ATOM   3193  CB  ILE A 657     -14.843  -3.237 -11.845  1.00 42.94           C  
ATOM   3194  CG1 ILE A 657     -16.208  -2.627 -12.195  1.00 39.45           C  
ATOM   3195  CG2 ILE A 657     -13.689  -2.586 -12.638  1.00 36.15           C  
ATOM   3196  CD1 ILE A 657     -17.246  -2.766 -11.113  1.00 34.74           C  
ATOM   3197  N   VAL A 658     -12.707  -5.675 -12.745  1.00 39.34           N  
ATOM   3198  CA  VAL A 658     -11.336  -6.151 -12.536  1.00 38.10           C  
ATOM   3199  C   VAL A 658     -10.463  -5.176 -13.300  1.00 35.75           C  
ATOM   3200  O   VAL A 658     -10.678  -4.936 -14.506  1.00 32.64           O  
ATOM   3201  CB  VAL A 658     -11.097  -7.610 -13.052  1.00 38.42           C  
ATOM   3202  CG1 VAL A 658      -9.625  -7.971 -12.904  1.00 29.82           C  
ATOM   3203  CG2 VAL A 658     -11.949  -8.615 -12.250  1.00 34.83           C  
ATOM   3204  N   GLU A 659      -9.503  -4.596 -12.589  1.00 31.38           N  
ATOM   3205  CA  GLU A 659      -8.626  -3.625 -13.197  1.00 31.32           C  
ATOM   3206  C   GLU A 659      -7.152  -3.865 -12.934  1.00 30.97           C  
ATOM   3207  O   GLU A 659      -6.761  -4.423 -11.904  1.00 27.61           O  
ATOM   3208  CB  GLU A 659      -9.045  -2.199 -12.778  1.00 32.55           C  
ATOM   3209  CG  GLU A 659      -9.505  -2.071 -11.332  1.00 43.19           C  
ATOM   3210  CD  GLU A 659     -10.142  -0.724 -11.018  1.00 43.55           C  
ATOM   3211  OE1 GLU A 659     -11.090  -0.319 -11.731  1.00 49.53           O  
ATOM   3212  OE2 GLU A 659      -9.706  -0.083 -10.043  1.00 35.97           O  
ATOM   3213  N   ILE A 660      -6.342  -3.499 -13.923  1.00 31.45           N  
ATOM   3214  CA  ILE A 660      -4.904  -3.626 -13.806  1.00 30.64           C  
ATOM   3215  C   ILE A 660      -4.401  -2.216 -13.697  1.00 32.56           C  
ATOM   3216  O   ILE A 660      -4.786  -1.348 -14.495  1.00 32.89           O  
ATOM   3217  CB  ILE A 660      -4.252  -4.264 -15.047  1.00 31.39           C  
ATOM   3218  CG1 ILE A 660      -4.748  -5.705 -15.241  1.00 32.65           C  
ATOM   3219  CG2 ILE A 660      -2.739  -4.265 -14.895  1.00 24.37           C  
ATOM   3220  CD1 ILE A 660      -4.338  -6.664 -14.144  1.00 35.24           C  
ATOM   3221  N   HIS A 661      -3.582  -2.003 -12.670  1.00 31.62           N  
ATOM   3222  CA  HIS A 661      -2.965  -0.722 -12.398  1.00 28.84           C  
ATOM   3223  C   HIS A 661      -1.472  -0.950 -12.543  1.00 25.22           C  
ATOM   3224  O   HIS A 661      -0.896  -1.796 -11.860  1.00 21.96           O  
ATOM   3225  CB  HIS A 661      -3.284  -0.237 -10.959  1.00 29.09           C  
ATOM   3226  CG  HIS A 661      -4.744  -0.002 -10.702  1.00 34.99           C  
ATOM   3227  ND1 HIS A 661      -5.362   1.208 -10.943  1.00 36.85           N  
ATOM   3228  CD2 HIS A 661      -5.713  -0.829 -10.237  1.00 35.30           C  
ATOM   3229  CE1 HIS A 661      -6.647   1.117 -10.641  1.00 29.81           C  
ATOM   3230  NE2 HIS A 661      -6.884  -0.108 -10.211  1.00 37.88           N  
ATOM   3231  N   GLY A 662      -0.853  -0.214 -13.456  1.00 22.37           N  
ATOM   3232  CA  GLY A 662       0.577  -0.352 -13.631  1.00 24.81           C  
ATOM   3233  C   GLY A 662       1.066   0.753 -14.527  1.00 25.57           C  
ATOM   3234  O   GLY A 662       0.608   1.887 -14.396  1.00 26.59           O  
ATOM   3235  N   VAL A 663       2.001   0.430 -15.424  1.00 28.29           N  
ATOM   3236  CA  VAL A 663       2.533   1.412 -16.363  1.00 26.66           C  
ATOM   3237  C   VAL A 663       1.444   1.788 -17.372  1.00 28.72           C  
ATOM   3238  O   VAL A 663       0.396   1.148 -17.452  1.00 30.53           O  
ATOM   3239  CB  VAL A 663       3.808   0.902 -17.071  1.00 24.10           C  
ATOM   3240  CG1 VAL A 663       4.890   0.615 -16.046  1.00 18.55           C  
ATOM   3241  CG2 VAL A 663       3.507  -0.333 -17.894  1.00 26.43           C  
ATOM   3242  N   GLY A 664       1.703   2.818 -18.155  1.00 29.38           N  
ATOM   3243  CA  GLY A 664       0.709   3.279 -19.095  1.00 28.95           C  
ATOM   3244  C   GLY A 664       0.000   2.199 -19.875  1.00 33.19           C  
ATOM   3245  O   GLY A 664      -1.229   2.115 -19.832  1.00 36.07           O  
ATOM   3246  N   ARG A 665       0.775   1.365 -20.567  1.00 37.59           N  
ATOM   3247  CA  ARG A 665       0.221   0.288 -21.390  1.00 35.55           C  
ATOM   3248  C   ARG A 665      -0.686  -0.647 -20.637  1.00 35.77           C  
ATOM   3249  O   ARG A 665      -1.784  -0.945 -21.096  1.00 49.04           O  
ATOM   3250  CB  ARG A 665       1.317  -0.606 -21.955  1.00 39.33           C  
ATOM   3251  CG  ARG A 665       2.441   0.062 -22.628  1.00 45.26           C  
ATOM   3252  CD  ARG A 665       3.430  -0.994 -23.028  1.00 49.27           C  
ATOM   3253  NE  ARG A 665       2.972  -1.786 -24.165  1.00 56.53           N  
ATOM   3254  CZ  ARG A 665       3.389  -1.598 -25.417  1.00 62.87           C  
ATOM   3255  NH1 ARG A 665       4.267  -0.639 -25.702  1.00 61.21           N  
ATOM   3256  NH2 ARG A 665       2.963  -2.397 -26.385  1.00 65.45           N  
ATOM   3257  N   ASP A 666      -0.216  -1.119 -19.485  1.00 32.30           N  
ATOM   3258  CA  ASP A 666      -0.953  -2.098 -18.698  1.00 27.71           C  
ATOM   3259  C   ASP A 666      -2.204  -1.627 -18.030  1.00 32.32           C  
ATOM   3260  O   ASP A 666      -3.001  -2.457 -17.589  1.00 37.79           O  
ATOM   3261  CB  ASP A 666      -0.057  -2.737 -17.643  1.00 25.07           C  
ATOM   3262  CG  ASP A 666       1.197  -3.359 -18.232  1.00 26.57           C  
ATOM   3263  OD1 ASP A 666       1.259  -3.565 -19.474  1.00 23.04           O  
ATOM   3264  OD2 ASP A 666       2.124  -3.627 -17.433  1.00 25.81           O  
ATOM   3265  N   THR A 667      -2.371  -0.315 -17.914  1.00 32.21           N  
ATOM   3266  CA  THR A 667      -3.554   0.201 -17.262  1.00 34.00           C  
ATOM   3267  C   THR A 667      -4.796  -0.096 -18.085  1.00 38.21           C  
ATOM   3268  O   THR A 667      -4.984   0.442 -19.184  1.00 40.49           O  
ATOM   3269  CB  THR A 667      -3.432   1.685 -16.936  1.00 31.10           C  
ATOM   3270  OG1 THR A 667      -2.416   1.874 -15.929  1.00 38.73           O  
ATOM   3271  CG2 THR A 667      -4.745   2.180 -16.378  1.00 41.60           C  
ATOM   3272  N   GLY A 668      -5.620  -0.992 -17.545  1.00 37.68           N  
ATOM   3273  CA  GLY A 668      -6.842  -1.397 -18.219  1.00 36.69           C  
ATOM   3274  C   GLY A 668      -7.887  -1.871 -17.228  1.00 37.25           C  
ATOM   3275  O   GLY A 668      -7.618  -1.975 -16.030  1.00 38.07           O  
ATOM   3276  N   SER A 669      -9.067  -2.196 -17.738  1.00 36.58           N  
ATOM   3277  CA  SER A 669     -10.163  -2.640 -16.899  1.00 35.90           C  
ATOM   3278  C   SER A 669     -11.182  -3.461 -17.673  1.00 35.02           C  
ATOM   3279  O   SER A 669     -11.332  -3.312 -18.896  1.00 29.48           O  
ATOM   3280  CB  SER A 669     -10.860  -1.422 -16.297  1.00 38.07           C  
ATOM   3281  OG  SER A 669     -12.061  -1.780 -15.619  1.00 49.11           O  
ATOM   3282  N   ARG A 670     -11.876  -4.327 -16.939  1.00 33.08           N  
ATOM   3283  CA  ARG A 670     -12.917  -5.182 -17.507  1.00 40.31           C  
ATOM   3284  C   ARG A 670     -13.962  -5.286 -16.429  1.00 43.39           C  
ATOM   3285  O   ARG A 670     -13.645  -5.121 -15.244  1.00 45.00           O  
ATOM   3286  CB  ARG A 670     -12.421  -6.604 -17.770  1.00 36.54           C  
ATOM   3287  CG  ARG A 670     -11.107  -6.721 -18.489  1.00 38.11           C  
ATOM   3288  CD  ARG A 670     -11.231  -6.656 -19.992  1.00 35.38           C  
ATOM   3289  NE  ARG A 670      -9.939  -7.017 -20.593  1.00 44.91           N  
ATOM   3290  CZ  ARG A 670      -9.001  -6.135 -20.955  1.00 47.74           C  
ATOM   3291  NH1 ARG A 670      -9.205  -4.822 -20.792  1.00 47.24           N  
ATOM   3292  NH2 ARG A 670      -7.846  -6.564 -21.469  1.00 43.11           N  
ATOM   3293  N   GLN A 671     -15.199  -5.573 -16.828  1.00 46.18           N  
ATOM   3294  CA  GLN A 671     -16.275  -5.730 -15.860  1.00 47.21           C  
ATOM   3295  C   GLN A 671     -17.230  -6.817 -16.288  1.00 47.83           C  
ATOM   3296  O   GLN A 671     -17.278  -7.199 -17.464  1.00 47.60           O  
ATOM   3297  CB  GLN A 671     -17.024  -4.424 -15.640  1.00 47.85           C  
ATOM   3298  CG  GLN A 671     -17.780  -3.913 -16.837  1.00 46.79           C  
ATOM   3299  CD  GLN A 671     -18.506  -2.627 -16.523  1.00 55.65           C  
ATOM   3300  OE1 GLN A 671     -17.881  -1.614 -16.197  1.00 61.80           O  
ATOM   3301  NE2 GLN A 671     -19.832  -2.665 -16.574  1.00 51.24           N  
ATOM   3302  N   THR A 672     -17.968  -7.334 -15.312  1.00 48.16           N  
ATOM   3303  CA  THR A 672     -18.929  -8.401 -15.559  1.00 46.16           C  
ATOM   3304  C   THR A 672     -20.341  -7.843 -15.633  1.00 48.63           C  
ATOM   3305  O   THR A 672     -20.608  -6.703 -15.259  1.00 52.27           O  
ATOM   3306  CB  THR A 672     -18.941  -9.448 -14.413  1.00 47.60           C  
ATOM   3307  OG1 THR A 672     -19.535  -8.860 -13.238  1.00 51.59           O  
ATOM   3308  CG2 THR A 672     -17.534  -9.944 -14.086  1.00 39.32           C  
ATOM   3309  N   ALA A 673     -21.256  -8.694 -16.066  1.00 50.12           N  
ATOM   3310  CA  ALA A 673     -22.655  -8.336 -16.153  1.00 46.24           C  
ATOM   3311  C   ALA A 673     -23.174  -8.168 -14.736  1.00 43.69           C  
ATOM   3312  O   ALA A 673     -22.589  -8.696 -13.780  1.00 41.99           O  
ATOM   3313  CB  ALA A 673     -23.416  -9.453 -16.843  1.00 49.23           C  
ATOM   3314  N   VAL A 674     -24.267  -7.428 -14.604  1.00 40.60           N  
ATOM   3315  CA  VAL A 674     -24.878  -7.228 -13.303  1.00 42.91           C  
ATOM   3316  C   VAL A 674     -25.784  -8.407 -12.991  1.00 46.19           C  
ATOM   3317  O   VAL A 674     -26.587  -8.817 -13.831  1.00 53.06           O  
ATOM   3318  CB  VAL A 674     -25.763  -5.960 -13.271  1.00 42.41           C  
ATOM   3319  CG1 VAL A 674     -26.444  -5.835 -11.900  1.00 39.26           C  
ATOM   3320  CG2 VAL A 674     -24.943  -4.724 -13.579  1.00 37.48           C  
ATOM   3321  N   ILE A 675     -25.637  -8.979 -11.806  1.00 46.05           N  
ATOM   3322  CA  ILE A 675     -26.511 -10.071 -11.416  1.00 49.14           C  
ATOM   3323  C   ILE A 675     -27.634  -9.361 -10.689  1.00 52.30           C  
ATOM   3324  O   ILE A 675     -27.384  -8.512  -9.834  1.00 53.64           O  
ATOM   3325  CB  ILE A 675     -25.805 -11.093 -10.477  1.00 52.94           C  
ATOM   3326  CG1 ILE A 675     -24.701 -11.842 -11.242  1.00 49.90           C  
ATOM   3327  CG2 ILE A 675     -26.814 -12.069  -9.879  1.00 53.31           C  
ATOM   3328  CD1 ILE A 675     -25.109 -12.327 -12.618  1.00 44.40           C  
ATOM   3329  N   THR A 676     -28.867  -9.653 -11.091  1.00 57.45           N  
ATOM   3330  CA  THR A 676     -30.040  -9.027 -10.488  1.00 59.54           C  
ATOM   3331  C   THR A 676     -30.418  -9.628  -9.134  1.00 60.64           C  
ATOM   3332  O   THR A 676     -30.506 -10.847  -8.979  1.00 61.22           O  
ATOM   3333  CB  THR A 676     -31.261  -9.080 -11.441  1.00 58.79           C  
ATOM   3334  OG1 THR A 676     -30.883  -8.585 -12.732  1.00 56.29           O  
ATOM   3335  CG2 THR A 676     -32.400  -8.226 -10.902  1.00 55.03           C  
ATOM   3336  N   ASN A 677     -30.585  -8.746  -8.155  1.00 61.31           N  
ATOM   3337  CA  ASN A 677     -30.964  -9.115  -6.802  1.00 64.05           C  
ATOM   3338  C   ASN A 677     -30.347 -10.393  -6.270  1.00 59.95           C  
ATOM   3339  O   ASN A 677     -31.045 -11.378  -6.047  1.00 59.64           O  
ATOM   3340  CB  ASN A 677     -32.486  -9.184  -6.678  1.00 71.81           C  
ATOM   3341  CG  ASN A 677     -33.151  -7.866  -7.008  1.00 79.64           C  
ATOM   3342  OD1 ASN A 677     -33.390  -7.553  -8.179  1.00 83.98           O  
ATOM   3343  ND2 ASN A 677     -33.449  -7.076  -5.978  1.00 82.98           N  
ATOM   3344  N   ASN A 678     -29.031 -10.383  -6.110  1.00 58.06           N  
ATOM   3345  CA  ASN A 678     -28.327 -11.533  -5.555  1.00 56.39           C  
ATOM   3346  C   ASN A 678     -26.927 -11.193  -5.071  1.00 56.04           C  
ATOM   3347  O   ASN A 678     -25.988 -11.122  -5.863  1.00 61.04           O  
ATOM   3348  CB  ASN A 678     -28.253 -12.698  -6.546  1.00 53.06           C  
ATOM   3349  CG  ASN A 678     -27.872 -14.012  -5.868  1.00 50.41           C  
ATOM   3350  OD1 ASN A 678     -27.514 -14.043  -4.685  1.00 43.68           O  
ATOM   3351  ND2 ASN A 678     -27.974 -15.103  -6.606  1.00 49.63           N  
ATOM   3352  N   GLY A 679     -26.803 -10.978  -3.768  1.00 54.46           N  
ATOM   3353  CA  GLY A 679     -25.512 -10.684  -3.176  1.00 56.51           C  
ATOM   3354  C   GLY A 679     -24.993 -11.913  -2.436  1.00 56.45           C  
ATOM   3355  O   GLY A 679     -23.785 -12.111  -2.290  1.00 57.72           O  
ATOM   3356  N   PHE A 680     -25.918 -12.772  -2.023  1.00 53.38           N  
ATOM   3357  CA  PHE A 680     -25.586 -13.988  -1.296  1.00 50.99           C  
ATOM   3358  C   PHE A 680     -24.822 -15.027  -2.125  1.00 47.24           C  
ATOM   3359  O   PHE A 680     -23.837 -15.590  -1.667  1.00 45.57           O  
ATOM   3360  CB  PHE A 680     -26.866 -14.615  -0.738  1.00 47.76           C  
ATOM   3361  CG  PHE A 680     -26.645 -15.917  -0.023  1.00 55.50           C  
ATOM   3362  CD1 PHE A 680     -26.214 -15.935   1.311  1.00 56.85           C  
ATOM   3363  CD2 PHE A 680     -26.852 -17.132  -0.684  1.00 53.42           C  
ATOM   3364  CE1 PHE A 680     -25.990 -17.146   1.975  1.00 56.58           C  
ATOM   3365  CE2 PHE A 680     -26.633 -18.339  -0.033  1.00 53.71           C  
ATOM   3366  CZ  PHE A 680     -26.201 -18.347   1.303  1.00 55.87           C  
ATOM   3367  N   ASN A 681     -25.270 -15.279  -3.343  1.00 47.68           N  
ATOM   3368  CA  ASN A 681     -24.614 -16.279  -4.169  1.00 51.37           C  
ATOM   3369  C   ASN A 681     -24.527 -15.927  -5.667  1.00 53.09           C  
ATOM   3370  O   ASN A 681     -24.736 -16.798  -6.527  1.00 56.47           O  
ATOM   3371  CB  ASN A 681     -25.329 -17.626  -3.987  1.00 57.70           C  
ATOM   3372  CG  ASN A 681     -26.771 -17.599  -4.499  1.00 64.82           C  
ATOM   3373  OD1 ASN A 681     -27.634 -16.931  -3.923  1.00 69.92           O  
ATOM   3374  ND2 ASN A 681     -27.027 -18.302  -5.604  1.00 61.53           N  
ATOM   3375  N   PRO A 682     -24.214 -14.655  -6.006  1.00 50.68           N  
ATOM   3376  CA  PRO A 682     -24.125 -14.314  -7.435  1.00 47.63           C  
ATOM   3377  C   PRO A 682     -23.056 -15.150  -8.146  1.00 47.10           C  
ATOM   3378  O   PRO A 682     -22.001 -15.415  -7.573  1.00 46.27           O  
ATOM   3379  CB  PRO A 682     -23.779 -12.822  -7.408  1.00 45.57           C  
ATOM   3380  CG  PRO A 682     -23.099 -12.641  -6.069  1.00 45.21           C  
ATOM   3381  CD  PRO A 682     -23.936 -13.474  -5.167  1.00 43.03           C  
ATOM   3382  N   ARG A 683     -23.347 -15.589  -9.368  1.00 44.72           N  
ATOM   3383  CA  ARG A 683     -22.407 -16.412 -10.124  1.00 50.29           C  
ATOM   3384  C   ARG A 683     -22.250 -15.872 -11.532  1.00 49.11           C  
ATOM   3385  O   ARG A 683     -23.186 -15.903 -12.327  1.00 53.55           O  
ATOM   3386  CB  ARG A 683     -22.904 -17.859 -10.193  1.00 59.77           C  
ATOM   3387  CG  ARG A 683     -21.954 -18.844 -10.895  1.00 68.64           C  
ATOM   3388  CD  ARG A 683     -22.732 -19.983 -11.583  1.00 79.51           C  
ATOM   3389  NE  ARG A 683     -23.304 -19.587 -12.882  1.00 87.47           N  
ATOM   3390  CZ  ARG A 683     -24.608 -19.461 -13.143  1.00 89.23           C  
ATOM   3391  NH1 ARG A 683     -25.515 -19.696 -12.200  1.00 90.79           N  
ATOM   3392  NH2 ARG A 683     -25.007 -19.093 -14.357  1.00 89.57           N  
ATOM   3393  N   TRP A 684     -21.055 -15.409 -11.859  1.00 46.19           N  
ATOM   3394  CA  TRP A 684     -20.826 -14.858 -13.183  1.00 46.50           C  
ATOM   3395  C   TRP A 684     -20.150 -15.848 -14.135  1.00 46.75           C  
ATOM   3396  O   TRP A 684     -20.489 -15.893 -15.319  1.00 42.33           O  
ATOM   3397  CB  TRP A 684     -19.989 -13.564 -13.093  1.00 42.88           C  
ATOM   3398  CG  TRP A 684     -20.611 -12.468 -12.282  1.00 36.93           C  
ATOM   3399  CD1 TRP A 684     -21.432 -11.467 -12.735  1.00 35.27           C  
ATOM   3400  CD2 TRP A 684     -20.479 -12.270 -10.868  1.00 33.09           C  
ATOM   3401  NE1 TRP A 684     -21.823 -10.662 -11.685  1.00 32.68           N  
ATOM   3402  CE2 TRP A 684     -21.251 -11.133 -10.530  1.00 32.65           C  
ATOM   3403  CE3 TRP A 684     -19.783 -12.943  -9.857  1.00 28.46           C  
ATOM   3404  CZ2 TRP A 684     -21.344 -10.656  -9.220  1.00 35.26           C  
ATOM   3405  CZ3 TRP A 684     -19.876 -12.470  -8.555  1.00 37.46           C  
ATOM   3406  CH2 TRP A 684     -20.652 -11.334  -8.248  1.00 38.56           C  
ATOM   3407  N   ASP A 685     -19.201 -16.634 -13.614  1.00 48.38           N  
ATOM   3408  CA  ASP A 685     -18.442 -17.588 -14.427  1.00 51.88           C  
ATOM   3409  C   ASP A 685     -17.931 -16.893 -15.687  1.00 54.44           C  
ATOM   3410  O   ASP A 685     -18.097 -17.402 -16.799  1.00 56.41           O  
ATOM   3411  CB  ASP A 685     -19.293 -18.807 -14.810  1.00 52.59           C  
ATOM   3412  CG  ASP A 685     -19.396 -19.831 -13.687  1.00 60.51           C  
ATOM   3413  OD1 ASP A 685     -18.410 -20.017 -12.942  1.00 62.77           O  
ATOM   3414  OD2 ASP A 685     -20.463 -20.471 -13.555  1.00 66.73           O  
ATOM   3415  N   MET A 686     -17.343 -15.709 -15.515  1.00 56.20           N  
ATOM   3416  CA  MET A 686     -16.842 -14.956 -16.658  1.00 55.40           C  
ATOM   3417  C   MET A 686     -15.353 -14.728 -16.578  1.00 52.96           C  
ATOM   3418  O   MET A 686     -14.851 -14.232 -15.571  1.00 51.43           O  
ATOM   3419  CB  MET A 686     -17.559 -13.615 -16.784  1.00 57.02           C  
ATOM   3420  CG  MET A 686     -17.307 -12.941 -18.120  1.00 66.36           C  
ATOM   3421  SD  MET A 686     -18.403 -11.546 -18.434  1.00 83.58           S  
ATOM   3422  CE  MET A 686     -19.807 -11.878 -17.206  1.00 68.42           C  
ATOM   3423  N   GLU A 687     -14.653 -15.080 -17.656  1.00 55.13           N  
ATOM   3424  CA  GLU A 687     -13.205 -14.923 -17.707  1.00 53.22           C  
ATOM   3425  C   GLU A 687     -12.780 -13.692 -18.482  1.00 49.27           C  
ATOM   3426  O   GLU A 687     -13.328 -13.390 -19.547  1.00 47.47           O  
ATOM   3427  CB  GLU A 687     -12.521 -16.147 -18.325  1.00 53.81           C  
ATOM   3428  CG  GLU A 687     -10.997 -16.036 -18.274  1.00 62.95           C  
ATOM   3429  CD  GLU A 687     -10.292 -17.055 -19.135  1.00 67.92           C  
ATOM   3430  OE1 GLU A 687     -10.261 -18.236 -18.731  1.00 72.45           O  
ATOM   3431  OE2 GLU A 687      -9.758 -16.674 -20.205  1.00 71.83           O  
ATOM   3432  N   PHE A 688     -11.766 -13.017 -17.956  1.00 44.11           N  
ATOM   3433  CA  PHE A 688     -11.215 -11.832 -18.584  1.00 42.16           C  
ATOM   3434  C   PHE A 688      -9.779 -12.174 -18.926  1.00 42.73           C  
ATOM   3435  O   PHE A 688      -9.234 -13.165 -18.422  1.00 44.18           O  
ATOM   3436  CB  PHE A 688     -11.235 -10.669 -17.604  1.00 38.75           C  
ATOM   3437  CG  PHE A 688     -12.596 -10.366 -17.065  1.00 39.15           C  
ATOM   3438  CD1 PHE A 688     -13.569  -9.782 -17.879  1.00 41.84           C  
ATOM   3439  CD2 PHE A 688     -12.902 -10.625 -15.741  1.00 39.51           C  
ATOM   3440  CE1 PHE A 688     -14.830  -9.454 -17.372  1.00 38.91           C  
ATOM   3441  CE2 PHE A 688     -14.164 -10.298 -15.226  1.00 44.85           C  
ATOM   3442  CZ  PHE A 688     -15.120  -9.713 -16.046  1.00 37.42           C  
ATOM   3443  N   GLU A 689      -9.159 -11.350 -19.761  1.00 43.79           N  
ATOM   3444  CA  GLU A 689      -7.774 -11.579 -20.152  1.00 45.33           C  
ATOM   3445  C   GLU A 689      -7.048 -10.268 -20.433  1.00 43.89           C  
ATOM   3446  O   GLU A 689      -7.413  -9.502 -21.335  1.00 41.59           O  
ATOM   3447  CB  GLU A 689      -7.718 -12.488 -21.371  1.00 47.70           C  
ATOM   3448  CG  GLU A 689      -6.343 -12.977 -21.716  1.00 58.83           C  
ATOM   3449  CD  GLU A 689      -6.363 -13.824 -22.963  1.00 73.92           C  
ATOM   3450  OE1 GLU A 689      -6.782 -14.999 -22.870  1.00 79.56           O  
ATOM   3451  OE2 GLU A 689      -5.990 -13.311 -24.044  1.00 81.25           O  
ATOM   3452  N   PHE A 690      -6.015 -10.021 -19.638  1.00 42.86           N  
ATOM   3453  CA  PHE A 690      -5.216  -8.809 -19.766  1.00 41.77           C  
ATOM   3454  C   PHE A 690      -3.804  -9.176 -20.181  1.00 38.75           C  
ATOM   3455  O   PHE A 690      -3.280 -10.220 -19.806  1.00 37.90           O  
ATOM   3456  CB  PHE A 690      -5.112  -8.069 -18.416  1.00 38.21           C  
ATOM   3457  CG  PHE A 690      -6.434  -7.819 -17.731  1.00 28.78           C  
ATOM   3458  CD1 PHE A 690      -6.984  -8.767 -16.900  1.00 28.45           C  
ATOM   3459  CD2 PHE A 690      -7.104  -6.621 -17.896  1.00 26.23           C  
ATOM   3460  CE1 PHE A 690      -8.166  -8.524 -16.247  1.00 27.43           C  
ATOM   3461  CE2 PHE A 690      -8.283  -6.381 -17.243  1.00 20.30           C  
ATOM   3462  CZ  PHE A 690      -8.814  -7.324 -16.424  1.00 22.45           C  
ATOM   3463  N   GLU A 691      -3.188  -8.294 -20.941  1.00 37.94           N  
ATOM   3464  CA  GLU A 691      -1.826  -8.497 -21.361  1.00 40.97           C  
ATOM   3465  C   GLU A 691      -1.066  -7.477 -20.519  1.00 40.87           C  
ATOM   3466  O   GLU A 691      -1.353  -6.269 -20.569  1.00 44.98           O  
ATOM   3467  CB  GLU A 691      -1.701  -8.185 -22.849  1.00 54.42           C  
ATOM   3468  CG  GLU A 691      -0.562  -8.898 -23.554  1.00 69.06           C  
ATOM   3469  CD  GLU A 691       0.798  -8.478 -23.044  1.00 79.43           C  
ATOM   3470  OE1 GLU A 691       1.299  -7.426 -23.511  1.00 79.77           O  
ATOM   3471  OE2 GLU A 691       1.359  -9.200 -22.181  1.00 85.64           O  
ATOM   3472  N   VAL A 692      -0.132  -7.959 -19.711  1.00 33.96           N  
ATOM   3473  CA  VAL A 692       0.635  -7.082 -18.846  1.00 27.85           C  
ATOM   3474  C   VAL A 692       2.100  -7.110 -19.232  1.00 29.74           C  
ATOM   3475  O   VAL A 692       2.787  -8.075 -18.934  1.00 34.29           O  
ATOM   3476  CB  VAL A 692       0.488  -7.533 -17.378  1.00 31.31           C  
ATOM   3477  CG1 VAL A 692       1.243  -6.605 -16.446  1.00 32.14           C  
ATOM   3478  CG2 VAL A 692      -0.977  -7.596 -16.998  1.00 27.23           C  
ATOM   3479  N   THR A 693       2.581  -6.052 -19.883  1.00 28.37           N  
ATOM   3480  CA  THR A 693       3.983  -5.958 -20.305  1.00 27.10           C  
ATOM   3481  C   THR A 693       5.023  -5.757 -19.200  1.00 32.18           C  
ATOM   3482  O   THR A 693       6.139  -6.266 -19.319  1.00 38.53           O  
ATOM   3483  CB  THR A 693       4.179  -4.851 -21.332  1.00 35.63           C  
ATOM   3484  OG1 THR A 693       3.827  -3.585 -20.767  1.00 41.67           O  
ATOM   3485  CG2 THR A 693       3.296  -5.108 -22.536  1.00 44.32           C  
ATOM   3486  N   VAL A 694       4.680  -4.998 -18.148  1.00 33.86           N  
ATOM   3487  CA  VAL A 694       5.597  -4.733 -17.017  1.00 26.74           C  
ATOM   3488  C   VAL A 694       4.905  -5.139 -15.722  1.00 30.70           C  
ATOM   3489  O   VAL A 694       4.443  -4.300 -14.960  1.00 36.24           O  
ATOM   3490  CB  VAL A 694       6.005  -3.229 -16.909  1.00 19.07           C  
ATOM   3491  CG1 VAL A 694       7.138  -3.081 -15.920  1.00  9.78           C  
ATOM   3492  CG2 VAL A 694       6.408  -2.656 -18.267  1.00 10.38           C  
ATOM   3493  N   PRO A 695       4.864  -6.444 -15.443  1.00 33.46           N  
ATOM   3494  CA  PRO A 695       4.242  -7.051 -14.263  1.00 30.68           C  
ATOM   3495  C   PRO A 695       4.763  -6.614 -12.890  1.00 29.57           C  
ATOM   3496  O   PRO A 695       4.050  -6.724 -11.896  1.00 34.46           O  
ATOM   3497  CB  PRO A 695       4.486  -8.555 -14.483  1.00 28.82           C  
ATOM   3498  CG  PRO A 695       4.641  -8.674 -15.960  1.00 32.85           C  
ATOM   3499  CD  PRO A 695       5.499  -7.484 -16.273  1.00 33.06           C  
ATOM   3500  N   ASP A 696       6.005  -6.169 -12.806  1.00 24.66           N  
ATOM   3501  CA  ASP A 696       6.544  -5.776 -11.510  1.00 26.27           C  
ATOM   3502  C   ASP A 696       6.044  -4.477 -10.962  1.00 25.63           C  
ATOM   3503  O   ASP A 696       6.312  -4.186  -9.808  1.00 27.10           O  
ATOM   3504  CB  ASP A 696       8.044  -5.693 -11.545  1.00 28.66           C  
ATOM   3505  CG  ASP A 696       8.663  -7.015 -11.720  1.00 38.52           C  
ATOM   3506  OD1 ASP A 696       8.157  -7.972 -11.080  1.00 43.38           O  
ATOM   3507  OD2 ASP A 696       9.627  -7.102 -12.514  1.00 43.26           O  
ATOM   3508  N   LEU A 697       5.385  -3.684 -11.805  1.00 23.78           N  
ATOM   3509  CA  LEU A 697       4.834  -2.380 -11.425  1.00 24.80           C  
ATOM   3510  C   LEU A 697       3.303  -2.406 -11.446  1.00 25.08           C  
ATOM   3511  O   LEU A 697       2.641  -1.399 -11.217  1.00 25.50           O  
ATOM   3512  CB  LEU A 697       5.353  -1.301 -12.387  1.00 19.30           C  
ATOM   3513  CG  LEU A 697       6.870  -1.081 -12.385  1.00 17.48           C  
ATOM   3514  CD1 LEU A 697       7.261  -0.033 -13.421  1.00 13.99           C  
ATOM   3515  CD2 LEU A 697       7.333  -0.667 -10.992  1.00 11.48           C  
ATOM   3516  N   ALA A 698       2.753  -3.588 -11.702  1.00 26.87           N  
ATOM   3517  CA  ALA A 698       1.313  -3.776 -11.784  1.00 24.48           C  
ATOM   3518  C   ALA A 698       0.657  -4.295 -10.505  1.00 24.49           C  
ATOM   3519  O   ALA A 698       1.313  -4.885  -9.635  1.00 24.25           O  
ATOM   3520  CB  ALA A 698       0.980  -4.710 -12.951  1.00 23.29           C  
ATOM   3521  N   LEU A 699      -0.635  -4.013 -10.378  1.00 21.80           N  
ATOM   3522  CA  LEU A 699      -1.444  -4.469  -9.251  1.00 22.53           C  
ATOM   3523  C   LEU A 699      -2.795  -4.799  -9.850  1.00 22.36           C  
ATOM   3524  O   LEU A 699      -3.266  -4.129 -10.786  1.00 24.84           O  
ATOM   3525  CB  LEU A 699      -1.644  -3.400  -8.184  1.00 23.20           C  
ATOM   3526  CG  LEU A 699      -0.486  -2.845  -7.367  1.00 23.73           C  
ATOM   3527  CD1 LEU A 699      -0.016  -1.564  -8.064  1.00 23.75           C  
ATOM   3528  CD2 LEU A 699      -0.941  -2.543  -5.919  1.00 13.23           C  
ATOM   3529  N   VAL A 700      -3.379  -5.879  -9.363  1.00 22.37           N  
ATOM   3530  CA  VAL A 700      -4.680  -6.314  -9.843  1.00 29.19           C  
ATOM   3531  C   VAL A 700      -5.718  -5.969  -8.770  1.00 31.48           C  
ATOM   3532  O   VAL A 700      -5.579  -6.330  -7.588  1.00 28.57           O  
ATOM   3533  CB  VAL A 700      -4.694  -7.846 -10.150  1.00 26.62           C  
ATOM   3534  CG1 VAL A 700      -6.046  -8.273 -10.728  1.00 26.14           C  
ATOM   3535  CG2 VAL A 700      -3.595  -8.185 -11.123  1.00 24.86           C  
ATOM   3536  N   ARG A 701      -6.728  -5.218  -9.192  1.00 30.48           N  
ATOM   3537  CA  ARG A 701      -7.793  -4.806  -8.303  1.00 27.94           C  
ATOM   3538  C   ARG A 701      -9.158  -5.388  -8.669  1.00 24.97           C  
ATOM   3539  O   ARG A 701      -9.604  -5.314  -9.824  1.00 22.77           O  
ATOM   3540  CB  ARG A 701      -7.856  -3.277  -8.241  1.00 28.77           C  
ATOM   3541  CG  ARG A 701      -8.882  -2.765  -7.243  1.00 28.33           C  
ATOM   3542  CD  ARG A 701      -8.683  -1.311  -6.970  1.00 27.58           C  
ATOM   3543  NE  ARG A 701      -9.693  -0.818  -6.050  1.00 28.59           N  
ATOM   3544  CZ  ARG A 701     -10.730  -0.079  -6.424  1.00 31.85           C  
ATOM   3545  NH1 ARG A 701     -10.880   0.249  -7.700  1.00 25.23           N  
ATOM   3546  NH2 ARG A 701     -11.618   0.327  -5.523  1.00 31.12           N  
ATOM   3547  N   PHE A 702      -9.778  -6.019  -7.676  1.00 23.92           N  
ATOM   3548  CA  PHE A 702     -11.094  -6.614  -7.824  1.00 31.36           C  
ATOM   3549  C   PHE A 702     -12.036  -5.638  -7.151  1.00 33.52           C  
ATOM   3550  O   PHE A 702     -11.846  -5.287  -5.977  1.00 33.01           O  
ATOM   3551  CB  PHE A 702     -11.149  -7.968  -7.114  1.00 30.93           C  
ATOM   3552  CG  PHE A 702     -10.175  -8.962  -7.650  1.00 30.04           C  
ATOM   3553  CD1 PHE A 702      -8.867  -8.986  -7.187  1.00 28.23           C  
ATOM   3554  CD2 PHE A 702     -10.557  -9.864  -8.631  1.00 29.66           C  
ATOM   3555  CE1 PHE A 702      -7.955  -9.887  -7.693  1.00 31.54           C  
ATOM   3556  CE2 PHE A 702      -9.646 -10.775  -9.140  1.00 32.55           C  
ATOM   3557  CZ  PHE A 702      -8.342 -10.786  -8.671  1.00 31.91           C  
ATOM   3558  N   MET A 703     -13.091  -5.275  -7.867  1.00 37.40           N  
ATOM   3559  CA  MET A 703     -14.041  -4.285  -7.374  1.00 40.12           C  
ATOM   3560  C   MET A 703     -15.491  -4.704  -7.518  1.00 37.03           C  
ATOM   3561  O   MET A 703     -15.926  -5.075  -8.599  1.00 38.07           O  
ATOM   3562  CB  MET A 703     -13.802  -2.981  -8.133  1.00 40.22           C  
ATOM   3563  CG  MET A 703     -13.746  -1.780  -7.248  1.00 43.21           C  
ATOM   3564  SD  MET A 703     -15.310  -1.014  -7.270  1.00 48.00           S  
ATOM   3565  CE  MET A 703     -15.212  -0.090  -8.866  1.00 30.61           C  
ATOM   3566  N   VAL A 704     -16.247  -4.648  -6.429  1.00 38.09           N  
ATOM   3567  CA  VAL A 704     -17.651  -5.030  -6.516  1.00 40.26           C  
ATOM   3568  C   VAL A 704     -18.574  -3.835  -6.292  1.00 37.95           C  
ATOM   3569  O   VAL A 704     -18.471  -3.124  -5.301  1.00 33.45           O  
ATOM   3570  CB  VAL A 704     -18.000  -6.186  -5.551  1.00 41.37           C  
ATOM   3571  CG1 VAL A 704     -19.271  -6.874  -6.012  1.00 44.35           C  
ATOM   3572  CG2 VAL A 704     -16.871  -7.197  -5.511  1.00 44.68           C  
ATOM   3573  N   GLU A 705     -19.430  -3.594  -7.273  1.00 42.58           N  
ATOM   3574  CA  GLU A 705     -20.380  -2.493  -7.231  1.00 47.70           C  
ATOM   3575  C   GLU A 705     -21.808  -2.986  -7.181  1.00 51.50           C  
ATOM   3576  O   GLU A 705     -22.128  -4.110  -7.608  1.00 46.53           O  
ATOM   3577  CB  GLU A 705     -20.278  -1.614  -8.474  1.00 44.41           C  
ATOM   3578  CG  GLU A 705     -19.061  -0.770  -8.577  1.00 49.58           C  
ATOM   3579  CD  GLU A 705     -19.135   0.155  -9.768  1.00 55.78           C  
ATOM   3580  OE1 GLU A 705     -19.777  -0.220 -10.777  1.00 50.53           O  
ATOM   3581  OE2 GLU A 705     -18.560   1.265  -9.691  1.00 64.42           O  
ATOM   3582  N   ASP A 706     -22.667  -2.066  -6.750  1.00 53.72           N  
ATOM   3583  CA  ASP A 706     -24.090  -2.291  -6.635  1.00 52.85           C  
ATOM   3584  C   ASP A 706     -24.678  -1.479  -7.778  1.00 52.10           C  
ATOM   3585  O   ASP A 706     -24.687  -0.259  -7.731  1.00 50.48           O  
ATOM   3586  CB  ASP A 706     -24.586  -1.771  -5.283  1.00 49.72           C  
ATOM   3587  CG  ASP A 706     -26.001  -2.224  -4.959  1.00 56.79           C  
ATOM   3588  OD1 ASP A 706     -26.577  -3.037  -5.722  1.00 62.55           O  
ATOM   3589  OD2 ASP A 706     -26.544  -1.760  -3.935  1.00 58.97           O  
ATOM   3590  N   TYR A 707     -25.092  -2.158  -8.837  1.00 55.80           N  
ATOM   3591  CA  TYR A 707     -25.664  -1.482  -9.982  1.00 60.26           C  
ATOM   3592  C   TYR A 707     -26.953  -0.746  -9.661  1.00 65.83           C  
ATOM   3593  O   TYR A 707     -27.797  -1.227  -8.905  1.00 58.93           O  
ATOM   3594  CB  TYR A 707     -25.914  -2.451 -11.139  1.00 63.81           C  
ATOM   3595  CG  TYR A 707     -26.464  -1.756 -12.367  1.00 69.51           C  
ATOM   3596  CD1 TYR A 707     -25.659  -0.899 -13.128  1.00 72.35           C  
ATOM   3597  CD2 TYR A 707     -27.807  -1.879 -12.718  1.00 72.16           C  
ATOM   3598  CE1 TYR A 707     -26.182  -0.175 -14.196  1.00 72.85           C  
ATOM   3599  CE2 TYR A 707     -28.341  -1.159 -13.789  1.00 75.62           C  
ATOM   3600  CZ  TYR A 707     -27.525  -0.307 -14.520  1.00 76.09           C  
ATOM   3601  OH  TYR A 707     -28.063   0.422 -15.559  1.00 75.47           O  
ATOM   3602  N   ASP A 708     -27.071   0.437 -10.258  1.00 78.15           N  
ATOM   3603  CA  ASP A 708     -28.232   1.313 -10.130  1.00 88.53           C  
ATOM   3604  C   ASP A 708     -28.210   2.248 -11.342  1.00 93.25           C  
ATOM   3605  O   ASP A 708     -27.408   3.194 -11.404  1.00 93.78           O  
ATOM   3606  CB  ASP A 708     -28.171   2.130  -8.838  1.00 93.77           C  
ATOM   3607  CG  ASP A 708     -29.487   2.825  -8.531  1.00 99.47           C  
ATOM   3608  OD1 ASP A 708     -29.971   3.611  -9.376  1.00 99.93           O  
ATOM   3609  OD2 ASP A 708     -30.045   2.573  -7.443  1.00104.12           O  
ATOM   3610  N   SER A 709     -29.104   1.967 -12.291  1.00 98.59           N  
ATOM   3611  CA  SER A 709     -29.231   2.719 -13.546  1.00104.04           C  
ATOM   3612  C   SER A 709     -29.357   4.240 -13.420  1.00105.89           C  
ATOM   3613  O   SER A 709     -28.818   4.990 -14.244  1.00102.75           O  
ATOM   3614  CB  SER A 709     -30.411   2.172 -14.362  1.00106.16           C  
ATOM   3615  OG  SER A 709     -31.635   2.278 -13.649  1.00106.11           O  
ATOM   3616  N   SER A 710     -30.091   4.685 -12.404  1.00108.64           N  
ATOM   3617  CA  SER A 710     -30.295   6.109 -12.174  1.00110.92           C  
ATOM   3618  C   SER A 710     -29.986   6.486 -10.722  1.00111.21           C  
ATOM   3619  O   SER A 710     -30.897   6.688  -9.913  1.00111.69           O  
ATOM   3620  CB  SER A 710     -31.732   6.498 -12.541  1.00111.33           C  
ATOM   3621  OG  SER A 710     -31.990   6.233 -13.907  1.00110.00           O  
ATOM   3622  N   SER A 711     -28.695   6.549 -10.403  1.00110.07           N  
ATOM   3623  CA  SER A 711     -28.216   6.899  -9.068  1.00110.10           C  
ATOM   3624  C   SER A 711     -26.725   6.578  -8.953  1.00108.60           C  
ATOM   3625  O   SER A 711     -26.092   6.888  -7.935  1.00110.71           O  
ATOM   3626  CB  SER A 711     -28.996   6.131  -7.989  1.00110.61           C  
ATOM   3627  OG  SER A 711     -28.619   6.517  -6.678  1.00117.40           O  
ATOM   3628  N   LYS A 712     -26.172   5.965 -10.001  1.00103.92           N  
ATOM   3629  CA  LYS A 712     -24.763   5.577 -10.042  1.00101.85           C  
ATOM   3630  C   LYS A 712     -24.548   4.399  -9.088  1.00100.72           C  
ATOM   3631  O   LYS A 712     -25.100   4.360  -7.984  1.00104.15           O  
ATOM   3632  CB  LYS A 712     -23.852   6.760  -9.670  1.00102.31           C  
ATOM   3633  CG  LYS A 712     -22.459   6.755 -10.311  1.00102.00           C  
ATOM   3634  CD  LYS A 712     -21.514   5.739  -9.685  1.00 99.79           C  
ATOM   3635  CE  LYS A 712     -20.161   5.759 -10.373  1.00 98.87           C  
ATOM   3636  NZ  LYS A 712     -19.256   4.713  -9.834  1.00 99.83           N  
ATOM   3637  N   ASN A 713     -23.730   3.447  -9.520  1.00 95.08           N  
ATOM   3638  CA  ASN A 713     -23.446   2.246  -8.743  1.00 87.40           C  
ATOM   3639  C   ASN A 713     -22.814   2.504  -7.380  1.00 80.84           C  
ATOM   3640  O   ASN A 713     -21.957   3.369  -7.236  1.00 79.17           O  
ATOM   3641  CB  ASN A 713     -22.567   1.310  -9.568  1.00 89.68           C  
ATOM   3642  CG  ASN A 713     -23.063   1.159 -10.998  1.00 92.17           C  
ATOM   3643  OD1 ASN A 713     -24.238   1.405 -11.288  1.00 92.60           O  
ATOM   3644  ND2 ASN A 713     -22.161   0.796 -11.905  1.00 96.00           N  
ATOM   3645  N   ASP A 714     -23.251   1.741  -6.386  1.00 76.31           N  
ATOM   3646  CA  ASP A 714     -22.746   1.867  -5.024  1.00 73.28           C  
ATOM   3647  C   ASP A 714     -21.618   0.862  -4.751  1.00 67.82           C  
ATOM   3648  O   ASP A 714     -21.760  -0.334  -4.999  1.00 68.25           O  
ATOM   3649  CB  ASP A 714     -23.881   1.635  -4.009  1.00 79.64           C  
ATOM   3650  CG  ASP A 714     -25.111   2.508  -4.266  1.00 82.51           C  
ATOM   3651  OD1 ASP A 714     -25.604   2.569  -5.418  1.00 82.01           O  
ATOM   3652  OD2 ASP A 714     -25.606   3.112  -3.290  1.00 84.88           O  
ATOM   3653  N   PHE A 715     -20.510   1.360  -4.211  1.00 59.74           N  
ATOM   3654  CA  PHE A 715     -19.350   0.540  -3.866  1.00 50.83           C  
ATOM   3655  C   PHE A 715     -19.730  -0.474  -2.794  1.00 48.38           C  
ATOM   3656  O   PHE A 715     -20.160  -0.087  -1.707  1.00 48.00           O  
ATOM   3657  CB  PHE A 715     -18.239   1.460  -3.336  1.00 47.46           C  
ATOM   3658  CG  PHE A 715     -17.068   0.742  -2.711  1.00 35.91           C  
ATOM   3659  CD1 PHE A 715     -17.141   0.261  -1.415  1.00 30.04           C  
ATOM   3660  CD2 PHE A 715     -15.866   0.612  -3.405  1.00 33.97           C  
ATOM   3661  CE1 PHE A 715     -16.030  -0.340  -0.814  1.00 31.47           C  
ATOM   3662  CE2 PHE A 715     -14.753   0.016  -2.814  1.00 28.04           C  
ATOM   3663  CZ  PHE A 715     -14.834  -0.460  -1.516  1.00 27.83           C  
ATOM   3664  N   ILE A 716     -19.569  -1.762  -3.092  1.00 44.83           N  
ATOM   3665  CA  ILE A 716     -19.876  -2.813  -2.115  1.00 40.74           C  
ATOM   3666  C   ILE A 716     -18.615  -3.224  -1.340  1.00 37.23           C  
ATOM   3667  O   ILE A 716     -18.610  -3.263  -0.105  1.00 38.11           O  
ATOM   3668  CB  ILE A 716     -20.482  -4.055  -2.779  1.00 39.63           C  
ATOM   3669  CG1 ILE A 716     -21.823  -3.720  -3.423  1.00 39.58           C  
ATOM   3670  CG2 ILE A 716     -20.674  -5.131  -1.761  1.00 36.33           C  
ATOM   3671  CD1 ILE A 716     -22.401  -4.860  -4.258  1.00 40.62           C  
ATOM   3672  N   GLY A 717     -17.547  -3.517  -2.075  1.00 34.59           N  
ATOM   3673  CA  GLY A 717     -16.291  -3.916  -1.454  1.00 28.54           C  
ATOM   3674  C   GLY A 717     -15.193  -3.984  -2.489  1.00 26.15           C  
ATOM   3675  O   GLY A 717     -15.473  -3.915  -3.697  1.00 29.12           O  
ATOM   3676  N   GLN A 718     -13.945  -4.057  -2.040  1.00 20.74           N  
ATOM   3677  CA  GLN A 718     -12.835  -4.174  -2.979  1.00 26.67           C  
ATOM   3678  C   GLN A 718     -11.599  -4.854  -2.376  1.00 31.44           C  
ATOM   3679  O   GLN A 718     -11.502  -5.073  -1.153  1.00 26.93           O  
ATOM   3680  CB  GLN A 718     -12.450  -2.804  -3.570  1.00 22.97           C  
ATOM   3681  CG  GLN A 718     -11.694  -1.881  -2.627  1.00 19.22           C  
ATOM   3682  CD  GLN A 718     -10.190  -2.196  -2.473  1.00 23.47           C  
ATOM   3683  OE1 GLN A 718      -9.712  -2.396  -1.353  1.00 19.34           O  
ATOM   3684  NE2 GLN A 718      -9.443  -2.217  -3.592  1.00 17.67           N  
ATOM   3685  N   SER A 719     -10.651  -5.180  -3.253  1.00 29.39           N  
ATOM   3686  CA  SER A 719      -9.391  -5.782  -2.835  1.00 27.77           C  
ATOM   3687  C   SER A 719      -8.382  -5.487  -3.937  1.00 24.45           C  
ATOM   3688  O   SER A 719      -8.743  -5.487  -5.118  1.00 20.68           O  
ATOM   3689  CB  SER A 719      -9.547  -7.283  -2.609  1.00 22.44           C  
ATOM   3690  OG  SER A 719      -8.341  -7.838  -2.105  1.00 32.13           O  
ATOM   3691  N   THR A 720      -7.170  -5.097  -3.535  1.00 21.81           N  
ATOM   3692  CA  THR A 720      -6.088  -4.793  -4.480  1.00 24.38           C  
ATOM   3693  C   THR A 720      -4.878  -5.639  -4.135  1.00 23.44           C  
ATOM   3694  O   THR A 720      -4.379  -5.649  -2.996  1.00 20.76           O  
ATOM   3695  CB  THR A 720      -5.695  -3.308  -4.475  1.00 28.53           C  
ATOM   3696  OG1 THR A 720      -6.866  -2.525  -4.750  1.00 31.99           O  
ATOM   3697  CG2 THR A 720      -4.624  -3.021  -5.558  1.00 22.30           C  
ATOM   3698  N   ILE A 721      -4.396  -6.342  -5.146  1.00 22.50           N  
ATOM   3699  CA  ILE A 721      -3.290  -7.263  -4.967  1.00 22.07           C  
ATOM   3700  C   ILE A 721      -2.134  -7.009  -5.922  1.00 13.75           C  
ATOM   3701  O   ILE A 721      -2.353  -6.919  -7.121  1.00 17.04           O  
ATOM   3702  CB  ILE A 721      -3.838  -8.696  -5.181  1.00 24.98           C  
ATOM   3703  CG1 ILE A 721      -4.958  -8.969  -4.162  1.00 22.67           C  
ATOM   3704  CG2 ILE A 721      -2.729  -9.728  -5.055  1.00 28.56           C  
ATOM   3705  CD1 ILE A 721      -5.841 -10.153  -4.495  1.00 26.27           C  
ATOM   3706  N   PRO A 722      -0.908  -6.783  -5.391  1.00 16.97           N  
ATOM   3707  CA  PRO A 722       0.271  -6.550  -6.253  1.00 21.63           C  
ATOM   3708  C   PRO A 722       0.516  -7.804  -7.130  1.00 28.04           C  
ATOM   3709  O   PRO A 722       0.391  -8.940  -6.640  1.00 31.99           O  
ATOM   3710  CB  PRO A 722       1.412  -6.398  -5.240  1.00 15.29           C  
ATOM   3711  CG  PRO A 722       0.725  -5.855  -4.015  1.00 13.42           C  
ATOM   3712  CD  PRO A 722      -0.540  -6.675  -3.963  1.00  7.55           C  
ATOM   3713  N   TRP A 723       0.878  -7.610  -8.401  1.00 30.23           N  
ATOM   3714  CA  TRP A 723       1.122  -8.735  -9.321  1.00 29.02           C  
ATOM   3715  C   TRP A 723       1.840  -9.921  -8.685  1.00 28.03           C  
ATOM   3716  O   TRP A 723       1.260 -10.996  -8.573  1.00 35.49           O  
ATOM   3717  CB  TRP A 723       1.898  -8.288 -10.554  1.00 30.53           C  
ATOM   3718  CG  TRP A 723       2.047  -9.354 -11.603  1.00 36.80           C  
ATOM   3719  CD1 TRP A 723       3.056 -10.270 -11.706  1.00 34.84           C  
ATOM   3720  CD2 TRP A 723       1.156  -9.616 -12.698  1.00 35.63           C  
ATOM   3721  NE1 TRP A 723       2.846 -11.083 -12.794  1.00 38.30           N  
ATOM   3722  CE2 TRP A 723       1.688 -10.705 -13.420  1.00 36.80           C  
ATOM   3723  CE3 TRP A 723      -0.038  -9.029 -13.139  1.00 37.80           C  
ATOM   3724  CZ2 TRP A 723       1.068 -11.227 -14.563  1.00 40.49           C  
ATOM   3725  CZ3 TRP A 723      -0.658  -9.548 -14.279  1.00 41.75           C  
ATOM   3726  CH2 TRP A 723      -0.101 -10.636 -14.978  1.00 43.28           C  
ATOM   3727  N   ASN A 724       3.067  -9.714  -8.217  1.00 25.67           N  
ATOM   3728  CA  ASN A 724       3.847 -10.789  -7.604  1.00 21.29           C  
ATOM   3729  C   ASN A 724       3.306 -11.393  -6.295  1.00 31.22           C  
ATOM   3730  O   ASN A 724       3.994 -12.211  -5.652  1.00 28.51           O  
ATOM   3731  CB  ASN A 724       5.295 -10.355  -7.428  1.00 16.61           C  
ATOM   3732  CG  ASN A 724       5.987 -10.087  -8.759  1.00 31.32           C  
ATOM   3733  OD1 ASN A 724       5.988 -10.933  -9.647  1.00 43.03           O  
ATOM   3734  ND2 ASN A 724       6.574  -8.909  -8.902  1.00 30.12           N  
ATOM   3735  N   SER A 725       2.092 -10.988  -5.894  1.00 29.53           N  
ATOM   3736  CA  SER A 725       1.452 -11.515  -4.686  1.00 25.03           C  
ATOM   3737  C   SER A 725       0.148 -12.182  -5.073  1.00 26.45           C  
ATOM   3738  O   SER A 725      -0.573 -12.689  -4.224  1.00 30.11           O  
ATOM   3739  CB  SER A 725       1.163 -10.402  -3.697  1.00 29.92           C  
ATOM   3740  OG  SER A 725       2.363  -9.794  -3.278  1.00 30.12           O  
ATOM   3741  N   LEU A 726      -0.150 -12.150  -6.365  1.00 25.47           N  
ATOM   3742  CA  LEU A 726      -1.357 -12.740  -6.922  1.00 33.44           C  
ATOM   3743  C   LEU A 726      -1.200 -14.250  -7.111  1.00 38.25           C  
ATOM   3744  O   LEU A 726      -0.488 -14.682  -8.029  1.00 46.56           O  
ATOM   3745  CB  LEU A 726      -1.649 -12.103  -8.275  1.00 30.73           C  
ATOM   3746  CG  LEU A 726      -2.954 -12.534  -8.922  1.00 33.17           C  
ATOM   3747  CD1 LEU A 726      -4.125 -11.995  -8.108  1.00 35.45           C  
ATOM   3748  CD2 LEU A 726      -2.981 -12.011 -10.354  1.00 37.78           C  
ATOM   3749  N   LYS A 727      -1.870 -15.043  -6.267  1.00 35.58           N  
ATOM   3750  CA  LYS A 727      -1.803 -16.497  -6.350  1.00 30.15           C  
ATOM   3751  C   LYS A 727      -2.653 -17.096  -7.454  1.00 33.96           C  
ATOM   3752  O   LYS A 727      -3.683 -16.535  -7.826  1.00 36.71           O  
ATOM   3753  CB  LYS A 727      -2.087 -17.126  -4.998  1.00 26.22           C  
ATOM   3754  CG  LYS A 727      -0.905 -16.943  -4.063  1.00 25.76           C  
ATOM   3755  CD  LYS A 727      -0.854 -18.003  -2.980  1.00 44.98           C  
ATOM   3756  CE  LYS A 727      -0.450 -19.380  -3.500  1.00 33.57           C  
ATOM   3757  NZ  LYS A 727       0.916 -19.406  -4.036  1.00 35.25           N  
ATOM   3758  N   GLN A 728      -2.178 -18.205  -8.025  1.00 36.73           N  
ATOM   3759  CA  GLN A 728      -2.877 -18.852  -9.133  1.00 35.34           C  
ATOM   3760  C   GLN A 728      -3.813 -19.972  -8.718  1.00 35.08           C  
ATOM   3761  O   GLN A 728      -3.820 -20.391  -7.554  1.00 32.42           O  
ATOM   3762  CB  GLN A 728      -1.872 -19.338 -10.177  1.00 36.53           C  
ATOM   3763  CG  GLN A 728      -1.104 -18.203 -10.830  1.00 32.31           C  
ATOM   3764  CD  GLN A 728      -0.072 -18.681 -11.821  1.00 31.26           C  
ATOM   3765  OE1 GLN A 728       1.108 -18.763 -11.498  1.00 45.63           O  
ATOM   3766  NE2 GLN A 728      -0.505 -18.978 -13.039  1.00 28.15           N  
ATOM   3767  N   GLY A 729      -4.641 -20.407  -9.667  1.00 30.13           N  
ATOM   3768  CA  GLY A 729      -5.584 -21.480  -9.407  1.00 28.15           C  
ATOM   3769  C   GLY A 729      -6.859 -20.953  -8.804  1.00 33.81           C  
ATOM   3770  O   GLY A 729      -7.247 -19.807  -9.074  1.00 31.73           O  
ATOM   3771  N   TYR A 730      -7.553 -21.806  -8.048  1.00 37.34           N  
ATOM   3772  CA  TYR A 730      -8.795 -21.402  -7.397  1.00 36.23           C  
ATOM   3773  C   TYR A 730      -8.474 -20.703  -6.085  1.00 38.55           C  
ATOM   3774  O   TYR A 730      -7.797 -21.265  -5.213  1.00 36.19           O  
ATOM   3775  CB  TYR A 730      -9.694 -22.605  -7.136  1.00 39.34           C  
ATOM   3776  CG  TYR A 730     -10.154 -23.288  -8.387  1.00 41.18           C  
ATOM   3777  CD1 TYR A 730      -9.405 -24.323  -8.948  1.00 44.51           C  
ATOM   3778  CD2 TYR A 730     -11.338 -22.913  -9.012  1.00 40.73           C  
ATOM   3779  CE1 TYR A 730      -9.828 -24.983 -10.115  1.00 44.52           C  
ATOM   3780  CE2 TYR A 730     -11.770 -23.562 -10.180  1.00 48.64           C  
ATOM   3781  CZ  TYR A 730     -11.007 -24.601 -10.725  1.00 44.00           C  
ATOM   3782  OH  TYR A 730     -11.420 -25.253 -11.874  1.00 37.68           O  
ATOM   3783  N   ARG A 731      -8.970 -19.471  -5.958  1.00 40.05           N  
ATOM   3784  CA  ARG A 731      -8.737 -18.653  -4.774  1.00 37.52           C  
ATOM   3785  C   ARG A 731      -9.958 -17.796  -4.438  1.00 40.27           C  
ATOM   3786  O   ARG A 731     -10.779 -17.473  -5.309  1.00 37.44           O  
ATOM   3787  CB  ARG A 731      -7.575 -17.691  -5.038  1.00 33.19           C  
ATOM   3788  CG  ARG A 731      -6.294 -18.319  -5.529  1.00 30.25           C  
ATOM   3789  CD  ARG A 731      -5.586 -19.130  -4.453  1.00 31.33           C  
ATOM   3790  NE  ARG A 731      -4.439 -19.794  -5.052  1.00 34.47           N  
ATOM   3791  CZ  ARG A 731      -3.539 -20.529  -4.413  1.00 31.54           C  
ATOM   3792  NH1 ARG A 731      -3.610 -20.729  -3.103  1.00 30.45           N  
ATOM   3793  NH2 ARG A 731      -2.549 -21.067  -5.108  1.00 32.28           N  
ATOM   3794  N   HIS A 732     -10.049 -17.407  -3.170  1.00 39.35           N  
ATOM   3795  CA  HIS A 732     -11.116 -16.528  -2.706  1.00 37.68           C  
ATOM   3796  C   HIS A 732     -10.526 -15.141  -2.439  1.00 35.39           C  
ATOM   3797  O   HIS A 732      -9.519 -15.012  -1.739  1.00 36.28           O  
ATOM   3798  CB  HIS A 732     -11.748 -17.070  -1.422  1.00 37.70           C  
ATOM   3799  CG  HIS A 732     -12.805 -18.099  -1.664  1.00 44.99           C  
ATOM   3800  ND1 HIS A 732     -12.521 -19.436  -1.829  1.00 44.11           N  
ATOM   3801  CD2 HIS A 732     -14.150 -17.988  -1.768  1.00 46.60           C  
ATOM   3802  CE1 HIS A 732     -13.644 -20.105  -2.016  1.00 46.83           C  
ATOM   3803  NE2 HIS A 732     -14.648 -19.249  -1.983  1.00 43.64           N  
ATOM   3804  N   VAL A 733     -11.106 -14.127  -3.073  1.00 32.32           N  
ATOM   3805  CA  VAL A 733     -10.696 -12.740  -2.893  1.00 28.22           C  
ATOM   3806  C   VAL A 733     -11.487 -12.204  -1.702  1.00 24.33           C  
ATOM   3807  O   VAL A 733     -12.705 -12.189  -1.737  1.00 31.48           O  
ATOM   3808  CB  VAL A 733     -11.068 -11.917  -4.119  1.00 27.42           C  
ATOM   3809  CG1 VAL A 733     -10.719 -10.453  -3.896  1.00 35.73           C  
ATOM   3810  CG2 VAL A 733     -10.342 -12.442  -5.322  1.00 37.83           C  
ATOM   3811  N   HIS A 734     -10.812 -11.815  -0.634  1.00 23.79           N  
ATOM   3812  CA  HIS A 734     -11.510 -11.296   0.535  1.00 27.47           C  
ATOM   3813  C   HIS A 734     -11.667  -9.786   0.469  1.00 31.26           C  
ATOM   3814  O   HIS A 734     -10.700  -9.028   0.618  1.00 33.31           O  
ATOM   3815  CB  HIS A 734     -10.798 -11.719   1.810  1.00 27.47           C  
ATOM   3816  CG  HIS A 734     -10.846 -13.198   2.050  1.00 34.92           C  
ATOM   3817  ND1 HIS A 734     -10.276 -14.106   1.184  1.00 32.80           N  
ATOM   3818  CD2 HIS A 734     -11.418 -13.928   3.039  1.00 29.56           C  
ATOM   3819  CE1 HIS A 734     -10.493 -15.329   1.627  1.00 28.88           C  
ATOM   3820  NE2 HIS A 734     -11.183 -15.248   2.749  1.00 32.05           N  
ATOM   3821  N   LEU A 735     -12.911  -9.366   0.254  1.00 32.95           N  
ATOM   3822  CA  LEU A 735     -13.264  -7.960   0.123  1.00 30.45           C  
ATOM   3823  C   LEU A 735     -13.047  -7.056   1.351  1.00 29.98           C  
ATOM   3824  O   LEU A 735     -13.120  -7.483   2.503  1.00 29.03           O  
ATOM   3825  CB  LEU A 735     -14.693  -7.852  -0.393  1.00 25.48           C  
ATOM   3826  CG  LEU A 735     -14.977  -8.621  -1.686  1.00 21.87           C  
ATOM   3827  CD1 LEU A 735     -16.446  -8.428  -2.039  1.00 19.45           C  
ATOM   3828  CD2 LEU A 735     -14.065  -8.149  -2.838  1.00 14.25           C  
ATOM   3829  N   LEU A 736     -12.707  -5.807   1.063  1.00 32.83           N  
ATOM   3830  CA  LEU A 736     -12.468  -4.801   2.081  1.00 30.97           C  
ATOM   3831  C   LEU A 736     -13.526  -3.724   1.866  1.00 31.85           C  
ATOM   3832  O   LEU A 736     -14.038  -3.556   0.754  1.00 33.42           O  
ATOM   3833  CB  LEU A 736     -11.086  -4.181   1.897  1.00 25.58           C  
ATOM   3834  CG  LEU A 736      -9.895  -5.115   1.802  1.00 33.78           C  
ATOM   3835  CD1 LEU A 736      -8.638  -4.315   1.528  1.00 32.62           C  
ATOM   3836  CD2 LEU A 736      -9.755  -5.881   3.086  1.00 33.83           C  
ATOM   3837  N   SER A 737     -13.858  -3.009   2.933  1.00 35.24           N  
ATOM   3838  CA  SER A 737     -14.829  -1.919   2.873  1.00 34.84           C  
ATOM   3839  C   SER A 737     -14.087  -0.644   2.458  1.00 36.38           C  
ATOM   3840  O   SER A 737     -12.866  -0.661   2.252  1.00 39.25           O  
ATOM   3841  CB  SER A 737     -15.461  -1.717   4.253  1.00 29.80           C  
ATOM   3842  OG  SER A 737     -14.460  -1.497   5.246  1.00 29.03           O  
ATOM   3843  N   LYS A 738     -14.812   0.470   2.387  1.00 41.17           N  
ATOM   3844  CA  LYS A 738     -14.226   1.756   2.013  1.00 36.59           C  
ATOM   3845  C   LYS A 738     -13.137   2.245   2.961  1.00 34.74           C  
ATOM   3846  O   LYS A 738     -12.189   2.882   2.535  1.00 35.65           O  
ATOM   3847  CB  LYS A 738     -15.310   2.812   1.866  1.00 40.49           C  
ATOM   3848  CG  LYS A 738     -15.553   3.183   0.438  1.00 49.93           C  
ATOM   3849  CD  LYS A 738     -16.631   4.235   0.298  1.00 59.47           C  
ATOM   3850  CE  LYS A 738     -16.659   4.754  -1.144  1.00 70.85           C  
ATOM   3851  NZ  LYS A 738     -17.781   5.699  -1.449  1.00 78.32           N  
ATOM   3852  N   ASN A 739     -13.261   1.935   4.242  1.00 38.66           N  
ATOM   3853  CA  ASN A 739     -12.253   2.355   5.222  1.00 42.99           C  
ATOM   3854  C   ASN A 739     -11.063   1.405   5.177  1.00 42.91           C  
ATOM   3855  O   ASN A 739     -10.096   1.528   5.959  1.00 41.88           O  
ATOM   3856  CB  ASN A 739     -12.847   2.447   6.655  1.00 50.34           C  
ATOM   3857  CG  ASN A 739     -13.787   1.279   7.007  1.00 59.56           C  
ATOM   3858  OD1 ASN A 739     -14.699   0.943   6.250  1.00 67.75           O  
ATOM   3859  ND2 ASN A 739     -13.592   0.699   8.184  1.00 58.15           N  
ATOM   3860  N   GLY A 740     -11.166   0.449   4.255  1.00 38.43           N  
ATOM   3861  CA  GLY A 740     -10.130  -0.543   4.063  1.00 40.93           C  
ATOM   3862  C   GLY A 740     -10.148  -1.658   5.080  1.00 40.71           C  
ATOM   3863  O   GLY A 740      -9.174  -2.412   5.216  1.00 42.21           O  
ATOM   3864  N   ASP A 741     -11.259  -1.767   5.799  1.00 42.99           N  
ATOM   3865  CA  ASP A 741     -11.397  -2.797   6.814  1.00 44.62           C  
ATOM   3866  C   ASP A 741     -12.042  -4.026   6.182  1.00 43.65           C  
ATOM   3867  O   ASP A 741     -13.003  -3.902   5.439  1.00 45.42           O  
ATOM   3868  CB  ASP A 741     -12.172  -2.222   7.997  1.00 50.11           C  
ATOM   3869  CG  ASP A 741     -11.397  -1.090   8.697  1.00 63.70           C  
ATOM   3870  OD1 ASP A 741     -11.056  -0.086   8.023  1.00 69.31           O  
ATOM   3871  OD2 ASP A 741     -11.093  -1.209   9.910  1.00 68.64           O  
ATOM   3872  N   GLN A 742     -11.465  -5.202   6.418  1.00 46.08           N  
ATOM   3873  CA  GLN A 742     -11.978  -6.435   5.808  1.00 54.23           C  
ATOM   3874  C   GLN A 742     -13.373  -6.896   6.249  1.00 56.11           C  
ATOM   3875  O   GLN A 742     -13.621  -7.090   7.442  1.00 56.02           O  
ATOM   3876  CB  GLN A 742     -10.981  -7.590   5.979  1.00 51.96           C  
ATOM   3877  CG  GLN A 742     -11.248  -8.746   5.000  1.00 61.90           C  
ATOM   3878  CD  GLN A 742     -10.341  -9.960   5.218  1.00 69.90           C  
ATOM   3879  OE1 GLN A 742     -10.629 -10.820   6.061  1.00 74.94           O  
ATOM   3880  NE2 GLN A 742      -9.259 -10.053   4.436  1.00 68.49           N  
ATOM   3881  N   HIS A 743     -14.277  -7.060   5.278  1.00 54.78           N  
ATOM   3882  CA  HIS A 743     -15.632  -7.531   5.550  1.00 55.47           C  
ATOM   3883  C   HIS A 743     -15.428  -8.935   6.073  1.00 61.84           C  
ATOM   3884  O   HIS A 743     -14.694  -9.719   5.472  1.00 65.81           O  
ATOM   3885  CB  HIS A 743     -16.467  -7.563   4.275  1.00 54.24           C  
ATOM   3886  CG  HIS A 743     -16.871  -6.209   3.786  1.00 58.90           C  
ATOM   3887  ND1 HIS A 743     -16.704  -5.808   2.477  1.00 61.07           N  
ATOM   3888  CD2 HIS A 743     -17.442  -5.163   4.430  1.00 61.17           C  
ATOM   3889  CE1 HIS A 743     -17.155  -4.573   2.335  1.00 58.67           C  
ATOM   3890  NE2 HIS A 743     -17.608  -4.161   3.504  1.00 62.51           N  
ATOM   3891  N   PRO A 744     -16.131  -9.297   7.157  1.00 66.37           N  
ATOM   3892  CA  PRO A 744     -16.021 -10.616   7.793  1.00 63.95           C  
ATOM   3893  C   PRO A 744     -16.247 -11.832   6.902  1.00 62.64           C  
ATOM   3894  O   PRO A 744     -15.514 -12.815   7.001  1.00 65.25           O  
ATOM   3895  CB  PRO A 744     -17.062 -10.537   8.902  1.00 66.24           C  
ATOM   3896  CG  PRO A 744     -18.150  -9.727   8.248  1.00 68.04           C  
ATOM   3897  CD  PRO A 744     -17.347  -8.598   7.622  1.00 68.04           C  
ATOM   3898  N   SER A 745     -17.201 -11.739   5.982  1.00 58.07           N  
ATOM   3899  CA  SER A 745     -17.514 -12.873   5.130  1.00 51.07           C  
ATOM   3900  C   SER A 745     -17.720 -12.587   3.646  1.00 49.34           C  
ATOM   3901  O   SER A 745     -18.172 -13.465   2.899  1.00 46.54           O  
ATOM   3902  CB  SER A 745     -18.742 -13.573   5.695  1.00 57.97           C  
ATOM   3903  OG  SER A 745     -19.778 -12.636   5.958  1.00 67.62           O  
ATOM   3904  N   ALA A 746     -17.388 -11.378   3.206  1.00 42.45           N  
ATOM   3905  CA  ALA A 746     -17.548 -11.034   1.797  1.00 40.58           C  
ATOM   3906  C   ALA A 746     -16.345 -11.497   0.973  1.00 40.61           C  
ATOM   3907  O   ALA A 746     -15.203 -11.138   1.285  1.00 39.99           O  
ATOM   3908  CB  ALA A 746     -17.741  -9.547   1.637  1.00 40.33           C  
ATOM   3909  N   THR A 747     -16.610 -12.303  -0.061  1.00 35.37           N  
ATOM   3910  CA  THR A 747     -15.562 -12.816  -0.935  1.00 29.97           C  
ATOM   3911  C   THR A 747     -16.042 -13.015  -2.357  1.00 32.32           C  
ATOM   3912  O   THR A 747     -17.227 -12.931  -2.660  1.00 31.39           O  
ATOM   3913  CB  THR A 747     -15.036 -14.189  -0.489  1.00 26.48           C  
ATOM   3914  OG1 THR A 747     -16.134 -15.084  -0.333  1.00 35.04           O  
ATOM   3915  CG2 THR A 747     -14.249 -14.114   0.801  1.00 28.34           C  
ATOM   3916  N   LEU A 748     -15.080 -13.259  -3.232  1.00 34.14           N  
ATOM   3917  CA  LEU A 748     -15.336 -13.542  -4.630  1.00 36.37           C  
ATOM   3918  C   LEU A 748     -14.526 -14.819  -4.914  1.00 40.77           C  
ATOM   3919  O   LEU A 748     -13.343 -14.886  -4.550  1.00 42.97           O  
ATOM   3920  CB  LEU A 748     -14.810 -12.416  -5.529  1.00 32.36           C  
ATOM   3921  CG  LEU A 748     -15.443 -11.020  -5.484  1.00 38.44           C  
ATOM   3922  CD1 LEU A 748     -14.780 -10.127  -6.522  1.00 30.10           C  
ATOM   3923  CD2 LEU A 748     -16.946 -11.073  -5.734  1.00 30.62           C  
ATOM   3924  N   PHE A 749     -15.180 -15.868  -5.424  1.00 37.40           N  
ATOM   3925  CA  PHE A 749     -14.463 -17.086  -5.779  1.00 32.34           C  
ATOM   3926  C   PHE A 749     -13.989 -16.833  -7.196  1.00 32.06           C  
ATOM   3927  O   PHE A 749     -14.765 -16.451  -8.084  1.00 28.72           O  
ATOM   3928  CB  PHE A 749     -15.362 -18.318  -5.740  1.00 44.86           C  
ATOM   3929  CG  PHE A 749     -14.626 -19.621  -5.987  1.00 46.43           C  
ATOM   3930  CD1 PHE A 749     -13.488 -19.940  -5.255  1.00 43.12           C  
ATOM   3931  CD2 PHE A 749     -15.062 -20.512  -6.967  1.00 44.39           C  
ATOM   3932  CE1 PHE A 749     -12.803 -21.121  -5.493  1.00 40.35           C  
ATOM   3933  CE2 PHE A 749     -14.379 -21.699  -7.209  1.00 45.44           C  
ATOM   3934  CZ  PHE A 749     -13.246 -22.003  -6.473  1.00 42.35           C  
ATOM   3935  N   VAL A 750     -12.692 -17.003  -7.394  1.00 32.66           N  
ATOM   3936  CA  VAL A 750     -12.098 -16.762  -8.697  1.00 32.41           C  
ATOM   3937  C   VAL A 750     -11.044 -17.808  -9.055  1.00 34.32           C  
ATOM   3938  O   VAL A 750     -10.601 -18.600  -8.204  1.00 30.76           O  
ATOM   3939  CB  VAL A 750     -11.360 -15.383  -8.717  1.00 34.40           C  
ATOM   3940  CG1 VAL A 750     -12.314 -14.233  -8.426  1.00 28.29           C  
ATOM   3941  CG2 VAL A 750     -10.197 -15.396  -7.716  1.00 27.68           C  
ATOM   3942  N   LYS A 751     -10.664 -17.806 -10.330  1.00 34.09           N  
ATOM   3943  CA  LYS A 751      -9.606 -18.671 -10.801  1.00 36.73           C  
ATOM   3944  C   LYS A 751      -8.644 -17.737 -11.538  1.00 38.49           C  
ATOM   3945  O   LYS A 751      -9.057 -16.948 -12.395  1.00 36.61           O  
ATOM   3946  CB  LYS A 751     -10.120 -19.787 -11.710  1.00 39.26           C  
ATOM   3947  CG  LYS A 751      -9.002 -20.769 -12.043  1.00 42.29           C  
ATOM   3948  CD  LYS A 751      -9.489 -22.062 -12.624  1.00 45.93           C  
ATOM   3949  CE  LYS A 751      -8.334 -23.030 -12.792  1.00 41.32           C  
ATOM   3950  NZ  LYS A 751      -8.848 -24.314 -13.335  1.00 47.24           N  
ATOM   3951  N   ILE A 752      -7.372 -17.808 -11.160  1.00 35.15           N  
ATOM   3952  CA  ILE A 752      -6.334 -16.958 -11.734  1.00 37.12           C  
ATOM   3953  C   ILE A 752      -5.297 -17.774 -12.498  1.00 38.93           C  
ATOM   3954  O   ILE A 752      -4.799 -18.794 -12.015  1.00 35.40           O  
ATOM   3955  CB  ILE A 752      -5.636 -16.141 -10.609  1.00 39.06           C  
ATOM   3956  CG1 ILE A 752      -6.654 -15.194  -9.965  1.00 38.07           C  
ATOM   3957  CG2 ILE A 752      -4.398 -15.405 -11.131  1.00 25.11           C  
ATOM   3958  CD1 ILE A 752      -6.453 -15.039  -8.463  1.00 37.76           C  
ATOM   3959  N   SER A 753      -4.911 -17.243 -13.650  1.00 42.00           N  
ATOM   3960  CA  SER A 753      -3.957 -17.887 -14.534  1.00 44.64           C  
ATOM   3961  C   SER A 753      -2.967 -16.881 -15.171  1.00 42.29           C  
ATOM   3962  O   SER A 753      -3.362 -15.944 -15.874  1.00 45.25           O  
ATOM   3963  CB  SER A 753      -4.752 -18.629 -15.616  1.00 47.19           C  
ATOM   3964  OG  SER A 753      -3.914 -19.189 -16.611  1.00 63.40           O  
ATOM   3965  N   ILE A 754      -1.684 -17.063 -14.889  1.00 37.61           N  
ATOM   3966  CA  ILE A 754      -0.647 -16.207 -15.447  1.00 40.42           C  
ATOM   3967  C   ILE A 754       0.169 -17.077 -16.391  1.00 44.54           C  
ATOM   3968  O   ILE A 754       0.748 -18.082 -15.964  1.00 44.63           O  
ATOM   3969  CB  ILE A 754       0.302 -15.672 -14.353  1.00 42.54           C  
ATOM   3970  CG1 ILE A 754      -0.489 -14.850 -13.327  1.00 39.13           C  
ATOM   3971  CG2 ILE A 754       1.474 -14.890 -15.003  1.00 36.04           C  
ATOM   3972  CD1 ILE A 754       0.284 -14.530 -12.048  1.00 37.27           C  
ATOM   3973  N   GLN A 755       0.206 -16.705 -17.666  1.00 47.23           N  
ATOM   3974  CA  GLN A 755       0.952 -17.478 -18.653  1.00 56.06           C  
ATOM   3975  C   GLN A 755       2.087 -16.646 -19.231  1.00 54.88           C  
ATOM   3976  O   GLN A 755       1.901 -15.474 -19.530  1.00 53.20           O  
ATOM   3977  CB  GLN A 755       0.017 -17.956 -19.765  1.00 63.26           C  
ATOM   3978  CG  GLN A 755      -1.189 -18.784 -19.283  1.00 71.85           C  
ATOM   3979  CD  GLN A 755      -0.829 -20.223 -18.913  1.00 76.98           C  
ATOM   3980  OE1 GLN A 755      -0.645 -20.552 -17.737  1.00 78.97           O  
ATOM   3981  NE2 GLN A 755      -0.746 -21.091 -19.919  1.00 80.90           N  
ATOM   3982  N   ASP A 756       3.262 -17.245 -19.378  1.00 56.76           N  
ATOM   3983  CA  ASP A 756       4.406 -16.514 -19.907  1.00 65.26           C  
ATOM   3984  C   ASP A 756       4.491 -16.449 -21.434  1.00 71.50           C  
ATOM   3985  O   ASP A 756       5.630 -16.395 -21.966  1.00 74.11           O  
ATOM   3986  CB  ASP A 756       5.696 -17.071 -19.317  1.00 67.56           C  
ATOM   3987  CG  ASP A 756       5.895 -16.649 -17.894  1.00 71.23           C  
ATOM   3988  OD1 ASP A 756       5.133 -17.111 -17.023  1.00 75.90           O  
ATOM   3989  OD2 ASP A 756       6.795 -15.824 -17.647  1.00 76.43           O  
ATOM   3990  OXT ASP A 756       3.417 -16.410 -22.086  1.00 77.03           O  
TER    3991      ASP A 756
END
