# Supplementary material for: Detection of circular permutations by Protein Language Models
Source: Comput Struct Biotechnol J. 2024 Dec 30;27:214–20. doi: 10.1016/j.csbj.2024.12.029 (PMC11757225; doi:10.1016/j.csbj.2024.12.029)
Supplement: Supplementary file 2 — Supplementary material [file mmc2.zip › plmcp_source_code/plmCP_ESM1b_code_main/testExample/TransFastaAndID/d1qdma1.id]

V  1A
V  2A
S  3A
Q  4A
E  5A
C  6A
K  7A
T  8A
I  9A
V 10A
S 11A
Q 12A
Y 13A
G 14A
Q 15A
Q 16A
I 17A
L 18A
D 19A
L 20A
L 21A
L 22A
A 23A
E 24A
T 25A
Q 26A
P 27A
K 28A
K 29A
I 30A
C 31A
S 32A
Q 33A
V 34A
G 35A
L 36A
C 37A
A 65A
D 66A
P 67A
M 68A
C 69A
S 70A
A 71A
C 72A
E 73A
M 74A
A 75A
V 76A
V 77A
W 78A
M 79A
Q 80A
N 81A
Q 82A
L 83A
A 84A
Q 85A
N 86A
K 87A
T 88A
Q 89A
D 90A
L 91A
I 92A
L 93A
D 94A
Y 95A
V 96A
N 97A
Q 98A
L 99A
C100A
N101A
R102A
L103A
P104A
