# Supplementary material for: Detection of circular permutations by Protein Language Models
Source: Comput Struct Biotechnol J. 2024 Dec 30;27:214–20. doi: 10.1016/j.csbj.2024.12.029 (PMC11757225; doi:10.1016/j.csbj.2024.12.029)
Supplement: Supplementary file 2 — Supplementary material [file mmc2.zip › plmcp_source_code/plmCP_ESM1b_code_main/testExample/TransFastaAndID/d1qdma1.pdb]

HEADER    SCOPe/ASTRAL domain d1qdma1  [18141]    28-FEB-18   0000
REMARK  99
REMARK  99 ASTRAL ASTRAL-version: 2.07
REMARK  99 ASTRAL SCOPe-sid: d1qdma1
REMARK  99 ASTRAL SCOPe-sun: 18141
REMARK  99 ASTRAL SCOPe-sccs: a.64.1.2
REMARK  99 ASTRAL Source-PDB: 1qdm
REMARK  99 ASTRAL Source-PDB-REVDAT: 24-FEB-09
REMARK  99 ASTRAL Region: A:1S-104S
REMARK  99 ASTRAL ASTRAL-SPACI: 0.31
REMARK  99 ASTRAL ASTRAL-AEROSPACI: 0.31
REMARK  99 ASTRAL Data-updated-release: 1.55
ATOM   1913  N   VAL A   1S     10.103 -13.828  16.984  1.00 15.30           N  
ATOM   1914  CA  VAL A   1S      9.835 -15.266  16.978  1.00 17.86           C  
ATOM   1915  C   VAL A   1S      9.988 -15.859  18.385  1.00 27.70           C  
ATOM   1916  O   VAL A   1S     10.854 -15.440  19.161  1.00 36.48           O  
ATOM   1917  CB  VAL A   1S     10.810 -16.017  16.047  1.00 22.64           C  
ATOM   1918  CG1 VAL A   1S     12.228 -15.955  16.595  1.00 51.51           C  
ATOM   1919  CG2 VAL A   1S     10.375 -17.468  15.858  1.00 45.66           C  
ATOM   1920  N   VAL A   2S      9.183 -16.874  18.681  1.00 34.49           N  
ATOM   1921  CA  VAL A   2S      9.206 -17.545  19.981  1.00 41.97           C  
ATOM   1922  C   VAL A   2S     10.372 -18.505  20.154  1.00 35.63           C  
ATOM   1923  O   VAL A   2S     10.500 -19.466  19.396  1.00 49.01           O  
ATOM   1924  CB  VAL A   2S      7.940 -18.378  20.206  1.00 34.85           C  
ATOM   1925  CG1 VAL A   2S      7.968 -18.958  21.598  1.00 27.28           C  
ATOM   1926  CG2 VAL A   2S      6.686 -17.533  19.972  1.00 45.50           C  
ATOM   1927  N   SER A   3S     11.169 -18.295  21.192  1.00 32.91           N  
ATOM   1928  CA  SER A   3S     12.308 -19.167  21.454  1.00 37.11           C  
ATOM   1929  C   SER A   3S     12.039 -20.118  22.615  1.00 28.39           C  
ATOM   1930  O   SER A   3S     11.692 -19.694  23.722  1.00 37.99           O  
ATOM   1931  CB  SER A   3S     13.560 -18.340  21.740  1.00 25.55           C  
ATOM   1932  OG  SER A   3S     14.671 -19.166  22.055  1.00 38.10           O  
ATOM   1933  N   GLN A   4S     12.258 -21.403  22.382  1.00 21.49           N  
ATOM   1934  CA  GLN A   4S     12.021 -22.378  23.431  1.00 35.00           C  
ATOM   1935  C   GLN A   4S     13.117 -22.451  24.467  1.00 24.84           C  
ATOM   1936  O   GLN A   4S     12.829 -22.543  25.651  1.00 41.21           O  
ATOM   1937  CB  GLN A   4S     11.708 -23.760  22.857  1.00 44.29           C  
ATOM   1938  CG  GLN A   4S     10.260 -23.882  22.348  1.00 57.84           C  
ATOM   1939  CD  GLN A   4S      9.220 -23.405  23.371  1.00 57.06           C  
ATOM   1940  OE1 GLN A   4S      8.296 -22.656  23.038  1.00 46.74           O  
ATOM   1941  NE2 GLN A   4S      9.370 -23.841  24.618  1.00 57.26           N  
ATOM   1942  N   GLU A   5S     14.370 -22.398  24.033  1.00  4.00           N  
ATOM   1943  CA  GLU A   5S     15.491 -22.442  24.969  1.00 18.66           C  
ATOM   1944  C   GLU A   5S     15.302 -21.355  26.016  1.00 17.92           C  
ATOM   1945  O   GLU A   5S     15.630 -21.545  27.178  1.00 39.34           O  
ATOM   1946  CB  GLU A   5S     16.834 -22.199  24.271  1.00  4.60           C  
ATOM   1947  CG  GLU A   5S     17.127 -23.065  23.066  1.00 29.74           C  
ATOM   1948  CD  GLU A   5S     18.580 -22.976  22.637  1.00 49.53           C  
ATOM   1949  OE1 GLU A   5S     19.087 -21.851  22.433  1.00 64.72           O  
ATOM   1950  OE2 GLU A   5S     19.222 -24.036  22.508  1.00 68.14           O  
ATOM   1951  N   CYS A   6S     14.769 -20.217  25.587  1.00 24.76           N  
ATOM   1952  CA  CYS A   6S     14.527 -19.084  26.463  1.00 20.84           C  
ATOM   1953  C   CYS A   6S     13.350 -19.422  27.378  1.00 30.98           C  
ATOM   1954  O   CYS A   6S     13.447 -19.279  28.592  1.00 24.91           O  
ATOM   1955  CB  CYS A   6S     14.227 -17.838  25.623  1.00 39.35           C  
ATOM   1956  SG  CYS A   6S     14.124 -16.267  26.539  1.00 57.25           S  
ATOM   1957  N   LYS A   7S     12.253 -19.916  26.809  1.00 30.09           N  
ATOM   1958  CA  LYS A   7S     11.102 -20.290  27.628  1.00 12.21           C  
ATOM   1959  C   LYS A   7S     11.591 -21.375  28.588  1.00 28.14           C  
ATOM   1960  O   LYS A   7S     11.065 -21.531  29.687  1.00 16.42           O  
ATOM   1961  CB  LYS A   7S      9.964 -20.850  26.755  1.00 23.89           C  
ATOM   1962  CG  LYS A   7S      9.265 -19.846  25.825  1.00  8.90           C  
ATOM   1963  CD  LYS A   7S      8.300 -18.884  26.552  1.00  4.96           C  
ATOM   1964  CE  LYS A   7S      7.830 -17.757  25.609  1.00 29.40           C  
ATOM   1965  NZ  LYS A   7S      6.950 -16.697  26.222  1.00 10.76           N  
ATOM   1966  N   THR A   8S     12.630 -22.099  28.172  1.00 29.44           N  
ATOM   1967  CA  THR A   8S     13.209 -23.172  28.968  1.00 21.17           C  
ATOM   1968  C   THR A   8S     14.051 -22.669  30.140  1.00 25.77           C  
ATOM   1969  O   THR A   8S     13.881 -23.153  31.260  1.00 36.57           O  
ATOM   1970  CB  THR A   8S     13.987 -24.191  28.073  1.00 25.78           C  
ATOM   1971  OG1 THR A   8S     13.049 -25.000  27.333  1.00 20.45           O  
ATOM   1972  CG2 THR A   8S     14.887 -25.086  28.908  1.00 23.72           C  
ATOM   1973  N   ILE A   9S     14.933 -21.694  29.910  1.00 37.49           N  
ATOM   1974  CA  ILE A   9S     15.741 -21.159  31.003  1.00 24.30           C  
ATOM   1975  C   ILE A   9S     14.819 -20.468  32.000  1.00 19.50           C  
ATOM   1976  O   ILE A   9S     15.068 -20.514  33.198  1.00 46.12           O  
ATOM   1977  CB  ILE A   9S     16.839 -20.150  30.551  1.00 23.88           C  
ATOM   1978  CG1 ILE A   9S     16.260 -19.107  29.607  1.00 47.20           C  
ATOM   1979  CG2 ILE A   9S     18.044 -20.853  29.970  1.00 14.26           C  
ATOM   1980  CD1 ILE A   9S     15.686 -17.901  30.313  1.00 58.30           C  
ATOM   1981  N   VAL A  10S     13.734 -19.879  31.504  1.00 32.31           N  
ATOM   1982  CA  VAL A  10S     12.757 -19.183  32.347  1.00 39.53           C  
ATOM   1983  C   VAL A  10S     12.099 -20.111  33.371  1.00 45.99           C  
ATOM   1984  O   VAL A  10S     12.102 -19.815  34.569  1.00 43.52           O  
ATOM   1985  CB  VAL A  10S     11.648 -18.486  31.504  1.00  9.91           C  
ATOM   1986  CG1 VAL A  10S     10.655 -17.784  32.415  1.00 21.58           C  
ATOM   1987  CG2 VAL A  10S     12.262 -17.458  30.565  1.00  4.00           C  
ATOM   1988  N   SER A  11S     11.543 -21.228  32.904  1.00 51.31           N  
ATOM   1989  CA  SER A  11S     10.890 -22.187  33.797  1.00 52.47           C  
ATOM   1990  C   SER A  11S     11.888 -22.942  34.673  1.00 53.18           C  
ATOM   1991  O   SER A  11S     11.959 -22.719  35.884  1.00 72.11           O  
ATOM   1992  CB  SER A  11S     10.017 -23.180  33.011  1.00 40.77           C  
ATOM   1993  OG  SER A  11S     10.734 -23.817  31.967  1.00 50.06           O  
ATOM   1994  N   GLN A  12S     12.697 -23.781  34.036  1.00 44.17           N  
ATOM   1995  CA  GLN A  12S     13.699 -24.604  34.696  1.00 33.08           C  
ATOM   1996  C   GLN A  12S     14.700 -23.836  35.566  1.00 49.87           C  
ATOM   1997  O   GLN A  12S     14.979 -24.234  36.704  1.00 57.39           O  
ATOM   1998  CB  GLN A  12S     14.462 -25.382  33.630  1.00 33.27           C  
ATOM   1999  CG  GLN A  12S     14.696 -26.849  33.901  1.00 11.52           C  
ATOM   2000  CD  GLN A  12S     15.540 -27.476  32.811  1.00 16.02           C  
ATOM   2001  OE1 GLN A  12S     16.663 -27.890  33.043  1.00 14.66           O  
ATOM   2002  NE2 GLN A  12S     15.017 -27.493  31.594  1.00 42.15           N  
ATOM   2003  N   TYR A  13S     15.225 -22.727  35.052  1.00 43.30           N  
ATOM   2004  CA  TYR A  13S     16.227 -21.967  35.795  1.00 33.43           C  
ATOM   2005  C   TYR A  13S     15.837 -20.589  36.299  1.00 35.23           C  
ATOM   2006  O   TYR A  13S     16.525 -20.022  37.160  1.00 33.32           O  
ATOM   2007  CB  TYR A  13S     17.488 -21.859  34.947  1.00 25.87           C  
ATOM   2008  CG  TYR A  13S     18.068 -23.214  34.598  1.00 34.32           C  
ATOM   2009  CD1 TYR A  13S     17.555 -23.963  33.530  1.00 11.31           C  
ATOM   2010  CD2 TYR A  13S     19.127 -23.752  35.339  1.00 18.23           C  
ATOM   2011  CE1 TYR A  13S     18.083 -25.210  33.207  1.00 17.09           C  
ATOM   2012  CE2 TYR A  13S     19.660 -24.994  35.024  1.00 21.64           C  
ATOM   2013  CZ  TYR A  13S     19.137 -25.718  33.957  1.00 19.92           C  
ATOM   2014  OH  TYR A  13S     19.680 -26.950  33.650  1.00 23.92           O  
ATOM   2015  N   GLY A  14S     14.701 -20.094  35.816  1.00 32.01           N  
ATOM   2016  CA  GLY A  14S     14.220 -18.771  36.159  1.00 23.40           C  
ATOM   2017  C   GLY A  14S     14.493 -18.256  37.543  1.00 34.71           C  
ATOM   2018  O   GLY A  14S     15.228 -17.277  37.744  1.00 23.53           O  
ATOM   2019  N   GLN A  15S     13.923 -18.940  38.519  1.00 41.70           N  
ATOM   2020  CA  GLN A  15S     14.096 -18.502  39.888  1.00 45.10           C  
ATOM   2021  C   GLN A  15S     15.519 -18.658  40.392  1.00 42.78           C  
ATOM   2022  O   GLN A  15S     15.977 -17.847  41.191  1.00 51.73           O  
ATOM   2023  CB  GLN A  15S     13.101 -19.196  40.815  1.00 39.10           C  
ATOM   2024  CG  GLN A  15S     12.883 -18.453  42.116  1.00  4.31           C  
ATOM   2025  CD  GLN A  15S     12.073 -17.210  41.961  1.00 13.52           C  
ATOM   2026  OE1 GLN A  15S     12.531 -16.110  42.285  1.00 21.27           O  
ATOM   2027  NE2 GLN A  15S     10.835 -17.367  41.510  1.00 27.87           N  
ATOM   2028  N   GLN A  16S     16.235 -19.663  39.897  1.00 43.08           N  
ATOM   2029  CA  GLN A  16S     17.603 -19.866  40.340  1.00 41.47           C  
ATOM   2030  C   GLN A  16S     18.435 -18.665  39.952  1.00 42.70           C  
ATOM   2031  O   GLN A  16S     19.094 -18.061  40.804  1.00 41.88           O  
ATOM   2032  CB  GLN A  16S     18.208 -21.120  39.741  1.00 37.80           C  
ATOM   2033  CG  GLN A  16S     17.546 -22.395  40.178  1.00 51.37           C  
ATOM   2034  CD  GLN A  16S     18.214 -23.612  39.572  1.00 65.32           C  
ATOM   2035  OE1 GLN A  16S     19.332 -23.973  39.950  1.00 66.10           O  
ATOM   2036  NE2 GLN A  16S     17.537 -24.247  38.619  1.00 63.59           N  
ATOM   2037  N   ILE A  17S     18.371 -18.291  38.676  1.00 41.45           N  
ATOM   2038  CA  ILE A  17S     19.122 -17.135  38.184  1.00 40.42           C  
ATOM   2039  C   ILE A  17S     18.734 -15.858  38.941  1.00 35.76           C  
ATOM   2040  O   ILE A  17S     19.602 -15.183  39.487  1.00 42.71           O  
ATOM   2041  CB  ILE A  17S     18.918 -16.938  36.662  1.00 30.29           C  
ATOM   2042  CG1 ILE A  17S     19.542 -18.111  35.898  1.00 30.92           C  
ATOM   2043  CG2 ILE A  17S     19.557 -15.638  36.205  1.00 40.68           C  
ATOM   2044  CD1 ILE A  17S     19.127 -18.207  34.444  1.00  4.00           C  
ATOM   2045  N   LEU A  18S     17.433 -15.577  39.035  1.00 28.72           N  
ATOM   2046  CA  LEU A  18S     16.929 -14.383  39.720  1.00 28.87           C  
ATOM   2047  C   LEU A  18S     17.446 -14.278  41.147  1.00 41.81           C  
ATOM   2048  O   LEU A  18S     17.969 -13.241  41.559  1.00 42.39           O  
ATOM   2049  CB  LEU A  18S     15.404 -14.391  39.763  1.00  5.85           C  
ATOM   2050  CG  LEU A  18S     14.640 -13.069  39.559  1.00 11.40           C  
ATOM   2051  CD1 LEU A  18S     13.233 -13.252  39.954  1.00  4.00           C  
ATOM   2052  CD2 LEU A  18S     15.200 -11.927  40.319  1.00  4.00           C  
ATOM   2053  N   ASP A  19S     17.281 -15.353  41.904  1.00 45.67           N  
ATOM   2054  CA  ASP A  19S     17.725 -15.380  43.283  1.00 43.83           C  
ATOM   2055  C   ASP A  19S     19.210 -15.176  43.398  1.00 40.33           C  
ATOM   2056  O   ASP A  19S     19.673 -14.541  44.333  1.00 47.52           O  
ATOM   2057  CB  ASP A  19S     17.262 -16.661  43.953  1.00 27.92           C  
ATOM   2058  CG  ASP A  19S     15.751 -16.741  44.019  1.00 41.67           C  
ATOM   2059  OD1 ASP A  19S     15.203 -17.843  44.194  1.00 24.73           O  
ATOM   2060  OD2 ASP A  19S     15.101 -15.685  43.864  1.00 36.48           O  
ATOM   2061  N   LEU A  20S     19.955 -15.671  42.421  1.00 39.10           N  
ATOM   2062  CA  LEU A  20S     21.395 -15.476  42.412  1.00 41.10           C  
ATOM   2063  C   LEU A  20S     21.697 -14.001  42.167  1.00 42.92           C  
ATOM   2064  O   LEU A  20S     22.687 -13.468  42.674  1.00 33.15           O  
ATOM   2065  CB  LEU A  20S     22.047 -16.337  41.338  1.00 44.68           C  
ATOM   2066  CG  LEU A  20S     22.529 -17.705  41.815  1.00 33.76           C  
ATOM   2067  CD1 LEU A  20S     22.860 -18.592  40.629  1.00 44.39           C  
ATOM   2068  CD2 LEU A  20S     23.738 -17.518  42.700  1.00 36.25           C  
ATOM   2069  N   LEU A  21S     20.838 -13.349  41.388  1.00 50.99           N  
ATOM   2070  CA  LEU A  21S     20.988 -11.929  41.095  1.00 42.64           C  
ATOM   2071  C   LEU A  21S     20.563 -11.120  42.307  1.00 41.73           C  
ATOM   2072  O   LEU A  21S     21.198 -10.127  42.644  1.00 37.32           O  
ATOM   2073  CB  LEU A  21S     20.137 -11.515  39.897  1.00 31.14           C  
ATOM   2074  CG  LEU A  21S     20.773 -11.567  38.515  1.00 18.70           C  
ATOM   2075  CD1 LEU A  21S     22.194 -10.985  38.525  1.00 25.59           C  
ATOM   2076  CD2 LEU A  21S     20.800 -12.982  38.093  1.00 35.29           C  
ATOM   2077  N   LEU A  22S     19.481 -11.544  42.952  1.00 37.58           N  
ATOM   2078  CA  LEU A  22S     18.975 -10.867  44.137  1.00 34.48           C  
ATOM   2079  C   LEU A  22S     19.984 -11.027  45.246  1.00 40.84           C  
ATOM   2080  O   LEU A  22S     20.181 -10.126  46.042  1.00 45.67           O  
ATOM   2081  CB  LEU A  22S     17.643 -11.461  44.566  1.00 25.06           C  
ATOM   2082  CG  LEU A  22S     16.568 -11.149  43.538  1.00 16.90           C  
ATOM   2083  CD1 LEU A  22S     15.343 -12.020  43.761  1.00  5.00           C  
ATOM   2084  CD2 LEU A  22S     16.234  -9.655  43.605  1.00 20.36           C  
ATOM   2085  N   ALA A  23S     20.642 -12.178  45.280  1.00 48.61           N  
ATOM   2086  CA  ALA A  23S     21.663 -12.440  46.284  1.00 53.09           C  
ATOM   2087  C   ALA A  23S     22.948 -11.680  45.943  1.00 56.36           C  
ATOM   2088  O   ALA A  23S     23.927 -11.731  46.690  1.00 54.49           O  
ATOM   2089  CB  ALA A  23S     21.943 -13.925  46.358  1.00 35.03           C  
ATOM   2090  N   GLU A  24S     22.913 -10.956  44.827  1.00 59.43           N  
ATOM   2091  CA  GLU A  24S     24.043 -10.187  44.318  1.00 58.05           C  
ATOM   2092  C   GLU A  24S     25.258 -11.077  44.043  1.00 62.38           C  
ATOM   2093  O   GLU A  24S     26.364 -10.853  44.546  1.00 57.74           O  
ATOM   2094  CB  GLU A  24S     24.389  -9.000  45.242  1.00 22.42           C  
ATOM   2095  N   THR A  25S     25.009 -12.134  43.277  1.00 60.39           N  
ATOM   2096  CA  THR A  25S     26.053 -13.055  42.871  1.00 57.18           C  
ATOM   2097  C   THR A  25S     26.574 -12.427  41.584  1.00 60.45           C  
ATOM   2098  O   THR A  25S     25.862 -11.654  40.947  1.00 55.22           O  
ATOM   2099  CB  THR A  25S     25.467 -14.430  42.598  1.00 19.35           C  
ATOM   2100  N   GLN A  26S     27.826 -12.695  41.234  1.00 61.71           N  
ATOM   2101  CA  GLN A  26S     28.397 -12.138  40.012  1.00 59.79           C  
ATOM   2102  C   GLN A  26S     27.695 -12.761  38.816  1.00 55.66           C  
ATOM   2103  O   GLN A  26S     27.747 -13.973  38.626  1.00 67.01           O  
ATOM   2104  CB  GLN A  26S     29.885 -12.421  39.953  1.00 62.07           C  
ATOM   2105  CG  GLN A  26S     30.642 -11.854  41.118  1.00 51.09           C  
ATOM   2106  CD  GLN A  26S     32.080 -12.290  41.112  1.00 55.68           C  
ATOM   2107  OE1 GLN A  26S     32.770 -12.200  40.091  1.00 61.66           O  
ATOM   2108  NE2 GLN A  26S     32.547 -12.778  42.249  1.00 67.00           N  
ATOM   2109  N   PRO A  27S     27.089 -11.927  37.959  1.00 50.73           N  
ATOM   2110  CA  PRO A  27S     26.336 -12.319  36.763  1.00 51.70           C  
ATOM   2111  C   PRO A  27S     27.069 -13.252  35.819  1.00 52.62           C  
ATOM   2112  O   PRO A  27S     26.474 -14.168  35.244  1.00 54.60           O  
ATOM   2113  CB  PRO A  27S     26.013 -10.974  36.113  1.00 59.89           C  
ATOM   2114  CG  PRO A  27S     25.923 -10.037  37.302  1.00 29.74           C  
ATOM   2115  CD  PRO A  27S     27.159 -10.459  38.057  1.00 39.78           C  
ATOM   2116  N   LYS A  28S     28.361 -13.014  35.650  1.00 47.85           N  
ATOM   2117  CA  LYS A  28S     29.165 -13.862  34.779  1.00 49.44           C  
ATOM   2118  C   LYS A  28S     29.123 -15.282  35.338  1.00 47.52           C  
ATOM   2119  O   LYS A  28S     28.761 -16.243  34.648  1.00 47.21           O  
ATOM   2120  CB  LYS A  28S     30.600 -13.348  34.744  1.00 60.02           C  
ATOM   2121  N   LYS A  29S     29.400 -15.360  36.633  1.00 50.90           N  
ATOM   2122  CA  LYS A  29S     29.433 -16.598  37.376  1.00 46.79           C  
ATOM   2123  C   LYS A  29S     28.091 -17.337  37.479  1.00 46.09           C  
ATOM   2124  O   LYS A  29S     28.078 -18.538  37.717  1.00 42.44           O  
ATOM   2125  CB  LYS A  29S     30.012 -16.335  38.762  1.00 47.02           C  
ATOM   2126  N   ILE A  30S     26.974 -16.651  37.265  1.00 48.11           N  
ATOM   2127  CA  ILE A  30S     25.667 -17.302  37.361  1.00 36.66           C  
ATOM   2128  C   ILE A  30S     25.424 -18.466  36.411  1.00 40.70           C  
ATOM   2129  O   ILE A  30S     25.128 -19.566  36.882  1.00 36.00           O  
ATOM   2130  CB  ILE A  30S     24.490 -16.308  37.236  1.00 34.15           C  
ATOM   2131  CG1 ILE A  30S     24.492 -15.361  38.425  1.00 13.20           C  
ATOM   2132  CG2 ILE A  30S     23.140 -17.054  37.137  1.00 21.85           C  
ATOM   2133  CD1 ILE A  30S     23.685 -14.106  38.177  1.00  6.31           C  
ATOM   2134  N   CYS A  31S     25.549 -18.264  35.096  1.00 39.59           N  
ATOM   2135  CA  CYS A  31S     25.283 -19.379  34.169  1.00 47.56           C  
ATOM   2136  C   CYS A  31S     26.268 -20.539  34.288  1.00 46.61           C  
ATOM   2137  O   CYS A  31S     26.020 -21.631  33.783  1.00 36.88           O  
ATOM   2138  CB  CYS A  31S     25.171 -18.921  32.711  1.00 44.50           C  
ATOM   2139  SG  CYS A  31S     23.783 -17.801  32.358  1.00 40.69           S  
ATOM   2140  N   SER A  32S     27.374 -20.296  34.978  1.00 54.54           N  
ATOM   2141  CA  SER A  32S     28.383 -21.315  35.203  1.00 60.44           C  
ATOM   2142  C   SER A  32S     27.956 -22.103  36.442  1.00 58.78           C  
ATOM   2143  O   SER A  32S     27.836 -23.324  36.396  1.00 58.62           O  
ATOM   2144  CB  SER A  32S     29.747 -20.659  35.410  1.00 69.32           C  
ATOM   2145  OG  SER A  32S     29.980 -19.664  34.416  1.00 80.11           O  
ATOM   2146  N   GLN A  33S     27.643 -21.387  37.519  1.00 58.17           N  
ATOM   2147  CA  GLN A  33S     27.198 -22.001  38.771  1.00 58.61           C  
ATOM   2148  C   GLN A  33S     25.941 -22.809  38.555  1.00 56.11           C  
ATOM   2149  O   GLN A  33S     25.844 -23.951  38.974  1.00 61.87           O  
ATOM   2150  CB  GLN A  33S     26.890 -20.939  39.811  1.00 41.51           C  
ATOM   2151  CG  GLN A  33S     28.099 -20.314  40.442  1.00 38.87           C  
ATOM   2152  CD  GLN A  33S     27.716 -19.465  41.622  1.00 44.27           C  
ATOM   2153  OE1 GLN A  33S     26.809 -19.821  42.380  1.00 38.17           O  
ATOM   2154  NE2 GLN A  33S     28.394 -18.328  41.791  1.00 48.27           N  
ATOM   2155  N   VAL A  34S     24.971 -22.186  37.905  1.00 58.17           N  
ATOM   2156  CA  VAL A  34S     23.699 -22.817  37.606  1.00 55.59           C  
ATOM   2157  C   VAL A  34S     23.934 -24.030  36.692  1.00 55.83           C  
ATOM   2158  O   VAL A  34S     23.007 -24.782  36.393  1.00 50.08           O  
ATOM   2159  CB  VAL A  34S     22.729 -21.780  36.965  1.00 48.81           C  
ATOM   2160  CG1 VAL A  34S     22.974 -21.646  35.466  1.00 10.34           C  
ATOM   2161  CG2 VAL A  34S     21.291 -22.115  37.281  1.00 48.34           C  
ATOM   2162  N   GLY A  35S     25.175 -24.179  36.226  1.00 57.24           N  
ATOM   2163  CA  GLY A  35S     25.565 -25.299  35.386  1.00 50.00           C  
ATOM   2164  C   GLY A  35S     25.244 -25.281  33.901  1.00 54.28           C  
ATOM   2165  O   GLY A  35S     25.241 -26.336  33.274  1.00 50.26           O  
ATOM   2166  N   LEU A  36S     25.011 -24.113  33.312  1.00 51.65           N  
ATOM   2167  CA  LEU A  36S     24.689 -24.072  31.894  1.00 49.00           C  
ATOM   2168  C   LEU A  36S     25.810 -23.612  30.979  1.00 58.49           C  
ATOM   2169  O   LEU A  36S     25.670 -23.676  29.757  1.00 70.08           O  
ATOM   2170  CB  LEU A  36S     23.434 -23.240  31.642  1.00 27.34           C  
ATOM   2171  CG  LEU A  36S     22.146 -23.824  32.211  1.00 17.93           C  
ATOM   2172  CD1 LEU A  36S     20.947 -22.989  31.800  1.00 16.89           C  
ATOM   2173  CD2 LEU A  36S     22.001 -25.228  31.717  1.00 18.93           C  
ATOM   2174  N   CYS A  37S     26.921 -23.170  31.556  1.00 65.02           N  
ATOM   2175  CA  CYS A  37S     28.048 -22.703  30.759  1.00 70.60           C  
ATOM   2176  C   CYS A  37S     29.369 -23.275  31.256  1.00 76.15           C  
ATOM   2177  O   CYS A  37S     29.770 -22.937  32.391  1.00 80.65           O  
ATOM   2178  CB  CYS A  37S     28.104 -21.174  30.763  1.00 58.57           C  
ATOM   2179  SG  CYS A  37S     26.618 -20.367  30.078  1.00 45.95           S  
ATOM   2180  N   THR A  38S     29.980 -24.063  30.502  1.00 82.81           N  
ATOM   2181  N   ALA A  65S     23.955 -27.855  26.132  1.00 87.33           N  
ATOM   2182  CA  ALA A  65S     25.279 -27.345  25.683  1.00 85.22           C  
ATOM   2183  C   ALA A  65S     25.171 -25.847  25.411  1.00 82.29           C  
ATOM   2184  O   ALA A  65S     24.184 -25.219  25.800  1.00 80.82           O  
ATOM   2185  CB  ALA A  65S     25.731 -28.090  24.429  1.00 84.08           C  
ATOM   2186  N   ASP A  66S     26.157 -25.304  24.700  1.00 75.05           N  
ATOM   2187  CA  ASP A  66S     26.220 -23.882  24.357  1.00 68.51           C  
ATOM   2188  C   ASP A  66S     24.907 -23.167  23.974  1.00 60.16           C  
ATOM   2189  O   ASP A  66S     24.582 -22.140  24.572  1.00 63.71           O  
ATOM   2190  CB  ASP A  66S     27.289 -23.648  23.297  1.00 77.89           C  
ATOM   2191  N   PRO A  67S     24.148 -23.678  22.976  1.00 43.95           N  
ATOM   2192  CA  PRO A  67S     22.887 -23.016  22.598  1.00 29.61           C  
ATOM   2193  C   PRO A  67S     22.006 -22.645  23.786  1.00 44.17           C  
ATOM   2194  O   PRO A  67S     21.289 -21.648  23.740  1.00 46.89           O  
ATOM   2195  CB  PRO A  67S     22.210 -24.054  21.716  1.00 29.50           C  
ATOM   2196  CG  PRO A  67S     23.361 -24.670  21.009  1.00 32.60           C  
ATOM   2197  CD  PRO A  67S     24.419 -24.825  22.087  1.00 33.28           C  
ATOM   2198  N   MET A  68S     22.057 -23.447  24.849  1.00 48.32           N  
ATOM   2199  CA  MET A  68S     21.268 -23.172  26.047  1.00 37.81           C  
ATOM   2200  C   MET A  68S     22.000 -22.162  26.918  1.00 41.91           C  
ATOM   2201  O   MET A  68S     21.371 -21.355  27.602  1.00 40.91           O  
ATOM   2202  CB  MET A  68S     21.032 -24.441  26.851  1.00 35.32           C  
ATOM   2203  CG  MET A  68S     20.039 -24.255  27.987  1.00 49.48           C  
ATOM   2204  SD  MET A  68S     18.360 -23.935  27.391  1.00 56.75           S  
ATOM   2205  CE  MET A  68S     17.911 -25.597  26.820  1.00 33.86           C  
ATOM   2206  N   CYS A  69S     23.330 -22.222  26.893  1.00 43.57           N  
ATOM   2207  CA  CYS A  69S     24.174 -21.309  27.660  1.00 44.63           C  
ATOM   2208  C   CYS A  69S     23.961 -19.871  27.176  1.00 47.29           C  
ATOM   2209  O   CYS A  69S     23.947 -18.938  27.976  1.00 45.20           O  
ATOM   2210  CB  CYS A  69S     25.649 -21.718  27.536  1.00 44.43           C  
ATOM   2211  SG  CYS A  69S     26.875 -20.479  28.073  1.00 41.49           S  
ATOM   2212  N   SER A  70S     23.726 -19.704  25.877  1.00 45.52           N  
ATOM   2213  CA  SER A  70S     23.493 -18.386  25.298  1.00 45.30           C  
ATOM   2214  C   SER A  70S     22.122 -17.796  25.681  1.00 47.31           C  
ATOM   2215  O   SER A  70S     21.972 -16.573  25.808  1.00 43.28           O  
ATOM   2216  CB  SER A  70S     23.659 -18.454  23.782  1.00 43.75           C  
ATOM   2217  OG  SER A  70S     22.993 -19.586  23.255  1.00 63.28           O  
ATOM   2218  N   ALA A  71S     21.124 -18.659  25.854  1.00 41.06           N  
ATOM   2219  CA  ALA A  71S     19.793 -18.214  26.262  1.00 39.26           C  
ATOM   2220  C   ALA A  71S     19.872 -17.756  27.709  1.00 44.64           C  
ATOM   2221  O   ALA A  71S     19.164 -16.841  28.119  1.00 46.28           O  
ATOM   2222  CB  ALA A  71S     18.805 -19.339  26.148  1.00 27.42           C  
ATOM   2223  N   CYS A  72S     20.733 -18.417  28.478  1.00 42.65           N  
ATOM   2224  CA  CYS A  72S     20.935 -18.104  29.883  1.00 42.05           C  
ATOM   2225  C   CYS A  72S     21.621 -16.765  30.050  1.00 35.19           C  
ATOM   2226  O   CYS A  72S     21.096 -15.883  30.721  1.00 39.30           O  
ATOM   2227  CB  CYS A  72S     21.783 -19.193  30.541  1.00 48.16           C  
ATOM   2228  SG  CYS A  72S     22.122 -18.961  32.317  1.00 30.35           S  
ATOM   2229  N   GLU A  73S     22.790 -16.620  29.425  1.00 36.89           N  
ATOM   2230  CA  GLU A  73S     23.592 -15.399  29.495  1.00 18.96           C  
ATOM   2231  C   GLU A  73S     22.735 -14.204  29.239  1.00 25.05           C  
ATOM   2232  O   GLU A  73S     22.868 -13.178  29.911  1.00 24.42           O  
ATOM   2233  CB  GLU A  73S     24.688 -15.417  28.454  1.00  4.00           C  
ATOM   2234  CG  GLU A  73S     25.818 -16.382  28.712  1.00 28.69           C  
ATOM   2235  CD  GLU A  73S     26.686 -16.016  29.913  1.00 32.18           C  
ATOM   2236  OE1 GLU A  73S     27.353 -16.931  30.438  1.00 26.70           O  
ATOM   2237  OE2 GLU A  73S     26.718 -14.831  30.321  1.00 49.88           O  
ATOM   2238  N   MET A  74S     21.878 -14.340  28.231  1.00 17.99           N  
ATOM   2239  CA  MET A  74S     20.951 -13.293  27.846  1.00 19.30           C  
ATOM   2240  C   MET A  74S     19.911 -13.106  28.932  1.00 18.56           C  
ATOM   2241  O   MET A  74S     19.625 -11.986  29.338  1.00 37.91           O  
ATOM   2242  CB  MET A  74S     20.268 -13.655  26.542  1.00 27.59           C  
ATOM   2243  CG  MET A  74S     19.341 -12.563  26.008  1.00 35.58           C  
ATOM   2244  SD  MET A  74S     18.828 -12.955  24.338  1.00 23.80           S  
ATOM   2245  CE  MET A  74S     20.415 -13.228  23.608  1.00 16.08           C  
ATOM   2246  N   ALA A  75S     19.344 -14.211  29.399  1.00 27.67           N  
ATOM   2247  CA  ALA A  75S     18.350 -14.169  30.463  1.00 29.00           C  
ATOM   2248  C   ALA A  75S     18.897 -13.336  31.610  1.00 24.66           C  
ATOM   2249  O   ALA A  75S     18.239 -12.397  32.056  1.00 29.64           O  
ATOM   2250  CB  ALA A  75S     18.030 -15.578  30.950  1.00 32.53           C  
ATOM   2251  N   VAL A  76S     20.119 -13.655  32.044  1.00 24.85           N  
ATOM   2252  CA  VAL A  76S     20.775 -12.945  33.137  1.00 17.22           C  
ATOM   2253  C   VAL A  76S     20.849 -11.448  32.924  1.00 26.64           C  
ATOM   2254  O   VAL A  76S     20.638 -10.679  33.877  1.00 17.66           O  
ATOM   2255  CB  VAL A  76S     22.194 -13.433  33.352  1.00  7.05           C  
ATOM   2256  CG1 VAL A  76S     22.907 -12.518  34.342  1.00  5.07           C  
ATOM   2257  CG2 VAL A  76S     22.190 -14.885  33.844  1.00  4.00           C  
ATOM   2258  N   VAL A  77S     21.150 -11.052  31.681  1.00 31.90           N  
ATOM   2259  CA  VAL A  77S     21.282  -9.645  31.281  1.00 19.71           C  
ATOM   2260  C   VAL A  77S     19.980  -8.869  31.288  1.00 17.01           C  
ATOM   2261  O   VAL A  77S     19.964  -7.689  31.606  1.00 34.36           O  
ATOM   2262  CB  VAL A  77S     21.859  -9.506  29.895  1.00  4.65           C  
ATOM   2263  CG1 VAL A  77S     22.102  -8.064  29.606  1.00  4.61           C  
ATOM   2264  CG2 VAL A  77S     23.121 -10.300  29.783  1.00 10.59           C  
ATOM   2265  N   TRP A  78S     18.908  -9.507  30.841  1.00 22.24           N  
ATOM   2266  CA  TRP A  78S     17.593  -8.887  30.866  1.00 24.03           C  
ATOM   2267  C   TRP A  78S     17.213  -8.674  32.328  1.00 34.36           C  
ATOM   2268  O   TRP A  78S     16.694  -7.625  32.699  1.00 45.86           O  
ATOM   2269  CB  TRP A  78S     16.559  -9.813  30.234  1.00 29.22           C  
ATOM   2270  CG  TRP A  78S     16.591  -9.889  28.742  1.00 13.61           C  
ATOM   2271  CD1 TRP A  78S     16.876  -8.879  27.881  1.00  4.00           C  
ATOM   2272  CD2 TRP A  78S     16.237 -11.023  27.934  1.00 10.71           C  
ATOM   2273  NE1 TRP A  78S     16.703  -9.304  26.582  1.00 21.79           N  
ATOM   2274  CE2 TRP A  78S     16.312 -10.617  26.588  1.00  9.85           C  
ATOM   2275  CE3 TRP A  78S     15.863 -12.340  28.222  1.00  7.74           C  
ATOM   2276  CZ2 TRP A  78S     16.026 -11.479  25.527  1.00  5.99           C  
ATOM   2277  CZ3 TRP A  78S     15.579 -13.201  27.167  1.00 19.59           C  
ATOM   2278  CH2 TRP A  78S     15.662 -12.764  25.833  1.00 20.84           C  
ATOM   2279  N   MET A  79S     17.466  -9.693  33.149  1.00 44.72           N  
ATOM   2280  CA  MET A  79S     17.171  -9.659  34.585  1.00 29.99           C  
ATOM   2281  C   MET A  79S     17.897  -8.547  35.335  1.00 25.04           C  
ATOM   2282  O   MET A  79S     17.267  -7.779  36.049  1.00 26.84           O  
ATOM   2283  CB  MET A  79S     17.451 -11.027  35.226  1.00 15.37           C  
ATOM   2284  CG  MET A  79S     16.235 -11.968  35.211  1.00 12.93           C  
ATOM   2285  SD  MET A  79S     16.526 -13.664  35.728  1.00 26.63           S  
ATOM   2286  CE  MET A  79S     14.997 -14.415  35.240  1.00 27.96           C  
ATOM   2287  N   GLN A  80S     19.206  -8.422  35.133  1.00 26.89           N  
ATOM   2288  CA  GLN A  80S     19.979  -7.382  35.812  1.00 23.19           C  
ATOM   2289  C   GLN A  80S     19.436  -6.019  35.494  1.00 33.78           C  
ATOM   2290  O   GLN A  80S     19.514  -5.114  36.317  1.00 48.59           O  
ATOM   2291  CB  GLN A  80S     21.430  -7.383  35.378  1.00 19.29           C  
ATOM   2292  CG  GLN A  80S     22.073  -8.717  35.344  1.00 18.43           C  
ATOM   2293  CD  GLN A  80S     23.409  -8.667  34.661  1.00 37.04           C  
ATOM   2294  OE1 GLN A  80S     23.687  -9.446  33.755  1.00 49.13           O  
ATOM   2295  NE2 GLN A  80S     24.248  -7.738  35.086  1.00 34.40           N  
ATOM   2296  N   ASN A  81S     18.946  -5.836  34.276  1.00 33.89           N  
ATOM   2297  CA  ASN A  81S     18.418  -4.537  33.921  1.00 30.82           C  
ATOM   2298  C   ASN A  81S     17.054  -4.309  34.552  1.00 22.93           C  
ATOM   2299  O   ASN A  81S     16.720  -3.184  34.892  1.00 33.39           O  
ATOM   2300  CB  ASN A  81S     18.375  -4.338  32.410  1.00 26.84           C  
ATOM   2301  CG  ASN A  81S     18.108  -2.887  32.028  1.00 39.41           C  
ATOM   2302  OD1 ASN A  81S     17.104  -2.575  31.377  1.00 37.31           O  
ATOM   2303  ND2 ASN A  81S     19.002  -1.986  32.450  1.00 36.46           N  
ATOM   2304  N   GLN A  82S     16.282  -5.373  34.739  1.00 29.66           N  
ATOM   2305  CA  GLN A  82S     14.957  -5.273  35.364  1.00 35.52           C  
ATOM   2306  C   GLN A  82S     15.141  -4.877  36.819  1.00 34.59           C  
ATOM   2307  O   GLN A  82S     14.328  -4.163  37.386  1.00 36.35           O  
ATOM   2308  CB  GLN A  82S     14.223  -6.620  35.311  1.00 57.39           C  
ATOM   2309  CG  GLN A  82S     13.976  -7.161  33.916  1.00 40.99           C  
ATOM   2310  CD  GLN A  82S     13.373  -6.119  33.015  1.00 49.55           C  
ATOM   2311  OE1 GLN A  82S     12.320  -5.557  33.322  1.00 35.03           O  
ATOM   2312  NE2 GLN A  82S     14.049  -5.833  31.899  1.00 39.86           N  
ATOM   2313  N   LEU A  83S     16.206  -5.389  37.422  1.00 29.46           N  
ATOM   2314  CA  LEU A  83S     16.540  -5.089  38.805  1.00 30.02           C  
ATOM   2315  C   LEU A  83S     17.188  -3.712  38.824  1.00 34.57           C  
ATOM   2316  O   LEU A  83S     17.027  -2.945  39.773  1.00 44.94           O  
ATOM   2317  CB  LEU A  83S     17.518  -6.139  39.366  1.00 15.96           C  
ATOM   2318  CG  LEU A  83S     17.049  -7.343  40.208  1.00 22.34           C  
ATOM   2319  CD1 LEU A  83S     15.586  -7.177  40.598  1.00 10.21           C  
ATOM   2320  CD2 LEU A  83S     17.260  -8.663  39.465  1.00 15.50           C  
ATOM   2321  N   ALA A  84S     17.922  -3.411  37.760  1.00 35.04           N  
ATOM   2322  CA  ALA A  84S     18.611  -2.132  37.632  1.00 41.14           C  
ATOM   2323  C   ALA A  84S     17.610  -1.011  37.464  1.00 26.58           C  
ATOM   2324  O   ALA A  84S     17.874   0.116  37.841  1.00 32.29           O  
ATOM   2325  CB  ALA A  84S     19.589  -2.156  36.442  1.00 45.40           C  
ATOM   2326  N   GLN A  85S     16.487  -1.325  36.827  1.00 42.58           N  
ATOM   2327  CA  GLN A  85S     15.409  -0.371  36.597  1.00 42.85           C  
ATOM   2328  C   GLN A  85S     14.454  -0.450  37.783  1.00 44.50           C  
ATOM   2329  O   GLN A  85S     13.290  -0.067  37.678  1.00 43.40           O  
ATOM   2330  CB  GLN A  85S     14.661  -0.698  35.291  1.00 37.03           C  
ATOM   2331  CG  GLN A  85S     15.498  -0.523  34.022  1.00 27.82           C  
ATOM   2332  CD  GLN A  85S     16.188   0.821  33.970  1.00 33.86           C  
ATOM   2333  OE1 GLN A  85S     15.529   1.861  33.947  1.00 43.35           O  
ATOM   2334  NE2 GLN A  85S     17.528   0.814  33.977  1.00 20.26           N  
ATOM   2335  N   ASN A  86S     14.953  -1.022  38.879  1.00 47.63           N  
ATOM   2336  CA  ASN A  86S     14.223  -1.193  40.134  1.00 54.53           C  
ATOM   2337  C   ASN A  86S     12.872  -1.904  40.028  1.00 59.51           C  
ATOM   2338  O   ASN A  86S     12.054  -1.825  40.946  1.00 67.67           O  
ATOM   2339  CB  ASN A  86S     14.078   0.158  40.870  1.00 46.40           C  
ATOM   2340  CG  ASN A  86S     15.409   0.676  41.435  1.00 50.64           C  
ATOM   2341  OD1 ASN A  86S     16.175  -0.084  42.050  1.00 35.40           O  
ATOM   2342  ND2 ASN A  86S     15.689   1.976  41.230  1.00 27.15           N  
ATOM   2343  N   LYS A  87S     12.643  -2.618  38.930  1.00 59.78           N  
ATOM   2344  CA  LYS A  87S     11.386  -3.333  38.743  1.00 53.00           C  
ATOM   2345  C   LYS A  87S     11.169  -4.373  39.846  1.00 53.29           C  
ATOM   2346  O   LYS A  87S     12.134  -4.939  40.384  1.00 39.52           O  
ATOM   2347  CB  LYS A  87S     11.345  -3.994  37.361  1.00 44.24           C  
ATOM   2348  CG  LYS A  87S     10.314  -5.104  37.218  1.00 29.00           C  
ATOM   2349  CD  LYS A  87S     10.101  -5.477  35.776  1.00 39.84           C  
ATOM   2350  CE  LYS A  87S      9.434  -4.336  35.040  1.00 35.69           C  
ATOM   2351  NZ  LYS A  87S      9.070  -4.708  33.646  1.00 69.92           N  
ATOM   2352  N   THR A  88S      9.899  -4.587  40.197  1.00 38.14           N  
ATOM   2353  CA  THR A  88S      9.518  -5.551  41.226  1.00 48.38           C  
ATOM   2354  C   THR A  88S      9.815  -6.990  40.787  1.00 43.60           C  
ATOM   2355  O   THR A  88S      9.369  -7.430  39.727  1.00 49.46           O  
ATOM   2356  CB  THR A  88S      8.032  -5.389  41.579  1.00 22.28           C  
ATOM   2357  N   GLN A  89S     10.516  -7.721  41.650  1.00 49.97           N  
ATOM   2358  CA  GLN A  89S     10.924  -9.111  41.420  1.00 49.27           C  
ATOM   2359  C   GLN A  89S      9.851 -10.078  40.957  1.00 47.93           C  
ATOM   2360  O   GLN A  89S     10.076 -10.869  40.037  1.00 49.31           O  
ATOM   2361  CB  GLN A  89S     11.596  -9.667  42.666  1.00 38.10           C  
ATOM   2362  N   ASP A  90S      8.689 -10.028  41.597  1.00 42.26           N  
ATOM   2363  CA  ASP A  90S      7.592 -10.935  41.254  1.00 57.58           C  
ATOM   2364  C   ASP A  90S      7.164 -10.892  39.791  1.00 58.26           C  
ATOM   2365  O   ASP A  90S      6.516 -11.826  39.310  1.00 64.37           O  
ATOM   2366  CB  ASP A  90S      6.387 -10.687  42.164  1.00 65.05           C  
ATOM   2367  N   LEU A  91S      7.559  -9.830  39.086  1.00 56.01           N  
ATOM   2368  CA  LEU A  91S      7.209  -9.637  37.676  1.00 34.08           C  
ATOM   2369  C   LEU A  91S      8.366  -9.828  36.716  1.00 32.40           C  
ATOM   2370  O   LEU A  91S      8.159  -9.928  35.517  1.00 38.06           O  
ATOM   2371  CB  LEU A  91S      6.650  -8.239  37.473  1.00 26.08           C  
ATOM   2372  CG  LEU A  91S      5.378  -7.863  38.233  1.00 14.41           C  
ATOM   2373  CD1 LEU A  91S      5.073  -6.415  38.008  1.00  4.00           C  
ATOM   2374  CD2 LEU A  91S      4.233  -8.733  37.780  1.00  6.12           C  
ATOM   2375  N   ILE A  92S      9.583  -9.857  37.235  1.00 28.75           N  
ATOM   2376  CA  ILE A  92S     10.753 -10.015  36.397  1.00 22.24           C  
ATOM   2377  C   ILE A  92S     10.742 -11.314  35.599  1.00 20.51           C  
ATOM   2378  O   ILE A  92S     11.041 -11.318  34.407  1.00 38.42           O  
ATOM   2379  CB  ILE A  92S     12.042  -9.897  37.227  1.00  7.69           C  
ATOM   2380  CG1 ILE A  92S     12.084  -8.539  37.889  1.00  4.00           C  
ATOM   2381  CG2 ILE A  92S     13.283  -9.987  36.349  1.00 11.03           C  
ATOM   2382  CD1 ILE A  92S     13.314  -8.352  38.714  1.00 14.46           C  
ATOM   2383  N   LEU A  93S     10.350 -12.405  36.240  1.00 30.94           N  
ATOM   2384  CA  LEU A  93S     10.315 -13.715  35.591  1.00 20.68           C  
ATOM   2385  C   LEU A  93S      9.305 -13.762  34.454  1.00 25.53           C  
ATOM   2386  O   LEU A  93S      9.602 -14.237  33.358  1.00 25.03           O  
ATOM   2387  CB  LEU A  93S     10.003 -14.789  36.628  1.00 20.37           C  
ATOM   2388  CG  LEU A  93S     11.118 -15.802  36.882  1.00  4.74           C  
ATOM   2389  CD1 LEU A  93S     12.414 -15.107  37.029  1.00 17.53           C  
ATOM   2390  CD2 LEU A  93S     10.797 -16.625  38.108  1.00  7.83           C  
ATOM   2391  N   ASP A  94S      8.115 -13.253  34.733  1.00 21.30           N  
ATOM   2392  CA  ASP A  94S      7.040 -13.186  33.766  1.00 31.55           C  
ATOM   2393  C   ASP A  94S      7.400 -12.205  32.636  1.00 37.16           C  
ATOM   2394  O   ASP A  94S      6.926 -12.350  31.509  1.00 40.18           O  
ATOM   2395  CB  ASP A  94S      5.733 -12.779  34.466  1.00  4.00           C  
ATOM   2396  N   TYR A  95S      8.244 -11.219  32.935  1.00 37.23           N  
ATOM   2397  CA  TYR A  95S      8.670 -10.253  31.933  1.00 27.25           C  
ATOM   2398  C   TYR A  95S      9.665 -10.933  31.037  1.00 26.27           C  
ATOM   2399  O   TYR A  95S      9.468 -10.968  29.827  1.00 38.50           O  
ATOM   2400  CB  TYR A  95S      9.323  -9.028  32.561  1.00 20.43           C  
ATOM   2401  CG  TYR A  95S      9.943  -8.087  31.554  1.00 16.21           C  
ATOM   2402  CD1 TYR A  95S     11.304  -8.166  31.239  1.00 30.85           C  
ATOM   2403  CD2 TYR A  95S      9.175  -7.117  30.908  1.00 29.13           C  
ATOM   2404  CE1 TYR A  95S     11.887  -7.305  30.298  1.00  4.96           C  
ATOM   2405  CE2 TYR A  95S      9.743  -6.241  29.972  1.00 10.98           C  
ATOM   2406  CZ  TYR A  95S     11.098  -6.340  29.668  1.00 24.14           C  
ATOM   2407  OH  TYR A  95S     11.668  -5.476  28.741  1.00 31.67           O  
ATOM   2408  N   VAL A  96S     10.725 -11.487  31.626  1.00 26.59           N  
ATOM   2409  CA  VAL A  96S     11.753 -12.177  30.850  1.00 23.93           C  
ATOM   2410  C   VAL A  96S     11.127 -13.325  30.049  1.00 14.84           C  
ATOM   2411  O   VAL A  96S     11.638 -13.728  29.005  1.00 18.05           O  
ATOM   2412  CB  VAL A  96S     12.885 -12.664  31.754  1.00  4.51           C  
ATOM   2413  N   ASN A  97S      9.978 -13.797  30.517  1.00 22.54           N  
ATOM   2414  CA  ASN A  97S      9.234 -14.856  29.842  1.00 29.48           C  
ATOM   2415  C   ASN A  97S      8.627 -14.298  28.555  1.00 33.82           C  
ATOM   2416  O   ASN A  97S      8.581 -14.987  27.533  1.00 44.90           O  
ATOM   2417  CB  ASN A  97S      8.118 -15.373  30.753  1.00 29.84           C  
ATOM   2418  CG  ASN A  97S      7.466 -16.640  30.237  1.00 12.88           C  
ATOM   2419  OD1 ASN A  97S      8.139 -17.637  29.996  1.00 23.29           O  
ATOM   2420  ND2 ASN A  97S      6.133 -16.629  30.129  1.00 10.31           N  
ATOM   2421  N   GLN A  98S      8.170 -13.049  28.610  1.00 34.82           N  
ATOM   2422  CA  GLN A  98S      7.576 -12.381  27.450  1.00 32.27           C  
ATOM   2423  C   GLN A  98S      8.621 -12.079  26.382  1.00 28.41           C  
ATOM   2424  O   GLN A  98S      8.375 -12.277  25.197  1.00 26.21           O  
ATOM   2425  CB  GLN A  98S      6.867 -11.101  27.867  1.00 35.63           C  
ATOM   2426  N   LEU A  99S      9.789 -11.598  26.785  1.00 23.29           N  
ATOM   2427  CA  LEU A  99S     10.834 -11.322  25.814  1.00 14.47           C  
ATOM   2428  C   LEU A  99S     11.191 -12.605  25.076  1.00 18.52           C  
ATOM   2429  O   LEU A  99S     11.613 -12.568  23.925  1.00 33.68           O  
ATOM   2430  CB  LEU A  99S     12.080 -10.760  26.481  1.00  4.00           C  
ATOM   2431  CG  LEU A  99S     11.998  -9.427  27.204  1.00  8.57           C  
ATOM   2432  CD1 LEU A  99S     13.314  -9.184  27.937  1.00 24.36           C  
ATOM   2433  CD2 LEU A  99S     11.693  -8.295  26.227  1.00  7.17           C  
ATOM   2434  N   CYS A 100S     11.038 -13.741  25.750  1.00 31.05           N  
ATOM   2435  CA  CYS A 100S     11.327 -15.043  25.155  1.00 29.18           C  
ATOM   2436  C   CYS A 100S     10.421 -15.278  23.955  1.00 26.87           C  
ATOM   2437  O   CYS A 100S     10.628 -16.204  23.179  1.00 28.17           O  
ATOM   2438  CB  CYS A 100S     11.087 -16.161  26.165  1.00 23.68           C  
ATOM   2439  SG  CYS A 100S     12.322 -16.335  27.477  1.00 26.12           S  
ATOM   2440  N   ASN A 101S      9.371 -14.475  23.864  1.00 25.91           N  
ATOM   2441  CA  ASN A 101S      8.410 -14.543  22.785  1.00 19.91           C  
ATOM   2442  C   ASN A 101S      8.744 -13.521  21.678  1.00 30.66           C  
ATOM   2443  O   ASN A 101S      8.164 -13.579  20.599  1.00 34.21           O  
ATOM   2444  CB  ASN A 101S      7.012 -14.290  23.346  1.00  8.81           C  
ATOM   2445  N   ARG A 102S      9.658 -12.585  21.956  1.00 25.07           N  
ATOM   2446  CA  ARG A 102S     10.052 -11.568  20.988  1.00 13.52           C  
ATOM   2447  C   ARG A 102S     11.465 -11.745  20.463  1.00 16.42           C  
ATOM   2448  O   ARG A 102S     12.109 -10.771  20.068  1.00 23.62           O  
ATOM   2449  CB  ARG A 102S      9.954 -10.159  21.573  1.00  4.00           C  
ATOM   2450  CG  ARG A 102S      8.597  -9.767  22.049  1.00 12.03           C  
ATOM   2451  CD  ARG A 102S      7.685  -9.516  20.887  1.00 27.41           C  
ATOM   2452  NE  ARG A 102S      6.539  -8.735  21.318  1.00 26.16           N  
ATOM   2453  CZ  ARG A 102S      5.541  -8.358  20.529  1.00 37.87           C  
ATOM   2454  NH1 ARG A 102S      4.542  -7.642  21.031  1.00 35.56           N  
ATOM   2455  NH2 ARG A 102S      5.534  -8.698  19.243  1.00 66.11           N  
ATOM   2456  N   LEU A 103S     11.980 -12.963  20.442  1.00 20.46           N  
ATOM   2457  CA  LEU A 103S     13.330 -13.123  19.920  1.00 21.74           C  
ATOM   2458  C   LEU A 103S     13.395 -12.640  18.468  1.00 34.65           C  
ATOM   2459  O   LEU A 103S     12.438 -12.797  17.706  1.00 49.11           O  
ATOM   2460  CB  LEU A 103S     13.794 -14.570  20.055  1.00  7.74           C  
ATOM   2461  CG  LEU A 103S     14.643 -14.828  21.307  1.00 12.16           C  
ATOM   2462  CD1 LEU A 103S     15.906 -14.028  21.214  1.00  4.00           C  
ATOM   2463  CD2 LEU A 103S     13.880 -14.479  22.611  1.00  4.00           C  
ATOM   2464  N   PRO A 104S     14.477 -11.940  18.094  1.00 37.16           N  
ATOM   2465  CA  PRO A 104S     14.593 -11.459  16.716  1.00 36.74           C  
ATOM   2466  C   PRO A 104S     14.620 -12.616  15.720  1.00 47.29           C  
ATOM   2467  O   PRO A 104S     15.540 -13.450  15.736  1.00 33.43           O  
ATOM   2468  CB  PRO A 104S     15.919 -10.704  16.736  1.00 42.71           C  
ATOM   2469  CG  PRO A 104S     16.700 -11.415  17.798  1.00 33.79           C  
ATOM   2470  CD  PRO A 104S     15.666 -11.567  18.871  1.00 29.79           C  
TER    2471      PRO A104S
END
