# Supplementary material for: Detection of circular permutations by Protein Language Models
Source: Comput Struct Biotechnol J. 2024 Dec 30;27:214–20. doi: 10.1016/j.csbj.2024.12.029 (PMC11757225; doi:10.1016/j.csbj.2024.12.029)
Supplement: Supplementary file 2 — Supplementary material [file mmc2.zip › plmcp_source_code/plmCP_ESM1b_code_main/testExample/TransFastaAndID/d1qq5a_.id]

M  1A
I  2A
K  3A
A  4A
V  5A
V  6A
F  7A
D  8A
A  9A
Y 10A
G 11A
T 12A
L 13A
F 14A
D 15A
V 16A
Q 17A
S 18A
V 19A
A 20A
D 21A
A 22A
T 23A
E 24A
R 25A
A 26A
Y 27A
P 28A
G 29A
R 30A
G 31A
E 32A
Y 33A
I 34A
T 35A
Q 36A
V 37A
W 38A
R 39A
Q 40A
K 41A
Q 42A
L 43A
E 44A
Y 45A
S 46A
W 47A
L 48A
R 49A
A 50A
L 51A
M 52A
G 53A
R 54A
Y 55A
A 56A
D 57A
F 58A
W 59A
S 60A
V 61A
T 62A
R 63A
E 64A
A 65A
L 66A
A 67A
Y 68A
T 69A
L 70A
G 71A
T 72A
L 73A
G 74A
L 75A
E 76A
P 77A
D 78A
E 79A
S 80A
F 81A
L 82A
A 83A
D 84A
M 85A
A 86A
Q 87A
A 88A
Y 89A
N 90A
R 91A
L 92A
T 93A
P 94A
Y 95A
P 96A
D 97A
A 98A
A 99A
Q100A
C101A
L102A
A103A
E104A
L105A
A106A
P107A
L108A
K109A
R110A
A111A
I112A
L113A
S114A
N115A
G116A
A117A
P118A
D119A
M120A
L121A
Q122A
A123A
L124A
V125A
A126A
N127A
A128A
G129A
L130A
T131A
D132A
S133A
F134A
D135A
A136A
V137A
I138A
S139A
V140A
D141A
A142A
K143A
R144A
V145A
F146A
K147A
P148A
H149A
P150A
D151A
S152A
Y153A
A154A
L155A
V156A
E157A
E158A
V159A
L160A
G161A
V162A
T163A
P164A
A165A
E166A
V167A
L168A
F169A
V170A
S171A
S172A
N173A
G174A
F175A
D176A
V177A
G178A
G179A
A180A
K181A
N182A
F183A
G184A
F185A
S186A
V187A
A188A
R189A
V190A
A191A
R192A
L193A
S194A
Q195A
E196A
A197A
L198A
A199A
R200A
E201A
L202A
V203A
S204A
G205A
T206A
I207A
A208A
P209A
L210A
T211A
M212A
F213A
K214A
A215A
L216A
R217A
M218A
R219A
E220A
E221A
T222A
Y223A
A224A
E225A
A226A
P227A
D228A
F229A
V230A
V231A
P232A
A233A
L234A
G235A
D236A
L237A
P238A
R239A
L240A
V241A
R242A
G243A
M244A
A245A
