# Supplementary material for: Detection of circular permutations by Protein Language Models
Source: Comput Struct Biotechnol J. 2024 Dec 30;27:214–20. doi: 10.1016/j.csbj.2024.12.029 (PMC11757225; doi:10.1016/j.csbj.2024.12.029)
Supplement: Supplementary file 2 — Supplementary material [file mmc2.zip › plmcp_source_code/plmCP_ESM1b_code_main/testExample/TransFastaAndID/d1qq5a_.pdb]

HEADER    SCOPe/ASTRAL domain d1qq5a_  [43327]    28-FEB-18   0000
REMARK  99
REMARK  99 ASTRAL ASTRAL-version: 2.07
REMARK  99 ASTRAL SCOPe-sid: d1qq5a_
REMARK  99 ASTRAL SCOPe-sun: 43327
REMARK  99 ASTRAL SCOPe-sccs: c.108.1.1
REMARK  99 ASTRAL Source-PDB: 1qq5
REMARK  99 ASTRAL Source-PDB-REVDAT: 24-FEB-09
REMARK  99 ASTRAL Region: A:
REMARK  99 ASTRAL ASTRAL-SPACI: 0.60
REMARK  99 ASTRAL ASTRAL-AEROSPACI: 0.60
REMARK  99 ASTRAL Data-updated-release: 1.55
ATOM      1  N   MET A   1      11.292  27.901  49.330  1.00 43.62           N  
ATOM      2  CA  MET A   1      12.127  28.127  48.117  1.00 41.36           C  
ATOM      3  C   MET A   1      12.708  26.807  47.625  1.00 39.25           C  
ATOM      4  O   MET A   1      13.071  25.946  48.428  1.00 39.68           O  
ATOM      5  CB  MET A   1      13.259  29.095  48.451  1.00 44.04           C  
ATOM      6  CG  MET A   1      14.221  29.358  47.311  1.00 49.52           C  
ATOM      7  SD  MET A   1      15.524  30.485  47.838  1.00 54.31           S  
ATOM      8  CE  MET A   1      16.365  29.426  49.062  1.00 51.47           C  
ATOM      9  N   ILE A   2      12.795  26.650  46.307  1.00 34.41           N  
ATOM     10  CA  ILE A   2      13.349  25.437  45.724  1.00 29.83           C  
ATOM     11  C   ILE A   2      14.793  25.248  46.161  1.00 30.17           C  
ATOM     12  O   ILE A   2      15.659  26.053  45.830  1.00 31.72           O  
ATOM     13  CB  ILE A   2      13.297  25.476  44.177  1.00 28.30           C  
ATOM     14  CG1 ILE A   2      11.841  25.415  43.702  1.00 28.65           C  
ATOM     15  CG2 ILE A   2      14.131  24.346  43.593  1.00 23.44           C  
ATOM     16  CD1 ILE A   2      11.041  24.241  44.245  1.00 27.79           C  
ATOM     17  N   LYS A   3      15.045  24.175  46.903  1.00 28.77           N  
ATOM     18  CA  LYS A   3      16.381  23.871  47.397  1.00 28.49           C  
ATOM     19  C   LYS A   3      16.972  22.640  46.716  1.00 27.69           C  
ATOM     20  O   LYS A   3      18.180  22.396  46.793  1.00 25.99           O  
ATOM     21  CB  LYS A   3      16.335  23.650  48.909  1.00 30.42           C  
ATOM     22  CG  LYS A   3      15.930  24.891  49.688  1.00 35.48           C  
ATOM     23  CD  LYS A   3      15.938  24.634  51.184  1.00 38.59           C  
ATOM     24  CE  LYS A   3      15.673  25.916  51.962  1.00 41.55           C  
ATOM     25  NZ  LYS A   3      15.669  25.678  53.434  1.00 42.82           N  
ATOM     26  N   ALA A   4      16.117  21.866  46.050  1.00 26.71           N  
ATOM     27  CA  ALA A   4      16.563  20.642  45.393  1.00 24.53           C  
ATOM     28  C   ALA A   4      15.787  20.340  44.113  1.00 22.95           C  
ATOM     29  O   ALA A   4      14.575  20.550  44.037  1.00 23.04           O  
ATOM     30  CB  ALA A   4      16.445  19.466  46.356  1.00 24.34           C  
ATOM     31  N   VAL A   5      16.510  19.854  43.110  1.00 22.52           N  
ATOM     32  CA  VAL A   5      15.913  19.401  41.862  1.00 20.62           C  
ATOM     33  C   VAL A   5      16.100  17.889  41.783  1.00 19.83           C  
ATOM     34  O   VAL A   5      17.227  17.392  41.756  1.00 18.59           O  
ATOM     35  CB  VAL A   5      16.592  20.053  40.644  1.00 22.15           C  
ATOM     36  CG1 VAL A   5      15.837  19.695  39.375  1.00 21.35           C  
ATOM     37  CG2 VAL A   5      16.632  21.564  40.822  1.00 20.89           C  
ATOM     38  N   VAL A   6      14.989  17.162  41.762  1.00 16.96           N  
ATOM     39  CA  VAL A   6      15.023  15.709  41.787  1.00 15.79           C  
ATOM     40  C   VAL A   6      14.495  15.191  40.456  1.00 16.41           C  
ATOM     41  O   VAL A   6      13.399  15.566  40.041  1.00 16.68           O  
ATOM     42  CB  VAL A   6      14.139  15.163  42.938  1.00 15.86           C  
ATOM     43  CG1 VAL A   6      14.196  13.637  42.963  1.00 15.86           C  
ATOM     44  CG2 VAL A   6      14.595  15.755  44.282  1.00 15.46           C  
ATOM     45  N   PHE A   7      15.275  14.340  39.795  1.00 15.60           N  
ATOM     46  CA  PHE A   7      14.930  13.843  38.466  1.00 16.51           C  
ATOM     47  C   PHE A   7      14.484  12.391  38.434  1.00 17.58           C  
ATOM     48  O   PHE A   7      15.096  11.521  39.052  1.00 14.63           O  
ATOM     49  CB  PHE A   7      16.114  13.968  37.506  1.00 17.02           C  
ATOM     50  CG  PHE A   7      16.569  15.373  37.274  1.00 18.43           C  
ATOM     51  CD1 PHE A   7      17.318  16.043  38.241  1.00 19.44           C  
ATOM     52  CD2 PHE A   7      16.267  16.026  36.078  1.00 18.14           C  
ATOM     53  CE1 PHE A   7      17.767  17.347  38.027  1.00 18.89           C  
ATOM     54  CE2 PHE A   7      16.709  17.332  35.848  1.00 20.31           C  
ATOM     55  CZ  PHE A   7      17.464  17.993  36.830  1.00 19.77           C  
ATOM     56  N   ASP A   8      13.408  12.148  37.693  1.00 17.05           N  
ATOM     57  CA  ASP A   8      13.056  10.810  37.247  1.00 17.20           C  
ATOM     58  C   ASP A   8      14.222  10.387  36.341  1.00 16.89           C  
ATOM     59  O   ASP A   8      14.864  11.243  35.726  1.00 17.66           O  
ATOM     60  CB  ASP A   8      11.738  10.886  36.459  1.00 17.75           C  
ATOM     61  CG  ASP A   8      11.367   9.581  35.788  1.00 19.72           C  
ATOM     62  OD1 ASP A   8      11.265   8.553  36.492  1.00 18.31           O  
ATOM     63  OD2 ASP A   8      11.172   9.591  34.552  1.00 19.57           O  
ATOM     64  N   ALA A   9      14.513   9.089  36.265  1.00 14.85           N  
ATOM     65  CA  ALA A   9      15.627   8.618  35.445  1.00 12.91           C  
ATOM     66  C   ALA A   9      15.191   8.121  34.062  1.00 15.44           C  
ATOM     67  O   ALA A   9      15.448   8.773  33.050  1.00 14.01           O  
ATOM     68  CB  ALA A   9      16.387   7.517  36.181  1.00 14.26           C  
ATOM     69  N   TYR A  10      14.533   6.967  34.016  1.00 15.58           N  
ATOM     70  CA  TYR A  10      14.219   6.348  32.730  1.00 14.95           C  
ATOM     71  C   TYR A  10      13.181   7.144  31.953  1.00 15.78           C  
ATOM     72  O   TYR A  10      12.041   7.296  32.390  1.00 15.98           O  
ATOM     73  CB  TYR A  10      13.712   4.920  32.938  1.00 17.04           C  
ATOM     74  CG  TYR A  10      14.657   4.049  33.724  1.00 14.54           C  
ATOM     75  CD1 TYR A  10      15.876   3.646  33.183  1.00 16.61           C  
ATOM     76  CD2 TYR A  10      14.335   3.633  35.011  1.00 14.77           C  
ATOM     77  CE1 TYR A  10      16.751   2.844  33.904  1.00 16.40           C  
ATOM     78  CE2 TYR A  10      15.200   2.833  35.742  1.00 16.91           C  
ATOM     79  CZ  TYR A  10      16.406   2.443  35.182  1.00 17.72           C  
ATOM     80  OH  TYR A  10      17.266   1.646  35.900  1.00 19.35           O  
ATOM     81  N   GLY A  11      13.580   7.644  30.792  1.00 14.62           N  
ATOM     82  CA  GLY A  11      12.670   8.414  29.971  1.00 15.43           C  
ATOM     83  C   GLY A  11      12.840   9.909  30.174  1.00 16.99           C  
ATOM     84  O   GLY A  11      12.413  10.707  29.339  1.00 18.24           O  
ATOM     85  N   THR A  12      13.467  10.295  31.283  1.00 15.71           N  
ATOM     86  CA  THR A  12      13.630  11.706  31.603  1.00 14.78           C  
ATOM     87  C   THR A  12      15.075  12.145  31.384  1.00 15.80           C  
ATOM     88  O   THR A  12      15.351  12.962  30.515  1.00 16.31           O  
ATOM     89  CB  THR A  12      13.185  11.994  33.056  1.00 14.43           C  
ATOM     90  OG1 THR A  12      11.790  11.690  33.191  1.00 14.09           O  
ATOM     91  CG2 THR A  12      13.398  13.454  33.408  1.00 14.44           C  
ATOM     92  N   LEU A  13      15.994  11.597  32.167  1.00 17.26           N  
ATOM     93  CA  LEU A  13      17.416  11.879  31.982  1.00 18.36           C  
ATOM     94  C   LEU A  13      18.015  10.940  30.939  1.00 18.82           C  
ATOM     95  O   LEU A  13      18.969  11.304  30.248  1.00 18.40           O  
ATOM     96  CB  LEU A  13      18.184  11.707  33.301  1.00 18.54           C  
ATOM     97  CG  LEU A  13      18.017  12.749  34.412  1.00 20.92           C  
ATOM     98  CD1 LEU A  13      18.711  12.258  35.672  1.00 19.94           C  
ATOM     99  CD2 LEU A  13      18.594  14.082  33.966  1.00 19.30           C  
ATOM    100  N   PHE A  14      17.448   9.736  30.836  1.00 18.28           N  
ATOM    101  CA  PHE A  14      17.976   8.681  29.965  1.00 19.71           C  
ATOM    102  C   PHE A  14      16.974   8.217  28.910  1.00 18.91           C  
ATOM    103  O   PHE A  14      15.796   8.004  29.206  1.00 20.46           O  
ATOM    104  CB  PHE A  14      18.407   7.488  30.813  1.00 19.07           C  
ATOM    105  CG  PHE A  14      19.481   7.818  31.800  1.00 20.33           C  
ATOM    106  CD1 PHE A  14      20.817   7.819  31.417  1.00 21.46           C  
ATOM    107  CD2 PHE A  14      19.154   8.175  33.106  1.00 20.01           C  
ATOM    108  CE1 PHE A  14      21.813   8.174  32.317  1.00 19.87           C  
ATOM    109  CE2 PHE A  14      20.142   8.532  34.014  1.00 20.69           C  
ATOM    110  CZ  PHE A  14      21.477   8.531  33.617  1.00 19.94           C  
ATOM    111  N   ASP A  15      17.459   8.046  27.684  1.00 18.10           N  
ATOM    112  CA  ASP A  15      16.627   7.664  26.540  1.00 18.32           C  
ATOM    113  C   ASP A  15      16.314   6.155  26.511  1.00 19.97           C  
ATOM    114  O   ASP A  15      17.197   5.348  26.202  1.00 20.66           O  
ATOM    115  CB  ASP A  15      17.360   8.058  25.255  1.00 17.95           C  
ATOM    116  CG  ASP A  15      16.475   8.004  24.036  1.00 21.86           C  
ATOM    117  OD1 ASP A  15      15.392   7.387  24.101  1.00 22.14           O  
ATOM    118  OD2 ASP A  15      16.869   8.577  23.002  1.00 22.95           O  
ATOM    119  N   VAL A  16      15.073   5.766  26.816  1.00 17.89           N  
ATOM    120  CA  VAL A  16      14.712   4.342  26.816  1.00 18.17           C  
ATOM    121  C   VAL A  16      14.655   3.748  25.407  1.00 19.74           C  
ATOM    122  O   VAL A  16      14.451   2.544  25.234  1.00 19.27           O  
ATOM    123  CB  VAL A  16      13.340   4.083  27.503  1.00 19.81           C  
ATOM    124  CG1 VAL A  16      13.350   4.662  28.916  1.00 18.08           C  
ATOM    125  CG2 VAL A  16      12.198   4.677  26.665  1.00 19.31           C  
ATOM    126  N   GLN A  17      14.830   4.596  24.402  1.00 20.78           N  
ATOM    127  CA  GLN A  17      14.856   4.137  23.016  1.00 22.35           C  
ATOM    128  C   GLN A  17      16.273   3.728  22.632  1.00 22.31           C  
ATOM    129  O   GLN A  17      16.482   3.103  21.589  1.00 23.98           O  
ATOM    130  CB  GLN A  17      14.395   5.248  22.067  1.00 24.00           C  
ATOM    131  CG  GLN A  17      12.975   5.767  22.277  1.00 27.52           C  
ATOM    132  CD  GLN A  17      11.915   4.769  21.851  1.00 28.33           C  
ATOM    133  OE1 GLN A  17      12.057   4.095  20.828  1.00 29.34           O  
ATOM    134  NE2 GLN A  17      10.836   4.684  22.622  1.00 28.63           N  
ATOM    135  N   SER A  18      17.250   4.079  23.467  1.00 22.06           N  
ATOM    136  CA  SER A  18      18.644   3.797  23.135  1.00 22.32           C  
ATOM    137  C   SER A  18      19.015   2.311  23.283  1.00 24.59           C  
ATOM    138  O   SER A  18      20.175   1.932  23.109  1.00 26.19           O  
ATOM    139  CB  SER A  18      19.585   4.680  23.969  1.00 22.48           C  
ATOM    140  OG  SER A  18      19.542   4.367  25.347  1.00 21.97           O  
ATOM    141  N   VAL A  19      18.028   1.469  23.588  1.00 24.01           N  
ATOM    142  CA  VAL A  19      18.237   0.020  23.578  1.00 22.23           C  
ATOM    143  C   VAL A  19      18.029  -0.520  22.157  1.00 22.48           C  
ATOM    144  O   VAL A  19      18.112  -1.728  21.913  1.00 22.05           O  
ATOM    145  CB  VAL A  19      17.254  -0.718  24.528  1.00 22.23           C  
ATOM    146  CG1 VAL A  19      17.454  -0.249  25.965  1.00 21.10           C  
ATOM    147  CG2 VAL A  19      15.825  -0.496  24.075  1.00 18.55           C  
ATOM    148  N   ALA A  20      17.775   0.395  21.226  1.00 23.03           N  
ATOM    149  CA  ALA A  20      17.470   0.059  19.839  1.00 24.23           C  
ATOM    150  C   ALA A  20      18.374  -1.007  19.203  1.00 28.26           C  
ATOM    151  O   ALA A  20      17.883  -1.923  18.538  1.00 27.77           O  
ATOM    152  CB  ALA A  20      17.502   1.320  19.006  1.00 22.71           C  
ATOM    153  N   ASP A  21      19.687  -0.889  19.394  1.00 30.76           N  
ATOM    154  CA  ASP A  21      20.642  -1.810  18.772  1.00 32.60           C  
ATOM    155  C   ASP A  21      20.650  -3.208  19.385  1.00 31.33           C  
ATOM    156  O   ASP A  21      20.771  -4.200  18.674  1.00 30.30           O  
ATOM    157  CB  ASP A  21      22.051  -1.219  18.831  1.00 41.93           C  
ATOM    158  CG  ASP A  21      22.173   0.080  18.036  1.00 50.99           C  
ATOM    159  OD1 ASP A  21      21.921   0.059  16.807  1.00 52.68           O  
ATOM    160  OD2 ASP A  21      22.517   1.124  18.640  1.00 57.61           O  
ATOM    161  N   ALA A  22      20.523  -3.285  20.704  1.00 28.57           N  
ATOM    162  CA  ALA A  22      20.467  -4.569  21.392  1.00 27.35           C  
ATOM    163  C   ALA A  22      19.196  -5.345  21.033  1.00 26.73           C  
ATOM    164  O   ALA A  22      19.225  -6.572  20.908  1.00 26.92           O  
ATOM    165  CB  ALA A  22      20.536  -4.352  22.906  1.00 27.79           C  
ATOM    166  N   THR A  23      18.080  -4.634  20.869  1.00 23.68           N  
ATOM    167  CA  THR A  23      16.815  -5.297  20.572  1.00 22.22           C  
ATOM    168  C   THR A  23      16.777  -5.763  19.125  1.00 23.42           C  
ATOM    169  O   THR A  23      16.218  -6.816  18.815  1.00 24.79           O  
ATOM    170  CB  THR A  23      15.601  -4.374  20.837  1.00 21.03           C  
ATOM    171  OG1 THR A  23      15.736  -3.166  20.079  1.00 22.15           O  
ATOM    172  CG2 THR A  23      15.503  -4.039  22.322  1.00 23.18           C  
ATOM    173  N   GLU A  24      17.376  -4.981  18.238  1.00 24.31           N  
ATOM    174  CA  GLU A  24      17.427  -5.349  16.831  1.00 27.72           C  
ATOM    175  C   GLU A  24      18.247  -6.626  16.645  1.00 30.43           C  
ATOM    176  O   GLU A  24      17.951  -7.430  15.765  1.00 30.48           O  
ATOM    177  CB  GLU A  24      18.024  -4.200  16.015  1.00 28.18           C  
ATOM    178  CG  GLU A  24      18.068  -4.432  14.514  1.00 28.53           C  
ATOM    179  CD  GLU A  24      16.694  -4.585  13.879  1.00 29.10           C  
ATOM    180  OE1 GLU A  24      15.695  -4.084  14.447  1.00 26.06           O  
ATOM    181  OE2 GLU A  24      16.626  -5.196  12.788  1.00 28.77           O  
ATOM    182  N   ARG A  25      19.269  -6.822  17.475  1.00 31.40           N  
ATOM    183  CA  ARG A  25      20.047  -8.056  17.412  1.00 32.98           C  
ATOM    184  C   ARG A  25      19.210  -9.232  17.916  1.00 35.40           C  
ATOM    185  O   ARG A  25      19.292 -10.335  17.377  1.00 38.08           O  
ATOM    186  CB AARG A  25      21.315  -7.927  18.258  0.50 33.94           C  
ATOM    187  CB BARG A  25      21.312  -7.965  18.267  0.50 34.33           C  
ATOM    188  CG AARG A  25      22.044  -6.605  18.084  0.50 34.76           C  
ATOM    189  CG BARG A  25      22.294  -6.882  17.871  0.50 35.49           C  
ATOM    190  CD AARG A  25      22.292  -6.282  16.618  0.50 34.41           C  
ATOM    191  CD BARG A  25      23.701  -7.174  18.406  0.50 36.21           C  
ATOM    192  NE AARG A  25      22.781  -4.918  16.425  0.50 35.46           N  
ATOM    193  NE BARG A  25      23.711  -7.726  19.762  0.50 36.89           N  
ATOM    194  CZ AARG A  25      23.937  -4.458  16.897  0.50 35.54           C  
ATOM    195  CZ BARG A  25      23.564  -9.018  20.049  0.50 36.63           C  
ATOM    196  NH1AARG A  25      24.736  -5.251  17.598  0.50 34.89           N  
ATOM    197  NH1BARG A  25      23.394  -9.903  19.075  0.50 37.08           N  
ATOM    198  NH2AARG A  25      24.298  -3.201  16.664  0.50 35.36           N  
ATOM    199  NH2BARG A  25      23.590  -9.427  21.311  0.50 37.96           N  
ATOM    200  N   ALA A  26      18.416  -8.992  18.960  1.00 35.35           N  
ATOM    201  CA  ALA A  26      17.568 -10.030  19.554  1.00 33.00           C  
ATOM    202  C   ALA A  26      16.564 -10.595  18.547  1.00 32.19           C  
ATOM    203  O   ALA A  26      16.210 -11.774  18.606  1.00 32.28           O  
ATOM    204  CB  ALA A  26      16.828  -9.470  20.767  1.00 32.49           C  
ATOM    205  N   TYR A  27      16.102  -9.746  17.632  1.00 28.52           N  
ATOM    206  CA  TYR A  27      15.197 -10.174  16.574  1.00 28.11           C  
ATOM    207  C   TYR A  27      15.252  -9.154  15.442  1.00 27.70           C  
ATOM    208  O   TYR A  27      14.497  -8.178  15.427  1.00 26.45           O  
ATOM    209  CB  TYR A  27      13.761 -10.280  17.102  1.00 30.18           C  
ATOM    210  CG  TYR A  27      12.851 -11.205  16.307  1.00 30.54           C  
ATOM    211  CD1 TYR A  27      12.569 -10.971  14.960  1.00 29.47           C  
ATOM    212  CD2 TYR A  27      12.266 -12.321  16.915  1.00 30.38           C  
ATOM    213  CE1 TYR A  27      11.726 -11.829  14.241  1.00 30.76           C  
ATOM    214  CE2 TYR A  27      11.427 -13.179  16.208  1.00 28.57           C  
ATOM    215  CZ  TYR A  27      11.161 -12.933  14.877  1.00 29.39           C  
ATOM    216  OH  TYR A  27      10.333 -13.797  14.196  1.00 28.03           O  
ATOM    217  N   PRO A  28      16.163  -9.360  14.478  1.00 26.06           N  
ATOM    218  CA  PRO A  28      16.278  -8.426  13.354  1.00 23.70           C  
ATOM    219  C   PRO A  28      14.933  -8.187  12.681  1.00 21.31           C  
ATOM    220  O   PRO A  28      14.188  -9.124  12.403  1.00 21.74           O  
ATOM    221  CB  PRO A  28      17.280  -9.120  12.439  1.00 24.50           C  
ATOM    222  CG  PRO A  28      18.200  -9.783  13.433  1.00 25.09           C  
ATOM    223  CD  PRO A  28      17.218 -10.388  14.421  1.00 24.35           C  
ATOM    224  N   GLY A  29      14.624  -6.921  12.431  1.00 20.32           N  
ATOM    225  CA  GLY A  29      13.365  -6.582  11.802  1.00 18.32           C  
ATOM    226  C   GLY A  29      12.308  -6.222  12.823  1.00 19.16           C  
ATOM    227  O   GLY A  29      11.259  -5.693  12.466  1.00 21.83           O  
ATOM    228  N   ARG A  30      12.586  -6.489  14.096  1.00 19.80           N  
ATOM    229  CA  ARG A  30      11.607  -6.252  15.159  1.00 20.09           C  
ATOM    230  C   ARG A  30      12.139  -5.460  16.345  1.00 18.68           C  
ATOM    231  O   ARG A  30      11.549  -5.479  17.425  1.00 17.90           O  
ATOM    232  CB  ARG A  30      11.050  -7.587  15.655  1.00 20.20           C  
ATOM    233  CG  ARG A  30      10.024  -8.170  14.723  1.00 22.75           C  
ATOM    234  CD  ARG A  30       8.819  -7.246  14.653  1.00 28.58           C  
ATOM    235  NE  ARG A  30       7.871  -7.665  13.626  1.00 31.35           N  
ATOM    236  CZ  ARG A  30       7.799  -7.130  12.413  1.00 35.86           C  
ATOM    237  NH1 ARG A  30       8.623  -6.148  12.072  1.00 38.92           N  
ATOM    238  NH2 ARG A  30       6.901  -7.577  11.542  1.00 37.10           N  
ATOM    239  N   GLY A  31      13.252  -4.766  16.145  1.00 19.25           N  
ATOM    240  CA  GLY A  31      13.831  -3.986  17.223  1.00 18.52           C  
ATOM    241  C   GLY A  31      12.914  -2.898  17.762  1.00 18.55           C  
ATOM    242  O   GLY A  31      12.859  -2.694  18.972  1.00 18.17           O  
ATOM    243  N   GLU A  32      12.209  -2.193  16.877  1.00 18.55           N  
ATOM    244  CA  GLU A  32      11.306  -1.109  17.284  1.00 21.42           C  
ATOM    245  C   GLU A  32      10.179  -1.667  18.140  1.00 19.25           C  
ATOM    246  O   GLU A  32       9.842  -1.121  19.198  1.00 17.97           O  
ATOM    247  CB  GLU A  32      10.702  -0.407  16.050  1.00 29.17           C  
ATOM    248  CG  GLU A  32       9.506   0.515  16.362  1.00 42.60           C  
ATOM    249  CD  GLU A  32       8.800   1.070  15.111  1.00 49.52           C  
ATOM    250  OE1 GLU A  32       8.518   0.285  14.170  1.00 54.48           O  
ATOM    251  OE2 GLU A  32       8.513   2.291  15.079  1.00 51.26           O  
ATOM    252  N   TYR A  33       9.586  -2.754  17.662  1.00 16.80           N  
ATOM    253  CA  TYR A  33       8.508  -3.402  18.386  1.00 13.47           C  
ATOM    254  C   TYR A  33       8.954  -3.790  19.797  1.00 14.31           C  
ATOM    255  O   TYR A  33       8.282  -3.483  20.779  1.00 14.20           O  
ATOM    256  CB  TYR A  33       8.054  -4.649  17.629  1.00 12.67           C  
ATOM    257  CG  TYR A  33       7.112  -5.511  18.430  1.00 10.94           C  
ATOM    258  CD1 TYR A  33       5.782  -5.147  18.608  1.00 11.45           C  
ATOM    259  CD2 TYR A  33       7.578  -6.654  19.072  1.00 12.06           C  
ATOM    260  CE1 TYR A  33       4.937  -5.901  19.409  1.00 14.35           C  
ATOM    261  CE2 TYR A  33       6.748  -7.415  19.874  1.00 13.12           C  
ATOM    262  CZ  TYR A  33       5.431  -7.034  20.048  1.00 13.46           C  
ATOM    263  OH  TYR A  33       4.630  -7.777  20.891  1.00 14.44           O  
ATOM    264  N   ILE A  34      10.090  -4.475  19.891  1.00 13.27           N  
ATOM    265  CA  ILE A  34      10.578  -4.970  21.169  1.00 13.26           C  
ATOM    266  C   ILE A  34      10.856  -3.813  22.122  1.00 14.94           C  
ATOM    267  O   ILE A  34      10.484  -3.862  23.290  1.00 15.75           O  
ATOM    268  CB  ILE A  34      11.862  -5.813  20.977  1.00 12.46           C  
ATOM    269  CG1 ILE A  34      11.535  -7.044  20.130  1.00 13.54           C  
ATOM    270  CG2 ILE A  34      12.447  -6.214  22.328  1.00 14.09           C  
ATOM    271  CD1 ILE A  34      12.764  -7.837  19.674  1.00 14.05           C  
ATOM    272  N   THR A  35      11.505  -2.771  21.614  1.00 14.10           N  
ATOM    273  CA  THR A  35      11.818  -1.593  22.409  1.00 13.20           C  
ATOM    274  C   THR A  35      10.576  -1.032  23.084  1.00 14.47           C  
ATOM    275  O   THR A  35      10.601  -0.701  24.277  1.00 16.61           O  
ATOM    276  CB  THR A  35      12.412  -0.496  21.527  1.00 14.72           C  
ATOM    277  OG1 THR A  35      13.665  -0.949  21.007  1.00 17.58           O  
ATOM    278  CG2 THR A  35      12.601   0.796  22.316  1.00 15.51           C  
ATOM    279  N   GLN A  36       9.495  -0.926  22.314  1.00 13.71           N  
ATOM    280  CA  GLN A  36       8.270  -0.291  22.791  1.00 13.46           C  
ATOM    281  C   GLN A  36       7.525  -1.151  23.805  1.00 12.63           C  
ATOM    282  O   GLN A  36       7.103  -0.654  24.852  1.00 12.31           O  
ATOM    283  CB  GLN A  36       7.316   0.019  21.629  1.00 16.53           C  
ATOM    284  CG  GLN A  36       7.884   0.850  20.489  1.00 18.97           C  
ATOM    285  CD  GLN A  36       8.682   2.039  20.970  1.00 24.18           C  
ATOM    286  OE1 GLN A  36       8.226   2.814  21.817  1.00 22.44           O  
ATOM    287  NE2 GLN A  36       9.887   2.198  20.426  1.00 28.85           N  
ATOM    288  N   VAL A  37       7.349  -2.432  23.483  1.00 10.79           N  
ATOM    289  CA  VAL A  37       6.603  -3.337  24.353  1.00 10.84           C  
ATOM    290  C   VAL A  37       7.384  -3.621  25.630  1.00  9.99           C  
ATOM    291  O   VAL A  37       6.804  -3.753  26.706  1.00 10.71           O  
ATOM    292  CB  VAL A  37       6.289  -4.672  23.636  1.00 11.93           C  
ATOM    293  CG1 VAL A  37       5.593  -5.639  24.597  1.00 12.27           C  
ATOM    294  CG2 VAL A  37       5.411  -4.407  22.424  1.00 11.34           C  
ATOM    295  N   TRP A  38       8.704  -3.703  25.508  1.00  9.46           N  
ATOM    296  CA  TRP A  38       9.557  -3.940  26.662  1.00 10.32           C  
ATOM    297  C   TRP A  38       9.374  -2.801  27.669  1.00  8.94           C  
ATOM    298  O   TRP A  38       9.164  -3.040  28.860  1.00  9.85           O  
ATOM    299  CB  TRP A  38      11.018  -4.028  26.205  1.00 11.88           C  
ATOM    300  CG  TRP A  38      11.998  -4.398  27.267  1.00 10.69           C  
ATOM    301  CD1 TRP A  38      11.730  -4.777  28.553  1.00 13.47           C  
ATOM    302  CD2 TRP A  38      13.417  -4.457  27.121  1.00 11.94           C  
ATOM    303  NE1 TRP A  38      12.898  -5.069  29.215  1.00 13.39           N  
ATOM    304  CE2 TRP A  38      13.951  -4.880  28.358  1.00 11.42           C  
ATOM    305  CE3 TRP A  38      14.293  -4.194  26.058  1.00 12.79           C  
ATOM    306  CZ2 TRP A  38      15.324  -5.048  28.563  1.00 14.13           C  
ATOM    307  CZ3 TRP A  38      15.653  -4.362  26.262  1.00 14.14           C  
ATOM    308  CH2 TRP A  38      16.157  -4.785  27.508  1.00 15.18           C  
ATOM    309  N   ARG A  39       9.441  -1.563  27.186  1.00 11.05           N  
ATOM    310  CA  ARG A  39       9.270  -0.404  28.069  1.00 11.85           C  
ATOM    311  C   ARG A  39       7.855  -0.360  28.669  1.00  9.37           C  
ATOM    312  O   ARG A  39       7.685  -0.132  29.867  1.00 10.78           O  
ATOM    313  CB  ARG A  39       9.566   0.893  27.302  1.00 11.27           C  
ATOM    314  CG  ARG A  39       9.216   2.173  28.061  1.00 13.30           C  
ATOM    315  CD  ARG A  39       9.946   2.298  29.388  1.00 15.48           C  
ATOM    316  NE  ARG A  39       9.638   3.573  30.028  1.00 16.50           N  
ATOM    317  CZ  ARG A  39       9.990   3.896  31.266  1.00 18.47           C  
ATOM    318  NH1 ARG A  39      10.671   3.036  32.009  1.00 17.24           N  
ATOM    319  NH2 ARG A  39       9.652   5.079  31.765  1.00 18.50           N  
ATOM    320  N   GLN A  40       6.846  -0.594  27.836  1.00  9.24           N  
ATOM    321  CA  GLN A  40       5.459  -0.602  28.303  1.00  9.47           C  
ATOM    322  C   GLN A  40       5.253  -1.629  29.419  1.00  7.06           C  
ATOM    323  O   GLN A  40       4.729  -1.310  30.480  1.00  8.86           O  
ATOM    324  CB  GLN A  40       4.514  -0.902  27.131  1.00  9.66           C  
ATOM    325  CG  GLN A  40       3.029  -0.963  27.484  1.00  7.74           C  
ATOM    326  CD  GLN A  40       2.488   0.314  28.130  1.00  9.37           C  
ATOM    327  OE1 GLN A  40       2.911   1.430  27.801  1.00 10.31           O  
ATOM    328  NE2 GLN A  40       1.527   0.151  29.037  1.00  8.63           N  
ATOM    329  N   LYS A  41       5.690  -2.857  29.182  1.00  8.38           N  
ATOM    330  CA  LYS A  41       5.539  -3.923  30.163  1.00  9.25           C  
ATOM    331  C   LYS A  41       6.405  -3.729  31.403  1.00  9.85           C  
ATOM    332  O   LYS A  41       6.030  -4.140  32.507  1.00 11.64           O  
ATOM    333  CB  LYS A  41       5.824  -5.275  29.503  1.00  9.06           C  
ATOM    334  CG  LYS A  41       4.679  -5.727  28.616  1.00 10.51           C  
ATOM    335  CD  LYS A  41       3.471  -6.052  29.481  1.00 11.97           C  
ATOM    336  CE  LYS A  41       2.216  -6.274  28.673  1.00 11.79           C  
ATOM    337  NZ  LYS A  41       1.093  -6.655  29.569  1.00  9.52           N  
ATOM    338  N   GLN A  42       7.563  -3.108  31.229  1.00  8.72           N  
ATOM    339  CA  GLN A  42       8.401  -2.772  32.364  1.00  9.39           C  
ATOM    340  C   GLN A  42       7.597  -1.898  33.339  1.00  8.52           C  
ATOM    341  O   GLN A  42       7.550  -2.164  34.540  1.00  9.39           O  
ATOM    342  CB  GLN A  42       9.628  -2.021  31.870  1.00 13.11           C  
ATOM    343  CG  GLN A  42      10.653  -1.710  32.932  1.00 15.05           C  
ATOM    344  CD  GLN A  42      11.747  -0.818  32.390  1.00 16.99           C  
ATOM    345  OE1 GLN A  42      11.476   0.281  31.902  1.00 15.80           O  
ATOM    346  NE2 GLN A  42      12.990  -1.287  32.465  1.00 16.09           N  
ATOM    347  N   LEU A  43       6.950  -0.861  32.805  1.00 10.16           N  
ATOM    348  CA  LEU A  43       6.088   0.016  33.606  1.00  9.55           C  
ATOM    349  C   LEU A  43       4.906  -0.741  34.220  1.00  7.78           C  
ATOM    350  O   LEU A  43       4.683  -0.682  35.429  1.00  9.36           O  
ATOM    351  CB  LEU A  43       5.576   1.177  32.746  1.00  8.69           C  
ATOM    352  CG  LEU A  43       6.675   2.195  32.412  1.00 12.11           C  
ATOM    353  CD1 LEU A  43       6.160   3.250  31.450  1.00 12.49           C  
ATOM    354  CD2 LEU A  43       7.163   2.830  33.699  1.00 10.90           C  
ATOM    355  N   GLU A  44       4.164  -1.470  33.392  1.00  8.04           N  
ATOM    356  CA  GLU A  44       3.007  -2.212  33.884  1.00  7.41           C  
ATOM    357  C   GLU A  44       3.394  -3.145  35.023  1.00  7.85           C  
ATOM    358  O   GLU A  44       2.697  -3.225  36.033  1.00  8.61           O  
ATOM    359  CB  GLU A  44       2.360  -3.036  32.762  1.00  7.21           C  
ATOM    360  CG  GLU A  44       1.668  -2.210  31.685  1.00  7.96           C  
ATOM    361  CD  GLU A  44       0.806  -3.056  30.753  1.00 10.75           C  
ATOM    362  OE1 GLU A  44       0.641  -4.266  31.026  1.00 10.23           O  
ATOM    363  OE2 GLU A  44       0.284  -2.509  29.756  1.00 10.35           O  
ATOM    364  N   TYR A  45       4.504  -3.854  34.855  1.00  7.81           N  
ATOM    365  CA  TYR A  45       4.917  -4.837  35.850  1.00  9.08           C  
ATOM    366  C   TYR A  45       5.358  -4.180  37.155  1.00  9.64           C  
ATOM    367  O   TYR A  45       5.160  -4.742  38.236  1.00 10.63           O  
ATOM    368  CB  TYR A  45       6.029  -5.728  35.281  1.00  9.45           C  
ATOM    369  CG  TYR A  45       5.535  -6.711  34.236  1.00  9.60           C  
ATOM    370  CD1 TYR A  45       4.230  -6.644  33.744  1.00  9.87           C  
ATOM    371  CD2 TYR A  45       6.362  -7.720  33.756  1.00 10.75           C  
ATOM    372  CE1 TYR A  45       3.760  -7.563  32.806  1.00  8.65           C  
ATOM    373  CE2 TYR A  45       5.901  -8.640  32.819  1.00  7.76           C  
ATOM    374  CZ  TYR A  45       4.602  -8.560  32.353  1.00  9.73           C  
ATOM    375  OH  TYR A  45       4.133  -9.508  31.470  1.00 11.03           O  
ATOM    376  N   SER A  46       5.944  -2.989  37.061  1.00  8.25           N  
ATOM    377  CA  SER A  46       6.306  -2.274  38.270  1.00  8.12           C  
ATOM    378  C   SER A  46       5.031  -1.880  39.015  1.00  9.79           C  
ATOM    379  O   SER A  46       4.935  -2.038  40.236  1.00 11.84           O  
ATOM    380  CB  SER A  46       7.156  -1.044  37.941  1.00  8.45           C  
ATOM    381  OG  SER A  46       6.419  -0.026  37.319  1.00  9.90           O  
ATOM    382  N   TRP A  47       4.029  -1.406  38.281  1.00 10.40           N  
ATOM    383  CA  TRP A  47       2.762  -1.019  38.904  1.00  9.87           C  
ATOM    384  C   TRP A  47       2.019  -2.208  39.509  1.00 10.08           C  
ATOM    385  O   TRP A  47       1.512  -2.139  40.635  1.00 11.39           O  
ATOM    386  CB  TRP A  47       1.843  -0.345  37.881  1.00 10.92           C  
ATOM    387  CG  TRP A  47       2.430   0.850  37.226  1.00  9.27           C  
ATOM    388  CD1 TRP A  47       3.331   1.724  37.762  1.00  8.58           C  
ATOM    389  CD2 TRP A  47       2.142   1.322  35.908  1.00 10.23           C  
ATOM    390  NE1 TRP A  47       3.625   2.712  36.855  1.00  9.91           N  
ATOM    391  CE2 TRP A  47       2.909   2.492  35.709  1.00  9.72           C  
ATOM    392  CE3 TRP A  47       1.302   0.872  34.875  1.00 10.92           C  
ATOM    393  CZ2 TRP A  47       2.866   3.221  34.510  1.00  9.28           C  
ATOM    394  CZ3 TRP A  47       1.259   1.598  33.685  1.00  9.30           C  
ATOM    395  CH2 TRP A  47       2.040   2.760  33.514  1.00 10.78           C  
ATOM    396  N   LEU A  48       1.944  -3.296  38.750  1.00  9.42           N  
ATOM    397  CA  LEU A  48       1.146  -4.447  39.157  1.00  9.53           C  
ATOM    398  C   LEU A  48       1.781  -5.215  40.308  1.00  9.89           C  
ATOM    399  O   LEU A  48       1.088  -5.645  41.231  1.00 10.95           O  
ATOM    400  CB  LEU A  48       0.909  -5.359  37.953  1.00  8.87           C  
ATOM    401  CG  LEU A  48       0.001  -4.714  36.906  1.00  9.43           C  
ATOM    402  CD1 LEU A  48       0.036  -5.487  35.605  1.00  8.31           C  
ATOM    403  CD2 LEU A  48      -1.412  -4.650  37.468  1.00 10.03           C  
ATOM    404  N   ARG A  49       3.097  -5.384  40.272  1.00  8.67           N  
ATOM    405  CA  ARG A  49       3.772  -6.022  41.399  1.00 11.44           C  
ATOM    406  C   ARG A  49       3.556  -5.222  42.685  1.00  9.48           C  
ATOM    407  O   ARG A  49       3.260  -5.793  43.736  1.00 12.47           O  
ATOM    408  CB  ARG A  49       5.278  -6.172  41.130  1.00 10.69           C  
ATOM    409  CG  ARG A  49       5.656  -7.494  40.456  1.00 14.13           C  
ATOM    410  CD  ARG A  49       7.180  -7.671  40.354  1.00 15.73           C  
ATOM    411  NE  ARG A  49       7.555  -9.023  39.930  1.00 14.16           N  
ATOM    412  CZ  ARG A  49       7.432 -10.111  40.688  1.00 15.23           C  
ATOM    413  NH1 ARG A  49       6.949 -10.027  41.920  1.00 14.31           N  
ATOM    414  NH2 ARG A  49       7.786 -11.291  40.208  1.00 16.02           N  
ATOM    415  N   ALA A  50       3.698  -3.902  42.601  1.00 11.39           N  
ATOM    416  CA  ALA A  50       3.514  -3.045  43.777  1.00 11.95           C  
ATOM    417  C   ALA A  50       2.080  -3.111  44.290  1.00 13.05           C  
ATOM    418  O   ALA A  50       1.849  -3.252  45.491  1.00 13.88           O  
ATOM    419  CB  ALA A  50       3.887  -1.596  43.446  1.00 11.31           C  
ATOM    420  N   LEU A  51       1.118  -3.025  43.373  1.00 11.45           N  
ATOM    421  CA  LEU A  51      -0.292  -3.008  43.757  1.00 12.59           C  
ATOM    422  C   LEU A  51      -0.745  -4.357  44.344  1.00 14.79           C  
ATOM    423  O   LEU A  51      -1.614  -4.399  45.220  1.00 14.71           O  
ATOM    424  CB  LEU A  51      -1.156  -2.600  42.554  1.00 12.31           C  
ATOM    425  CG  LEU A  51      -2.610  -2.197  42.827  1.00 17.23           C  
ATOM    426  CD1 LEU A  51      -2.676  -1.103  43.885  1.00 14.85           C  
ATOM    427  CD2 LEU A  51      -3.255  -1.720  41.521  1.00 17.99           C  
ATOM    428  N   MET A  52      -0.146  -5.452  43.873  1.00 15.37           N  
ATOM    429  CA  MET A  52      -0.416  -6.776  44.438  1.00 16.04           C  
ATOM    430  C   MET A  52       0.224  -6.939  45.808  1.00 17.27           C  
ATOM    431  O   MET A  52      -0.147  -7.830  46.575  1.00 19.58           O  
ATOM    432  CB  MET A  52       0.134  -7.892  43.548  1.00 16.21           C  
ATOM    433  CG  MET A  52      -0.737  -8.278  42.398  1.00 18.57           C  
ATOM    434  SD  MET A  52      -0.308  -9.924  41.810  1.00 17.99           S  
ATOM    435  CE  MET A  52       1.438  -9.734  41.457  1.00 16.35           C  
ATOM    436  N   GLY A  53       1.198  -6.088  46.101  1.00 16.65           N  
ATOM    437  CA  GLY A  53       1.987  -6.264  47.302  1.00 18.36           C  
ATOM    438  C   GLY A  53       2.967  -7.412  47.130  1.00 17.62           C  
ATOM    439  O   GLY A  53       3.254  -8.141  48.084  1.00 19.18           O  
ATOM    440  N   ARG A  54       3.468  -7.589  45.910  1.00 15.26           N  
ATOM    441  CA  ARG A  54       4.479  -8.605  45.627  1.00 13.89           C  
ATOM    442  C   ARG A  54       5.679  -7.961  44.934  1.00 14.49           C  
ATOM    443  O   ARG A  54       5.952  -8.215  43.755  1.00 13.12           O  
ATOM    444  CB  ARG A  54       3.910  -9.717  44.737  1.00 15.90           C  
ATOM    445  CG  ARG A  54       2.776 -10.497  45.359  1.00 21.86           C  
ATOM    446  CD  ARG A  54       3.190 -11.101  46.689  1.00 31.93           C  
ATOM    447  NE  ARG A  54       2.085 -11.836  47.296  1.00 42.14           N  
ATOM    448  CZ  ARG A  54       2.047 -12.239  48.562  1.00 51.57           C  
ATOM    449  NH1 ARG A  54       3.064 -11.979  49.378  1.00 56.96           N  
ATOM    450  NH2 ARG A  54       0.988 -12.902  49.014  1.00 54.58           N  
ATOM    451  N   TYR A  55       6.393  -7.130  45.680  1.00 14.22           N  
ATOM    452  CA  TYR A  55       7.534  -6.411  45.141  1.00 14.66           C  
ATOM    453  C   TYR A  55       8.698  -7.320  44.722  1.00 14.98           C  
ATOM    454  O   TYR A  55       9.011  -8.315  45.378  1.00 17.10           O  
ATOM    455  CB  TYR A  55       8.006  -5.368  46.163  1.00 14.24           C  
ATOM    456  CG  TYR A  55       9.249  -4.604  45.756  1.00 14.53           C  
ATOM    457  CD1 TYR A  55      10.524  -5.103  46.040  1.00 12.42           C  
ATOM    458  CD2 TYR A  55       9.153  -3.394  45.059  1.00 12.75           C  
ATOM    459  CE1 TYR A  55      11.666  -4.421  45.640  1.00 13.13           C  
ATOM    460  CE2 TYR A  55      10.287  -2.708  44.652  1.00 12.44           C  
ATOM    461  CZ  TYR A  55      11.544  -3.225  44.944  1.00 15.17           C  
ATOM    462  OH  TYR A  55      12.672  -2.551  44.530  1.00 16.47           O  
ATOM    463  N   ALA A  56       9.297  -6.968  43.589  1.00 13.74           N  
ATOM    464  CA  ALA A  56      10.576  -7.509  43.128  1.00 14.69           C  
ATOM    465  C   ALA A  56      11.305  -6.276  42.574  1.00 15.76           C  
ATOM    466  O   ALA A  56      10.651  -5.365  42.054  1.00 15.16           O  
ATOM    467  CB  ALA A  56      10.357  -8.545  42.023  1.00 13.40           C  
ATOM    468  N   ASP A  57      12.631  -6.204  42.689  1.00 15.15           N  
ATOM    469  CA  ASP A  57      13.291  -4.972  42.261  1.00 16.10           C  
ATOM    470  C   ASP A  57      13.227  -4.784  40.749  1.00 14.48           C  
ATOM    471  O   ASP A  57      12.839  -5.694  40.012  1.00 14.99           O  
ATOM    472  CB  ASP A  57      14.748  -4.888  42.749  1.00 16.91           C  
ATOM    473  CG  ASP A  57      15.663  -5.901  42.087  1.00 19.18           C  
ATOM    474  OD1 ASP A  57      15.420  -6.290  40.925  1.00 19.34           O  
ATOM    475  OD2 ASP A  57      16.658  -6.291  42.732  1.00 24.40           O  
ATOM    476  N   PHE A  58      13.610  -3.595  40.296  1.00 14.83           N  
ATOM    477  CA  PHE A  58      13.432  -3.214  38.903  1.00 14.06           C  
ATOM    478  C   PHE A  58      14.251  -4.068  37.962  1.00 14.33           C  
ATOM    479  O   PHE A  58      13.993  -4.092  36.759  1.00 14.26           O  
ATOM    480  CB  PHE A  58      13.799  -1.742  38.703  1.00 14.08           C  
ATOM    481  CG  PHE A  58      13.107  -1.094  37.530  1.00 14.80           C  
ATOM    482  CD1 PHE A  58      11.718  -1.044  37.468  1.00 14.11           C  
ATOM    483  CD2 PHE A  58      13.843  -0.504  36.507  1.00 15.99           C  
ATOM    484  CE1 PHE A  58      11.073  -0.412  36.404  1.00 14.84           C  
ATOM    485  CE2 PHE A  58      13.209   0.127  35.444  1.00 16.28           C  
ATOM    486  CZ  PHE A  58      11.819   0.175  35.393  1.00 15.87           C  
ATOM    487  N   TRP A  59      15.244  -4.762  38.509  1.00 15.78           N  
ATOM    488  CA  TRP A  59      16.073  -5.637  37.691  1.00 16.66           C  
ATOM    489  C   TRP A  59      15.281  -6.895  37.322  1.00 16.13           C  
ATOM    490  O   TRP A  59      15.339  -7.365  36.184  1.00 16.16           O  
ATOM    491  CB  TRP A  59      17.361  -6.013  38.437  1.00 16.99           C  
ATOM    492  CG  TRP A  59      18.244  -6.930  37.650  1.00 18.02           C  
ATOM    493  CD1 TRP A  59      18.653  -8.180  38.013  1.00 21.08           C  
ATOM    494  CD2 TRP A  59      18.818  -6.680  36.357  1.00 19.20           C  
ATOM    495  NE1 TRP A  59      19.446  -8.726  37.027  1.00 20.87           N  
ATOM    496  CE2 TRP A  59      19.564  -7.825  36.000  1.00 20.82           C  
ATOM    497  CE3 TRP A  59      18.775  -5.600  35.465  1.00 19.56           C  
ATOM    498  CZ2 TRP A  59      20.261  -7.923  34.793  1.00 21.18           C  
ATOM    499  CZ3 TRP A  59      19.469  -5.697  34.263  1.00 20.28           C  
ATOM    500  CH2 TRP A  59      20.203  -6.852  33.940  1.00 21.61           C  
ATOM    501  N   SER A  60      14.533  -7.435  38.281  1.00 15.49           N  
ATOM    502  CA  SER A  60      13.646  -8.555  37.983  1.00 17.53           C  
ATOM    503  C   SER A  60      12.528  -8.090  37.052  1.00 14.90           C  
ATOM    504  O   SER A  60      12.210  -8.755  36.066  1.00 13.95           O  
ATOM    505  CB  SER A  60      13.030  -9.114  39.266  1.00 22.90           C  
ATOM    506  OG  SER A  60      14.015  -9.686  40.113  1.00 32.02           O  
ATOM    507  N   VAL A  61      11.930  -6.944  37.370  1.00 14.70           N  
ATOM    508  CA  VAL A  61      10.857  -6.392  36.543  1.00 13.79           C  
ATOM    509  C   VAL A  61      11.333  -6.246  35.104  1.00 12.61           C  
ATOM    510  O   VAL A  61      10.664  -6.685  34.172  1.00 12.64           O  
ATOM    511  CB  VAL A  61      10.378  -5.010  37.082  1.00 13.96           C  
ATOM    512  CG1 VAL A  61       9.475  -4.322  36.050  1.00  9.66           C  
ATOM    513  CG2 VAL A  61       9.629  -5.202  38.412  1.00 12.20           C  
ATOM    514  N   THR A  62      12.505  -5.650  34.926  1.00 12.89           N  
ATOM    515  CA  THR A  62      13.042  -5.433  33.587  1.00 13.00           C  
ATOM    516  C   THR A  62      13.242  -6.746  32.824  1.00 12.02           C  
ATOM    517  O   THR A  62      12.946  -6.826  31.636  1.00 11.72           O  
ATOM    518  CB  THR A  62      14.373  -4.643  33.651  1.00 12.23           C  
ATOM    519  OG1 THR A  62      14.127  -3.369  34.261  1.00 12.97           O  
ATOM    520  CG2 THR A  62      14.950  -4.429  32.247  1.00 12.96           C  
ATOM    521  N   ARG A  63      13.736  -7.771  33.512  1.00 14.40           N  
ATOM    522  CA  ARG A  63      13.949  -9.074  32.889  1.00 16.61           C  
ATOM    523  C   ARG A  63      12.630  -9.774  32.575  1.00 14.26           C  
ATOM    524  O   ARG A  63      12.492 -10.393  31.527  1.00 16.17           O  
ATOM    525  CB  ARG A  63      14.809  -9.966  33.794  1.00 18.24           C  
ATOM    526  CG  ARG A  63      16.291  -9.597  33.795  1.00 20.13           C  
ATOM    527  CD  ARG A  63      17.078 -10.524  34.710  1.00 19.50           C  
ATOM    528  NE  ARG A  63      16.791 -10.249  36.110  1.00 22.26           N  
ATOM    529  CZ  ARG A  63      16.856 -11.150  37.083  1.00 24.55           C  
ATOM    530  NH1 ARG A  63      17.199 -12.400  36.810  1.00 25.34           N  
ATOM    531  NH2 ARG A  63      16.572 -10.798  38.329  1.00 24.19           N  
ATOM    532  N   GLU A  64      11.664  -9.677  33.484  1.00 13.83           N  
ATOM    533  CA  GLU A  64      10.348 -10.272  33.257  1.00 12.17           C  
ATOM    534  C   GLU A  64       9.649  -9.620  32.067  1.00  9.91           C  
ATOM    535  O   GLU A  64       9.050 -10.300  31.250  1.00 10.43           O  
ATOM    536  CB  GLU A  64       9.481 -10.133  34.513  1.00 13.26           C  
ATOM    537  CG  GLU A  64      10.059 -10.852  35.711  1.00 15.68           C  
ATOM    538  CD  GLU A  64       9.318 -10.551  36.998  1.00 19.02           C  
ATOM    539  OE1 GLU A  64       8.865  -9.395  37.184  1.00 18.51           O  
ATOM    540  OE2 GLU A  64       9.207 -11.470  37.841  1.00 24.58           O  
ATOM    541  N   ALA A  65       9.730  -8.297  31.985  1.00 11.24           N  
ATOM    542  CA  ALA A  65       9.127  -7.549  30.889  1.00  9.42           C  
ATOM    543  C   ALA A  65       9.767  -7.943  29.566  1.00  9.51           C  
ATOM    544  O   ALA A  65       9.086  -8.052  28.545  1.00 10.82           O  
ATOM    545  CB  ALA A  65       9.291  -6.047  31.126  1.00  9.53           C  
ATOM    546  N   LEU A  66      11.082  -8.144  29.579  1.00 10.02           N  
ATOM    547  CA  LEU A  66      11.776  -8.559  28.365  1.00 11.71           C  
ATOM    548  C   LEU A  66      11.355  -9.967  27.964  1.00 10.90           C  
ATOM    549  O   LEU A  66      11.131 -10.235  26.787  1.00 12.05           O  
ATOM    550  CB  LEU A  66      13.292  -8.527  28.563  1.00 13.69           C  
ATOM    551  CG  LEU A  66      14.103  -9.024  27.353  1.00 12.91           C  
ATOM    552  CD1 LEU A  66      13.837  -8.166  26.124  1.00 14.41           C  
ATOM    553  CD2 LEU A  66      15.573  -8.989  27.706  1.00 17.35           C  
ATOM    554  N   ALA A  67      11.257 -10.866  28.944  1.00 12.19           N  
ATOM    555  CA  ALA A  67      10.833 -12.236  28.679  1.00 12.38           C  
ATOM    556  C   ALA A  67       9.432 -12.238  28.064  1.00 12.57           C  
ATOM    557  O   ALA A  67       9.169 -12.948  27.097  1.00 11.98           O  
ATOM    558  CB  ALA A  67      10.844 -13.048  29.972  1.00 11.18           C  
ATOM    559  N   TYR A  68       8.537 -11.435  28.621  1.00 12.03           N  
ATOM    560  CA  TYR A  68       7.198 -11.314  28.062  1.00  9.67           C  
ATOM    561  C   TYR A  68       7.251 -10.836  26.608  1.00 10.74           C  
ATOM    562  O   TYR A  68       6.617 -11.405  25.719  1.00 11.23           O  
ATOM    563  CB  TYR A  68       6.379 -10.324  28.889  1.00 10.48           C  
ATOM    564  CG  TYR A  68       5.006 -10.062  28.321  1.00  9.21           C  
ATOM    565  CD1 TYR A  68       4.817  -9.150  27.276  1.00  8.48           C  
ATOM    566  CD2 TYR A  68       3.899 -10.761  28.793  1.00 10.06           C  
ATOM    567  CE1 TYR A  68       3.558  -8.944  26.714  1.00  9.81           C  
ATOM    568  CE2 TYR A  68       2.639 -10.565  28.239  1.00 11.94           C  
ATOM    569  CZ  TYR A  68       2.476  -9.658  27.200  1.00 10.25           C  
ATOM    570  OH  TYR A  68       1.231  -9.488  26.649  1.00 14.12           O  
ATOM    571  N   THR A  69       8.011  -9.775  26.377  1.00 11.72           N  
ATOM    572  CA  THR A  69       8.082  -9.161  25.056  1.00 12.18           C  
ATOM    573  C   THR A  69       8.597 -10.134  23.994  1.00 12.22           C  
ATOM    574  O   THR A  69       8.022 -10.245  22.912  1.00 12.38           O  
ATOM    575  CB  THR A  69       8.983  -7.909  25.096  1.00 12.33           C  
ATOM    576  OG1 THR A  69       8.446  -6.972  26.043  1.00 10.99           O  
ATOM    577  CG2 THR A  69       9.061  -7.264  23.723  1.00 11.40           C  
ATOM    578  N   LEU A  70       9.675 -10.843  24.309  1.00 13.45           N  
ATOM    579  CA  LEU A  70      10.243 -11.799  23.366  1.00 15.04           C  
ATOM    580  C   LEU A  70       9.290 -12.984  23.185  1.00 15.87           C  
ATOM    581  O   LEU A  70       9.224 -13.589  22.111  1.00 17.94           O  
ATOM    582  CB  LEU A  70      11.615 -12.272  23.866  1.00 14.17           C  
ATOM    583  CG  LEU A  70      12.679 -11.170  23.955  1.00 14.49           C  
ATOM    584  CD1 LEU A  70      13.981 -11.758  24.476  1.00 16.00           C  
ATOM    585  CD2 LEU A  70      12.891 -10.527  22.582  1.00 16.58           C  
ATOM    586  N   GLY A  71       8.542 -13.295  24.241  1.00 15.43           N  
ATOM    587  CA  GLY A  71       7.574 -14.376  24.178  1.00 12.89           C  
ATOM    588  C   GLY A  71       6.472 -14.112  23.172  1.00 13.73           C  
ATOM    589  O   GLY A  71       6.004 -15.036  22.515  1.00 15.81           O  
ATOM    590  N   THR A  72       6.051 -12.857  23.032  1.00 13.02           N  
ATOM    591  CA  THR A  72       4.986 -12.537  22.082  1.00 14.44           C  
ATOM    592  C   THR A  72       5.400 -12.881  20.661  1.00 13.99           C  
ATOM    593  O   THR A  72       4.560 -13.203  19.826  1.00 14.31           O  
ATOM    594  CB  THR A  72       4.587 -11.043  22.138  1.00 12.49           C  
ATOM    595  OG1 THR A  72       5.693 -10.220  21.742  1.00 11.79           O  
ATOM    596  CG2 THR A  72       4.167 -10.675  23.554  1.00 12.56           C  
ATOM    597  N   LEU A  73       6.707 -12.822  20.414  1.00 16.79           N  
ATOM    598  CA  LEU A  73       7.298 -13.130  19.110  1.00 18.54           C  
ATOM    599  C   LEU A  73       7.562 -14.625  18.919  1.00 19.88           C  
ATOM    600  O   LEU A  73       8.027 -15.048  17.862  1.00 19.96           O  
ATOM    601  CB  LEU A  73       8.611 -12.353  18.945  1.00 16.56           C  
ATOM    602  CG  LEU A  73       8.435 -10.829  18.897  1.00 17.61           C  
ATOM    603  CD1 LEU A  73       9.789 -10.156  18.929  1.00 17.07           C  
ATOM    604  CD2 LEU A  73       7.663 -10.433  17.649  1.00 17.07           C  
ATOM    605  N   GLY A  74       7.272 -15.415  19.949  1.00 19.51           N  
ATOM    606  CA  GLY A  74       7.437 -16.855  19.860  1.00 18.17           C  
ATOM    607  C   GLY A  74       8.779 -17.383  20.332  1.00 21.38           C  
ATOM    608  O   GLY A  74       9.095 -18.544  20.089  1.00 23.55           O  
ATOM    609  N   LEU A  75       9.569 -16.548  21.004  1.00 21.57           N  
ATOM    610  CA  LEU A  75      10.869 -16.970  21.520  1.00 24.25           C  
ATOM    611  C   LEU A  75      10.744 -17.475  22.958  1.00 26.00           C  
ATOM    612  O   LEU A  75       9.759 -17.191  23.646  1.00 28.51           O  
ATOM    613  CB  LEU A  75      11.866 -15.806  21.479  1.00 24.39           C  
ATOM    614  CG  LEU A  75      12.022 -15.037  20.163  1.00 27.93           C  
ATOM    615  CD1 LEU A  75      12.960 -13.864  20.381  1.00 27.19           C  
ATOM    616  CD2 LEU A  75      12.547 -15.949  19.074  1.00 27.55           C  
ATOM    617  N   GLU A  76      11.747 -18.224  23.404  1.00 27.65           N  
ATOM    618  CA  GLU A  76      11.793 -18.730  24.773  1.00 32.17           C  
ATOM    619  C   GLU A  76      13.218 -18.618  25.317  1.00 32.96           C  
ATOM    620  O   GLU A  76      13.854 -19.626  25.628  1.00 30.53           O  
ATOM    621  CB  GLU A  76      11.350 -20.200  24.821  1.00 37.60           C  
ATOM    622  CG  GLU A  76       9.872 -20.447  24.546  1.00 44.19           C  
ATOM    623  CD  GLU A  76       8.968 -19.807  25.588  1.00 48.40           C  
ATOM    624  OE1 GLU A  76       9.269 -19.931  26.796  1.00 48.29           O  
ATOM    625  OE2 GLU A  76       7.951 -19.189  25.197  1.00 52.62           O  
ATOM    626  N   PRO A  77      13.737 -17.387  25.443  1.00 35.13           N  
ATOM    627  CA  PRO A  77      15.102 -17.162  25.940  1.00 36.07           C  
ATOM    628  C   PRO A  77      15.327 -17.653  27.371  1.00 35.03           C  
ATOM    629  O   PRO A  77      14.444 -17.531  28.222  1.00 36.58           O  
ATOM    630  CB  PRO A  77      15.260 -15.650  25.822  1.00 37.90           C  
ATOM    631  CG  PRO A  77      13.853 -15.155  26.073  1.00 37.64           C  
ATOM    632  CD  PRO A  77      13.041 -16.105  25.223  1.00 35.21           C  
ATOM    633  N   ASP A  78      16.508 -18.206  27.639  1.00 34.34           N  
ATOM    634  CA  ASP A  78      16.833 -18.646  28.992  1.00 33.32           C  
ATOM    635  C   ASP A  78      17.221 -17.449  29.849  1.00 32.26           C  
ATOM    636  O   ASP A  78      17.409 -16.346  29.329  1.00 30.58           O  
ATOM    637  CB  ASP A  78      17.974 -19.678  28.983  1.00 36.13           C  
ATOM    638  CG  ASP A  78      19.204 -19.202  28.218  1.00 40.74           C  
ATOM    639  OD1 ASP A  78      19.594 -18.022  28.360  1.00 39.76           O  
ATOM    640  OD2 ASP A  78      19.796 -20.023  27.480  1.00 44.84           O  
ATOM    641  N   GLU A  79      17.337 -17.667  31.157  1.00 31.20           N  
ATOM    642  CA  GLU A  79      17.645 -16.589  32.093  1.00 31.01           C  
ATOM    643  C   GLU A  79      18.963 -15.906  31.754  1.00 31.47           C  
ATOM    644  O   GLU A  79      19.095 -14.691  31.895  1.00 32.98           O  
ATOM    645  CB AGLU A  79      17.703 -17.140  33.523  0.55 30.90           C  
ATOM    646  CB BGLU A  79      17.689 -17.122  33.530  0.45 30.77           C  
ATOM    647  CG AGLU A  79      18.123 -16.124  34.576  0.55 31.17           C  
ATOM    648  CG BGLU A  79      16.375 -17.727  34.012  0.45 31.43           C  
ATOM    649  CD AGLU A  79      17.210 -14.916  34.615  0.55 32.32           C  
ATOM    650  CD BGLU A  79      15.182 -16.823  33.754  0.45 30.90           C  
ATOM    651  OE1AGLU A  79      15.998 -15.098  34.855  0.55 34.05           O  
ATOM    652  OE1BGLU A  79      15.217 -15.651  34.179  0.45 30.74           O  
ATOM    653  OE2AGLU A  79      17.703 -13.786  34.406  0.55 31.98           O  
ATOM    654  OE2BGLU A  79      14.208 -17.287  33.125  0.45 31.10           O  
ATOM    655  N   SER A  80      19.935 -16.690  31.302  1.00 31.75           N  
ATOM    656  CA  SER A  80      21.249 -16.165  30.952  1.00 31.46           C  
ATOM    657  C   SER A  80      21.145 -15.164  29.808  1.00 29.07           C  
ATOM    658  O   SER A  80      21.823 -14.138  29.798  1.00 28.09           O  
ATOM    659  CB  SER A  80      22.176 -17.317  30.551  1.00 34.04           C  
ATOM    660  OG  SER A  80      23.465 -16.843  30.204  1.00 41.36           O  
ATOM    661  N   PHE A  81      20.293 -15.478  28.838  1.00 29.63           N  
ATOM    662  CA  PHE A  81      20.049 -14.596  27.703  1.00 30.12           C  
ATOM    663  C   PHE A  81      19.365 -13.308  28.166  1.00 29.69           C  
ATOM    664  O   PHE A  81      19.685 -12.216  27.690  1.00 29.08           O  
ATOM    665  CB  PHE A  81      19.166 -15.308  26.672  1.00 32.00           C  
ATOM    666  CG  PHE A  81      18.784 -14.450  25.494  1.00 35.94           C  
ATOM    667  CD1 PHE A  81      17.909 -13.378  25.644  1.00 35.94           C  
ATOM    668  CD2 PHE A  81      19.313 -14.708  24.234  1.00 36.29           C  
ATOM    669  CE1 PHE A  81      17.567 -12.574  24.558  1.00 38.24           C  
ATOM    670  CE2 PHE A  81      18.977 -13.910  23.139  1.00 38.98           C  
ATOM    671  CZ  PHE A  81      18.101 -12.840  23.302  1.00 38.07           C  
ATOM    672  N   LEU A  82      18.416 -13.450  29.089  1.00 29.30           N  
ATOM    673  CA  LEU A  82      17.653 -12.314  29.591  1.00 28.36           C  
ATOM    674  C   LEU A  82      18.514 -11.383  30.428  1.00 27.86           C  
ATOM    675  O   LEU A  82      18.449 -10.169  30.261  1.00 27.17           O  
ATOM    676  CB  LEU A  82      16.457 -12.797  30.423  1.00 26.88           C  
ATOM    677  CG  LEU A  82      15.387 -13.573  29.650  1.00 26.73           C  
ATOM    678  CD1 LEU A  82      14.394 -14.170  30.625  1.00 26.01           C  
ATOM    679  CD2 LEU A  82      14.698 -12.656  28.650  1.00 24.48           C  
ATOM    680  N   ALA A  83      19.316 -11.944  31.331  1.00 28.22           N  
ATOM    681  CA  ALA A  83      20.198 -11.130  32.167  1.00 28.03           C  
ATOM    682  C   ALA A  83      21.180 -10.363  31.288  1.00 28.55           C  
ATOM    683  O   ALA A  83      21.494  -9.196  31.548  1.00 27.24           O  
ATOM    684  CB  ALA A  83      20.957 -12.014  33.153  1.00 28.23           C  
ATOM    685  N   ASP A  84      21.645 -11.030  30.236  1.00 29.64           N  
ATOM    686  CA  ASP A  84      22.624 -10.451  29.325  1.00 31.12           C  
ATOM    687  C   ASP A  84      22.033  -9.274  28.553  1.00 27.82           C  
ATOM    688  O   ASP A  84      22.591  -8.184  28.565  1.00 27.69           O  
ATOM    689  CB  ASP A  84      23.111 -11.512  28.338  1.00 39.32           C  
ATOM    690  CG  ASP A  84      24.346 -11.075  27.576  1.00 45.95           C  
ATOM    691  OD1 ASP A  84      24.554  -9.852  27.421  1.00 52.38           O  
ATOM    692  OD2 ASP A  84      25.105 -11.958  27.121  1.00 50.29           O  
ATOM    693  N   MET A  85      20.903  -9.497  27.887  1.00 24.71           N  
ATOM    694  CA  MET A  85      20.282  -8.458  27.070  1.00 22.01           C  
ATOM    695  C   MET A  85      19.706  -7.314  27.904  1.00 20.47           C  
ATOM    696  O   MET A  85      19.728  -6.159  27.478  1.00 18.09           O  
ATOM    697  CB  MET A  85      19.178  -9.063  26.205  1.00 23.37           C  
ATOM    698  CG  MET A  85      18.573  -8.109  25.198  1.00 21.97           C  
ATOM    699  SD  MET A  85      17.295  -8.913  24.204  1.00 22.28           S  
ATOM    700  CE  MET A  85      16.399  -7.471  23.609  1.00 22.62           C  
ATOM    701  N   ALA A  86      19.194  -7.635  29.091  1.00 19.51           N  
ATOM    702  CA  ALA A  86      18.592  -6.620  29.957  1.00 19.10           C  
ATOM    703  C   ALA A  86      19.639  -5.618  30.419  1.00 20.31           C  
ATOM    704  O   ALA A  86      19.306  -4.531  30.895  1.00 20.51           O  
ATOM    705  CB  ALA A  86      17.925  -7.274  31.163  1.00 18.36           C  
ATOM    706  N   GLN A  87      20.911  -5.984  30.276  1.00 21.43           N  
ATOM    707  CA  GLN A  87      22.000  -5.070  30.599  1.00 21.56           C  
ATOM    708  C   GLN A  87      21.870  -3.785  29.798  1.00 19.21           C  
ATOM    709  O   GLN A  87      22.372  -2.739  30.210  1.00 20.06           O  
ATOM    710  CB  GLN A  87      23.363  -5.716  30.307  1.00 20.85           C  
ATOM    711  CG  GLN A  87      23.857  -6.657  31.389  1.00 23.34           C  
ATOM    712  CD  GLN A  87      23.986  -5.969  32.740  1.00 25.15           C  
ATOM    713  OE1 GLN A  87      24.231  -4.760  32.811  1.00 28.58           O  
ATOM    714  NE2 GLN A  87      23.836  -6.735  33.817  1.00 24.37           N  
ATOM    715  N   ALA A  88      21.198  -3.863  28.652  1.00 19.35           N  
ATOM    716  CA  ALA A  88      21.038  -2.697  27.791  1.00 18.89           C  
ATOM    717  C   ALA A  88      20.412  -1.538  28.554  1.00 18.78           C  
ATOM    718  O   ALA A  88      20.670  -0.375  28.248  1.00 19.85           O  
ATOM    719  CB  ALA A  88      20.183  -3.047  26.579  1.00 20.69           C  
ATOM    720  N   TYR A  89      19.592  -1.849  29.552  1.00 18.21           N  
ATOM    721  CA  TYR A  89      18.951  -0.796  30.335  1.00 19.22           C  
ATOM    722  C   TYR A  89      19.892  -0.107  31.314  1.00 20.59           C  
ATOM    723  O   TYR A  89      19.547   0.931  31.888  1.00 19.05           O  
ATOM    724  CB  TYR A  89      17.728  -1.337  31.087  1.00 16.50           C  
ATOM    725  CG  TYR A  89      16.444  -0.866  30.455  1.00 17.66           C  
ATOM    726  CD1 TYR A  89      15.957  -1.471  29.297  1.00 18.71           C  
ATOM    727  CD2 TYR A  89      15.770   0.248  30.954  1.00 15.61           C  
ATOM    728  CE1 TYR A  89      14.831  -0.971  28.644  1.00 20.46           C  
ATOM    729  CE2 TYR A  89      14.643   0.758  30.311  1.00 16.98           C  
ATOM    730  CZ  TYR A  89      14.178   0.141  29.159  1.00 19.90           C  
ATOM    731  OH  TYR A  89      13.046   0.617  28.534  1.00 20.27           O  
ATOM    732  N   ASN A  90      21.074  -0.687  31.514  1.00 19.98           N  
ATOM    733  CA  ASN A  90      22.080  -0.061  32.360  1.00 22.22           C  
ATOM    734  C   ASN A  90      23.085   0.704  31.506  1.00 22.04           C  
ATOM    735  O   ASN A  90      24.082   1.211  32.016  1.00 22.98           O  
ATOM    736  CB  ASN A  90      22.806  -1.110  33.200  1.00 22.85           C  
ATOM    737  CG  ASN A  90      21.882  -1.828  34.161  1.00 24.90           C  
ATOM    738  OD1 ASN A  90      21.028  -1.208  34.802  1.00 21.76           O  
ATOM    739  ND2 ASN A  90      22.060  -3.137  34.284  1.00 23.32           N  
ATOM    740  N   ARG A  91      22.804   0.782  30.207  1.00 22.91           N  
ATOM    741  CA  ARG A  91      23.640   1.516  29.260  1.00 23.15           C  
ATOM    742  C   ARG A  91      22.847   2.575  28.485  1.00 23.37           C  
ATOM    743  O   ARG A  91      23.296   3.036  27.435  1.00 20.59           O  
ATOM    744  CB  ARG A  91      24.274   0.559  28.243  1.00 25.37           C  
ATOM    745  CG  ARG A  91      25.253  -0.451  28.809  1.00 28.39           C  
ATOM    746  CD  ARG A  91      26.093  -1.062  27.685  1.00 32.77           C  
ATOM    747  NE  ARG A  91      25.292  -1.806  26.710  1.00 33.68           N  
ATOM    748  CZ  ARG A  91      24.856  -3.053  26.887  1.00 34.07           C  
ATOM    749  NH1 ARG A  91      25.144  -3.713  28.008  1.00 33.56           N  
ATOM    750  NH2 ARG A  91      24.133  -3.642  25.941  1.00 31.41           N  
ATOM    751  N   LEU A  92      21.671   2.953  28.977  1.00 20.64           N  
ATOM    752  CA  LEU A  92      20.866   3.956  28.282  1.00 20.35           C  
ATOM    753  C   LEU A  92      21.662   5.237  28.106  1.00 21.04           C  
ATOM    754  O   LEU A  92      22.336   5.695  29.030  1.00 21.81           O  
ATOM    755  CB  LEU A  92      19.594   4.278  29.064  1.00 16.17           C  
ATOM    756  CG  LEU A  92      18.667   3.105  29.369  1.00 18.86           C  
ATOM    757  CD1 LEU A  92      17.432   3.634  30.090  1.00 17.40           C  
ATOM    758  CD2 LEU A  92      18.285   2.395  28.076  1.00 16.32           C  
ATOM    759  N   THR A  93      21.581   5.822  26.921  1.00 21.72           N  
ATOM    760  CA  THR A  93      22.273   7.071  26.667  1.00 22.94           C  
ATOM    761  C   THR A  93      21.517   8.227  27.309  1.00 24.37           C  
ATOM    762  O   THR A  93      20.287   8.332  27.186  1.00 21.83           O  
ATOM    763  CB ATHR A  93      22.376   7.342  25.162  0.56 23.48           C  
ATOM    764  CB BTHR A  93      22.405   7.339  25.163  0.44 23.98           C  
ATOM    765  OG1ATHR A  93      22.971   6.211  24.515  0.56 26.72           O  
ATOM    766  OG1BTHR A  93      21.104   7.357  24.567  0.44 24.39           O  
ATOM    767  CG2ATHR A  93      23.225   8.577  24.905  0.56 21.73           C  
ATOM    768  CG2BTHR A  93      23.250   6.259  24.506  0.44 26.13           C  
ATOM    769  N   PRO A  94      22.234   9.105  28.027  1.00 22.52           N  
ATOM    770  CA  PRO A  94      21.516  10.239  28.603  1.00 22.96           C  
ATOM    771  C   PRO A  94      21.126  11.186  27.471  1.00 23.88           C  
ATOM    772  O   PRO A  94      21.765  11.192  26.417  1.00 24.71           O  
ATOM    773  CB  PRO A  94      22.542  10.844  29.560  1.00 22.70           C  
ATOM    774  CG  PRO A  94      23.844  10.550  28.885  1.00 24.64           C  
ATOM    775  CD  PRO A  94      23.657   9.117  28.412  1.00 21.55           C  
ATOM    776  N   TYR A  95      20.070  11.968  27.665  1.00 23.28           N  
ATOM    777  CA  TYR A  95      19.717  12.963  26.666  1.00 24.36           C  
ATOM    778  C   TYR A  95      20.873  13.949  26.514  1.00 25.45           C  
ATOM    779  O   TYR A  95      21.533  14.312  27.490  1.00 23.94           O  
ATOM    780  CB  TYR A  95      18.415  13.669  27.052  1.00 22.69           C  
ATOM    781  CG  TYR A  95      17.189  12.851  26.697  1.00 20.63           C  
ATOM    782  CD1 TYR A  95      16.672  12.855  25.399  1.00 21.21           C  
ATOM    783  CD2 TYR A  95      16.559  12.055  27.651  1.00 21.55           C  
ATOM    784  CE1 TYR A  95      15.554  12.087  25.063  1.00 19.54           C  
ATOM    785  CE2 TYR A  95      15.446  11.284  27.325  1.00 21.58           C  
ATOM    786  CZ  TYR A  95      14.949  11.306  26.033  1.00 21.14           C  
ATOM    787  OH  TYR A  95      13.849  10.544  25.722  1.00 22.56           O  
ATOM    788  N   PRO A  96      21.136  14.385  25.275  1.00 27.15           N  
ATOM    789  CA  PRO A  96      22.249  15.279  24.952  1.00 28.12           C  
ATOM    790  C   PRO A  96      22.426  16.516  25.825  1.00 27.89           C  
ATOM    791  O   PRO A  96      23.545  17.002  25.977  1.00 30.72           O  
ATOM    792  CB  PRO A  96      22.001  15.624  23.483  1.00 28.83           C  
ATOM    793  CG  PRO A  96      20.512  15.511  23.354  1.00 33.74           C  
ATOM    794  CD  PRO A  96      20.227  14.249  24.123  1.00 28.51           C  
ATOM    795  N   ASP A  97      21.349  17.024  26.412  1.00 25.66           N  
ATOM    796  CA  ASP A  97      21.474  18.242  27.203  1.00 25.42           C  
ATOM    797  C   ASP A  97      21.383  18.026  28.720  1.00 26.83           C  
ATOM    798  O   ASP A  97      21.336  18.986  29.492  1.00 25.69           O  
ATOM    799  CB  ASP A  97      20.435  19.266  26.735  1.00 22.88           C  
ATOM    800  CG  ASP A  97      19.011  18.772  26.887  1.00 25.17           C  
ATOM    801  OD1 ASP A  97      18.800  17.539  26.990  1.00 25.26           O  
ATOM    802  OD2 ASP A  97      18.097  19.626  26.890  1.00 23.35           O  
ATOM    803  N   ALA A  98      21.387  16.770  29.150  1.00 26.96           N  
ATOM    804  CA  ALA A  98      21.288  16.473  30.576  1.00 28.68           C  
ATOM    805  C   ALA A  98      22.513  16.977  31.333  1.00 29.86           C  
ATOM    806  O   ALA A  98      22.391  17.632  32.373  1.00 29.91           O  
ATOM    807  CB  ALA A  98      21.126  14.974  30.789  1.00 26.07           C  
ATOM    808  N   ALA A  99      23.692  16.658  30.807  1.00 31.65           N  
ATOM    809  CA  ALA A  99      24.946  17.034  31.446  1.00 34.02           C  
ATOM    810  C   ALA A  99      25.006  18.539  31.694  1.00 35.61           C  
ATOM    811  O   ALA A  99      25.260  18.989  32.818  1.00 35.47           O  
ATOM    812  CB  ALA A  99      26.111  16.601  30.580  1.00 33.44           C  
ATOM    813  N   GLN A 100      24.769  19.314  30.639  1.00 36.05           N  
ATOM    814  CA  GLN A 100      24.773  20.766  30.752  1.00 36.04           C  
ATOM    815  C   GLN A 100      23.764  21.219  31.800  1.00 34.69           C  
ATOM    816  O   GLN A 100      24.081  22.031  32.672  1.00 35.34           O  
ATOM    817  CB  GLN A 100      24.424  21.402  29.411  1.00 38.90           C  
ATOM    818  CG  GLN A 100      24.490  22.920  29.429  1.00 48.66           C  
ATOM    819  CD  GLN A 100      23.872  23.545  28.192  1.00 56.00           C  
ATOM    820  OE1 GLN A 100      24.243  23.215  27.062  1.00 60.66           O  
ATOM    821  NE2 GLN A 100      22.922  24.456  28.399  1.00 59.87           N  
ATOM    822  N   CYS A 101      22.544  20.692  31.705  1.00 31.86           N  
ATOM    823  CA  CYS A 101      21.475  21.046  32.636  1.00 28.10           C  
ATOM    824  C   CYS A 101      21.924  20.865  34.080  1.00 27.18           C  
ATOM    825  O   CYS A 101      21.823  21.783  34.895  1.00 25.66           O  
ATOM    826  CB  CYS A 101      20.233  20.180  32.377  1.00 26.57           C  
ATOM    827  SG  CYS A 101      18.931  20.329  33.646  1.00 25.21           S  
ATOM    828  N   LEU A 102      22.413  19.670  34.386  1.00 25.77           N  
ATOM    829  CA  LEU A 102      22.819  19.332  35.742  1.00 27.35           C  
ATOM    830  C   LEU A 102      23.909  20.280  36.235  1.00 28.38           C  
ATOM    831  O   LEU A 102      23.930  20.671  37.406  1.00 26.70           O  
ATOM    832  CB  LEU A 102      23.315  17.881  35.784  1.00 27.15           C  
ATOM    833  CG  LEU A 102      22.244  16.785  35.680  1.00 24.09           C  
ATOM    834  CD1 LEU A 102      22.889  15.453  35.353  1.00 23.50           C  
ATOM    835  CD2 LEU A 102      21.475  16.706  36.993  1.00 23.75           C  
ATOM    836  N   ALA A 103      24.802  20.652  35.325  1.00 29.29           N  
ATOM    837  CA  ALA A 103      25.919  21.528  35.650  1.00 29.70           C  
ATOM    838  C   ALA A 103      25.429  22.906  36.069  1.00 29.95           C  
ATOM    839  O   ALA A 103      25.872  23.449  37.084  1.00 29.78           O  
ATOM    840  CB  ALA A 103      26.849  21.647  34.451  1.00 28.58           C  
ATOM    841  N   GLU A 104      24.507  23.461  35.287  1.00 29.84           N  
ATOM    842  CA  GLU A 104      23.974  24.792  35.552  1.00 29.79           C  
ATOM    843  C   GLU A 104      23.064  24.825  36.786  1.00 30.93           C  
ATOM    844  O   GLU A 104      22.792  25.898  37.333  1.00 31.97           O  
ATOM    845  CB  GLU A 104      23.213  25.304  34.322  1.00 31.26           C  
ATOM    846  CG  GLU A 104      23.963  25.116  33.007  1.00 35.18           C  
ATOM    847  CD  GLU A 104      23.295  25.813  31.824  1.00 39.28           C  
ATOM    848  OE1 GLU A 104      22.047  25.861  31.777  1.00 40.96           O  
ATOM    849  OE2 GLU A 104      24.019  26.300  30.927  1.00 41.24           O  
ATOM    850  N   LEU A 105      22.606  23.657  37.235  1.00 29.22           N  
ATOM    851  CA  LEU A 105      21.721  23.588  38.397  1.00 28.63           C  
ATOM    852  C   LEU A 105      22.454  23.631  39.735  1.00 29.59           C  
ATOM    853  O   LEU A 105      21.857  23.965  40.753  1.00 31.08           O  
ATOM    854  CB  LEU A 105      20.838  22.335  38.338  1.00 25.93           C  
ATOM    855  CG  LEU A 105      19.616  22.397  37.414  1.00 27.77           C  
ATOM    856  CD1 LEU A 105      18.850  21.075  37.494  1.00 25.78           C  
ATOM    857  CD2 LEU A 105      18.710  23.560  37.820  1.00 26.83           C  
ATOM    858  N   ALA A 106      23.737  23.286  39.746  1.00 31.34           N  
ATOM    859  CA  ALA A 106      24.528  23.454  40.963  1.00 32.89           C  
ATOM    860  C   ALA A 106      24.507  24.945  41.331  1.00 34.34           C  
ATOM    861  O   ALA A 106      24.375  25.804  40.454  1.00 34.74           O  
ATOM    862  CB  ALA A 106      25.955  22.981  40.726  1.00 30.60           C  
ATOM    863  N   PRO A 107      24.657  25.278  42.625  1.00 35.16           N  
ATOM    864  CA  PRO A 107      24.864  24.391  43.771  1.00 36.36           C  
ATOM    865  C   PRO A 107      23.582  23.849  44.411  1.00 37.16           C  
ATOM    866  O   PRO A 107      23.636  23.294  45.518  1.00 38.34           O  
ATOM    867  CB  PRO A 107      25.657  25.271  44.730  1.00 36.83           C  
ATOM    868  CG  PRO A 107      24.990  26.597  44.545  1.00 36.24           C  
ATOM    869  CD  PRO A 107      24.820  26.689  43.028  1.00 36.30           C  
ATOM    870  N   LEU A 108      22.439  24.021  43.742  1.00 34.84           N  
ATOM    871  CA  LEU A 108      21.187  23.425  44.221  1.00 31.46           C  
ATOM    872  C   LEU A 108      21.406  21.938  44.442  1.00 28.92           C  
ATOM    873  O   LEU A 108      22.169  21.310  43.707  1.00 28.43           O  
ATOM    874  CB  LEU A 108      20.069  23.594  43.192  1.00 31.13           C  
ATOM    875  CG  LEU A 108      19.298  24.906  43.101  1.00 29.38           C  
ATOM    876  CD1 LEU A 108      18.440  24.888  41.855  1.00 28.91           C  
ATOM    877  CD2 LEU A 108      18.441  25.094  44.343  1.00 31.12           C  
ATOM    878  N   LYS A 109      20.751  21.364  45.446  1.00 27.75           N  
ATOM    879  CA  LYS A 109      20.851  19.923  45.618  1.00 27.49           C  
ATOM    880  C   LYS A 109      20.247  19.249  44.388  1.00 27.14           C  
ATOM    881  O   LYS A 109      19.184  19.653  43.914  1.00 28.07           O  
ATOM    882  CB ALYS A 109      20.120  19.479  46.889  0.50 27.52           C  
ATOM    883  CB BLYS A 109      20.101  19.480  46.874  0.50 28.72           C  
ATOM    884  CG ALYS A 109      20.735  20.025  48.174  0.50 28.33           C  
ATOM    885  CG BLYS A 109      20.674  20.023  48.173  0.50 31.03           C  
ATOM    886  CD ALYS A 109      20.122  19.393  49.419  0.50 26.94           C  
ATOM    887  CD BLYS A 109      22.095  19.528  48.411  0.50 31.24           C  
ATOM    888  CE ALYS A 109      20.799  19.903  50.686  0.50 25.79           C  
ATOM    889  CE BLYS A 109      22.628  20.023  49.750  0.50 32.13           C  
ATOM    890  NZ ALYS A 109      20.240  19.265  51.905  0.50 27.76           N  
ATOM    891  NZ BLYS A 109      24.045  19.625  49.964  0.50 32.26           N  
ATOM    892  N   ARG A 110      20.935  18.235  43.872  1.00 24.98           N  
ATOM    893  CA  ARG A 110      20.493  17.521  42.677  1.00 25.45           C  
ATOM    894  C   ARG A 110      20.478  16.020  42.924  1.00 25.17           C  
ATOM    895  O   ARG A 110      21.458  15.450  43.405  1.00 24.96           O  
ATOM    896  CB  ARG A 110      21.426  17.830  41.511  1.00 25.43           C  
ATOM    897  CG  ARG A 110      21.531  19.306  41.202  1.00 27.14           C  
ATOM    898  CD  ARG A 110      22.761  19.574  40.364  1.00 27.76           C  
ATOM    899  NE  ARG A 110      23.971  19.203  41.083  1.00 29.44           N  
ATOM    900  CZ  ARG A 110      25.179  19.157  40.535  1.00 29.27           C  
ATOM    901  NH1 ARG A 110      25.340  19.462  39.255  1.00 27.91           N  
ATOM    902  NH2 ARG A 110      26.224  18.796  41.266  1.00 30.29           N  
ATOM    903  N   ALA A 111      19.370  15.373  42.585  1.00 23.51           N  
ATOM    904  CA  ALA A 111      19.252  13.949  42.844  1.00 22.04           C  
ATOM    905  C   ALA A 111      18.411  13.241  41.796  1.00 22.16           C  
ATOM    906  O   ALA A 111      17.748  13.869  40.970  1.00 22.36           O  
ATOM    907  CB  ALA A 111      18.654  13.723  44.235  1.00 20.56           C  
ATOM    908  N   ILE A 112      18.463  11.917  41.847  1.00 21.54           N  
ATOM    909  CA  ILE A 112      17.601  11.059  41.051  1.00 19.39           C  
ATOM    910  C   ILE A 112      16.682  10.285  42.002  1.00 20.41           C  
ATOM    911  O   ILE A 112      17.135   9.775  43.033  1.00 20.22           O  
ATOM    912  CB  ILE A 112      18.439  10.050  40.243  1.00 17.38           C  
ATOM    913  CG1 ILE A 112      19.114  10.758  39.070  1.00 19.14           C  
ATOM    914  CG2 ILE A 112      17.567   8.900  39.766  1.00 18.05           C  
ATOM    915  CD1 ILE A 112      20.129   9.893  38.330  1.00 18.50           C  
ATOM    916  N   LEU A 113      15.394  10.224  41.677  1.00 15.43           N  
ATOM    917  CA  LEU A 113      14.483   9.312  42.359  1.00 15.56           C  
ATOM    918  C   LEU A 113      13.958   8.356  41.291  1.00 15.89           C  
ATOM    919  O   LEU A 113      13.216   8.773  40.401  1.00 14.66           O  
ATOM    920  CB  LEU A 113      13.314  10.067  42.996  1.00 14.23           C  
ATOM    921  CG  LEU A 113      12.337   9.144  43.727  1.00 15.62           C  
ATOM    922  CD1 LEU A 113      13.029   8.530  44.944  1.00 16.27           C  
ATOM    923  CD2 LEU A 113      11.098   9.921  44.152  1.00 18.45           C  
ATOM    924  N   SER A 114      14.342   7.085  41.370  1.00 15.52           N  
ATOM    925  CA  SER A 114      14.043   6.150  40.287  1.00 14.76           C  
ATOM    926  C   SER A 114      13.586   4.770  40.745  1.00 16.60           C  
ATOM    927  O   SER A 114      13.944   4.310  41.833  1.00 15.43           O  
ATOM    928  CB  SER A 114      15.273   5.990  39.391  1.00 15.53           C  
ATOM    929  OG  SER A 114      15.108   4.902  38.494  1.00 17.75           O  
ATOM    930  N   ASN A 115      12.792   4.121  39.893  1.00 14.31           N  
ATOM    931  CA  ASN A 115      12.367   2.746  40.117  1.00 14.47           C  
ATOM    932  C   ASN A 115      13.562   1.808  40.089  1.00 14.19           C  
ATOM    933  O   ASN A 115      13.551   0.763  40.741  1.00 15.12           O  
ATOM    934  CB  ASN A 115      11.373   2.298  39.043  1.00 13.18           C  
ATOM    935  CG  ASN A 115      10.009   2.932  39.205  1.00 14.32           C  
ATOM    936  OD1 ASN A 115       9.553   3.171  40.326  1.00 16.04           O  
ATOM    937  ND2 ASN A 115       9.335   3.185  38.086  1.00 14.98           N  
ATOM    938  N   GLY A 116      14.588   2.185  39.330  1.00 15.72           N  
ATOM    939  CA  GLY A 116      15.764   1.341  39.184  1.00 16.00           C  
ATOM    940  C   GLY A 116      16.323   0.808  40.492  1.00 16.38           C  
ATOM    941  O   GLY A 116      16.344   1.511  41.503  1.00 16.91           O  
ATOM    942  N   ALA A 117      16.756  -0.449  40.481  1.00 18.02           N  
ATOM    943  CA  ALA A 117      17.403  -1.038  41.651  1.00 20.49           C  
ATOM    944  C   ALA A 117      18.710  -0.283  41.866  1.00 21.13           C  
ATOM    945  O   ALA A 117      19.251   0.307  40.933  1.00 21.30           O  
ATOM    946  CB  ALA A 117      17.678  -2.523  41.416  1.00 17.39           C  
ATOM    947  N   PRO A 118      19.232  -0.287  43.100  1.00 22.53           N  
ATOM    948  CA  PRO A 118      20.473   0.427  43.416  1.00 22.09           C  
ATOM    949  C   PRO A 118      21.628   0.163  42.454  1.00 22.39           C  
ATOM    950  O   PRO A 118      22.277   1.100  42.002  1.00 24.62           O  
ATOM    951  CB  PRO A 118      20.775  -0.032  44.834  1.00 22.89           C  
ATOM    952  CG  PRO A 118      19.394  -0.193  45.415  1.00 25.13           C  
ATOM    953  CD  PRO A 118      18.672  -0.928  44.302  1.00 23.84           C  
ATOM    954  N   ASP A 119      21.882  -1.102  42.135  1.00 22.80           N  
ATOM    955  CA  ASP A 119      22.983  -1.437  41.237  1.00 27.13           C  
ATOM    956  C   ASP A 119      22.747  -0.994  39.797  1.00 27.55           C  
ATOM    957  O   ASP A 119      23.687  -0.612  39.093  1.00 28.18           O  
ATOM    958  CB  ASP A 119      23.265  -2.936  41.260  1.00 30.77           C  
ATOM    959  CG  ASP A 119      23.819  -3.394  42.585  1.00 38.97           C  
ATOM    960  OD1 ASP A 119      24.495  -2.583  43.257  1.00 41.43           O  
ATOM    961  OD2 ASP A 119      23.592  -4.568  42.950  1.00 45.80           O  
ATOM    962  N   MET A 120      21.499  -1.062  39.351  1.00 25.36           N  
ATOM    963  CA  MET A 120      21.162  -0.585  38.021  1.00 21.27           C  
ATOM    964  C   MET A 120      21.486   0.899  37.920  1.00 19.09           C  
ATOM    965  O   MET A 120      22.120   1.342  36.972  1.00 22.26           O  
ATOM    966  CB  MET A 120      19.675  -0.805  37.749  1.00 19.91           C  
ATOM    967  CG  MET A 120      19.285  -2.256  37.602  1.00 20.42           C  
ATOM    968  SD  MET A 120      17.522  -2.432  37.267  1.00 21.24           S  
ATOM    969  CE  MET A 120      17.466  -2.072  35.488  1.00 17.77           C  
ATOM    970  N   LEU A 121      21.054   1.661  38.916  1.00 21.11           N  
ATOM    971  CA  LEU A 121      21.245   3.101  38.915  1.00 22.47           C  
ATOM    972  C   LEU A 121      22.712   3.530  38.953  1.00 26.42           C  
ATOM    973  O   LEU A 121      23.114   4.405  38.189  1.00 26.63           O  
ATOM    974  CB  LEU A 121      20.484   3.742  40.084  1.00 22.44           C  
ATOM    975  CG  LEU A 121      18.950   3.642  40.041  1.00 21.82           C  
ATOM    976  CD1 LEU A 121      18.350   4.379  41.225  1.00 19.09           C  
ATOM    977  CD2 LEU A 121      18.430   4.224  38.730  1.00 20.53           C  
ATOM    978  N   GLN A 122      23.516   2.934  39.829  1.00 28.26           N  
ATOM    979  CA  GLN A 122      24.913   3.359  39.914  1.00 29.85           C  
ATOM    980  C   GLN A 122      25.669   2.984  38.633  1.00 29.42           C  
ATOM    981  O   GLN A 122      26.490   3.763  38.144  1.00 31.22           O  
ATOM    982  CB AGLN A 122      25.598   2.762  41.152  0.47 29.74           C  
ATOM    983  CB BGLN A 122      25.594   2.720  41.136  0.53 29.99           C  
ATOM    984  CG AGLN A 122      26.850   3.532  41.573  0.47 30.00           C  
ATOM    985  CG BGLN A 122      25.388   1.215  41.270  0.53 29.77           C  
ATOM    986  CD AGLN A 122      27.340   3.187  42.970  0.47 30.84           C  
ATOM    987  CD BGLN A 122      26.174   0.607  42.426  0.53 32.72           C  
ATOM    988  OE1AGLN A 122      26.610   3.335  43.952  0.47 30.53           O  
ATOM    989  OE1BGLN A 122      26.062   1.052  43.569  0.53 31.99           O  
ATOM    990  NE2AGLN A 122      28.583   2.737  43.067  0.47 31.58           N  
ATOM    991  NE2BGLN A 122      26.965  -0.423  42.131  0.53 30.10           N  
ATOM    992  N   ALA A 123      25.376   1.814  38.070  1.00 27.77           N  
ATOM    993  CA  ALA A 123      25.981   1.425  36.795  1.00 27.92           C  
ATOM    994  C   ALA A 123      25.522   2.350  35.658  1.00 29.62           C  
ATOM    995  O   ALA A 123      26.299   2.694  34.764  1.00 30.06           O  
ATOM    996  CB  ALA A 123      25.627  -0.020  36.465  1.00 25.64           C  
ATOM    997  N   LEU A 124      24.255   2.751  35.701  1.00 27.83           N  
ATOM    998  CA  LEU A 124      23.680   3.613  34.672  1.00 27.29           C  
ATOM    999  C   LEU A 124      24.284   5.011  34.747  1.00 26.78           C  
ATOM   1000  O   LEU A 124      24.660   5.596  33.730  1.00 27.80           O  
ATOM   1001  CB  LEU A 124      22.160   3.700  34.856  1.00 25.11           C  
ATOM   1002  CG  LEU A 124      21.349   4.600  33.912  1.00 26.41           C  
ATOM   1003  CD1 LEU A 124      21.277   3.979  32.521  1.00 23.85           C  
ATOM   1004  CD2 LEU A 124      19.943   4.785  34.483  1.00 26.07           C  
ATOM   1005  N   VAL A 125      24.365   5.545  35.961  1.00 27.74           N  
ATOM   1006  CA  VAL A 125      24.885   6.887  36.176  1.00 29.47           C  
ATOM   1007  C   VAL A 125      26.382   6.938  35.896  1.00 31.10           C  
ATOM   1008  O   VAL A 125      26.868   7.896  35.296  1.00 30.38           O  
ATOM   1009  CB  VAL A 125      24.612   7.355  37.623  1.00 31.45           C  
ATOM   1010  CG1 VAL A 125      25.253   8.716  37.870  1.00 32.40           C  
ATOM   1011  CG2 VAL A 125      23.109   7.432  37.860  1.00 29.54           C  
ATOM   1012  N   ALA A 126      27.101   5.900  36.322  1.00 32.06           N  
ATOM   1013  CA  ALA A 126      28.538   5.792  36.078  1.00 33.74           C  
ATOM   1014  C   ALA A 126      28.845   5.738  34.580  1.00 35.08           C  
ATOM   1015  O   ALA A 126      29.695   6.481  34.084  1.00 35.56           O  
ATOM   1016  CB  ALA A 126      29.096   4.546  36.766  1.00 31.21           C  
ATOM   1017  N   ASN A 127      28.154   4.857  33.861  1.00 34.79           N  
ATOM   1018  CA  ASN A 127      28.375   4.703  32.426  1.00 35.33           C  
ATOM   1019  C   ASN A 127      28.188   6.003  31.656  1.00 33.88           C  
ATOM   1020  O   ASN A 127      28.776   6.192  30.594  1.00 31.61           O  
ATOM   1021  CB  ASN A 127      27.427   3.660  31.841  1.00 39.29           C  
ATOM   1022  CG  ASN A 127      27.512   3.598  30.328  1.00 45.03           C  
ATOM   1023  OD1 ASN A 127      28.544   3.219  29.767  1.00 48.94           O  
ATOM   1024  ND2 ASN A 127      26.432   3.986  29.656  1.00 46.49           N  
ATOM   1025  N   ALA A 128      27.351   6.888  32.186  1.00 31.91           N  
ATOM   1026  CA  ALA A 128      27.074   8.156  31.531  1.00 31.38           C  
ATOM   1027  C   ALA A 128      27.969   9.267  32.081  1.00 31.63           C  
ATOM   1028  O   ALA A 128      27.856  10.428  31.683  1.00 28.73           O  
ATOM   1029  CB  ALA A 128      25.608   8.520  31.718  1.00 31.29           C  
ATOM   1030  N   GLY A 129      28.855   8.900  33.001  1.00 31.84           N  
ATOM   1031  CA  GLY A 129      29.766   9.865  33.590  1.00 32.75           C  
ATOM   1032  C   GLY A 129      29.078  11.004  34.318  1.00 32.76           C  
ATOM   1033  O   GLY A 129      29.516  12.150  34.233  1.00 34.35           O  
ATOM   1034  N   LEU A 130      28.008  10.702  35.045  1.00 30.34           N  
ATOM   1035  CA  LEU A 130      27.279  11.743  35.755  1.00 30.76           C  
ATOM   1036  C   LEU A 130      27.310  11.564  37.269  1.00 30.80           C  
ATOM   1037  O   LEU A 130      26.558  12.224  37.988  1.00 29.99           O  
ATOM   1038  CB  LEU A 130      25.824  11.787  35.285  1.00 31.56           C  
ATOM   1039  CG  LEU A 130      25.533  12.205  33.845  1.00 30.88           C  
ATOM   1040  CD1 LEU A 130      24.031  12.111  33.599  1.00 27.78           C  
ATOM   1041  CD2 LEU A 130      26.031  13.622  33.603  1.00 27.75           C  
ATOM   1042  N   THR A 131      28.177  10.682  37.755  1.00 30.56           N  
ATOM   1043  CA  THR A 131      28.235  10.393  39.186  1.00 33.44           C  
ATOM   1044  C   THR A 131      28.389  11.645  40.059  1.00 34.91           C  
ATOM   1045  O   THR A 131      27.774  11.742  41.127  1.00 35.81           O  
ATOM   1046  CB  THR A 131      29.395   9.442  39.512  1.00 34.03           C  
ATOM   1047  OG1 THR A 131      29.341   8.308  38.641  1.00 38.64           O  
ATOM   1048  CG2 THR A 131      29.303   8.971  40.961  1.00 37.11           C  
ATOM   1049  N   ASP A 132      29.202  12.597  39.602  1.00 35.97           N  
ATOM   1050  CA  ASP A 132      29.524  13.789  40.389  1.00 36.25           C  
ATOM   1051  C   ASP A 132      28.531  14.912  40.152  1.00 34.74           C  
ATOM   1052  O   ASP A 132      28.708  16.028  40.654  1.00 32.37           O  
ATOM   1053  CB  ASP A 132      30.941  14.278  40.057  1.00 41.45           C  
ATOM   1054  CG  ASP A 132      31.994  13.190  40.246  1.00 48.95           C  
ATOM   1055  OD1 ASP A 132      31.980  12.519  41.306  1.00 52.67           O  
ATOM   1056  OD2 ASP A 132      32.840  13.006  39.342  1.00 51.17           O  
ATOM   1057  N   SER A 133      27.483  14.607  39.389  1.00 32.90           N  
ATOM   1058  CA  SER A 133      26.435  15.575  39.092  1.00 29.83           C  
ATOM   1059  C   SER A 133      25.274  15.438  40.067  1.00 27.87           C  
ATOM   1060  O   SER A 133      24.319  16.206  40.011  1.00 28.33           O  
ATOM   1061  CB  SER A 133      25.926  15.381  37.660  1.00 30.66           C  
ATOM   1062  OG  SER A 133      26.964  15.573  36.715  1.00 28.68           O  
ATOM   1063  N   PHE A 134      25.362  14.468  40.970  1.00 26.24           N  
ATOM   1064  CA  PHE A 134      24.267  14.220  41.895  1.00 25.30           C  
ATOM   1065  C   PHE A 134      24.693  14.191  43.362  1.00 25.88           C  
ATOM   1066  O   PHE A 134      25.753  13.664  43.702  1.00 24.91           O  
ATOM   1067  CB  PHE A 134      23.573  12.899  41.524  1.00 25.93           C  
ATOM   1068  CG  PHE A 134      22.955  12.910  40.152  1.00 24.71           C  
ATOM   1069  CD1 PHE A 134      21.833  13.699  39.885  1.00 24.63           C  
ATOM   1070  CD2 PHE A 134      23.516  12.168  39.113  1.00 23.75           C  
ATOM   1071  CE1 PHE A 134      21.282  13.749  38.596  1.00 22.08           C  
ATOM   1072  CE2 PHE A 134      22.972  12.212  37.824  1.00 21.74           C  
ATOM   1073  CZ  PHE A 134      21.853  13.006  37.569  1.00 20.86           C  
ATOM   1074  N   ASP A 135      23.854  14.768  44.220  1.00 23.76           N  
ATOM   1075  CA  ASP A 135      24.035  14.700  45.665  1.00 27.03           C  
ATOM   1076  C   ASP A 135      23.513  13.363  46.186  1.00 29.48           C  
ATOM   1077  O   ASP A 135      23.919  12.890  47.248  1.00 30.78           O  
ATOM   1078  CB  ASP A 135      23.281  15.841  46.348  1.00 28.23           C  
ATOM   1079  CG  ASP A 135      23.853  17.202  46.007  1.00 32.46           C  
ATOM   1080  OD1 ASP A 135      25.017  17.462  46.377  1.00 35.05           O  
ATOM   1081  OD2 ASP A 135      23.145  18.013  45.372  1.00 32.00           O  
ATOM   1082  N   ALA A 136      22.603  12.756  45.432  1.00 27.89           N  
ATOM   1083  CA  ALA A 136      22.072  11.451  45.794  1.00 26.77           C  
ATOM   1084  C   ALA A 136      21.405  10.809  44.587  1.00 25.73           C  
ATOM   1085  O   ALA A 136      20.786  11.484  43.767  1.00 25.17           O  
ATOM   1086  CB  ALA A 136      21.064  11.583  46.950  1.00 24.09           C  
ATOM   1087  N   VAL A 137      21.558   9.499  44.479  1.00 24.29           N  
ATOM   1088  CA  VAL A 137      20.855   8.731  43.469  1.00 24.56           C  
ATOM   1089  C   VAL A 137      19.974   7.730  44.217  1.00 24.28           C  
ATOM   1090  O   VAL A 137      20.450   6.692  44.687  1.00 25.06           O  
ATOM   1091  CB  VAL A 137      21.852   8.021  42.545  1.00 25.27           C  
ATOM   1092  CG1 VAL A 137      21.113   7.119  41.566  1.00 30.46           C  
ATOM   1093  CG2 VAL A 137      22.664   9.069  41.785  1.00 26.88           C  
ATOM   1094  N   ILE A 138      18.692   8.069  44.346  1.00 21.32           N  
ATOM   1095  CA  ILE A 138      17.775   7.330  45.214  1.00 19.29           C  
ATOM   1096  C   ILE A 138      16.960   6.255  44.483  1.00 21.36           C  
ATOM   1097  O   ILE A 138      16.224   6.551  43.540  1.00 21.18           O  
ATOM   1098  CB  ILE A 138      16.787   8.300  45.912  1.00 19.45           C  
ATOM   1099  CG1 ILE A 138      17.550   9.484  46.516  1.00 14.72           C  
ATOM   1100  CG2 ILE A 138      16.011   7.571  47.001  1.00 18.13           C  
ATOM   1101  CD1 ILE A 138      16.650  10.538  47.137  1.00 15.58           C  
ATOM   1102  N   SER A 139      17.100   5.009  44.931  1.00 20.38           N  
ATOM   1103  CA  SER A 139      16.289   3.901  44.434  1.00 19.15           C  
ATOM   1104  C   SER A 139      15.072   3.712  45.340  1.00 18.65           C  
ATOM   1105  O   SER A 139      15.147   3.953  46.544  1.00 18.58           O  
ATOM   1106  CB  SER A 139      17.110   2.607  44.422  1.00 20.15           C  
ATOM   1107  OG  SER A 139      16.284   1.463  44.215  1.00 19.01           O  
ATOM   1108  N   VAL A 140      13.952   3.279  44.767  1.00 16.93           N  
ATOM   1109  CA  VAL A 140      12.760   3.000  45.558  1.00 16.01           C  
ATOM   1110  C   VAL A 140      12.904   1.692  46.332  1.00 15.57           C  
ATOM   1111  O   VAL A 140      12.081   1.374  47.192  1.00 15.08           O  
ATOM   1112  CB  VAL A 140      11.515   2.867  44.668  1.00 15.77           C  
ATOM   1113  CG1 VAL A 140      11.254   4.185  43.932  1.00 14.43           C  
ATOM   1114  CG2 VAL A 140      11.704   1.688  43.701  1.00 13.07           C  
ATOM   1115  N   ASP A 141      13.948   0.937  46.017  1.00 15.60           N  
ATOM   1116  CA  ASP A 141      14.111  -0.410  46.549  1.00 17.81           C  
ATOM   1117  C   ASP A 141      13.943  -0.489  48.067  1.00 19.59           C  
ATOM   1118  O   ASP A 141      13.302  -1.408  48.572  1.00 20.06           O  
ATOM   1119  CB  ASP A 141      15.474  -0.964  46.142  1.00 17.43           C  
ATOM   1120  CG  ASP A 141      15.614  -2.445  46.436  1.00 21.44           C  
ATOM   1121  OD1 ASP A 141      14.835  -3.254  45.885  1.00 17.61           O  
ATOM   1122  OD2 ASP A 141      16.514  -2.805  47.222  1.00 24.18           O  
ATOM   1123  N   ALA A 142      14.502   0.469  48.796  1.00 19.38           N  
ATOM   1124  CA  ALA A 142      14.409   0.439  50.251  1.00 21.70           C  
ATOM   1125  C   ALA A 142      12.963   0.357  50.728  1.00 22.41           C  
ATOM   1126  O   ALA A 142      12.679  -0.260  51.757  1.00 23.77           O  
ATOM   1127  CB  ALA A 142      15.075   1.668  50.842  1.00 26.22           C  
ATOM   1128  N   LYS A 143      12.051   0.983  49.988  1.00 16.54           N  
ATOM   1129  CA  LYS A 143      10.646   1.007  50.387  1.00 15.48           C  
ATOM   1130  C   LYS A 143       9.875  -0.193  49.837  1.00 14.73           C  
ATOM   1131  O   LYS A 143       8.746  -0.455  50.252  1.00 14.94           O  
ATOM   1132  CB  LYS A 143       9.983   2.303  49.907  1.00 14.55           C  
ATOM   1133  CG  LYS A 143      10.527   3.580  50.545  1.00 17.71           C  
ATOM   1134  CD  LYS A 143      10.086   3.699  51.999  1.00 17.18           C  
ATOM   1135  CE  LYS A 143      10.484   5.033  52.615  1.00 19.08           C  
ATOM   1136  NZ  LYS A 143       9.905   5.167  53.979  1.00 20.71           N  
ATOM   1137  N   ARG A 144      10.491  -0.909  48.900  1.00 15.17           N  
ATOM   1138  CA  ARG A 144       9.866  -2.066  48.270  1.00 16.42           C  
ATOM   1139  C   ARG A 144       8.493  -1.724  47.685  1.00 16.80           C  
ATOM   1140  O   ARG A 144       7.513  -2.459  47.847  1.00 15.03           O  
ATOM   1141  CB  ARG A 144       9.764  -3.227  49.272  1.00 19.54           C  
ATOM   1142  CG  ARG A 144      11.133  -3.729  49.746  1.00 25.86           C  
ATOM   1143  CD  ARG A 144      11.013  -4.950  50.651  1.00 32.75           C  
ATOM   1144  NE  ARG A 144      10.618  -6.149  49.910  1.00 43.06           N  
ATOM   1145  CZ  ARG A 144      11.384  -6.766  49.007  1.00 45.86           C  
ATOM   1146  NH1 ARG A 144      12.597  -6.298  48.726  1.00 46.12           N  
ATOM   1147  NH2 ARG A 144      10.941  -7.857  48.383  1.00 46.11           N  
ATOM   1148  N   VAL A 145       8.440  -0.579  47.013  1.00 15.57           N  
ATOM   1149  CA  VAL A 145       7.285  -0.181  46.223  1.00 14.08           C  
ATOM   1150  C   VAL A 145       7.850   0.396  44.931  1.00 14.31           C  
ATOM   1151  O   VAL A 145       9.077   0.495  44.774  1.00 14.01           O  
ATOM   1152  CB  VAL A 145       6.427   0.908  46.937  1.00 12.70           C  
ATOM   1153  CG1 VAL A 145       5.998   0.419  48.307  1.00 13.94           C  
ATOM   1154  CG2 VAL A 145       7.198   2.224  47.039  1.00 13.16           C  
ATOM   1155  N   PHE A 146       6.970   0.759  44.003  1.00 11.83           N  
ATOM   1156  CA  PHE A 146       7.392   1.467  42.797  1.00 11.33           C  
ATOM   1157  C   PHE A 146       6.595   2.751  42.670  1.00 10.68           C  
ATOM   1158  O   PHE A 146       5.514   2.871  43.255  1.00 10.74           O  
ATOM   1159  CB  PHE A 146       7.178   0.590  41.564  1.00 10.31           C  
ATOM   1160  CG  PHE A 146       8.201  -0.492  41.417  1.00 12.39           C  
ATOM   1161  CD1 PHE A 146       9.531  -0.171  41.159  1.00 11.93           C  
ATOM   1162  CD2 PHE A 146       7.846  -1.831  41.546  1.00 10.05           C  
ATOM   1163  CE1 PHE A 146      10.495  -1.164  41.029  1.00 11.78           C  
ATOM   1164  CE2 PHE A 146       8.810  -2.828  41.416  1.00 10.61           C  
ATOM   1165  CZ  PHE A 146      10.135  -2.488  41.157  1.00  9.98           C  
ATOM   1166  N   LYS A 147       7.120   3.718  41.923  1.00 10.93           N  
ATOM   1167  CA  LYS A 147       6.352   4.932  41.682  1.00 12.90           C  
ATOM   1168  C   LYS A 147       5.065   4.525  40.958  1.00 13.13           C  
ATOM   1169  O   LYS A 147       5.068   3.562  40.187  1.00 12.32           O  
ATOM   1170  CB  LYS A 147       7.179   5.913  40.846  1.00 13.86           C  
ATOM   1171  CG  LYS A 147       8.423   6.372  41.586  1.00 15.60           C  
ATOM   1172  CD  LYS A 147       9.133   7.537  40.910  1.00 18.96           C  
ATOM   1173  CE  LYS A 147       9.833   7.121  39.639  1.00 20.40           C  
ATOM   1174  NZ  LYS A 147      10.647   8.258  39.125  1.00 17.22           N  
ATOM   1175  N   PRO A 148       3.957   5.259  41.162  1.00 11.23           N  
ATOM   1176  CA  PRO A 148       3.758   6.465  41.967  1.00 10.57           C  
ATOM   1177  C   PRO A 148       3.330   6.251  43.416  1.00 11.63           C  
ATOM   1178  O   PRO A 148       2.687   7.129  43.994  1.00 12.11           O  
ATOM   1179  CB  PRO A 148       2.679   7.193  41.187  1.00 12.59           C  
ATOM   1180  CG  PRO A 148       1.765   6.048  40.810  1.00 12.65           C  
ATOM   1181  CD  PRO A 148       2.740   4.958  40.377  1.00 12.78           C  
ATOM   1182  N   HIS A 149       3.657   5.102  44.004  1.00 12.29           N  
ATOM   1183  CA  HIS A 149       3.331   4.862  45.412  1.00 13.19           C  
ATOM   1184  C   HIS A 149       3.953   6.000  46.234  1.00 12.02           C  
ATOM   1185  O   HIS A 149       5.126   6.327  46.065  1.00 11.60           O  
ATOM   1186  CB  HIS A 149       3.890   3.506  45.861  1.00 12.97           C  
ATOM   1187  CG  HIS A 149       3.407   3.066  47.205  1.00 14.33           C  
ATOM   1188  ND1 HIS A 149       3.707   3.762  48.353  1.00 16.39           N  
ATOM   1189  CD2 HIS A 149       2.640   1.989  47.528  1.00 13.54           C  
ATOM   1190  CE1 HIS A 149       3.127   3.107  49.339  1.00 14.44           C  
ATOM   1191  NE2 HIS A 149       2.467   2.025  48.891  1.00 16.42           N  
ATOM   1192  N   PRO A 150       3.166   6.626  47.122  1.00 12.57           N  
ATOM   1193  CA  PRO A 150       3.695   7.743  47.917  1.00 16.37           C  
ATOM   1194  C   PRO A 150       4.994   7.479  48.699  1.00 17.43           C  
ATOM   1195  O   PRO A 150       5.814   8.389  48.880  1.00 17.73           O  
ATOM   1196  CB  PRO A 150       2.512   8.127  48.814  1.00 16.17           C  
ATOM   1197  CG  PRO A 150       1.669   6.871  48.859  1.00 18.46           C  
ATOM   1198  CD  PRO A 150       1.762   6.344  47.462  1.00 12.01           C  
ATOM   1199  N   ASP A 151       5.193   6.241  49.145  1.00 17.89           N  
ATOM   1200  CA  ASP A 151       6.414   5.882  49.873  1.00 18.56           C  
ATOM   1201  C   ASP A 151       7.678   6.113  49.069  1.00 17.69           C  
ATOM   1202  O   ASP A 151       8.719   6.427  49.631  1.00 19.28           O  
ATOM   1203  CB  ASP A 151       6.374   4.418  50.306  1.00 21.69           C  
ATOM   1204  CG  ASP A 151       5.648   4.223  51.608  1.00 29.44           C  
ATOM   1205  OD1 ASP A 151       4.631   4.919  51.835  1.00 31.82           O  
ATOM   1206  OD2 ASP A 151       6.092   3.366  52.404  1.00 38.35           O  
ATOM   1207  N   SER A 152       7.601   5.949  47.752  1.00 16.74           N  
ATOM   1208  CA  SER A 152       8.784   6.161  46.929  1.00 18.89           C  
ATOM   1209  C   SER A 152       9.215   7.631  46.965  1.00 16.23           C  
ATOM   1210  O   SER A 152      10.403   7.932  47.022  1.00 18.01           O  
ATOM   1211  CB  SER A 152       8.517   5.717  45.487  1.00 19.43           C  
ATOM   1212  OG  SER A 152       7.469   6.478  44.916  1.00 29.84           O  
ATOM   1213  N   TYR A 153       8.247   8.543  46.942  1.00 15.27           N  
ATOM   1214  CA  TYR A 153       8.542   9.977  46.979  1.00 15.17           C  
ATOM   1215  C   TYR A 153       8.954  10.422  48.386  1.00 17.87           C  
ATOM   1216  O   TYR A 153       9.663  11.422  48.553  1.00 18.12           O  
ATOM   1217  CB  TYR A 153       7.317  10.777  46.522  1.00 14.64           C  
ATOM   1218  CG  TYR A 153       6.891  10.450  45.103  1.00 15.06           C  
ATOM   1219  CD1 TYR A 153       7.664  10.850  44.007  1.00 14.11           C  
ATOM   1220  CD2 TYR A 153       5.751   9.684  44.861  1.00 14.12           C  
ATOM   1221  CE1 TYR A 153       7.307  10.485  42.697  1.00 13.91           C  
ATOM   1222  CE2 TYR A 153       5.390   9.310  43.562  1.00 15.11           C  
ATOM   1223  CZ  TYR A 153       6.172   9.710  42.488  1.00 14.01           C  
ATOM   1224  OH  TYR A 153       5.828   9.302  41.212  1.00 13.60           O  
ATOM   1225  N   ALA A 154       8.492   9.679  49.392  1.00 15.97           N  
ATOM   1226  CA  ALA A 154       8.821   9.965  50.788  1.00 16.96           C  
ATOM   1227  C   ALA A 154      10.325   9.845  51.042  1.00 17.74           C  
ATOM   1228  O   ALA A 154      10.848  10.424  52.002  1.00 18.78           O  
ATOM   1229  CB  ALA A 154       8.060   9.005  51.709  1.00 15.22           C  
ATOM   1230  N   LEU A 155      11.007   9.084  50.186  1.00 15.54           N  
ATOM   1231  CA  LEU A 155      12.451   8.879  50.286  1.00 17.52           C  
ATOM   1232  C   LEU A 155      13.244  10.166  50.097  1.00 18.53           C  
ATOM   1233  O   LEU A 155      14.347  10.300  50.625  1.00 19.27           O  
ATOM   1234  CB  LEU A 155      12.922   7.848  49.249  1.00 15.16           C  
ATOM   1235  CG  LEU A 155      12.638   6.365  49.520  1.00 16.94           C  
ATOM   1236  CD1 LEU A 155      12.822   5.550  48.244  1.00 16.17           C  
ATOM   1237  CD2 LEU A 155      13.567   5.858  50.628  1.00 17.78           C  
ATOM   1238  N   VAL A 156      12.696  11.111  49.341  1.00 17.79           N  
ATOM   1239  CA  VAL A 156      13.439  12.325  49.033  1.00 18.00           C  
ATOM   1240  C   VAL A 156      13.789  13.104  50.297  1.00 15.52           C  
ATOM   1241  O   VAL A 156      14.940  13.484  50.487  1.00 20.83           O  
ATOM   1242  CB  VAL A 156      12.657  13.244  48.052  1.00 18.92           C  
ATOM   1243  CG1 VAL A 156      13.463  14.514  47.783  1.00 21.72           C  
ATOM   1244  CG2 VAL A 156      12.391  12.502  46.733  1.00 16.92           C  
ATOM   1245  N   GLU A 157      12.813  13.336  51.167  1.00 16.88           N  
ATOM   1246  CA  GLU A 157      13.091  14.072  52.400  1.00 19.39           C  
ATOM   1247  C   GLU A 157      13.992  13.235  53.304  1.00 21.12           C  
ATOM   1248  O   GLU A 157      14.897  13.764  53.948  1.00 21.48           O  
ATOM   1249  CB  GLU A 157      11.794  14.422  53.143  1.00 20.96           C  
ATOM   1250  CG  GLU A 157      11.976  15.527  54.196  1.00 24.02           C  
ATOM   1251  CD  GLU A 157      10.679  15.926  54.892  1.00 26.60           C  
ATOM   1252  OE1 GLU A 157       9.599  15.828  54.274  1.00 27.18           O  
ATOM   1253  OE2 GLU A 157      10.740  16.360  56.064  1.00 32.49           O  
ATOM   1254  N   GLU A 158      13.751  11.925  53.335  1.00 21.99           N  
ATOM   1255  CA  GLU A 158      14.566  11.006  54.128  1.00 22.22           C  
ATOM   1256  C   GLU A 158      16.048  11.062  53.758  1.00 24.79           C  
ATOM   1257  O   GLU A 158      16.920  10.913  54.620  1.00 25.05           O  
ATOM   1258  CB  GLU A 158      14.077   9.558  53.959  1.00 21.36           C  
ATOM   1259  CG  GLU A 158      12.819   9.223  54.735  1.00 21.61           C  
ATOM   1260  CD  GLU A 158      12.358   7.798  54.514  1.00 22.01           C  
ATOM   1261  OE1 GLU A 158      13.224   6.917  54.335  1.00 20.81           O  
ATOM   1262  OE2 GLU A 158      11.124   7.565  54.537  1.00 24.59           O  
ATOM   1263  N   VAL A 159      16.334  11.265  52.478  1.00 21.92           N  
ATOM   1264  CA  VAL A 159      17.706  11.229  52.015  1.00 22.20           C  
ATOM   1265  C   VAL A 159      18.337  12.611  51.903  1.00 25.76           C  
ATOM   1266  O   VAL A 159      19.537  12.758  52.140  1.00 26.24           O  
ATOM   1267  CB  VAL A 159      17.808  10.509  50.647  1.00 22.08           C  
ATOM   1268  CG1 VAL A 159      19.213  10.644  50.079  1.00 22.87           C  
ATOM   1269  CG2 VAL A 159      17.457   9.038  50.814  1.00 18.48           C  
ATOM   1270  N   LEU A 160      17.538  13.619  51.556  1.00 24.69           N  
ATOM   1271  CA  LEU A 160      18.069  14.962  51.317  1.00 26.22           C  
ATOM   1272  C   LEU A 160      17.759  15.974  52.415  1.00 27.19           C  
ATOM   1273  O   LEU A 160      18.335  17.064  52.440  1.00 28.06           O  
ATOM   1274  CB  LEU A 160      17.539  15.512  49.995  1.00 26.83           C  
ATOM   1275  CG  LEU A 160      17.994  14.893  48.678  1.00 26.12           C  
ATOM   1276  CD1 LEU A 160      17.245  15.578  47.545  1.00 25.71           C  
ATOM   1277  CD2 LEU A 160      19.494  15.059  48.504  1.00 24.79           C  
ATOM   1278  N   GLY A 161      16.840  15.629  53.308  1.00 26.97           N  
ATOM   1279  CA  GLY A 161      16.505  16.533  54.391  1.00 28.08           C  
ATOM   1280  C   GLY A 161      15.857  17.823  53.918  1.00 30.72           C  
ATOM   1281  O   GLY A 161      15.940  18.848  54.596  1.00 33.04           O  
ATOM   1282  N   VAL A 162      15.219  17.776  52.750  1.00 28.92           N  
ATOM   1283  CA  VAL A 162      14.457  18.911  52.231  1.00 27.30           C  
ATOM   1284  C   VAL A 162      12.983  18.530  52.254  1.00 26.67           C  
ATOM   1285  O   VAL A 162      12.652  17.354  52.105  1.00 27.41           O  
ATOM   1286  CB  VAL A 162      14.861  19.246  50.774  1.00 27.08           C  
ATOM   1287  CG1 VAL A 162      16.331  19.636  50.710  1.00 27.94           C  
ATOM   1288  CG2 VAL A 162      14.609  18.047  49.879  1.00 29.27           C  
ATOM   1289  N   THR A 163      12.100  19.506  52.448  1.00 24.36           N  
ATOM   1290  CA  THR A 163      10.666  19.227  52.464  1.00 25.60           C  
ATOM   1291  C   THR A 163      10.090  19.210  51.049  1.00 25.83           C  
ATOM   1292  O   THR A 163      10.662  19.796  50.130  1.00 25.90           O  
ATOM   1293  CB  THR A 163       9.896  20.276  53.283  1.00 27.69           C  
ATOM   1294  OG1 THR A 163      10.028  21.559  52.661  1.00 28.72           O  
ATOM   1295  CG2 THR A 163      10.442  20.345  54.693  1.00 31.47           C  
ATOM   1296  N   PRO A 164       8.951  18.527  50.856  1.00 26.94           N  
ATOM   1297  CA  PRO A 164       8.318  18.466  49.535  1.00 27.54           C  
ATOM   1298  C   PRO A 164       8.189  19.846  48.888  1.00 28.27           C  
ATOM   1299  O   PRO A 164       8.378  20.001  47.679  1.00 28.98           O  
ATOM   1300  CB  PRO A 164       6.964  17.831  49.835  1.00 27.32           C  
ATOM   1301  CG  PRO A 164       7.304  16.871  50.940  1.00 28.53           C  
ATOM   1302  CD  PRO A 164       8.206  17.711  51.835  1.00 26.62           C  
ATOM   1303  N   ALA A 165       7.879  20.846  49.706  1.00 28.26           N  
ATOM   1304  CA  ALA A 165       7.711  22.213  49.227  1.00 28.39           C  
ATOM   1305  C   ALA A 165       8.999  22.787  48.626  1.00 28.40           C  
ATOM   1306  O   ALA A 165       8.949  23.667  47.763  1.00 31.20           O  
ATOM   1307  CB  ALA A 165       7.228  23.100  50.370  1.00 29.44           C  
ATOM   1308  N   GLU A 166      10.146  22.284  49.073  1.00 27.33           N  
ATOM   1309  CA  GLU A 166      11.446  22.792  48.627  1.00 26.93           C  
ATOM   1310  C   GLU A 166      12.008  21.970  47.481  1.00 24.74           C  
ATOM   1311  O   GLU A 166      13.184  22.097  47.126  1.00 21.16           O  
ATOM   1312  CB  GLU A 166      12.447  22.758  49.781  1.00 30.23           C  
ATOM   1313  CG  GLU A 166      11.969  23.470  51.033  1.00 37.42           C  
ATOM   1314  CD  GLU A 166      12.949  23.333  52.186  1.00 40.82           C  
ATOM   1315  OE1 GLU A 166      13.315  22.183  52.526  1.00 39.67           O  
ATOM   1316  OE2 GLU A 166      13.345  24.379  52.752  1.00 42.46           O  
ATOM   1317  N   VAL A 167      11.170  21.116  46.905  1.00 23.57           N  
ATOM   1318  CA  VAL A 167      11.632  20.230  45.853  1.00 20.23           C  
ATOM   1319  C   VAL A 167      10.970  20.549  44.519  1.00 19.70           C  
ATOM   1320  O   VAL A 167       9.749  20.738  44.447  1.00 20.77           O  
ATOM   1321  CB  VAL A 167      11.349  18.753  46.211  1.00 20.86           C  
ATOM   1322  CG1 VAL A 167      11.798  17.841  45.070  1.00 20.40           C  
ATOM   1323  CG2 VAL A 167      12.061  18.381  47.509  1.00 17.83           C  
ATOM   1324  N   LEU A 168      11.790  20.633  43.473  1.00 20.21           N  
ATOM   1325  CA  LEU A 168      11.284  20.662  42.107  1.00 19.95           C  
ATOM   1326  C   LEU A 168      11.525  19.277  41.516  1.00 18.95           C  
ATOM   1327  O   LEU A 168      12.674  18.888  41.290  1.00 18.05           O  
ATOM   1328  CB  LEU A 168      12.014  21.701  41.246  1.00 19.52           C  
ATOM   1329  CG  LEU A 168      11.528  21.720  39.784  1.00 20.46           C  
ATOM   1330  CD1 LEU A 168      10.087  22.212  39.737  1.00 18.46           C  
ATOM   1331  CD2 LEU A 168      12.428  22.600  38.922  1.00 20.43           C  
ATOM   1332  N   PHE A 169      10.446  18.531  41.282  1.00 19.65           N  
ATOM   1333  CA  PHE A 169      10.560  17.194  40.695  1.00 17.76           C  
ATOM   1334  C   PHE A 169      10.451  17.296  39.176  1.00 15.21           C  
ATOM   1335  O   PHE A 169       9.606  18.023  38.659  1.00 17.90           O  
ATOM   1336  CB  PHE A 169       9.457  16.268  41.226  1.00 19.90           C  
ATOM   1337  CG  PHE A 169       9.707  14.810  40.944  1.00 23.29           C  
ATOM   1338  CD1 PHE A 169      10.511  14.050  41.796  1.00 24.40           C  
ATOM   1339  CD2 PHE A 169       9.177  14.205  39.806  1.00 23.05           C  
ATOM   1340  CE1 PHE A 169      10.786  12.712  41.517  1.00 24.98           C  
ATOM   1341  CE2 PHE A 169       9.448  12.867  39.520  1.00 24.43           C  
ATOM   1342  CZ  PHE A 169      10.254  12.122  40.378  1.00 25.27           C  
ATOM   1343  N   VAL A 170      11.305  16.559  38.471  1.00 14.99           N  
ATOM   1344  CA  VAL A 170      11.363  16.621  37.015  1.00 13.84           C  
ATOM   1345  C   VAL A 170      11.110  15.258  36.381  1.00 14.31           C  
ATOM   1346  O   VAL A 170      11.770  14.276  36.716  1.00 13.85           O  
ATOM   1347  CB  VAL A 170      12.739  17.133  36.546  1.00 16.50           C  
ATOM   1348  CG1 VAL A 170      12.782  17.208  35.022  1.00 15.12           C  
ATOM   1349  CG2 VAL A 170      13.020  18.504  37.174  1.00 14.16           C  
ATOM   1350  N   SER A 171      10.151  15.199  35.463  1.00 14.55           N  
ATOM   1351  CA  SER A 171       9.824  13.931  34.820  1.00 13.77           C  
ATOM   1352  C   SER A 171       9.158  14.144  33.469  1.00 12.25           C  
ATOM   1353  O   SER A 171       8.400  15.094  33.282  1.00 14.36           O  
ATOM   1354  CB  SER A 171       8.891  13.105  35.719  1.00 13.09           C  
ATOM   1355  OG  SER A 171       8.682  11.807  35.185  1.00 14.90           O  
ATOM   1356  N   SER A 172       9.454  13.250  32.530  1.00 13.87           N  
ATOM   1357  CA  SER A 172       8.782  13.232  31.233  1.00 13.48           C  
ATOM   1358  C   SER A 172       7.600  12.260  31.255  1.00 12.79           C  
ATOM   1359  O   SER A 172       6.845  12.184  30.286  1.00 14.48           O  
ATOM   1360  CB ASER A 172       9.751  12.802  30.133  0.53 12.59           C  
ATOM   1361  CB BSER A 172       9.764  12.817  30.139  0.51 13.88           C  
ATOM   1362  OG ASER A 172      10.097  11.436  30.269  0.53 11.70           O  
ATOM   1363  OG BSER A 172      10.857  13.716  30.080  0.51 16.95           O  
ATOM   1364  N   ASN A 173       7.452  11.520  32.354  1.00 11.55           N  
ATOM   1365  CA  ASN A 173       6.407  10.503  32.481  1.00 12.18           C  
ATOM   1366  C   ASN A 173       5.164  10.992  33.214  1.00  9.89           C  
ATOM   1367  O   ASN A 173       5.211  11.345  34.387  1.00 11.69           O  
ATOM   1368  CB  ASN A 173       6.962   9.261  33.187  1.00 12.52           C  
ATOM   1369  CG  ASN A 173       7.918   8.469  32.310  1.00 17.02           C  
ATOM   1370  OD1 ASN A 173       7.507   7.837  31.333  1.00 17.87           O  
ATOM   1371  ND2 ASN A 173       9.204   8.510  32.648  1.00 12.33           N  
ATOM   1372  N   GLY A 174       4.048  10.992  32.503  1.00  9.82           N  
ATOM   1373  CA  GLY A 174       2.795  11.470  33.057  1.00 11.78           C  
ATOM   1374  C   GLY A 174       2.391  10.869  34.387  1.00  9.82           C  
ATOM   1375  O   GLY A 174       1.948  11.594  35.267  1.00 11.07           O  
ATOM   1376  N   PHE A 175       2.534   9.555  34.545  1.00  8.35           N  
ATOM   1377  CA  PHE A 175       2.153   8.910  35.807  1.00  9.49           C  
ATOM   1378  C   PHE A 175       3.067   9.350  36.965  1.00 10.45           C  
ATOM   1379  O   PHE A 175       2.643   9.397  38.126  1.00 12.80           O  
ATOM   1380  CB  PHE A 175       2.212   7.380  35.684  1.00  9.71           C  
ATOM   1381  CG  PHE A 175       3.609   6.825  35.676  1.00 10.05           C  
ATOM   1382  CD1 PHE A 175       4.325   6.731  34.490  1.00  9.78           C  
ATOM   1383  CD2 PHE A 175       4.220   6.419  36.865  1.00 10.77           C  
ATOM   1384  CE1 PHE A 175       5.632   6.241  34.476  1.00 10.49           C  
ATOM   1385  CE2 PHE A 175       5.533   5.925  36.870  1.00 12.09           C  
ATOM   1386  CZ  PHE A 175       6.239   5.837  35.669  1.00 12.07           C  
ATOM   1387  N   ASP A 176       4.323   9.651  36.638  1.00 10.00           N  
ATOM   1388  CA  ASP A 176       5.305  10.058  37.631  1.00 11.14           C  
ATOM   1389  C   ASP A 176       5.077  11.518  37.998  1.00 10.68           C  
ATOM   1390  O   ASP A 176       5.144  11.893  39.167  1.00 10.82           O  
ATOM   1391  CB  ASP A 176       6.712   9.838  37.075  1.00 11.61           C  
ATOM   1392  CG  ASP A 176       7.783   9.958  38.134  1.00 16.02           C  
ATOM   1393  OD1 ASP A 176       7.502   9.689  39.329  1.00 13.93           O  
ATOM   1394  OD2 ASP A 176       8.918  10.309  37.756  1.00 18.94           O  
ATOM   1395  N   VAL A 177       4.789  12.336  36.993  1.00 10.36           N  
ATOM   1396  CA  VAL A 177       4.333  13.697  37.238  1.00 10.70           C  
ATOM   1397  C   VAL A 177       3.137  13.679  38.194  1.00 11.79           C  
ATOM   1398  O   VAL A 177       3.074  14.457  39.147  1.00 12.23           O  
ATOM   1399  CB  VAL A 177       3.917  14.377  35.910  1.00 11.67           C  
ATOM   1400  CG1 VAL A 177       3.112  15.641  36.189  1.00 10.92           C  
ATOM   1401  CG2 VAL A 177       5.156  14.702  35.090  1.00  7.83           C  
ATOM   1402  N   GLY A 178       2.194  12.773  37.941  1.00 11.27           N  
ATOM   1403  CA  GLY A 178       1.007  12.686  38.767  1.00 12.26           C  
ATOM   1404  C   GLY A 178       1.322  12.253  40.191  1.00 15.76           C  
ATOM   1405  O   GLY A 178       0.734  12.763  41.150  1.00 15.10           O  
ATOM   1406  N   GLY A 179       2.245  11.305  40.325  1.00 12.45           N  
ATOM   1407  CA  GLY A 179       2.605  10.800  41.637  1.00 13.14           C  
ATOM   1408  C   GLY A 179       3.315  11.832  42.485  1.00 14.10           C  
ATOM   1409  O   GLY A 179       3.036  11.952  43.683  1.00 13.71           O  
ATOM   1410  N   ALA A 180       4.236  12.565  41.866  1.00 12.49           N  
ATOM   1411  CA  ALA A 180       4.989  13.609  42.555  1.00 14.10           C  
ATOM   1412  C   ALA A 180       4.087  14.770  42.980  1.00 16.57           C  
ATOM   1413  O   ALA A 180       4.256  15.326  44.069  1.00 16.14           O  
ATOM   1414  CB  ALA A 180       6.109  14.115  41.662  1.00 14.47           C  
ATOM   1415  N   LYS A 181       3.134  15.138  42.123  1.00 16.11           N  
ATOM   1416  CA  LYS A 181       2.169  16.176  42.474  1.00 18.05           C  
ATOM   1417  C   LYS A 181       1.273  15.719  43.620  1.00 16.93           C  
ATOM   1418  O   LYS A 181       1.027  16.480  44.563  1.00 18.93           O  
ATOM   1419  CB  LYS A 181       1.305  16.562  41.267  1.00 16.70           C  
ATOM   1420  CG  LYS A 181       2.003  17.446  40.248  1.00 17.25           C  
ATOM   1421  CD  LYS A 181       2.527  18.748  40.853  1.00 16.76           C  
ATOM   1422  CE  LYS A 181       1.403  19.641  41.327  1.00 20.40           C  
ATOM   1423  NZ  LYS A 181       1.928  20.929  41.856  1.00 21.68           N  
ATOM   1424  N   ASN A 182       0.791  14.484  43.536  1.00 16.46           N  
ATOM   1425  CA  ASN A 182      -0.038  13.920  44.599  1.00 19.35           C  
ATOM   1426  C   ASN A 182       0.678  13.956  45.942  1.00 17.56           C  
ATOM   1427  O   ASN A 182       0.048  14.141  46.992  1.00 17.61           O  
ATOM   1428  CB  ASN A 182      -0.406  12.464  44.296  1.00 24.22           C  
ATOM   1429  CG  ASN A 182      -1.048  11.769  45.499  1.00 37.46           C  
ATOM   1430  OD1 ASN A 182      -2.152  12.137  45.935  1.00 41.41           O  
ATOM   1431  ND2 ASN A 182      -0.348  10.765  46.058  1.00 38.27           N  
ATOM   1432  N   PHE A 183       1.992  13.762  45.906  1.00 15.81           N  
ATOM   1433  CA  PHE A 183       2.775  13.695  47.131  1.00 17.78           C  
ATOM   1434  C   PHE A 183       3.005  15.084  47.704  1.00 20.06           C  
ATOM   1435  O   PHE A 183       3.091  15.240  48.916  1.00 22.79           O  
ATOM   1436  CB  PHE A 183       4.127  13.026  46.883  1.00 16.07           C  
ATOM   1437  CG  PHE A 183       4.904  12.759  48.145  1.00 19.14           C  
ATOM   1438  CD1 PHE A 183       4.535  11.722  48.999  1.00 19.10           C  
ATOM   1439  CD2 PHE A 183       5.977  13.572  48.504  1.00 19.09           C  
ATOM   1440  CE1 PHE A 183       5.218  11.502  50.206  1.00 21.27           C  
ATOM   1441  CE2 PHE A 183       6.664  13.363  49.703  1.00 21.08           C  
ATOM   1442  CZ  PHE A 183       6.284  12.324  50.556  1.00 20.39           C  
ATOM   1443  N   GLY A 184       3.114  16.085  46.833  1.00 19.62           N  
ATOM   1444  CA  GLY A 184       3.288  17.452  47.296  1.00 19.59           C  
ATOM   1445  C   GLY A 184       4.456  18.237  46.713  1.00 20.53           C  
ATOM   1446  O   GLY A 184       4.682  19.380  47.115  1.00 22.11           O  
ATOM   1447  N   PHE A 185       5.204  17.651  45.779  1.00 19.18           N  
ATOM   1448  CA  PHE A 185       6.319  18.371  45.161  1.00 20.75           C  
ATOM   1449  C   PHE A 185       5.805  19.404  44.158  1.00 21.81           C  
ATOM   1450  O   PHE A 185       4.660  19.325  43.703  1.00 18.71           O  
ATOM   1451  CB  PHE A 185       7.257  17.426  44.399  1.00 18.74           C  
ATOM   1452  CG  PHE A 185       7.925  16.383  45.252  1.00 21.88           C  
ATOM   1453  CD1 PHE A 185       8.342  16.670  46.547  1.00 20.64           C  
ATOM   1454  CD2 PHE A 185       8.199  15.120  44.727  1.00 20.65           C  
ATOM   1455  CE1 PHE A 185       9.027  15.715  47.301  1.00 21.41           C  
ATOM   1456  CE2 PHE A 185       8.884  14.162  45.476  1.00 21.22           C  
ATOM   1457  CZ  PHE A 185       9.297  14.462  46.765  1.00 20.16           C  
ATOM   1458  N   SER A 186       6.653  20.380  43.828  1.00 23.68           N  
ATOM   1459  CA  SER A 186       6.416  21.221  42.654  1.00 24.00           C  
ATOM   1460  C   SER A 186       6.983  20.394  41.512  1.00 21.22           C  
ATOM   1461  O   SER A 186       7.991  19.716  41.687  1.00 19.27           O  
ATOM   1462  CB ASER A 186       7.177  22.547  42.760  0.53 24.88           C  
ATOM   1463  CB BSER A 186       7.151  22.561  42.770  0.51 24.53           C  
ATOM   1464  OG ASER A 186       6.707  23.343  43.837  0.53 28.59           O  
ATOM   1465  OG BSER A 186       8.545  22.382  42.938  0.51 27.31           O  
ATOM   1466  N   VAL A 187       6.340  20.423  40.353  1.00 19.26           N  
ATOM   1467  CA  VAL A 187       6.756  19.533  39.282  1.00 17.62           C  
ATOM   1468  C   VAL A 187       6.963  20.252  37.964  1.00 15.19           C  
ATOM   1469  O   VAL A 187       6.130  21.047  37.540  1.00 15.98           O  
ATOM   1470  CB  VAL A 187       5.720  18.391  39.069  1.00 16.27           C  
ATOM   1471  CG1 VAL A 187       6.123  17.524  37.865  1.00 12.09           C  
ATOM   1472  CG2 VAL A 187       5.612  17.544  40.333  1.00 15.12           C  
ATOM   1473  N   ALA A 188       8.095  19.968  37.335  1.00 15.95           N  
ATOM   1474  CA  ALA A 188       8.365  20.412  35.977  1.00 16.15           C  
ATOM   1475  C   ALA A 188       8.287  19.192  35.059  1.00 16.24           C  
ATOM   1476  O   ALA A 188       9.059  18.242  35.198  1.00 15.29           O  
ATOM   1477  CB  ALA A 188       9.748  21.040  35.890  1.00 15.02           C  
ATOM   1478  N   ARG A 189       7.343  19.216  34.130  1.00 14.72           N  
ATOM   1479  CA  ARG A 189       7.205  18.122  33.183  1.00 14.40           C  
ATOM   1480  C   ARG A 189       8.035  18.416  31.947  1.00 14.55           C  
ATOM   1481  O   ARG A 189       8.014  19.532  31.436  1.00 13.72           O  
ATOM   1482  CB  ARG A 189       5.738  17.937  32.786  1.00 13.35           C  
ATOM   1483  CG  ARG A 189       5.555  17.013  31.595  1.00 13.18           C  
ATOM   1484  CD  ARG A 189       4.097  16.692  31.313  1.00 14.73           C  
ATOM   1485  NE  ARG A 189       3.976  16.008  30.029  1.00 14.72           N  
ATOM   1486  CZ  ARG A 189       3.420  16.542  28.947  1.00 17.38           C  
ATOM   1487  NH1 ARG A 189       2.910  17.770  28.991  1.00 15.48           N  
ATOM   1488  NH2 ARG A 189       3.407  15.867  27.807  1.00 15.41           N  
ATOM   1489  N   VAL A 190       8.784  17.420  31.488  1.00 14.61           N  
ATOM   1490  CA  VAL A 190       9.517  17.555  30.239  1.00 15.12           C  
ATOM   1491  C   VAL A 190       8.666  16.927  29.133  1.00 18.14           C  
ATOM   1492  O   VAL A 190       8.456  15.712  29.117  1.00 17.56           O  
ATOM   1493  CB  VAL A 190      10.884  16.846  30.304  1.00 14.66           C  
ATOM   1494  CG1 VAL A 190      11.654  17.110  29.022  1.00 18.78           C  
ATOM   1495  CG2 VAL A 190      11.680  17.346  31.492  1.00 14.72           C  
ATOM   1496  N   ALA A 191       8.158  17.762  28.227  1.00 16.19           N  
ATOM   1497  CA  ALA A 191       7.237  17.306  27.190  1.00 16.86           C  
ATOM   1498  C   ALA A 191       7.889  17.352  25.817  1.00 18.91           C  
ATOM   1499  O   ALA A 191       7.897  18.396  25.162  1.00 18.21           O  
ATOM   1500  CB  ALA A 191       5.984  18.169  27.193  1.00 16.27           C  
ATOM   1501  N   ARG A 192       8.420  16.220  25.374  1.00 17.43           N  
ATOM   1502  CA  ARG A 192       9.170  16.191  24.124  1.00 17.62           C  
ATOM   1503  C   ARG A 192       8.299  15.972  22.891  1.00 15.69           C  
ATOM   1504  O   ARG A 192       8.762  16.149  21.770  1.00 19.42           O  
ATOM   1505  CB  ARG A 192      10.269  15.128  24.192  1.00 17.30           C  
ATOM   1506  CG  ARG A 192      11.267  15.352  25.330  1.00 19.55           C  
ATOM   1507  CD  ARG A 192      12.505  14.490  25.163  1.00 19.61           C  
ATOM   1508  NE  ARG A 192      13.531  14.803  26.157  1.00 19.95           N  
ATOM   1509  CZ  ARG A 192      13.568  14.300  27.386  1.00 20.09           C  
ATOM   1510  NH1 ARG A 192      12.636  13.444  27.792  1.00 16.51           N  
ATOM   1511  NH2 ARG A 192      14.543  14.654  28.209  1.00 16.82           N  
ATOM   1512  N   LEU A 193       7.042  15.601  23.097  1.00 15.67           N  
ATOM   1513  CA  LEU A 193       6.118  15.389  21.988  1.00 17.20           C  
ATOM   1514  C   LEU A 193       4.972  16.398  22.012  1.00 18.10           C  
ATOM   1515  O   LEU A 193       4.140  16.373  22.911  1.00 20.62           O  
ATOM   1516  CB  LEU A 193       5.532  13.976  22.045  1.00 17.20           C  
ATOM   1517  CG  LEU A 193       4.493  13.666  20.962  1.00 18.65           C  
ATOM   1518  CD1 LEU A 193       5.145  13.778  19.589  1.00 20.68           C  
ATOM   1519  CD2 LEU A 193       3.928  12.279  21.166  1.00 16.48           C  
ATOM   1520  N   SER A 194       4.919  17.276  21.019  1.00 15.97           N  
ATOM   1521  CA  SER A 194       3.850  18.267  20.945  1.00 16.63           C  
ATOM   1522  C   SER A 194       2.495  17.588  20.693  1.00 16.01           C  
ATOM   1523  O   SER A 194       2.378  16.744  19.807  1.00 17.08           O  
ATOM   1524  CB  SER A 194       4.168  19.244  19.816  1.00 19.48           C  
ATOM   1525  OG  SER A 194       5.574  19.464  19.752  1.00 24.36           O  
ATOM   1526  N   GLN A 195       1.480  17.952  21.472  1.00 16.03           N  
ATOM   1527  CA  GLN A 195       0.156  17.347  21.324  1.00 17.12           C  
ATOM   1528  C   GLN A 195      -0.330  17.450  19.888  1.00 16.10           C  
ATOM   1529  O   GLN A 195      -0.877  16.499  19.340  1.00 15.92           O  
ATOM   1530  CB  GLN A 195      -0.888  18.043  22.202  1.00 19.90           C  
ATOM   1531  CG  GLN A 195      -0.773  17.858  23.696  1.00 29.80           C  
ATOM   1532  CD  GLN A 195      -2.041  18.318  24.403  1.00 32.78           C  
ATOM   1533  OE1 GLN A 195      -3.007  17.560  24.536  1.00 33.75           O  
ATOM   1534  NE2 GLN A 195      -2.056  19.576  24.829  1.00 38.59           N  
ATOM   1535  N   GLU A 196      -0.155  18.627  19.295  1.00 15.73           N  
ATOM   1536  CA  GLU A 196      -0.681  18.888  17.964  1.00 14.96           C  
ATOM   1537  C   GLU A 196      -0.058  17.979  16.912  1.00 15.41           C  
ATOM   1538  O   GLU A 196      -0.714  17.617  15.936  1.00 16.96           O  
ATOM   1539  CB  GLU A 196      -0.476  20.366  17.587  1.00 17.40           C  
ATOM   1540  CG  GLU A 196       0.949  20.879  17.715  1.00 18.72           C  
ATOM   1541  CD  GLU A 196       1.221  21.555  19.057  1.00 21.43           C  
ATOM   1542  OE1 GLU A 196       0.986  20.925  20.114  1.00 21.90           O  
ATOM   1543  OE2 GLU A 196       1.677  22.719  19.051  1.00 20.82           O  
ATOM   1544  N   ALA A 197       1.200  17.600  17.108  1.00 13.84           N  
ATOM   1545  CA  ALA A 197       1.860  16.690  16.179  1.00 15.54           C  
ATOM   1546  C   ALA A 197       1.298  15.270  16.308  1.00 14.83           C  
ATOM   1547  O   ALA A 197       1.059  14.588  15.304  1.00 14.78           O  
ATOM   1548  CB  ALA A 197       3.352  16.685  16.428  1.00 18.02           C  
ATOM   1549  N   LEU A 198       1.091  14.831  17.546  1.00 15.22           N  
ATOM   1550  CA  LEU A 198       0.527  13.511  17.794  1.00 13.22           C  
ATOM   1551  C   LEU A 198      -0.860  13.409  17.182  1.00 14.37           C  
ATOM   1552  O   LEU A 198      -1.175  12.433  16.506  1.00 13.87           O  
ATOM   1553  CB  LEU A 198       0.434  13.229  19.295  1.00 14.84           C  
ATOM   1554  CG  LEU A 198      -0.203  11.878  19.640  1.00 15.07           C  
ATOM   1555  CD1 LEU A 198       0.654  10.745  19.089  1.00 14.05           C  
ATOM   1556  CD2 LEU A 198      -0.348  11.764  21.153  1.00 15.55           C  
ATOM   1557  N   ALA A 199      -1.690  14.418  17.419  1.00 12.01           N  
ATOM   1558  CA  ALA A 199      -3.051  14.402  16.902  1.00 13.46           C  
ATOM   1559  C   ALA A 199      -3.044  14.218  15.388  1.00 16.13           C  
ATOM   1560  O   ALA A 199      -3.827  13.433  14.847  1.00 18.44           O  
ATOM   1561  CB  ALA A 199      -3.768  15.691  17.272  1.00 13.27           C  
ATOM   1562  N   ARG A 200      -2.155  14.932  14.703  1.00 16.37           N  
ATOM   1563  CA  ARG A 200      -2.099  14.830  13.251  1.00 16.47           C  
ATOM   1564  C   ARG A 200      -1.504  13.505  12.795  1.00 17.93           C  
ATOM   1565  O   ARG A 200      -1.925  12.948  11.779  1.00 18.14           O  
ATOM   1566  CB  ARG A 200      -1.327  16.018  12.658  1.00 14.73           C  
ATOM   1567  CG  ARG A 200      -2.159  17.305  12.635  1.00 15.76           C  
ATOM   1568  CD  ARG A 200      -1.479  18.419  11.848  1.00 16.98           C  
ATOM   1569  NE  ARG A 200      -0.235  18.865  12.472  1.00 15.91           N  
ATOM   1570  CZ  ARG A 200      -0.148  19.853  13.360  1.00 15.58           C  
ATOM   1571  NH1 ARG A 200      -1.238  20.510  13.729  1.00 14.62           N  
ATOM   1572  NH2 ARG A 200       1.035  20.178  13.873  1.00 13.96           N  
ATOM   1573  N   GLU A 201      -0.549  12.989  13.564  1.00 16.73           N  
ATOM   1574  CA  GLU A 201       0.074  11.711  13.252  1.00 19.22           C  
ATOM   1575  C   GLU A 201      -0.953  10.584  13.318  1.00 20.86           C  
ATOM   1576  O   GLU A 201      -0.937   9.667  12.490  1.00 21.62           O  
ATOM   1577  CB  GLU A 201       1.211  11.439  14.230  1.00 21.25           C  
ATOM   1578  CG  GLU A 201       2.101  10.275  13.862  1.00 28.41           C  
ATOM   1579  CD  GLU A 201       3.261  10.123  14.838  1.00 37.56           C  
ATOM   1580  OE1 GLU A 201       4.006  11.113  15.041  1.00 40.79           O  
ATOM   1581  OE2 GLU A 201       3.430   9.022  15.407  1.00 38.58           O  
ATOM   1582  N   LEU A 202      -1.853  10.669  14.294  1.00 20.38           N  
ATOM   1583  CA  LEU A 202      -2.884   9.656  14.504  1.00 23.80           C  
ATOM   1584  C   LEU A 202      -3.993   9.722  13.461  1.00 27.20           C  
ATOM   1585  O   LEU A 202      -4.837   8.835  13.387  1.00 28.06           O  
ATOM   1586  CB  LEU A 202      -3.503   9.808  15.896  1.00 20.81           C  
ATOM   1587  CG  LEU A 202      -2.674   9.314  17.076  1.00 21.03           C  
ATOM   1588  CD1 LEU A 202      -3.286   9.820  18.384  1.00 19.89           C  
ATOM   1589  CD2 LEU A 202      -2.622   7.790  17.046  1.00 19.70           C  
ATOM   1590  N   VAL A 203      -3.995  10.782  12.664  1.00 32.00           N  
ATOM   1591  CA  VAL A 203      -4.985  10.942  11.605  1.00 35.69           C  
ATOM   1592  C   VAL A 203      -4.351  10.769  10.228  1.00 36.72           C  
ATOM   1593  O   VAL A 203      -5.052  10.694   9.221  1.00 37.51           O  
ATOM   1594  CB  VAL A 203      -5.646  12.333  11.696  1.00 36.65           C  
ATOM   1595  CG1 VAL A 203      -6.477  12.624  10.450  1.00 43.18           C  
ATOM   1596  CG2 VAL A 203      -6.526  12.381  12.927  1.00 41.04           C  
ATOM   1597  N   SER A 204      -3.021  10.691  10.198  1.00 39.92           N  
ATOM   1598  CA  SER A 204      -2.265  10.624   8.947  1.00 43.83           C  
ATOM   1599  C   SER A 204      -2.497   9.335   8.155  1.00 46.34           C  
ATOM   1600  O   SER A 204      -1.766   9.049   7.204  1.00 47.65           O  
ATOM   1601  CB  SER A 204      -0.765  10.772   9.229  1.00 45.33           C  
ATOM   1602  OG  SER A 204      -0.269   9.664   9.965  1.00 46.23           O  
ATOM   1603  N   GLY A 205      -3.515   8.569   8.538  1.00 47.04           N  
ATOM   1604  CA  GLY A 205      -3.778   7.306   7.872  1.00 47.97           C  
ATOM   1605  C   GLY A 205      -3.328   6.170   8.766  1.00 48.58           C  
ATOM   1606  O   GLY A 205      -3.290   6.334   9.984  1.00 51.79           O  
ATOM   1607  N   THR A 206      -2.983   5.029   8.178  1.00 46.22           N  
ATOM   1608  CA  THR A 206      -2.539   3.878   8.958  1.00 45.24           C  
ATOM   1609  C   THR A 206      -1.632   4.303  10.114  1.00 42.16           C  
ATOM   1610  O   THR A 206      -0.648   5.018   9.916  1.00 41.58           O  
ATOM   1611  CB  THR A 206      -1.779   2.856   8.072  1.00 48.97           C  
ATOM   1612  OG1 THR A 206      -0.685   3.507   7.408  1.00 53.66           O  
ATOM   1613  CG2 THR A 206      -2.714   2.252   7.028  1.00 48.17           C  
ATOM   1614  N   ILE A 207      -1.976   3.856  11.320  1.00 39.21           N  
ATOM   1615  CA  ILE A 207      -1.240   4.209  12.532  1.00 35.67           C  
ATOM   1616  C   ILE A 207      -0.089   3.247  12.817  1.00 36.04           C  
ATOM   1617  O   ILE A 207      -0.308   2.083  13.174  1.00 37.12           O  
ATOM   1618  CB  ILE A 207      -2.165   4.223  13.765  1.00 32.37           C  
ATOM   1619  CG1 ILE A 207      -3.253   5.279  13.589  1.00 29.82           C  
ATOM   1620  CG2 ILE A 207      -1.355   4.491  15.013  1.00 32.20           C  
ATOM   1621  CD1 ILE A 207      -4.260   5.303  14.704  1.00 29.08           C  
ATOM   1622  N  AALA A 208       1.137   3.755  12.763  0.49 36.18           N  
ATOM   1623  N  BALA A 208       1.116   3.734  12.567  0.51 35.34           N  
ATOM   1624  CA AALA A 208       2.332   2.963  13.085  0.49 35.00           C  
ATOM   1625  CA BALA A 208       2.311   2.929  12.707  0.51 33.74           C  
ATOM   1626  C  AALA A 208       2.447   2.625  14.583  0.49 35.06           C  
ATOM   1627  C  BALA A 208       2.462   2.514  14.152  0.51 32.81           C  
ATOM   1628  O  AALA A 208       1.696   3.153  15.403  0.49 35.71           O  
ATOM   1629  O  BALA A 208       2.130   3.272  15.063  0.51 33.46           O  
ATOM   1630  CB AALA A 208       3.581   3.707  12.621  0.49 36.13           C  
ATOM   1631  CB BALA A 208       3.528   3.720  12.255  0.51 34.47           C  
ATOM   1632  N  APRO A 209       3.398   1.739  14.952  0.49 34.46           N  
ATOM   1633  N  BPRO A 209       2.955   1.293  14.383  0.51 32.81           N  
ATOM   1634  CA APRO A 209       3.649   1.279  16.329  0.49 32.64           C  
ATOM   1635  CA BPRO A 209       3.165   0.792  15.739  0.51 31.22           C  
ATOM   1636  C  APRO A 209       4.243   2.292  17.314  0.49 30.89           C  
ATOM   1637  C  BPRO A 209       3.642   1.894  16.681  0.51 29.14           C  
ATOM   1638  O  APRO A 209       3.688   2.506  18.392  0.49 29.42           O  
ATOM   1639  O  BPRO A 209       2.993   2.187  17.684  0.51 27.71           O  
ATOM   1640  CB APRO A 209       4.581   0.081  16.133  0.49 33.65           C  
ATOM   1641  CB BPRO A 209       4.212  -0.294  15.532  0.51 31.64           C  
ATOM   1642  CG APRO A 209       4.219  -0.418  14.779  0.49 34.29           C  
ATOM   1643  CG BPRO A 209       3.772  -0.898  14.241  0.51 32.84           C  
ATOM   1644  CD APRO A 209       4.108   0.869  13.999  0.49 35.87           C  
ATOM   1645  CD BPRO A 209       3.435   0.318  13.384  0.51 33.24           C  
ATOM   1646  N  ALEU A 210       5.384   2.885  16.965  0.49 26.50           N  
ATOM   1647  N  BLEU A 210       4.765   2.516  16.331  0.51 27.03           N  
ATOM   1648  CA ALEU A 210       6.001   3.892  17.830  0.49 23.32           C  
ATOM   1649  CA BLEU A 210       5.406   3.513  17.184  0.51 24.70           C  
ATOM   1650  C  ALEU A 210       4.968   4.962  18.173  0.49 20.35           C  
ATOM   1651  C  BLEU A 210       4.475   4.648  17.627  0.51 21.86           C  
ATOM   1652  O  ALEU A 210       4.988   5.544  19.259  0.49 18.25           O  
ATOM   1653  O  BLEU A 210       4.647   5.205  18.714  0.51 20.66           O  
ATOM   1654  CB ALEU A 210       7.202   4.544  17.135  0.49 22.32           C  
ATOM   1655  CB BLEU A 210       6.634   4.100  16.477  0.51 23.91           C  
ATOM   1656  CG ALEU A 210       7.846   5.748  17.846  0.49 23.41           C  
ATOM   1657  CG BLEU A 210       7.486   5.062  17.313  0.51 26.98           C  
ATOM   1658  CD1ALEU A 210       8.358   5.341  19.222  0.49 20.81           C  
ATOM   1659  CD1BLEU A 210       7.963   4.362  18.581  0.51 26.93           C  
ATOM   1660  CD2ALEU A 210       8.987   6.296  16.997  0.49 22.20           C  
ATOM   1661  CD2BLEU A 210       8.673   5.551  16.490  0.51 27.40           C  
ATOM   1662  N  ATHR A 211       4.066   5.212  17.229  0.49 18.36           N  
ATOM   1663  N  BTHR A 211       3.496   4.993  16.795  0.51 20.53           N  
ATOM   1664  CA ATHR A 211       2.981   6.158  17.431  0.49 17.50           C  
ATOM   1665  CA BTHR A 211       2.558   6.054  17.144  0.51 19.67           C  
ATOM   1666  C  ATHR A 211       2.063   5.633  18.530  0.49 17.22           C  
ATOM   1667  C  BTHR A 211       1.678   5.628  18.321  0.51 19.65           C  
ATOM   1668  O  ATHR A 211       1.533   6.400  19.334  0.49 15.17           O  
ATOM   1669  O  BTHR A 211       1.294   6.451  19.153  0.51 18.49           O  
ATOM   1670  CB ATHR A 211       2.164   6.340  16.141  0.49 18.38           C  
ATOM   1671  CB BTHR A 211       1.649   6.427  15.953  0.51 20.82           C  
ATOM   1672  OG1ATHR A 211       3.048   6.666  15.059  0.49 18.34           O  
ATOM   1673  OG1BTHR A 211       2.455   6.788  14.823  0.51 21.52           O  
ATOM   1674  CG2ATHR A 211       1.142   7.457  16.311  0.49 17.86           C  
ATOM   1675  CG2BTHR A 211       0.759   7.605  16.318  0.51 19.89           C  
ATOM   1676  N  AMET A 212       1.881   4.316  18.554  0.49 17.15           N  
ATOM   1677  N  BMET A 212       1.363   4.337  18.386  0.51 18.63           N  
ATOM   1678  CA AMET A 212       1.070   3.677  19.578  0.49 16.96           C  
ATOM   1679  CA BMET A 212       0.564   3.797  19.480  0.51 18.57           C  
ATOM   1680  C  AMET A 212       1.695   3.910  20.944  0.49 15.32           C  
ATOM   1681  C  BMET A 212       1.207   4.083  20.828  0.51 17.82           C  
ATOM   1682  O  AMET A 212       1.015   4.314  21.887  0.49 13.19           O  
ATOM   1683  O  BMET A 212       0.554   4.573  21.749  0.51 17.10           O  
ATOM   1684  CB AMET A 212       0.962   2.177  19.316  0.49 20.63           C  
ATOM   1685  CB BMET A 212       0.396   2.285  19.329  0.51 22.20           C  
ATOM   1686  CG AMET A 212       0.067   1.474  20.304  0.49 24.29           C  
ATOM   1687  CG BMET A 212      -0.328   1.866  18.078  0.51 25.97           C  
ATOM   1688  SD AMET A 212      -1.539   2.276  20.350  0.49 32.83           S  
ATOM   1689  SD BMET A 212      -1.720   2.955  17.741  0.51 35.61           S  
ATOM   1690  CE AMET A 212      -2.302   1.583  18.896  0.49 31.50           C  
ATOM   1691  CE BMET A 212      -2.618   2.875  19.258  0.51 31.25           C  
ATOM   1692  N  APHE A 213       2.996   3.652  21.044  0.49 13.45           N  
ATOM   1693  N  BPHE A 213       2.494   3.770  20.938  0.51 17.46           N  
ATOM   1694  CA APHE A 213       3.728   3.905  22.276  0.49 14.31           C  
ATOM   1695  CA BPHE A 213       3.220   3.928  22.190  0.51 16.94           C  
ATOM   1696  C  APHE A 213       3.600   5.372  22.657  0.49 14.09           C  
ATOM   1697  C  BPHE A 213       3.402   5.379  22.613  0.51 15.88           C  
ATOM   1698  O  APHE A 213       3.392   5.701  23.822  0.49 14.11           O  
ATOM   1699  O  BPHE A 213       3.255   5.702  23.790  0.51 15.54           O  
ATOM   1700  CB APHE A 213       5.212   3.561  22.101  0.49 15.36           C  
ATOM   1701  CB BPHE A 213       4.558   3.206  22.085  0.51 21.52           C  
ATOM   1702  CG APHE A 213       6.026   3.697  23.364  0.49 15.76           C  
ATOM   1703  CG BPHE A 213       4.422   1.714  22.098  0.51 23.97           C  
ATOM   1704  CD1APHE A 213       5.998   2.705  24.342  0.49 15.73           C  
ATOM   1705  CD1BPHE A 213       4.259   1.031  23.299  0.51 25.82           C  
ATOM   1706  CD2APHE A 213       6.821   4.821  23.573  0.49 16.54           C  
ATOM   1707  CD2BPHE A 213       4.387   0.995  20.909  0.51 24.21           C  
ATOM   1708  CE1APHE A 213       6.751   2.829  25.508  0.49 14.97           C  
ATOM   1709  CE1BPHE A 213       4.059  -0.348  23.317  0.51 26.77           C  
ATOM   1710  CE2APHE A 213       7.577   4.956  24.737  0.49 15.85           C  
ATOM   1711  CE2BPHE A 213       4.187  -0.384  20.918  0.51 27.34           C  
ATOM   1712  CZ APHE A 213       7.541   3.958  25.705  0.49 16.17           C  
ATOM   1713  CZ BPHE A 213       4.022  -1.056  22.122  0.51 27.00           C  
ATOM   1714  N   LYS A 214       3.724   6.255  21.668  1.00 14.25           N  
ATOM   1715  CA  LYS A 214       3.702   7.689  21.943  1.00 15.49           C  
ATOM   1716  C   LYS A 214       2.335   8.074  22.502  1.00 14.61           C  
ATOM   1717  O   LYS A 214       2.230   8.814  23.476  1.00 13.40           O  
ATOM   1718  CB  LYS A 214       3.970   8.497  20.668  1.00 15.53           C  
ATOM   1719  CG  LYS A 214       5.399   8.414  20.170  1.00 19.84           C  
ATOM   1720  CD  LYS A 214       5.575   9.257  18.926  1.00 23.82           C  
ATOM   1721  CE  LYS A 214       6.975   9.110  18.353  1.00 32.72           C  
ATOM   1722  NZ  LYS A 214       7.169   9.928  17.114  1.00 35.77           N  
ATOM   1723  N   ALA A 215       1.287   7.559  21.868  1.00 13.63           N  
ATOM   1724  CA  ALA A 215      -0.082   7.835  22.281  1.00 11.42           C  
ATOM   1725  C   ALA A 215      -0.348   7.371  23.715  1.00 10.99           C  
ATOM   1726  O   ALA A 215      -1.139   7.980  24.436  1.00 10.96           O  
ATOM   1727  CB  ALA A 215      -1.047   7.148  21.327  1.00 12.87           C  
ATOM   1728  N   LEU A 216       0.315   6.286  24.109  1.00  9.86           N  
ATOM   1729  CA  LEU A 216       0.122   5.700  25.428  1.00  9.43           C  
ATOM   1730  C   LEU A 216       1.001   6.301  26.525  1.00 10.58           C  
ATOM   1731  O   LEU A 216       0.663   6.193  27.697  1.00 11.42           O  
ATOM   1732  CB  LEU A 216       0.372   4.189  25.384  1.00 11.14           C  
ATOM   1733  CG  LEU A 216      -0.586   3.281  24.597  1.00  8.27           C  
ATOM   1734  CD1 LEU A 216      -0.180   1.822  24.808  1.00 10.44           C  
ATOM   1735  CD2 LEU A 216      -2.019   3.487  25.079  1.00  9.26           C  
ATOM   1736  N   ARG A 217       2.112   6.936  26.161  1.00 10.41           N  
ATOM   1737  CA  ARG A 217       3.152   7.229  27.149  1.00  9.83           C  
ATOM   1738  C   ARG A 217       3.661   8.665  27.220  1.00 11.94           C  
ATOM   1739  O   ARG A 217       4.341   9.021  28.183  1.00 10.70           O  
ATOM   1740  CB  ARG A 217       4.356   6.308  26.904  1.00 10.28           C  
ATOM   1741  CG  ARG A 217       4.111   4.832  27.212  1.00 10.84           C  
ATOM   1742  CD  ARG A 217       4.439   4.502  28.660  1.00  9.24           C  
ATOM   1743  NE  ARG A 217       3.543   5.126  29.627  1.00  9.97           N  
ATOM   1744  CZ  ARG A 217       2.317   4.691  29.912  1.00 10.08           C  
ATOM   1745  NH1 ARG A 217       1.830   3.620  29.299  1.00  9.23           N  
ATOM   1746  NH2 ARG A 217       1.574   5.319  30.827  1.00  9.33           N  
ATOM   1747  N   MET A 218       3.350   9.485  26.217  1.00 11.58           N  
ATOM   1748  CA  MET A 218       3.970  10.808  26.110  1.00 12.33           C  
ATOM   1749  C   MET A 218       3.059  12.006  26.397  1.00 13.18           C  
ATOM   1750  O   MET A 218       3.402  13.140  26.055  1.00 16.12           O  
ATOM   1751  CB AMET A 218       4.648  10.946  24.746  0.72 13.13           C  
ATOM   1752  CB BMET A 218       4.539  10.990  24.700  0.28 12.78           C  
ATOM   1753  CG AMET A 218       5.770   9.927  24.572  0.72 14.23           C  
ATOM   1754  CG BMET A 218       5.416   9.856  24.205  0.28 13.41           C  
ATOM   1755  SD AMET A 218       6.831  10.201  23.156  0.72 18.31           S  
ATOM   1756  SD BMET A 218       6.966   9.768  25.090  0.28 16.12           S  
ATOM   1757  CE AMET A 218       7.843  11.558  23.744  0.72 18.51           C  
ATOM   1758  CE BMET A 218       7.787  11.239  24.463  0.28 14.56           C  
ATOM   1759  N   ARG A 219       1.914  11.757  27.029  1.00 14.43           N  
ATOM   1760  CA  ARG A 219       0.938  12.806  27.343  1.00 15.76           C  
ATOM   1761  C   ARG A 219       0.807  12.954  28.849  1.00 15.35           C  
ATOM   1762  O   ARG A 219       1.251  12.088  29.609  1.00 12.90           O  
ATOM   1763  CB  ARG A 219      -0.448  12.439  26.806  1.00 18.71           C  
ATOM   1764  CG  ARG A 219      -0.748  12.714  25.338  1.00 28.59           C  
ATOM   1765  CD  ARG A 219       0.323  12.216  24.396  1.00 31.76           C  
ATOM   1766  NE  ARG A 219       1.326  13.254  24.202  1.00 40.53           N  
ATOM   1767  CZ  ARG A 219       1.044  14.491  23.804  1.00 40.22           C  
ATOM   1768  NH1 ARG A 219      -0.213  14.842  23.554  1.00 41.97           N  
ATOM   1769  NH2 ARG A 219       2.016  15.378  23.672  1.00 41.13           N  
ATOM   1770  N   GLU A 220       0.187  14.053  29.275  1.00 12.85           N  
ATOM   1771  CA  GLU A 220      -0.236  14.174  30.661  1.00 11.39           C  
ATOM   1772  C   GLU A 220      -1.411  13.221  30.828  1.00 12.58           C  
ATOM   1773  O   GLU A 220      -2.216  13.056  29.903  1.00 12.57           O  
ATOM   1774  CB  GLU A 220      -0.661  15.616  30.971  1.00 13.52           C  
ATOM   1775  CG  GLU A 220       0.492  16.619  30.882  1.00 12.76           C  
ATOM   1776  CD  GLU A 220       0.062  18.069  31.061  1.00 13.92           C  
ATOM   1777  OE1 GLU A 220      -1.156  18.334  31.157  1.00 16.28           O  
ATOM   1778  OE2 GLU A 220       0.957  18.941  31.102  1.00 14.87           O  
ATOM   1779  N   GLU A 221      -1.495  12.568  31.985  1.00 11.12           N  
ATOM   1780  CA  GLU A 221      -2.578  11.621  32.247  1.00 11.17           C  
ATOM   1781  C   GLU A 221      -3.773  12.366  32.853  1.00 10.58           C  
ATOM   1782  O   GLU A 221      -3.619  13.190  33.752  1.00 11.19           O  
ATOM   1783  CB  GLU A 221      -2.105  10.516  33.195  1.00 10.50           C  
ATOM   1784  CG  GLU A 221      -0.799   9.815  32.789  1.00 12.61           C  
ATOM   1785  CD  GLU A 221      -0.858   9.084  31.438  1.00 13.42           C  
ATOM   1786  OE1 GLU A 221      -1.965   8.777  30.942  1.00 11.41           O  
ATOM   1787  OE2 GLU A 221       0.224   8.791  30.873  1.00 11.98           O  
ATOM   1788  N   THR A 222      -4.966  12.067  32.360  1.00 12.16           N  
ATOM   1789  CA  THR A 222      -6.154  12.817  32.742  1.00 13.46           C  
ATOM   1790  C   THR A 222      -6.501  12.750  34.230  1.00 13.78           C  
ATOM   1791  O   THR A 222      -7.092  13.685  34.763  1.00 16.55           O  
ATOM   1792  CB ATHR A 222      -7.367  12.324  31.941  0.51 13.63           C  
ATOM   1793  CB BTHR A 222      -7.377  12.384  31.906  0.49 14.03           C  
ATOM   1794  OG1ATHR A 222      -7.034  12.303  30.548  0.51 15.53           O  
ATOM   1795  OG1BTHR A 222      -7.682  11.006  32.151  0.49 15.88           O  
ATOM   1796  CG2ATHR A 222      -8.564  13.233  32.166  0.51 14.66           C  
ATOM   1797  CG2BTHR A 222      -7.082  12.569  30.433  0.49 15.97           C  
ATOM   1798  N   TYR A 223      -6.133  11.664  34.906  1.00 12.43           N  
ATOM   1799  CA  TYR A 223      -6.434  11.516  36.332  1.00 14.51           C  
ATOM   1800  C   TYR A 223      -5.468  12.316  37.199  1.00 13.89           C  
ATOM   1801  O   TYR A 223      -5.734  12.543  38.374  1.00 15.69           O  
ATOM   1802  CB  TYR A 223      -6.347  10.041  36.754  1.00 13.27           C  
ATOM   1803  CG  TYR A 223      -4.923   9.517  36.799  1.00 13.72           C  
ATOM   1804  CD1 TYR A 223      -4.080   9.802  37.879  1.00 12.13           C  
ATOM   1805  CD2 TYR A 223      -4.387   8.811  35.720  1.00 14.14           C  
ATOM   1806  CE1 TYR A 223      -2.730   9.404  37.875  1.00 13.08           C  
ATOM   1807  CE2 TYR A 223      -3.044   8.410  35.708  1.00 14.50           C  
ATOM   1808  CZ  TYR A 223      -2.220   8.711  36.784  1.00 11.16           C  
ATOM   1809  OH  TYR A 223      -0.891   8.351  36.754  1.00 12.67           O  
ATOM   1810  N   ALA A 224      -4.340  12.714  36.624  1.00 13.86           N  
ATOM   1811  CA  ALA A 224      -3.265  13.324  37.394  1.00 15.63           C  
ATOM   1812  C   ALA A 224      -3.408  14.831  37.553  1.00 17.44           C  
ATOM   1813  O   ALA A 224      -4.007  15.506  36.713  1.00 18.00           O  
ATOM   1814  CB  ALA A 224      -1.917  13.001  36.748  1.00 13.97           C  
ATOM   1815  N   GLU A 225      -2.851  15.361  38.642  1.00 18.51           N  
ATOM   1816  CA  GLU A 225      -2.788  16.805  38.809  1.00 19.11           C  
ATOM   1817  C   GLU A 225      -1.804  17.350  37.773  1.00 19.12           C  
ATOM   1818  O   GLU A 225      -0.780  16.721  37.479  1.00 16.47           O  
ATOM   1819  CB AGLU A 225      -2.284  17.158  40.216  0.54 20.54           C  
ATOM   1820  CB BGLU A 225      -2.337  17.186  40.223  0.46 20.87           C  
ATOM   1821  CG AGLU A 225      -3.093  16.572  41.365  0.54 23.93           C  
ATOM   1822  CG BGLU A 225      -2.253  18.694  40.429  0.46 24.61           C  
ATOM   1823  CD AGLU A 225      -2.464  16.850  42.730  0.54 27.30           C  
ATOM   1824  CD BGLU A 225      -2.180  19.103  41.888  0.46 27.69           C  
ATOM   1825  OE1AGLU A 225      -2.279  18.037  43.078  0.54 26.22           O  
ATOM   1826  OE1BGLU A 225      -1.241  18.674  42.595  0.46 28.69           O  
ATOM   1827  OE2AGLU A 225      -2.153  15.882  43.460  0.54 26.44           O  
ATOM   1828  OE2BGLU A 225      -3.070  19.862  42.327  0.46 30.14           O  
ATOM   1829  N   ALA A 226      -2.124  18.514  37.217  1.00 16.44           N  
ATOM   1830  CA  ALA A 226      -1.273  19.143  36.217  1.00 18.56           C  
ATOM   1831  C   ALA A 226       0.078  19.552  36.800  1.00 17.03           C  
ATOM   1832  O   ALA A 226       0.169  19.975  37.950  1.00 17.84           O  
ATOM   1833  CB  ALA A 226      -1.988  20.379  35.620  1.00 16.42           C  
ATOM   1834  N   PRO A 227       1.152  19.423  36.007  1.00 17.54           N  
ATOM   1835  CA  PRO A 227       2.461  19.831  36.510  1.00 16.12           C  
ATOM   1836  C   PRO A 227       2.461  21.344  36.701  1.00 18.45           C  
ATOM   1837  O   PRO A 227       1.684  22.051  36.060  1.00 16.50           O  
ATOM   1838  CB  PRO A 227       3.405  19.389  35.394  1.00 13.36           C  
ATOM   1839  CG  PRO A 227       2.584  19.599  34.174  1.00 12.89           C  
ATOM   1840  CD  PRO A 227       1.231  19.050  34.582  1.00 13.41           C  
ATOM   1841  N   ASP A 228       3.326  21.843  37.578  1.00 20.30           N  
ATOM   1842  CA  ASP A 228       3.442  23.281  37.779  1.00 21.17           C  
ATOM   1843  C   ASP A 228       3.991  23.946  36.517  1.00 20.95           C  
ATOM   1844  O   ASP A 228       3.541  25.020  36.121  1.00 20.05           O  
ATOM   1845  CB  ASP A 228       4.368  23.584  38.960  1.00 23.27           C  
ATOM   1846  CG  ASP A 228       3.847  23.024  40.262  1.00 26.12           C  
ATOM   1847  OD1 ASP A 228       3.984  21.805  40.486  1.00 26.95           O  
ATOM   1848  OD2 ASP A 228       3.283  23.802  41.058  1.00 29.29           O  
ATOM   1849  N   PHE A 229       4.961  23.295  35.887  1.00 18.88           N  
ATOM   1850  CA  PHE A 229       5.613  23.843  34.710  1.00 18.40           C  
ATOM   1851  C   PHE A 229       5.750  22.763  33.654  1.00 18.26           C  
ATOM   1852  O   PHE A 229       5.809  21.574  33.975  1.00 16.04           O  
ATOM   1853  CB  PHE A 229       7.011  24.342  35.074  1.00 20.08           C  
ATOM   1854  CG  PHE A 229       7.051  25.180  36.311  1.00 23.56           C  
ATOM   1855  CD1 PHE A 229       6.598  26.493  36.293  1.00 25.07           C  
ATOM   1856  CD2 PHE A 229       7.537  24.652  37.506  1.00 28.19           C  
ATOM   1857  CE1 PHE A 229       6.626  27.275  37.448  1.00 26.10           C  
ATOM   1858  CE2 PHE A 229       7.570  25.420  38.667  1.00 27.44           C  
ATOM   1859  CZ  PHE A 229       7.113  26.737  38.636  1.00 26.32           C  
ATOM   1860  N   VAL A 230       5.802  23.181  32.394  1.00 16.91           N  
ATOM   1861  CA  VAL A 230       6.149  22.275  31.311  1.00 17.08           C  
ATOM   1862  C   VAL A 230       7.221  22.918  30.442  1.00 18.14           C  
ATOM   1863  O   VAL A 230       7.065  24.053  30.002  1.00 22.46           O  
ATOM   1864  CB  VAL A 230       4.945  21.951  30.419  1.00 15.42           C  
ATOM   1865  CG1 VAL A 230       5.317  20.859  29.434  1.00 17.19           C  
ATOM   1866  CG2 VAL A 230       3.773  21.517  31.263  1.00 15.82           C  
ATOM   1867  N   VAL A 231       8.316  22.204  30.210  1.00 15.17           N  
ATOM   1868  CA  VAL A 231       9.326  22.672  29.274  1.00 16.68           C  
ATOM   1869  C   VAL A 231       9.590  21.615  28.207  1.00 19.13           C  
ATOM   1870  O   VAL A 231       9.308  20.429  28.408  1.00 17.85           O  
ATOM   1871  CB  VAL A 231      10.660  23.036  29.981  1.00 17.60           C  
ATOM   1872  CG1 VAL A 231      10.461  24.266  30.853  1.00 20.80           C  
ATOM   1873  CG2 VAL A 231      11.164  21.864  30.802  1.00 15.69           C  
ATOM   1874  N   PRO A 232      10.126  22.037  27.049  1.00 19.41           N  
ATOM   1875  CA  PRO A 232      10.421  21.138  25.930  1.00 20.27           C  
ATOM   1876  C   PRO A 232      11.653  20.253  26.117  1.00 19.61           C  
ATOM   1877  O   PRO A 232      11.761  19.192  25.501  1.00 21.18           O  
ATOM   1878  CB  PRO A 232      10.575  22.105  24.756  1.00 21.16           C  
ATOM   1879  CG  PRO A 232      11.171  23.316  25.405  1.00 20.29           C  
ATOM   1880  CD  PRO A 232      10.332  23.445  26.655  1.00 19.75           C  
ATOM   1881  N   ALA A 233      12.578  20.689  26.967  1.00 20.63           N  
ATOM   1882  CA  ALA A 233      13.839  19.975  27.147  1.00 18.68           C  
ATOM   1883  C   ALA A 233      14.436  20.231  28.523  1.00 19.25           C  
ATOM   1884  O   ALA A 233      14.089  21.209  29.186  1.00 19.84           O  
ATOM   1885  CB  ALA A 233      14.822  20.405  26.075  1.00 17.44           C  
ATOM   1886  N   LEU A 234      15.343  19.352  28.940  1.00 19.39           N  
ATOM   1887  CA  LEU A 234      16.031  19.490  30.226  1.00 21.55           C  
ATOM   1888  C   LEU A 234      16.874  20.768  30.286  1.00 21.20           C  
ATOM   1889  O   LEU A 234      17.057  21.349  31.358  1.00 19.95           O  
ATOM   1890  CB  LEU A 234      16.939  18.286  30.473  1.00 17.71           C  
ATOM   1891  CG  LEU A 234      16.278  16.915  30.580  1.00 19.14           C  
ATOM   1892  CD1 LEU A 234      17.351  15.843  30.459  1.00 20.19           C  
ATOM   1893  CD2 LEU A 234      15.514  16.793  31.891  1.00 17.58           C  
ATOM   1894  N   GLY A 235      17.383  21.195  29.133  1.00 21.17           N  
ATOM   1895  CA  GLY A 235      18.229  22.374  29.086  1.00 21.99           C  
ATOM   1896  C   GLY A 235      17.523  23.632  29.537  1.00 22.25           C  
ATOM   1897  O   GLY A 235      18.169  24.619  29.874  1.00 24.75           O  
ATOM   1898  N   ASP A 236      16.195  23.592  29.554  1.00 22.57           N  
ATOM   1899  CA  ASP A 236      15.393  24.754  29.909  1.00 22.23           C  
ATOM   1900  C   ASP A 236      15.167  24.907  31.410  1.00 21.89           C  
ATOM   1901  O   ASP A 236      14.671  25.943  31.861  1.00 21.30           O  
ATOM   1902  CB  ASP A 236      14.043  24.679  29.201  1.00 23.59           C  
ATOM   1903  CG  ASP A 236      14.172  24.754  27.692  1.00 28.14           C  
ATOM   1904  OD1 ASP A 236      14.519  25.835  27.177  1.00 30.07           O  
ATOM   1905  OD2 ASP A 236      13.934  23.728  27.020  1.00 33.48           O  
ATOM   1906  N   LEU A 237      15.523  23.885  32.184  1.00 20.19           N  
ATOM   1907  CA  LEU A 237      15.268  23.901  33.623  1.00 21.82           C  
ATOM   1908  C   LEU A 237      16.018  25.000  34.388  1.00 23.20           C  
ATOM   1909  O   LEU A 237      15.433  25.652  35.257  1.00 23.52           O  
ATOM   1910  CB  LEU A 237      15.583  22.531  34.230  1.00 22.31           C  
ATOM   1911  CG  LEU A 237      14.642  21.420  33.759  1.00 21.36           C  
ATOM   1912  CD1 LEU A 237      15.160  20.060  34.193  1.00 18.33           C  
ATOM   1913  CD2 LEU A 237      13.255  21.681  34.318  1.00 21.59           C  
ATOM   1914  N   PRO A 238      17.319  25.209  34.096  1.00 24.09           N  
ATOM   1915  CA  PRO A 238      18.050  26.275  34.792  1.00 27.32           C  
ATOM   1916  C   PRO A 238      17.368  27.621  34.601  1.00 28.95           C  
ATOM   1917  O   PRO A 238      17.180  28.373  35.552  1.00 30.93           O  
ATOM   1918  CB  PRO A 238      19.428  26.223  34.147  1.00 25.76           C  
ATOM   1919  CG  PRO A 238      19.599  24.763  33.898  1.00 27.67           C  
ATOM   1920  CD  PRO A 238      18.248  24.368  33.322  1.00 24.23           C  
ATOM   1921  N   ARG A 239      16.992  27.913  33.361  1.00 32.24           N  
ATOM   1922  CA  ARG A 239      16.230  29.113  33.044  1.00 34.38           C  
ATOM   1923  C   ARG A 239      14.925  29.144  33.839  1.00 34.53           C  
ATOM   1924  O   ARG A 239      14.565  30.163  34.429  1.00 34.54           O  
ATOM   1925  CB  ARG A 239      15.933  29.139  31.543  1.00 39.24           C  
ATOM   1926  CG  ARG A 239      14.798  30.058  31.129  1.00 47.85           C  
ATOM   1927  CD  ARG A 239      15.173  31.525  31.205  1.00 52.99           C  
ATOM   1928  NE  ARG A 239      14.040  32.373  30.840  1.00 60.78           N  
ATOM   1929  CZ  ARG A 239      12.952  32.543  31.589  1.00 64.92           C  
ATOM   1930  NH1 ARG A 239      12.841  31.925  32.762  1.00 67.05           N  
ATOM   1931  NH2 ARG A 239      11.962  33.321  31.159  1.00 68.13           N  
ATOM   1932  N   LEU A 240      14.218  28.019  33.850  1.00 33.01           N  
ATOM   1933  CA  LEU A 240      12.954  27.916  34.570  1.00 32.61           C  
ATOM   1934  C   LEU A 240      13.130  28.282  36.043  1.00 33.17           C  
ATOM   1935  O   LEU A 240      12.353  29.058  36.592  1.00 31.96           O  
ATOM   1936  CB  LEU A 240      12.397  26.490  34.456  1.00 29.09           C  
ATOM   1937  CG  LEU A 240      11.056  26.195  35.139  1.00 28.44           C  
ATOM   1938  CD1 LEU A 240       9.943  26.958  34.457  1.00 26.94           C  
ATOM   1939  CD2 LEU A 240      10.766  24.715  35.069  1.00 27.01           C  
ATOM   1940  N   VAL A 241      14.150  27.717  36.681  1.00 34.75           N  
ATOM   1941  CA  VAL A 241      14.365  27.933  38.108  1.00 39.02           C  
ATOM   1942  C   VAL A 241      14.609  29.407  38.424  1.00 41.19           C  
ATOM   1943  O   VAL A 241      14.088  29.932  39.407  1.00 40.57           O  
ATOM   1944  CB  VAL A 241      15.556  27.095  38.627  1.00 39.12           C  
ATOM   1945  CG1 VAL A 241      15.805  27.395  40.092  1.00 40.29           C  
ATOM   1946  CG2 VAL A 241      15.267  25.609  38.442  1.00 39.55           C  
ATOM   1947  N   ARG A 242      15.401  30.070  37.590  1.00 44.78           N  
ATOM   1948  CA  ARG A 242      15.651  31.500  37.754  1.00 49.85           C  
ATOM   1949  C   ARG A 242      14.349  32.294  37.616  1.00 53.44           C  
ATOM   1950  O   ARG A 242      13.855  32.869  38.592  1.00 54.32           O  
ATOM   1951  CB  ARG A 242      16.669  31.982  36.717  1.00 50.52           C  
ATOM   1952  CG  ARG A 242      18.109  31.588  37.015  1.00 56.82           C  
ATOM   1953  CD  ARG A 242      18.241  30.104  37.335  1.00 62.22           C  
ATOM   1954  NE  ARG A 242      19.632  29.650  37.367  1.00 68.31           N  
ATOM   1955  CZ  ARG A 242      20.010  28.417  37.700  1.00 69.80           C  
ATOM   1956  NH1 ARG A 242      19.102  27.508  38.032  1.00 70.30           N  
ATOM   1957  NH2 ARG A 242      21.298  28.091  37.701  1.00 71.26           N  
ATOM   1958  N   GLY A 243      13.791  32.320  36.406  1.00 55.79           N  
ATOM   1959  CA  GLY A 243      12.534  33.017  36.186  1.00 58.00           C  
ATOM   1960  C   GLY A 243      11.485  32.617  37.208  1.00 60.35           C  
ATOM   1961  O   GLY A 243      10.484  33.309  37.401  1.00 61.56           O  
ATOM   1962  N   MET A 244      11.728  31.489  37.866  1.00 62.72           N  
ATOM   1963  CA  MET A 244      10.833  30.956  38.885  1.00 65.05           C  
ATOM   1964  C   MET A 244      11.006  31.708  40.201  1.00 66.57           C  
ATOM   1965  O   MET A 244      10.117  32.450  40.624  1.00 67.07           O  
ATOM   1966  CB  MET A 244      11.131  29.470  39.107  1.00 65.20           C  
ATOM   1967  CG  MET A 244      10.270  28.797  40.158  1.00 66.24           C  
ATOM   1968  SD  MET A 244      10.915  27.174  40.615  1.00 68.34           S  
ATOM   1969  CE  MET A 244      10.628  26.248  39.102  1.00 65.85           C  
ATOM   1970  N   ALA A 245      12.156  31.505  40.841  1.00 67.99           N  
ATOM   1971  CA  ALA A 245      12.448  32.104  42.141  1.00 69.71           C  
ATOM   1972  C   ALA A 245      11.992  33.559  42.206  1.00 71.23           C  
ATOM   1973  O   ALA A 245      11.209  33.887  43.128  1.00 72.08           O  
ATOM   1974  CB  ALA A 245      13.942  32.006  42.435  1.00 67.74           C  
TER    1975      ALA A 245
END
