# Supplementary material for: Detection of circular permutations by Protein Language Models
Source: Comput Struct Biotechnol J. 2024 Dec 30;27:214–20. doi: 10.1016/j.csbj.2024.12.029 (PMC11757225; doi:10.1016/j.csbj.2024.12.029)
Supplement: Supplementary file 2 — Supplementary material [file mmc2.zip › plmcp_source_code/plmCP_ESM1b_code_main/testExample/TransFastaAndID/d1rsy__.id]

G  9 
G 10 
G 11 
I 12 
L 13 
D 14 
S 15 
M 16 
V 17 
E140 
K141 
L142 
G143 
K144 
L145 
Q146 
Y147 
S148 
L149 
D150 
Y151 
D152 
F153 
Q154 
N155 
N156 
Q157 
L158 
L159 
V160 
G161 
I162 
I163 
Q164 
A165 
A166 
E167 
L168 
P169 
A170 
L171 
D172 
M173 
G174 
G175 
T176 
S177 
D178 
P179 
Y180 
V181 
K182 
V183 
F184 
L185 
L186 
P187 
D188 
K189 
K190 
K191 
K192 
F193 
E194 
T195 
K196 
V197 
H198 
R199 
K200 
T201 
L202 
N203 
P204 
V205 
F206 
N207 
E208 
Q209 
F210 
T211 
F212 
K213 
V214 
P215 
Y216 
S217 
E218 
L219 
G220 
G221 
K222 
T223 
L224 
V225 
M226 
A227 
V228 
Y229 
D230 
F231 
D232 
R233 
F234 
S235 
K236 
H237 
D238 
I239 
I240 
G241 
E242 
F243 
K244 
V245 
P246 
M247 
N248 
T249 
V250 
D251 
F252 
G253 
H254 
V255 
T256 
E257 
E258 
W259 
R260 
D261 
L262 
Q263 
S264 
A265 
