# Supplementary material for: Detection of circular permutations by Protein Language Models
Source: Comput Struct Biotechnol J. 2024 Dec 30;27:214–20. doi: 10.1016/j.csbj.2024.12.029 (PMC11757225; doi:10.1016/j.csbj.2024.12.029)
Supplement: Supplementary file 2 — Supplementary material [file mmc2.zip › plmcp_source_code/plmCP_ESM1b_code_main/testExample/TransFastaAndID/d1rsy__.pdb]

HEADER    SCOP/ASTRAL domain d1rsy__  [23192]     02-JAN-12   0000
REMARK  99
REMARK  99 ASTRAL ASTRAL-version: 1.55
REMARK  99 ASTRAL SCOP-sid: d1rsy__
REMARK  99 ASTRAL SCOP-sun: 23192
REMARK  99 ASTRAL SCOP-sccs: b.7.1.2
REMARK  99 ASTRAL Source-PDB: 1rsy
REMARK  99 ASTRAL Source-PDB-REVDAT: 08-MAY-95
REMARK  99 ASTRAL Region: -
REMARK  99 ASTRAL ASTRAL-SPACI: 0.48
REMARK  99 ASTRAL ASTRAL-AEROSPACI: 0.48
REMARK  99 ASTRAL Data-updated-release: 1.55
ATOM      1  N   GLY     9F     20.934  29.879  23.013  1.00 34.38      1RSY 124
ATOM      2  CA  GLY     9F     21.521  28.645  22.413  1.00 34.60      1RSY 125
ATOM      3  C   GLY     9F     20.527  27.815  21.614  1.00 34.72      1RSY 126
ATOM      4  O   GLY     9F     20.740  27.584  20.422  1.00 34.16      1RSY 127
ATOM      5  N   GLY    10F     19.414  27.432  22.252  1.00 32.43      1RSY 128
ATOM      6  CA  GLY    10F     18.384  26.621  21.613  1.00 24.92      1RSY 129
ATOM      7  C   GLY    10F     17.772  27.215  20.361  1.00 23.21      1RSY 130
ATOM      8  O   GLY    10F     17.334  26.475  19.481  1.00 21.87      1RSY 131
ATOM      9  N   GLY    11F     17.717  28.544  20.292  1.00 20.43      1RSY 132
ATOM     10  CA  GLY    11F     17.166  29.226  19.129  1.00 23.37      1RSY 133
ATOM     11  C   GLY    11F     17.980  28.988  17.864  1.00 22.26      1RSY 134
ATOM     12  O   GLY    11F     17.431  28.846  16.779  1.00 21.88      1RSY 135
ATOM     13  N   ILE    12F     19.294  28.894  18.029  1.00 20.50      1RSY 136
ATOM     14  CA  ILE    12F     20.201  28.639  16.918  1.00 19.29      1RSY 137
ATOM     15  C   ILE    12F     20.067  27.166  16.526  1.00 18.42      1RSY 138
ATOM     16  O   ILE    12F     19.991  26.849  15.351  1.00 20.81      1RSY 139
ATOM     17  CB  ILE    12F     21.689  28.984  17.292  1.00 19.10      1RSY 140
ATOM     18  CG1 ILE    12F     21.825  30.490  17.564  1.00 19.24      1RSY 141
ATOM     19  CG2 ILE    12F     22.646  28.526  16.173  1.00 21.18      1RSY 142
ATOM     20  CD1 ILE    12F     21.140  31.390  16.534  1.00 18.08      1RSY 143
ATOM     21  N   LEU    13F     20.020  26.260  17.500  1.00 18.20      1RSY 144
ATOM     22  CA  LEU    13F     19.858  24.847  17.182  1.00 16.83      1RSY 145
ATOM     23  C   LEU    13F     18.566  24.614  16.428  1.00 16.24      1RSY 146
ATOM     24  O   LEU    13F     18.501  23.779  15.523  1.00 18.14      1RSY 147
ATOM     25  CB  LEU    13F     19.878  24.008  18.445  1.00 20.24      1RSY 148
ATOM     26  CG  LEU    13F     21.190  24.002  19.230  1.00 23.64      1RSY 149
ATOM     27  CD1 LEU    13F     21.050  23.050  20.417  1.00 26.18      1RSY 150
ATOM     28  CD2 LEU    13F     22.326  23.550  18.337  1.00 24.97      1RSY 151
ATOM     29  N   ASP    14F     17.545  25.393  16.763  1.00 17.82      1RSY 152
ATOM     30  CA  ASP    14F     16.240  25.271  16.114  1.00 18.86      1RSY 153
ATOM     31  C   ASP    14F     16.247  25.724  14.653  1.00 19.39      1RSY 154
ATOM     32  O   ASP    14F     15.409  25.282  13.865  1.00 18.72      1RSY 155
ATOM     33  CB  ASP    14F     15.167  26.033  16.905  1.00 19.90      1RSY 156
ATOM     34  CG  ASP    14F     13.757  25.631  16.515  1.00 21.74      1RSY 157
ATOM     35  OD1 ASP    14F     13.478  24.424  16.345  1.00 20.56      1RSY 158
ATOM     36  OD2 ASP    14F     12.903  26.525  16.390  1.00 26.16      1RSY 159
ATOM     37  N   SER    15F     17.201  26.578  14.285  1.00 16.14      1RSY 160
ATOM     38  CA  SER    15F     17.285  27.063  12.908  1.00 17.69      1RSY 161
ATOM     39  C   SER    15F     18.064  26.120  11.979  1.00 15.93      1RSY 162
ATOM     40  O   SER    15F     18.026  26.288  10.771  1.00 16.65      1RSY 163
ATOM     41  CB  SER    15F     17.927  28.443  12.872  1.00 18.80      1RSY 164
ATOM     42  OG  SER    15F     19.297  28.360  13.236  1.00 22.97      1RSY 165
ATOM     43  N   MET    16F     18.801  25.173  12.555  1.00 17.28      1RSY 166
ATOM     44  CA  MET    16F     19.590  24.212  11.787  1.00 20.30      1RSY 167
ATOM     45  C   MET    16F     18.732  23.316  10.909  1.00 19.74      1RSY 168
ATOM     46  O   MET    16F     17.566  23.041  11.210  1.00 20.69      1RSY 169
ATOM     47  CB  MET    16F     20.399  23.314  12.720  1.00 20.47      1RSY 170
ATOM     48  CG  MET    16F     21.198  24.043  13.750  1.00 29.62      1RSY 171
ATOM     49  SD  MET    16F     22.637  24.832  13.098  1.00 38.12      1RSY 172
ATOM     50  CE  MET    16F     23.821  24.229  14.263  1.00 36.34      1RSY 173
ATOM     51  N   VAL    17F     19.343  22.804   9.848  1.00 20.15      1RSY 174
ATOM     52  CA  VAL    17F     18.644  21.915   8.937  1.00 19.46      1RSY 175
ATOM     53  C   VAL    17F     18.428  20.582   9.667  1.00 18.51      1RSY 176
ATOM     54  O   VAL    17F     19.369  20.030  10.246  1.00 17.90      1RSY 177
ATOM     55  CB  VAL    17F     19.469  21.716   7.619  1.00 16.43      1RSY 178
ATOM     56  CG1 VAL    17F     18.835  20.655   6.720  1.00 17.21      1RSY 179
ATOM     57  CG2 VAL    17F     19.538  23.038   6.862  1.00 14.49      1RSY 180
ATOM     58  N   GLU   140      17.190  20.090   9.663  1.00 19.75      1RSY 181
ATOM     59  CA  GLU   140      16.873  18.811  10.312  1.00 21.60      1RSY 182
ATOM     60  C   GLU   140      17.310  17.646   9.425  1.00 19.94      1RSY 183
ATOM     61  O   GLU   140      17.241  17.719   8.198  1.00 17.93      1RSY 184
ATOM     62  CB  GLU   140      15.374  18.717  10.600  1.00 20.06      1RSY 185
ATOM     63  CG  GLU   140      14.927  19.739  11.636  1.00 25.25      1RSY 186
ATOM     64  CD  GLU   140      13.449  20.065  11.557  1.00 30.82      1RSY 187
ATOM     65  OE1 GLU   140      12.846  19.863  10.479  1.00 32.21      1RSY 188
ATOM     66  OE2 GLU   140      12.891  20.535  12.577  1.00 31.01      1RSY 189
ATOM     67  N   LYS   141      17.726  16.562  10.059  1.00 19.08      1RSY 190
ATOM     68  CA  LYS   141      18.162  15.382   9.341  1.00 19.95      1RSY 191
ATOM     69  C   LYS   141      16.994  14.607   8.747  1.00 17.36      1RSY 192
ATOM     70  O   LYS   141      16.478  13.677   9.364  1.00 20.29      1RSY 193
ATOM     71  CB  LYS   141      18.976  14.508  10.282  1.00 22.64      1RSY 194
ATOM     72  CG  LYS   141      20.197  15.218  10.807  1.00 30.89      1RSY 195
ATOM     73  CD  LYS   141      21.011  14.314  11.700  1.00 38.02      1RSY 196
ATOM     74  CE  LYS   141      22.430  14.826  11.817  1.00 41.59      1RSY 197
ATOM     75  NZ  LYS   141      23.033  14.950  10.458  1.00 46.40      1RSY 198
ATOM     76  N   LEU   142      16.579  14.985   7.545  1.00 13.70      1RSY 199
ATOM     77  CA  LEU   142      15.471  14.320   6.889  1.00 14.03      1RSY 200
ATOM     78  C   LEU   142      15.869  13.421   5.734  1.00 12.11      1RSY 201
ATOM     79  O   LEU   142      15.019  13.068   4.913  1.00 13.74      1RSY 202
ATOM     80  CB  LEU   142      14.447  15.345   6.402  1.00 15.56      1RSY 203
ATOM     81  CG  LEU   142      13.939  16.321   7.473  1.00 19.80      1RSY 204
ATOM     82  CD1 LEU   142      12.854  17.189   6.864  1.00 23.34      1RSY 205
ATOM     83  CD2 LEU   142      13.421  15.585   8.699  1.00 21.10      1RSY 206
ATOM     84  N   GLY   143      17.134  13.012   5.699  1.00 15.85      1RSY 207
ATOM     85  CA  GLY   143      17.602  12.167   4.611  1.00 16.48      1RSY 208
ATOM     86  C   GLY   143      18.177  12.948   3.428  1.00 16.18      1RSY 209
ATOM     87  O   GLY   143      18.128  14.193   3.368  1.00 13.25      1RSY 210
ATOM     88  N   LYS   144      18.692  12.209   2.452  1.00 16.85      1RSY 211
ATOM     89  CA  LYS   144      19.326  12.798   1.272  1.00 16.92      1RSY 212
ATOM     90  C   LYS   144      18.882  12.044   0.044  1.00 17.44      1RSY 213
ATOM     91  O   LYS   144      18.541  10.857   0.134  1.00 18.03      1RSY 214
ATOM     92  CB  LYS   144      20.848  12.678   1.402  1.00 19.64      1RSY 215
ATOM     93  CG  LYS   144      21.380  13.256   2.685  1.00 31.54      1RSY 216
ATOM     94  CD  LYS   144      22.850  12.956   2.957  1.00 40.50      1RSY 217
ATOM     95  CE  LYS   144      23.251  13.610   4.306  1.00 44.83      1RSY 218
ATOM     96  NZ  LYS   144      24.647  13.347   4.769  1.00 47.06      1RSY 219
ATOM     97  N   LEU   145      18.878  12.719  -1.101  1.00 12.57      1RSY 220
ATOM     98  CA  LEU   145      18.495  12.090  -2.340  1.00 13.31      1RSY 221
ATOM     99  C   LEU   145      19.621  12.331  -3.369  1.00 19.43      1RSY 222
ATOM    100  O   LEU   145      20.225  13.417  -3.413  1.00 14.34      1RSY 223
ATOM    101  CB  LEU   145      17.167  12.663  -2.841  1.00 11.79      1RSY 224
ATOM    102  CG  LEU   145      16.571  12.070  -4.125  1.00 14.59      1RSY 225
ATOM    103  CD1 LEU   145      15.961  10.733  -3.852  1.00 15.06      1RSY 226
ATOM    104  CD2 LEU   145      15.522  12.982  -4.704  1.00 17.47      1RSY 227
ATOM    105  N   GLN   146      19.960  11.299  -4.138  1.00 16.57      1RSY 228
ATOM    106  CA  GLN   146      20.982  11.460  -5.170  1.00 16.49      1RSY 229
ATOM    107  C   GLN   146      20.270  11.499  -6.506  1.00 14.89      1RSY 230
ATOM    108  O   GLN   146      19.401  10.665  -6.779  1.00 16.25      1RSY 231
ATOM    109  CB  GLN   146      21.994  10.311  -5.156  1.00 17.56      1RSY 232
ATOM    110  CG  GLN   146      23.182  10.565  -6.099  1.00 17.06      1RSY 233
ATOM    111  CD  GLN   146      24.176   9.438  -6.090  1.00 20.68      1RSY 234
ATOM    112  OE1 GLN   146      23.816   8.270  -5.921  1.00 19.39      1RSY 235
ATOM    113  NE2 GLN   146      25.444   9.778  -6.243  1.00 21.98      1RSY 236
ATOM    114  N   TYR   147      20.600  12.487  -7.331  1.00 12.45      1RSY 237
ATOM    115  CA  TYR   147      19.980  12.590  -8.637  1.00 12.33      1RSY 238
ATOM    116  C   TYR   147      21.000  13.001  -9.710  1.00 11.66      1RSY 239
ATOM    117  O   TYR   147      22.118  13.419  -9.401  1.00 12.67      1RSY 240
ATOM    118  CB  TYR   147      18.815  13.582  -8.603  1.00 12.49      1RSY 241
ATOM    119  CG  TYR   147      19.271  15.002  -8.516  1.00 13.77      1RSY 242
ATOM    120  CD1 TYR   147      19.727  15.538  -7.306  1.00 16.56      1RSY 243
ATOM    121  CD2 TYR   147      19.325  15.799  -9.661  1.00 18.15      1RSY 244
ATOM    122  CE1 TYR   147      20.236  16.831  -7.239  1.00 19.55      1RSY 245
ATOM    123  CE2 TYR   147      19.830  17.087  -9.606  1.00 21.43      1RSY 246
ATOM    124  CZ  TYR   147      20.295  17.597  -8.402  1.00 22.84      1RSY 247
ATOM    125  OH  TYR   147      20.886  18.841  -8.388  1.00 26.52      1RSY 248
ATOM    126  N   SER   148      20.615  12.850 -10.965  1.00 13.43      1RSY 249
ATOM    127  CA  SER   148      21.493  13.246 -12.065  1.00 16.21      1RSY 250
ATOM    128  C   SER   148      20.637  14.054 -13.027  1.00 16.90      1RSY 251
ATOM    129  O   SER   148      19.404  13.898 -13.078  1.00 17.10      1RSY 252
ATOM    130  CB  SER   148      22.145  12.027 -12.740  1.00 11.64      1RSY 253
ATOM    131  OG  SER   148      21.188  11.150 -13.315  1.00 17.27      1RSY 254
ATOM    132  N   LEU   149      21.276  14.936 -13.778  1.00 17.56      1RSY 255
ATOM    133  CA  LEU   149      20.553  15.782 -14.698  1.00 18.24      1RSY 256
ATOM    134  C   LEU   149      21.407  16.033 -15.950  1.00 21.39      1RSY 257
ATOM    135  O   LEU   149      22.629  16.200 -15.868  1.00 21.25      1RSY 258
ATOM    136  CB  LEU   149      20.284  17.099 -13.980  1.00 20.22      1RSY 259
ATOM    137  CG  LEU   149      19.095  17.964 -14.330  1.00 28.31      1RSY 260
ATOM    138  CD1 LEU   149      17.822  17.163 -14.142  1.00 31.84      1RSY 261
ATOM    139  CD2 LEU   149      19.090  19.150 -13.391  1.00 30.83      1RSY 262
ATOM    140  N   ASP   150      20.769  16.054 -17.108  1.00 21.79      1RSY 263
ATOM    141  CA  ASP   150      21.494  16.313 -18.339  1.00 24.15      1RSY 264
ATOM    142  C   ASP   150      20.493  16.793 -19.347  1.00 23.28      1RSY 265
ATOM    143  O   ASP   150      19.385  16.280 -19.405  1.00 27.24      1RSY 266
ATOM    144  CB  ASP   150      22.152  15.026 -18.860  1.00 26.18      1RSY 267
ATOM    145  CG  ASP   150      23.125  15.276 -20.039  1.00 30.99      1RSY 268
ATOM    146  OD1 ASP   150      23.753  16.354 -20.112  1.00 28.24      1RSY 269
ATOM    147  OD2 ASP   150      23.266  14.376 -20.892  1.00 33.64      1RSY 270
ATOM    148  N   TYR   151      20.843  17.824 -20.098  1.00 21.88      1RSY 271
ATOM    149  CA  TYR   151      19.936  18.283 -21.125  1.00 19.71      1RSY 272
ATOM    150  C   TYR   151      20.433  17.672 -22.430  1.00 22.30      1RSY 273
ATOM    151  O   TYR   151      21.620  17.743 -22.740  1.00 25.39      1RSY 274
ATOM    152  CB  TYR   151      19.867  19.811 -21.221  1.00 16.47      1RSY 275
ATOM    153  CG  TYR   151      18.779  20.236 -22.180  1.00 19.48      1RSY 276
ATOM    154  CD1 TYR   151      17.436  20.263 -21.787  1.00 15.91      1RSY 277
ATOM    155  CD2 TYR   151      19.072  20.494 -23.523  1.00 20.43      1RSY 278
ATOM    156  CE1 TYR   151      16.414  20.527 -22.701  1.00 15.55      1RSY 279
ATOM    157  CE2 TYR   151      18.067  20.754 -24.445  1.00 20.83      1RSY 280
ATOM    158  CZ  TYR   151      16.739  20.769 -24.030  1.00 19.90      1RSY 281
ATOM    159  OH  TYR   151      15.772  21.024 -24.966  1.00 18.33      1RSY 282
ATOM    160  N   ASP   152      19.536  16.997 -23.135  1.00 19.41      1RSY 283
ATOM    161  CA  ASP   152      19.825  16.370 -24.411  1.00 21.14      1RSY 284
ATOM    162  C   ASP   152      19.534  17.372 -25.553  1.00 23.00      1RSY 285
ATOM    163  O   ASP   152      18.401  17.492 -26.036  1.00 21.77      1RSY 286
ATOM    164  CB  ASP   152      18.955  15.121 -24.549  1.00 24.13      1RSY 287
ATOM    165  CG  ASP   152      19.156  14.376 -25.863  1.00 30.11      1RSY 288
ATOM    166  OD1 ASP   152      19.892  14.832 -26.769  1.00 27.55      1RSY 289
ATOM    167  OD2 ASP   152      18.541  13.300 -25.984  1.00 33.20      1RSY 290
ATOM    168  N   PHE   153      20.575  18.058 -26.009  1.00 21.76      1RSY 291
ATOM    169  CA  PHE   153      20.445  19.024 -27.083  1.00 21.43      1RSY 292
ATOM    170  C   PHE   153      20.126  18.378 -28.416  1.00 22.67      1RSY 293
ATOM    171  O   PHE   153      19.630  19.031 -29.317  1.00 25.50      1RSY 294
ATOM    172  CB  PHE   153      21.713  19.858 -27.173  1.00 19.19      1RSY 295
ATOM    173  CG  PHE   153      21.919  20.762 -25.996  1.00 17.26      1RSY 296
ATOM    174  CD1 PHE   153      21.263  21.986 -25.928  1.00 15.43      1RSY 297
ATOM    175  CD2 PHE   153      22.784  20.400 -24.966  1.00 15.72      1RSY 298
ATOM    176  CE1 PHE   153      21.466  22.849 -24.852  1.00 16.39      1RSY 299
ATOM    177  CE2 PHE   153      23.000  21.245 -23.886  1.00 18.72      1RSY 300
ATOM    178  CZ  PHE   153      22.338  22.478 -23.826  1.00 21.59      1RSY 301
ATOM    179  N   GLN   154      20.388  17.085 -28.547  1.00 25.25      1RSY 302
ATOM    180  CA  GLN   154      20.081  16.409 -29.801  1.00 28.95      1RSY 303
ATOM    181  C   GLN   154      18.583  16.145 -29.984  1.00 28.71      1RSY 304
ATOM    182  O   GLN   154      18.078  16.231 -31.098  1.00 27.79      1RSY 305
ATOM    183  CB  GLN   154      20.854  15.086 -29.922  1.00 34.58      1RSY 306
ATOM    184  CG  GLN   154      22.336  15.177 -29.579  1.00 43.03      1RSY 307
ATOM    185  CD  GLN   154      23.099  16.231 -30.392  1.00 49.02      1RSY 308
ATOM    186  OE1 GLN   154      22.660  16.677 -31.464  1.00 47.71      1RSY 309
ATOM    187  NE2 GLN   154      24.260  16.616 -29.885  1.00 53.86      1RSY 310
ATOM    188  N   ASN   155      17.890  15.788 -28.895  1.00 28.88      1RSY 311
ATOM    189  CA  ASN   155      16.450  15.491 -28.944  1.00 27.30      1RSY 312
ATOM    190  C   ASN   155      15.630  16.574 -28.274  1.00 25.80      1RSY 313
ATOM    191  O   ASN   155      14.412  16.541 -28.307  1.00 24.91      1RSY 314
ATOM    192  CB  ASN   155      16.152  14.145 -28.289  1.00 27.09      1RSY 315
ATOM    193  CG  ASN   155      16.776  12.995 -29.040  1.00 31.28      1RSY 316
ATOM    194  OD1 ASN   155      16.459  12.763 -30.201  1.00 34.29      1RSY 317
ATOM    195  ND2 ASN   155      17.672  12.269 -28.386  1.00 31.22      1RSY 318
ATOM    196  N   ASN   156      16.326  17.519 -27.649  1.00 24.73      1RSY 319
ATOM    197  CA  ASN   156      15.718  18.660 -26.977  1.00 25.09      1RSY 320
ATOM    198  C   ASN   156      14.813  18.254 -25.810  1.00 24.06      1RSY 321
ATOM    199  O   ASN   156      13.641  18.628 -25.741  1.00 25.49      1RSY 322
ATOM    200  CB  ASN   156      14.981  19.523 -28.005  1.00 20.63      1RSY 323
ATOM    201  CG  ASN   156      15.885  19.935 -29.171  1.00 22.99      1RSY 324
ATOM    202  OD1 ASN   156      15.589  19.665 -30.341  1.00 24.49      1RSY 325
ATOM    203  ND2 ASN   156      17.004  20.563 -28.847  1.00 17.16      1RSY 326
ATOM    204  N   GLN   157      15.389  17.516 -24.872  1.00 23.80      1RSY 327
ATOM    205  CA  GLN   157      14.655  17.054 -23.702  1.00 23.61      1RSY 328
ATOM    206  C   GLN   157      15.577  17.047 -22.494  1.00 21.18      1RSY 329
ATOM    207  O   GLN   157      16.802  16.898 -22.624  1.00 18.03      1RSY 330
ATOM    208  CB  GLN   157      14.089  15.652 -23.962  1.00 23.62      1RSY 331
ATOM    209  CG  GLN   157      15.161  14.636 -24.319  1.00 28.89      1RSY 332
ATOM    210  CD  GLN   157      14.612  13.383 -24.968  1.00 31.16      1RSY 333
ATOM    211  OE1 GLN   157      13.477  13.354 -25.432  1.00 36.31      1RSY 334
ATOM    212  NE2 GLN   157      15.428  12.343 -25.021  1.00 32.83      1RSY 335
ATOM    213  N   LEU   158      14.993  17.341 -21.332  1.00 20.07      1RSY 336
ATOM    214  CA  LEU   158      15.709  17.341 -20.068  1.00 17.48      1RSY 337
ATOM    215  C   LEU   158      15.607  15.898 -19.562  1.00 19.61      1RSY 338
ATOM    216  O   LEU   158      14.518  15.292 -19.586  1.00 19.46      1RSY 339
ATOM    217  CB  LEU   158      15.057  18.320 -19.069  1.00 20.66      1RSY 340
ATOM    218  CG  LEU   158      15.638  18.313 -17.650  1.00 20.85      1RSY 341
ATOM    219  CD1 LEU   158      17.048  18.902 -17.637  1.00 21.45      1RSY 342
ATOM    220  CD2 LEU   158      14.726  19.043 -16.671  1.00 19.88      1RSY 343
ATOM    221  N   LEU   159      16.750  15.340 -19.172  1.00 18.28      1RSY 344
ATOM    222  CA  LEU   159      16.831  13.978 -18.677  1.00 17.65      1RSY 345
ATOM    223  C   LEU   159      17.087  14.054 -17.194  1.00 18.70      1RSY 346
ATOM    224  O   LEU   159      18.032  14.728 -16.756  1.00 16.74      1RSY 347
ATOM    225  CB  LEU   159      17.993  13.244 -19.332  1.00 21.76      1RSY 348
ATOM    226  CG  LEU   159      18.068  13.156 -20.860  1.00 25.75      1RSY 349
ATOM    227  CD1 LEU   159      19.360  12.439 -21.211  1.00 26.89      1RSY 350
ATOM    228  CD2 LEU   159      16.865  12.405 -21.433  1.00 26.64      1RSY 351
ATOM    229  N   VAL   160      16.250  13.366 -16.414  1.00 20.23      1RSY 352
ATOM    230  CA  VAL   160      16.400  13.369 -14.959  1.00 18.71      1RSY 353
ATOM    231  C   VAL   160      16.552  11.954 -14.434  1.00 16.64      1RSY 354
ATOM    232  O   VAL   160      15.717  11.104 -14.723  1.00 18.40      1RSY 355
ATOM    233  CB  VAL   160      15.178  14.016 -14.247  1.00 20.64      1RSY 356
ATOM    234  CG1 VAL   160      15.480  14.197 -12.757  1.00 20.43      1RSY 357
ATOM    235  CG2 VAL   160      14.835  15.365 -14.883  1.00 18.93      1RSY 358
ATOM    236  N   GLY   161      17.647  11.713 -13.717  1.00 14.86      1RSY 359
ATOM    237  CA  GLY   161      17.904  10.425 -13.112  1.00 14.32      1RSY 360
ATOM    238  C   GLY   161      17.676  10.494 -11.604  1.00 17.11      1RSY 361
ATOM    239  O   GLY   161      18.326  11.272 -10.897  1.00 17.55      1RSY 362
ATOM    240  N   ILE   162      16.697   9.733 -11.116  1.00 17.49      1RSY 363
ATOM    241  CA  ILE   162      16.396   9.654  -9.676  1.00 14.38      1RSY 364
ATOM    242  C   ILE   162      17.073   8.354  -9.284  1.00 13.95      1RSY 365
ATOM    243  O   ILE   162      16.558   7.263  -9.541  1.00 15.58      1RSY 366
ATOM    244  CB  ILE   162      14.886   9.548  -9.387  1.00 15.97      1RSY 367
ATOM    245  CG1 ILE   162      14.120  10.741 -10.010  1.00 14.44      1RSY 368
ATOM    246  CG2 ILE   162      14.683   9.445  -7.882  1.00 17.74      1RSY 369
ATOM    247  CD1 ILE   162      14.575  12.091  -9.530  1.00 16.28      1RSY 370
ATOM    248  N   ILE   163      18.221   8.489  -8.650  1.00 14.58      1RSY 371
ATOM    249  CA  ILE   163      19.060   7.354  -8.302  1.00 16.22      1RSY 372
ATOM    250  C   ILE   163      18.779   6.599  -6.985  1.00 14.89      1RSY 373
ATOM    251  O   ILE   163      18.436   5.422  -7.006  1.00 14.17      1RSY 374
ATOM    252  CB  ILE   163      20.561   7.790  -8.367  1.00 12.86      1RSY 375
ATOM    253  CG1 ILE   163      20.832   8.605  -9.645  1.00 13.00      1RSY 376
ATOM    254  CG2 ILE   163      21.473   6.571  -8.316  1.00 13.51      1RSY 377
ATOM    255  CD1 ILE   163      22.167   9.327  -9.618  1.00 12.36      1RSY 378
ATOM    256  N   GLN   164      18.944   7.267  -5.853  1.00 14.19      1RSY 379
ATOM    257  CA  GLN   164      18.748   6.617  -4.573  1.00 13.86      1RSY 380
ATOM    258  C   GLN   164      18.580   7.664  -3.479  1.00 16.43      1RSY 381
ATOM    259  O   GLN   164      18.885   8.838  -3.697  1.00 16.40      1RSY 382
ATOM    260  CB  GLN   164      19.972   5.768  -4.241  1.00 14.63      1RSY 383
ATOM    261  CG  GLN   164      21.292   6.540  -4.097  1.00 13.85      1RSY 384
ATOM    262  CD  GLN   164      22.469   5.623  -3.766  1.00 21.86      1RSY 385
ATOM    263  OE1 GLN   164      22.302   4.636  -3.050  1.00 23.78      1RSY 386
ATOM    264  NE2 GLN   164      23.658   5.932  -4.295  1.00 16.61      1RSY 387
ATOM    265  N   ALA   165      18.082   7.239  -2.317  1.00 13.03      1RSY 388
ATOM    266  CA  ALA   165      17.905   8.137  -1.178  1.00 15.27      1RSY 389
ATOM    267  C   ALA   165      18.518   7.413  -0.011  1.00 18.25      1RSY 390
ATOM    268  O   ALA   165      18.560   6.180   0.007  1.00 20.36      1RSY 391
ATOM    269  CB  ALA   165      16.431   8.455  -0.918  1.00 14.19      1RSY 392
ATOM    270  N   ALA   166      19.037   8.169   0.945  1.00 18.31      1RSY 393
ATOM    271  CA  ALA   166      19.675   7.583   2.106  1.00 19.60      1RSY 394
ATOM    272  C   ALA   166      19.247   8.264   3.396  1.00 19.31      1RSY 395
ATOM    273  O   ALA   166      18.801   9.414   3.404  1.00 17.73      1RSY 396
ATOM    274  CB  ALA   166      21.196   7.670   1.973  1.00 15.18      1RSY 397
ATOM    275  N   GLU   167      19.361   7.521   4.481  1.00 19.78      1RSY 398
ATOM    276  CA  GLU   167      19.069   8.039   5.798  1.00 20.48      1RSY 399
ATOM    277  C   GLU   167      17.707   8.717   5.969  1.00 19.18      1RSY 400
ATOM    278  O   GLU   167      17.574   9.684   6.715  1.00 20.17      1RSY 401
ATOM    279  CB  GLU   167      20.215   8.980   6.203  1.00 22.52      1RSY 402
ATOM    280  CG  GLU   167      21.606   8.356   6.019  1.00 27.07      1RSY 403
ATOM    281  CD  GLU   167      22.771   9.341   6.063  1.00 31.97      1RSY 404
ATOM    282  OE1 GLU   167      22.594  10.501   6.504  1.00 34.10      1RSY 405
ATOM    283  OE2 GLU   167      23.877   8.940   5.661  1.00 36.80      1RSY 406
ATOM    284  N   LEU   168      16.687   8.188   5.308  1.00 19.16      1RSY 407
ATOM    285  CA  LEU   168      15.344   8.738   5.450  1.00 19.40      1RSY 408
ATOM    286  C   LEU   168      14.795   8.464   6.855  1.00 21.50      1RSY 409
ATOM    287  O   LEU   168      15.209   7.515   7.530  1.00 18.97      1RSY 410
ATOM    288  CB  LEU   168      14.393   8.125   4.428  1.00 18.70      1RSY 411
ATOM    289  CG  LEU   168      14.698   8.370   2.943  1.00 20.17      1RSY 412
ATOM    290  CD1 LEU   168      13.713   7.589   2.088  1.00 16.30      1RSY 413
ATOM    291  CD2 LEU   168      14.643   9.867   2.607  1.00 16.77      1RSY 414
ATOM    292  N   PRO   169      13.944   9.364   7.359  1.00 21.69      1RSY 415
ATOM    293  CA  PRO   169      13.390   9.123   8.696  1.00 24.52      1RSY 416
ATOM    294  C   PRO   169      12.214   8.114   8.589  1.00 25.76      1RSY 417
ATOM    295  O   PRO   169      11.548   8.018   7.543  1.00 25.77      1RSY 418
ATOM    296  CB  PRO   169      12.929  10.528   9.115  1.00 21.09      1RSY 419
ATOM    297  CG  PRO   169      12.503  11.139   7.825  1.00 21.16      1RSY 420
ATOM    298  CD  PRO   169      13.595  10.708   6.862  1.00 18.46      1RSY 421
ATOM    299  N   ALA   170      12.029   7.298   9.622  1.00 30.92      1RSY 422
ATOM    300  CA  ALA   170      10.923   6.322   9.653  1.00 36.65      1RSY 423
ATOM    301  C   ALA   170       9.628   7.002  10.099  1.00 40.97      1RSY 424
ATOM    302  O   ALA   170       9.579   7.623  11.166  1.00 41.51      1RSY 425
ATOM    303  CB  ALA   170      11.244   5.192  10.596  1.00 34.00      1RSY 426
ATOM    304  N   LEU   171       8.590   6.896   9.279  1.00 47.84      1RSY 427
ATOM    305  CA  LEU   171       7.306   7.502   9.604  1.00 55.17      1RSY 428
ATOM    306  C   LEU   171       6.239   6.462   9.945  1.00 60.09      1RSY 429
ATOM    307  O   LEU   171       5.117   6.816  10.322  1.00 62.91      1RSY 430
ATOM    308  CB  LEU   171       6.813   8.425   8.472  1.00 54.87      1RSY 431
ATOM    309  CG  LEU   171       7.644   9.658   8.069  1.00 54.87      1RSY 432
ATOM    310  CD1 LEU   171       6.789  10.581   7.226  1.00 52.41      1RSY 433
ATOM    311  CD2 LEU   171       8.155  10.409   9.284  1.00 54.49      1RSY 434
ATOM    312  N   ASP   172       6.583   5.182   9.829  1.00 63.79      1RSY 435
ATOM    313  CA  ASP   172       5.629   4.120  10.150  1.00 67.37      1RSY 436
ATOM    314  C   ASP   172       6.002   3.394  11.445  1.00 68.28      1RSY 437
ATOM    315  O   ASP   172       7.132   3.505  11.934  1.00 70.34      1RSY 438
ATOM    316  CB  ASP   172       5.510   3.124   8.991  1.00 69.49      1RSY 439
ATOM    317  CG  ASP   172       5.101   3.790   7.683  1.00 73.19      1RSY 440
ATOM    318  OD1 ASP   172       4.343   4.785   7.719  1.00 74.89      1RSY 441
ATOM    319  OD2 ASP   172       5.536   3.318   6.612  1.00 73.35      1RSY 442
ATOM    320  N   MET   173       5.058   2.624  11.975  0.00 67.20      1RSY 443
ATOM    321  CA  MET   173       5.261   1.877  13.212  0.00 65.76      1RSY 444
ATOM    322  C   MET   173       6.400   0.859  13.117  0.00 63.98      1RSY 445
ATOM    323  O   MET   173       7.154   0.675  14.070  0.00 64.01      1RSY 446
ATOM    324  CB  MET   173       3.964   1.173  13.620  0.00 66.56      1RSY 447
ATOM    325  CG  MET   173       4.010   0.510  14.988  0.00 67.48      1RSY 448
ATOM    326  SD  MET   173       4.274   1.691  16.325  0.00 68.27      1RSY 449
ATOM    327  CE  MET   173       2.582   2.144  16.717  0.00 68.47      1RSY 450
ATOM    328  N   GLY   174       6.544   0.230  11.953  0.00 61.76      1RSY 451
ATOM    329  CA  GLY   174       7.592  -0.761  11.764  0.00 58.80      1RSY 452
ATOM    330  C   GLY   174       8.997  -0.195  11.637  0.00 56.23      1RSY 453
ATOM    331  O   GLY   174       9.879  -0.843  11.072  0.00 56.69      1RSY 454
ATOM    332  N   GLY   175       9.207   1.004  12.171  1.00 54.28      1RSY 455
ATOM    333  CA  GLY   175      10.504   1.648  12.110  1.00 47.60      1RSY 456
ATOM    334  C   GLY   175      10.981   1.900  10.692  1.00 43.80      1RSY 457
ATOM    335  O   GLY   175      12.195   1.963  10.450  1.00 43.43      1RSY 458
ATOM    336  N   THR   176      10.043   2.049   9.756  1.00 36.24      1RSY 459
ATOM    337  CA  THR   176      10.397   2.287   8.363  1.00 34.72      1RSY 460
ATOM    338  C   THR   176       9.383   3.164   7.649  1.00 32.43      1RSY 461
ATOM    339  O   THR   176       8.428   3.648   8.252  1.00 33.60      1RSY 462
ATOM    340  CB  THR   176      10.536   0.961   7.562  1.00 36.92      1RSY 463
ATOM    341  OG1 THR   176       9.315   0.216   7.650  1.00 38.78      1RSY 464
ATOM    342  CG2 THR   176      11.706   0.118   8.072  1.00 33.75      1RSY 465
ATOM    343  N   SER   177       9.624   3.385   6.362  1.00 27.79      1RSY 466
ATOM    344  CA  SER   177       8.749   4.176   5.515  1.00 22.84      1RSY 467
ATOM    345  C   SER   177       8.591   3.429   4.186  1.00 20.27      1RSY 468
ATOM    346  O   SER   177       9.246   2.403   3.964  1.00 20.10      1RSY 469
ATOM    347  CB  SER   177       9.366   5.560   5.275  1.00 23.52      1RSY 470
ATOM    348  OG  SER   177       9.574   6.245   6.500  1.00 25.54      1RSY 471
ATOM    349  N   ASP   178       7.720   3.931   3.316  1.00 18.46      1RSY 472
ATOM    350  CA  ASP   178       7.484   3.342   1.985  1.00 20.66      1RSY 473
ATOM    351  C   ASP   178       7.706   4.514   1.019  1.00 15.84      1RSY 474
ATOM    352  O   ASP   178       6.767   5.044   0.430  1.00 15.56      1RSY 475
ATOM    353  CB  ASP   178       6.050   2.815   1.873  1.00 23.05      1RSY 476
ATOM    354  CG  ASP   178       5.699   1.848   2.994  1.00 26.37      1RSY 477
ATOM    355  OD1 ASP   178       6.324   0.782   3.082  1.00 26.54      1RSY 478
ATOM    356  OD2 ASP   178       4.823   2.180   3.810  1.00 31.87      1RSY 479
ATOM    357  N   PRO   179       8.972   4.916   0.839  1.00 17.60      1RSY 480
ATOM    358  CA  PRO   179       9.253   6.048  -0.048  1.00 16.53      1RSY 481
ATOM    359  C   PRO   179       9.091   5.916  -1.538  1.00 16.35      1RSY 482
ATOM    360  O   PRO   179       9.185   4.839  -2.110  1.00 16.80      1RSY 483
ATOM    361  CB  PRO   179      10.691   6.435   0.331  1.00 15.21      1RSY 484
ATOM    362  CG  PRO   179      11.310   5.130   0.690  1.00 17.81      1RSY 485
ATOM    363  CD  PRO   179      10.214   4.382   1.442  1.00 15.50      1RSY 486
ATOM    364  N   TYR   180       8.755   7.044  -2.142  1.00 17.49      1RSY 487
ATOM    365  CA  TYR   180       8.662   7.172  -3.580  1.00 18.71      1RSY 488
ATOM    366  C   TYR   180       8.975   8.651  -3.816  1.00 18.92      1RSY 489
ATOM    367  O   TYR   180       8.980   9.465  -2.857  1.00 13.86      1RSY 490
ATOM    368  CB  TYR   180       7.304   6.735  -4.159  1.00 16.98      1RSY 491
ATOM    369  CG  TYR   180       6.116   7.609  -3.853  1.00 16.96      1RSY 492
ATOM    370  CD1 TYR   180       5.418   7.487  -2.642  1.00 16.52      1RSY 493
ATOM    371  CD2 TYR   180       5.631   8.502  -4.814  1.00 19.27      1RSY 494
ATOM    372  CE1 TYR   180       4.253   8.227  -2.408  1.00 16.38      1RSY 495
ATOM    373  CE2 TYR   180       4.471   9.253  -4.591  1.00 22.86      1RSY 496
ATOM    374  CZ  TYR   180       3.786   9.103  -3.384  1.00 23.02      1RSY 497
ATOM    375  OH  TYR   180       2.635   9.825  -3.195  1.00 19.72      1RSY 498
ATOM    376  N   VAL   181       9.283   8.990  -5.064  1.00 17.85      1RSY 499
ATOM    377  CA  VAL   181       9.630  10.362  -5.393  1.00 15.76      1RSY 500
ATOM    378  C   VAL   181       8.708  10.923  -6.450  1.00 13.51      1RSY 501
ATOM    379  O   VAL   181       8.301  10.215  -7.369  1.00 16.55      1RSY 502
ATOM    380  CB  VAL   181      11.119  10.468  -5.876  1.00 13.60      1RSY 503
ATOM    381  CG1 VAL   181      11.523  11.930  -6.084  1.00 14.81      1RSY 504
ATOM    382  CG2 VAL   181      12.042   9.795  -4.898  1.00  8.85      1RSY 505
ATOM    383  N   LYS   182       8.296  12.167  -6.241  1.00 14.67      1RSY 506
ATOM    384  CA  LYS   182       7.459  12.898  -7.178  1.00 16.53      1RSY 507
ATOM    385  C   LYS   182       8.451  13.900  -7.795  1.00 16.61      1RSY 508
ATOM    386  O   LYS   182       9.270  14.481  -7.091  1.00 17.66      1RSY 509
ATOM    387  CB  LYS   182       6.374  13.668  -6.434  1.00 22.15      1RSY 510
ATOM    388  CG  LYS   182       5.358  12.818  -5.708  1.00 29.95      1RSY 511
ATOM    389  CD  LYS   182       3.986  12.951  -6.374  1.00 35.28      1RSY 512
ATOM    390  CE  LYS   182       2.845  12.796  -5.373  1.00 35.72      1RSY 513
ATOM    391  NZ  LYS   182       2.586  14.059  -4.634  1.00 39.17      1RSY 514
ATOM    392  N   VAL   183       8.400  14.078  -9.105  1.00 19.65      1RSY 515
ATOM    393  CA  VAL   183       9.318  14.990  -9.789  1.00 18.21      1RSY 516
ATOM    394  C   VAL   183       8.509  15.783 -10.784  1.00 18.20      1RSY 517
ATOM    395  O   VAL   183       7.705  15.218 -11.525  1.00 22.02      1RSY 518
ATOM    396  CB  VAL   183      10.363  14.196 -10.616  1.00 21.24      1RSY 519
ATOM    397  CG1 VAL   183      11.419  15.133 -11.178  1.00 22.89      1RSY 520
ATOM    398  CG2 VAL   183      10.982  13.058  -9.790  1.00 18.04      1RSY 521
ATOM    399  N   PHE   184       8.720  17.086 -10.832  1.00 19.93      1RSY 522
ATOM    400  CA  PHE   184       7.988  17.898 -11.783  1.00 19.71      1RSY 523
ATOM    401  C   PHE   184       8.644  19.253 -11.928  1.00 18.67      1RSY 524
ATOM    402  O   PHE   184       9.545  19.601 -11.164  1.00 16.87      1RSY 525
ATOM    403  CB  PHE   184       6.525  18.054 -11.354  1.00 24.88      1RSY 526
ATOM    404  CG  PHE   184       6.354  18.507  -9.929  1.00 27.54      1RSY 527
ATOM    405  CD1 PHE   184       6.284  17.575  -8.895  1.00 28.91      1RSY 528
ATOM    406  CD2 PHE   184       6.269  19.855  -9.623  1.00 27.48      1RSY 529
ATOM    407  CE1 PHE   184       6.134  17.977  -7.575  1.00 28.71      1RSY 530
ATOM    408  CE2 PHE   184       6.119  20.264  -8.316  1.00 30.72      1RSY 531
ATOM    409  CZ  PHE   184       6.052  19.317  -7.285  1.00 31.00      1RSY 532
ATOM    410  N   LEU   185       8.181  20.019 -12.903  1.00 18.63      1RSY 533
ATOM    411  CA  LEU   185       8.737  21.335 -13.151  1.00 22.40      1RSY 534
ATOM    412  C   LEU   185       7.782  22.457 -12.826  1.00 20.53      1RSY 535
ATOM    413  O   LEU   185       6.667  22.454 -13.296  1.00 23.38      1RSY 536
ATOM    414  CB  LEU   185       9.087  21.479 -14.632  1.00 22.98      1RSY 537
ATOM    415  CG  LEU   185      10.263  20.719 -15.210  1.00 24.02      1RSY 538
ATOM    416  CD1 LEU   185      10.202  20.877 -16.728  1.00 29.60      1RSY 539
ATOM    417  CD2 LEU   185      11.559  21.271 -14.641  1.00 20.56      1RSY 540
ATOM    418  N   LEU   186       8.211  23.402 -12.012  1.00 22.15      1RSY 541
ATOM    419  CA  LEU   186       7.392  24.571 -11.733  1.00 27.28      1RSY 542
ATOM    420  C   LEU   186       7.808  25.538 -12.856  1.00 30.43      1RSY 543
ATOM    421  O   LEU   186       8.935  25.488 -13.342  1.00 27.29      1RSY 544
ATOM    422  CB  LEU   186       7.721  25.189 -10.366  1.00 26.52      1RSY 545
ATOM    423  CG  LEU   186       7.367  24.409  -9.096  1.00 24.82      1RSY 546
ATOM    424  CD1 LEU   186       7.745  25.217  -7.864  1.00 21.26      1RSY 547
ATOM    425  CD2 LEU   186       5.896  24.064  -9.089  1.00 23.99      1RSY 548
ATOM    426  N   PRO   187       6.906  26.424 -13.283  1.00 34.59   1  1RSY 549
ATOM    427  CA  PRO   187       5.539  26.595 -12.796  1.00 38.26   1  1RSY 550
ATOM    428  C   PRO   187       4.500  25.741 -13.523  1.00 41.52   1  1RSY 551
ATOM    429  O   PRO   187       3.335  25.728 -13.134  1.00 44.46   1  1RSY 552
ATOM    430  CB  PRO   187       5.308  28.074 -13.041  1.00 39.12   1  1RSY 553
ATOM    431  CG  PRO   187       5.994  28.277 -14.345  1.00 36.90   1  1RSY 554
ATOM    432  CD  PRO   187       7.296  27.557 -14.139  1.00 36.15   1  1RSY 555
ATOM    433  N   ASP   188       4.921  25.039 -14.571  1.00 45.10      1RSY 556
ATOM    434  CA  ASP   188       4.017  24.199 -15.358  1.00 48.91      1RSY 557
ATOM    435  C   ASP   188       3.627  22.868 -14.707  1.00 49.70      1RSY 558
ATOM    436  O   ASP   188       2.457  22.633 -14.438  1.00 53.54      1RSY 559
ATOM    437  CB  ASP   188       4.562  23.985 -16.784  1.00 52.33      1RSY 560
ATOM    438  CG  ASP   188       5.973  23.394 -16.812  1.00 56.68      1RSY 561
ATOM    439  OD1 ASP   188       6.856  23.897 -16.083  1.00 60.35      1RSY 562
ATOM    440  OD2 ASP   188       6.209  22.435 -17.586  1.00 57.01      1RSY 563
ATOM    441  N   LYS   189       4.597  21.982 -14.506  0.00 49.39      1RSY 564
ATOM    442  CA  LYS   189       4.360  20.679 -13.879  0.00 48.23      1RSY 565
ATOM    443  C   LYS   189       3.371  19.789 -14.628  0.00 47.31      1RSY 566
ATOM    444  O   LYS   189       2.791  18.869 -14.048  0.00 47.29      1RSY 567
ATOM    445  CB  LYS   189       3.917  20.863 -12.426  0.00 48.49      1RSY 568
ATOM    446  N   LYS   190       3.232  20.024 -15.929  0.00 46.04      1RSY 569
ATOM    447  CA  LYS   190       2.318  19.251 -16.765  0.00 44.60      1RSY 570
ATOM    448  C   LYS   190       2.606  17.751 -16.707  0.00 43.32      1RSY 571
ATOM    449  O   LYS   190       1.687  16.934 -16.751  0.00 43.39      1RSY 572
ATOM    450  CB  LYS   190       2.382  19.744 -18.203  0.00 44.89      1RSY 573
ATOM    451  N   LYS   191       3.883  17.396 -16.608  0.00 41.43      1RSY 574
ATOM    452  CA  LYS   191       4.281  15.997 -16.547  0.00 39.33      1RSY 575
ATOM    453  C   LYS   191       4.651  15.605 -15.120  0.00 37.35      1RSY 576
ATOM    454  O   LYS   191       5.812  15.718 -14.717  0.00 37.53      1RSY 577
ATOM    455  CB  LYS   191       5.449  15.743 -17.492  0.00 39.48      1RSY 578
ATOM    456  N   LYS   192       3.651  15.206 -14.341  0.00 34.68      1RSY 579
ATOM    457  CA  LYS   192       3.871  14.794 -12.960  0.00 31.45      1RSY 580
ATOM    458  C   LYS   192       4.378  13.356 -12.928  0.00 29.19      1RSY 581
ATOM    459  O   LYS   192       3.624  12.417 -13.186  0.00 28.80      1RSY 582
ATOM    460  CB  LYS   192       2.583  14.920 -12.158  0.00 31.96      1RSY 583
ATOM    461  N   PHE   193       5.662  13.194 -12.632  1.00 24.91      1RSY 584
ATOM    462  CA  PHE   193       6.278  11.867 -12.575  1.00 25.24      1RSY 585
ATOM    463  C   PHE   193       6.438  11.357 -11.165  1.00 22.04      1RSY 586
ATOM    464  O   PHE   193       6.703  12.127 -10.240  1.00 19.77      1RSY 587
ATOM    465  CB  PHE   193       7.664  11.852 -13.238  1.00 28.74      1RSY 588
ATOM    466  CG  PHE   193       7.642  12.119 -14.719  1.00 33.56      1RSY 589
ATOM    467  CD1 PHE   193       6.975  11.259 -15.591  1.00 35.30      1RSY 590
ATOM    468  CD2 PHE   193       8.316  13.218 -15.251  1.00 35.50      1RSY 591
ATOM    469  CE1 PHE   193       6.979  11.493 -16.971  1.00 38.47      1RSY 592
ATOM    470  CE2 PHE   193       8.324  13.459 -16.631  1.00 36.97      1RSY 593
ATOM    471  CZ  PHE   193       7.657  12.594 -17.489  1.00 36.20      1RSY 594
ATOM    472  N   GLU   194       6.326  10.041 -11.015  1.00 22.18      1RSY 595
ATOM    473  CA  GLU   194       6.487   9.396  -9.717  1.00 23.30      1RSY 596
ATOM    474  C   GLU   194       7.274   8.116  -9.923  1.00 20.45      1RSY 597
ATOM    475  O   GLU   194       7.057   7.417 -10.903  1.00 21.56      1RSY 598
ATOM    476  CB  GLU   194       5.125   9.016  -9.113  1.00 23.59      1RSY 599
ATOM    477  CG  GLU   194       4.194  10.183  -8.890  1.00 33.25      1RSY 600
ATOM    478  CD  GLU   194       2.951   9.821  -8.080  1.00 39.30      1RSY 601
ATOM    479  OE1 GLU   194       2.793   8.631  -7.707  1.00 37.19      1RSY 602
ATOM    480  OE2 GLU   194       2.137  10.738  -7.810  1.00 39.88      1RSY 603
ATOM    481  N   THR   195       8.211   7.828  -9.030  1.00 20.81      1RSY 604
ATOM    482  CA  THR   195       8.964   6.584  -9.118  1.00 21.37      1RSY 605
ATOM    483  C   THR   195       8.061   5.470  -8.539  1.00 27.31      1RSY 606
ATOM    484  O   THR   195       6.945   5.733  -8.068  1.00 24.16      1RSY 607
ATOM    485  CB  THR   195      10.217   6.627  -8.232  1.00 18.09      1RSY 608
ATOM    486  OG1 THR   195       9.829   6.745  -6.851  1.00 16.49      1RSY 609
ATOM    487  CG2 THR   195      11.128   7.790  -8.632  1.00 16.04      1RSY 610
ATOM    488  N   LYS   196       8.539   4.233  -8.583  1.00 25.71      1RSY 611
ATOM    489  CA  LYS   196       7.818   3.117  -7.991  1.00 25.47      1RSY 612
ATOM    490  C   LYS   196       7.902   3.378  -6.482  1.00 22.90      1RSY 613
ATOM    491  O   LYS   196       8.765   4.130  -6.015  1.00 17.61      1RSY 614
ATOM    492  CB  LYS   196       8.553   1.796  -8.265  1.00 28.21      1RSY 615
ATOM    493  CG  LYS   196       8.867   1.503  -9.721  1.00 41.25      1RSY 616
ATOM    494  CD  LYS   196       7.649   1.007 -10.488  1.00 49.36      1RSY 617
ATOM    495  CE  LYS   196       8.043   0.536 -11.891  1.00 53.83      1RSY 618
ATOM    496  NZ  LYS   196       6.948  -0.245 -12.551  1.00 57.28      1RSY 619
ATOM    497  N   VAL   197       7.035   2.720  -5.723  1.00 22.62      1RSY 620
ATOM    498  CA  VAL   197       7.052   2.846  -4.278  1.00 19.17      1RSY 621
ATOM    499  C   VAL   197       7.941   1.725  -3.777  1.00 17.73      1RSY 622
ATOM    500  O   VAL   197       7.822   0.603  -4.242  1.00 19.88      1RSY 623
ATOM    501  CB  VAL   197       5.635   2.651  -3.683  1.00 20.20      1RSY 624
ATOM    502  CG1 VAL   197       5.715   2.610  -2.169  1.00 18.59      1RSY 625
ATOM    503  CG2 VAL   197       4.703   3.764  -4.157  1.00 18.76      1RSY 626
ATOM    504  N   HIS   198       8.870   2.036  -2.885  1.00 16.66      1RSY 627
ATOM    505  CA  HIS   198       9.750   1.037  -2.310  1.00 18.41      1RSY 628
ATOM    506  C   HIS   198       9.304   0.848  -0.863  1.00 21.57      1RSY 629
ATOM    507  O   HIS   198       9.524   1.704  -0.001  1.00 22.53      1RSY 630
ATOM    508  CB  HIS   198      11.215   1.479  -2.408  1.00 18.44      1RSY 631
ATOM    509  CG  HIS   198      11.731   1.467  -3.808  1.00 18.13      1RSY 632
ATOM    510  ND1 HIS   198      12.647   0.546  -4.259  1.00 22.67      1RSY 633
ATOM    511  CD2 HIS   198      11.366   2.193  -4.888  1.00 19.71      1RSY 634
ATOM    512  CE1 HIS   198      12.825   0.698  -5.555  1.00 21.65      1RSY 635
ATOM    513  NE2 HIS   198      12.057   1.693  -5.964  1.00 21.80      1RSY 636
ATOM    514  N   ARG   199       8.692  -0.298  -0.597  1.00 23.24      1RSY 637
ATOM    515  CA  ARG   199       8.171  -0.575   0.727  1.00 24.89      1RSY 638
ATOM    516  C   ARG   199       9.175  -0.962   1.790  1.00 23.79      1RSY 639
ATOM    517  O   ARG   199      10.188  -1.590   1.505  1.00 25.12      1RSY 640
ATOM    518  CB  ARG   199       7.003  -1.566   0.626  1.00 27.34      1RSY 641
ATOM    519  CG  ARG   199       5.830  -0.948  -0.157  1.00 34.71      1RSY 642
ATOM    520  CD  ARG   199       4.565  -1.773  -0.132  1.00 42.95      1RSY 643
ATOM    521  NE  ARG   199       3.414  -1.102  -0.755  1.00 48.37      1RSY 644
ATOM    522  CZ  ARG   199       3.226  -0.974  -2.073  1.00 54.14      1RSY 645
ATOM    523  NH1 ARG   199       4.115  -1.458  -2.934  1.00 57.94      1RSY 646
ATOM    524  NH2 ARG   199       2.115  -0.408  -2.543  1.00 54.13      1RSY 647
ATOM    525  N   LYS   200       8.941  -0.461   2.999  1.00 25.06      1RSY 648
ATOM    526  CA  LYS   200       9.763  -0.762   4.164  1.00 26.16      1RSY 649
ATOM    527  C   LYS   200      11.258  -0.546   4.009  1.00 26.71      1RSY 650
ATOM    528  O   LYS   200      12.050  -1.457   4.271  1.00 27.47      1RSY 651
ATOM    529  CB  LYS   200       9.503  -2.197   4.664  1.00 28.64      1RSY 652
ATOM    530  CG  LYS   200       8.158  -2.396   5.353  1.00 37.15      1RSY 653
ATOM    531  CD  LYS   200       6.980  -2.351   4.391  1.00 42.02      1RSY 654
ATOM    532  CE  LYS   200       6.851  -3.655   3.611  1.00 47.55      1RSY 655
ATOM    533  NZ  LYS   200       5.641  -3.669   2.730  1.00 50.46      1RSY 656
ATOM    534  N   THR   201      11.659   0.658   3.620  1.00 21.24      1RSY 657
ATOM    535  CA  THR   201      13.069   0.937   3.494  1.00 18.83      1RSY 658
ATOM    536  C   THR   201      13.362   2.408   3.699  1.00 18.30      1RSY 659
ATOM    537  O   THR   201      12.585   3.263   3.299  1.00 22.23      1RSY 660
ATOM    538  CB  THR   201      13.621   0.502   2.113  1.00 22.08      1RSY 661
ATOM    539  OG1 THR   201      15.033   0.772   2.048  1.00 21.70      1RSY 662
ATOM    540  CG2 THR   201      12.899   1.224   0.985  1.00 24.18      1RSY 663
ATOM    541  N   LEU   202      14.471   2.686   4.368  1.00 16.88      1RSY 664
ATOM    542  CA  LEU   202      14.904   4.048   4.604  1.00 16.38      1RSY 665
ATOM    543  C   LEU   202      16.095   4.420   3.711  1.00 17.65      1RSY 666
ATOM    544  O   LEU   202      16.637   5.516   3.828  1.00 15.28      1RSY 667
ATOM    545  CB  LEU   202      15.303   4.202   6.055  1.00 18.65      1RSY 668
ATOM    546  CG  LEU   202      14.156   3.894   7.023  1.00 16.73      1RSY 669
ATOM    547  CD1 LEU   202      14.671   4.015   8.436  1.00 20.93      1RSY 670
ATOM    548  CD2 LEU   202      12.999   4.837   6.788  1.00 15.15      1RSY 671
ATOM    549  N   ASN   203      16.488   3.513   2.817  1.00 18.39      1RSY 672
ATOM    550  CA  ASN   203      17.636   3.733   1.912  1.00 18.90      1RSY 673
ATOM    551  C   ASN   203      17.344   3.063   0.581  1.00 18.18      1RSY 674
ATOM    552  O   ASN   203      18.079   2.168   0.150  1.00 20.45      1RSY 675
ATOM    553  CB  ASN   203      18.902   3.089   2.480  1.00 19.04      1RSY 676
ATOM    554  CG  ASN   203      19.327   3.682   3.798  1.00 22.52      1RSY 677
ATOM    555  OD1 ASN   203      20.022   4.702   3.836  1.00 23.47      1RSY 678
ATOM    556  ND2 ASN   203      18.942   3.026   4.900  1.00 20.09      1RSY 679
ATOM    557  N   PRO   204      16.272   3.487  -0.096  1.00 16.75      1RSY 680
ATOM    558  CA  PRO   204      15.934   2.868  -1.375  1.00 15.76      1RSY 681
ATOM    559  C   PRO   204      16.808   3.277  -2.559  1.00 16.58      1RSY 682
ATOM    560  O   PRO   204      17.309   4.394  -2.619  1.00 15.50      1RSY 683
ATOM    561  CB  PRO   204      14.495   3.331  -1.585  1.00 17.36      1RSY 684
ATOM    562  CG  PRO   204      14.550   4.747  -1.049  1.00 14.93      1RSY 685
ATOM    563  CD  PRO   204      15.408   4.649   0.190  1.00 13.74      1RSY 686
ATOM    564  N   VAL   205      16.991   2.346  -3.487  1.00 15.48      1RSY 687
ATOM    565  CA  VAL   205      17.730   2.595  -4.728  1.00 17.08      1RSY 688
ATOM    566  C   VAL   205      16.628   2.571  -5.763  1.00 15.03      1RSY 689
ATOM    567  O   VAL   205      15.983   1.546  -5.957  1.00 17.25      1RSY 690
ATOM    568  CB  VAL   205      18.756   1.480  -5.037  1.00 17.14      1RSY 691
ATOM    569  CG1 VAL   205      19.296   1.646  -6.453  1.00 18.74      1RSY 692
ATOM    570  CG2 VAL   205      19.909   1.536  -4.032  1.00 15.92      1RSY 693
ATOM    571  N   PHE   206      16.339   3.719  -6.361  1.00 13.12      1RSY 694
ATOM    572  CA  PHE   206      15.274   3.807  -7.348  1.00 11.73      1RSY 695
ATOM    573  C   PHE   206      15.715   3.476  -8.774  1.00 15.27      1RSY 696
ATOM    574  O   PHE   206      14.974   2.823  -9.520  1.00 14.15      1RSY 697
ATOM    575  CB  PHE   206      14.671   5.213  -7.364  1.00 16.86      1RSY 698
ATOM    576  CG  PHE   206      14.070   5.645  -6.049  1.00 17.81      1RSY 699
ATOM    577  CD1 PHE   206      12.867   5.097  -5.606  1.00 18.92      1RSY 700
ATOM    578  CD2 PHE   206      14.700   6.614  -5.269  1.00 18.86      1RSY 701
ATOM    579  CE1 PHE   206      12.294   5.510  -4.404  1.00 15.73      1RSY 702
ATOM    580  CE2 PHE   206      14.141   7.033  -4.071  1.00 19.46      1RSY 703
ATOM    581  CZ  PHE   206      12.927   6.476  -3.640  1.00 15.78      1RSY 704
ATOM    582  N   ASN   207      16.887   3.994  -9.156  1.00 13.88      1RSY 705
ATOM    583  CA  ASN   207      17.438   3.832 -10.508  1.00 14.72      1RSY 706
ATOM    584  C   ASN   207      16.376   4.086 -11.570  1.00 14.12      1RSY 707
ATOM    585  O   ASN   207      16.090   3.214 -12.391  1.00 15.95      1RSY 708
ATOM    586  CB  ASN   207      18.061   2.443 -10.695  1.00 11.92      1RSY 709
ATOM    587  CG  ASN   207      19.466   2.364 -10.169  1.00 11.22      1RSY 710
ATOM    588  OD1 ASN   207      20.084   3.380  -9.834  1.00 13.74      1RSY 711
ATOM    589  ND2 ASN   207      20.001   1.156 -10.107  1.00 13.03      1RSY 712
ATOM    590  N   GLU   208      15.758   5.266 -11.525  1.00 13.48      1RSY 713
ATOM    591  CA  GLU   208      14.728   5.627 -12.479  1.00 14.66      1RSY 714
ATOM    592  C   GLU   208      15.105   6.877 -13.271  1.00 16.29      1RSY 715
ATOM    593  O   GLU   208      15.840   7.731 -12.791  1.00 17.13      1RSY 716
ATOM    594  CB  GLU   208      13.378   5.820 -11.780  1.00 17.10      1RSY 717
ATOM    595  CG  GLU   208      12.817   4.506 -11.261  1.00 20.14      1RSY 718
ATOM    596  CD  GLU   208      11.313   4.515 -11.032  1.00 20.16      1RSY 719
ATOM    597  OE1 GLU   208      10.577   5.063 -11.869  1.00 23.28      1RSY 720
ATOM    598  OE2 GLU   208      10.866   3.934 -10.027  1.00 20.09      1RSY 721
ATOM    599  N   GLN   209      14.604   6.973 -14.490  1.00 16.47      1RSY 722
ATOM    600  CA  GLN   209      14.917   8.103 -15.329  1.00 21.51      1RSY 723
ATOM    601  C   GLN   209      13.639   8.664 -15.884  1.00 20.45      1RSY 724
ATOM    602  O   GLN   209      12.735   7.917 -16.257  1.00 19.71      1RSY 725
ATOM    603  CB  GLN   209      15.833   7.688 -16.483  1.00 28.16      1RSY 726
ATOM    604  CG  GLN   209      16.280   8.866 -17.346  1.00 40.92      1RSY 727
ATOM    605  CD  GLN   209      16.851   8.442 -18.691  1.00 48.23      1RSY 728
ATOM    606  OE1 GLN   209      17.278   7.296 -18.878  1.00 50.90      1RSY 729
ATOM    607  NE2 GLN   209      16.860   9.370 -19.641  1.00 53.16      1RSY 730
ATOM    608  N   PHE   210      13.585   9.985 -15.966  1.00 20.04      1RSY 731
ATOM    609  CA  PHE   210      12.415  10.674 -16.472  1.00 23.42      1RSY 732
ATOM    610  C   PHE   210      12.841  11.639 -17.557  1.00 22.87      1RSY 733
ATOM    611  O   PHE   210      13.961  12.150 -17.533  1.00 22.07      1RSY 734
ATOM    612  CB  PHE   210      11.683  11.401 -15.330  1.00 23.34      1RSY 735
ATOM    613  CG  PHE   210      11.079  10.463 -14.324  1.00 24.84      1RSY 736
ATOM    614  CD1 PHE   210      10.038   9.611 -14.692  1.00 25.34      1RSY 737
ATOM    615  CD2 PHE   210      11.584  10.385 -13.027  1.00 27.41      1RSY 738
ATOM    616  CE1 PHE   210       9.515   8.691 -13.783  1.00 28.07      1RSY 739
ATOM    617  CE2 PHE   210      11.060   9.463 -12.109  1.00 26.90      1RSY 740
ATOM    618  CZ  PHE   210      10.033   8.624 -12.487  1.00 24.73      1RSY 741
ATOM    619  N   THR   211      11.925  11.902 -18.477  1.00 23.18      1RSY 742
ATOM    620  CA  THR   211      12.175  12.789 -19.596  1.00 26.91      1RSY 743
ATOM    621  C   THR   211      11.136  13.913 -19.713  1.00 23.78      1RSY 744
ATOM    622  O   THR   211       9.937  13.652 -19.758  1.00 23.99      1RSY 745
ATOM    623  CB  THR   211      12.188  11.964 -20.917  1.00 26.33      1RSY 746
ATOM    624  OG1 THR   211      13.253  11.010 -20.867  1.00 31.06      1RSY 747
ATOM    625  CG2 THR   211      12.401  12.856 -22.119  1.00 34.33      1RSY 748
ATOM    626  N   PHE   212      11.611  15.154 -19.748  1.00 22.83      1RSY 749
ATOM    627  CA  PHE   212      10.753  16.327 -19.926  1.00 24.32      1RSY 750
ATOM    628  C   PHE   212      11.093  16.914 -21.304  1.00 25.63      1RSY 751
ATOM    629  O   PHE   212      12.199  17.409 -21.505  1.00 23.19      1RSY 752
ATOM    630  CB  PHE   212      11.040  17.391 -18.858  1.00 25.18      1RSY 753
ATOM    631  CG  PHE   212      10.655  16.980 -17.470  1.00 30.98      1RSY 754
ATOM    632  CD1 PHE   212       9.360  17.193 -17.000  1.00 32.10      1RSY 755
ATOM    633  CD2 PHE   212      11.582  16.365 -16.627  1.00 32.83      1RSY 756
ATOM    634  CE1 PHE   212       8.998  16.795 -15.711  1.00 31.24      1RSY 757
ATOM    635  CE2 PHE   212      11.226  15.962 -15.336  1.00 30.61      1RSY 758
ATOM    636  CZ  PHE   212       9.935  16.179 -14.882  1.00 31.51      1RSY 759
ATOM    637  N   LYS   213      10.175  16.825 -22.259  1.00 27.80      1RSY 760
ATOM    638  CA  LYS   213      10.409  17.378 -23.599  1.00 30.83      1RSY 761
ATOM    639  C   LYS   213      10.166  18.886 -23.578  1.00 30.03      1RSY 762
ATOM    640  O   LYS   213       9.054  19.350 -23.815  1.00 31.25      1RSY 763
ATOM    641  CB  LYS   213       9.503  16.696 -24.627  1.00 35.22      1RSY 764
ATOM    642  CG  LYS   213       9.671  15.171 -24.667  1.00 43.13      1RSY 765
ATOM    643  CD  LYS   213       8.827  14.556 -25.765  1.00 49.81      1RSY 766
ATOM    644  CE  LYS   213       9.011  13.042 -25.843  1.00 55.03      1RSY 767
ATOM    645  NZ  LYS   213       8.252  12.443 -26.999  1.00 58.28      1RSY 768
ATOM    646  N   VAL   214      11.207  19.635 -23.241  1.00 26.82      1RSY 769
ATOM    647  CA  VAL   214      11.129  21.082 -23.147  1.00 27.16      1RSY 770
ATOM    648  C   VAL   214      12.291  21.690 -23.931  1.00 28.04      1RSY 771
ATOM    649  O   VAL   214      13.436  21.285 -23.745  1.00 25.15      1RSY 772
ATOM    650  CB  VAL   214      11.333  21.563 -21.671  1.00 26.63      1RSY 773
ATOM    651  CG1 VAL   214      11.151  23.076 -21.551  1.00 26.66      1RSY 774
ATOM    652  CG2 VAL   214      10.421  20.836 -20.720  1.00 30.36      1RSY 775
ATOM    653  N   PRO   215      12.007  22.672 -24.813  1.00 27.96      1RSY 776
ATOM    654  CA  PRO   215      13.048  23.339 -25.605  1.00 27.42      1RSY 777
ATOM    655  C   PRO   215      13.955  24.069 -24.632  1.00 25.41      1RSY 778
ATOM    656  O   PRO   215      13.475  24.627 -23.640  1.00 24.22      1RSY 779
ATOM    657  CB  PRO   215      12.244  24.338 -26.431  1.00 27.62      1RSY 780
ATOM    658  CG  PRO   215      10.977  23.617 -26.658  1.00 28.32      1RSY 781
ATOM    659  CD  PRO   215      10.672  23.053 -25.293  1.00 26.69      1RSY 782
ATOM    660  N   TYR   216      15.251  24.119 -24.928  1.00 25.51      1RSY 783
ATOM    661  CA  TYR   216      16.198  24.772 -24.029  1.00 25.37      1RSY 784
ATOM    662  C   TYR   216      15.823  26.208 -23.693  1.00 26.57      1RSY 785
ATOM    663  O   TYR   216      15.944  26.640 -22.548  1.00 24.38      1RSY 786
ATOM    664  CB  TYR   216      17.617  24.740 -24.598  1.00 26.33      1RSY 787
ATOM    665  CG  TYR   216      18.615  25.387 -23.668  1.00 29.02      1RSY 788
ATOM    666  CD1 TYR   216      19.227  24.647 -22.665  1.00 32.83      1RSY 789
ATOM    667  CD2 TYR   216      18.889  26.756 -23.739  1.00 26.90      1RSY 790
ATOM    668  CE1 TYR   216      20.081  25.244 -21.750  1.00 33.82      1RSY 791
ATOM    669  CE2 TYR   216      19.740  27.364 -22.820  1.00 29.48      1RSY 792
ATOM    670  CZ  TYR   216      20.332  26.597 -21.831  1.00 32.08      1RSY 793
ATOM    671  OH  TYR   216      21.183  27.162 -20.910  1.00 34.93      1RSY 794
ATOM    672  N   SER   217      15.393  26.949 -24.701  1.00 28.27      1RSY 795
ATOM    673  CA  SER   217      15.028  28.334 -24.505  1.00 35.30      1RSY 796
ATOM    674  C   SER   217      13.890  28.527 -23.500  1.00 38.38      1RSY 797
ATOM    675  O   SER   217      13.794  29.583 -22.867  1.00 43.36      1RSY 798
ATOM    676  CB  SER   217      14.706  28.990 -25.850  1.00 35.00      1RSY 799
ATOM    677  OG  SER   217      13.821  28.194 -26.621  1.00 43.15      1RSY 800
ATOM    678  N   GLU   218      13.052  27.507 -23.325  1.00 39.75      1RSY 801
ATOM    679  CA  GLU   218      11.936  27.585 -22.378  1.00 41.05      1RSY 802
ATOM    680  C   GLU   218      12.336  27.147 -20.974  1.00 40.40      1RSY 803
ATOM    681  O   GLU   218      11.656  27.453 -20.003  1.00 44.24      1RSY 804
ATOM    682  CB  GLU   218      10.778  26.705 -22.845  1.00 42.78      1RSY 805
ATOM    683  CG  GLU   218      10.043  27.220 -24.066  1.00 52.37      1RSY 806
ATOM    684  CD  GLU   218       8.899  26.308 -24.502  1.00 59.05      1RSY 807
ATOM    685  OE1 GLU   218       8.353  25.554 -23.661  1.00 61.41      1RSY 808
ATOM    686  OE2 GLU   218       8.546  26.346 -25.700  1.00 64.42      1RSY 809
ATOM    687  N   LEU   219      13.469  26.470 -20.872  1.00 39.50      1RSY 810
ATOM    688  CA  LEU   219      13.963  25.921 -19.618  1.00 36.81      1RSY 811
ATOM    689  C   LEU   219      14.359  26.909 -18.519  1.00 36.72      1RSY 812
ATOM    690  O   LEU   219      14.064  26.700 -17.339  1.00 35.22      1RSY 813
ATOM    691  CB  LEU   219      15.147  25.008 -19.933  1.00 34.98      1RSY 814
ATOM    692  CG  LEU   219      15.394  23.809 -19.033  1.00 37.31      1RSY 815
ATOM    693  CD1 LEU   219      14.156  22.883 -19.051  1.00 35.44      1RSY 816
ATOM    694  CD2 LEU   219      16.653  23.096 -19.518  1.00 34.23      1RSY 817
ATOM    695  N   GLY   220      15.044  27.972 -18.908  1.00 37.61      1RSY 818
ATOM    696  CA  GLY   220      15.522  28.957 -17.955  1.00 37.10      1RSY 819
ATOM    697  C   GLY   220      14.602  29.420 -16.849  1.00 36.23      1RSY 820
ATOM    698  O   GLY   220      15.046  29.587 -15.710  1.00 39.12      1RSY 821
ATOM    699  N   GLY   221      13.325  29.613 -17.159  1.00 33.64      1RSY 822
ATOM    700  CA  GLY   221      12.409  30.089 -16.136  1.00 32.72      1RSY 823
ATOM    701  C   GLY   221      11.780  29.036 -15.239  1.00 31.24      1RSY 824
ATOM    702  O   GLY   221      10.999  29.368 -14.354  1.00 30.12      1RSY 825
ATOM    703  N   LYS   222      12.155  27.778 -15.427  1.00 29.36      1RSY 826
ATOM    704  CA  LYS   222      11.579  26.689 -14.651  1.00 26.46      1RSY 827
ATOM    705  C   LYS   222      12.413  26.198 -13.480  1.00 25.82      1RSY 828
ATOM    706  O   LYS   222      13.604  26.514 -13.350  1.00 25.27      1RSY 829
ATOM    707  CB  LYS   222      11.213  25.546 -15.590  1.00 26.51      1RSY 830
ATOM    708  CG  LYS   222      10.289  26.033 -16.684  1.00 30.06      1RSY 831
ATOM    709  CD  LYS   222       9.946  24.957 -17.669  1.00 36.54      1RSY 832
ATOM    710  CE  LYS   222       9.018  25.504 -18.733  1.00 37.33      1RSY 833
ATOM    711  NZ  LYS   222       7.832  26.154 -18.119  1.00 45.10      1RSY 834
ATOM    712  N   THR   223      11.751  25.484 -12.580  1.00 23.62      1RSY 835
ATOM    713  CA  THR   223      12.397  24.942 -11.401  1.00 23.40      1RSY 836
ATOM    714  C   THR   223      12.011  23.484 -11.262  1.00 22.09      1RSY 837
ATOM    715  O   THR   223      10.840  23.132 -11.359  1.00 19.39      1RSY 838
ATOM    716  CB  THR   223      11.967  25.713 -10.158  1.00 21.96      1RSY 839
ATOM    717  OG1 THR   223      12.396  27.065 -10.306  1.00 29.40      1RSY 840
ATOM    718  CG2 THR   223      12.594  25.129  -8.889  1.00 19.47      1RSY 841
ATOM    719  N   LEU   224      13.010  22.628 -11.149  1.00 21.49      1RSY 842
ATOM    720  CA  LEU   224      12.744  21.213 -10.992  1.00 19.72      1RSY 843
ATOM    721  C   LEU   224      12.523  20.935  -9.505  1.00 17.73      1RSY 844
ATOM    722  O   LEU   224      13.337  21.338  -8.665  1.00 16.94      1RSY 845
ATOM    723  CB  LEU   224      13.928  20.405 -11.513  1.00 20.54      1RSY 846
ATOM    724  CG  LEU   224      13.830  18.879 -11.431  1.00 20.76      1RSY 847
ATOM    725  CD1 LEU   224      12.786  18.335 -12.402  1.00 17.99      1RSY 848
ATOM    726  CD2 LEU   224      15.200  18.306 -11.726  1.00 24.53      1RSY 849
ATOM    727  N   VAL   225      11.408  20.286  -9.181  1.00 17.31      1RSY 850
ATOM    728  CA  VAL   225      11.111  19.950  -7.792  1.00 16.92      1RSY 851
ATOM    729  C   VAL   225      11.174  18.438  -7.574  1.00 13.65      1RSY 852
ATOM    730  O   VAL   225      10.667  17.675  -8.386  1.00 14.95      1RSY 853
ATOM    731  CB  VAL   225       9.689  20.408  -7.373  1.00 17.18      1RSY 854
ATOM    732  CG1 VAL   225       9.438  20.086  -5.887  1.00 18.10      1RSY 855
ATOM    733  CG2 VAL   225       9.510  21.884  -7.647  1.00 19.57      1RSY 856
ATOM    734  N   MET   226      11.839  18.021  -6.504  1.00 15.41      1RSY 857
ATOM    735  CA  MET   226      11.905  16.616  -6.137  1.00 17.76      1RSY 858
ATOM    736  C   MET   226      11.465  16.504  -4.686  1.00 16.37      1RSY 859
ATOM    737  O   MET   226      12.016  17.157  -3.815  1.00 17.64      1RSY 860
ATOM    738  CB  MET   226      13.304  16.051  -6.331  1.00 19.60      1RSY 861
ATOM    739  CG  MET   226      13.601  15.838  -7.811  1.00 24.16      1RSY 862
ATOM    740  SD  MET   226      15.289  15.469  -8.130  1.00 31.06      1RSY 863
ATOM    741  CE  MET   226      15.891  17.111  -8.482  1.00 31.74      1RSY 864
ATOM    742  N   ALA   227      10.444  15.692  -4.452  1.00 15.92      1RSY 865
ATOM    743  CA  ALA   227       9.883  15.491  -3.119  1.00 15.77      1RSY 866
ATOM    744  C   ALA   227       9.672  14.001  -2.834  1.00 15.11      1RSY 867
ATOM    745  O   ALA   227       9.123  13.259  -3.651  1.00 15.58      1RSY 868
ATOM    746  CB  ALA   227       8.551  16.251  -2.992  1.00 12.55      1RSY 869
ATOM    747  N   VAL   228      10.148  13.576  -1.676  1.00 15.82      1RSY 870
ATOM    748  CA  VAL   228      10.016  12.198  -1.256  1.00 17.22      1RSY 871
ATOM    749  C   VAL   228       8.763  12.096  -0.351  1.00 17.95      1RSY 872
ATOM    750  O   VAL   228       8.581  12.915   0.568  1.00 16.47      1RSY 873
ATOM    751  CB  VAL   228      11.277  11.769  -0.462  1.00 18.08      1RSY 874
ATOM    752  CG1 VAL   228      11.208  10.279  -0.092  1.00 18.32      1RSY 875
ATOM    753  CG2 VAL   228      12.549  12.077  -1.270  1.00 17.19      1RSY 876
ATOM    754  N   TYR   229       7.886  11.146  -0.656  1.00 16.21      1RSY 877
ATOM    755  CA  TYR   229       6.676  10.903   0.127  1.00 18.60      1RSY 878
ATOM    756  C   TYR   229       6.737   9.508   0.741  1.00 21.17      1RSY 879
ATOM    757  O   TYR   229       7.506   8.662   0.286  1.00 20.47      1RSY 880
ATOM    758  CB  TYR   229       5.433  10.941  -0.772  1.00 20.84      1RSY 881
ATOM    759  CG  TYR   229       5.003  12.317  -1.193  1.00 26.31      1RSY 882
ATOM    760  CD1 TYR   229       5.662  12.988  -2.225  1.00 23.78      1RSY 883
ATOM    761  CD2 TYR   229       3.975  12.978  -0.513  1.00 27.40      1RSY 884
ATOM    762  CE1 TYR   229       5.317  14.289  -2.564  1.00 28.23      1RSY 885
ATOM    763  CE2 TYR   229       3.617  14.273  -0.846  1.00 28.98      1RSY 886
ATOM    764  CZ  TYR   229       4.294  14.928  -1.868  1.00 29.65      1RSY 887
ATOM    765  OH  TYR   229       3.967  16.227  -2.177  1.00 33.07      1RSY 888
ATOM    766  N   ASP   230       5.931   9.283   1.778  1.00 18.47      1RSY 889
ATOM    767  CA  ASP   230       5.802   7.986   2.429  1.00 18.11      1RSY 890
ATOM    768  C   ASP   230       4.429   7.489   1.952  1.00 21.28      1RSY 891
ATOM    769  O   ASP   230       3.398   8.118   2.224  1.00 20.80      1RSY 892
ATOM    770  CB  ASP   230       5.826   8.140   3.957  1.00 20.80      1RSY 893
ATOM    771  CG  ASP   230       5.561   6.821   4.704  1.00 24.60      1RSY 894
ATOM    772  OD1 ASP   230       5.737   5.725   4.136  1.00 20.69      1RSY 895
ATOM    773  OD2 ASP   230       5.167   6.890   5.883  1.00 29.64      1RSY 896
ATOM    774  N   PHE   231       4.423   6.431   1.148  1.00 18.39      1RSY 897
ATOM    775  CA  PHE   231       3.180   5.886   0.633  1.00 19.82      1RSY 898
ATOM    776  C   PHE   231       2.326   5.265   1.730  1.00 20.36      1RSY 899
ATOM    777  O   PHE   231       2.851   4.596   2.625  1.00 20.25      1RSY 900
ATOM    778  CB  PHE   231       3.465   4.810  -0.420  1.00 22.98      1RSY 901
ATOM    779  CG  PHE   231       2.228   4.099  -0.928  1.00 21.30      1RSY 902
ATOM    780  CD1 PHE   231       1.474   4.641  -1.955  1.00 20.37      1RSY 903
ATOM    781  CD2 PHE   231       1.841   2.874  -0.385  1.00 22.49      1RSY 904
ATOM    782  CE1 PHE   231       0.352   3.976  -2.441  1.00 24.02      1RSY 905
ATOM    783  CE2 PHE   231       0.724   2.206  -0.866  1.00 19.85      1RSY 906
ATOM    784  CZ  PHE   231      -0.021   2.754  -1.894  1.00 20.13      1RSY 907
ATOM    785  N   ASP   232       1.017   5.484   1.635  1.00 21.11      1RSY 908
ATOM    786  CA  ASP   232       0.048   4.918   2.573  1.00 22.46      1RSY 909
ATOM    787  C   ASP   232      -1.171   4.662   1.731  1.00 20.83      1RSY 910
ATOM    788  O   ASP   232      -1.649   5.536   1.017  1.00 21.13      1RSY 911
ATOM    789  CB  ASP   232      -0.308   5.875   3.708  1.00 27.13      1RSY 912
ATOM    790  CG  ASP   232      -1.076   5.183   4.852  1.00 34.51      1RSY 913
ATOM    791  OD1 ASP   232      -1.986   4.362   4.604  1.00 31.37      1RSY 914
ATOM    792  OD2 ASP   232      -0.769   5.475   6.022  1.00 40.98      1RSY 915
ATOM    793  N   ARG   233      -1.634   3.427   1.774  1.00 24.16      1RSY 916
ATOM    794  CA  ARG   233      -2.799   3.004   1.013  1.00 27.34      1RSY 917
ATOM    795  C   ARG   233      -4.098   3.630   1.534  1.00 27.67      1RSY 918
ATOM    796  O   ARG   233      -4.970   3.994   0.755  1.00 30.47      1RSY 919
ATOM    797  CB  ARG   233      -2.911   1.470   1.092  1.00 28.36      1RSY 920
ATOM    798  CG  ARG   233      -4.180   0.864   0.499  1.00 27.56      1RSY 921
ATOM    799  CD  ARG   233      -4.098   0.698  -0.994  1.00 31.52      1RSY 922
ATOM    800  NE  ARG   233      -2.972  -0.158  -1.333  1.00 34.19      1RSY 923
ATOM    801  CZ  ARG   233      -2.439  -0.258  -2.547  1.00 38.19      1RSY 924
ATOM    802  NH1 ARG   233      -2.944   0.429  -3.564  1.00 38.50      1RSY 925
ATOM    803  NH2 ARG   233      -1.335  -0.971  -2.724  1.00 38.78      1RSY 926
ATOM    804  N   PHE   234      -4.190   3.806   2.846  1.00 28.50      1RSY 927
ATOM    805  CA  PHE   234      -5.408   4.305   3.473  1.00 29.12      1RSY 928
ATOM    806  C   PHE   234      -5.433   5.723   4.001  1.00 33.21      1RSY 929
ATOM    807  O   PHE   234      -6.499   6.250   4.287  1.00 36.04      1RSY 930
ATOM    808  CB  PHE   234      -5.797   3.313   4.568  1.00 25.28      1RSY 931
ATOM    809  CG  PHE   234      -5.858   1.900   4.070  1.00 24.41      1RSY 932
ATOM    810  CD1 PHE   234      -6.845   1.515   3.151  1.00 23.18      1RSY 933
ATOM    811  CD2 PHE   234      -4.887   0.975   4.443  1.00 23.29      1RSY 934
ATOM    812  CE1 PHE   234      -6.856   0.224   2.612  1.00 22.62      1RSY 935
ATOM    813  CE2 PHE   234      -4.889  -0.319   3.911  1.00 22.37      1RSY 936
ATOM    814  CZ  PHE   234      -5.872  -0.694   2.994  1.00 21.80      1RSY 937
ATOM    815  N   SER   235      -4.269   6.343   4.125  1.00 35.77      1RSY 938
ATOM    816  CA  SER   235      -4.176   7.708   4.632  1.00 36.67      1RSY 939
ATOM    817  C   SER   235      -3.455   8.618   3.630  1.00 37.17      1RSY 940
ATOM    818  O   SER   235      -2.861   8.147   2.648  1.00 33.83      1RSY 941
ATOM    819  CB  SER   235      -3.404   7.710   5.948  1.00 40.76      1RSY 942
ATOM    820  OG  SER   235      -3.507   6.455   6.605  1.00 50.03      1RSY 943
ATOM    821  N   LYS   236      -3.500   9.923   3.888  1.00 36.92      1RSY 944
ATOM    822  CA  LYS   236      -2.833  10.887   3.029  1.00 35.39      1RSY 945
ATOM    823  C   LYS   236      -1.353  10.543   3.102  1.00 32.21      1RSY 946
ATOM    824  O   LYS   236      -0.852  10.175   4.171  1.00 32.22      1RSY 947
ATOM    825  CB  LYS   236      -3.054  12.322   3.535  1.00 41.09      1RSY 948
ATOM    826  CG  LYS   236      -2.231  12.706   4.776  1.00 48.01      1RSY 949
ATOM    827  CD  LYS   236      -2.303  14.211   5.079  1.00 53.37      1RSY 950
ATOM    828  CE  LYS   236      -2.062  15.081   3.830  1.00 58.36      1RSY 951
ATOM    829  NZ  LYS   236      -0.743  14.860   3.146  1.00 61.86      1RSY 952
ATOM    830  N   HIS   237      -0.669  10.611   1.964  1.00 27.96      1RSY 953
ATOM    831  CA  HIS   237       0.755  10.304   1.940  1.00 25.10      1RSY 954
ATOM    832  C   HIS   237       1.493  11.465   2.583  1.00 21.94      1RSY 955
ATOM    833  O   HIS   237       1.284  12.617   2.211  1.00 23.94      1RSY 956
ATOM    834  CB  HIS   237       1.247  10.099   0.502  1.00 24.45      1RSY 957
ATOM    835  CG  HIS   237       0.531   9.015  -0.236  1.00 25.41      1RSY 958
ATOM    836  ND1 HIS   237       0.758   8.742  -1.567  1.00 22.30      1RSY 959
ATOM    837  CD2 HIS   237      -0.426   8.141   0.168  1.00 27.31      1RSY 960
ATOM    838  CE1 HIS   237      -0.026   7.751  -1.956  1.00 27.58      1RSY 961
ATOM    839  NE2 HIS   237      -0.752   7.368  -0.918  1.00 27.08      1RSY 962
ATOM    840  N   ASP   238       2.312  11.169   3.579  1.00 18.24      1RSY 963
ATOM    841  CA  ASP   238       3.066  12.204   4.231  1.00 22.08      1RSY 964
ATOM    842  C   ASP   238       4.297  12.551   3.407  1.00 23.50      1RSY 965
ATOM    843  O   ASP   238       4.963  11.671   2.877  1.00 21.24      1RSY 966
ATOM    844  CB  ASP   238       3.504  11.756   5.623  1.00 28.12      1RSY 967
ATOM    845  CG  ASP   238       2.381  11.825   6.655  1.00 38.14      1RSY 968
ATOM    846  OD1 ASP   238       1.428  12.633   6.494  1.00 42.64      1RSY 969
ATOM    847  OD2 ASP   238       2.467  11.076   7.649  1.00 45.47      1RSY 970
ATOM    848  N   ILE   239       4.580  13.837   3.265  1.00 22.66      1RSY 971
ATOM    849  CA  ILE   239       5.766  14.245   2.542  1.00 22.27      1RSY 972
ATOM    850  C   ILE   239       6.890  14.179   3.558  1.00 20.35      1RSY 973
ATOM    851  O   ILE   239       6.710  14.550   4.715  1.00 22.27      1RSY 974
ATOM    852  CB  ILE   239       5.638  15.675   1.969  1.00 25.42      1RSY 975
ATOM    853  CG1 ILE   239       6.869  16.008   1.129  1.00 23.37      1RSY 976
ATOM    854  CG2 ILE   239       5.456  16.698   3.084  1.00 25.48      1RSY 977
ATOM    855  CD1 ILE   239       6.802  17.360   0.489  1.00 27.81      1RSY 978
ATOM    856  N   ILE   240       7.998  13.572   3.161  1.00 15.56      1RSY 979
ATOM    857  CA  ILE   240       9.170  13.449   4.010  1.00 14.88      1RSY 980
ATOM    858  C   ILE   240      10.056  14.700   3.867  1.00 15.42      1RSY 981
ATOM    859  O   ILE   240      10.483  15.297   4.864  1.00 14.71      1RSY 982
ATOM    860  CB  ILE   240       9.963  12.169   3.632  1.00 16.57      1RSY 983
ATOM    861  CG1 ILE   240       9.176  10.935   4.079  1.00 17.82      1RSY 984
ATOM    862  CG2 ILE   240      11.359  12.194   4.223  1.00 17.28      1RSY 985
ATOM    863  CD1 ILE   240       9.683   9.613   3.528  1.00 20.57      1RSY 986
ATOM    864  N   GLY   241      10.315  15.107   2.629  1.00 13.85      1RSY 987
ATOM    865  CA  GLY   241      11.148  16.267   2.419  1.00 14.01      1RSY 988
ATOM    866  C   GLY   241      11.231  16.548   0.941  1.00 15.66      1RSY 989
ATOM    867  O   GLY   241      10.771  15.734   0.135  1.00 13.57      1RSY 990
ATOM    868  N   GLU   242      11.813  17.699   0.597  1.00 16.24      1RSY 991
ATOM    869  CA  GLU   242      11.955  18.122  -0.790  1.00 16.24      1RSY 992
ATOM    870  C   GLU   242      13.104  19.092  -0.990  1.00 11.92      1RSY 993
ATOM    871  O   GLU   242      13.766  19.488  -0.047  1.00 14.55      1RSY 994
ATOM    872  CB  GLU   242      10.664  18.797  -1.271  1.00 18.76      1RSY 995
ATOM    873  CG  GLU   242      10.088  19.845  -0.300  1.00 31.34      1RSY 996
ATOM    874  CD  GLU   242      10.376  21.303  -0.663  1.00 36.64      1RSY 997
ATOM    875  OE1 GLU   242      11.447  21.619  -1.217  1.00 41.45      1RSY 998
ATOM    876  OE2 GLU   242       9.517  22.155  -0.360  1.00 44.86      1RSY 999
ATOM    877  N   PHE   243      13.366  19.411  -2.249  1.00 16.39      1RSY1000
ATOM    878  CA  PHE   243      14.384  20.386  -2.621  1.00 16.41      1RSY1001
ATOM    879  C   PHE   243      14.070  20.815  -4.045  1.00 15.32      1RSY1002
ATOM    880  O   PHE   243      13.390  20.105  -4.787  1.00 14.48      1RSY1003
ATOM    881  CB  PHE   243      15.841  19.886  -2.400  1.00 16.49      1RSY1004
ATOM    882  CG  PHE   243      16.282  18.779  -3.327  1.00 19.01      1RSY1005
ATOM    883  CD1 PHE   243      16.728  19.062  -4.616  1.00 19.04      1RSY1006
ATOM    884  CD2 PHE   243      16.266  17.450  -2.906  1.00 22.13      1RSY1007
ATOM    885  CE1 PHE   243      17.143  18.048  -5.465  1.00 17.94      1RSY1008
ATOM    886  CE2 PHE   243      16.683  16.427  -3.758  1.00 22.22      1RSY1009
ATOM    887  CZ  PHE   243      17.117  16.726  -5.034  1.00 18.33      1RSY1010
ATOM    888  N   LYS   244      14.498  22.015  -4.402  1.00 17.56      1RSY1011
ATOM    889  CA  LYS   244      14.213  22.557  -5.718  1.00 20.26      1RSY1012
ATOM    890  C   LYS   244      15.487  22.875  -6.477  1.00 20.92      1RSY1013
ATOM    891  O   LYS   244      16.498  23.241  -5.879  1.00 22.18      1RSY1014
ATOM    892  CB  LYS   244      13.382  23.830  -5.584  1.00 21.57      1RSY1015
ATOM    893  CG  LYS   244      12.172  23.643  -4.702  1.00 28.14      1RSY1016
ATOM    894  CD  LYS   244      11.136  24.697  -4.935  1.00 32.30      1RSY1017
ATOM    895  CE  LYS   244       9.869  24.324  -4.202  1.00 36.22      1RSY1018
ATOM    896  NZ  LYS   244      10.183  24.130  -2.757  1.00 43.32      1RSY1019
ATOM    897  N   VAL   245      15.436  22.713  -7.790  1.00 17.55      1RSY1020
ATOM    898  CA  VAL   245      16.588  23.016  -8.617  1.00 20.38      1RSY1021
ATOM    899  C   VAL   245      16.207  24.031  -9.700  1.00 16.97      1RSY1022
ATOM    900  O   VAL   245      15.509  23.693 -10.661  1.00 18.17      1RSY1023
ATOM    901  CB  VAL   245      17.200  21.733  -9.263  1.00 21.49      1RSY1024
ATOM    902  CG1 VAL   245      18.495  22.081 -10.029  1.00 19.52      1RSY1025
ATOM    903  CG2 VAL   245      17.488  20.676  -8.187  1.00 20.28      1RSY1026
ATOM    904  N   PRO   246      16.563  25.319  -9.494  1.00 19.53      1RSY1027
ATOM    905  CA  PRO   246      16.262  26.368 -10.474  1.00 21.55      1RSY1028
ATOM    906  C   PRO   246      17.098  26.022 -11.718  1.00 20.79      1RSY1029
ATOM    907  O   PRO   246      18.316  25.850 -11.621  1.00 18.58      1RSY1030
ATOM    908  CB  PRO   246      16.826  27.625  -9.806  1.00 19.92      1RSY1031
ATOM    909  CG  PRO   246      16.779  27.315  -8.375  1.00 19.56      1RSY1032
ATOM    910  CD  PRO   246      17.250  25.896  -8.330  1.00 18.92      1RSY1033
ATOM    911  N   MET   247      16.448  25.898 -12.866  1.00 23.96      1RSY1034
ATOM    912  CA  MET   247      17.161  25.549 -14.093  1.00 26.79      1RSY1035
ATOM    913  C   MET   247      18.246  26.551 -14.515  1.00 29.99      1RSY1036
ATOM    914  O   MET   247      19.224  26.174 -15.165  1.00 31.41      1RSY1037
ATOM    915  CB  MET   247      16.181  25.284 -15.233  1.00 24.83      1RSY1038
ATOM    916  CG  MET   247      15.333  24.013 -15.056  1.00 28.19      1RSY1039
ATOM    917  SD  MET   247      16.205  22.399 -15.044  1.00 31.60      1RSY1040
ATOM    918  CE  MET   247      16.761  22.234 -13.420  1.00 19.48      1RSY1041
ATOM    919  N   ASN   248      18.114  27.809 -14.107  1.00 30.31      1RSY1042
ATOM    920  CA  ASN   248      19.109  28.810 -14.461  1.00 32.42      1RSY1043
ATOM    921  C   ASN   248      20.389  28.730 -13.633  1.00 33.60      1RSY1044
ATOM    922  O   ASN   248      21.270  29.568 -13.774  1.00 36.61      1RSY1045
ATOM    923  CB  ASN   248      18.514  30.219 -14.405  1.00 35.18      1RSY1046
ATOM    924  CG  ASN   248      18.007  30.602 -13.026  1.00 36.67      1RSY1047
ATOM    925  OD1 ASN   248      18.468  30.094 -12.007  1.00 40.51      1RSY1048
ATOM    926  ND2 ASN   248      17.057  31.522 -12.993  1.00 39.78      1RSY1049
ATOM    927  N   THR   249      20.471  27.748 -12.739  1.00 34.50      1RSY1050
ATOM    928  CA  THR   249      21.658  27.551 -11.902  1.00 34.61      1RSY1051
ATOM    929  C   THR   249      22.403  26.299 -12.368  1.00 33.45      1RSY1052
ATOM    930  O   THR   249      23.485  25.980 -11.874  1.00 37.38      1RSY1053
ATOM    931  CB  THR   249      21.286  27.335 -10.397  1.00 36.72      1RSY1054
ATOM    932  OG1 THR   249      20.408  26.197 -10.255  1.00 35.69      1RSY1055
ATOM    933  CG2 THR   249      20.617  28.560  -9.836  1.00 36.13      1RSY1056
ATOM    934  N   VAL   250      21.791  25.579 -13.294  1.00 30.85      1RSY1057
ATOM    935  CA  VAL   250      22.353  24.356 -13.815  1.00 34.47      1RSY1058
ATOM    936  C   VAL   250      23.337  24.583 -14.959  1.00 33.47      1RSY1059
ATOM    937  O   VAL   250      23.027  25.293 -15.906  1.00 32.57      1RSY1060
ATOM    938  CB  VAL   250      21.231  23.442 -14.349  1.00 36.31      1RSY1061
ATOM    939  CG1 VAL   250      21.807  22.116 -14.842  1.00 37.83      1RSY1062
ATOM    940  CG2 VAL   250      20.188  23.217 -13.278  1.00 39.53      1RSY1063
ATOM    941  N   ASP   251      24.519  23.986 -14.864  1.00 34.64      1RSY1064
ATOM    942  CA  ASP   251      25.494  24.090 -15.944  1.00 37.40      1RSY1065
ATOM    943  C   ASP   251      25.191  22.911 -16.855  1.00 34.63      1RSY1066
ATOM    944  O   ASP   251      25.405  21.754 -16.495  1.00 34.33      1RSY1067
ATOM    945  CB  ASP   251      26.944  24.014 -15.427  1.00 43.88      1RSY1068
ATOM    946  CG  ASP   251      28.001  23.966 -16.570  1.00 51.12      1RSY1069
ATOM    947  OD1 ASP   251      27.678  24.208 -17.756  1.00 55.04      1RSY1070
ATOM    948  OD2 ASP   251      29.182  23.680 -16.264  1.00 56.01      1RSY1071
ATOM    949  N   PHE   252      24.628  23.210 -18.011  1.00 34.28      1RSY1072
ATOM    950  CA  PHE   252      24.302  22.183 -18.975  1.00 36.53      1RSY1073
ATOM    951  C   PHE   252      25.499  21.783 -19.853  1.00 34.94      1RSY1074
ATOM    952  O   PHE   252      26.615  22.272 -19.674  1.00 34.16      1RSY1075
ATOM    953  CB  PHE   252      23.067  22.595 -19.779  1.00 43.27      1RSY1076
ATOM    954  CG  PHE   252      21.784  22.531 -18.975  1.00 48.14      1RSY1077
ATOM    955  CD1 PHE   252      21.370  21.321 -18.397  1.00 49.99      1RSY1078
ATOM    956  CD2 PHE   252      21.016  23.672 -18.756  1.00 50.50      1RSY1079
ATOM    957  CE1 PHE   252      20.208  21.257 -17.619  1.00 51.16      1RSY1080
ATOM    958  CE2 PHE   252      19.847  23.617 -17.976  1.00 51.26      1RSY1081
ATOM    959  CZ  PHE   252      19.447  22.409 -17.406  1.00 51.36      1RSY1082
ATOM    960  N   GLY   253      25.282  20.858 -20.771  1.00 34.78      1RSY1083
ATOM    961  CA  GLY   253      26.397  20.412 -21.577  1.00 41.33      1RSY1084
ATOM    962  C   GLY   253      27.419  19.719 -20.688  1.00 43.90      1RSY1085
ATOM    963  O   GLY   253      28.614  19.756 -20.968  1.00 45.33      1RSY1086
ATOM    964  N   HIS   254      26.941  19.143 -19.582  1.00 45.14      1RSY1087
ATOM    965  CA  HIS   254      27.722  18.394 -18.585  1.00 42.45      1RSY1088
ATOM    966  C   HIS   254      26.675  17.653 -17.748  1.00 37.28      1RSY1089
ATOM    967  O   HIS   254      25.662  18.254 -17.386  1.00 35.94      1RSY1090
ATOM    968  CB  HIS   254      28.501  19.331 -17.659  1.00 49.79      1RSY1091
ATOM    969  CG  HIS   254      29.516  20.170 -18.361  1.00 61.60      1RSY1092
ATOM    970  ND1 HIS   254      29.240  21.428 -18.845  1.00 65.30      1RSY1093
ATOM    971  CD2 HIS   254      30.804  19.907 -18.706  1.00 66.58      1RSY1094
ATOM    972  CE1 HIS   254      30.305  21.911 -19.456  1.00 69.63      1RSY1095
ATOM    973  NE2 HIS   254      31.271  21.005 -19.383  1.00 70.11      1RSY1096
ATOM    974  N   VAL   255      26.854  16.356 -17.503  1.00 31.86      1RSY1097
ATOM    975  CA  VAL   255      25.893  15.627 -16.685  1.00 27.84      1RSY1098
ATOM    976  C   VAL   255      26.094  16.046 -15.230  1.00 30.77      1RSY1099
ATOM    977  O   VAL   255      27.212  15.972 -14.707  1.00 32.66      1RSY1100
ATOM    978  CB  VAL   255      26.076  14.111 -16.783  1.00 27.41      1RSY1101
ATOM    979  CG1 VAL   255      25.093  13.396 -15.865  1.00 23.26      1RSY1102
ATOM    980  CG2 VAL   255      25.852  13.660 -18.186  1.00 28.66      1RSY1103
ATOM    981  N   THR   256      25.045  16.581 -14.613  1.00 28.55      1RSY1104
ATOM    982  CA  THR   256      25.111  17.008 -13.218  1.00 28.77      1RSY1105
ATOM    983  C   THR   256      24.701  15.833 -12.343  1.00 24.79      1RSY1106
ATOM    984  O   THR   256      23.765  15.115 -12.668  1.00 25.46      1RSY1107
ATOM    985  CB  THR   256      24.137  18.189 -12.942  1.00 30.98      1RSY1108
ATOM    986  OG1 THR   256      24.587  19.363 -13.625  1.00 35.73      1RSY1109
ATOM    987  CG2 THR   256      24.026  18.480 -11.446  1.00 33.16      1RSY1110
ATOM    988  N   GLU   257      25.422  15.616 -11.260  1.00 24.09      1RSY1111
ATOM    989  CA  GLU   257      25.078  14.543 -10.343  1.00 26.09      1RSY1112
ATOM    990  C   GLU   257      25.434  15.002  -8.940  1.00 25.02      1RSY1113
ATOM    991  O   GLU   257      26.541  15.489  -8.717  1.00 24.78      1RSY1114
ATOM    992  CB  GLU   257      25.857  13.271 -10.686  1.00 29.25      1RSY1115
ATOM    993  CG  GLU   257      25.440  12.054  -9.872  1.00 41.49      1RSY1116
ATOM    994  CD  GLU   257      26.569  11.469  -9.035  1.00 48.06      1RSY1117
ATOM    995  OE1 GLU   257      26.979  12.108  -8.029  1.00 52.14      1RSY1118
ATOM    996  OE2 GLU   257      27.024  10.349  -9.375  1.00 51.58      1RSY1119
ATOM    997  N   GLU   258      24.491  14.918  -8.006  1.00 21.05      1RSY1120
ATOM    998  CA  GLU   258      24.785  15.309  -6.637  1.00 19.23      1RSY1121
ATOM    999  C   GLU   258      23.845  14.707  -5.621  1.00 16.95      1RSY1122
ATOM   1000  O   GLU   258      22.826  14.110  -5.966  1.00 18.57      1RSY1123
ATOM   1001  CB  GLU   258      24.816  16.835  -6.465  1.00 22.67      1RSY1124
ATOM   1002  CG  GLU   258      23.586  17.583  -6.904  1.00 26.45      1RSY1125
ATOM   1003  CD  GLU   258      23.451  18.978  -6.265  1.00 31.76      1RSY1126
ATOM   1004  OE1 GLU   258      24.323  19.410  -5.469  1.00 26.49      1RSY1127
ATOM   1005  OE2 GLU   258      22.424  19.640  -6.552  1.00 32.74      1RSY1128
ATOM   1006  N   TRP   259      24.262  14.779  -4.373  1.00 18.48      1RSY1129
ATOM   1007  CA  TRP   259      23.460  14.309  -3.251  1.00 21.18      1RSY1130
ATOM   1008  C   TRP   259      22.922  15.591  -2.636  1.00 22.09      1RSY1131
ATOM   1009  O   TRP   259      23.708  16.486  -2.310  1.00 24.13      1RSY1132
ATOM   1010  CB  TRP   259      24.334  13.643  -2.190  1.00 18.86      1RSY1133
ATOM   1011  CG  TRP   259      24.641  12.189  -2.405  1.00 22.77      1RSY1134
ATOM   1012  CD1 TRP   259      25.828  11.649  -2.844  1.00 19.55      1RSY1135
ATOM   1013  CD2 TRP   259      23.797  11.077  -2.066  1.00 22.85      1RSY1136
ATOM   1014  NE1 TRP   259      25.769  10.276  -2.775  1.00 18.25      1RSY1137
ATOM   1015  CE2 TRP   259      24.537   9.898  -2.303  1.00 21.43      1RSY1138
ATOM   1016  CE3 TRP   259      22.486  10.964  -1.571  1.00 21.15      1RSY1139
ATOM   1017  CZ2 TRP   259      24.012   8.620  -2.066  1.00 21.28      1RSY1140
ATOM   1018  CZ3 TRP   259      21.963   9.686  -1.337  1.00 20.47      1RSY1141
ATOM   1019  CH2 TRP   259      22.729   8.538  -1.582  1.00 20.66      1RSY1142
ATOM   1020  N   ARG   260      21.604  15.682  -2.464  1.00 20.19      1RSY1143
ATOM   1021  CA  ARG   260      20.987  16.857  -1.861  1.00 17.67      1RSY1144
ATOM   1022  C   ARG   260      20.262  16.465  -0.575  1.00 18.85      1RSY1145
ATOM   1023  O   ARG   260      19.533  15.465  -0.546  1.00 15.77      1RSY1146
ATOM   1024  CB  ARG   260      19.982  17.486  -2.825  1.00 14.76      1RSY1147
ATOM   1025  CG  ARG   260      20.575  18.296  -3.964  1.00 19.46      1RSY1148
ATOM   1026  CD  ARG   260      21.183  19.614  -3.453  1.00 24.49      1RSY1149
ATOM   1027  NE  ARG   260      20.185  20.651  -3.179  1.00 25.50      1RSY1150
ATOM   1028  CZ  ARG   260      19.615  21.427  -4.105  1.00 27.65      1RSY1151
ATOM   1029  NH1 ARG   260      19.926  21.307  -5.388  1.00 28.44      1RSY1152
ATOM   1030  NH2 ARG   260      18.718  22.327  -3.746  1.00 25.01      1RSY1153
ATOM   1031  N   ASP   261      20.488  17.238   0.489  1.00 18.31      1RSY1154
ATOM   1032  CA  ASP   261      19.804  17.017   1.770  1.00 19.38      1RSY1155
ATOM   1033  C   ASP   261      18.365  17.470   1.572  1.00 18.36      1RSY1156
ATOM   1034  O   ASP   261      18.116  18.546   1.017  1.00 19.37      1RSY1157
ATOM   1035  CB  ASP   261      20.396  17.877   2.882  1.00 16.64      1RSY1158
ATOM   1036  CG  ASP   261      21.794  17.492   3.232  1.00 21.62      1RSY1159
ATOM   1037  OD1 ASP   261      22.729  17.876   2.506  1.00 25.98      1RSY1160
ATOM   1038  OD2 ASP   261      21.973  16.819   4.255  1.00 25.68      1RSY1161
ATOM   1039  N   LEU   262      17.418  16.642   1.986  1.00 16.33      1RSY1162
ATOM   1040  CA  LEU   262      16.006  16.998   1.867  1.00 16.44      1RSY1163
ATOM   1041  C   LEU   262      15.703  18.126   2.864  1.00 15.53      1RSY1164
ATOM   1042  O   LEU   262      16.268  18.176   3.958  1.00 16.05      1RSY1165
ATOM   1043  CB  LEU   262      15.115  15.768   2.127  1.00 12.85      1RSY1166
ATOM   1044  CG  LEU   262      15.262  14.656   1.084  1.00 17.09      1RSY1167
ATOM   1045  CD1 LEU   262      14.448  13.490   1.540  1.00 19.54      1RSY1168
ATOM   1046  CD2 LEU   262      14.793  15.106  -0.311  1.00 15.85      1RSY1169
ATOM   1047  N   GLN   263      14.889  19.075   2.422  1.00 21.02      1RSY1170
ATOM   1048  CA  GLN   263      14.494  20.232   3.233  1.00 24.41      1RSY1171
ATOM   1049  C   GLN   263      13.073  19.993   3.758  1.00 24.57      1RSY1172
ATOM   1050  O   GLN   263      12.257  19.331   3.098  1.00 19.57      1RSY1173
ATOM   1051  CB  GLN   263      14.500  21.507   2.369  1.00 24.52      1RSY1174
ATOM   1052  CG  GLN   263      15.828  21.825   1.693  1.00 24.38      1RSY1175
ATOM   1053  CD  GLN   263      16.905  22.204   2.696  1.00 29.96      1RSY1176
ATOM   1054  OE1 GLN   263      16.687  23.057   3.574  1.00 30.81      1RSY1177
ATOM   1055  NE2 GLN   263      18.063  21.561   2.596  1.00 26.20      1RSY1178
ATOM   1056  N   SER   264      12.777  20.544   4.928  1.00 26.52      1RSY1179
ATOM   1057  CA  SER   264      11.453  20.392   5.502  1.00 32.06      1RSY1180
ATOM   1058  C   SER   264      10.483  21.072   4.570  1.00 33.97      1RSY1181
ATOM   1059  O   SER   264      10.782  22.147   4.049  1.00 33.35      1RSY1182
ATOM   1060  CB  SER   264      11.381  21.048   6.867  1.00 37.20      1RSY1183
ATOM   1061  OG  SER   264      10.134  20.758   7.465  1.00 46.31      1RSY1184
ATOM   1062  N   ALA   265       9.343  20.427   4.340  1.00 38.58      1RSY1185
ATOM   1063  CA  ALA   265       8.317  20.948   3.445  1.00 43.85      1RSY1186
ATOM   1064  C   ALA   265       7.029  21.281   4.182  1.00 48.41      1RSY1187
ATOM   1065  O   ALA   265       6.015  21.474   3.476  1.00 55.74      1RSY1188
ATOM   1066  CB  ALA   265       8.035  19.945   2.342  1.00 43.48      1RSY1189
ATOM   1067  OXT ALA   265       7.038  21.349   5.436  1.00 52.12      1RSY1190
TER    1068      ALA   265
END
