# Supplementary material for: Detection of circular permutations by Protein Language Models
Source: Comput Struct Biotechnol J. 2024 Dec 30;27:214–20. doi: 10.1016/j.csbj.2024.12.029 (PMC11757225; doi:10.1016/j.csbj.2024.12.029)
Supplement: Supplementary file 2 — Supplementary material [file mmc2.zip › plmcp_source_code/plmCP_ESM1b_code_main/testExample/TransFastaAndID/d1u0la2.id]

N 69A
L 70A
L 71A
T 72A
K 73A
P 74A
H 75A
V 76A
A 77A
N 78A
V 79A
D 80A
Q 81A
V 82A
I 83A
L 84A
V 85A
V 86A
T 87A
V 88A
K 89A
M 90A
P 91A
E 92A
T 93A
S 94A
T 95A
Y 96A
I 97A
I 98A
D 99A
K100A
F101A
L102A
V103A
L104A
A105A
E106A
K107A
N108A
E109A
L110A
E111A
T112A
V113A
M114A
V115A
I116A
N117A
K118A
M119A
D120A
L121A
Y122A
D123A
E124A
D125A
D126A
L127A
R128A
K129A
V130A
R131A
E132A
L133A
E134A
E135A
I136A
Y137A
S138A
G139A
L140A
Y141A
P142A
I143A
V144A
K145A
T146A
S147A
A148A
K149A
T150A
G151A
M152A
G153A
I154A
E155A
E156A
L157A
K158A
E159A
Y160A
L161A
K162A
G163A
K164A
I165A
S166A
T167A
M168A
A169A
G170A
L171A
S172A
G173A
V174A
G175A
K176A
S177A
S178A
L179A
L180A
N181A
A182A
I183A
N184A
P185A
G186A
L187A
K188A
L189A
R190A
T204A
T205A
T206A
T207A
A208A
Q209A
L210A
L211A
K212A
F213A
D214A
F215A
G216A
G217A
Y218A
V219A
V220A
D221A
T222A
P223A
G224A
F225A
A226A
N227A
L228A
E229A
I230A
N231A
D232A
I233A
E234A
P235A
E236A
E237A
L238A
K239A
H240A
Y241A
F242A
K243A
E244A
F245A
G246A
D247A
K248A
Q249A
C250A
F251A
F252A
S253A
D254A
C255A
N256A
H257A
V258A
D259A
E260A
P261A
E262A
C263A
G264A
V265A
K266A
E267A
A268A
V269A
E270A
N271A
G272A
E273A
I274A
A275A
E276A
S277A
R278A
Y279A
E280A
N281A
Y282A
V283A
K284A
M285A
F286A
Y287A
E288A
L289A
L290A
G291A
R292A
R293A
