# Supplementary material for: Detection of circular permutations by Protein Language Models
Source: Comput Struct Biotechnol J. 2024 Dec 30;27:214–20. doi: 10.1016/j.csbj.2024.12.029 (PMC11757225; doi:10.1016/j.csbj.2024.12.029)
Supplement: Supplementary file 2 — Supplementary material [file mmc2.zip › plmcp_source_code/plmCP_ESM1b_code_main/testExample/TransFastaAndID/d1u0la2.pdb]

HEADER    SCOPe/ASTRAL domain d1u0la2 [107552]    28-FEB-18   0000
REMARK  99
REMARK  99 ASTRAL ASTRAL-version: 2.07
REMARK  99 ASTRAL SCOPe-sid: d1u0la2
REMARK  99 ASTRAL SCOPe-sun: 107552
REMARK  99 ASTRAL SCOPe-sccs: c.37.1.8
REMARK  99 ASTRAL Source-PDB: 1u0l
REMARK  99 ASTRAL Source-PDB-REVDAT: 24-FEB-09
REMARK  99 ASTRAL Region: A:69-293
REMARK  99 ASTRAL ASTRAL-SPACI: 0.23
REMARK  99 ASTRAL ASTRAL-AEROSPACI: 0.23
REMARK  99 ASTRAL Data-updated-release: 1.69
ATOM    538  N   ASN A  69      47.020  61.010  10.810  1.00 29.00           N  
ATOM    539  CA  ASN A  69      48.215  61.539  11.463  1.00 24.69           C  
ATOM    540  C   ASN A  69      49.080  60.397  11.999  1.00 23.12           C  
ATOM    541  O   ASN A  69      48.702  59.230  11.950  1.00 20.07           O  
ATOM    542  CB  ASN A  69      47.814  62.449  12.618  1.00 15.06           C  
ATOM    543  CG  ASN A  69      47.067  61.707  13.690  1.00 15.83           C  
ATOM    544  OD1 ASN A  69      47.535  60.684  14.174  1.00 17.57           O  
ATOM    545  ND2 ASN A  69      45.902  62.209  14.076  1.00 17.95           N  
ATOM    546  N   LEU A  70      50.237  60.748  12.537  1.00 25.12           N  
ATOM    547  CA  LEU A  70      51.148  59.752  13.074  1.00 25.66           C  
ATOM    548  C   LEU A  70      51.972  60.362  14.199  1.00 26.85           C  
ATOM    549  O   LEU A  70      52.875  61.150  13.933  1.00 26.99           O  
ATOM    550  CB  LEU A  70      52.093  59.279  11.983  1.00 19.05           C  
ATOM    551  CG  LEU A  70      52.631  57.855  12.029  1.00 16.96           C  
ATOM    552  CD1 LEU A  70      54.025  57.894  11.444  1.00 15.49           C  
ATOM    553  CD2 LEU A  70      52.667  57.301  13.437  1.00 16.70           C  
ATOM    554  N   LEU A  71      51.651  60.018  15.446  1.00 30.43           N  
ATOM    555  CA  LEU A  71      52.401  60.538  16.582  1.00 30.64           C  
ATOM    556  C   LEU A  71      53.763  59.936  16.410  1.00 33.41           C  
ATOM    557  O   LEU A  71      53.890  58.922  15.737  1.00 33.31           O  
ATOM    558  CB  LEU A  71      51.781  60.102  17.900  1.00 15.08           C  
ATOM    559  CG  LEU A  71      50.465  60.829  18.118  1.00 13.58           C  
ATOM    560  CD1 LEU A  71      49.879  60.446  19.473  1.00 11.80           C  
ATOM    561  CD2 LEU A  71      50.723  62.330  18.009  1.00 10.32           C  
ATOM    562  N   THR A  72      54.785  60.507  17.026  1.00 48.46           N  
ATOM    563  CA  THR A  72      56.091  59.958  16.761  1.00 51.91           C  
ATOM    564  C   THR A  72      56.756  58.963  17.695  1.00 53.34           C  
ATOM    565  O   THR A  72      56.365  57.810  17.663  1.00 57.25           O  
ATOM    566  CB  THR A  72      57.056  61.075  16.407  1.00 46.06           C  
ATOM    567  OG1 THR A  72      58.191  60.504  15.757  1.00 48.50           O  
ATOM    568  CG2 THR A  72      57.467  61.856  17.651  1.00 48.00           C  
ATOM    569  N   LYS A  73      57.742  59.351  18.505  1.00 80.69           N  
ATOM    570  CA  LYS A  73      58.429  58.366  19.349  1.00 80.40           C  
ATOM    571  C   LYS A  73      57.558  57.154  19.558  1.00 79.07           C  
ATOM    572  O   LYS A  73      57.751  56.152  18.869  1.00 83.60           O  
ATOM    573  CB  LYS A  73      58.857  58.951  20.677  1.00 49.41           C  
ATOM    574  CG  LYS A  73      60.367  58.928  20.850  1.00 49.97           C  
ATOM    575  CD  LYS A  73      61.097  59.669  19.733  1.00 47.68           C  
ATOM    576  CE  LYS A  73      62.601  59.662  20.019  1.00 51.43           C  
ATOM    577  NZ  LYS A  73      63.446  60.485  19.101  1.00 53.11           N  
ATOM    578  N   PRO A  74      56.621  57.180  20.523  1.00 38.83           N  
ATOM    579  CA  PRO A  74      55.871  55.914  20.531  1.00 35.94           C  
ATOM    580  C   PRO A  74      55.025  56.038  19.263  1.00 35.54           C  
ATOM    581  O   PRO A  74      54.040  56.785  19.254  1.00 35.69           O  
ATOM    582  CB  PRO A  74      55.006  56.018  21.777  1.00 21.53           C  
ATOM    583  CG  PRO A  74      55.789  56.930  22.676  1.00 25.18           C  
ATOM    584  CD  PRO A  74      56.338  57.979  21.729  1.00 27.05           C  
ATOM    585  N   HIS A  75      55.416  55.358  18.183  1.00 34.42           N  
ATOM    586  CA  HIS A  75      54.662  55.458  16.930  1.00 32.41           C  
ATOM    587  C   HIS A  75      53.207  55.075  17.133  1.00 32.66           C  
ATOM    588  O   HIS A  75      52.908  53.994  17.661  1.00 32.29           O  
ATOM    589  CB  HIS A  75      55.240  54.544  15.843  1.00 30.24           C  
ATOM    590  CG  HIS A  75      56.255  55.198  14.953  1.00 30.45           C  
ATOM    591  ND1 HIS A  75      56.088  56.464  14.427  1.00 30.93           N  
ATOM    592  CD2 HIS A  75      57.416  54.728  14.431  1.00 29.05           C  
ATOM    593  CE1 HIS A  75      57.098  56.742  13.619  1.00 29.59           C  
ATOM    594  NE2 HIS A  75      57.916  55.704  13.602  1.00 29.35           N  
ATOM    595  N   VAL A  76      52.304  55.972  16.738  1.00 30.98           N  
ATOM    596  CA  VAL A  76      50.868  55.711  16.820  1.00 28.60           C  
ATOM    597  C   VAL A  76      50.157  56.484  15.723  1.00 28.28           C  
ATOM    598  O   VAL A  76      50.424  57.670  15.503  1.00 25.53           O  
ATOM    599  CB  VAL A  76      50.266  56.092  18.173  1.00 24.57           C  
ATOM    600  CG1 VAL A  76      48.781  55.775  18.175  1.00 23.82           C  
ATOM    601  CG2 VAL A  76      50.963  55.326  19.280  1.00 23.47           C  
ATOM    602  N   ALA A  77      49.240  55.794  15.050  1.00 22.71           N  
ATOM    603  CA  ALA A  77      48.508  56.369  13.940  1.00 21.26           C  
ATOM    604  C   ALA A  77      47.047  56.604  14.243  1.00 21.70           C  
ATOM    605  O   ALA A  77      46.447  55.848  14.979  1.00 20.28           O  
ATOM    606  CB  ALA A  77      48.632  55.453  12.749  1.00  7.71           C  
ATOM    607  N   ASN A  78      46.478  57.655  13.658  1.00 33.62           N  
ATOM    608  CA  ASN A  78      45.059  57.976  13.832  1.00 34.96           C  
ATOM    609  C   ASN A  78      44.656  58.281  15.260  1.00 35.95           C  
ATOM    610  O   ASN A  78      43.634  57.809  15.742  1.00 37.86           O  
ATOM    611  CB  ASN A  78      44.186  56.836  13.293  1.00 26.61           C  
ATOM    612  CG  ASN A  78      44.484  56.520  11.840  1.00 26.76           C  
ATOM    613  OD1 ASN A  78      44.312  57.370  10.967  1.00 28.97           O  
ATOM    614  ND2 ASN A  78      44.944  55.300  11.573  1.00 25.26           N  
ATOM    615  N   VAL A  79      45.461  59.085  15.935  1.00 27.21           N  
ATOM    616  CA  VAL A  79      45.156  59.458  17.298  1.00 27.60           C  
ATOM    617  C   VAL A  79      44.235  60.672  17.253  1.00 27.60           C  
ATOM    618  O   VAL A  79      44.507  61.620  16.518  1.00 27.58           O  
ATOM    619  CB  VAL A  79      46.433  59.827  18.067  1.00 32.04           C  
ATOM    620  CG1 VAL A  79      46.096  60.064  19.526  1.00 32.30           C  
ATOM    621  CG2 VAL A  79      47.475  58.729  17.909  1.00 30.23           C  
ATOM    622  N   ASP A  80      43.149  60.633  18.027  1.00 23.78           N  
ATOM    623  CA  ASP A  80      42.189  61.736  18.079  1.00 25.78           C  
ATOM    624  C   ASP A  80      42.482  62.641  19.260  1.00 27.80           C  
ATOM    625  O   ASP A  80      42.573  63.852  19.110  1.00 28.81           O  
ATOM    626  CB  ASP A  80      40.754  61.243  18.258  1.00 40.44           C  
ATOM    627  CG  ASP A  80      40.442  60.022  17.442  1.00 45.90           C  
ATOM    628  OD1 ASP A  80      40.809  60.004  16.250  1.00 51.62           O  
ATOM    629  OD2 ASP A  80      39.818  59.086  17.990  1.00 45.35           O  
ATOM    630  N   GLN A  81      42.617  62.048  20.444  1.00 37.60           N  
ATOM    631  CA  GLN A  81      42.847  62.826  21.654  1.00 35.79           C  
ATOM    632  C   GLN A  81      44.138  62.686  22.412  1.00 34.99           C  
ATOM    633  O   GLN A  81      44.818  61.658  22.390  1.00 33.74           O  
ATOM    634  CB  GLN A  81      41.743  62.582  22.677  1.00 33.76           C  
ATOM    635  CG  GLN A  81      40.476  63.315  22.419  1.00 34.52           C  
ATOM    636  CD  GLN A  81      39.471  63.088  23.514  1.00 34.95           C  
ATOM    637  OE1 GLN A  81      39.278  61.960  23.966  1.00 35.46           O  
ATOM    638  NE2 GLN A  81      38.813  64.157  23.944  1.00 36.35           N  
ATOM    639  N   VAL A  82      44.415  63.766  23.128  1.00 30.64           N  
ATOM    640  CA  VAL A  82      45.556  63.899  23.996  1.00 30.46           C  
ATOM    641  C   VAL A  82      44.924  64.203  25.332  1.00 30.10           C  
ATOM    642  O   VAL A  82      44.181  65.183  25.460  1.00 29.16           O  
ATOM    643  CB  VAL A  82      46.408  65.086  23.619  1.00 46.30           C  
ATOM    644  CG1 VAL A  82      47.465  65.304  24.683  1.00 48.15           C  
ATOM    645  CG2 VAL A  82      47.034  64.854  22.263  1.00 49.56           C  
ATOM    646  N   ILE A  83      45.163  63.342  26.315  1.00 38.31           N  
ATOM    647  CA  ILE A  83      44.631  63.580  27.650  1.00 33.44           C  
ATOM    648  C   ILE A  83      45.829  64.145  28.364  1.00 31.96           C  
ATOM    649  O   ILE A  83      46.802  63.433  28.626  1.00 32.45           O  
ATOM    650  CB  ILE A  83      44.210  62.302  28.328  1.00 28.93           C  
ATOM    651  CG1 ILE A  83      43.156  61.585  27.481  1.00 30.52           C  
ATOM    652  CG2 ILE A  83      43.681  62.626  29.707  1.00 27.79           C  
ATOM    653  CD1 ILE A  83      41.829  62.338  27.346  1.00 34.46           C  
ATOM    654  N   LEU A  84      45.770  65.440  28.639  1.00 21.33           N  
ATOM    655  CA  LEU A  84      46.877  66.124  29.283  1.00 20.67           C  
ATOM    656  C   LEU A  84      46.687  66.152  30.788  1.00 20.55           C  
ATOM    657  O   LEU A  84      45.908  66.947  31.312  1.00 18.67           O  
ATOM    658  CB  LEU A  84      46.996  67.548  28.734  1.00 14.68           C  
ATOM    659  CG  LEU A  84      48.422  68.040  28.472  1.00 14.39           C  
ATOM    660  CD1 LEU A  84      48.449  69.574  28.192  1.00 11.23           C  
ATOM    661  CD2 LEU A  84      49.262  67.690  29.679  1.00 10.05           C  
ATOM    662  N   VAL A  85      47.384  65.264  31.482  1.00 27.82           N  
ATOM    663  CA  VAL A  85      47.257  65.237  32.923  1.00 29.08           C  
ATOM    664  C   VAL A  85      48.248  66.220  33.520  1.00 29.53           C  
ATOM    665  O   VAL A  85      49.452  66.168  33.265  1.00 31.81           O  
ATOM    666  CB  VAL A  85      47.448  63.820  33.479  1.00 14.30           C  
ATOM    667  CG1 VAL A  85      47.519  63.850  34.979  1.00 14.31           C  
ATOM    668  CG2 VAL A  85      46.273  62.975  33.074  1.00 13.20           C  
ATOM    669  N   VAL A  86      47.703  67.134  34.305  1.00 12.57           N  
ATOM    670  CA  VAL A  86      48.469  68.190  34.922  1.00 13.53           C  
ATOM    671  C   VAL A  86      48.403  68.135  36.438  1.00 13.16           C  
ATOM    672  O   VAL A  86      47.424  67.678  37.021  1.00  7.90           O  
ATOM    673  CB  VAL A  86      47.958  69.545  34.395  1.00 35.74           C  
ATOM    674  CG1 VAL A  86      48.054  70.615  35.463  1.00 37.23           C  
ATOM    675  CG2 VAL A  86      48.752  69.928  33.157  1.00 33.30           C  
ATOM    676  N   THR A  87      49.449  68.655  37.066  1.00 37.12           N  
ATOM    677  CA  THR A  87      49.589  68.634  38.512  1.00 38.31           C  
ATOM    678  C   THR A  87      50.045  69.990  39.048  1.00 39.08           C  
ATOM    679  O   THR A  87      51.044  70.532  38.572  1.00 40.99           O  
ATOM    680  CB  THR A  87      50.626  67.544  38.851  1.00 29.18           C  
ATOM    681  OG1 THR A  87      49.955  66.382  39.348  1.00 31.04           O  
ATOM    682  CG2 THR A  87      51.650  68.039  39.811  1.00 31.14           C  
ATOM    683  N   VAL A  88      49.336  70.556  40.022  1.00 21.27           N  
ATOM    684  CA  VAL A  88      49.791  71.851  40.555  1.00 24.62           C  
ATOM    685  C   VAL A  88      50.796  71.644  41.674  1.00 26.11           C  
ATOM    686  O   VAL A  88      51.802  72.357  41.768  1.00 25.11           O  
ATOM    687  CB  VAL A  88      48.640  72.759  41.123  1.00 23.46           C  
ATOM    688  CG1 VAL A  88      47.459  72.750  40.185  1.00 26.20           C  
ATOM    689  CG2 VAL A  88      48.249  72.330  42.524  1.00 22.90           C  
ATOM    690  N   LYS A  89      50.511  70.651  42.509  1.00 48.85           N  
ATOM    691  CA  LYS A  89      51.338  70.312  43.658  1.00 52.05           C  
ATOM    692  C   LYS A  89      52.213  69.151  43.224  1.00 52.69           C  
ATOM    693  O   LYS A  89      52.520  69.026  42.053  1.00 53.64           O  
ATOM    694  CB  LYS A  89      50.423  69.902  44.819  1.00 47.69           C  
ATOM    695  CG  LYS A  89      50.966  70.014  46.233  1.00 45.92           C  
ATOM    696  CD  LYS A  89      49.894  69.467  47.182  1.00 50.71           C  
ATOM    697  CE  LYS A  89      50.324  69.397  48.634  1.00 54.94           C  
ATOM    698  NZ  LYS A  89      50.498  70.738  49.263  1.00 59.21           N  
ATOM    699  N   MET A  90      52.591  68.296  44.166  1.00 85.74           N  
ATOM    700  CA  MET A  90      53.451  67.159  43.876  1.00 86.89           C  
ATOM    701  C   MET A  90      54.226  67.281  42.565  1.00 86.30           C  
ATOM    702  O   MET A  90      55.166  68.066  42.502  1.00 90.35           O  
ATOM    703  CB  MET A  90      52.655  65.862  43.942  1.00 58.52           C  
ATOM    704  CG  MET A  90      52.450  65.373  45.362  1.00 63.74           C  
ATOM    705  SD  MET A  90      53.971  65.447  46.335  1.00 67.50           S  
ATOM    706  CE  MET A  90      53.577  66.867  47.411  1.00 67.88           C  
ATOM    707  N   PRO A  91      53.861  66.537  41.502  1.00 49.45           N  
ATOM    708  CA  PRO A  91      54.833  66.864  40.373  1.00 47.36           C  
ATOM    709  C   PRO A  91      55.078  68.314  39.932  1.00 46.49           C  
ATOM    710  O   PRO A  91      56.076  68.581  39.272  1.00 52.19           O  
ATOM    711  CB  PRO A  91      54.275  66.006  39.250  1.00 17.41           C  
ATOM    712  CG  PRO A  91      53.821  64.778  40.007  1.00 20.01           C  
ATOM    713  CD  PRO A  91      53.145  65.348  41.263  1.00 17.82           C  
ATOM    714  N   GLU A  92      54.203  69.249  40.290  1.00 23.66           N  
ATOM    715  CA  GLU A  92      54.384  70.661  39.914  1.00 21.17           C  
ATOM    716  C   GLU A  92      54.578  70.875  38.420  1.00 18.17           C  
ATOM    717  O   GLU A  92      55.688  70.740  37.909  1.00 15.66           O  
ATOM    718  CB  GLU A  92      55.577  71.260  40.634  1.00 43.06           C  
ATOM    719  CG  GLU A  92      55.229  72.045  41.868  1.00 52.30           C  
ATOM    720  CD  GLU A  92      55.981  73.359  41.924  1.00 58.99           C  
ATOM    721  OE1 GLU A  92      56.097  73.940  43.022  1.00 62.51           O  
ATOM    722  OE2 GLU A  92      56.452  73.822  40.862  1.00 64.26           O  
ATOM    723  N   THR A  93      53.501  71.230  37.722  1.00 23.25           N  
ATOM    724  CA  THR A  93      53.565  71.428  36.281  1.00 21.56           C  
ATOM    725  C   THR A  93      53.560  72.894  35.933  1.00 19.92           C  
ATOM    726  O   THR A  93      52.636  73.605  36.284  1.00 20.61           O  
ATOM    727  CB  THR A  93      52.369  70.776  35.580  1.00 29.79           C  
ATOM    728  OG1 THR A  93      52.209  69.427  36.042  1.00 29.74           O  
ATOM    729  CG2 THR A  93      52.584  70.779  34.082  1.00 29.51           C  
ATOM    730  N   SER A  94      54.584  73.345  35.229  1.00 20.12           N  
ATOM    731  CA  SER A  94      54.676  74.750  34.858  1.00 21.28           C  
ATOM    732  C   SER A  94      53.804  74.997  33.641  1.00 24.17           C  
ATOM    733  O   SER A  94      53.642  74.105  32.803  1.00 25.78           O  
ATOM    734  CB  SER A  94      56.111  75.100  34.490  1.00 15.30           C  
ATOM    735  OG  SER A  94      56.431  74.516  33.232  1.00 15.95           O  
ATOM    736  N   THR A  95      53.259  76.203  33.521  1.00 32.73           N  
ATOM    737  CA  THR A  95      52.428  76.512  32.364  1.00 34.21           C  
ATOM    738  C   THR A  95      53.264  76.317  31.106  1.00 35.55           C  
ATOM    739  O   THR A  95      52.744  75.934  30.060  1.00 34.72           O  
ATOM    740  CB  THR A  95      51.908  77.965  32.385  1.00 24.98           C  
ATOM    741  OG1 THR A  95      53.021  78.867  32.380  1.00 24.01           O  
ATOM    742  CG2 THR A  95      51.040  78.209  33.615  1.00 21.81           C  
ATOM    743  N   TYR A  96      54.565  76.573  31.209  1.00 40.84           N  
ATOM    744  CA  TYR A  96      55.447  76.409  30.058  1.00 41.10           C  
ATOM    745  C   TYR A  96      55.392  74.979  29.515  1.00 40.81           C  
ATOM    746  O   TYR A  96      55.230  74.773  28.310  1.00 40.57           O  
ATOM    747  CB  TYR A  96      56.888  76.763  30.427  1.00 26.54           C  
ATOM    748  CG  TYR A  96      57.872  76.448  29.327  1.00 24.94           C  
ATOM    749  CD1 TYR A  96      58.049  77.320  28.253  1.00 27.34           C  
ATOM    750  CD2 TYR A  96      58.601  75.263  29.343  1.00 24.68           C  
ATOM    751  CE1 TYR A  96      58.930  77.021  27.220  1.00 29.29           C  
ATOM    752  CE2 TYR A  96      59.483  74.947  28.318  1.00 28.62           C  
ATOM    753  CZ  TYR A  96      59.645  75.829  27.261  1.00 30.84           C  
ATOM    754  OH  TYR A  96      60.524  75.529  26.241  1.00 33.93           O  
ATOM    755  N   ILE A  97      55.542  73.996  30.402  1.00 36.56           N  
ATOM    756  CA  ILE A  97      55.476  72.598  29.991  1.00 36.75           C  
ATOM    757  C   ILE A  97      54.097  72.330  29.416  1.00 35.67           C  
ATOM    758  O   ILE A  97      53.973  71.694  28.374  1.00 36.27           O  
ATOM    759  CB  ILE A  97      55.740  71.630  31.180  1.00 38.35           C  
ATOM    760  CG1 ILE A  97      57.227  71.274  31.225  1.00 36.14           C  
ATOM    761  CG2 ILE A  97      54.892  70.360  31.046  1.00 34.14           C  
ATOM    762  CD1 ILE A  97      58.116  72.465  31.410  1.00 40.33           C  
ATOM    763  N   ILE A  98      53.066  72.833  30.090  1.00 30.21           N  
ATOM    764  CA  ILE A  98      51.693  72.657  29.625  1.00 27.78           C  
ATOM    765  C   ILE A  98      51.480  73.186  28.202  1.00 29.77           C  
ATOM    766  O   ILE A  98      50.835  72.530  27.378  1.00 31.59           O  
ATOM    767  CB  ILE A  98      50.678  73.379  30.530  1.00 12.26           C  
ATOM    768  CG1 ILE A  98      50.661  72.770  31.923  1.00 11.39           C  
ATOM    769  CG2 ILE A  98      49.296  73.262  29.938  1.00 12.18           C  
ATOM    770  CD1 ILE A  98      49.645  73.407  32.835  1.00  6.70           C  
ATOM    771  N   ASP A  99      52.012  74.370  27.912  1.00 22.42           N  
ATOM    772  CA  ASP A  99      51.838  74.954  26.589  1.00 21.92           C  
ATOM    773  C   ASP A  99      52.656  74.247  25.518  1.00 21.73           C  
ATOM    774  O   ASP A  99      52.283  74.243  24.340  1.00 18.90           O  
ATOM    775  CB  ASP A  99      52.161  76.455  26.616  1.00 25.80           C  
ATOM    776  CG  ASP A  99      51.179  77.233  27.467  1.00 28.84           C  
ATOM    777  OD1 ASP A  99      50.025  76.749  27.630  1.00 26.38           O  
ATOM    778  OD2 ASP A  99      51.551  78.322  27.965  1.00 28.86           O  
ATOM    779  N   LYS A 100      53.767  73.640  25.922  1.00 26.95           N  
ATOM    780  CA  LYS A 100      54.589  72.922  24.961  1.00 26.31           C  
ATOM    781  C   LYS A 100      53.816  71.665  24.570  1.00 26.21           C  
ATOM    782  O   LYS A 100      53.817  71.245  23.405  1.00 23.87           O  
ATOM    783  CB  LYS A 100      55.936  72.572  25.571  1.00 23.10           C  
ATOM    784  CG  LYS A 100      56.760  71.666  24.710  1.00 26.46           C  
ATOM    785  CD  LYS A 100      58.222  71.794  25.001  1.00 29.30           C  
ATOM    786  CE  LYS A 100      58.724  73.163  24.582  1.00 32.07           C  
ATOM    787  NZ  LYS A 100      60.211  73.253  24.750  1.00 36.08           N  
ATOM    788  N   PHE A 101      53.131  71.084  25.550  1.00 23.90           N  
ATOM    789  CA  PHE A 101      52.324  69.897  25.307  1.00 24.18           C  
ATOM    790  C   PHE A 101      51.178  70.240  24.366  1.00 24.52           C  
ATOM    791  O   PHE A 101      50.935  69.521  23.386  1.00 22.32           O  
ATOM    792  CB  PHE A 101      51.778  69.346  26.621  1.00 20.00           C  
ATOM    793  CG  PHE A 101      52.639  68.291  27.219  1.00 22.06           C  
ATOM    794  CD1 PHE A 101      52.940  68.304  28.575  1.00 21.23           C  
ATOM    795  CD2 PHE A 101      53.160  67.274  26.423  1.00 22.49           C  
ATOM    796  CE1 PHE A 101      53.755  67.314  29.136  1.00 22.55           C  
ATOM    797  CE2 PHE A 101      53.977  66.277  26.969  1.00 23.73           C  
ATOM    798  CZ  PHE A 101      54.277  66.298  28.334  1.00 22.20           C  
ATOM    799  N   LEU A 102      50.481  71.339  24.666  1.00 23.56           N  
ATOM    800  CA  LEU A 102      49.371  71.784  23.834  1.00 23.58           C  
ATOM    801  C   LEU A 102      49.871  72.100  22.425  1.00 23.62           C  
ATOM    802  O   LEU A 102      49.238  71.718  21.446  1.00 24.81           O  
ATOM    803  CB  LEU A 102      48.700  73.014  24.453  1.00 19.92           C  
ATOM    804  CG  LEU A 102      47.969  72.751  25.772  1.00 20.68           C  
ATOM    805  CD1 LEU A 102      47.546  74.064  26.402  1.00 17.45           C  
ATOM    806  CD2 LEU A 102      46.763  71.857  25.528  1.00 18.35           C  
ATOM    807  N   VAL A 103      51.011  72.778  22.319  1.00 17.70           N  
ATOM    808  CA  VAL A 103      51.568  73.103  21.011  1.00 19.46           C  
ATOM    809  C   VAL A 103      51.720  71.806  20.215  1.00 21.95           C  
ATOM    810  O   VAL A 103      51.330  71.734  19.049  1.00 22.95           O  
ATOM    811  CB  VAL A 103      52.944  73.797  21.132  1.00 18.79           C  
ATOM    812  CG1 VAL A 103      53.624  73.848  19.775  1.00 17.24           C  
ATOM    813  CG2 VAL A 103      52.768  75.212  21.665  1.00 19.26           C  
ATOM    814  N   LEU A 104      52.276  70.781  20.855  1.00 28.46           N  
ATOM    815  CA  LEU A 104      52.458  69.478  20.215  1.00 29.48           C  
ATOM    816  C   LEU A 104      51.132  68.823  19.804  1.00 29.80           C  
ATOM    817  O   LEU A 104      51.009  68.271  18.708  1.00 25.65           O  
ATOM    818  CB  LEU A 104      53.217  68.534  21.149  1.00 20.84           C  
ATOM    819  CG  LEU A 104      54.713  68.797  21.239  1.00 19.97           C  
ATOM    820  CD1 LEU A 104      55.297  67.947  22.345  1.00 21.07           C  
ATOM    821  CD2 LEU A 104      55.387  68.510  19.914  1.00 14.33           C  
ATOM    822  N   ALA A 105      50.146  68.877  20.691  1.00 42.17           N  
ATOM    823  CA  ALA A 105      48.843  68.286  20.412  1.00 45.47           C  
ATOM    824  C   ALA A 105      48.181  69.005  19.237  1.00 45.99           C  
ATOM    825  O   ALA A 105      47.540  68.378  18.380  1.00 46.71           O  
ATOM    826  CB  ALA A 105      47.957  68.377  21.649  1.00 31.14           C  
ATOM    827  N   GLU A 106      48.344  70.322  19.201  1.00 32.69           N  
ATOM    828  CA  GLU A 106      47.760  71.109  18.135  1.00 33.61           C  
ATOM    829  C   GLU A 106      48.497  70.803  16.825  1.00 33.31           C  
ATOM    830  O   GLU A 106      47.881  70.578  15.780  1.00 31.41           O  
ATOM    831  CB  GLU A 106      47.850  72.600  18.470  1.00 34.75           C  
ATOM    832  CG  GLU A 106      46.558  73.371  18.238  1.00 37.40           C  
ATOM    833  CD  GLU A 106      45.509  73.107  19.308  1.00 42.24           C  
ATOM    834  OE1 GLU A 106      44.417  73.713  19.242  1.00 44.65           O  
ATOM    835  OE2 GLU A 106      45.767  72.296  20.226  1.00 46.21           O  
ATOM    836  N   LYS A 107      49.820  70.778  16.884  1.00 30.69           N  
ATOM    837  CA  LYS A 107      50.586  70.499  15.691  1.00 30.34           C  
ATOM    838  C   LYS A 107      50.153  69.196  15.027  1.00 31.68           C  
ATOM    839  O   LYS A 107      50.088  69.115  13.797  1.00 34.91           O  
ATOM    840  CB  LYS A 107      52.073  70.434  15.998  1.00 29.09           C  
ATOM    841  CG  LYS A 107      52.857  70.076  14.780  1.00 31.81           C  
ATOM    842  CD  LYS A 107      54.329  69.922  15.036  1.00 36.50           C  
ATOM    843  CE  LYS A 107      55.032  69.618  13.712  1.00 41.72           C  
ATOM    844  NZ  LYS A 107      54.615  70.583  12.618  1.00 39.46           N  
ATOM    845  N   ASN A 108      49.863  68.173  15.822  1.00 33.16           N  
ATOM    846  CA  ASN A 108      49.443  66.887  15.260  1.00 33.29           C  
ATOM    847  C   ASN A 108      47.943  66.814  15.048  1.00 34.36           C  
ATOM    848  O   ASN A 108      47.396  65.740  14.773  1.00 32.24           O  
ATOM    849  CB  ASN A 108      49.907  65.745  16.152  1.00 26.40           C  
ATOM    850  CG  ASN A 108      51.382  65.498  16.021  1.00 27.41           C  
ATOM    851  OD1 ASN A 108      51.824  64.730  15.164  1.00 28.56           O  
ATOM    852  ND2 ASN A 108      52.167  66.175  16.848  1.00 29.50           N  
ATOM    853  N   GLU A 109      47.305  67.978  15.167  1.00 43.11           N  
ATOM    854  CA  GLU A 109      45.866  68.132  14.992  1.00 44.62           C  
ATOM    855  C   GLU A 109      45.101  67.113  15.815  1.00 42.05           C  
ATOM    856  O   GLU A 109      44.555  66.153  15.282  1.00 44.98           O  
ATOM    857  CB  GLU A 109      45.503  68.015  13.508  1.00 59.15           C  
ATOM    858  CG  GLU A 109      46.283  68.976  12.611  1.00 66.09           C  
ATOM    859  CD  GLU A 109      45.777  68.994  11.181  1.00 71.81           C  
ATOM    860  OE1 GLU A 109      45.750  67.918  10.539  1.00 73.68           O  
ATOM    861  OE2 GLU A 109      45.409  70.088  10.698  1.00 73.51           O  
ATOM    862  N   LEU A 110      45.073  67.331  17.126  1.00 15.24           N  
ATOM    863  CA  LEU A 110      44.388  66.428  18.044  1.00 12.74           C  
ATOM    864  C   LEU A 110      43.529  67.196  19.028  1.00 11.23           C  
ATOM    865  O   LEU A 110      43.826  68.331  19.378  1.00  8.51           O  
ATOM    866  CB  LEU A 110      45.406  65.590  18.833  1.00 32.40           C  
ATOM    867  CG  LEU A 110      46.520  64.883  18.052  1.00 36.10           C  
ATOM    868  CD1 LEU A 110      47.498  64.194  19.003  1.00 37.69           C  
ATOM    869  CD2 LEU A 110      45.900  63.873  17.107  1.00 35.56           C  
ATOM    870  N   GLU A 111      42.442  66.577  19.458  1.00 29.82           N  
ATOM    871  CA  GLU A 111      41.581  67.189  20.446  1.00 33.51           C  
ATOM    872  C   GLU A 111      42.390  67.009  21.726  1.00 34.11           C  
ATOM    873  O   GLU A 111      43.067  65.993  21.895  1.00 35.55           O  
ATOM    874  CB  GLU A 111      40.271  66.411  20.566  1.00 67.47           C  
ATOM    875  CG  GLU A 111      39.373  66.500  19.367  1.00 74.81           C  
ATOM    876  CD  GLU A 111      38.788  67.880  19.211  1.00 81.65           C  
ATOM    877  OE1 GLU A 111      39.566  68.837  19.014  1.00 85.42           O  
ATOM    878  OE2 GLU A 111      37.547  68.009  19.292  1.00 83.41           O  
ATOM    879  N   THR A 112      42.343  67.990  22.616  1.00 35.80           N  
ATOM    880  CA  THR A 112      43.053  67.874  23.875  1.00 33.58           C  
ATOM    881  C   THR A 112      42.127  68.079  25.054  1.00 33.96           C  
ATOM    882  O   THR A 112      41.317  69.003  25.063  1.00 34.45           O  
ATOM    883  CB  THR A 112      44.197  68.888  23.978  1.00 33.87           C  
ATOM    884  OG1 THR A 112      45.355  68.351  23.332  1.00 34.40           O  
ATOM    885  CG2 THR A 112      44.524  69.188  25.433  1.00 32.58           C  
ATOM    886  N   VAL A 113      42.233  67.194  26.037  1.00 32.15           N  
ATOM    887  CA  VAL A 113      41.442  67.318  27.248  1.00 31.45           C  
ATOM    888  C   VAL A 113      42.407  67.436  28.416  1.00 31.17           C  
ATOM    889  O   VAL A 113      43.152  66.504  28.724  1.00 32.00           O  
ATOM    890  CB  VAL A 113      40.534  66.124  27.439  1.00 32.61           C  
ATOM    891  CG1 VAL A 113      39.943  66.139  28.838  1.00 33.00           C  
ATOM    892  CG2 VAL A 113      39.438  66.186  26.410  1.00 33.41           C  
ATOM    893  N   MET A 114      42.402  68.607  29.044  1.00 32.94           N  
ATOM    894  CA  MET A 114      43.281  68.898  30.172  1.00 30.33           C  
ATOM    895  C   MET A 114      42.701  68.332  31.458  1.00 29.89           C  
ATOM    896  O   MET A 114      41.533  68.572  31.785  1.00 29.35           O  
ATOM    897  CB  MET A 114      43.473  70.417  30.300  1.00 27.43           C  
ATOM    898  CG  MET A 114      44.441  70.849  31.395  1.00 26.93           C  
ATOM    899  SD  MET A 114      44.908  72.613  31.338  1.00 23.86           S  
ATOM    900  CE  MET A 114      45.552  72.728  29.631  1.00  9.43           C  
ATOM    901  N   VAL A 115      43.510  67.567  32.181  1.00 28.41           N  
ATOM    902  CA  VAL A 115      43.045  66.987  33.440  1.00 26.95           C  
ATOM    903  C   VAL A 115      43.896  67.367  34.661  1.00 28.10           C  
ATOM    904  O   VAL A 115      45.014  66.877  34.816  1.00 27.84           O  
ATOM    905  CB  VAL A 115      43.003  65.434  33.387  1.00 19.45           C  
ATOM    906  CG1 VAL A 115      42.513  64.917  34.721  1.00 18.49           C  
ATOM    907  CG2 VAL A 115      42.114  64.933  32.245  1.00 11.70           C  
ATOM    908  N   ILE A 116      43.369  68.234  35.522  1.00 22.95           N  
ATOM    909  CA  ILE A 116      44.081  68.622  36.746  1.00 20.17           C  
ATOM    910  C   ILE A 116      43.871  67.462  37.720  1.00 22.00           C  
ATOM    911  O   ILE A 116      42.789  67.318  38.299  1.00 22.13           O  
ATOM    912  CB  ILE A 116      43.466  69.867  37.420  1.00 22.16           C  
ATOM    913  CG1 ILE A 116      43.264  70.998  36.406  1.00 18.76           C  
ATOM    914  CG2 ILE A 116      44.359  70.296  38.604  1.00 17.80           C  
ATOM    915  CD1 ILE A 116      44.477  71.819  36.192  1.00 24.54           C  
ATOM    916  N   ASN A 117      44.895  66.646  37.921  1.00 29.06           N  
ATOM    917  CA  ASN A 117      44.773  65.487  38.808  1.00 28.65           C  
ATOM    918  C   ASN A 117      45.244  65.682  40.271  1.00 29.56           C  
ATOM    919  O   ASN A 117      45.783  66.727  40.637  1.00 27.40           O  
ATOM    920  CB  ASN A 117      45.532  64.317  38.178  1.00 20.58           C  
ATOM    921  CG  ASN A 117      45.266  63.000  38.881  1.00 21.92           C  
ATOM    922  OD1 ASN A 117      46.173  62.162  39.010  1.00 20.97           O  
ATOM    923  ND2 ASN A 117      44.020  62.803  39.332  1.00 17.89           N  
ATOM    924  N   LYS A 118      45.029  64.661  41.099  1.00 29.20           N  
ATOM    925  CA  LYS A 118      45.451  64.695  42.500  1.00 29.49           C  
ATOM    926  C   LYS A 118      44.735  65.764  43.321  1.00 31.76           C  
ATOM    927  O   LYS A 118      45.316  66.331  44.246  1.00 30.45           O  
ATOM    928  CB  LYS A 118      46.963  64.947  42.604  1.00 18.35           C  
ATOM    929  CG  LYS A 118      47.869  63.907  41.954  1.00 16.63           C  
ATOM    930  CD  LYS A 118      49.194  63.821  42.714  1.00 15.80           C  
ATOM    931  CE  LYS A 118      50.386  63.416  41.844  1.00 13.89           C  
ATOM    932  NZ  LYS A 118      50.373  61.992  41.504  1.00 12.54           N  
ATOM    933  N   MET A 119      43.480  66.040  42.987  1.00 37.25           N  
ATOM    934  CA  MET A 119      42.729  67.061  43.700  1.00 35.69           C  
ATOM    935  C   MET A 119      42.607  66.741  45.182  1.00 37.59           C  
ATOM    936  O   MET A 119      42.562  67.644  46.022  1.00 38.43           O  
ATOM    937  CB  MET A 119      41.337  67.208  43.096  1.00 18.84           C  
ATOM    938  CG  MET A 119      41.311  67.730  41.661  1.00 15.21           C  
ATOM    939  SD  MET A 119      41.665  69.488  41.466  1.00 10.42           S  
ATOM    940  CE  MET A 119      40.340  70.166  42.421  1.00  1.90           C  
ATOM    941  N   ASP A 120      42.567  65.454  45.503  1.00 34.74           N  
ATOM    942  CA  ASP A 120      42.420  65.027  46.889  1.00 36.70           C  
ATOM    943  C   ASP A 120      43.552  65.499  47.780  1.00 38.36           C  
ATOM    944  O   ASP A 120      43.429  65.504  49.003  1.00 38.79           O  
ATOM    945  CB  ASP A 120      42.335  63.505  46.970  1.00 26.75           C  
ATOM    946  CG  ASP A 120      43.571  62.831  46.419  1.00 29.29           C  
ATOM    947  OD1 ASP A 120      43.703  62.774  45.179  1.00 31.47           O  
ATOM    948  OD2 ASP A 120      44.417  62.376  47.217  1.00 28.10           O  
ATOM    949  N   LEU A 121      44.651  65.907  47.163  1.00 44.81           N  
ATOM    950  CA  LEU A 121      45.831  66.345  47.900  1.00 45.87           C  
ATOM    951  C   LEU A 121      45.909  67.847  48.139  1.00 47.16           C  
ATOM    952  O   LEU A 121      46.653  68.304  49.004  1.00 49.28           O  
ATOM    953  CB  LEU A 121      47.075  65.920  47.125  1.00 32.88           C  
ATOM    954  CG  LEU A 121      48.131  64.990  47.710  1.00 33.96           C  
ATOM    955  CD1 LEU A 121      47.512  63.662  48.123  1.00 33.77           C  
ATOM    956  CD2 LEU A 121      49.210  64.782  46.649  1.00 35.48           C  
ATOM    957  N   TYR A 122      45.135  68.611  47.380  1.00 30.84           N  
ATOM    958  CA  TYR A 122      45.186  70.061  47.452  1.00 30.14           C  
ATOM    959  C   TYR A 122      44.539  70.792  48.607  1.00 30.52           C  
ATOM    960  O   TYR A 122      43.384  70.554  48.929  1.00 30.29           O  
ATOM    961  CB  TYR A 122      44.642  70.632  46.152  1.00 28.00           C  
ATOM    962  CG  TYR A 122      45.351  70.110  44.928  1.00 27.28           C  
ATOM    963  CD1 TYR A 122      46.616  69.522  45.027  1.00 26.41           C  
ATOM    964  CD2 TYR A 122      44.773  70.229  43.665  1.00 25.03           C  
ATOM    965  CE1 TYR A 122      47.288  69.062  43.897  1.00 25.09           C  
ATOM    966  CE2 TYR A 122      45.436  69.780  42.530  1.00 25.24           C  
ATOM    967  CZ  TYR A 122      46.696  69.194  42.654  1.00 24.94           C  
ATOM    968  OH  TYR A 122      47.366  68.750  41.534  1.00 23.53           O  
ATOM    969  N   ASP A 123      45.302  71.701  49.210  1.00 32.95           N  
ATOM    970  CA  ASP A 123      44.810  72.532  50.303  1.00 34.99           C  
ATOM    971  C   ASP A 123      44.338  73.837  49.665  1.00 37.27           C  
ATOM    972  O   ASP A 123      44.255  73.934  48.436  1.00 37.98           O  
ATOM    973  CB  ASP A 123      45.914  72.799  51.333  1.00 35.95           C  
ATOM    974  CG  ASP A 123      47.152  73.478  50.732  1.00 37.19           C  
ATOM    975  OD1 ASP A 123      48.258  73.262  51.281  1.00 34.79           O  
ATOM    976  OD2 ASP A 123      47.027  74.228  49.736  1.00 37.52           O  
ATOM    977  N   GLU A 124      44.042  74.843  50.480  1.00 44.34           N  
ATOM    978  CA  GLU A 124      43.550  76.105  49.943  1.00 46.96           C  
ATOM    979  C   GLU A 124      44.475  76.858  48.992  1.00 46.77           C  
ATOM    980  O   GLU A 124      44.012  77.435  48.010  1.00 46.57           O  
ATOM    981  CB  GLU A 124      43.114  77.025  51.079  1.00 58.68           C  
ATOM    982  CG  GLU A 124      41.740  76.672  51.615  1.00 64.12           C  
ATOM    983  CD  GLU A 124      40.695  76.516  50.503  1.00 68.14           C  
ATOM    984  OE1 GLU A 124      40.570  77.425  49.648  1.00 69.13           O  
ATOM    985  OE2 GLU A 124      39.992  75.479  50.492  1.00 68.44           O  
ATOM    986  N   ASP A 125      45.772  76.860  49.272  1.00 47.73           N  
ATOM    987  CA  ASP A 125      46.707  77.556  48.404  1.00 48.02           C  
ATOM    988  C   ASP A 125      46.782  76.827  47.074  1.00 46.41           C  
ATOM    989  O   ASP A 125      46.819  77.451  46.006  1.00 47.68           O  
ATOM    990  CB  ASP A 125      48.097  77.622  49.043  1.00 59.34           C  
ATOM    991  CG  ASP A 125      48.112  78.440  50.320  1.00 63.01           C  
ATOM    992  OD1 ASP A 125      47.662  79.602  50.279  1.00 62.43           O  
ATOM    993  OD2 ASP A 125      48.571  77.923  51.364  1.00 67.37           O  
ATOM    994  N   ASP A 126      46.794  75.499  47.140  1.00 33.23           N  
ATOM    995  CA  ASP A 126      46.868  74.691  45.931  1.00 29.45           C  
ATOM    996  C   ASP A 126      45.648  74.955  45.070  1.00 26.45           C  
ATOM    997  O   ASP A 126      45.754  75.168  43.858  1.00 24.80           O  
ATOM    998  CB  ASP A 126      46.927  73.211  46.286  1.00 37.25           C  
ATOM    999  CG  ASP A 126      48.060  72.890  47.228  1.00 38.90           C  
ATOM   1000  OD1 ASP A 126      49.162  73.459  47.055  1.00 36.89           O  
ATOM   1001  OD2 ASP A 126      47.843  72.055  48.133  1.00 38.15           O  
ATOM   1002  N   LEU A 127      44.483  74.936  45.707  1.00 27.35           N  
ATOM   1003  CA  LEU A 127      43.245  75.183  45.001  1.00 24.28           C  
ATOM   1004  C   LEU A 127      43.263  76.520  44.300  1.00 24.49           C  
ATOM   1005  O   LEU A 127      42.668  76.682  43.240  1.00 25.05           O  
ATOM   1006  CB  LEU A 127      42.075  75.106  45.965  1.00 16.89           C  
ATOM   1007  CG  LEU A 127      41.800  73.664  46.374  1.00 14.53           C  
ATOM   1008  CD1 LEU A 127      40.533  73.646  47.156  1.00 16.49           C  
ATOM   1009  CD2 LEU A 127      41.676  72.747  45.151  1.00 11.82           C  
ATOM   1010  N   ARG A 128      43.954  77.481  44.889  1.00 26.27           N  
ATOM   1011  CA  ARG A 128      44.045  78.794  44.291  1.00 28.10           C  
ATOM   1012  C   ARG A 128      44.810  78.652  42.971  1.00 27.44           C  
ATOM   1013  O   ARG A 128      44.422  79.225  41.944  1.00 28.05           O  
ATOM   1014  CB  ARG A 128      44.768  79.743  45.239  1.00 39.97           C  
ATOM   1015  CG  ARG A 128      44.543  81.202  44.916  1.00 49.77           C  
ATOM   1016  CD  ARG A 128      45.372  82.074  45.821  1.00 54.45           C  
ATOM   1017  NE  ARG A 128      45.191  81.660  47.202  1.00 57.81           N  
ATOM   1018  CZ  ARG A 128      46.096  81.851  48.151  1.00 58.28           C  
ATOM   1019  NH1 ARG A 128      47.240  82.456  47.846  1.00 55.33           N  
ATOM   1020  NH2 ARG A 128      45.861  81.419  49.391  1.00 58.30           N  
ATOM   1021  N   LYS A 129      45.894  77.876  43.001  1.00 19.72           N  
ATOM   1022  CA  LYS A 129      46.694  77.645  41.810  1.00 18.83           C  
ATOM   1023  C   LYS A 129      45.844  76.916  40.767  1.00 17.62           C  
ATOM   1024  O   LYS A 129      46.026  77.097  39.556  1.00 16.71           O  
ATOM   1025  CB  LYS A 129      47.942  76.834  42.152  1.00 40.21           C  
ATOM   1026  CG  LYS A 129      49.072  77.677  42.719  1.00 48.46           C  
ATOM   1027  CD  LYS A 129      49.347  77.364  44.190  1.00 55.34           C  
ATOM   1028  CE  LYS A 129      50.001  75.978  44.375  1.00 58.45           C  
ATOM   1029  NZ  LYS A 129      50.272  75.617  45.810  1.00 55.20           N  
ATOM   1030  N   VAL A 130      44.919  76.087  41.239  1.00 22.66           N  
ATOM   1031  CA  VAL A 130      44.034  75.378  40.336  1.00 21.72           C  
ATOM   1032  C   VAL A 130      43.171  76.420  39.647  1.00 22.69           C  
ATOM   1033  O   VAL A 130      43.129  76.477  38.418  1.00 20.91           O  
ATOM   1034  CB  VAL A 130      43.110  74.380  41.082  1.00 19.01           C  
ATOM   1035  CG1 VAL A 130      41.971  73.912  40.146  1.00 15.37           C  
ATOM   1036  CG2 VAL A 130      43.933  73.175  41.572  1.00 17.64           C  
ATOM   1037  N   ARG A 131      42.498  77.255  40.432  1.00 24.82           N  
ATOM   1038  CA  ARG A 131      41.642  78.287  39.855  1.00 28.81           C  
ATOM   1039  C   ARG A 131      42.401  79.163  38.862  1.00 29.90           C  
ATOM   1040  O   ARG A 131      41.792  79.834  38.025  1.00 31.11           O  
ATOM   1041  CB  ARG A 131      41.019  79.155  40.946  1.00 48.24           C  
ATOM   1042  CG  ARG A 131      39.508  78.971  41.066  1.00 53.74           C  
ATOM   1043  CD  ARG A 131      38.901  79.777  42.220  1.00 61.18           C  
ATOM   1044  NE  ARG A 131      39.448  79.406  43.533  1.00 67.60           N  
ATOM   1045  CZ  ARG A 131      40.260  80.174  44.264  1.00 68.27           C  
ATOM   1046  NH1 ARG A 131      40.635  81.378  43.827  1.00 63.55           N  
ATOM   1047  NH2 ARG A 131      40.701  79.731  45.438  1.00 67.49           N  
ATOM   1048  N   GLU A 132      43.730  79.149  38.942  1.00 31.15           N  
ATOM   1049  CA  GLU A 132      44.545  79.946  38.026  1.00 30.61           C  
ATOM   1050  C   GLU A 132      44.742  79.211  36.711  1.00 28.89           C  
ATOM   1051  O   GLU A 132      44.964  79.828  35.670  1.00 26.43           O  
ATOM   1052  CB  GLU A 132      45.916  80.249  38.636  1.00 39.30           C  
ATOM   1053  CG  GLU A 132      45.865  81.061  39.898  1.00 45.52           C  
ATOM   1054  CD  GLU A 132      47.197  81.684  40.218  1.00 50.06           C  
ATOM   1055  OE1 GLU A 132      48.159  80.915  40.418  1.00 54.45           O  
ATOM   1056  OE2 GLU A 132      47.285  82.935  40.261  1.00 51.83           O  
ATOM   1057  N   LEU A 133      44.688  77.887  36.775  1.00 33.23           N  
ATOM   1058  CA  LEU A 133      44.855  77.071  35.592  1.00 34.03           C  
ATOM   1059  C   LEU A 133      43.566  77.154  34.808  1.00 34.65           C  
ATOM   1060  O   LEU A 133      43.580  77.320  33.587  1.00 36.31           O  
ATOM   1061  CB  LEU A 133      45.172  75.626  35.984  1.00 24.49           C  
ATOM   1062  CG  LEU A 133      46.636  75.349  36.354  1.00 23.60           C  
ATOM   1063  CD1 LEU A 133      46.723  73.992  37.016  1.00 21.53           C  
ATOM   1064  CD2 LEU A 133      47.535  75.413  35.113  1.00 18.33           C  
ATOM   1065  N   GLU A 134      42.449  77.046  35.515  1.00 34.76           N  
ATOM   1066  CA  GLU A 134      41.151  77.140  34.874  1.00 36.30           C  
ATOM   1067  C   GLU A 134      41.081  78.555  34.300  1.00 37.11           C  
ATOM   1068  O   GLU A 134      40.674  78.769  33.157  1.00 38.25           O  
ATOM   1069  CB  GLU A 134      40.047  76.912  35.906  1.00 33.92           C  
ATOM   1070  CG  GLU A 134      40.322  75.697  36.761  1.00 36.82           C  
ATOM   1071  CD  GLU A 134      39.172  75.301  37.663  1.00 38.41           C  
ATOM   1072  OE1 GLU A 134      38.688  76.147  38.452  1.00 39.86           O  
ATOM   1073  OE2 GLU A 134      38.764  74.124  37.586  1.00 39.57           O  
ATOM   1074  N   GLU A 135      41.518  79.521  35.094  1.00 32.73           N  
ATOM   1075  CA  GLU A 135      41.528  80.914  34.667  1.00 32.05           C  
ATOM   1076  C   GLU A 135      42.268  81.121  33.331  1.00 31.30           C  
ATOM   1077  O   GLU A 135      41.948  82.027  32.572  1.00 31.76           O  
ATOM   1078  CB  GLU A 135      42.184  81.768  35.758  1.00 30.21           C  
ATOM   1079  CG  GLU A 135      41.737  83.210  35.761  1.00 31.74           C  
ATOM   1080  CD  GLU A 135      40.232  83.323  35.695  1.00 31.48           C  
ATOM   1081  OE1 GLU A 135      39.537  82.942  36.673  1.00 25.98           O  
ATOM   1082  OE2 GLU A 135      39.760  83.783  34.632  1.00 33.32           O  
ATOM   1083  N   ILE A 136      43.257  80.280  33.051  1.00 38.49           N  
ATOM   1084  CA  ILE A 136      44.026  80.394  31.823  1.00 37.78           C  
ATOM   1085  C   ILE A 136      43.499  79.517  30.713  1.00 40.13           C  
ATOM   1086  O   ILE A 136      43.296  79.978  29.597  1.00 44.02           O  
ATOM   1087  CB  ILE A 136      45.505  79.971  32.007  1.00 22.41           C  
ATOM   1088  CG1 ILE A 136      46.223  80.927  32.958  1.00 19.22           C  
ATOM   1089  CG2 ILE A 136      46.224  79.924  30.638  1.00 18.06           C  
ATOM   1090  CD1 ILE A 136      47.695  80.668  33.041  1.00 17.93           C  
ATOM   1091  N   TYR A 137      43.283  78.247  31.015  1.00 25.85           N  
ATOM   1092  CA  TYR A 137      42.856  77.318  29.992  1.00 25.51           C  
ATOM   1093  C   TYR A 137      41.371  77.027  29.891  1.00 25.85           C  
ATOM   1094  O   TYR A 137      40.937  76.317  28.980  1.00 25.00           O  
ATOM   1095  CB  TYR A 137      43.631  76.017  30.160  1.00 27.65           C  
ATOM   1096  CG  TYR A 137      45.124  76.220  30.087  1.00 26.53           C  
ATOM   1097  CD1 TYR A 137      45.883  76.401  31.235  1.00 27.01           C  
ATOM   1098  CD2 TYR A 137      45.774  76.247  28.865  1.00 26.88           C  
ATOM   1099  CE1 TYR A 137      47.263  76.602  31.160  1.00 27.10           C  
ATOM   1100  CE2 TYR A 137      47.154  76.445  28.776  1.00 26.23           C  
ATOM   1101  CZ  TYR A 137      47.890  76.619  29.923  1.00 25.96           C  
ATOM   1102  OH  TYR A 137      49.254  76.786  29.822  1.00 24.27           O  
ATOM   1103  N   SER A 138      40.581  77.572  30.805  1.00 28.25           N  
ATOM   1104  CA  SER A 138      39.142  77.328  30.767  1.00 29.58           C  
ATOM   1105  C   SER A 138      38.544  77.564  29.366  1.00 28.12           C  
ATOM   1106  O   SER A 138      37.876  76.695  28.802  1.00 28.03           O  
ATOM   1107  CB  SER A 138      38.441  78.229  31.784  1.00 53.65           C  
ATOM   1108  OG  SER A 138      37.069  77.917  31.892  1.00 60.00           O  
ATOM   1109  N   GLY A 139      38.809  78.736  28.798  1.00 27.29           N  
ATOM   1110  CA  GLY A 139      38.252  79.057  27.500  1.00 26.32           C  
ATOM   1111  C   GLY A 139      38.967  78.548  26.270  1.00 27.20           C  
ATOM   1112  O   GLY A 139      38.564  78.876  25.153  1.00 28.36           O  
ATOM   1113  N   LEU A 140      40.015  77.748  26.450  1.00 41.42           N  
ATOM   1114  CA  LEU A 140      40.765  77.226  25.308  1.00 37.89           C  
ATOM   1115  C   LEU A 140      40.658  75.713  25.181  1.00 37.11           C  
ATOM   1116  O   LEU A 140      40.864  75.163  24.095  1.00 39.41           O  
ATOM   1117  CB  LEU A 140      42.238  77.615  25.426  1.00 23.86           C  
ATOM   1118  CG  LEU A 140      42.553  79.096  25.660  1.00 25.56           C  
ATOM   1119  CD1 LEU A 140      44.049  79.290  25.922  1.00 25.63           C  
ATOM   1120  CD2 LEU A 140      42.118  79.894  24.465  1.00 22.95           C  
ATOM   1121  N   TYR A 141      40.341  75.044  26.288  1.00 16.63           N  
ATOM   1122  CA  TYR A 141      40.224  73.586  26.306  1.00 13.38           C  
ATOM   1123  C   TYR A 141      39.334  73.106  27.427  1.00 15.35           C  
ATOM   1124  O   TYR A 141      39.120  73.802  28.419  1.00 14.40           O  
ATOM   1125  CB  TYR A 141      41.588  72.937  26.510  1.00 12.78           C  
ATOM   1126  CG  TYR A 141      42.596  73.284  25.461  1.00 12.67           C  
ATOM   1127  CD1 TYR A 141      42.539  72.704  24.204  1.00 13.21           C  
ATOM   1128  CD2 TYR A 141      43.572  74.243  25.700  1.00 12.99           C  
ATOM   1129  CE1 TYR A 141      43.419  73.069  23.206  1.00 15.47           C  
ATOM   1130  CE2 TYR A 141      44.455  74.621  24.702  1.00 15.00           C  
ATOM   1131  CZ  TYR A 141      44.370  74.027  23.454  1.00 13.56           C  
ATOM   1132  OH  TYR A 141      45.218  74.395  22.442  1.00 16.06           O  
ATOM   1133  N   PRO A 142      38.804  71.891  27.285  1.00 21.57           N  
ATOM   1134  CA  PRO A 142      37.933  71.296  28.305  1.00 22.54           C  
ATOM   1135  C   PRO A 142      38.834  70.945  29.477  1.00 27.03           C  
ATOM   1136  O   PRO A 142      39.944  70.456  29.274  1.00 28.08           O  
ATOM   1137  CB  PRO A 142      37.414  70.026  27.641  1.00 12.85           C  
ATOM   1138  CG  PRO A 142      37.661  70.254  26.164  1.00 14.47           C  
ATOM   1139  CD  PRO A 142      38.922  71.035  26.096  1.00 11.26           C  
ATOM   1140  N   ILE A 143      38.376  71.184  30.696  1.00 25.30           N  
ATOM   1141  CA  ILE A 143      39.177  70.846  31.860  1.00 24.11           C  
ATOM   1142  C   ILE A 143      38.397  69.908  32.765  1.00 28.07           C  
ATOM   1143  O   ILE A 143      37.209  70.129  33.003  1.00 29.54           O  
ATOM   1144  CB  ILE A 143      39.530  72.109  32.681  1.00 17.11           C  
ATOM   1145  CG1 ILE A 143      40.396  73.053  31.839  1.00 18.14           C  
ATOM   1146  CG2 ILE A 143      40.240  71.715  33.977  1.00 12.74           C  
ATOM   1147  CD1 ILE A 143      40.665  74.403  32.496  1.00 19.50           C  
ATOM   1148  N   VAL A 144      39.039  68.854  33.262  1.00 29.99           N  
ATOM   1149  CA  VAL A 144      38.343  67.969  34.195  1.00 28.76           C  
ATOM   1150  C   VAL A 144      39.185  67.765  35.460  1.00 30.74           C  
ATOM   1151  O   VAL A 144      40.361  67.392  35.396  1.00 31.28           O  
ATOM   1152  CB  VAL A 144      37.980  66.614  33.545  1.00 19.67           C  
ATOM   1153  CG1 VAL A 144      37.391  66.856  32.171  1.00 22.19           C  
ATOM   1154  CG2 VAL A 144      39.184  65.739  33.428  1.00 22.65           C  
ATOM   1155  N   LYS A 145      38.594  68.055  36.613  1.00 22.84           N  
ATOM   1156  CA  LYS A 145      39.309  67.897  37.879  1.00 22.80           C  
ATOM   1157  C   LYS A 145      39.179  66.448  38.357  1.00 22.38           C  
ATOM   1158  O   LYS A 145      38.074  65.951  38.568  1.00 20.43           O  
ATOM   1159  CB  LYS A 145      38.733  68.830  38.954  1.00 32.50           C  
ATOM   1160  CG  LYS A 145      38.763  70.330  38.673  1.00 34.12           C  
ATOM   1161  CD  LYS A 145      38.187  71.045  39.906  1.00 38.85           C  
ATOM   1162  CE  LYS A 145      37.998  72.545  39.747  1.00 39.31           C  
ATOM   1163  NZ  LYS A 145      36.855  72.846  38.848  1.00 42.86           N  
ATOM   1164  N   THR A 146      40.300  65.775  38.567  1.00 26.83           N  
ATOM   1165  CA  THR A 146      40.219  64.387  38.993  1.00 27.60           C  
ATOM   1166  C   THR A 146      41.046  63.976  40.210  1.00 27.59           C  
ATOM   1167  O   THR A 146      41.844  64.745  40.749  1.00 26.85           O  
ATOM   1168  CB  THR A 146      40.634  63.453  37.846  1.00 36.05           C  
ATOM   1169  OG1 THR A 146      42.058  63.515  37.671  1.00 35.82           O  
ATOM   1170  CG2 THR A 146      39.957  63.873  36.551  1.00 34.28           C  
ATOM   1171  N   SER A 147      40.820  62.733  40.627  1.00 27.84           N  
ATOM   1172  CA  SER A 147      41.558  62.101  41.711  1.00 26.91           C  
ATOM   1173  C   SER A 147      41.534  60.615  41.432  1.00 26.83           C  
ATOM   1174  O   SER A 147      40.508  59.967  41.614  1.00 27.88           O  
ATOM   1175  CB  SER A 147      40.929  62.347  43.070  1.00 26.43           C  
ATOM   1176  OG  SER A 147      41.724  61.725  44.077  1.00 23.76           O  
ATOM   1177  N   ALA A 148      42.654  60.079  40.964  1.00 19.28           N  
ATOM   1178  CA  ALA A 148      42.741  58.658  40.674  1.00 22.36           C  
ATOM   1179  C   ALA A 148      42.325  57.879  41.918  1.00 25.29           C  
ATOM   1180  O   ALA A 148      41.662  56.846  41.821  1.00 25.93           O  
ATOM   1181  CB  ALA A 148      44.159  58.291  40.277  1.00 71.06           C  
ATOM   1182  N   LYS A 149      42.707  58.398  43.085  1.00 41.35           N  
ATOM   1183  CA  LYS A 149      42.395  57.772  44.370  1.00 43.14           C  
ATOM   1184  C   LYS A 149      40.917  57.854  44.765  1.00 42.39           C  
ATOM   1185  O   LYS A 149      40.244  56.838  44.931  1.00 44.11           O  
ATOM   1186  CB  LYS A 149      43.242  58.418  45.471  1.00 62.13           C  
ATOM   1187  CG  LYS A 149      44.730  58.138  45.390  1.00 67.88           C  
ATOM   1188  CD  LYS A 149      45.047  56.679  45.714  1.00 73.34           C  
ATOM   1189  CE  LYS A 149      46.549  56.412  45.679  1.00 74.91           C  
ATOM   1190  NZ  LYS A 149      47.285  57.240  46.683  1.00 75.61           N  
ATOM   1191  N   THR A 150      40.429  59.075  44.937  1.00 28.66           N  
ATOM   1192  CA  THR A 150      39.046  59.320  45.324  1.00 26.97           C  
ATOM   1193  C   THR A 150      38.032  58.921  44.258  1.00 26.68           C  
ATOM   1194  O   THR A 150      36.886  58.586  44.568  1.00 24.24           O  
ATOM   1195  CB  THR A 150      38.832  60.795  45.610  1.00 29.48           C  
ATOM   1196  OG1 THR A 150      39.599  61.170  46.747  1.00 30.68           O  
ATOM   1197  CG2 THR A 150      37.390  61.071  45.895  1.00 33.66           C  
ATOM   1198  N   GLY A 151      38.455  58.978  43.001  1.00 36.85           N  
ATOM   1199  CA  GLY A 151      37.560  58.634  41.915  1.00 37.41           C  
ATOM   1200  C   GLY A 151      36.909  59.881  41.351  1.00 37.45           C  
ATOM   1201  O   GLY A 151      36.187  59.829  40.359  1.00 38.06           O  
ATOM   1202  N   MET A 152      37.177  61.018  41.980  1.00 30.99           N  
ATOM   1203  CA  MET A 152      36.601  62.266  41.522  1.00 27.22           C  
ATOM   1204  C   MET A 152      36.985  62.607  40.099  1.00 27.04           C  
ATOM   1205  O   MET A 152      38.169  62.578  39.730  1.00 24.81           O  
ATOM   1206  CB  MET A 152      37.014  63.410  42.429  1.00 27.05           C  
ATOM   1207  CG  MET A 152      36.749  64.772  41.828  1.00 24.75           C  
ATOM   1208  SD  MET A 152      36.949  66.054  43.059  1.00 25.51           S  
ATOM   1209  CE  MET A 152      38.395  66.845  42.448  1.00 25.07           C  
ATOM   1210  N   GLY A 153      35.958  62.924  39.311  1.00 25.51           N  
ATOM   1211  CA  GLY A 153      36.119  63.322  37.921  1.00 24.06           C  
ATOM   1212  C   GLY A 153      36.333  62.238  36.887  1.00 25.10           C  
ATOM   1213  O   GLY A 153      36.367  62.549  35.703  1.00 24.82           O  
ATOM   1214  N   ILE A 154      36.463  60.978  37.302  1.00 37.07           N  
ATOM   1215  CA  ILE A 154      36.709  59.911  36.339  1.00 37.38           C  
ATOM   1216  C   ILE A 154      35.509  59.654  35.438  1.00 38.36           C  
ATOM   1217  O   ILE A 154      35.641  59.640  34.213  1.00 39.06           O  
ATOM   1218  CB  ILE A 154      37.142  58.587  37.039  1.00 29.58           C  
ATOM   1219  CG1 ILE A 154      38.554  58.736  37.594  1.00 30.61           C  
ATOM   1220  CG2 ILE A 154      37.201  57.429  36.035  1.00 28.84           C  
ATOM   1221  CD1 ILE A 154      38.685  59.799  38.633  1.00 33.79           C  
ATOM   1222  N   GLU A 155      34.337  59.470  36.030  1.00 34.22           N  
ATOM   1223  CA  GLU A 155      33.153  59.210  35.231  1.00 33.98           C  
ATOM   1224  C   GLU A 155      32.986  60.295  34.160  1.00 33.43           C  
ATOM   1225  O   GLU A 155      32.632  60.000  33.020  1.00 33.05           O  
ATOM   1226  CB  GLU A 155      31.923  59.112  36.140  1.00 30.07           C  
ATOM   1227  CG  GLU A 155      31.163  57.788  36.000  1.00 34.21           C  
ATOM   1228  CD  GLU A 155      32.079  56.546  35.923  1.00 39.24           C  
ATOM   1229  OE1 GLU A 155      32.789  56.246  36.911  1.00 41.41           O  
ATOM   1230  OE2 GLU A 155      32.086  55.866  34.866  1.00 40.32           O  
ATOM   1231  N   GLU A 156      33.273  61.542  34.518  1.00 27.15           N  
ATOM   1232  CA  GLU A 156      33.166  62.628  33.562  1.00 27.70           C  
ATOM   1233  C   GLU A 156      34.247  62.473  32.506  1.00 27.24           C  
ATOM   1234  O   GLU A 156      34.045  62.839  31.359  1.00 28.72           O  
ATOM   1235  CB  GLU A 156      33.351  63.995  34.228  1.00 46.57           C  
ATOM   1236  CG  GLU A 156      33.233  65.150  33.231  1.00 52.82           C  
ATOM   1237  CD  GLU A 156      33.640  66.511  33.792  1.00 58.59           C  
ATOM   1238  OE1 GLU A 156      33.347  66.800  34.974  1.00 61.29           O  
ATOM   1239  OE2 GLU A 156      34.240  67.313  33.035  1.00 62.37           O  
ATOM   1240  N   LEU A 157      35.404  61.947  32.897  1.00 34.30           N  
ATOM   1241  CA  LEU A 157      36.501  61.785  31.956  1.00 32.22           C  
ATOM   1242  C   LEU A 157      36.248  60.607  31.031  1.00 33.97           C  
ATOM   1243  O   LEU A 157      36.701  60.597  29.885  1.00 34.02           O  
ATOM   1244  CB  LEU A 157      37.827  61.598  32.695  1.00 18.80           C  
ATOM   1245  CG  LEU A 157      39.069  61.384  31.813  1.00 15.68           C  
ATOM   1246  CD1 LEU A 157      39.318  62.639  30.982  1.00 12.03           C  
ATOM   1247  CD2 LEU A 157      40.282  61.045  32.669  1.00 13.81           C  
ATOM   1248  N   LYS A 158      35.532  59.605  31.530  1.00 38.63           N  
ATOM   1249  CA  LYS A 158      35.205  58.445  30.713  1.00 40.12           C  
ATOM   1250  C   LYS A 158      34.393  58.964  29.540  1.00 41.82           C  
ATOM   1251  O   LYS A 158      34.444  58.425  28.438  1.00 43.51           O  
ATOM   1252  CB  LYS A 158      34.358  57.454  31.500  1.00 33.04           C  
ATOM   1253  CG  LYS A 158      35.127  56.318  32.129  1.00 34.07           C  
ATOM   1254  CD  LYS A 158      34.220  55.545  33.073  1.00 33.60           C  
ATOM   1255  CE  LYS A 158      34.978  54.475  33.823  1.00 33.69           C  
ATOM   1256  NZ  LYS A 158      34.173  53.994  34.976  1.00 33.71           N  
ATOM   1257  N   GLU A 159      33.654  60.036  29.781  1.00 40.38           N  
ATOM   1258  CA  GLU A 159      32.836  60.603  28.734  1.00 40.30           C  
ATOM   1259  C   GLU A 159      33.614  61.075  27.511  1.00 39.90           C  
ATOM   1260  O   GLU A 159      33.082  61.031  26.413  1.00 43.98           O  
ATOM   1261  CB  GLU A 159      31.981  61.740  29.284  1.00 47.14           C  
ATOM   1262  CG  GLU A 159      30.592  61.721  28.706  1.00 54.13           C  
ATOM   1263  CD  GLU A 159      29.988  60.321  28.741  1.00 58.96           C  
ATOM   1264  OE1 GLU A 159      29.779  59.795  29.859  1.00 59.79           O  
ATOM   1265  OE2 GLU A 159      29.734  59.746  27.651  1.00 60.52           O  
ATOM   1266  N   TYR A 160      34.857  61.519  27.677  1.00 37.97           N  
ATOM   1267  CA  TYR A 160      35.633  61.976  26.522  1.00 36.78           C  
ATOM   1268  C   TYR A 160      36.387  60.851  25.854  1.00 39.51           C  
ATOM   1269  O   TYR A 160      36.699  60.933  24.669  1.00 42.54           O  
ATOM   1270  CB  TYR A 160      36.691  63.020  26.886  1.00 23.74           C  
ATOM   1271  CG  TYR A 160      36.185  64.308  27.441  1.00 17.29           C  
ATOM   1272  CD1 TYR A 160      35.821  64.413  28.777  1.00 15.97           C  
ATOM   1273  CD2 TYR A 160      36.048  65.425  26.629  1.00 15.99           C  
ATOM   1274  CE1 TYR A 160      35.326  65.606  29.290  1.00 15.36           C  
ATOM   1275  CE2 TYR A 160      35.550  66.621  27.129  1.00 13.67           C  
ATOM   1276  CZ  TYR A 160      35.189  66.699  28.460  1.00 13.91           C  
ATOM   1277  OH  TYR A 160      34.661  67.855  28.960  1.00 16.53           O  
ATOM   1278  N   LEU A 161      36.720  59.817  26.615  1.00 40.94           N  
ATOM   1279  CA  LEU A 161      37.483  58.716  26.061  1.00 42.35           C  
ATOM   1280  C   LEU A 161      36.650  57.823  25.162  1.00 42.86           C  
ATOM   1281  O   LEU A 161      37.177  57.206  24.237  1.00 44.10           O  
ATOM   1282  CB  LEU A 161      38.101  57.904  27.194  1.00 41.13           C  
ATOM   1283  CG  LEU A 161      39.031  58.716  28.096  1.00 40.99           C  
ATOM   1284  CD1 LEU A 161      39.505  57.830  29.243  1.00 40.48           C  
ATOM   1285  CD2 LEU A 161      40.208  59.257  27.285  1.00 38.64           C  
ATOM   1286  N   LYS A 162      35.350  57.768  25.429  1.00 34.92           N  
ATOM   1287  CA  LYS A 162      34.429  56.950  24.647  1.00 37.84           C  
ATOM   1288  C   LYS A 162      34.681  57.022  23.152  1.00 37.58           C  
ATOM   1289  O   LYS A 162      34.804  58.112  22.588  1.00 35.40           O  
ATOM   1290  CB  LYS A 162      32.983  57.376  24.898  1.00 81.33           C  
ATOM   1291  CG  LYS A 162      32.299  56.703  26.061  1.00 85.35           C  
ATOM   1292  CD  LYS A 162      30.905  57.274  26.245  1.00 89.05           C  
ATOM   1293  CE  LYS A 162      30.101  56.469  27.249  1.00 91.74           C  
ATOM   1294  NZ  LYS A 162      30.779  56.390  28.572  1.00 93.77           N  
ATOM   1295  N   GLY A 163      34.749  55.844  22.533  1.00 57.19           N  
ATOM   1296  CA  GLY A 163      34.934  55.727  21.100  1.00 55.74           C  
ATOM   1297  C   GLY A 163      36.292  56.041  20.530  1.00 54.72           C  
ATOM   1298  O   GLY A 163      36.865  55.237  19.800  1.00 57.74           O  
ATOM   1299  N   LYS A 164      36.810  57.211  20.869  1.00 34.35           N  
ATOM   1300  CA  LYS A 164      38.098  57.681  20.366  1.00 31.27           C  
ATOM   1301  C   LYS A 164      39.334  56.864  20.734  1.00 29.09           C  
ATOM   1302  O   LYS A 164      39.282  55.975  21.581  1.00 29.56           O  
ATOM   1303  CB  LYS A 164      38.295  59.124  20.821  1.00 31.66           C  
ATOM   1304  CG  LYS A 164      37.104  60.001  20.506  1.00 35.55           C  
ATOM   1305  CD  LYS A 164      37.176  61.306  21.252  1.00 38.71           C  
ATOM   1306  CE  LYS A 164      35.911  62.129  21.044  1.00 41.09           C  
ATOM   1307  NZ  LYS A 164      35.863  63.306  21.974  1.00 44.72           N  
ATOM   1308  N   ILE A 165      40.437  57.160  20.053  1.00 27.96           N  
ATOM   1309  CA  ILE A 165      41.723  56.533  20.333  1.00 27.02           C  
ATOM   1310  C   ILE A 165      42.450  57.653  21.074  1.00 27.24           C  
ATOM   1311  O   ILE A 165      42.669  58.726  20.506  1.00 26.02           O  
ATOM   1312  CB  ILE A 165      42.505  56.195  19.037  1.00 32.15           C  
ATOM   1313  CG1 ILE A 165      41.814  55.050  18.294  1.00 31.99           C  
ATOM   1314  CG2 ILE A 165      43.953  55.818  19.377  1.00 32.18           C  
ATOM   1315  CD1 ILE A 165      42.632  54.484  17.150  1.00 28.76           C  
ATOM   1316  N   SER A 166      42.805  57.434  22.337  1.00 27.72           N  
ATOM   1317  CA  SER A 166      43.461  58.496  23.089  1.00 28.01           C  
ATOM   1318  C   SER A 166      44.879  58.251  23.589  1.00 27.42           C  
ATOM   1319  O   SER A 166      45.282  57.116  23.834  1.00 27.09           O  
ATOM   1320  CB  SER A 166      42.583  58.904  24.275  1.00 33.18           C  
ATOM   1321  OG  SER A 166      41.489  59.699  23.851  1.00 36.47           O  
ATOM   1322  N   THR A 167      45.638  59.336  23.728  1.00 31.72           N  
ATOM   1323  CA  THR A 167      46.996  59.240  24.251  1.00 31.69           C  
ATOM   1324  C   THR A 167      47.165  60.115  25.497  1.00 30.63           C  
ATOM   1325  O   THR A 167      46.832  61.300  25.505  1.00 29.85           O  
ATOM   1326  CB  THR A 167      48.055  59.640  23.213  1.00 26.83           C  
ATOM   1327  OG1 THR A 167      49.353  59.351  23.743  1.00 27.26           O  
ATOM   1328  CG2 THR A 167      47.965  61.123  22.891  1.00 24.72           C  
ATOM   1329  N   MET A 168      47.673  59.504  26.559  1.00 31.01           N  
ATOM   1330  CA  MET A 168      47.895  60.209  27.811  1.00 30.88           C  
ATOM   1331  C   MET A 168      49.192  60.993  27.678  1.00 29.15           C  
ATOM   1332  O   MET A 168      50.128  60.549  27.011  1.00 26.06           O  
ATOM   1333  CB  MET A 168      48.013  59.209  28.967  1.00 29.98           C  
ATOM   1334  CG  MET A 168      46.932  58.142  28.966  1.00 29.72           C  
ATOM   1335  SD  MET A 168      45.943  58.160  30.437  1.00 32.89           S  
ATOM   1336  CE  MET A 168      45.128  59.698  30.236  1.00 22.00           C  
ATOM   1337  N   ALA A 169      49.241  62.162  28.304  1.00 26.73           N  
ATOM   1338  CA  ALA A 169      50.442  62.988  28.260  1.00 26.76           C  
ATOM   1339  C   ALA A 169      50.590  63.816  29.537  1.00 27.38           C  
ATOM   1340  O   ALA A 169      49.604  64.284  30.114  1.00 26.14           O  
ATOM   1341  CB  ALA A 169      50.400  63.881  27.045  1.00 13.86           C  
ATOM   1342  N   GLY A 170      51.830  63.980  29.981  1.00 37.77           N  
ATOM   1343  CA  GLY A 170      52.085  64.736  31.193  1.00 36.94           C  
ATOM   1344  C   GLY A 170      53.384  64.323  31.857  1.00 35.62           C  
ATOM   1345  O   GLY A 170      53.902  63.239  31.586  1.00 37.64           O  
ATOM   1346  N   LEU A 171      53.913  65.193  32.714  1.00 23.45           N  
ATOM   1347  CA  LEU A 171      55.154  64.930  33.437  1.00 21.86           C  
ATOM   1348  C   LEU A 171      55.099  63.646  34.294  1.00 23.18           C  
ATOM   1349  O   LEU A 171      54.064  63.306  34.885  1.00 23.05           O  
ATOM   1350  CB  LEU A 171      55.494  66.123  34.332  1.00 15.13           C  
ATOM   1351  CG  LEU A 171      55.852  67.466  33.680  1.00 15.02           C  
ATOM   1352  CD1 LEU A 171      55.936  68.506  34.784  1.00 11.54           C  
ATOM   1353  CD2 LEU A 171      57.164  67.397  32.914  1.00 11.58           C  
ATOM   1354  N   SER A 172      56.223  62.937  34.360  1.00 19.73           N  
ATOM   1355  CA  SER A 172      56.303  61.702  35.132  1.00 20.45           C  
ATOM   1356  C   SER A 172      55.863  61.926  36.547  1.00 20.09           C  
ATOM   1357  O   SER A 172      56.330  62.854  37.201  1.00 20.48           O  
ATOM   1358  CB  SER A 172      57.726  61.180  35.145  1.00 29.23           C  
ATOM   1359  OG  SER A 172      58.281  61.301  33.841  1.00 37.21           O  
ATOM   1360  N   GLY A 173      54.947  61.082  37.009  1.00 23.10           N  
ATOM   1361  CA  GLY A 173      54.452  61.168  38.370  1.00 21.72           C  
ATOM   1362  C   GLY A 173      53.134  61.886  38.519  1.00 22.22           C  
ATOM   1363  O   GLY A 173      52.461  61.762  39.545  1.00 25.09           O  
ATOM   1364  N   VAL A 174      52.751  62.630  37.489  1.00 21.85           N  
ATOM   1365  CA  VAL A 174      51.518  63.407  37.513  1.00 20.41           C  
ATOM   1366  C   VAL A 174      50.275  62.530  37.753  1.00 21.21           C  
ATOM   1367  O   VAL A 174      49.227  63.030  38.164  1.00 19.12           O  
ATOM   1368  CB  VAL A 174      51.389  64.215  36.203  1.00 17.41           C  
ATOM   1369  CG1 VAL A 174      50.846  63.329  35.092  1.00 18.93           C  
ATOM   1370  CG2 VAL A 174      50.531  65.421  36.425  1.00 14.84           C  
ATOM   1371  N   GLY A 175      50.401  61.224  37.510  1.00 29.19           N  
ATOM   1372  CA  GLY A 175      49.290  60.307  37.742  1.00 29.99           C  
ATOM   1373  C   GLY A 175      48.647  59.644  36.532  1.00 28.70           C  
ATOM   1374  O   GLY A 175      47.546  59.104  36.635  1.00 28.14           O  
ATOM   1375  N   LYS A 176      49.335  59.666  35.395  1.00 26.02           N  
ATOM   1376  CA  LYS A 176      48.819  59.093  34.151  1.00 27.70           C  
ATOM   1377  C   LYS A 176      48.395  57.620  34.242  1.00 30.87           C  
ATOM   1378  O   LYS A 176      47.291  57.252  33.834  1.00 30.16           O  
ATOM   1379  CB  LYS A 176      49.850  59.286  33.026  1.00 21.83           C  
ATOM   1380  CG  LYS A 176      50.198  60.761  32.773  1.00 21.59           C  
ATOM   1381  CD  LYS A 176      51.076  60.994  31.543  1.00 17.86           C  
ATOM   1382  CE  LYS A 176      52.450  60.336  31.663  1.00 17.42           C  
ATOM   1383  NZ  LYS A 176      53.348  60.838  32.756  1.00 15.26           N  
ATOM   1384  N   SER A 177      49.262  56.779  34.791  1.00 34.30           N  
ATOM   1385  CA  SER A 177      48.957  55.367  34.921  1.00 36.13           C  
ATOM   1386  C   SER A 177      47.875  55.105  35.978  1.00 36.43           C  
ATOM   1387  O   SER A 177      47.079  54.180  35.837  1.00 37.70           O  
ATOM   1388  CB  SER A 177      50.233  54.596  35.267  1.00 48.48           C  
ATOM   1389  OG  SER A 177      50.068  53.202  35.060  1.00 55.06           O  
ATOM   1390  N   SER A 178      47.845  55.915  37.032  1.00 30.66           N  
ATOM   1391  CA  SER A 178      46.855  55.743  38.095  1.00 30.75           C  
ATOM   1392  C   SER A 178      45.460  56.084  37.610  1.00 31.81           C  
ATOM   1393  O   SER A 178      44.491  55.427  38.001  1.00 32.86           O  
ATOM   1394  CB  SER A 178      47.169  56.628  39.306  1.00 35.46           C  
ATOM   1395  OG  SER A 178      48.461  56.385  39.830  1.00 34.15           O  
ATOM   1396  N   LEU A 179      45.345  57.125  36.782  1.00 36.68           N  
ATOM   1397  CA  LEU A 179      44.038  57.527  36.250  1.00 36.37           C  
ATOM   1398  C   LEU A 179      43.494  56.414  35.360  1.00 35.31           C  
ATOM   1399  O   LEU A 179      42.325  56.047  35.437  1.00 33.87           O  
ATOM   1400  CB  LEU A 179      44.165  58.821  35.445  1.00 26.10           C  
ATOM   1401  CG  LEU A 179      44.275  60.109  36.260  1.00 24.30           C  
ATOM   1402  CD1 LEU A 179      44.735  61.268  35.393  1.00 21.47           C  
ATOM   1403  CD2 LEU A 179      42.922  60.401  36.878  1.00 24.00           C  
ATOM   1404  N   LEU A 180      44.377  55.880  34.525  1.00 30.52           N  
ATOM   1405  CA  LEU A 180      44.048  54.806  33.607  1.00 30.86           C  
ATOM   1406  C   LEU A 180      43.389  53.657  34.346  1.00 31.62           C  
ATOM   1407  O   LEU A 180      42.355  53.129  33.912  1.00 29.95           O  
ATOM   1408  CB  LEU A 180      45.318  54.304  32.928  1.00 38.68           C  
ATOM   1409  CG  LEU A 180      45.136  53.264  31.830  1.00 41.90           C  
ATOM   1410  CD1 LEU A 180      44.176  53.788  30.786  1.00 45.05           C  
ATOM   1411  CD2 LEU A 180      46.483  52.959  31.196  1.00 43.88           C  
ATOM   1412  N   ASN A 181      43.992  53.277  35.471  1.00 37.83           N  
ATOM   1413  CA  ASN A 181      43.481  52.173  36.268  1.00 36.86           C  
ATOM   1414  C   ASN A 181      42.191  52.538  36.973  1.00 35.16           C  
ATOM   1415  O   ASN A 181      41.396  51.667  37.305  1.00 36.12           O  
ATOM   1416  CB  ASN A 181      44.528  51.716  37.281  1.00 37.86           C  
ATOM   1417  CG  ASN A 181      44.180  50.379  37.904  1.00 39.90           C  
ATOM   1418  OD1 ASN A 181      43.321  50.296  38.776  1.00 39.57           O  
ATOM   1419  ND2 ASN A 181      44.836  49.319  37.438  1.00 40.47           N  
ATOM   1420  N   ALA A 182      41.988  53.828  37.202  1.00 24.65           N  
ATOM   1421  CA  ALA A 182      40.773  54.305  37.851  1.00 24.67           C  
ATOM   1422  C   ALA A 182      39.607  54.244  36.858  1.00 25.67           C  
ATOM   1423  O   ALA A 182      38.454  54.012  37.243  1.00 25.15           O  
ATOM   1424  CB  ALA A 182      40.972  55.746  38.342  1.00 20.45           C  
ATOM   1425  N   ILE A 183      39.927  54.448  35.580  1.00 30.22           N  
ATOM   1426  CA  ILE A 183      38.945  54.437  34.498  1.00 31.65           C  
ATOM   1427  C   ILE A 183      38.542  53.022  34.118  1.00 32.53           C  
ATOM   1428  O   ILE A 183      37.384  52.757  33.778  1.00 32.21           O  
ATOM   1429  CB  ILE A 183      39.510  55.105  33.238  1.00 38.49           C  
ATOM   1430  CG1 ILE A 183      39.999  56.518  33.565  1.00 39.73           C  
ATOM   1431  CG2 ILE A 183      38.441  55.161  32.169  1.00 38.68           C  
ATOM   1432  CD1 ILE A 183      40.856  57.141  32.474  1.00 36.98           C  
ATOM   1433  N   ASN A 184      39.510  52.116  34.170  1.00 37.54           N  
ATOM   1434  CA  ASN A 184      39.280  50.719  33.827  1.00 37.81           C  
ATOM   1435  C   ASN A 184      40.185  49.820  34.647  1.00 37.90           C  
ATOM   1436  O   ASN A 184      41.264  49.451  34.188  1.00 38.63           O  
ATOM   1437  CB  ASN A 184      39.592  50.481  32.352  1.00 35.55           C  
ATOM   1438  CG  ASN A 184      38.356  50.246  31.520  1.00 36.50           C  
ATOM   1439  OD1 ASN A 184      38.425  49.597  30.462  1.00 36.99           O  
ATOM   1440  ND2 ASN A 184      37.219  50.774  31.975  1.00 34.10           N  
ATOM   1441  N   PRO A 185      39.767  49.449  35.864  1.00 37.34           N  
ATOM   1442  CA  PRO A 185      40.595  48.580  36.706  1.00 38.35           C  
ATOM   1443  C   PRO A 185      41.308  47.509  35.888  1.00 39.98           C  
ATOM   1444  O   PRO A 185      40.676  46.790  35.117  1.00 41.09           O  
ATOM   1445  CB  PRO A 185      39.581  47.998  37.679  1.00 30.97           C  
ATOM   1446  CG  PRO A 185      38.700  49.183  37.937  1.00 30.10           C  
ATOM   1447  CD  PRO A 185      38.492  49.763  36.534  1.00 30.83           C  
ATOM   1448  N   GLY A 186      42.625  47.422  36.043  1.00 42.26           N  
ATOM   1449  CA  GLY A 186      43.392  46.439  35.298  1.00 43.16           C  
ATOM   1450  C   GLY A 186      44.348  47.043  34.282  1.00 45.33           C  
ATOM   1451  O   GLY A 186      45.484  46.589  34.151  1.00 45.88           O  
ATOM   1452  N   LEU A 187      43.885  48.061  33.560  1.00 47.68           N  
ATOM   1453  CA  LEU A 187      44.686  48.746  32.547  1.00 48.75           C  
ATOM   1454  C   LEU A 187      45.794  49.600  33.160  1.00 50.11           C  
ATOM   1455  O   LEU A 187      45.610  50.209  34.216  1.00 50.18           O  
ATOM   1456  CB  LEU A 187      43.796  49.662  31.706  1.00 32.39           C  
ATOM   1457  CG  LEU A 187      42.779  49.051  30.752  1.00 30.02           C  
ATOM   1458  CD1 LEU A 187      42.040  50.172  30.054  1.00 28.67           C  
ATOM   1459  CD2 LEU A 187      43.490  48.164  29.736  1.00 30.53           C  
ATOM   1460  N   LYS A 188      46.940  49.669  32.488  1.00 42.98           N  
ATOM   1461  CA  LYS A 188      48.043  50.472  33.004  1.00 45.35           C  
ATOM   1462  C   LYS A 188      49.071  50.812  31.941  1.00 44.69           C  
ATOM   1463  O   LYS A 188      49.226  50.082  30.963  1.00 46.94           O  
ATOM   1464  CB  LYS A 188      48.734  49.741  34.153  1.00 92.52           C  
ATOM   1465  CG  LYS A 188      49.295  48.385  33.758  1.00 96.63           C  
ATOM   1466  CD  LYS A 188      49.866  47.639  34.953  1.00100.69           C  
ATOM   1467  CE  LYS A 188      48.828  47.469  36.062  1.00103.56           C  
ATOM   1468  NZ  LYS A 188      47.592  46.763  35.611  1.00104.69           N  
ATOM   1469  N   LEU A 189      49.767  51.928  32.146  1.00 25.26           N  
ATOM   1470  CA  LEU A 189      50.803  52.387  31.230  1.00 25.91           C  
ATOM   1471  C   LEU A 189      52.004  51.458  31.261  1.00 27.12           C  
ATOM   1472  O   LEU A 189      52.122  50.629  32.155  1.00 28.59           O  
ATOM   1473  CB  LEU A 189      51.247  53.789  31.615  1.00 40.46           C  
ATOM   1474  CG  LEU A 189      50.200  54.882  31.423  1.00 40.81           C  
ATOM   1475  CD1 LEU A 189      50.671  56.165  32.096  1.00 42.29           C  
ATOM   1476  CD2 LEU A 189      49.962  55.106  29.933  1.00 40.68           C  
ATOM   1477  N   ARG A 190      52.899  51.587  30.292  1.00 45.67           N  
ATOM   1478  CA  ARG A 190      54.083  50.744  30.274  1.00 48.98           C  
ATOM   1479  C   ARG A 190      55.046  51.190  31.361  1.00 49.66           C  
ATOM   1480  O   ARG A 190      56.203  50.774  31.378  1.00 51.36           O  
ATOM   1481  CB  ARG A 190      54.783  50.819  28.919  1.00 81.32           C  
ATOM   1482  CG  ARG A 190      54.345  49.758  27.939  1.00 84.80           C  
ATOM   1483  CD  ARG A 190      54.488  48.369  28.543  1.00 87.66           C  
ATOM   1484  NE  ARG A 190      54.658  47.341  27.521  1.00 92.33           N  
ATOM   1485  CZ  ARG A 190      55.692  47.282  26.686  1.00 94.51           C  
ATOM   1486  NH1 ARG A 190      56.654  48.197  26.751  1.00 96.64           N  
ATOM   1487  NH2 ARG A 190      55.768  46.310  25.786  1.00 94.98           N  
ATOM   1488  N   THR A 204      63.238  44.097  21.216  1.00194.31           N  
ATOM   1489  CA  THR A 204      62.474  43.894  22.442  1.00193.78           C  
ATOM   1490  C   THR A 204      60.997  44.238  22.200  1.00191.44           C  
ATOM   1491  O   THR A 204      60.355  43.641  21.334  1.00190.66           O  
ATOM   1492  CB  THR A 204      63.053  44.760  23.594  1.00 92.74           C  
ATOM   1493  OG1 THR A 204      64.468  44.535  23.696  1.00 96.41           O  
ATOM   1494  CG2 THR A 204      62.402  44.392  24.925  1.00 96.91           C  
ATOM   1495  N   THR A 205      60.461  45.192  22.959  1.00144.92           N  
ATOM   1496  CA  THR A 205      59.064  45.608  22.811  1.00141.13           C  
ATOM   1497  C   THR A 205      58.966  47.134  22.857  1.00136.76           C  
ATOM   1498  O   THR A 205      58.347  47.705  23.755  1.00135.86           O  
ATOM   1499  CB  THR A 205      58.171  45.003  23.930  1.00151.04           C  
ATOM   1500  OG1 THR A 205      58.714  45.337  25.214  1.00152.37           O  
ATOM   1501  CG2 THR A 205      58.095  43.487  23.797  1.00152.37           C  
ATOM   1502  N   THR A 206      59.575  47.781  21.870  1.00 81.66           N  
ATOM   1503  CA  THR A 206      59.599  49.235  21.784  1.00 74.92           C  
ATOM   1504  C   THR A 206      58.406  49.881  21.081  1.00 69.06           C  
ATOM   1505  O   THR A 206      58.398  51.094  20.864  1.00 68.06           O  
ATOM   1506  CB  THR A 206      60.881  49.715  21.078  1.00113.56           C  
ATOM   1507  OG1 THR A 206      60.892  49.240  19.724  1.00112.30           O  
ATOM   1508  CG2 THR A 206      62.110  49.192  21.809  1.00114.09           C  
ATOM   1509  N   THR A 207      57.405  49.089  20.714  1.00 48.99           N  
ATOM   1510  CA  THR A 207      56.234  49.651  20.060  1.00 41.30           C  
ATOM   1511  C   THR A 207      55.057  49.760  21.034  1.00 36.36           C  
ATOM   1512  O   THR A 207      54.914  48.956  21.960  1.00 35.69           O  
ATOM   1513  CB  THR A 207      55.832  48.822  18.837  1.00 40.33           C  
ATOM   1514  OG1 THR A 207      55.624  47.463  19.226  1.00 38.91           O  
ATOM   1515  CG2 THR A 207      56.925  48.873  17.789  1.00 38.41           C  
ATOM   1516  N   ALA A 208      54.224  50.774  20.835  1.00 43.54           N  
ATOM   1517  CA  ALA A 208      53.085  50.984  21.709  1.00 38.31           C  
ATOM   1518  C   ALA A 208      52.043  49.932  21.436  1.00 34.85           C  
ATOM   1519  O   ALA A 208      52.210  49.094  20.561  1.00 36.36           O  
ATOM   1520  CB  ALA A 208      52.493  52.361  21.479  1.00 58.24           C  
ATOM   1521  N   GLN A 209      50.963  49.980  22.197  1.00 29.32           N  
ATOM   1522  CA  GLN A 209      49.867  49.048  22.034  1.00 26.03           C  
ATOM   1523  C   GLN A 209      48.603  49.828  22.262  1.00 25.91           C  
ATOM   1524  O   GLN A 209      48.630  50.906  22.857  1.00 24.44           O  
ATOM   1525  CB  GLN A 209      49.948  47.935  23.061  1.00 36.89           C  
ATOM   1526  CG  GLN A 209      50.933  46.864  22.720  1.00 40.37           C  
ATOM   1527  CD  GLN A 209      50.854  45.715  23.689  1.00 41.83           C  
ATOM   1528  OE1 GLN A 209      49.778  45.409  24.211  1.00 44.71           O  
ATOM   1529  NE2 GLN A 209      51.985  45.058  23.932  1.00 41.86           N  
ATOM   1530  N   LEU A 210      47.483  49.311  21.788  1.00 41.73           N  
ATOM   1531  CA  LEU A 210      46.250  50.026  22.022  1.00 40.74           C  
ATOM   1532  C   LEU A 210      45.495  49.212  23.045  1.00 40.73           C  
ATOM   1533  O   LEU A 210      45.377  48.002  22.910  1.00 42.67           O  
ATOM   1534  CB  LEU A 210      45.449  50.177  20.726  1.00 24.33           C  
ATOM   1535  CG  LEU A 210      46.124  50.994  19.619  1.00 20.47           C  
ATOM   1536  CD1 LEU A 210      45.157  51.180  18.478  1.00 19.46           C  
ATOM   1537  CD2 LEU A 210      46.545  52.358  20.155  1.00 20.88           C  
ATOM   1538  N   LEU A 211      45.031  49.868  24.096  1.00 38.36           N  
ATOM   1539  CA  LEU A 211      44.284  49.177  25.121  1.00 40.27           C  
ATOM   1540  C   LEU A 211      42.829  49.528  24.896  1.00 43.04           C  
ATOM   1541  O   LEU A 211      42.484  50.709  24.780  1.00 44.17           O  
ATOM   1542  CB  LEU A 211      44.738  49.635  26.502  1.00 32.99           C  
ATOM   1543  CG  LEU A 211      46.201  49.315  26.791  1.00 33.18           C  
ATOM   1544  CD1 LEU A 211      46.646  50.031  28.053  1.00 33.92           C  
ATOM   1545  CD2 LEU A 211      46.374  47.808  26.915  1.00 31.50           C  
ATOM   1546  N   LYS A 212      41.973  48.512  24.820  1.00 35.65           N  
ATOM   1547  CA  LYS A 212      40.565  48.766  24.587  1.00 36.90           C  
ATOM   1548  C   LYS A 212      39.871  49.118  25.891  1.00 36.41           C  
ATOM   1549  O   LYS A 212      40.098  48.481  26.919  1.00 37.28           O  
ATOM   1550  CB  LYS A 212      39.900  47.541  23.962  1.00 70.73           C  
ATOM   1551  CG  LYS A 212      38.498  47.810  23.430  1.00 76.49           C  
ATOM   1552  CD  LYS A 212      37.766  46.541  23.016  1.00 81.18           C  
ATOM   1553  CE  LYS A 212      38.490  45.783  21.910  1.00 84.75           C  
ATOM   1554  NZ  LYS A 212      39.781  45.178  22.361  1.00 87.02           N  
ATOM   1555  N   PHE A 213      39.028  50.141  25.847  1.00 35.99           N  
ATOM   1556  CA  PHE A 213      38.291  50.556  27.029  1.00 37.52           C  
ATOM   1557  C   PHE A 213      37.004  49.766  27.164  1.00 37.48           C  
ATOM   1558  O   PHE A 213      36.377  49.388  26.171  1.00 36.20           O  
ATOM   1559  CB  PHE A 213      37.939  52.045  26.964  1.00 46.97           C  
ATOM   1560  CG  PHE A 213      39.039  52.951  27.430  1.00 48.07           C  
ATOM   1561  CD1 PHE A 213      39.464  54.014  26.636  1.00 48.14           C  
ATOM   1562  CD2 PHE A 213      39.644  52.750  28.664  1.00 47.32           C  
ATOM   1563  CE1 PHE A 213      40.477  54.863  27.062  1.00 48.91           C  
ATOM   1564  CE2 PHE A 213      40.659  53.593  29.101  1.00 48.34           C  
ATOM   1565  CZ  PHE A 213      41.076  54.650  28.299  1.00 48.24           C  
ATOM   1566  N   ASP A 214      36.611  49.532  28.407  1.00 50.20           N  
ATOM   1567  CA  ASP A 214      35.383  48.820  28.702  1.00 49.83           C  
ATOM   1568  C   ASP A 214      34.255  49.413  27.879  1.00 48.83           C  
ATOM   1569  O   ASP A 214      33.471  48.694  27.264  1.00 48.75           O  
ATOM   1570  CB  ASP A 214      35.042  48.981  30.181  1.00 58.91           C  
ATOM   1571  CG  ASP A 214      35.140  47.688  30.939  1.00 63.95           C  
ATOM   1572  OD1 ASP A 214      35.741  46.736  30.396  1.00 67.14           O  
ATOM   1573  OD2 ASP A 214      34.625  47.623  32.079  1.00 68.26           O  
ATOM   1574  N   PHE A 215      34.204  50.740  27.870  1.00 35.77           N  
ATOM   1575  CA  PHE A 215      33.160  51.491  27.195  1.00 33.17           C  
ATOM   1576  C   PHE A 215      33.400  51.824  25.734  1.00 32.95           C  
ATOM   1577  O   PHE A 215      32.747  52.722  25.193  1.00 34.21           O  
ATOM   1578  CB  PHE A 215      32.921  52.778  27.970  1.00 36.88           C  
ATOM   1579  CG  PHE A 215      34.184  53.535  28.267  1.00 39.27           C  
ATOM   1580  CD1 PHE A 215      34.820  54.274  27.273  1.00 40.63           C  
ATOM   1581  CD2 PHE A 215      34.758  53.482  29.527  1.00 39.47           C  
ATOM   1582  CE1 PHE A 215      36.009  54.945  27.534  1.00 41.47           C  
ATOM   1583  CE2 PHE A 215      35.941  54.147  29.796  1.00 40.32           C  
ATOM   1584  CZ  PHE A 215      36.569  54.881  28.798  1.00 41.27           C  
ATOM   1585  N   GLY A 216      34.323  51.120  25.088  1.00 34.65           N  
ATOM   1586  CA  GLY A 216      34.582  51.388  23.684  1.00 34.65           C  
ATOM   1587  C   GLY A 216      35.516  52.561  23.483  1.00 36.99           C  
ATOM   1588  O   GLY A 216      35.284  53.669  23.978  1.00 39.17           O  
ATOM   1589  N   GLY A 217      36.583  52.321  22.737  1.00 38.10           N  
ATOM   1590  CA  GLY A 217      37.563  53.359  22.493  1.00 36.91           C  
ATOM   1591  C   GLY A 217      38.888  52.762  22.907  1.00 37.01           C  
ATOM   1592  O   GLY A 217      38.915  51.683  23.503  1.00 36.09           O  
ATOM   1593  N   TYR A 218      39.984  53.436  22.588  1.00 42.84           N  
ATOM   1594  CA  TYR A 218      41.287  52.927  22.965  1.00 42.77           C  
ATOM   1595  C   TYR A 218      42.177  54.007  23.520  1.00 42.21           C  
ATOM   1596  O   TYR A 218      41.985  55.196  23.243  1.00 42.44           O  
ATOM   1597  CB  TYR A 218      42.030  52.343  21.777  1.00 45.19           C  
ATOM   1598  CG  TYR A 218      41.308  51.304  20.977  1.00 50.32           C  
ATOM   1599  CD1 TYR A 218      40.375  51.667  20.001  1.00 51.22           C  
ATOM   1600  CD2 TYR A 218      41.645  49.956  21.102  1.00 52.18           C  
ATOM   1601  CE1 TYR A 218      39.809  50.715  19.159  1.00 52.86           C  
ATOM   1602  CE2 TYR A 218      41.084  48.996  20.264  1.00 55.02           C  
ATOM   1603  CZ  TYR A 218      40.174  49.383  19.293  1.00 54.35           C  
ATOM   1604  OH  TYR A 218      39.680  48.444  18.427  1.00 55.79           O  
ATOM   1605  N   VAL A 219      43.161  53.570  24.300  1.00 44.57           N  
ATOM   1606  CA  VAL A 219      44.169  54.461  24.852  1.00 42.34           C  
ATOM   1607  C   VAL A 219      45.508  53.772  24.634  1.00 41.30           C  
ATOM   1608  O   VAL A 219      45.627  52.553  24.777  1.00 41.83           O  
ATOM   1609  CB  VAL A 219      43.973  54.766  26.353  1.00 24.27           C  
ATOM   1610  CG1 VAL A 219      44.188  53.506  27.203  1.00 21.70           C  
ATOM   1611  CG2 VAL A 219      44.932  55.903  26.751  1.00 21.42           C  
ATOM   1612  N   VAL A 220      46.510  54.563  24.276  1.00 26.67           N  
ATOM   1613  CA  VAL A 220      47.825  54.023  23.987  1.00 23.53           C  
ATOM   1614  C   VAL A 220      48.599  53.445  25.159  1.00 24.65           C  
ATOM   1615  O   VAL A 220      48.460  53.850  26.305  1.00 23.35           O  
ATOM   1616  CB  VAL A 220      48.704  55.070  23.264  1.00  8.69           C  
ATOM   1617  CG1 VAL A 220      49.853  54.383  22.545  1.00  4.88           C  
ATOM   1618  CG2 VAL A 220      47.864  55.851  22.257  1.00  4.69           C  
ATOM   1619  N   ASP A 221      49.396  52.448  24.807  1.00 43.76           N  
ATOM   1620  CA  ASP A 221      50.282  51.689  25.675  1.00 44.07           C  
ATOM   1621  C   ASP A 221      51.098  52.638  26.536  1.00 43.96           C  
ATOM   1622  O   ASP A 221      50.920  52.707  27.736  1.00 43.13           O  
ATOM   1623  CB  ASP A 221      51.213  50.884  24.770  1.00 46.32           C  
ATOM   1624  CG  ASP A 221      51.806  49.698  25.448  1.00 49.22           C  
ATOM   1625  OD1 ASP A 221      51.176  49.201  26.399  1.00 53.79           O  
ATOM   1626  OD2 ASP A 221      52.891  49.251  25.011  1.00 50.42           O  
ATOM   1627  N   THR A 222      51.990  53.376  25.884  1.00 46.32           N  
ATOM   1628  CA  THR A 222      52.875  54.330  26.538  1.00 43.15           C  
ATOM   1629  C   THR A 222      52.317  55.762  26.409  1.00 43.30           C  
ATOM   1630  O   THR A 222      51.312  55.980  25.727  1.00 43.84           O  
ATOM   1631  CB  THR A 222      54.295  54.232  25.918  1.00 35.93           C  
ATOM   1632  OG1 THR A 222      54.385  55.065  24.758  1.00 35.48           O  
ATOM   1633  CG2 THR A 222      54.583  52.786  25.487  1.00 34.57           C  
ATOM   1634  N   PRO A 223      52.952  56.752  27.073  1.00 28.53           N  
ATOM   1635  CA  PRO A 223      52.472  58.141  27.008  1.00 23.17           C  
ATOM   1636  C   PRO A 223      52.902  58.910  25.777  1.00 23.30           C  
ATOM   1637  O   PRO A 223      53.908  58.576  25.137  1.00 20.42           O  
ATOM   1638  CB  PRO A 223      53.026  58.776  28.286  1.00 15.36           C  
ATOM   1639  CG  PRO A 223      53.315  57.621  29.172  1.00 17.93           C  
ATOM   1640  CD  PRO A 223      53.871  56.595  28.211  1.00 18.53           C  
ATOM   1641  N   GLY A 224      52.133  59.960  25.489  1.00 29.07           N  
ATOM   1642  CA  GLY A 224      52.370  60.816  24.346  1.00 30.71           C  
ATOM   1643  C   GLY A 224      53.782  61.312  24.146  1.00 34.17           C  
ATOM   1644  O   GLY A 224      54.757  60.557  24.264  1.00 38.37           O  
ATOM   1645  N   PHE A 225      53.892  62.600  23.846  1.00 23.45           N  
ATOM   1646  CA  PHE A 225      55.173  63.230  23.573  1.00 25.00           C  
ATOM   1647  C   PHE A 225      55.999  63.451  24.828  1.00 27.98           C  
ATOM   1648  O   PHE A 225      56.378  64.583  25.137  1.00 25.97           O  
ATOM   1649  CB  PHE A 225      54.944  64.569  22.898  1.00 37.59           C  
ATOM   1650  CG  PHE A 225      53.595  64.705  22.254  1.00 37.73           C  
ATOM   1651  CD1 PHE A 225      52.451  64.799  23.034  1.00 37.64           C  
ATOM   1652  CD2 PHE A 225      53.475  64.780  20.868  1.00 36.55           C  
ATOM   1653  CE1 PHE A 225      51.205  64.969  22.448  1.00 38.60           C  
ATOM   1654  CE2 PHE A 225      52.237  64.951  20.272  1.00 37.76           C  
ATOM   1655  CZ  PHE A 225      51.096  65.047  21.062  1.00 39.12           C  
ATOM   1656  N   ALA A 226      56.291  62.365  25.536  1.00 39.35           N  
ATOM   1657  CA  ALA A 226      57.062  62.432  26.765  1.00 41.37           C  
ATOM   1658  C   ALA A 226      58.398  63.126  26.590  1.00 43.43           C  
ATOM   1659  O   ALA A 226      58.958  63.646  27.555  1.00 45.84           O  
ATOM   1660  CB  ALA A 226      57.270  61.041  27.325  1.00 38.62           C  
ATOM   1661  N   ASN A 227      58.917  63.150  25.371  1.00 38.72           N  
ATOM   1662  CA  ASN A 227      60.198  63.798  25.154  1.00 43.26           C  
ATOM   1663  C   ASN A 227      60.055  65.274  24.798  1.00 45.06           C  
ATOM   1664  O   ASN A 227      61.037  65.921  24.436  1.00 47.09           O  
ATOM   1665  CB  ASN A 227      60.985  63.076  24.071  1.00 76.08           C  
ATOM   1666  CG  ASN A 227      60.235  63.000  22.779  1.00 81.45           C  
ATOM   1667  OD1 ASN A 227      59.817  64.017  22.230  1.00 84.99           O  
ATOM   1668  ND2 ASN A 227      60.053  61.787  22.277  1.00 83.82           N  
ATOM   1669  N   LEU A 228      58.838  65.804  24.905  1.00 52.97           N  
ATOM   1670  CA  LEU A 228      58.580  67.215  24.624  1.00 52.29           C  
ATOM   1671  C   LEU A 228      59.534  67.783  23.570  1.00 53.59           C  
ATOM   1672  O   LEU A 228      60.245  68.754  23.827  1.00 53.73           O  
ATOM   1673  CB  LEU A 228      58.716  68.021  25.921  1.00 32.56           C  
ATOM   1674  CG  LEU A 228      57.673  67.753  27.014  1.00 32.85           C  
ATOM   1675  CD1 LEU A 228      58.186  68.246  28.356  1.00 31.99           C  
ATOM   1676  CD2 LEU A 228      56.349  68.445  26.665  1.00 32.30           C  
ATOM   1677  N   GLU A 229      59.547  67.180  22.387  1.00 39.74           N  
ATOM   1678  CA  GLU A 229      60.435  67.629  21.325  1.00 42.64           C  
ATOM   1679  C   GLU A 229      59.786  68.510  20.272  1.00 43.51           C  
ATOM   1680  O   GLU A 229      59.111  68.025  19.370  1.00 41.99           O  
ATOM   1681  CB  GLU A 229      61.090  66.432  20.640  1.00 81.40           C  
ATOM   1682  CG  GLU A 229      62.214  65.812  21.442  1.00 86.96           C  
ATOM   1683  CD  GLU A 229      62.755  64.542  20.806  1.00 89.94           C  
ATOM   1684  OE1 GLU A 229      63.768  64.006  21.308  1.00 90.41           O  
ATOM   1685  OE2 GLU A 229      62.164  64.078  19.807  1.00 90.99           O  
ATOM   1686  N   ILE A 230      60.013  69.810  20.399  1.00 85.01           N  
ATOM   1687  CA  ILE A 230      59.496  70.798  19.466  1.00 86.18           C  
ATOM   1688  C   ILE A 230      60.664  71.261  18.615  1.00 87.20           C  
ATOM   1689  O   ILE A 230      61.406  72.156  19.008  1.00 90.23           O  
ATOM   1690  CB  ILE A 230      58.931  72.012  20.205  1.00 73.19           C  
ATOM   1691  CG1 ILE A 230      57.577  71.662  20.803  1.00 73.83           C  
ATOM   1692  CG2 ILE A 230      58.802  73.185  19.266  1.00 74.26           C  
ATOM   1693  CD1 ILE A 230      56.915  72.824  21.499  1.00 79.70           C  
ATOM   1694  N   ASN A 231      60.837  70.653  17.453  1.00 59.62           N  
ATOM   1695  CA  ASN A 231      61.948  71.021  16.584  1.00 59.95           C  
ATOM   1696  C   ASN A 231      61.486  71.014  15.145  1.00 59.69           C  
ATOM   1697  O   ASN A 231      61.950  71.805  14.324  1.00 58.94           O  
ATOM   1698  CB  ASN A 231      63.106  70.032  16.761  1.00 66.90           C  
ATOM   1699  CG  ASN A 231      63.742  70.118  18.138  1.00 68.22           C  
ATOM   1700  OD1 ASN A 231      64.432  71.090  18.451  1.00 67.72           O  
ATOM   1701  ND2 ASN A 231      63.507  69.104  18.972  1.00 69.04           N  
ATOM   1702  N   ASP A 232      60.564  70.109  14.848  1.00 68.20           N  
ATOM   1703  CA  ASP A 232      60.024  69.992  13.509  1.00 68.54           C  
ATOM   1704  C   ASP A 232      59.198  71.232  13.214  1.00 67.03           C  
ATOM   1705  O   ASP A 232      58.567  71.333  12.158  1.00 68.04           O  
ATOM   1706  CB  ASP A 232      59.144  68.747  13.409  1.00107.46           C  
ATOM   1707  CG  ASP A 232      59.825  67.511  13.955  1.00111.38           C  
ATOM   1708  OD1 ASP A 232      60.951  67.201  13.508  1.00113.53           O  
ATOM   1709  OD2 ASP A 232      59.233  66.847  14.831  1.00115.54           O  
ATOM   1710  N   ILE A 233      59.207  72.179  14.149  1.00 49.35           N  
ATOM   1711  CA  ILE A 233      58.441  73.401  13.980  1.00 46.12           C  
ATOM   1712  C   ILE A 233      59.282  74.634  13.651  1.00 45.67           C  
ATOM   1713  O   ILE A 233      60.243  74.956  14.353  1.00 44.99           O  
ATOM   1714  CB  ILE A 233      57.599  73.699  15.232  1.00 33.15           C  
ATOM   1715  CG1 ILE A 233      56.644  72.531  15.520  1.00 31.25           C  
ATOM   1716  CG2 ILE A 233      56.807  74.996  15.023  1.00 32.71           C  
ATOM   1717  CD1 ILE A 233      55.752  72.745  16.751  1.00 27.27           C  
ATOM   1718  N   GLU A 234      58.909  75.318  12.571  1.00 42.39           N  
ATOM   1719  CA  GLU A 234      59.603  76.528  12.144  1.00 42.02           C  
ATOM   1720  C   GLU A 234      59.139  77.646  13.061  1.00 40.74           C  
ATOM   1721  O   GLU A 234      57.989  77.669  13.494  1.00 41.10           O  
ATOM   1722  CB  GLU A 234      59.251  76.860  10.693  1.00 88.80           C  
ATOM   1723  CG  GLU A 234      60.440  76.902   9.734  1.00 93.03           C  
ATOM   1724  CD  GLU A 234      61.203  75.587   9.674  1.00 95.97           C  
ATOM   1725  OE1 GLU A 234      62.053  75.344  10.556  1.00 96.88           O  
ATOM   1726  OE2 GLU A 234      60.946  74.790   8.745  1.00 96.85           O  
ATOM   1727  N   PRO A 235      60.023  78.595  13.366  1.00 40.23           N  
ATOM   1728  CA  PRO A 235      59.653  79.705  14.252  1.00 39.66           C  
ATOM   1729  C   PRO A 235      58.329  80.362  13.865  1.00 40.45           C  
ATOM   1730  O   PRO A 235      57.401  80.441  14.669  1.00 39.48           O  
ATOM   1731  CB  PRO A 235      60.834  80.665  14.115  1.00 26.30           C  
ATOM   1732  CG  PRO A 235      61.983  79.738  13.822  1.00 25.90           C  
ATOM   1733  CD  PRO A 235      61.372  78.786  12.812  1.00 26.55           C  
ATOM   1734  N   GLU A 236      58.257  80.830  12.624  1.00 68.56           N  
ATOM   1735  CA  GLU A 236      57.067  81.500  12.102  1.00 69.25           C  
ATOM   1736  C   GLU A 236      55.827  80.609  12.081  1.00 67.79           C  
ATOM   1737  O   GLU A 236      54.720  81.083  11.838  1.00 67.80           O  
ATOM   1738  CB  GLU A 236      57.354  82.028  10.693  1.00 67.31           C  
ATOM   1739  CG  GLU A 236      58.095  81.035   9.800  1.00 71.36           C  
ATOM   1740  CD  GLU A 236      59.595  81.017  10.045  1.00 73.84           C  
ATOM   1741  OE1 GLU A 236      60.245  80.011   9.689  1.00 75.04           O  
ATOM   1742  OE2 GLU A 236      60.128  82.014  10.580  1.00 73.70           O  
ATOM   1743  N   GLU A 237      56.018  79.322  12.342  1.00 39.02           N  
ATOM   1744  CA  GLU A 237      54.915  78.365  12.344  1.00 38.72           C  
ATOM   1745  C   GLU A 237      54.235  78.239  13.715  1.00 37.67           C  
ATOM   1746  O   GLU A 237      53.008  78.112  13.816  1.00 35.94           O  
ATOM   1747  CB  GLU A 237      55.444  77.003  11.889  1.00 57.97           C  
ATOM   1748  CG  GLU A 237      54.484  75.844  12.069  1.00 61.57           C  
ATOM   1749  CD  GLU A 237      55.078  74.538  11.573  1.00 63.89           C  
ATOM   1750  OE1 GLU A 237      54.455  73.477  11.800  1.00 65.73           O  
ATOM   1751  OE2 GLU A 237      56.165  74.579  10.953  1.00 62.96           O  
ATOM   1752  N   LEU A 238      55.051  78.278  14.763  1.00 44.79           N  
ATOM   1753  CA  LEU A 238      54.594  78.169  16.141  1.00 43.03           C  
ATOM   1754  C   LEU A 238      53.308  78.947  16.469  1.00 42.88           C  
ATOM   1755  O   LEU A 238      52.412  78.414  17.124  1.00 42.22           O  
ATOM   1756  CB  LEU A 238      55.710  78.649  17.065  1.00 36.67           C  
ATOM   1757  CG  LEU A 238      56.108  77.865  18.315  1.00 35.56           C  
ATOM   1758  CD1 LEU A 238      56.848  78.818  19.240  1.00 33.70           C  
ATOM   1759  CD2 LEU A 238      54.895  77.289  19.017  1.00 36.00           C  
ATOM   1760  N   LYS A 239      53.220  80.199  16.024  1.00 48.14           N  
ATOM   1761  CA  LYS A 239      52.061  81.053  16.311  1.00 47.48           C  
ATOM   1762  C   LYS A 239      50.701  80.414  16.008  1.00 46.63           C  
ATOM   1763  O   LYS A 239      49.688  80.789  16.599  1.00 48.05           O  
ATOM   1764  CB  LYS A 239      52.180  82.379  15.548  1.00 44.91           C  
ATOM   1765  CG  LYS A 239      51.823  82.263  14.079  1.00 45.23           C  
ATOM   1766  CD  LYS A 239      52.054  83.544  13.316  1.00 43.95           C  
ATOM   1767  CE  LYS A 239      53.527  83.818  13.151  1.00 44.66           C  
ATOM   1768  NZ  LYS A 239      53.769  84.668  11.956  1.00 44.21           N  
ATOM   1769  N   HIS A 240      50.680  79.456  15.088  1.00 40.21           N  
ATOM   1770  CA  HIS A 240      49.441  78.778  14.721  1.00 39.11           C  
ATOM   1771  C   HIS A 240      49.076  77.696  15.726  1.00 38.81           C  
ATOM   1772  O   HIS A 240      48.063  77.021  15.581  1.00 39.64           O  
ATOM   1773  CB  HIS A 240      49.570  78.114  13.348  1.00 40.62           C  
ATOM   1774  CG  HIS A 240      49.927  79.057  12.247  1.00 41.53           C  
ATOM   1775  ND1 HIS A 240      49.202  80.197  11.980  1.00 43.06           N  
ATOM   1776  CD2 HIS A 240      50.941  79.036  11.350  1.00 42.99           C  
ATOM   1777  CE1 HIS A 240      49.758  80.841  10.970  1.00 45.54           C  
ATOM   1778  NE2 HIS A 240      50.814  80.157  10.569  1.00 45.42           N  
ATOM   1779  N   TYR A 241      49.899  77.521  16.746  1.00 39.47           N  
ATOM   1780  CA  TYR A 241      49.637  76.487  17.721  1.00 37.55           C  
ATOM   1781  C   TYR A 241      49.243  77.042  19.085  1.00 37.88           C  
ATOM   1782  O   TYR A 241      49.395  76.389  20.125  1.00 38.35           O  
ATOM   1783  CB  TYR A 241      50.859  75.588  17.780  1.00 32.62           C  
ATOM   1784  CG  TYR A 241      51.130  74.941  16.435  1.00 32.25           C  
ATOM   1785  CD1 TYR A 241      52.433  74.699  16.001  1.00 33.03           C  
ATOM   1786  CD2 TYR A 241      50.077  74.530  15.610  1.00 30.47           C  
ATOM   1787  CE1 TYR A 241      52.685  74.060  14.782  1.00 30.22           C  
ATOM   1788  CE2 TYR A 241      50.319  73.886  14.395  1.00 28.96           C  
ATOM   1789  CZ  TYR A 241      51.624  73.654  13.996  1.00 28.76           C  
ATOM   1790  OH  TYR A 241      51.877  72.964  12.840  1.00 27.88           O  
ATOM   1791  N   PHE A 242      48.720  78.263  19.051  1.00 37.05           N  
ATOM   1792  CA  PHE A 242      48.227  78.964  20.226  1.00 35.37           C  
ATOM   1793  C   PHE A 242      46.854  79.508  19.827  1.00 37.34           C  
ATOM   1794  O   PHE A 242      46.754  80.661  19.406  1.00 36.52           O  
ATOM   1795  CB  PHE A 242      49.140  80.136  20.582  1.00 23.27           C  
ATOM   1796  CG  PHE A 242      50.313  79.766  21.446  1.00 19.20           C  
ATOM   1797  CD1 PHE A 242      51.434  79.156  20.901  1.00 16.45           C  
ATOM   1798  CD2 PHE A 242      50.283  80.026  22.818  1.00 18.86           C  
ATOM   1799  CE1 PHE A 242      52.513  78.804  21.699  1.00 17.86           C  
ATOM   1800  CE2 PHE A 242      51.348  79.682  23.634  1.00 19.82           C  
ATOM   1801  CZ  PHE A 242      52.475  79.064  23.073  1.00 20.25           C  
ATOM   1802  N   LYS A 243      45.816  78.672  19.928  1.00 34.56           N  
ATOM   1803  CA  LYS A 243      44.448  79.067  19.579  1.00 34.36           C  
ATOM   1804  C   LYS A 243      44.262  80.576  19.603  1.00 37.98           C  
ATOM   1805  O   LYS A 243      44.014  81.191  18.570  1.00 38.97           O  
ATOM   1806  CB  LYS A 243      43.428  78.487  20.557  1.00 33.48           C  
ATOM   1807  CG  LYS A 243      43.160  76.992  20.499  1.00 31.62           C  
ATOM   1808  CD  LYS A 243      41.809  76.701  21.180  1.00 26.85           C  
ATOM   1809  CE  LYS A 243      41.553  75.233  21.301  1.00 26.60           C  
ATOM   1810  NZ  LYS A 243      41.848  74.531  20.009  1.00 30.77           N  
ATOM   1811  N   GLU A 244      44.370  81.157  20.799  1.00 39.98           N  
ATOM   1812  CA  GLU A 244      44.201  82.597  21.003  1.00 43.80           C  
ATOM   1813  C   GLU A 244      44.719  83.446  19.854  1.00 45.38           C  
ATOM   1814  O   GLU A 244      44.078  84.416  19.468  1.00 46.34           O  
ATOM   1815  CB  GLU A 244      44.905  83.062  22.282  1.00 52.74           C  
ATOM   1816  CG  GLU A 244      44.607  82.246  23.501  1.00 55.41           C  
ATOM   1817  CD  GLU A 244      45.767  81.358  23.873  1.00 57.89           C  
ATOM   1818  OE1 GLU A 244      46.219  80.580  23.001  1.00 58.07           O  
ATOM   1819  OE2 GLU A 244      46.222  81.445  25.034  1.00 58.18           O  
ATOM   1820  N   PHE A 245      45.890  83.100  19.333  1.00 55.17           N  
ATOM   1821  CA  PHE A 245      46.483  83.844  18.228  1.00 60.11           C  
ATOM   1822  C   PHE A 245      45.773  83.408  16.948  1.00 63.81           C  
ATOM   1823  O   PHE A 245      46.084  82.349  16.387  1.00 64.35           O  
ATOM   1824  CB  PHE A 245      47.981  83.530  18.097  1.00 56.54           C  
ATOM   1825  CG  PHE A 245      48.782  83.734  19.365  1.00 55.54           C  
ATOM   1826  CD1 PHE A 245      48.161  83.952  20.587  1.00 54.27           C  
ATOM   1827  CD2 PHE A 245      50.171  83.655  19.331  1.00 55.50           C  
ATOM   1828  CE1 PHE A 245      48.904  84.084  21.742  1.00 54.57           C  
ATOM   1829  CE2 PHE A 245      50.919  83.786  20.488  1.00 54.71           C  
ATOM   1830  CZ  PHE A 245      50.286  83.999  21.693  1.00 54.47           C  
ATOM   1831  N   GLY A 246      44.818  84.215  16.491  1.00 63.10           N  
ATOM   1832  CA  GLY A 246      44.084  83.874  15.285  1.00 65.50           C  
ATOM   1833  C   GLY A 246      43.104  84.963  14.903  1.00 68.30           C  
ATOM   1834  O   GLY A 246      43.257  85.619  13.869  1.00 68.76           O  
ATOM   1835  N   ASP A 247      42.091  85.155  15.740  1.00126.53           N  
ATOM   1836  CA  ASP A 247      41.083  86.180  15.505  1.00129.12           C  
ATOM   1837  C   ASP A 247      41.692  87.558  15.744  1.00129.13           C  
ATOM   1838  O   ASP A 247      41.029  88.578  15.568  1.00130.28           O  
ATOM   1839  CB  ASP A 247      39.906  85.988  16.453  1.00106.01           C  
ATOM   1840  CG  ASP A 247      40.327  86.024  17.905  1.00108.66           C  
ATOM   1841  OD1 ASP A 247      40.974  85.056  18.358  1.00110.85           O  
ATOM   1842  OD2 ASP A 247      40.025  87.025  18.590  1.00110.46           O  
ATOM   1843  N   LYS A 248      42.954  87.577  16.164  1.00 67.74           N  
ATOM   1844  CA  LYS A 248      43.670  88.822  16.426  1.00 66.82           C  
ATOM   1845  C   LYS A 248      44.314  89.334  15.126  1.00 65.58           C  
ATOM   1846  O   LYS A 248      44.893  88.554  14.362  1.00 64.76           O  
ATOM   1847  CB  LYS A 248      44.749  88.583  17.488  1.00 55.74           C  
ATOM   1848  CG  LYS A 248      44.685  89.518  18.682  1.00 56.08           C  
ATOM   1849  CD  LYS A 248      43.515  89.198  19.618  1.00 58.10           C  
ATOM   1850  CE  LYS A 248      43.680  87.837  20.293  1.00 59.67           C  
ATOM   1851  NZ  LYS A 248      42.612  87.527  21.292  1.00 58.82           N  
ATOM   1852  N   GLN A 249      44.202  90.640  14.875  1.00 57.05           N  
ATOM   1853  CA  GLN A 249      44.772  91.244  13.671  1.00 56.06           C  
ATOM   1854  C   GLN A 249      45.997  92.092  13.974  1.00 53.59           C  
ATOM   1855  O   GLN A 249      45.975  92.958  14.857  1.00 52.73           O  
ATOM   1856  CB  GLN A 249      43.730  92.101  12.941  1.00103.04           C  
ATOM   1857  CG  GLN A 249      42.842  91.331  11.970  1.00106.34           C  
ATOM   1858  CD  GLN A 249      42.155  90.149  12.622  1.00108.70           C  
ATOM   1859  OE1 GLN A 249      41.367  90.312  13.554  1.00109.33           O  
ATOM   1860  NE2 GLN A 249      42.454  88.947  12.137  1.00107.92           N  
ATOM   1861  N   CYS A 250      47.061  91.829  13.225  1.00 64.77           N  
ATOM   1862  CA  CYS A 250      48.327  92.536  13.367  1.00 63.61           C  
ATOM   1863  C   CYS A 250      48.646  93.299  12.081  1.00 65.41           C  
ATOM   1864  O   CYS A 250      48.359  92.822  10.976  1.00 66.33           O  
ATOM   1865  CB  CYS A 250      49.462  91.542  13.660  1.00 49.98           C  
ATOM   1866  SG  CYS A 250      49.343  90.677  15.240  1.00 37.97           S  
ATOM   1867  N   PHE A 251      49.257  94.472  12.230  1.00 55.33           N  
ATOM   1868  CA  PHE A 251      49.608  95.297  11.084  1.00 54.01           C  
ATOM   1869  C   PHE A 251      50.214  94.498   9.937  1.00 53.40           C  
ATOM   1870  O   PHE A 251      49.606  94.374   8.880  1.00 51.53           O  
ATOM   1871  CB  PHE A 251      50.591  96.389  11.489  1.00 58.25           C  
ATOM   1872  CG  PHE A 251      50.961  97.307  10.361  1.00 59.75           C  
ATOM   1873  CD1 PHE A 251      50.108  98.339   9.974  1.00 59.91           C  
ATOM   1874  CD2 PHE A 251      52.149  97.124   9.663  1.00 59.80           C  
ATOM   1875  CE1 PHE A 251      50.434  99.174   8.908  1.00 58.13           C  
ATOM   1876  CE2 PHE A 251      52.483  97.954   8.597  1.00 59.82           C  
ATOM   1877  CZ  PHE A 251      51.622  98.980   8.220  1.00 58.58           C  
ATOM   1878  N   PHE A 252      51.409  93.954  10.156  1.00 61.28           N  
ATOM   1879  CA  PHE A 252      52.107  93.197   9.126  1.00 62.30           C  
ATOM   1880  C   PHE A 252      51.504  91.863   8.723  1.00 63.43           C  
ATOM   1881  O   PHE A 252      50.765  91.241   9.483  1.00 64.25           O  
ATOM   1882  CB  PHE A 252      53.562  92.969   9.533  1.00 58.06           C  
ATOM   1883  CG  PHE A 252      54.368  94.231   9.632  1.00 58.61           C  
ATOM   1884  CD1 PHE A 252      54.386  94.969  10.809  1.00 58.46           C  
ATOM   1885  CD2 PHE A 252      55.096  94.695   8.535  1.00 58.83           C  
ATOM   1886  CE1 PHE A 252      55.119  96.153  10.896  1.00 57.94           C  
ATOM   1887  CE2 PHE A 252      55.831  95.879   8.612  1.00 58.59           C  
ATOM   1888  CZ  PHE A 252      55.842  96.609   9.794  1.00 58.55           C  
ATOM   1889  N   SER A 253      51.836  91.444   7.501  1.00 83.73           N  
ATOM   1890  CA  SER A 253      51.392  90.175   6.929  1.00 83.78           C  
ATOM   1891  C   SER A 253      52.196  89.090   7.634  1.00 83.66           C  
ATOM   1892  O   SER A 253      53.427  89.038   7.530  1.00 84.07           O  
ATOM   1893  CB  SER A 253      51.675  90.149   5.419  1.00 73.58           C  
ATOM   1894  OG  SER A 253      51.436  88.869   4.854  1.00 75.01           O  
ATOM   1895  N   ASP A 254      51.497  88.224   8.354  1.00 78.87           N  
ATOM   1896  CA  ASP A 254      52.151  87.163   9.111  1.00 79.57           C  
ATOM   1897  C   ASP A 254      53.152  87.770  10.102  1.00 77.32           C  
ATOM   1898  O   ASP A 254      54.368  87.666   9.945  1.00 76.12           O  
ATOM   1899  CB  ASP A 254      52.874  86.181   8.182  1.00134.35           C  
ATOM   1900  CG  ASP A 254      53.437  84.977   8.933  1.00136.45           C  
ATOM   1901  OD1 ASP A 254      52.647  84.270   9.600  1.00138.58           O  
ATOM   1902  OD2 ASP A 254      54.661  84.738   8.858  1.00136.82           O  
ATOM   1903  N   CYS A 255      52.609  88.418  11.120  1.00 60.42           N  
ATOM   1904  CA  CYS A 255      53.397  89.033  12.164  1.00 57.11           C  
ATOM   1905  C   CYS A 255      53.624  87.940  13.200  1.00 55.36           C  
ATOM   1906  O   CYS A 255      52.666  87.310  13.641  1.00 56.26           O  
ATOM   1907  CB  CYS A 255      52.594  90.170  12.776  1.00 61.96           C  
ATOM   1908  SG  CYS A 255      53.220  90.785  14.321  1.00 63.54           S  
ATOM   1909  N   ASN A 256      54.877  87.709  13.582  1.00 40.01           N  
ATOM   1910  CA  ASN A 256      55.200  86.682  14.559  1.00 37.64           C  
ATOM   1911  C   ASN A 256      54.855  87.065  15.995  1.00 37.46           C  
ATOM   1912  O   ASN A 256      55.082  86.289  16.928  1.00 37.25           O  
ATOM   1913  CB  ASN A 256      56.676  86.308  14.446  1.00 36.62           C  
ATOM   1914  CG  ASN A 256      57.003  85.638  13.114  1.00 37.12           C  
ATOM   1915  OD1 ASN A 256      56.288  84.732  12.665  1.00 35.85           O  
ATOM   1916  ND2 ASN A 256      58.090  86.074  12.480  1.00 37.91           N  
ATOM   1917  N   HIS A 257      54.310  88.264  16.170  1.00 41.15           N  
ATOM   1918  CA  HIS A 257      53.889  88.747  17.481  1.00 42.47           C  
ATOM   1919  C   HIS A 257      55.001  89.013  18.503  1.00 42.59           C  
ATOM   1920  O   HIS A 257      54.717  89.198  19.686  1.00 42.18           O  
ATOM   1921  CB  HIS A 257      52.881  87.766  18.082  1.00 63.60           C  
ATOM   1922  CG  HIS A 257      51.921  87.203  17.081  1.00 65.46           C  
ATOM   1923  ND1 HIS A 257      50.939  87.962  16.485  1.00 65.59           N  
ATOM   1924  CD2 HIS A 257      51.819  85.964  16.544  1.00 66.08           C  
ATOM   1925  CE1 HIS A 257      50.272  87.215  15.624  1.00 67.07           C  
ATOM   1926  NE2 HIS A 257      50.786  85.998  15.640  1.00 67.46           N  
ATOM   1927  N   VAL A 258      56.259  89.030  18.069  1.00 38.64           N  
ATOM   1928  CA  VAL A 258      57.353  89.291  19.004  1.00 38.37           C  
ATOM   1929  C   VAL A 258      57.731  90.773  18.995  1.00 39.57           C  
ATOM   1930  O   VAL A 258      57.210  91.548  19.788  1.00 37.56           O  
ATOM   1931  CB  VAL A 258      58.619  88.468  18.666  1.00 38.39           C  
ATOM   1932  CG1 VAL A 258      59.722  88.761  19.692  1.00 37.97           C  
ATOM   1933  CG2 VAL A 258      58.288  86.989  18.642  1.00 36.58           C  
ATOM   1934  N   ASP A 259      58.625  91.156  18.085  1.00 47.20           N  
ATOM   1935  CA  ASP A 259      59.083  92.535  17.970  1.00 50.27           C  
ATOM   1936  C   ASP A 259      58.177  93.438  17.150  1.00 51.68           C  
ATOM   1937  O   ASP A 259      58.030  94.622  17.462  1.00 52.75           O  
ATOM   1938  CB  ASP A 259      60.487  92.596  17.362  1.00 86.45           C  
ATOM   1939  CG  ASP A 259      61.580  92.323  18.383  1.00 90.30           C  
ATOM   1940  OD1 ASP A 259      61.416  92.731  19.554  1.00 92.69           O  
ATOM   1941  OD2 ASP A 259      62.606  91.718  18.008  1.00 91.32           O  
ATOM   1942  N   GLU A 260      57.576  92.880  16.101  1.00 47.68           N  
ATOM   1943  CA  GLU A 260      56.697  93.641  15.205  1.00 47.88           C  
ATOM   1944  C   GLU A 260      55.947  94.839  15.822  1.00 48.93           C  
ATOM   1945  O   GLU A 260      55.233  94.728  16.818  1.00 46.03           O  
ATOM   1946  CB  GLU A 260      55.708  92.713  14.502  1.00 61.20           C  
ATOM   1947  CG  GLU A 260      56.339  91.733  13.496  1.00 61.24           C  
ATOM   1948  CD  GLU A 260      56.819  90.427  14.128  1.00 61.58           C  
ATOM   1949  OE1 GLU A 260      56.581  90.218  15.337  1.00 62.30           O  
ATOM   1950  OE2 GLU A 260      57.427  89.600  13.408  1.00 61.34           O  
ATOM   1951  N   PRO A 261      56.117  96.012  15.192  1.00 82.19           N  
ATOM   1952  CA  PRO A 261      55.600  97.362  15.450  1.00 82.27           C  
ATOM   1953  C   PRO A 261      54.160  97.491  15.918  1.00 83.36           C  
ATOM   1954  O   PRO A 261      53.840  98.359  16.721  1.00 85.44           O  
ATOM   1955  CB  PRO A 261      55.825  98.058  14.117  1.00 87.75           C  
ATOM   1956  CG  PRO A 261      57.118  97.455  13.677  1.00 88.85           C  
ATOM   1957  CD  PRO A 261      56.912  95.999  13.944  1.00 87.63           C  
ATOM   1958  N   GLU A 262      53.288  96.642  15.406  1.00 66.77           N  
ATOM   1959  CA  GLU A 262      51.890  96.717  15.790  1.00 68.38           C  
ATOM   1960  C   GLU A 262      51.384  95.298  15.776  1.00 68.72           C  
ATOM   1961  O   GLU A 262      51.428  94.625  14.746  1.00 70.69           O  
ATOM   1962  CB  GLU A 262      51.115  97.557  14.783  1.00 98.71           C  
ATOM   1963  CG  GLU A 262      49.654  97.740  15.132  1.00103.28           C  
ATOM   1964  CD  GLU A 262      48.884  98.489  14.058  1.00106.67           C  
ATOM   1965  OE1 GLU A 262      49.263  99.628  13.722  1.00106.49           O  
ATOM   1966  OE2 GLU A 262      47.893  97.918  13.547  1.00108.79           O  
ATOM   1967  N   CYS A 263      50.896  94.840  16.916  1.00 61.00           N  
ATOM   1968  CA  CYS A 263      50.433  93.471  16.990  1.00 59.08           C  
ATOM   1969  C   CYS A 263      49.131  93.314  17.753  1.00 57.72           C  
ATOM   1970  O   CYS A 263      49.059  93.664  18.925  1.00 57.44           O  
ATOM   1971  CB  CYS A 263      51.511  92.627  17.655  1.00 57.62           C  
ATOM   1972  SG  CYS A 263      51.015  90.945  17.917  1.00 54.08           S  
ATOM   1973  N   GLY A 264      48.109  92.778  17.095  1.00 76.28           N  
ATOM   1974  CA  GLY A 264      46.844  92.583  17.776  1.00 75.03           C  
ATOM   1975  C   GLY A 264      47.011  91.632  18.947  1.00 72.71           C  
ATOM   1976  O   GLY A 264      46.309  91.725  19.968  1.00 71.89           O  
ATOM   1977  N   VAL A 265      47.946  90.703  18.789  1.00 39.84           N  
ATOM   1978  CA  VAL A 265      48.224  89.747  19.834  1.00 38.03           C  
ATOM   1979  C   VAL A 265      48.896  90.492  20.981  1.00 37.89           C  
ATOM   1980  O   VAL A 265      48.426  90.421  22.119  1.00 38.55           O  
ATOM   1981  CB  VAL A 265      49.143  88.622  19.339  1.00 32.30           C  
ATOM   1982  CG1 VAL A 265      49.630  87.819  20.527  1.00 33.36           C  
ATOM   1983  CG2 VAL A 265      48.384  87.716  18.382  1.00 31.04           C  
ATOM   1984  N   LYS A 266      49.981  91.214  20.698  1.00 40.49           N  
ATOM   1985  CA  LYS A 266      50.637  91.971  21.756  1.00 40.12           C  
ATOM   1986  C   LYS A 266      49.655  92.942  22.401  1.00 39.66           C  
ATOM   1987  O   LYS A 266      49.692  93.150  23.607  1.00 39.87           O  
ATOM   1988  CB  LYS A 266      51.862  92.716  21.227  1.00 45.42           C  
ATOM   1989  CG  LYS A 266      53.070  91.808  21.119  1.00 46.69           C  
ATOM   1990  CD  LYS A 266      54.360  92.516  21.496  1.00 46.42           C  
ATOM   1991  CE  LYS A 266      54.925  93.265  20.318  1.00 47.49           C  
ATOM   1992  NZ  LYS A 266      56.149  94.007  20.704  1.00 48.95           N  
ATOM   1993  N   GLU A 267      48.762  93.518  21.602  1.00 34.02           N  
ATOM   1994  CA  GLU A 267      47.765  94.443  22.126  1.00 36.46           C  
ATOM   1995  C   GLU A 267      46.867  93.705  23.114  1.00 35.70           C  
ATOM   1996  O   GLU A 267      46.648  94.172  24.233  1.00 33.91           O  
ATOM   1997  CB  GLU A 267      46.912  95.019  20.993  1.00 98.54           C  
ATOM   1998  CG  GLU A 267      45.752  95.877  21.477  1.00106.38           C  
ATOM   1999  CD  GLU A 267      44.855  96.354  20.348  1.00111.86           C  
ATOM   2000  OE1 GLU A 267      45.350  97.084  19.465  1.00116.32           O  
ATOM   2001  OE2 GLU A 267      43.655  96.000  20.339  1.00113.58           O  
ATOM   2002  N   ALA A 268      46.364  92.548  22.689  1.00 50.19           N  
ATOM   2003  CA  ALA A 268      45.481  91.707  23.496  1.00 51.55           C  
ATOM   2004  C   ALA A 268      46.062  91.350  24.866  1.00 52.63           C  
ATOM   2005  O   ALA A 268      45.334  91.263  25.860  1.00 52.33           O  
ATOM   2006  CB  ALA A 268      45.154  90.427  22.727  1.00 28.45           C  
ATOM   2007  N   VAL A 269      47.371  91.129  24.916  1.00 50.72           N  
ATOM   2008  CA  VAL A 269      48.035  90.786  26.166  1.00 52.08           C  
ATOM   2009  C   VAL A 269      48.012  91.956  27.150  1.00 54.55           C  
ATOM   2010  O   VAL A 269      47.786  91.763  28.348  1.00 55.69           O  
ATOM   2011  CB  VAL A 269      49.482  90.371  25.908  1.00 37.73           C  
ATOM   2012  CG1 VAL A 269      50.216  90.165  27.231  1.00 38.63           C  
ATOM   2013  CG2 VAL A 269      49.502  89.108  25.082  1.00 36.08           C  
ATOM   2014  N   GLU A 270      48.253  93.164  26.639  1.00 48.52           N  
ATOM   2015  CA  GLU A 270      48.236  94.371  27.460  1.00 50.00           C  
ATOM   2016  C   GLU A 270      46.833  94.594  28.005  1.00 50.44           C  
ATOM   2017  O   GLU A 270      46.656  95.298  28.988  1.00 49.21           O  
ATOM   2018  CB  GLU A 270      48.654  95.581  26.636  1.00114.18           C  
ATOM   2019  CG  GLU A 270      50.089  95.543  26.180  1.00119.13           C  
ATOM   2020  CD  GLU A 270      50.437  96.719  25.299  1.00123.77           C  
ATOM   2021  OE1 GLU A 270      51.615  96.836  24.905  1.00126.06           O  
ATOM   2022  OE2 GLU A 270      49.529  97.523  24.998  1.00125.16           O  
ATOM   2023  N   ASN A 271      45.843  93.993  27.351  1.00 76.69           N  
ATOM   2024  CA  ASN A 271      44.449  94.105  27.770  1.00 78.16           C  
ATOM   2025  C   ASN A 271      44.150  93.064  28.832  1.00 78.10           C  
ATOM   2026  O   ASN A 271      43.720  93.387  29.936  1.00 81.16           O  
ATOM   2027  CB  ASN A 271      43.503  93.855  26.595  1.00 90.29           C  
ATOM   2028  CG  ASN A 271      43.629  94.894  25.510  1.00 92.85           C  
ATOM   2029  OD1 ASN A 271      42.986  94.792  24.462  1.00 94.93           O  
ATOM   2030  ND2 ASN A 271      44.457  95.909  25.751  1.00 94.64           N  
ATOM   2031  N   GLY A 272      44.377  91.806  28.483  1.00 62.09           N  
ATOM   2032  CA  GLY A 272      44.097  90.731  29.406  1.00 59.61           C  
ATOM   2033  C   GLY A 272      43.220  89.724  28.698  1.00 58.29           C  
ATOM   2034  O   GLY A 272      42.692  88.805  29.324  1.00 59.17           O  
ATOM   2035  N   GLU A 273      43.057  89.915  27.387  1.00 58.44           N  
ATOM   2036  CA  GLU A 273      42.263  89.018  26.542  1.00 57.01           C  
ATOM   2037  C   GLU A 273      43.081  87.756  26.291  1.00 53.58           C  
ATOM   2038  O   GLU A 273      42.545  86.711  25.921  1.00 53.78           O  
ATOM   2039  CB  GLU A 273      41.952  89.683  25.199  1.00 96.98           C  
ATOM   2040  CG  GLU A 273      40.880  90.753  25.240  1.00101.98           C  
ATOM   2041  CD  GLU A 273      40.950  91.683  24.039  1.00105.53           C  
ATOM   2042  OE1 GLU A 273      41.157  91.192  22.906  1.00106.23           O  
ATOM   2043  OE2 GLU A 273      40.794  92.908  24.229  1.00106.83           O  
ATOM   2044  N   ILE A 274      44.391  87.886  26.475  1.00 43.46           N  
ATOM   2045  CA  ILE A 274      45.335  86.791  26.309  1.00 39.37           C  
ATOM   2046  C   ILE A 274      46.151  86.682  27.597  1.00 37.26           C  
ATOM   2047  O   ILE A 274      46.772  87.659  28.025  1.00 36.91           O  
ATOM   2048  CB  ILE A 274      46.307  87.061  25.141  1.00 34.02           C  
ATOM   2049  CG1 ILE A 274      45.558  87.035  23.808  1.00 33.79           C  
ATOM   2050  CG2 ILE A 274      47.421  86.022  25.140  1.00 34.65           C  
ATOM   2051  CD1 ILE A 274      46.463  87.190  22.584  1.00 31.33           C  
ATOM   2052  N   ALA A 275      46.155  85.508  28.219  1.00 33.23           N  
ATOM   2053  CA  ALA A 275      46.924  85.332  29.453  1.00 31.88           C  
ATOM   2054  C   ALA A 275      48.402  85.646  29.207  1.00 31.96           C  
ATOM   2055  O   ALA A 275      48.969  85.240  28.198  1.00 31.54           O  
ATOM   2056  CB  ALA A 275      46.771  83.903  29.978  1.00 22.75           C  
ATOM   2057  N   GLU A 276      49.023  86.372  30.126  1.00 51.36           N  
ATOM   2058  CA  GLU A 276      50.433  86.715  29.975  1.00 53.50           C  
ATOM   2059  C   GLU A 276      51.295  85.463  29.808  1.00 51.79           C  
ATOM   2060  O   GLU A 276      52.178  85.419  28.945  1.00 51.53           O  
ATOM   2061  CB  GLU A 276      50.917  87.518  31.185  1.00 97.31           C  
ATOM   2062  CG  GLU A 276      50.098  88.775  31.445  1.00106.04           C  
ATOM   2063  CD  GLU A 276      50.633  89.601  32.598  1.00110.22           C  
ATOM   2064  OE1 GLU A 276      49.980  90.606  32.960  1.00111.71           O  
ATOM   2065  OE2 GLU A 276      51.705  89.247  33.139  1.00108.78           O  
ATOM   2066  N   SER A 277      51.024  84.446  30.628  1.00 39.05           N  
ATOM   2067  CA  SER A 277      51.772  83.195  30.583  1.00 35.95           C  
ATOM   2068  C   SER A 277      51.800  82.650  29.176  1.00 32.83           C  
ATOM   2069  O   SER A 277      52.843  82.213  28.692  1.00 32.33           O  
ATOM   2070  CB  SER A 277      51.140  82.162  31.512  1.00 41.21           C  
ATOM   2071  OG  SER A 277      49.761  82.027  31.251  1.00 42.68           O  
ATOM   2072  N   ARG A 278      50.648  82.682  28.517  1.00 26.91           N  
ATOM   2073  CA  ARG A 278      50.559  82.181  27.156  1.00 26.44           C  
ATOM   2074  C   ARG A 278      51.555  82.913  26.272  1.00 25.98           C  
ATOM   2075  O   ARG A 278      52.457  82.300  25.683  1.00 25.93           O  
ATOM   2076  CB  ARG A 278      49.137  82.356  26.617  1.00 34.98           C  
ATOM   2077  CG  ARG A 278      48.110  81.463  27.313  1.00 36.19           C  
ATOM   2078  CD  ARG A 278      48.314  79.984  26.979  1.00 34.69           C  
ATOM   2079  NE  ARG A 278      47.918  79.702  25.605  1.00 35.59           N  
ATOM   2080  CZ  ARG A 278      47.924  78.497  25.046  1.00 36.06           C  
ATOM   2081  NH1 ARG A 278      48.309  77.443  25.744  1.00 39.22           N  
ATOM   2082  NH2 ARG A 278      47.539  78.346  23.786  1.00 38.21           N  
ATOM   2083  N   TYR A 279      51.400  84.230  26.187  1.00 29.07           N  
ATOM   2084  CA  TYR A 279      52.297  85.026  25.366  1.00 28.09           C  
ATOM   2085  C   TYR A 279      53.767  84.729  25.698  1.00 27.63           C  
ATOM   2086  O   TYR A 279      54.589  84.446  24.816  1.00 25.81           O  
ATOM   2087  CB  TYR A 279      52.033  86.520  25.574  1.00 30.08           C  
ATOM   2088  CG  TYR A 279      52.897  87.348  24.665  1.00 31.31           C  
ATOM   2089  CD1 TYR A 279      52.646  87.389  23.301  1.00 31.84           C  
ATOM   2090  CD2 TYR A 279      54.040  87.980  25.142  1.00 31.21           C  
ATOM   2091  CE1 TYR A 279      53.513  88.023  22.430  1.00 32.80           C  
ATOM   2092  CE2 TYR A 279      54.918  88.621  24.275  1.00 31.99           C  
ATOM   2093  CZ  TYR A 279      54.648  88.631  22.917  1.00 32.04           C  
ATOM   2094  OH  TYR A 279      55.533  89.207  22.030  1.00 32.97           O  
ATOM   2095  N   GLU A 280      54.066  84.806  26.992  1.00 28.33           N  
ATOM   2096  CA  GLU A 280      55.394  84.590  27.542  1.00 29.71           C  
ATOM   2097  C   GLU A 280      56.032  83.300  27.060  1.00 27.34           C  
ATOM   2098  O   GLU A 280      57.136  83.314  26.505  1.00 26.11           O  
ATOM   2099  CB  GLU A 280      55.297  84.590  29.067  1.00 86.25           C  
ATOM   2100  CG  GLU A 280      56.612  84.513  29.797  1.00 95.87           C  
ATOM   2101  CD  GLU A 280      56.424  84.597  31.295  1.00104.29           C  
ATOM   2102  OE1 GLU A 280      55.776  83.694  31.867  1.00108.74           O  
ATOM   2103  OE2 GLU A 280      56.917  85.570  31.900  1.00107.21           O  
ATOM   2104  N   ASN A 281      55.332  82.189  27.268  1.00 24.36           N  
ATOM   2105  CA  ASN A 281      55.840  80.888  26.868  1.00 23.68           C  
ATOM   2106  C   ASN A 281      55.985  80.781  25.350  1.00 24.29           C  
ATOM   2107  O   ASN A 281      56.955  80.171  24.853  1.00 22.02           O  
ATOM   2108  CB  ASN A 281      54.930  79.789  27.415  1.00 23.76           C  
ATOM   2109  CG  ASN A 281      54.934  79.739  28.930  1.00 23.42           C  
ATOM   2110  OD1 ASN A 281      55.995  79.738  29.548  1.00 24.71           O  
ATOM   2111  ND2 ASN A 281      53.748  79.694  29.538  1.00 22.02           N  
ATOM   2112  N   TYR A 282      55.034  81.375  24.616  1.00 21.55           N  
ATOM   2113  CA  TYR A 282      55.087  81.355  23.159  1.00 23.33           C  
ATOM   2114  C   TYR A 282      56.362  82.062  22.673  1.00 24.63           C  
ATOM   2115  O   TYR A 282      57.069  81.556  21.800  1.00 21.88           O  
ATOM   2116  CB  TYR A 282      53.865  82.042  22.548  1.00 37.94           C  
ATOM   2117  CG  TYR A 282      54.117  82.438  21.109  1.00 42.55           C  
ATOM   2118  CD1 TYR A 282      54.391  81.471  20.134  1.00 43.79           C  
ATOM   2119  CD2 TYR A 282      54.206  83.784  20.746  1.00 43.97           C  
ATOM   2120  CE1 TYR A 282      54.759  81.835  18.847  1.00 43.48           C  
ATOM   2121  CE2 TYR A 282      54.573  84.161  19.463  1.00 45.55           C  
ATOM   2122  CZ  TYR A 282      54.852  83.186  18.519  1.00 46.70           C  
ATOM   2123  OH  TYR A 282      55.253  83.571  17.259  1.00 48.77           O  
ATOM   2124  N   VAL A 283      56.655  83.234  23.231  1.00 33.27           N  
ATOM   2125  CA  VAL A 283      57.859  83.964  22.841  1.00 35.81           C  
ATOM   2126  C   VAL A 283      59.121  83.173  23.195  1.00 36.22           C  
ATOM   2127  O   VAL A 283      60.053  83.102  22.393  1.00 36.48           O  
ATOM   2128  CB  VAL A 283      57.921  85.345  23.522  1.00 54.32           C  
ATOM   2129  CG1 VAL A 283      59.251  86.011  23.227  1.00 53.00           C  
ATOM   2130  CG2 VAL A 283      56.774  86.207  23.029  1.00 52.11           C  
ATOM   2131  N   LYS A 284      59.143  82.585  24.395  1.00 24.31           N  
ATOM   2132  CA  LYS A 284      60.268  81.767  24.847  1.00 22.99           C  
ATOM   2133  C   LYS A 284      60.481  80.658  23.826  1.00 22.36           C  
ATOM   2134  O   LYS A 284      61.591  80.445  23.332  1.00 19.50           O  
ATOM   2135  CB  LYS A 284      59.956  81.146  26.207  1.00 56.70           C  
ATOM   2136  CG  LYS A 284      60.998  80.146  26.704  1.00 60.73           C  
ATOM   2137  CD  LYS A 284      62.282  80.817  27.183  1.00 63.49           C  
ATOM   2138  CE  LYS A 284      63.294  79.786  27.671  1.00 64.74           C  
ATOM   2139  NZ  LYS A 284      62.701  78.860  28.679  1.00 63.81           N  
ATOM   2140  N   MET A 285      59.399  79.952  23.506  1.00 47.17           N  
ATOM   2141  CA  MET A 285      59.466  78.875  22.525  1.00 46.60           C  
ATOM   2142  C   MET A 285      59.907  79.408  21.167  1.00 47.39           C  
ATOM   2143  O   MET A 285      60.725  78.791  20.490  1.00 47.90           O  
ATOM   2144  CB  MET A 285      58.110  78.165  22.411  1.00 28.91           C  
ATOM   2145  CG  MET A 285      57.984  76.973  23.359  1.00 27.70           C  
ATOM   2146  SD  MET A 285      56.528  75.938  23.169  1.00 23.12           S  
ATOM   2147  CE  MET A 285      55.417  76.763  24.286  1.00 23.88           C  
ATOM   2148  N   PHE A 286      59.369  80.561  20.781  1.00 36.12           N  
ATOM   2149  CA  PHE A 286      59.720  81.174  19.513  1.00 36.59           C  
ATOM   2150  C   PHE A 286      61.240  81.242  19.407  1.00 38.22           C  
ATOM   2151  O   PHE A 286      61.850  80.599  18.546  1.00 37.34           O  
ATOM   2152  CB  PHE A 286      59.134  82.588  19.417  1.00 34.25           C  
ATOM   2153  CG  PHE A 286      59.397  83.260  18.101  1.00 34.09           C  
ATOM   2154  CD1 PHE A 286      58.572  83.026  17.013  1.00 35.80           C  
ATOM   2155  CD2 PHE A 286      60.522  84.059  17.924  1.00 36.02           C  
ATOM   2156  CE1 PHE A 286      58.867  83.572  15.757  1.00 37.07           C  
ATOM   2157  CE2 PHE A 286      60.828  84.608  16.672  1.00 37.61           C  
ATOM   2158  CZ  PHE A 286      59.997  84.361  15.589  1.00 36.49           C  
ATOM   2159  N   TYR A 287      61.852  82.016  20.297  1.00 39.54           N  
ATOM   2160  CA  TYR A 287      63.300  82.175  20.298  1.00 43.22           C  
ATOM   2161  C   TYR A 287      64.074  80.840  20.379  1.00 45.91           C  
ATOM   2162  O   TYR A 287      65.158  80.695  19.790  1.00 44.71           O  
ATOM   2163  CB  TYR A 287      63.687  83.127  21.433  1.00 46.79           C  
ATOM   2164  CG  TYR A 287      63.415  84.588  21.103  1.00 48.87           C  
ATOM   2165  CD1 TYR A 287      63.096  85.509  22.104  1.00 48.95           C  
ATOM   2166  CD2 TYR A 287      63.485  85.052  19.786  1.00 49.96           C  
ATOM   2167  CE1 TYR A 287      62.846  86.849  21.804  1.00 49.21           C  
ATOM   2168  CE2 TYR A 287      63.241  86.392  19.475  1.00 51.15           C  
ATOM   2169  CZ  TYR A 287      62.919  87.281  20.488  1.00 52.43           C  
ATOM   2170  OH  TYR A 287      62.654  88.595  20.172  1.00 54.78           O  
ATOM   2171  N   GLU A 288      63.508  79.870  21.095  1.00 48.79           N  
ATOM   2172  CA  GLU A 288      64.123  78.556  21.229  1.00 49.91           C  
ATOM   2173  C   GLU A 288      64.201  77.858  19.881  1.00 51.89           C  
ATOM   2174  O   GLU A 288      65.126  77.089  19.629  1.00 53.05           O  
ATOM   2175  CB  GLU A 288      63.323  77.690  22.194  1.00 54.88           C  
ATOM   2176  CG  GLU A 288      63.770  77.804  23.630  1.00 59.23           C  
ATOM   2177  CD  GLU A 288      62.862  77.064  24.589  1.00 61.30           C  
ATOM   2178  OE1 GLU A 288      62.485  75.907  24.293  1.00 61.90           O  
ATOM   2179  OE2 GLU A 288      62.531  77.636  25.646  1.00 61.83           O  
ATOM   2180  N   LEU A 289      63.231  78.121  19.012  1.00 48.31           N  
ATOM   2181  CA  LEU A 289      63.216  77.490  17.701  1.00 50.42           C  
ATOM   2182  C   LEU A 289      64.158  78.191  16.730  1.00 54.10           C  
ATOM   2183  O   LEU A 289      64.616  77.580  15.764  1.00 53.78           O  
ATOM   2184  CB  LEU A 289      61.787  77.467  17.135  1.00 38.77           C  
ATOM   2185  CG  LEU A 289      60.756  76.624  17.904  1.00 36.94           C  
ATOM   2186  CD1 LEU A 289      59.373  76.739  17.261  1.00 34.52           C  
ATOM   2187  CD2 LEU A 289      61.208  75.179  17.924  1.00 34.18           C  
ATOM   2188  N   LEU A 290      64.453  79.467  16.988  1.00 56.58           N  
ATOM   2189  CA  LEU A 290      65.349  80.244  16.122  1.00 60.43           C  
ATOM   2190  C   LEU A 290      66.783  79.751  16.154  1.00 65.33           C  
ATOM   2191  O   LEU A 290      67.501  79.878  15.162  1.00 64.92           O  
ATOM   2192  CB  LEU A 290      65.337  81.714  16.511  1.00 40.50           C  
ATOM   2193  CG  LEU A 290      64.323  82.605  15.809  1.00 37.82           C  
ATOM   2194  CD1 LEU A 290      64.444  84.011  16.360  1.00 36.45           C  
ATOM   2195  CD2 LEU A 290      64.565  82.571  14.306  1.00 35.74           C  
ATOM   2196  N   GLY A 291      67.198  79.222  17.306  1.00 47.48           N  
ATOM   2197  CA  GLY A 291      68.539  78.688  17.447  1.00 55.34           C  
ATOM   2198  C   GLY A 291      68.655  77.386  16.673  1.00 61.86           C  
ATOM   2199  O   GLY A 291      68.442  76.299  17.215  1.00 62.05           O  
ATOM   2200  N   ARG A 292      68.973  77.514  15.387  1.00117.50           N  
ATOM   2201  CA  ARG A 292      69.139  76.382  14.478  1.00123.80           C  
ATOM   2202  C   ARG A 292      69.557  76.910  13.105  1.00126.92           C  
ATOM   2203  O   ARG A 292      68.723  77.214  12.256  1.00127.36           O  
ATOM   2204  CB  ARG A 292      67.838  75.568  14.382  1.00132.10           C  
ATOM   2205  CG  ARG A 292      66.580  76.380  14.105  1.00137.73           C  
ATOM   2206  CD  ARG A 292      66.213  76.406  12.625  1.00142.01           C  
ATOM   2207  NE  ARG A 292      65.831  75.090  12.115  1.00146.58           N  
ATOM   2208  CZ  ARG A 292      64.694  74.467  12.413  1.00148.25           C  
ATOM   2209  NH1 ARG A 292      63.810  75.036  13.223  1.00149.68           N  
ATOM   2210  NH2 ARG A 292      64.438  73.272  11.898  1.00149.78           N  
ATOM   2211  N   ARG A 293      70.868  77.027  12.910  1.00165.97           N  
ATOM   2212  CA  ARG A 293      71.445  77.529  11.666  1.00169.68           C  
ATOM   2213  C   ARG A 293      71.047  78.985  11.441  1.00170.35           C  
ATOM   2214  O   ARG A 293      70.489  79.335  10.401  1.00170.20           O  
ATOM   2215  CB  ARG A 293      70.989  76.686  10.469  1.00127.94           C  
ATOM   2216  CG  ARG A 293      71.878  76.847   9.243  1.00133.39           C  
ATOM   2217  CD  ARG A 293      71.206  76.340   7.982  1.00136.59           C  
ATOM   2218  NE  ARG A 293      70.072  77.179   7.606  1.00139.14           N  
ATOM   2219  CZ  ARG A 293      69.398  77.064   6.466  1.00140.80           C  
ATOM   2220  NH1 ARG A 293      69.742  76.139   5.578  1.00141.76           N  
ATOM   2221  NH2 ARG A 293      68.383  77.879   6.208  1.00142.03           N  
TER    2222      ARG A 293
END
