# Supplementary material for: Detection of circular permutations by Protein Language Models
Source: Comput Struct Biotechnol J. 2024 Dec 30;27:214–20. doi: 10.1016/j.csbj.2024.12.029 (PMC11757225; doi:10.1016/j.csbj.2024.12.029)
Supplement: Supplementary file 2 — Supplementary material [file mmc2.zip › plmcp_source_code/plmCP_ESM1b_code_main/testExample/TransFastaAndID/d2adma_.id]

V 21A
E 22A
T 23A
P 24A
P 25A
E 26A
V 27A
V 28A
D 29A
F 30A
M 31A
V 32A
S 33A
L 34A
A 35A
E 36A
A 37A
P 38A
R 39A
G 40A
G 41A
R 42A
V 43A
L 44A
E 45A
P 46A
A 47A
C 48A
A 49A
H 50A
G 51A
P 52A
F 53A
L 54A
R 55A
A 56A
F 57A
R 58A
E 59A
A 60A
H 61A
G 62A
T 63A
G 64A
Y 65A
R 66A
F 67A
V 68A
G 69A
V 70A
E 71A
I 72A
D 73A
P 74A
K 75A
A 76A
L 77A
D 78A
L 79A
P 80A
P 81A
W 82A
A 83A
E 84A
G 85A
I 86A
L 87A
A 88A
D 89A
F 90A
L 91A
L 92A
W 93A
E 94A
P 95A
G 96A
E 97A
A 98A
F 99A
D100A
L101A
I102A
L103A
G104A
N105A
P106A
P107A
Y108A
G109A
I110A
V111A
G112A
V121A
F122A
K123A
A124A
V125A
K126A
D127A
L128A
Y129A
K130A
K131A
A132A
F133A
S134A
T135A
W136A
K137A
G138A
K139A
Y140A
N141A
L142A
Y143A
G144A
A145A
F146A
L147A
E148A
K149A
A150A
V151A
R152A
L153A
L154A
K155A
P156A
G157A
G158A
V159A
L160A
V161A
F162A
V163A
V164A
P165A
A166A
T167A
W168A
L169A
V170A
L171A
E172A
D173A
F174A
A175A
L176A
L177A
R178A
E179A
F180A
L181A
A182A
R183A
E184A
G185A
K186A
T187A
S188A
V189A
Y190A
Y191A
L192A
G193A
E194A
V195A
F196A
P197A
Q198A
K199A
K200A
V201A
S202A
A203A
V204A
V205A
I206A
R207A
F208A
Q209A
K210A
S211A
G212A
K213A
G214A
L215A
S216A
L217A
W218A
D219A
T220A
Q221A
E222A
S223A
E224A
S225A
G226A
F227A
T228A
P229A
I230A
L231A
W232A
A233A
E234A
Y235A
P236A
H237A
W238A
E239A
G240A
E241A
I242A
I243A
R244A
F245A
E246A
T247A
E248A
E249A
T250A
R251A
K252A
L253A
E254A
I255A
S256A
G257A
M258A
P259A
L260A
G261A
D262A
L263A
F264A
H265A
I266A
R267A
F268A
A269A
A270A
R271A
S272A
P273A
E274A
F275A
K276A
K277A
H278A
P279A
A280A
V281A
R282A
K283A
E284A
P285A
G286A
P287A
G288A
L289A
V290A
P291A
V292A
L293A
T294A
G295A
R296A
N297A
L298A
K299A
P300A
G301A
W302A
V303A
D304A
Y305A
E306A
K307A
N308A
H309A
S310A
G311A
L312A
W313A
M314A
P315A
K316A
E317A
R318A
A319A
K320A
E321A
L322A
R323A
D324A
F325A
Y326A
A327A
T328A
P329A
H330A
L331A
V332A
V333A
A334A
H335A
T336A
K337A
G338A
T339A
R340A
V341A
V342A
A343A
A344A
W345A
D346A
E347A
R348A
A349A
Y350A
P351A
W352A
R353A
E354A
E355A
F356A
H357A
L358A
L359A
P360A
K361A
E362A
G363A
V364A
R365A
L366A
D367A
P368A
S369A
T370A
L371A
V372A
Q373A
W374A
L375A
N376A
S377A
E378A
A379A
M380A
Q381A
K382A
H383A
V384A
R385A
T386A
L387A
Y388A
R389A
D390A
F391A
V392A
P393A
H394A
L395A
T396A
L397A
R398A
M399A
L400A
E401A
R402A
L403A
P404A
V405A
R406A
R407A
E408A
Y409A
G410A
F411A
H412A
T413A
