# Supplementary material for: Detection of circular permutations by Protein Language Models
Source: Comput Struct Biotechnol J. 2024 Dec 30;27:214–20. doi: 10.1016/j.csbj.2024.12.029 (PMC11757225; doi:10.1016/j.csbj.2024.12.029)
Supplement: Supplementary file 2 — Supplementary material [file mmc2.zip › plmcp_source_code/plmCP_ESM1b_code_main/testExample/TransFastaAndID/d2adma_.pdb]

HEADER    SCOP/ASTRAL domain d2adma_  [34238]     24-DEC-11   0000
REMARK  99
REMARK  99 ASTRAL ASTRAL-version: 1.59
REMARK  99 ASTRAL SCOP-sid: d2adma_
REMARK  99 ASTRAL SCOP-sun: 34238
REMARK  99 ASTRAL SCOP-sccs: c.66.1.10
REMARK  99 ASTRAL Source-PDB: 2adm
REMARK  99 ASTRAL Source-PDB-REVDAT: 27-JAN-97
REMARK  99 ASTRAL Region: A:
REMARK  99 ASTRAL ASTRAL-SPACI: 0.32
REMARK  99 ASTRAL ASTRAL-AEROSPACI: 0.32
REMARK  99 ASTRAL Data-updated-release: 1.55
ATOM      1  N   VAL A  21      32.156  39.570  13.777  1.00 83.33           N  
ATOM      2  CA  VAL A  21      33.047  40.526  14.501  1.00 82.76           C  
ATOM      3  C   VAL A  21      32.326  41.826  14.853  1.00 81.05           C  
ATOM      4  O   VAL A  21      31.094  41.920  14.740  1.00 78.91           O  
ATOM      5  CB  VAL A  21      34.329  40.863  13.682  1.00 83.63           C  
ATOM      6  CG1 VAL A  21      35.135  39.600  13.419  1.00 88.34           C  
ATOM      7  CG2 VAL A  21      33.970  41.558  12.373  1.00 84.44           C  
ATOM      8  N   GLU A  22      33.110  42.827  15.260  1.00 78.05           N  
ATOM      9  CA  GLU A  22      32.588  44.130  15.647  1.00 73.37           C  
ATOM     10  C   GLU A  22      31.581  43.892  16.756  1.00 64.52           C  
ATOM     11  O   GLU A  22      30.366  43.934  16.534  1.00 65.77           O  
ATOM     12  CB  GLU A  22      31.936  44.837  14.447  1.00 85.15           C  
ATOM     13  CG  GLU A  22      31.293  46.202  14.762  1.00 97.26           C  
ATOM     14  CD  GLU A  22      32.235  47.185  15.460  1.00103.08           C  
ATOM     15  OE1 GLU A  22      33.449  47.203  15.142  1.00107.16           O  
ATOM     16  OE2 GLU A  22      31.751  47.945  16.330  1.00102.90           O  
ATOM     17  N   THR A  23      32.094  43.583  17.940  1.00 50.38           N  
ATOM     18  CA  THR A  23      31.233  43.317  19.076  1.00 38.33           C  
ATOM     19  C   THR A  23      30.420  44.565  19.381  1.00 30.92           C  
ATOM     20  O   THR A  23      30.981  45.617  19.653  1.00 34.15           O  
ATOM     21  CB  THR A  23      32.050  42.922  20.319  1.00 32.40           C  
ATOM     22  OG1 THR A  23      33.137  42.074  19.929  1.00 37.70           O  
ATOM     23  CG2 THR A  23      31.180  42.168  21.299  1.00 22.34           C  
ATOM     24  N   PRO A  24      29.088  44.485  19.233  1.00 25.40           N  
ATOM     25  CA  PRO A  24      28.252  45.648  19.519  1.00 22.60           C  
ATOM     26  C   PRO A  24      28.534  46.141  20.941  1.00 24.56           C  
ATOM     27  O   PRO A  24      28.770  45.344  21.849  1.00 22.63           O  
ATOM     28  CB  PRO A  24      26.838  45.084  19.389  1.00 26.17           C  
ATOM     29  CG  PRO A  24      26.986  44.056  18.314  1.00 24.27           C  
ATOM     30  CD  PRO A  24      28.277  43.367  18.713  1.00 25.00           C  
ATOM     31  N   PRO A  25      28.487  47.467  21.152  1.00 31.65           N  
ATOM     32  CA  PRO A  25      28.732  48.131  22.439  1.00 26.12           C  
ATOM     33  C   PRO A  25      27.959  47.537  23.604  1.00 19.64           C  
ATOM     34  O   PRO A  25      28.546  47.193  24.622  1.00 25.84           O  
ATOM     35  CB  PRO A  25      28.297  49.566  22.163  1.00 29.91           C  
ATOM     36  CG  PRO A  25      28.661  49.742  20.717  1.00 29.01           C  
ATOM     37  CD  PRO A  25      28.150  48.460  20.111  1.00 30.43           C  
ATOM     38  N   GLU A  26      26.648  47.384  23.445  1.00 15.39           N  
ATOM     39  CA  GLU A  26      25.829  46.829  24.528  1.00 14.89           C  
ATOM     40  C   GLU A  26      26.269  45.437  24.929  1.00 16.42           C  
ATOM     41  O   GLU A  26      26.094  45.036  26.077  1.00 20.72           O  
ATOM     42  CB  GLU A  26      24.322  46.860  24.222  1.00 21.20           C  
ATOM     43  CG  GLU A  26      23.939  46.907  22.762  1.00 38.51           C  
ATOM     44  CD  GLU A  26      24.216  48.264  22.133  1.00 47.97           C  
ATOM     45  OE1 GLU A  26      23.802  49.295  22.710  1.00 48.86           O  
ATOM     46  OE2 GLU A  26      24.861  48.297  21.061  1.00 59.07           O  
ATOM     47  N   VAL A  27      26.868  44.711  23.991  1.00 16.19           N  
ATOM     48  CA  VAL A  27      27.374  43.377  24.266  1.00 11.76           C  
ATOM     49  C   VAL A  27      28.666  43.520  25.072  1.00 12.70           C  
ATOM     50  O   VAL A  27      28.827  42.867  26.100  1.00 21.87           O  
ATOM     51  CB  VAL A  27      27.623  42.582  22.971  1.00 14.43           C  
ATOM     52  CG1 VAL A  27      28.373  41.298  23.280  1.00  8.66           C  
ATOM     53  CG2 VAL A  27      26.293  42.262  22.284  1.00  2.00           C  
ATOM     54  N   VAL A  28      29.560  44.412  24.650  1.00 12.90           N  
ATOM     55  CA  VAL A  28      30.816  44.623  25.383  1.00  8.64           C  
ATOM     56  C   VAL A  28      30.523  45.100  26.797  1.00 10.77           C  
ATOM     57  O   VAL A  28      31.180  44.683  27.751  1.00 13.74           O  
ATOM     58  CB  VAL A  28      31.775  45.623  24.665  1.00 11.21           C  
ATOM     59  CG1 VAL A  28      32.841  46.123  25.617  1.00  7.70           C  
ATOM     60  CG2 VAL A  28      32.481  44.939  23.502  1.00  9.52           C  
ATOM     61  N   ASP A  29      29.510  45.944  26.939  1.00 14.47           N  
ATOM     62  CA  ASP A  29      29.134  46.468  28.251  1.00 15.20           C  
ATOM     63  C   ASP A  29      28.646  45.366  29.164  1.00 11.05           C  
ATOM     64  O   ASP A  29      28.969  45.350  30.347  1.00 17.58           O  
ATOM     65  CB  ASP A  29      28.029  47.527  28.124  1.00 27.22           C  
ATOM     66  CG  ASP A  29      28.535  48.854  27.567  1.00 33.33           C  
ATOM     67  OD1 ASP A  29      29.765  49.114  27.607  1.00 35.08           O  
ATOM     68  OD2 ASP A  29      27.683  49.639  27.094  1.00 39.85           O  
ATOM     69  N   PHE A  30      27.827  44.477  28.609  1.00 11.82           N  
ATOM     70  CA  PHE A  30      27.268  43.351  29.349  1.00 13.68           C  
ATOM     71  C   PHE A  30      28.400  42.468  29.862  1.00 16.06           C  
ATOM     72  O   PHE A  30      28.482  42.158  31.043  1.00 19.89           O  
ATOM     73  CB  PHE A  30      26.325  42.545  28.449  1.00  7.87           C  
ATOM     74  CG  PHE A  30      25.759  41.333  29.112  1.00 12.57           C  
ATOM     75  CD1 PHE A  30      25.030  41.449  30.293  1.00 14.20           C  
ATOM     76  CD2 PHE A  30      25.984  40.070  28.588  1.00 14.37           C  
ATOM     77  CE1 PHE A  30      24.537  40.324  30.941  1.00 10.80           C  
ATOM     78  CE2 PHE A  30      25.498  38.940  29.231  1.00 12.79           C  
ATOM     79  CZ  PHE A  30      24.774  39.070  30.410  1.00 10.41           C  
ATOM     80  N   MET A  31      29.292  42.088  28.960  1.00 15.84           N  
ATOM     81  CA  MET A  31      30.433  41.262  29.315  1.00 14.62           C  
ATOM     82  C   MET A  31      31.291  41.938  30.391  1.00 13.82           C  
ATOM     83  O   MET A  31      31.706  41.301  31.346  1.00 17.83           O  
ATOM     84  CB  MET A  31      31.274  40.973  28.064  1.00 12.48           C  
ATOM     85  CG  MET A  31      30.544  40.164  26.997  1.00  7.81           C  
ATOM     86  SD  MET A  31      31.551  39.898  25.545  1.00  9.48           S  
ATOM     87  CE  MET A  31      33.001  39.175  26.240  1.00  6.62           C  
ATOM     88  N   VAL A  32      31.552  43.232  30.234  1.00 17.13           N  
ATOM     89  CA  VAL A  32      32.358  43.972  31.203  1.00 14.42           C  
ATOM     90  C   VAL A  32      31.717  44.002  32.589  1.00 12.88           C  
ATOM     91  O   VAL A  32      32.425  44.020  33.594  1.00 14.36           O  
ATOM     92  CB  VAL A  32      32.708  45.400  30.673  1.00 11.00           C  
ATOM     93  CG1 VAL A  32      33.134  46.326  31.794  1.00  4.44           C  
ATOM     94  CG2 VAL A  32      33.838  45.291  29.652  1.00  7.06           C  
ATOM     95  N   SER A  33      30.390  43.933  32.649  1.00  7.86           N  
ATOM     96  CA  SER A  33      29.696  43.936  33.930  1.00  8.45           C  
ATOM     97  C   SER A  33      29.765  42.598  34.663  1.00 11.59           C  
ATOM     98  O   SER A  33      29.452  42.513  35.856  1.00 17.77           O  
ATOM     99  CB  SER A  33      28.235  44.333  33.746  1.00  8.80           C  
ATOM    100  OG  SER A  33      27.483  43.330  33.089  1.00 20.74           O  
ATOM    101  N   LEU A  34      30.130  41.548  33.939  1.00 16.30           N  
ATOM    102  CA  LEU A  34      30.239  40.203  34.507  1.00 14.90           C  
ATOM    103  C   LEU A  34      31.690  39.940  34.911  1.00 13.16           C  
ATOM    104  O   LEU A  34      31.990  38.973  35.608  1.00 15.93           O  
ATOM    105  CB  LEU A  34      29.821  39.162  33.457  1.00 10.84           C  
ATOM    106  CG  LEU A  34      28.416  39.205  32.868  1.00  8.79           C  
ATOM    107  CD1 LEU A  34      28.306  38.217  31.710  1.00  5.47           C  
ATOM    108  CD2 LEU A  34      27.413  38.867  33.947  1.00  4.82           C  
ATOM    109  N   ALA A  35      32.579  40.807  34.441  1.00 15.46           N  
ATOM    110  CA  ALA A  35      34.005  40.693  34.693  1.00 15.72           C  
ATOM    111  C   ALA A  35      34.421  41.198  36.066  1.00 22.69           C  
ATOM    112  O   ALA A  35      33.763  42.056  36.650  1.00 28.41           O  
ATOM    113  CB  ALA A  35      34.769  41.432  33.613  1.00 11.33           C  
ATOM    114  N   GLU A  36      35.532  40.665  36.565  1.00 25.34           N  
ATOM    115  CA  GLU A  36      36.080  41.057  37.849  1.00 27.54           C  
ATOM    116  C   GLU A  36      37.529  40.606  37.881  1.00 29.09           C  
ATOM    117  O   GLU A  36      37.909  39.636  37.222  1.00 27.12           O  
ATOM    118  CB  GLU A  36      35.299  40.424  39.006  1.00 39.98           C  
ATOM    119  CG  GLU A  36      35.554  38.922  39.205  1.00 60.58           C  
ATOM    120  CD  GLU A  36      34.754  38.315  40.353  1.00 68.29           C  
ATOM    121  OE1 GLU A  36      34.495  39.024  41.349  1.00 76.14           O  
ATOM    122  OE2 GLU A  36      34.392  37.120  40.261  1.00 74.46           O  
ATOM    123  N   ALA A  37      38.339  41.346  38.627  1.00 36.36           N  
ATOM    124  CA  ALA A  37      39.764  41.068  38.774  1.00 36.42           C  
ATOM    125  C   ALA A  37      40.230  41.762  40.041  1.00 37.54           C  
ATOM    126  O   ALA A  37      39.735  42.841  40.378  1.00 40.81           O  
ATOM    127  CB  ALA A  37      40.540  41.610  37.569  1.00 31.86           C  
ATOM    128  N   PRO A  38      41.135  41.122  40.800  1.00 39.36           N  
ATOM    129  CA  PRO A  38      41.623  41.749  42.029  1.00 39.67           C  
ATOM    130  C   PRO A  38      42.516  42.930  41.657  1.00 41.88           C  
ATOM    131  O   PRO A  38      43.144  42.934  40.592  1.00 46.40           O  
ATOM    132  CB  PRO A  38      42.418  40.622  42.685  1.00 38.50           C  
ATOM    133  CG  PRO A  38      42.960  39.870  41.509  1.00 35.80           C  
ATOM    134  CD  PRO A  38      41.768  39.806  40.589  1.00 37.11           C  
ATOM    135  N   ARG A  39      42.531  43.950  42.505  1.00 43.01           N  
ATOM    136  CA  ARG A  39      43.351  45.122  42.265  1.00 41.31           C  
ATOM    137  C   ARG A  39      44.788  44.643  42.014  1.00 37.61           C  
ATOM    138  O   ARG A  39      45.345  43.869  42.802  1.00 34.68           O  
ATOM    139  CB  ARG A  39      43.272  46.035  43.483  1.00 51.07           C  
ATOM    140  CG  ARG A  39      43.006  47.467  43.140  1.00 64.90           C  
ATOM    141  CD  ARG A  39      44.213  48.315  43.472  1.00 79.85           C  
ATOM    142  NE  ARG A  39      44.158  49.596  42.783  1.00 90.73           N  
ATOM    143  CZ  ARG A  39      43.381  50.607  43.139  1.00 91.40           C  
ATOM    144  NH1 ARG A  39      42.573  50.505  44.192  1.00 89.34           N  
ATOM    145  NH2 ARG A  39      43.385  51.701  42.403  1.00 97.84           N  
ATOM    146  N   GLY A  40      45.352  45.042  40.879  1.00 35.10           N  
ATOM    147  CA  GLY A  40      46.699  44.623  40.534  1.00 30.99           C  
ATOM    148  C   GLY A  40      46.710  43.423  39.604  1.00 32.99           C  
ATOM    149  O   GLY A  40      47.744  43.105  39.009  1.00 36.94           O  
ATOM    150  N   GLY A  41      45.554  42.777  39.451  1.00 33.28           N  
ATOM    151  CA  GLY A  41      45.444  41.606  38.596  1.00 28.10           C  
ATOM    152  C   GLY A  41      45.784  41.863  37.145  1.00 27.26           C  
ATOM    153  O   GLY A  41      45.743  43.012  36.677  1.00 30.04           O  
ATOM    154  N   ARG A  42      46.164  40.794  36.447  1.00 26.35           N  
ATOM    155  CA  ARG A  42      46.515  40.856  35.028  1.00 28.36           C  
ATOM    156  C   ARG A  42      45.260  40.614  34.201  1.00 22.79           C  
ATOM    157  O   ARG A  42      44.598  39.596  34.379  1.00 24.30           O  
ATOM    158  CB  ARG A  42      47.555  39.791  34.689  1.00 26.61           C  
ATOM    159  CG  ARG A  42      48.803  39.901  35.498  1.00 35.05           C  
ATOM    160  CD  ARG A  42      49.774  38.814  35.138  1.00 46.97           C  
ATOM    161  NE  ARG A  42      50.952  38.865  35.998  1.00 61.51           N  
ATOM    162  CZ  ARG A  42      51.155  38.063  37.041  1.00 67.73           C  
ATOM    163  NH1 ARG A  42      50.260  37.132  37.359  1.00 70.85           N  
ATOM    164  NH2 ARG A  42      52.246  38.205  37.782  1.00 69.69           N  
ATOM    165  N   VAL A  43      44.932  41.562  33.328  1.00 19.59           N  
ATOM    166  CA  VAL A  43      43.757  41.481  32.467  1.00 14.86           C  
ATOM    167  C   VAL A  43      44.305  41.267  31.062  1.00 18.57           C  
ATOM    168  O   VAL A  43      45.167  42.026  30.611  1.00 23.18           O  
ATOM    169  CB  VAL A  43      42.923  42.797  32.552  1.00 15.94           C  
ATOM    170  CG1 VAL A  43      41.661  42.704  31.709  1.00 16.46           C  
ATOM    171  CG2 VAL A  43      42.561  43.102  34.000  1.00  7.28           C  
ATOM    172  N   LEU A  44      43.813  40.239  30.373  1.00 19.79           N  
ATOM    173  CA  LEU A  44      44.295  39.903  29.030  1.00 17.35           C  
ATOM    174  C   LEU A  44      43.176  39.861  28.011  1.00 16.27           C  
ATOM    175  O   LEU A  44      42.087  39.383  28.305  1.00 19.08           O  
ATOM    176  CB  LEU A  44      44.948  38.516  29.066  1.00 15.73           C  
ATOM    177  CG  LEU A  44      45.830  37.878  27.981  1.00 14.47           C  
ATOM    178  CD1 LEU A  44      45.336  36.479  27.729  1.00 12.63           C  
ATOM    179  CD2 LEU A  44      45.896  38.670  26.692  1.00 21.13           C  
ATOM    180  N   GLU A  45      43.434  40.401  26.826  1.00 17.54           N  
ATOM    181  CA  GLU A  45      42.461  40.331  25.753  1.00 15.27           C  
ATOM    182  C   GLU A  45      43.183  39.734  24.549  1.00 18.32           C  
ATOM    183  O   GLU A  45      44.093  40.363  23.993  1.00 19.00           O  
ATOM    184  CB  GLU A  45      41.890  41.695  25.392  1.00 14.77           C  
ATOM    185  CG  GLU A  45      40.835  41.560  24.322  1.00 12.10           C  
ATOM    186  CD  GLU A  45      40.384  42.852  23.714  1.00 11.99           C  
ATOM    187  OE1 GLU A  45      40.643  43.935  24.288  1.00 21.46           O  
ATOM    188  OE2 GLU A  45      39.740  42.770  22.649  1.00 16.74           O  
ATOM    189  N   PRO A  46      42.876  38.463  24.213  1.00 21.75           N  
ATOM    190  CA  PRO A  46      43.482  37.750  23.080  1.00 16.18           C  
ATOM    191  C   PRO A  46      42.821  38.156  21.773  1.00 14.55           C  
ATOM    192  O   PRO A  46      41.620  38.415  21.748  1.00 19.53           O  
ATOM    193  CB  PRO A  46      43.206  36.294  23.420  1.00 16.08           C  
ATOM    194  CG  PRO A  46      41.895  36.358  24.117  1.00 19.03           C  
ATOM    195  CD  PRO A  46      42.052  37.547  25.027  1.00 20.02           C  
ATOM    196  N   ALA A  47      43.607  38.254  20.702  1.00 16.33           N  
ATOM    197  CA  ALA A  47      43.066  38.652  19.402  1.00 16.27           C  
ATOM    198  C   ALA A  47      42.467  40.061  19.542  1.00 20.10           C  
ATOM    199  O   ALA A  47      41.470  40.404  18.899  1.00 25.98           O  
ATOM    200  CB  ALA A  47      41.990  37.642  18.966  1.00 16.45           C  
ATOM    201  N   CYS A  48      43.146  40.885  20.340  1.00 22.84           N  
ATOM    202  CA  CYS A  48      42.735  42.246  20.693  1.00 22.40           C  
ATOM    203  C   CYS A  48      42.561  43.332  19.637  1.00 24.62           C  
ATOM    204  O   CYS A  48      41.637  44.153  19.734  1.00 25.41           O  
ATOM    205  CB  CYS A  48      43.675  42.785  21.775  1.00 28.99           C  
ATOM    206  SG  CYS A  48      45.327  43.229  21.176  1.00 32.55           S  
ATOM    207  N   ALA A  49      43.477  43.388  18.677  1.00 23.61           N  
ATOM    208  CA  ALA A  49      43.444  44.420  17.643  1.00 23.44           C  
ATOM    209  C   ALA A  49      43.695  45.758  18.358  1.00 25.71           C  
ATOM    210  O   ALA A  49      44.785  45.967  18.900  1.00 26.38           O  
ATOM    211  CB  ALA A  49      42.099  44.413  16.895  1.00 17.23           C  
ATOM    212  N   HIS A  50      42.697  46.642  18.401  1.00 27.52           N  
ATOM    213  CA  HIS A  50      42.862  47.926  19.080  1.00 24.46           C  
ATOM    214  C   HIS A  50      42.525  47.866  20.570  1.00 27.46           C  
ATOM    215  O   HIS A  50      42.683  48.847  21.276  1.00 30.48           O  
ATOM    216  CB  HIS A  50      42.060  49.031  18.390  1.00 30.38           C  
ATOM    217  CG  HIS A  50      40.585  48.776  18.333  1.00 36.73           C  
ATOM    218  ND1 HIS A  50      39.672  49.543  19.027  1.00 42.16           N  
ATOM    219  CD2 HIS A  50      39.859  47.872  17.633  1.00 38.56           C  
ATOM    220  CE1 HIS A  50      38.448  49.126  18.755  1.00 42.54           C  
ATOM    221  NE2 HIS A  50      38.534  48.112  17.913  1.00 42.94           N  
ATOM    222  N   GLY A  51      42.032  46.716  21.033  1.00 28.23           N  
ATOM    223  CA  GLY A  51      41.711  46.538  22.442  1.00 20.25           C  
ATOM    224  C   GLY A  51      40.388  47.047  22.984  1.00 20.57           C  
ATOM    225  O   GLY A  51      40.383  47.683  24.030  1.00 24.87           O  
ATOM    226  N   PRO A  52      39.246  46.698  22.365  1.00 18.79           N  
ATOM    227  CA  PRO A  52      37.900  47.121  22.785  1.00 17.33           C  
ATOM    228  C   PRO A  52      37.528  46.746  24.225  1.00 18.93           C  
ATOM    229  O   PRO A  52      36.855  47.516  24.915  1.00 23.74           O  
ATOM    230  CB  PRO A  52      36.992  46.383  21.799  1.00 17.69           C  
ATOM    231  CG  PRO A  52      37.855  46.197  20.605  1.00 14.66           C  
ATOM    232  CD  PRO A  52      39.164  45.805  21.197  1.00 12.80           C  
ATOM    233  N   PHE A  53      37.937  45.556  24.663  1.00 17.16           N  
ATOM    234  CA  PHE A  53      37.620  45.086  26.008  1.00 17.54           C  
ATOM    235  C   PHE A  53      38.583  45.617  27.061  1.00 16.26           C  
ATOM    236  O   PHE A  53      38.201  45.824  28.206  1.00 17.05           O  
ATOM    237  CB  PHE A  53      37.541  43.557  26.055  1.00 17.79           C  
ATOM    238  CG  PHE A  53      36.397  42.980  25.254  1.00 12.90           C  
ATOM    239  CD1 PHE A  53      35.139  42.851  25.816  1.00 11.17           C  
ATOM    240  CD2 PHE A  53      36.587  42.569  23.939  1.00 11.69           C  
ATOM    241  CE1 PHE A  53      34.090  42.324  25.082  1.00 17.44           C  
ATOM    242  CE2 PHE A  53      35.548  42.045  23.201  1.00 10.70           C  
ATOM    243  CZ  PHE A  53      34.294  41.920  23.771  1.00 17.07           C  
ATOM    244  N   LEU A  54      39.837  45.825  26.678  1.00 17.47           N  
ATOM    245  CA  LEU A  54      40.821  46.378  27.604  1.00 11.17           C  
ATOM    246  C   LEU A  54      40.327  47.774  27.995  1.00 13.28           C  
ATOM    247  O   LEU A  54      40.176  48.076  29.176  1.00 18.96           O  
ATOM    248  CB  LEU A  54      42.183  46.476  26.918  1.00 10.96           C  
ATOM    249  CG  LEU A  54      43.299  45.541  27.382  1.00  8.85           C  
ATOM    250  CD1 LEU A  54      42.735  44.330  28.075  1.00  4.69           C  
ATOM    251  CD2 LEU A  54      44.168  45.160  26.202  1.00  3.42           C  
ATOM    252  N   ARG A  55      40.017  48.591  26.988  1.00 13.44           N  
ATOM    253  CA  ARG A  55      39.520  49.960  27.192  1.00 18.93           C  
ATOM    254  C   ARG A  55      38.231  50.015  28.014  1.00 21.52           C  
ATOM    255  O   ARG A  55      38.161  50.733  29.020  1.00 28.21           O  
ATOM    256  CB  ARG A  55      39.267  50.669  25.848  1.00 15.29           C  
ATOM    257  CG  ARG A  55      40.479  50.769  24.925  1.00 21.74           C  
ATOM    258  CD  ARG A  55      40.047  51.160  23.515  1.00 24.20           C  
ATOM    259  NE  ARG A  55      41.136  51.025  22.552  1.00 32.28           N  
ATOM    260  CZ  ARG A  55      42.048  51.964  22.314  1.00 34.51           C  
ATOM    261  NH1 ARG A  55      42.003  53.115  22.967  1.00 38.81           N  
ATOM    262  NH2 ARG A  55      43.023  51.745  21.441  1.00 35.77           N  
ATOM    263  N   ALA A  56      37.212  49.269  27.585  1.00 19.88           N  
ATOM    264  CA  ALA A  56      35.927  49.242  28.275  1.00 13.25           C  
ATOM    265  C   ALA A  56      36.033  48.833  29.747  1.00 15.77           C  
ATOM    266  O   ALA A  56      35.386  49.437  30.607  1.00 21.14           O  
ATOM    267  CB  ALA A  56      34.951  48.346  27.537  1.00  8.36           C  
ATOM    268  N   PHE A  57      36.849  47.822  30.039  1.00 18.11           N  
ATOM    269  CA  PHE A  57      37.027  47.356  31.414  1.00 19.55           C  
ATOM    270  C   PHE A  57      37.657  48.429  32.289  1.00 22.55           C  
ATOM    271  O   PHE A  57      37.239  48.626  33.427  1.00 24.39           O  
ATOM    272  CB  PHE A  57      37.895  46.105  31.467  1.00 17.78           C  
ATOM    273  CG  PHE A  57      38.102  45.584  32.856  1.00 14.29           C  
ATOM    274  CD1 PHE A  57      37.153  44.755  33.448  1.00 10.95           C  
ATOM    275  CD2 PHE A  57      39.236  45.935  33.581  1.00 11.78           C  
ATOM    276  CE1 PHE A  57      37.335  44.282  34.743  1.00 10.52           C  
ATOM    277  CE2 PHE A  57      39.423  45.466  34.873  1.00  8.69           C  
ATOM    278  CZ  PHE A  57      38.472  44.639  35.455  1.00  6.64           C  
ATOM    279  N   ARG A  58      38.679  49.093  31.757  1.00 25.38           N  
ATOM    280  CA  ARG A  58      39.373  50.161  32.459  1.00 24.61           C  
ATOM    281  C   ARG A  58      38.413  51.305  32.748  1.00 24.13           C  
ATOM    282  O   ARG A  58      38.400  51.843  33.845  1.00 26.85           O  
ATOM    283  CB  ARG A  58      40.526  50.680  31.617  1.00 24.96           C  
ATOM    284  CG  ARG A  58      41.509  51.512  32.398  1.00 31.84           C  
ATOM    285  CD  ARG A  58      42.613  51.984  31.490  1.00 40.57           C  
ATOM    286  NE  ARG A  58      43.881  52.104  32.198  1.00 43.64           N  
ATOM    287  CZ  ARG A  58      44.512  53.253  32.414  1.00 46.28           C  
ATOM    288  NH1 ARG A  58      43.990  54.395  31.978  1.00 42.69           N  
ATOM    289  NH2 ARG A  58      45.679  53.255  33.044  1.00 47.22           N  
ATOM    290  N   GLU A  59      37.608  51.667  31.753  1.00 25.32           N  
ATOM    291  CA  GLU A  59      36.629  52.741  31.897  1.00 23.13           C  
ATOM    292  C   GLU A  59      35.554  52.416  32.915  1.00 26.57           C  
ATOM    293  O   GLU A  59      34.966  53.317  33.511  1.00 32.24           O  
ATOM    294  CB  GLU A  59      35.935  53.026  30.569  1.00 23.41           C  
ATOM    295  CG  GLU A  59      36.721  53.877  29.605  1.00 29.77           C  
ATOM    296  CD  GLU A  59      35.987  54.071  28.297  1.00 36.20           C  
ATOM    297  OE1 GLU A  59      34.736  54.057  28.316  1.00 36.78           O  
ATOM    298  OE2 GLU A  59      36.660  54.233  27.251  1.00 42.25           O  
ATOM    299  N   ALA A  60      35.258  51.132  33.072  1.00 27.60           N  
ATOM    300  CA  ALA A  60      34.225  50.715  34.003  1.00 25.24           C  
ATOM    301  C   ALA A  60      34.737  50.290  35.374  1.00 27.23           C  
ATOM    302  O   ALA A  60      34.052  50.481  36.374  1.00 31.14           O  
ATOM    303  CB  ALA A  60      33.387  49.603  33.383  1.00 24.22           C  
ATOM    304  N   HIS A  61      35.923  49.696  35.430  1.00 28.92           N  
ATOM    305  CA  HIS A  61      36.449  49.230  36.705  1.00 27.43           C  
ATOM    306  C   HIS A  61      37.644  49.993  37.275  1.00 30.34           C  
ATOM    307  O   HIS A  61      37.913  49.905  38.476  1.00 32.56           O  
ATOM    308  CB  HIS A  61      36.754  47.734  36.625  1.00 29.55           C  
ATOM    309  CG  HIS A  61      35.538  46.874  36.447  1.00 32.67           C  
ATOM    310  ND1 HIS A  61      35.029  46.544  35.208  1.00 33.20           N  
ATOM    311  CD2 HIS A  61      34.751  46.246  37.355  1.00 34.40           C  
ATOM    312  CE1 HIS A  61      33.984  45.748  35.358  1.00 33.84           C  
ATOM    313  NE2 HIS A  61      33.795  45.550  36.650  1.00 35.96           N  
ATOM    314  N   GLY A  62      38.361  50.735  36.435  1.00 30.29           N  
ATOM    315  CA  GLY A  62      39.508  51.483  36.923  1.00 30.34           C  
ATOM    316  C   GLY A  62      40.847  51.145  36.289  1.00 30.94           C  
ATOM    317  O   GLY A  62      40.973  50.187  35.515  1.00 30.36           O  
ATOM    318  N   THR A  63      41.864  51.914  36.678  1.00 29.18           N  
ATOM    319  CA  THR A  63      43.228  51.761  36.162  1.00 30.16           C  
ATOM    320  C   THR A  63      44.165  50.855  36.968  1.00 27.60           C  
ATOM    321  O   THR A  63      45.241  50.499  36.489  1.00 29.57           O  
ATOM    322  CB  THR A  63      43.920  53.145  36.027  1.00 35.24           C  
ATOM    323  OG1 THR A  63      44.206  53.679  37.330  1.00 40.68           O  
ATOM    324  CG2 THR A  63      43.017  54.123  35.287  1.00 36.37           C  
ATOM    325  N   GLY A  64      43.768  50.490  38.185  1.00 27.97           N  
ATOM    326  CA  GLY A  64      44.614  49.655  39.024  1.00 24.80           C  
ATOM    327  C   GLY A  64      44.779  48.209  38.598  1.00 25.77           C  
ATOM    328  O   GLY A  64      44.562  47.313  39.421  1.00 27.25           O  
ATOM    329  N   TYR A  65      45.205  47.973  37.354  1.00 24.18           N  
ATOM    330  CA  TYR A  65      45.390  46.611  36.831  1.00 24.01           C  
ATOM    331  C   TYR A  65      46.516  46.575  35.823  1.00 21.81           C  
ATOM    332  O   TYR A  65      46.941  47.620  35.346  1.00 25.79           O  
ATOM    333  CB  TYR A  65      44.130  46.139  36.098  1.00 17.78           C  
ATOM    334  CG  TYR A  65      42.867  46.323  36.875  1.00 15.42           C  
ATOM    335  CD1 TYR A  65      42.510  45.419  37.871  1.00 10.83           C  
ATOM    336  CD2 TYR A  65      42.031  47.409  36.629  1.00 16.74           C  
ATOM    337  CE1 TYR A  65      41.349  45.588  38.611  1.00 18.03           C  
ATOM    338  CE2 TYR A  65      40.860  47.590  37.362  1.00 21.90           C  
ATOM    339  CZ  TYR A  65      40.524  46.672  38.352  1.00 19.78           C  
ATOM    340  OH  TYR A  65      39.358  46.816  39.066  1.00 19.87           O  
ATOM    341  N   ARG A  66      46.978  45.371  35.488  1.00 22.72           N  
ATOM    342  CA  ARG A  66      48.016  45.202  34.472  1.00 29.79           C  
ATOM    343  C   ARG A  66      47.289  44.734  33.200  1.00 30.51           C  
ATOM    344  O   ARG A  66      46.822  43.597  33.139  1.00 33.30           O  
ATOM    345  CB  ARG A  66      49.060  44.155  34.891  1.00 40.85           C  
ATOM    346  CG  ARG A  66      50.137  43.935  33.817  1.00 56.24           C  
ATOM    347  CD  ARG A  66      50.969  42.673  34.032  1.00 67.97           C  
ATOM    348  NE  ARG A  66      51.703  42.295  32.817  1.00 76.66           N  
ATOM    349  CZ  ARG A  66      52.243  41.095  32.599  1.00 79.98           C  
ATOM    350  NH1 ARG A  66      52.142  40.141  33.516  1.00 80.28           N  
ATOM    351  NH2 ARG A  66      52.849  40.832  31.447  1.00 77.44           N  
ATOM    352  N   PHE A  67      47.172  45.615  32.204  1.00 29.02           N  
ATOM    353  CA  PHE A  67      46.477  45.295  30.953  1.00 22.31           C  
ATOM    354  C   PHE A  67      47.411  44.723  29.881  1.00 22.09           C  
ATOM    355  O   PHE A  67      48.408  45.336  29.533  1.00 24.78           O  
ATOM    356  CB  PHE A  67      45.757  46.540  30.407  1.00 20.53           C  
ATOM    357  CG  PHE A  67      44.762  47.158  31.370  1.00 18.45           C  
ATOM    358  CD1 PHE A  67      43.453  46.707  31.425  1.00 12.34           C  
ATOM    359  CD2 PHE A  67      45.143  48.187  32.225  1.00 17.49           C  
ATOM    360  CE1 PHE A  67      42.536  47.274  32.323  1.00 11.06           C  
ATOM    361  CE2 PHE A  67      44.235  48.753  33.121  1.00 11.59           C  
ATOM    362  CZ  PHE A  67      42.935  48.295  33.167  1.00 11.88           C  
ATOM    363  N   VAL A  68      47.058  43.566  29.331  1.00 22.31           N  
ATOM    364  CA  VAL A  68      47.873  42.917  28.304  1.00 19.59           C  
ATOM    365  C   VAL A  68      47.008  42.560  27.102  1.00 21.70           C  
ATOM    366  O   VAL A  68      45.867  42.130  27.259  1.00 23.68           O  
ATOM    367  CB  VAL A  68      48.484  41.603  28.831  1.00 19.06           C  
ATOM    368  CG1 VAL A  68      49.411  40.995  27.800  1.00 13.90           C  
ATOM    369  CG2 VAL A  68      49.190  41.834  30.156  1.00 16.85           C  
ATOM    370  N   GLY A  69      47.560  42.702  25.905  1.00 23.69           N  
ATOM    371  CA  GLY A  69      46.806  42.371  24.711  1.00 25.38           C  
ATOM    372  C   GLY A  69      47.676  41.568  23.765  1.00 27.93           C  
ATOM    373  O   GLY A  69      48.863  41.867  23.634  1.00 29.99           O  
ATOM    374  N   VAL A  70      47.108  40.538  23.137  1.00 27.07           N  
ATOM    375  CA  VAL A  70      47.850  39.697  22.192  1.00 22.37           C  
ATOM    376  C   VAL A  70      47.207  39.723  20.808  1.00 23.23           C  
ATOM    377  O   VAL A  70      46.034  39.369  20.642  1.00 26.63           O  
ATOM    378  CB  VAL A  70      47.953  38.234  22.679  1.00 22.29           C  
ATOM    379  CG1 VAL A  70      48.680  37.379  21.647  1.00 23.09           C  
ATOM    380  CG2 VAL A  70      48.683  38.181  24.003  1.00 15.49           C  
ATOM    381  N   GLU A  71      47.987  40.134  19.819  1.00 23.54           N  
ATOM    382  CA  GLU A  71      47.524  40.229  18.445  1.00 26.12           C  
ATOM    383  C   GLU A  71      48.599  39.620  17.559  1.00 28.70           C  
ATOM    384  O   GLU A  71      49.781  39.714  17.860  1.00 30.22           O  
ATOM    385  CB  GLU A  71      47.293  41.697  18.078  1.00 25.14           C  
ATOM    386  CG  GLU A  71      46.943  41.936  16.634  1.00 26.36           C  
ATOM    387  CD  GLU A  71      45.737  41.147  16.197  1.00 27.27           C  
ATOM    388  OE1 GLU A  71      44.620  41.503  16.605  1.00 33.68           O  
ATOM    389  OE2 GLU A  71      45.900  40.173  15.440  1.00 30.19           O  
ATOM    390  N   ILE A  72      48.184  38.969  16.482  1.00 30.31           N  
ATOM    391  CA  ILE A  72      49.137  38.337  15.581  1.00 34.93           C  
ATOM    392  C   ILE A  72      49.458  39.225  14.372  1.00 36.06           C  
ATOM    393  O   ILE A  72      50.571  39.218  13.867  1.00 35.73           O  
ATOM    394  CB  ILE A  72      48.608  36.955  15.133  1.00 37.50           C  
ATOM    395  CG1 ILE A  72      49.732  36.120  14.532  1.00 36.77           C  
ATOM    396  CG2 ILE A  72      47.451  37.112  14.142  1.00 36.16           C  
ATOM    397  CD1 ILE A  72      49.276  34.750  14.080  1.00 38.12           C  
ATOM    398  N   ASP A  73      48.477  40.019  13.955  1.00 36.16           N  
ATOM    399  CA  ASP A  73      48.605  40.923  12.821  1.00 38.39           C  
ATOM    400  C   ASP A  73      49.187  42.260  13.305  1.00 41.58           C  
ATOM    401  O   ASP A  73      48.527  43.008  14.038  1.00 40.83           O  
ATOM    402  CB  ASP A  73      47.214  41.121  12.188  1.00 43.58           C  
ATOM    403  CG  ASP A  73      47.243  41.930  10.890  1.00 46.50           C  
ATOM    404  OD1 ASP A  73      48.331  42.137  10.314  1.00 52.36           O  
ATOM    405  OD2 ASP A  73      46.154  42.351  10.439  1.00 47.98           O  
ATOM    406  N   PRO A  74      50.430  42.580  12.899  1.00 43.24           N  
ATOM    407  CA  PRO A  74      51.093  43.832  13.295  1.00 42.75           C  
ATOM    408  C   PRO A  74      50.356  45.082  12.826  1.00 43.27           C  
ATOM    409  O   PRO A  74      50.639  46.178  13.287  1.00 42.92           O  
ATOM    410  CB  PRO A  74      52.468  43.716  12.633  1.00 42.84           C  
ATOM    411  CG  PRO A  74      52.712  42.230  12.622  1.00 44.47           C  
ATOM    412  CD  PRO A  74      51.366  41.702  12.173  1.00 44.96           C  
ATOM    413  N   LYS A  75      49.420  44.906  11.899  1.00 48.86           N  
ATOM    414  CA  LYS A  75      48.636  46.015  11.363  1.00 51.45           C  
ATOM    415  C   LYS A  75      47.323  46.215  12.116  1.00 48.20           C  
ATOM    416  O   LYS A  75      46.621  47.202  11.892  1.00 53.22           O  
ATOM    417  CB  LYS A  75      48.349  45.780   9.878  1.00 60.21           C  
ATOM    418  CG  LYS A  75      49.563  45.940   8.963  1.00 71.55           C  
ATOM    419  CD  LYS A  75      49.339  45.281   7.595  1.00 80.51           C  
ATOM    420  CE  LYS A  75      48.044  45.740   6.921  1.00 84.57           C  
ATOM    421  NZ  LYS A  75      48.003  47.206   6.631  1.00 89.23           N  
ATOM    422  N   ALA A  76      46.985  45.272  12.991  1.00 43.02           N  
ATOM    423  CA  ALA A  76      45.746  45.360  13.760  1.00 38.23           C  
ATOM    424  C   ALA A  76      46.022  45.873  15.169  1.00 32.21           C  
ATOM    425  O   ALA A  76      45.217  46.603  15.750  1.00 30.97           O  
ATOM    426  CB  ALA A  76      45.059  43.991  13.810  1.00 36.18           C  
ATOM    427  N   LEU A  77      47.176  45.492  15.703  1.00 31.23           N  
ATOM    428  CA  LEU A  77      47.583  45.887  17.046  1.00 31.87           C  
ATOM    429  C   LEU A  77      47.681  47.406  17.157  1.00 33.40           C  
ATOM    430  O   LEU A  77      48.644  48.026  16.715  1.00 37.04           O  
ATOM    431  CB  LEU A  77      48.913  45.219  17.408  1.00 29.51           C  
ATOM    432  CG  LEU A  77      49.412  45.282  18.854  1.00 24.87           C  
ATOM    433  CD1 LEU A  77      48.409  44.640  19.798  1.00 16.62           C  
ATOM    434  CD2 LEU A  77      50.745  44.576  18.945  1.00 17.70           C  
ATOM    435  N   ASP A  78      46.679  47.989  17.793  1.00 37.62           N  
ATOM    436  CA  ASP A  78      46.598  49.424  17.970  1.00 35.44           C  
ATOM    437  C   ASP A  78      46.119  49.655  19.404  1.00 31.66           C  
ATOM    438  O   ASP A  78      44.942  49.909  19.642  1.00 31.04           O  
ATOM    439  CB  ASP A  78      45.598  49.960  16.936  1.00 44.43           C  
ATOM    440  CG  ASP A  78      45.505  51.473  16.912  1.00 47.03           C  
ATOM    441  OD1 ASP A  78      46.512  52.160  17.177  1.00 48.47           O  
ATOM    442  OD2 ASP A  78      44.406  51.975  16.598  1.00 52.65           O  
ATOM    443  N   LEU A  79      47.042  49.540  20.356  1.00 29.18           N  
ATOM    444  CA  LEU A  79      46.717  49.702  21.776  1.00 32.89           C  
ATOM    445  C   LEU A  79      47.248  50.976  22.440  1.00 34.90           C  
ATOM    446  O   LEU A  79      48.270  51.514  22.034  1.00 40.45           O  
ATOM    447  CB  LEU A  79      47.232  48.495  22.566  1.00 31.45           C  
ATOM    448  CG  LEU A  79      46.573  47.129  22.355  1.00 28.97           C  
ATOM    449  CD1 LEU A  79      47.240  46.130  23.270  1.00 26.27           C  
ATOM    450  CD2 LEU A  79      45.087  47.193  22.652  1.00 28.63           C  
ATOM    451  N   PRO A  80      46.548  51.473  23.479  1.00 33.44           N  
ATOM    452  CA  PRO A  80      46.970  52.679  24.189  1.00 33.18           C  
ATOM    453  C   PRO A  80      48.270  52.404  24.940  1.00 36.24           C  
ATOM    454  O   PRO A  80      48.607  51.252  25.208  1.00 36.49           O  
ATOM    455  CB  PRO A  80      45.825  52.911  25.177  1.00 26.82           C  
ATOM    456  CG  PRO A  80      44.664  52.285  24.524  1.00 29.79           C  
ATOM    457  CD  PRO A  80      45.248  51.013  23.991  1.00 34.83           C  
ATOM    458  N   PRO A  81      48.977  53.468  25.356  1.00 39.68           N  
ATOM    459  CA  PRO A  81      50.247  53.380  26.087  1.00 38.76           C  
ATOM    460  C   PRO A  81      50.200  52.647  27.429  1.00 34.24           C  
ATOM    461  O   PRO A  81      51.221  52.165  27.910  1.00 35.99           O  
ATOM    462  CB  PRO A  81      50.639  54.849  26.259  1.00 42.57           C  
ATOM    463  CG  PRO A  81      49.310  55.569  26.261  1.00 45.07           C  
ATOM    464  CD  PRO A  81      48.603  54.877  25.133  1.00 42.91           C  
ATOM    465  N   TRP A  82      49.023  52.595  28.046  1.00 32.76           N  
ATOM    466  CA  TRP A  82      48.864  51.913  29.334  1.00 29.75           C  
ATOM    467  C   TRP A  82      48.754  50.391  29.209  1.00 31.10           C  
ATOM    468  O   TRP A  82      48.873  49.675  30.205  1.00 29.53           O  
ATOM    469  CB  TRP A  82      47.648  52.464  30.091  1.00 26.97           C  
ATOM    470  CG  TRP A  82      46.371  52.538  29.280  1.00 27.83           C  
ATOM    471  CD1 TRP A  82      45.872  53.643  28.656  1.00 26.87           C  
ATOM    472  CD2 TRP A  82      45.438  51.473  29.019  1.00 25.45           C  
ATOM    473  NE1 TRP A  82      44.693  53.336  28.027  1.00 29.64           N  
ATOM    474  CE2 TRP A  82      44.402  52.013  28.231  1.00 26.55           C  
ATOM    475  CE3 TRP A  82      45.382  50.118  29.372  1.00 25.23           C  
ATOM    476  CZ2 TRP A  82      43.315  51.246  27.786  1.00 28.64           C  
ATOM    477  CZ3 TRP A  82      44.301  49.353  28.929  1.00 28.44           C  
ATOM    478  CH2 TRP A  82      43.282  49.923  28.144  1.00 28.74           C  
ATOM    479  N   ALA A  83      48.522  49.909  27.989  1.00 32.28           N  
ATOM    480  CA  ALA A  83      48.388  48.482  27.727  1.00 30.22           C  
ATOM    481  C   ALA A  83      49.655  47.903  27.105  1.00 30.53           C  
ATOM    482  O   ALA A  83      50.278  48.520  26.243  1.00 31.67           O  
ATOM    483  CB  ALA A  83      47.193  48.235  26.815  1.00 29.62           C  
ATOM    484  N   GLU A  84      50.025  46.711  27.556  1.00 31.22           N  
ATOM    485  CA  GLU A  84      51.200  46.006  27.057  1.00 33.71           C  
ATOM    486  C   GLU A  84      50.801  45.168  25.832  1.00 28.05           C  
ATOM    487  O   GLU A  84      50.076  44.175  25.953  1.00 31.22           O  
ATOM    488  CB  GLU A  84      51.756  45.111  28.170  1.00 38.53           C  
ATOM    489  CG  GLU A  84      53.019  44.344  27.818  1.00 55.30           C  
ATOM    490  CD  GLU A  84      53.502  43.459  28.964  1.00 64.40           C  
ATOM    491  OE1 GLU A  84      53.387  43.879  30.141  1.00 69.19           O  
ATOM    492  OE2 GLU A  84      53.998  42.342  28.685  1.00 70.17           O  
ATOM    493  N   GLY A  85      51.222  45.606  24.653  1.00 24.16           N  
ATOM    494  CA  GLY A  85      50.894  44.888  23.438  1.00 25.99           C  
ATOM    495  C   GLY A  85      51.862  43.758  23.171  1.00 30.73           C  
ATOM    496  O   GLY A  85      53.054  43.881  23.449  1.00 35.77           O  
ATOM    497  N   ILE A  86      51.358  42.650  22.638  1.00 35.12           N  
ATOM    498  CA  ILE A  86      52.197  41.496  22.330  1.00 29.02           C  
ATOM    499  C   ILE A  86      51.816  40.854  20.994  1.00 30.21           C  
ATOM    500  O   ILE A  86      50.662  40.470  20.785  1.00 36.20           O  
ATOM    501  CB  ILE A  86      52.139  40.448  23.474  1.00 27.40           C  
ATOM    502  CG1 ILE A  86      52.876  40.987  24.705  1.00 20.37           C  
ATOM    503  CG2 ILE A  86      52.731  39.115  23.016  1.00 24.06           C  
ATOM    504  CD1 ILE A  86      52.921  40.033  25.868  1.00 24.72           C  
ATOM    505  N   LEU A  87      52.782  40.802  20.078  1.00 30.60           N  
ATOM    506  CA  LEU A  87      52.596  40.214  18.749  1.00 29.27           C  
ATOM    507  C   LEU A  87      52.865  38.724  18.799  1.00 30.88           C  
ATOM    508  O   LEU A  87      54.030  38.303  18.860  1.00 33.04           O  
ATOM    509  CB  LEU A  87      53.564  40.831  17.741  1.00 24.91           C  
ATOM    510  CG  LEU A  87      53.095  42.047  16.967  1.00 25.20           C  
ATOM    511  CD1 LEU A  87      54.202  42.464  16.038  1.00 29.39           C  
ATOM    512  CD2 LEU A  87      51.842  41.689  16.187  1.00 29.76           C  
ATOM    513  N   ALA A  88      51.805  37.926  18.762  1.00 29.65           N  
ATOM    514  CA  ALA A  88      51.962  36.484  18.801  1.00 29.13           C  
ATOM    515  C   ALA A  88      50.672  35.767  18.499  1.00 31.14           C  
ATOM    516  O   ALA A  88      49.584  36.347  18.533  1.00 35.61           O  
ATOM    517  CB  ALA A  88      52.491  36.040  20.168  1.00 23.56           C  
ATOM    518  N   ASP A  89      50.822  34.490  18.184  1.00 33.98           N  
ATOM    519  CA  ASP A  89      49.696  33.628  17.906  1.00 33.23           C  
ATOM    520  C   ASP A  89      49.248  33.137  19.270  1.00 27.39           C  
ATOM    521  O   ASP A  89      49.879  32.266  19.851  1.00 23.37           O  
ATOM    522  CB  ASP A  89      50.153  32.450  17.048  1.00 36.70           C  
ATOM    523  CG  ASP A  89      49.126  31.341  16.983  1.00 46.20           C  
ATOM    524  OD1 ASP A  89      47.917  31.618  17.154  1.00 50.80           O  
ATOM    525  OD2 ASP A  89      49.535  30.180  16.768  1.00 51.77           O  
ATOM    526  N   PHE A  90      48.165  33.707  19.779  1.00 25.44           N  
ATOM    527  CA  PHE A  90      47.647  33.329  21.087  1.00 19.85           C  
ATOM    528  C   PHE A  90      47.609  31.818  21.271  1.00 18.36           C  
ATOM    529  O   PHE A  90      48.006  31.309  22.299  1.00 19.74           O  
ATOM    530  CB  PHE A  90      46.250  33.923  21.291  1.00 18.36           C  
ATOM    531  CG  PHE A  90      45.609  33.537  22.593  1.00 17.68           C  
ATOM    532  CD1 PHE A  90      46.075  34.061  23.794  1.00 16.32           C  
ATOM    533  CD2 PHE A  90      44.549  32.639  22.620  1.00 12.17           C  
ATOM    534  CE1 PHE A  90      45.489  33.690  25.000  1.00 19.05           C  
ATOM    535  CE2 PHE A  90      43.960  32.265  23.818  1.00 14.99           C  
ATOM    536  CZ  PHE A  90      44.429  32.789  25.010  1.00 16.90           C  
ATOM    537  N   LEU A  91      47.160  31.105  20.246  1.00 19.75           N  
ATOM    538  CA  LEU A  91      47.061  29.655  20.316  1.00 21.90           C  
ATOM    539  C   LEU A  91      48.379  28.938  20.570  1.00 27.02           C  
ATOM    540  O   LEU A  91      48.395  27.842  21.118  1.00 28.81           O  
ATOM    541  CB  LEU A  91      46.391  29.106  19.060  1.00 17.29           C  
ATOM    542  CG  LEU A  91      44.919  29.496  18.996  1.00 19.65           C  
ATOM    543  CD1 LEU A  91      44.249  28.870  17.801  1.00 20.62           C  
ATOM    544  CD2 LEU A  91      44.238  29.050  20.282  1.00 22.92           C  
ATOM    545  N   LEU A  92      49.488  29.553  20.183  1.00 31.71           N  
ATOM    546  CA  LEU A  92      50.785  28.918  20.402  1.00 34.47           C  
ATOM    547  C   LEU A  92      51.694  29.704  21.332  1.00 34.51           C  
ATOM    548  O   LEU A  92      52.792  29.249  21.631  1.00 33.32           O  
ATOM    549  CB  LEU A  92      51.533  28.654  19.081  1.00 35.55           C  
ATOM    550  CG  LEU A  92      51.099  27.551  18.107  1.00 34.14           C  
ATOM    551  CD1 LEU A  92      52.002  27.577  16.880  1.00 37.00           C  
ATOM    552  CD2 LEU A  92      51.155  26.195  18.768  1.00 33.23           C  
ATOM    553  N   TRP A  93      51.266  30.881  21.780  1.00 37.89           N  
ATOM    554  CA  TRP A  93      52.123  31.670  22.659  1.00 44.28           C  
ATOM    555  C   TRP A  93      52.176  31.103  24.065  1.00 45.80           C  
ATOM    556  O   TRP A  93      51.167  30.697  24.625  1.00 46.19           O  
ATOM    557  CB  TRP A  93      51.743  33.164  22.664  1.00 46.76           C  
ATOM    558  CG  TRP A  93      50.909  33.663  23.835  1.00 51.72           C  
ATOM    559  CD1 TRP A  93      49.601  33.357  24.109  1.00 59.30           C  
ATOM    560  CD2 TRP A  93      51.292  34.660  24.799  1.00 49.71           C  
ATOM    561  NE1 TRP A  93      49.140  34.115  25.163  1.00 56.78           N  
ATOM    562  CE2 TRP A  93      50.152  34.923  25.606  1.00 51.13           C  
ATOM    563  CE3 TRP A  93      52.479  35.358  25.053  1.00 39.00           C  
ATOM    564  CZ2 TRP A  93      50.166  35.859  26.645  1.00 47.89           C  
ATOM    565  CZ3 TRP A  93      52.493  36.288  26.087  1.00 46.15           C  
ATOM    566  CH2 TRP A  93      51.340  36.530  26.870  1.00 49.24           C  
ATOM    567  N   GLU A  94      53.382  31.048  24.614  1.00 51.97           N  
ATOM    568  CA  GLU A  94      53.589  30.531  25.953  1.00 54.31           C  
ATOM    569  C   GLU A  94      54.137  31.631  26.851  1.00 51.33           C  
ATOM    570  O   GLU A  94      55.338  31.911  26.837  1.00 51.77           O  
ATOM    571  CB  GLU A  94      54.576  29.360  25.924  1.00 61.83           C  
ATOM    572  CG  GLU A  94      54.086  28.090  26.608  1.00 76.22           C  
ATOM    573  CD  GLU A  94      53.137  27.278  25.737  1.00 85.36           C  
ATOM    574  OE1 GLU A  94      51.913  27.517  25.801  1.00 92.25           O  
ATOM    575  OE2 GLU A  94      53.617  26.392  24.993  1.00 91.30           O  
ATOM    576  N   PRO A  95      53.255  32.337  27.576  1.00 50.41           N  
ATOM    577  CA  PRO A  95      53.737  33.397  28.464  1.00 50.36           C  
ATOM    578  C   PRO A  95      54.299  32.747  29.726  1.00 53.24           C  
ATOM    579  O   PRO A  95      54.129  31.547  29.953  1.00 57.01           O  
ATOM    580  CB  PRO A  95      52.463  34.170  28.789  1.00 45.03           C  
ATOM    581  CG  PRO A  95      51.445  33.096  28.840  1.00 46.68           C  
ATOM    582  CD  PRO A  95      51.783  32.256  27.616  1.00 51.52           C  
ATOM    583  N   GLY A  96      54.956  33.538  30.555  1.00 51.86           N  
ATOM    584  CA  GLY A  96      55.494  32.981  31.777  1.00 53.75           C  
ATOM    585  C   GLY A  96      54.545  33.202  32.935  1.00 53.41           C  
ATOM    586  O   GLY A  96      54.767  32.690  34.029  1.00 53.79           O  
ATOM    587  N   GLU A  97      53.470  33.946  32.688  1.00 53.17           N  
ATOM    588  CA  GLU A  97      52.509  34.251  33.735  1.00 50.96           C  
ATOM    589  C   GLU A  97      51.046  33.930  33.433  1.00 47.14           C  
ATOM    590  O   GLU A  97      50.591  34.001  32.290  1.00 49.64           O  
ATOM    591  CB  GLU A  97      52.666  35.713  34.197  1.00 56.48           C  
ATOM    592  CG  GLU A  97      53.292  36.688  33.170  1.00 67.89           C  
ATOM    593  CD  GLU A  97      52.284  37.326  32.211  1.00 73.21           C  
ATOM    594  OE1 GLU A  97      51.188  37.714  32.665  1.00 74.07           O  
ATOM    595  OE2 GLU A  97      52.603  37.476  31.007  1.00 75.45           O  
ATOM    596  N   ALA A  98      50.348  33.493  34.477  1.00 40.75           N  
ATOM    597  CA  ALA A  98      48.934  33.164  34.412  1.00 31.29           C  
ATOM    598  C   ALA A  98      48.184  34.478  34.569  1.00 31.37           C  
ATOM    599  O   ALA A  98      48.759  35.488  34.987  1.00 30.00           O  
ATOM    600  CB  ALA A  98      48.567  32.219  35.533  1.00 31.20           C  
ATOM    601  N   PHE A  99      46.896  34.471  34.262  1.00 26.19           N  
ATOM    602  CA  PHE A  99      46.120  35.691  34.354  1.00 19.87           C  
ATOM    603  C   PHE A  99      44.935  35.577  35.271  1.00 18.98           C  
ATOM    604  O   PHE A  99      44.505  34.480  35.606  1.00 25.15           O  
ATOM    605  CB  PHE A  99      45.683  36.140  32.960  1.00 17.26           C  
ATOM    606  CG  PHE A  99      46.832  36.539  32.074  1.00 19.13           C  
ATOM    607  CD1 PHE A  99      47.657  35.572  31.503  1.00 21.38           C  
ATOM    608  CD2 PHE A  99      47.129  37.881  31.862  1.00 17.03           C  
ATOM    609  CE1 PHE A  99      48.765  35.936  30.738  1.00 19.75           C  
ATOM    610  CE2 PHE A  99      48.234  38.257  31.099  1.00 18.37           C  
ATOM    611  CZ  PHE A  99      49.054  37.279  30.538  1.00 18.40           C  
ATOM    612  N   ASP A 100      44.426  36.729  35.694  1.00 17.55           N  
ATOM    613  CA  ASP A 100      43.279  36.790  36.586  1.00 15.53           C  
ATOM    614  C   ASP A 100      41.978  36.872  35.809  1.00 13.93           C  
ATOM    615  O   ASP A 100      40.981  36.283  36.203  1.00 12.71           O  
ATOM    616  CB  ASP A 100      43.381  38.012  37.511  1.00 19.38           C  
ATOM    617  CG  ASP A 100      44.481  37.875  38.555  1.00 25.14           C  
ATOM    618  OD1 ASP A 100      45.653  38.177  38.236  1.00 24.92           O  
ATOM    619  OD2 ASP A 100      44.173  37.468  39.700  1.00 28.03           O  
ATOM    620  N   LEU A 101      41.995  37.625  34.714  1.00 12.13           N  
ATOM    621  CA  LEU A 101      40.814  37.811  33.894  1.00 11.36           C  
ATOM    622  C   LEU A 101      41.206  37.797  32.431  1.00 13.46           C  
ATOM    623  O   LEU A 101      42.250  38.318  32.065  1.00 18.55           O  
ATOM    624  CB  LEU A 101      40.145  39.145  34.237  1.00  8.49           C  
ATOM    625  CG  LEU A 101      39.000  39.661  33.356  1.00 15.07           C  
ATOM    626  CD1 LEU A 101      37.744  38.812  33.497  1.00  8.76           C  
ATOM    627  CD2 LEU A 101      38.690  41.100  33.739  1.00 14.58           C  
ATOM    628  N   ILE A 102      40.388  37.149  31.611  1.00 14.64           N  
ATOM    629  CA  ILE A 102      40.618  37.065  30.176  1.00 10.32           C  
ATOM    630  C   ILE A 102      39.294  37.465  29.550  1.00 11.01           C  
ATOM    631  O   ILE A 102      38.248  36.908  29.890  1.00 13.77           O  
ATOM    632  CB  ILE A 102      41.022  35.636  29.734  1.00 10.03           C  
ATOM    633  CG1 ILE A 102      42.273  35.183  30.499  1.00  9.23           C  
ATOM    634  CG2 ILE A 102      41.329  35.620  28.255  1.00  7.27           C  
ATOM    635  CD1 ILE A 102      42.827  33.820  30.105  1.00  3.87           C  
ATOM    636  N   LEU A 103      39.341  38.493  28.708  1.00 16.02           N  
ATOM    637  CA  LEU A 103      38.162  39.043  28.031  1.00 12.96           C  
ATOM    638  C   LEU A 103      38.371  38.958  26.542  1.00  9.06           C  
ATOM    639  O   LEU A 103      39.492  39.086  26.077  1.00 13.61           O  
ATOM    640  CB  LEU A 103      38.027  40.526  28.355  1.00 12.75           C  
ATOM    641  CG  LEU A 103      37.562  41.004  29.712  1.00 14.94           C  
ATOM    642  CD1 LEU A 103      37.924  42.466  29.847  1.00 19.51           C  
ATOM    643  CD2 LEU A 103      36.065  40.802  29.840  1.00 19.25           C  
ATOM    644  N   GLY A 104      37.296  38.811  25.783  1.00 11.54           N  
ATOM    645  CA  GLY A 104      37.476  38.762  24.347  1.00 11.67           C  
ATOM    646  C   GLY A 104      36.374  38.153  23.518  1.00  7.84           C  
ATOM    647  O   GLY A 104      35.414  37.574  24.018  1.00  9.49           O  
ATOM    648  N   ASN A 105      36.520  38.325  22.219  1.00  8.49           N  
ATOM    649  CA  ASN A 105      35.588  37.801  21.242  1.00 16.41           C  
ATOM    650  C   ASN A 105      36.546  37.051  20.341  1.00 18.65           C  
ATOM    651  O   ASN A 105      37.267  37.651  19.536  1.00 24.51           O  
ATOM    652  CB  ASN A 105      34.906  38.942  20.477  1.00 18.00           C  
ATOM    653  CG  ASN A 105      33.919  38.452  19.415  1.00 22.25           C  
ATOM    654  OD1 ASN A 105      33.254  39.261  18.759  1.00 26.99           O  
ATOM    655  ND2 ASN A 105      33.815  37.137  19.242  1.00 22.42           N  
ATOM    656  N   PRO A 106      36.661  35.738  20.546  1.00 20.10           N  
ATOM    657  CA  PRO A 106      37.562  34.928  19.732  1.00 19.49           C  
ATOM    658  C   PRO A 106      37.094  34.786  18.287  1.00 22.44           C  
ATOM    659  O   PRO A 106      35.911  34.933  17.986  1.00 23.92           O  
ATOM    660  CB  PRO A 106      37.555  33.585  20.467  1.00 13.68           C  
ATOM    661  CG  PRO A 106      36.179  33.508  20.987  1.00 20.77           C  
ATOM    662  CD  PRO A 106      35.958  34.905  21.534  1.00 17.22           C  
ATOM    663  N   PRO A 107      38.046  34.602  17.362  1.00 27.87           N  
ATOM    664  CA  PRO A 107      37.753  34.437  15.936  1.00 27.26           C  
ATOM    665  C   PRO A 107      36.910  33.173  15.739  1.00 30.16           C  
ATOM    666  O   PRO A 107      37.181  32.142  16.344  1.00 29.52           O  
ATOM    667  CB  PRO A 107      39.143  34.261  15.331  1.00 32.50           C  
ATOM    668  CG  PRO A 107      40.028  35.048  16.260  1.00 33.51           C  
ATOM    669  CD  PRO A 107      39.501  34.649  17.602  1.00 27.59           C  
ATOM    670  N   TYR A 108      35.871  33.269  14.920  1.00 33.74           N  
ATOM    671  CA  TYR A 108      34.994  32.140  14.651  1.00 37.92           C  
ATOM    672  C   TYR A 108      35.420  31.596  13.301  1.00 45.67           C  
ATOM    673  O   TYR A 108      35.422  32.342  12.326  1.00 52.83           O  
ATOM    674  CB  TYR A 108      33.540  32.613  14.532  1.00 35.79           C  
ATOM    675  CG  TYR A 108      33.010  33.457  15.680  1.00 35.75           C  
ATOM    676  CD1 TYR A 108      33.632  33.462  16.937  1.00 35.89           C  
ATOM    677  CD2 TYR A 108      31.859  34.229  15.512  1.00 33.65           C  
ATOM    678  CE1 TYR A 108      33.114  34.216  17.998  1.00 30.94           C  
ATOM    679  CE2 TYR A 108      31.331  34.980  16.565  1.00 36.10           C  
ATOM    680  CZ  TYR A 108      31.962  34.968  17.798  1.00 35.45           C  
ATOM    681  OH  TYR A 108      31.427  35.705  18.826  1.00 39.46           O  
ATOM    682  N   GLY A 109      35.789  30.320  13.227  1.00 52.47           N  
ATOM    683  CA  GLY A 109      36.195  29.764  11.944  1.00 58.99           C  
ATOM    684  C   GLY A 109      36.988  28.473  11.998  1.00 64.55           C  
ATOM    685  O   GLY A 109      37.307  27.965  13.072  1.00 65.13           O  
ATOM    686  N   ILE A 110      37.313  27.941  10.826  1.00 72.09           N  
ATOM    687  CA  ILE A 110      38.075  26.702  10.731  1.00 80.33           C  
ATOM    688  C   ILE A 110      39.336  26.905   9.893  1.00 85.77           C  
ATOM    689  O   ILE A 110      39.331  27.667   8.927  1.00 85.08           O  
ATOM    690  CB  ILE A 110      37.208  25.538  10.145  1.00 79.96           C  
ATOM    691  CG1 ILE A 110      38.065  24.293   9.881  1.00 83.44           C  
ATOM    692  CG2 ILE A 110      36.515  25.971   8.861  1.00 79.89           C  
ATOM    693  CD1 ILE A 110      38.799  23.757  11.098  1.00 82.35           C  
ATOM    694  N   VAL A 111      40.424  26.272  10.336  1.00 93.98           N  
ATOM    695  CA  VAL A 111      41.738  26.301   9.683  1.00101.97           C  
ATOM    696  C   VAL A 111      42.229  27.683   9.208  1.00106.71           C  
ATOM    697  O   VAL A 111      43.112  27.783   8.355  1.00108.21           O  
ATOM    698  CB  VAL A 111      41.809  25.226   8.536  1.00105.43           C  
ATOM    699  CG1 VAL A 111      41.080  25.697   7.276  1.00106.26           C  
ATOM    700  CG2 VAL A 111      43.253  24.838   8.242  1.00107.31           C  
ATOM    701  N   GLY A 112      41.718  28.739   9.838  1.00110.21           N  
ATOM    702  CA  GLY A 112      42.106  30.090   9.471  1.00112.86           C  
ATOM    703  C   GLY A 112      40.963  30.868   8.846  1.00114.21           C  
ATOM    704  O   GLY A 112      41.158  31.446   7.755  1.00116.06           O  
ATOM    705  N   VAL A 121      50.610  26.929   4.816  1.00110.74           N  
ATOM    706  CA  VAL A 121      50.337  27.532   6.156  1.00112.56           C  
ATOM    707  C   VAL A 121      49.217  26.754   6.847  1.00111.84           C  
ATOM    708  O   VAL A 121      49.469  25.899   7.692  1.00109.80           O  
ATOM    709  CB  VAL A 121      49.892  29.025   6.035  1.00114.63           C  
ATOM    710  CG1 VAL A 121      49.864  29.693   7.412  1.00112.57           C  
ATOM    711  CG2 VAL A 121      50.790  29.785   5.070  1.00115.46           C  
ATOM    712  N   PHE A 122      47.984  27.042   6.437  1.00113.48           N  
ATOM    713  CA  PHE A 122      46.774  26.432   6.974  1.00114.35           C  
ATOM    714  C   PHE A 122      46.910  25.025   7.547  1.00112.94           C  
ATOM    715  O   PHE A 122      47.045  24.864   8.762  1.00112.43           O  
ATOM    716  CB  PHE A 122      45.661  26.466   5.919  1.00120.66           C  
ATOM    717  CG  PHE A 122      45.019  27.825   5.742  1.00130.01           C  
ATOM    718  CD1 PHE A 122      45.660  28.990   6.169  1.00133.18           C  
ATOM    719  CD2 PHE A 122      43.761  27.936   5.149  1.00132.93           C  
ATOM    720  CE1 PHE A 122      45.056  30.244   6.010  1.00135.01           C  
ATOM    721  CE2 PHE A 122      43.148  29.184   4.987  1.00134.94           C  
ATOM    722  CZ  PHE A 122      43.799  30.339   5.415  1.00135.12           C  
ATOM    723  N   LYS A 123      46.907  24.015   6.679  1.00112.46           N  
ATOM    724  CA  LYS A 123      47.001  22.623   7.126  1.00111.06           C  
ATOM    725  C   LYS A 123      48.243  22.344   7.979  1.00106.69           C  
ATOM    726  O   LYS A 123      48.213  21.511   8.890  1.00107.84           O  
ATOM    727  CB  LYS A 123      46.921  21.652   5.937  1.00116.17           C  
ATOM    728  CG  LYS A 123      48.257  21.283   5.310  1.00123.35           C  
ATOM    729  CD  LYS A 123      48.310  19.792   4.987  1.00127.70           C  
ATOM    730  CE  LYS A 123      49.742  19.313   4.798  1.00130.80           C  
ATOM    731  NZ  LYS A 123      50.575  19.558   6.019  1.00134.20           N  
ATOM    732  N   ALA A 124      49.321  23.061   7.686  1.00100.58           N  
ATOM    733  CA  ALA A 124      50.567  22.916   8.420  1.00 93.89           C  
ATOM    734  C   ALA A 124      50.324  23.332   9.862  1.00 89.39           C  
ATOM    735  O   ALA A 124      50.551  22.558  10.796  1.00 87.20           O  
ATOM    736  CB  ALA A 124      51.618  23.801   7.800  1.00 98.36           C  
ATOM    737  N   VAL A 125      49.817  24.549  10.028  1.00 83.43           N  
ATOM    738  CA  VAL A 125      49.530  25.098  11.346  1.00 78.29           C  
ATOM    739  C   VAL A 125      48.440  24.273  12.030  1.00 73.05           C  
ATOM    740  O   VAL A 125      48.553  23.955  13.215  1.00 67.91           O  
ATOM    741  CB  VAL A 125      49.074  26.578  11.276  1.00 80.98           C  
ATOM    742  CG1 VAL A 125      49.119  27.208  12.661  1.00 79.45           C  
ATOM    743  CG2 VAL A 125      49.949  27.368  10.319  1.00 84.53           C  
ATOM    744  N   LYS A 126      47.412  23.897  11.268  1.00 69.21           N  
ATOM    745  CA  LYS A 126      46.316  23.111  11.823  1.00 67.28           C  
ATOM    746  C   LYS A 126      46.816  21.890  12.575  1.00 66.48           C  
ATOM    747  O   LYS A 126      46.322  21.591  13.666  1.00 68.65           O  
ATOM    748  CB  LYS A 126      45.316  22.674  10.751  1.00 69.72           C  
ATOM    749  CG  LYS A 126      44.153  21.876  11.335  1.00 75.30           C  
ATOM    750  CD  LYS A 126      43.065  21.567  10.323  1.00 80.10           C  
ATOM    751  CE  LYS A 126      43.491  20.508   9.329  1.00 81.52           C  
ATOM    752  NZ  LYS A 126      42.399  20.263   8.350  1.00 87.64           N  
ATOM    753  N   ASP A 127      47.801  21.192  12.023  1.00 62.69           N  
ATOM    754  CA  ASP A 127      48.296  20.026  12.719  1.00 57.65           C  
ATOM    755  C   ASP A 127      48.943  20.335  14.057  1.00 55.36           C  
ATOM    756  O   ASP A 127      48.739  19.586  15.008  1.00 52.92           O  
ATOM    757  CB  ASP A 127      49.182  19.173  11.830  1.00 66.81           C  
ATOM    758  CG  ASP A 127      48.449  17.949  11.313  1.00 72.05           C  
ATOM    759  OD1 ASP A 127      47.251  17.791  11.627  1.00 74.69           O  
ATOM    760  OD2 ASP A 127      49.080  17.137  10.605  1.00 80.67           O  
ATOM    761  N   LEU A 128      49.661  21.455  14.167  1.00 51.60           N  
ATOM    762  CA  LEU A 128      50.268  21.817  15.449  1.00 49.49           C  
ATOM    763  C   LEU A 128      49.124  22.064  16.428  1.00 46.09           C  
ATOM    764  O   LEU A 128      49.186  21.673  17.590  1.00 45.66           O  
ATOM    765  CB  LEU A 128      51.115  23.085  15.344  1.00 57.12           C  
ATOM    766  CG  LEU A 128      52.541  22.990  14.818  1.00 63.55           C  
ATOM    767  CD1 LEU A 128      52.527  22.709  13.326  1.00 69.60           C  
ATOM    768  CD2 LEU A 128      53.269  24.306  15.099  1.00 66.98           C  
ATOM    769  N   TYR A 129      48.071  22.711  15.940  1.00 39.67           N  
ATOM    770  CA  TYR A 129      46.910  22.995  16.768  1.00 34.03           C  
ATOM    771  C   TYR A 129      46.293  21.687  17.232  1.00 35.72           C  
ATOM    772  O   TYR A 129      46.125  21.473  18.426  1.00 36.16           O  
ATOM    773  CB  TYR A 129      45.893  23.807  15.979  1.00 28.95           C  
ATOM    774  CG  TYR A 129      46.312  25.233  15.729  1.00 28.94           C  
ATOM    775  CD1 TYR A 129      47.397  25.800  16.415  1.00 28.63           C  
ATOM    776  CD2 TYR A 129      45.610  26.031  14.831  1.00 27.19           C  
ATOM    777  CE1 TYR A 129      47.763  27.127  16.213  1.00 28.93           C  
ATOM    778  CE2 TYR A 129      45.967  27.359  14.622  1.00 33.17           C  
ATOM    779  CZ  TYR A 129      47.043  27.900  15.318  1.00 32.41           C  
ATOM    780  OH  TYR A 129      47.379  29.220  15.139  1.00 29.46           O  
ATOM    781  N   LYS A 130      46.025  20.792  16.286  1.00 33.82           N  
ATOM    782  CA  LYS A 130      45.435  19.497  16.585  1.00 36.50           C  
ATOM    783  C   LYS A 130      46.208  18.720  17.635  1.00 35.95           C  
ATOM    784  O   LYS A 130      45.637  17.910  18.355  1.00 36.97           O  
ATOM    785  CB  LYS A 130      45.323  18.653  15.317  1.00 44.57           C  
ATOM    786  CG  LYS A 130      44.306  19.177  14.317  1.00 57.07           C  
ATOM    787  CD  LYS A 130      44.177  18.281  13.080  1.00 64.36           C  
ATOM    788  CE  LYS A 130      43.510  16.938  13.384  1.00 69.25           C  
ATOM    789  NZ  LYS A 130      44.328  16.038  14.255  1.00 69.67           N  
ATOM    790  N   LYS A 131      47.515  18.932  17.695  1.00 37.97           N  
ATOM    791  CA  LYS A 131      48.323  18.222  18.675  1.00 41.85           C  
ATOM    792  C   LYS A 131      48.441  19.009  19.964  1.00 37.79           C  
ATOM    793  O   LYS A 131      48.707  18.445  21.018  1.00 39.39           O  
ATOM    794  CB  LYS A 131      49.720  17.926  18.128  1.00 51.45           C  
ATOM    795  CG  LYS A 131      49.742  17.312  16.739  1.00 65.04           C  
ATOM    796  CD  LYS A 131      48.844  16.088  16.631  1.00 74.31           C  
ATOM    797  CE  LYS A 131      48.839  15.544  15.209  1.00 78.64           C  
ATOM    798  NZ  LYS A 131      48.524  16.605  14.215  1.00 81.25           N  
ATOM    799  N   ALA A 132      48.265  20.320  19.871  1.00 38.37           N  
ATOM    800  CA  ALA A 132      48.367  21.189  21.040  1.00 38.97           C  
ATOM    801  C   ALA A 132      47.075  21.249  21.853  1.00 37.27           C  
ATOM    802  O   ALA A 132      47.107  21.419  23.080  1.00 38.55           O  
ATOM    803  CB  ALA A 132      48.786  22.597  20.614  1.00 35.30           C  
ATOM    804  N   PHE A 133      45.941  21.088  21.180  1.00 31.59           N  
ATOM    805  CA  PHE A 133      44.664  21.177  21.854  1.00 25.10           C  
ATOM    806  C   PHE A 133      43.930  19.862  22.015  1.00 24.30           C  
ATOM    807  O   PHE A 133      43.528  19.242  21.040  1.00 24.80           O  
ATOM    808  CB  PHE A 133      43.806  22.247  21.170  1.00 24.23           C  
ATOM    809  CG  PHE A 133      44.464  23.605  21.145  1.00 23.87           C  
ATOM    810  CD1 PHE A 133      44.523  24.387  22.299  1.00 18.80           C  
ATOM    811  CD2 PHE A 133      45.095  24.068  19.995  1.00 21.17           C  
ATOM    812  CE1 PHE A 133      45.206  25.602  22.307  1.00 19.04           C  
ATOM    813  CE2 PHE A 133      45.782  25.285  19.996  1.00 23.55           C  
ATOM    814  CZ  PHE A 133      45.837  26.050  21.154  1.00 18.92           C  
ATOM    815  N   SER A 134      43.727  19.487  23.278  1.00 23.73           N  
ATOM    816  CA  SER A 134      43.060  18.253  23.680  1.00 21.24           C  
ATOM    817  C   SER A 134      41.554  18.197  23.435  1.00 21.11           C  
ATOM    818  O   SER A 134      40.969  17.129  23.436  1.00 28.55           O  
ATOM    819  CB  SER A 134      43.320  17.999  25.161  1.00 20.89           C  
ATOM    820  OG  SER A 134      42.757  19.028  25.959  1.00 34.24           O  
ATOM    821  N   THR A 135      40.912  19.346  23.300  1.00 19.86           N  
ATOM    822  CA  THR A 135      39.479  19.362  23.063  1.00 14.47           C  
ATOM    823  C   THR A 135      39.157  19.404  21.573  1.00 18.06           C  
ATOM    824  O   THR A 135      37.997  19.488  21.195  1.00 19.18           O  
ATOM    825  CB  THR A 135      38.849  20.573  23.722  1.00 15.22           C  
ATOM    826  OG1 THR A 135      39.416  21.756  23.155  1.00 19.89           O  
ATOM    827  CG2 THR A 135      39.120  20.563  25.220  1.00 12.32           C  
ATOM    828  N   TRP A 136      40.188  19.353  20.736  1.00 18.26           N  
ATOM    829  CA  TRP A 136      40.020  19.404  19.290  1.00 24.94           C  
ATOM    830  C   TRP A 136      39.456  18.088  18.755  1.00 29.02           C  
ATOM    831  O   TRP A 136      40.110  17.047  18.833  1.00 29.27           O  
ATOM    832  CB  TRP A 136      41.366  19.697  18.634  1.00 26.82           C  
ATOM    833  CG  TRP A 136      41.248  20.189  17.252  1.00 28.20           C  
ATOM    834  CD1 TRP A 136      40.732  19.520  16.188  1.00 29.08           C  
ATOM    835  CD2 TRP A 136      41.631  21.480  16.774  1.00 33.05           C  
ATOM    836  NE1 TRP A 136      40.760  20.318  15.072  1.00 39.76           N  
ATOM    837  CE2 TRP A 136      41.307  21.528  15.402  1.00 37.90           C  
ATOM    838  CE3 TRP A 136      42.212  22.604  17.375  1.00 29.03           C  
ATOM    839  CZ2 TRP A 136      41.545  22.661  14.615  1.00 39.63           C  
ATOM    840  CZ3 TRP A 136      42.445  23.728  16.595  1.00 33.47           C  
ATOM    841  CH2 TRP A 136      42.113  23.749  15.228  1.00 35.80           C  
ATOM    842  N   LYS A 137      38.258  18.152  18.180  1.00 31.31           N  
ATOM    843  CA  LYS A 137      37.585  16.975  17.637  1.00 29.94           C  
ATOM    844  C   LYS A 137      36.950  17.379  16.310  1.00 31.91           C  
ATOM    845  O   LYS A 137      36.483  18.510  16.165  1.00 36.12           O  
ATOM    846  CB  LYS A 137      36.518  16.489  18.625  1.00 21.37           C  
ATOM    847  CG  LYS A 137      35.896  15.152  18.290  1.00 29.91           C  
ATOM    848  CD  LYS A 137      34.724  14.843  19.216  1.00 33.42           C  
ATOM    849  CE  LYS A 137      33.995  13.581  18.769  1.00 41.84           C  
ATOM    850  NZ  LYS A 137      32.809  13.227  19.610  1.00 39.47           N  
ATOM    851  N   GLY A 138      36.953  16.468  15.340  1.00 32.31           N  
ATOM    852  CA  GLY A 138      36.380  16.773  14.040  1.00 36.46           C  
ATOM    853  C   GLY A 138      37.128  17.948  13.438  1.00 42.09           C  
ATOM    854  O   GLY A 138      38.340  18.091  13.665  1.00 38.63           O  
ATOM    855  N   LYS A 139      36.434  18.769  12.649  1.00 48.28           N  
ATOM    856  CA  LYS A 139      37.059  19.954  12.055  1.00 50.95           C  
ATOM    857  C   LYS A 139      37.133  21.021  13.154  1.00 49.65           C  
ATOM    858  O   LYS A 139      37.897  21.985  13.058  1.00 48.52           O  
ATOM    859  CB  LYS A 139      36.289  20.461  10.819  1.00 56.29           C  
ATOM    860  CG  LYS A 139      34.871  20.972  11.064  1.00 65.79           C  
ATOM    861  CD  LYS A 139      33.868  19.840  11.201  1.00 73.24           C  
ATOM    862  CE  LYS A 139      32.440  20.368  11.302  1.00 82.13           C  
ATOM    863  NZ  LYS A 139      32.191  21.212  12.510  1.00 87.17           N  
ATOM    864  N   TYR A 140      36.343  20.800  14.207  1.00 43.67           N  
ATOM    865  CA  TYR A 140      36.291  21.663  15.373  1.00 35.16           C  
ATOM    866  C   TYR A 140      35.976  23.097  14.962  1.00 35.01           C  
ATOM    867  O   TYR A 140      35.103  23.321  14.121  1.00 40.44           O  
ATOM    868  CB  TYR A 140      37.625  21.552  16.123  1.00 25.29           C  
ATOM    869  CG  TYR A 140      37.560  21.868  17.597  1.00 22.06           C  
ATOM    870  CD1 TYR A 140      36.497  21.429  18.385  1.00 12.89           C  
ATOM    871  CD2 TYR A 140      38.568  22.624  18.204  1.00 19.62           C  
ATOM    872  CE1 TYR A 140      36.440  21.742  19.742  1.00 15.43           C  
ATOM    873  CE2 TYR A 140      38.520  22.939  19.556  1.00 12.33           C  
ATOM    874  CZ  TYR A 140      37.456  22.497  20.316  1.00 12.73           C  
ATOM    875  OH  TYR A 140      37.408  22.818  21.651  1.00 16.99           O  
ATOM    876  N   ASN A 141      36.643  24.060  15.590  1.00 33.21           N  
ATOM    877  CA  ASN A 141      36.463  25.469  15.287  1.00 25.59           C  
ATOM    878  C   ASN A 141      37.469  26.220  16.132  1.00 22.96           C  
ATOM    879  O   ASN A 141      37.742  25.824  17.262  1.00 20.05           O  
ATOM    880  CB  ASN A 141      35.056  25.941  15.614  1.00 24.91           C  
ATOM    881  CG  ASN A 141      34.733  27.261  14.965  1.00 24.14           C  
ATOM    882  OD1 ASN A 141      35.389  28.268  15.224  1.00 29.19           O  
ATOM    883  ND2 ASN A 141      33.744  27.261  14.090  1.00 19.87           N  
ATOM    884  N   LEU A 142      38.015  27.297  15.576  1.00 22.07           N  
ATOM    885  CA  LEU A 142      39.016  28.114  16.241  1.00 16.94           C  
ATOM    886  C   LEU A 142      38.588  28.642  17.603  1.00 17.40           C  
ATOM    887  O   LEU A 142      39.388  28.659  18.531  1.00 21.14           O  
ATOM    888  CB  LEU A 142      39.433  29.269  15.337  1.00 20.63           C  
ATOM    889  CG  LEU A 142      40.939  29.428  15.127  1.00 22.97           C  
ATOM    890  CD1 LEU A 142      41.544  28.124  14.654  1.00 28.61           C  
ATOM    891  CD2 LEU A 142      41.191  30.521  14.119  1.00 22.91           C  
ATOM    892  N   TYR A 143      37.322  29.019  17.749  1.00 11.78           N  
ATOM    893  CA  TYR A 143      36.864  29.533  19.027  1.00  9.90           C  
ATOM    894  C   TYR A 143      36.957  28.514  20.168  1.00 12.93           C  
ATOM    895  O   TYR A 143      37.144  28.886  21.330  1.00 16.42           O  
ATOM    896  CB  TYR A 143      35.463  30.122  18.912  1.00  5.48           C  
ATOM    897  CG  TYR A 143      34.322  29.150  18.974  1.00  6.32           C  
ATOM    898  CD1 TYR A 143      33.832  28.698  20.196  1.00 13.50           C  
ATOM    899  CD2 TYR A 143      33.648  28.777  17.824  1.00  9.25           C  
ATOM    900  CE1 TYR A 143      32.687  27.915  20.263  1.00  8.81           C  
ATOM    901  CE2 TYR A 143      32.510  27.999  17.882  1.00  2.18           C  
ATOM    902  CZ  TYR A 143      32.026  27.578  19.096  1.00  4.23           C  
ATOM    903  OH  TYR A 143      30.833  26.881  19.138  1.00 18.26           O  
ATOM    904  N   GLY A 144      36.856  27.230  19.837  1.00 11.83           N  
ATOM    905  CA  GLY A 144      36.947  26.201  20.859  1.00  5.47           C  
ATOM    906  C   GLY A 144      38.368  26.155  21.401  1.00 11.05           C  
ATOM    907  O   GLY A 144      38.585  26.018  22.599  1.00 10.70           O  
ATOM    908  N   ALA A 145      39.338  26.303  20.501  1.00 15.24           N  
ATOM    909  CA  ALA A 145      40.761  26.297  20.841  1.00 11.65           C  
ATOM    910  C   ALA A 145      41.116  27.496  21.718  1.00 14.46           C  
ATOM    911  O   ALA A 145      41.881  27.375  22.675  1.00 14.92           O  
ATOM    912  CB  ALA A 145      41.598  26.320  19.571  1.00 14.69           C  
ATOM    913  N   PHE A 146      40.596  28.666  21.358  1.00 18.70           N  
ATOM    914  CA  PHE A 146      40.834  29.877  22.134  1.00 11.45           C  
ATOM    915  C   PHE A 146      40.293  29.675  23.545  1.00 11.74           C  
ATOM    916  O   PHE A 146      40.953  30.040  24.514  1.00 13.51           O  
ATOM    917  CB  PHE A 146      40.181  31.086  21.463  1.00 13.29           C  
ATOM    918  CG  PHE A 146      41.102  31.838  20.532  1.00 12.92           C  
ATOM    919  CD1 PHE A 146      41.366  31.365  19.257  1.00 13.42           C  
ATOM    920  CD2 PHE A 146      41.715  33.017  20.944  1.00 11.22           C  
ATOM    921  CE1 PHE A 146      42.227  32.049  18.405  1.00 15.98           C  
ATOM    922  CE2 PHE A 146      42.575  33.708  20.102  1.00 12.73           C  
ATOM    923  CZ  PHE A 146      42.832  33.222  18.831  1.00 15.28           C  
ATOM    924  N   LEU A 147      39.115  29.059  23.664  1.00 12.24           N  
ATOM    925  CA  LEU A 147      38.527  28.774  24.973  1.00 11.15           C  
ATOM    926  C   LEU A 147      39.450  27.891  25.807  1.00 17.24           C  
ATOM    927  O   LEU A 147      39.737  28.216  26.960  1.00 21.81           O  
ATOM    928  CB  LEU A 147      37.161  28.103  24.834  1.00 10.93           C  
ATOM    929  CG  LEU A 147      35.947  29.013  24.981  1.00  8.68           C  
ATOM    930  CD1 LEU A 147      34.716  28.261  24.558  1.00 10.46           C  
ATOM    931  CD2 LEU A 147      35.818  29.495  26.427  1.00  2.00           C  
ATOM    932  N   GLU A 148      39.935  26.787  25.232  1.00 19.60           N  
ATOM    933  CA  GLU A 148      40.836  25.902  25.977  1.00 14.48           C  
ATOM    934  C   GLU A 148      42.132  26.596  26.371  1.00 15.65           C  
ATOM    935  O   GLU A 148      42.601  26.450  27.498  1.00 16.98           O  
ATOM    936  CB  GLU A 148      41.170  24.640  25.194  1.00 15.16           C  
ATOM    937  CG  GLU A 148      42.112  23.730  25.972  1.00  8.22           C  
ATOM    938  CD  GLU A 148      42.475  22.476  25.228  1.00  9.82           C  
ATOM    939  OE1 GLU A 148      41.762  22.106  24.276  1.00 14.92           O  
ATOM    940  OE2 GLU A 148      43.474  21.840  25.609  1.00 16.99           O  
ATOM    941  N   LYS A 149      42.731  27.324  25.435  1.00 14.02           N  
ATOM    942  CA  LYS A 149      43.964  28.038  25.720  1.00 14.42           C  
ATOM    943  C   LYS A 149      43.698  29.038  26.842  1.00 15.16           C  
ATOM    944  O   LYS A 149      44.437  29.082  27.822  1.00 17.52           O  
ATOM    945  CB  LYS A 149      44.468  28.755  24.462  1.00 22.12           C  
ATOM    946  CG  LYS A 149      45.748  29.572  24.635  1.00 19.86           C  
ATOM    947  CD  LYS A 149      46.899  28.719  25.114  1.00 15.64           C  
ATOM    948  CE  LYS A 149      48.210  29.431  24.885  1.00 17.26           C  
ATOM    949  NZ  LYS A 149      49.353  28.544  25.194  1.00 14.96           N  
ATOM    950  N   ALA A 150      42.608  29.793  26.722  1.00 15.18           N  
ATOM    951  CA  ALA A 150      42.239  30.786  27.723  1.00 11.70           C  
ATOM    952  C   ALA A 150      42.120  30.176  29.112  1.00 18.07           C  
ATOM    953  O   ALA A 150      42.666  30.710  30.074  1.00 23.97           O  
ATOM    954  CB  ALA A 150      40.953  31.455  27.340  1.00 13.24           C  
ATOM    955  N   VAL A 151      41.423  29.048  29.222  1.00 19.46           N  
ATOM    956  CA  VAL A 151      41.257  28.387  30.517  1.00 16.50           C  
ATOM    957  C   VAL A 151      42.604  27.961  31.084  1.00 21.22           C  
ATOM    958  O   VAL A 151      42.808  28.028  32.290  1.00 21.65           O  
ATOM    959  CB  VAL A 151      40.330  27.141  30.438  1.00 15.45           C  
ATOM    960  CG1 VAL A 151      40.263  26.436  31.784  1.00 16.83           C  
ATOM    961  CG2 VAL A 151      38.937  27.539  30.005  1.00 12.03           C  
ATOM    962  N   ARG A 152      43.523  27.537  30.214  1.00 25.74           N  
ATOM    963  CA  ARG A 152      44.848  27.091  30.659  1.00 28.91           C  
ATOM    964  C   ARG A 152      45.780  28.232  31.095  1.00 31.85           C  
ATOM    965  O   ARG A 152      46.763  28.007  31.812  1.00 32.70           O  
ATOM    966  CB  ARG A 152      45.520  26.214  29.594  1.00 25.96           C  
ATOM    967  CG  ARG A 152      44.823  24.880  29.367  1.00 27.30           C  
ATOM    968  CD  ARG A 152      45.625  23.992  28.431  1.00 37.35           C  
ATOM    969  NE  ARG A 152      44.888  22.795  28.015  1.00 50.23           N  
ATOM    970  CZ  ARG A 152      44.794  21.669  28.725  1.00 52.91           C  
ATOM    971  NH1 ARG A 152      45.387  21.565  29.907  1.00 55.83           N  
ATOM    972  NH2 ARG A 152      44.108  20.634  28.249  1.00 54.66           N  
ATOM    973  N   LEU A 153      45.482  29.448  30.649  1.00 30.57           N  
ATOM    974  CA  LEU A 153      46.280  30.612  31.019  1.00 25.87           C  
ATOM    975  C   LEU A 153      45.693  31.295  32.257  1.00 26.14           C  
ATOM    976  O   LEU A 153      46.240  32.275  32.760  1.00 31.24           O  
ATOM    977  CB  LEU A 153      46.349  31.612  29.858  1.00 24.13           C  
ATOM    978  CG  LEU A 153      47.302  31.302  28.703  1.00 20.28           C  
ATOM    979  CD1 LEU A 153      47.217  32.384  27.651  1.00 17.63           C  
ATOM    980  CD2 LEU A 153      48.713  31.207  29.234  1.00 19.99           C  
ATOM    981  N   LEU A 154      44.568  30.783  32.733  1.00 24.73           N  
ATOM    982  CA  LEU A 154      43.903  31.335  33.906  1.00 24.43           C  
ATOM    983  C   LEU A 154      44.530  30.792  35.182  1.00 28.82           C  
ATOM    984  O   LEU A 154      44.891  29.618  35.258  1.00 32.40           O  
ATOM    985  CB  LEU A 154      42.430  30.941  33.876  1.00 15.31           C  
ATOM    986  CG  LEU A 154      41.369  32.026  33.909  1.00 17.72           C  
ATOM    987  CD1 LEU A 154      41.831  33.259  33.169  1.00 11.05           C  
ATOM    988  CD2 LEU A 154      40.103  31.466  33.299  1.00 11.91           C  
ATOM    989  N   LYS A 155      44.687  31.644  36.185  1.00 33.35           N  
ATOM    990  CA  LYS A 155      45.240  31.170  37.442  1.00 33.86           C  
ATOM    991  C   LYS A 155      44.047  30.694  38.261  1.00 32.15           C  
ATOM    992  O   LYS A 155      42.907  31.077  37.977  1.00 31.34           O  
ATOM    993  CB  LYS A 155      46.023  32.275  38.167  1.00 40.86           C  
ATOM    994  CG  LYS A 155      45.201  33.428  38.698  1.00 42.37           C  
ATOM    995  CD  LYS A 155      46.076  34.397  39.490  1.00 43.38           C  
ATOM    996  CE  LYS A 155      47.206  34.958  38.643  1.00 44.39           C  
ATOM    997  NZ  LYS A 155      47.934  36.034  39.370  1.00 51.32           N  
ATOM    998  N   PRO A 156      44.277  29.826  39.259  1.00 32.66           N  
ATOM    999  CA  PRO A 156      43.157  29.341  40.068  1.00 29.06           C  
ATOM   1000  C   PRO A 156      42.300  30.492  40.570  1.00 28.71           C  
ATOM   1001  O   PRO A 156      42.807  31.474  41.128  1.00 28.81           O  
ATOM   1002  CB  PRO A 156      43.856  28.619  41.215  1.00 31.53           C  
ATOM   1003  CG  PRO A 156      45.080  28.083  40.567  1.00 34.66           C  
ATOM   1004  CD  PRO A 156      45.549  29.270  39.753  1.00 34.19           C  
ATOM   1005  N   GLY A 157      41.001  30.376  40.331  1.00 26.32           N  
ATOM   1006  CA  GLY A 157      40.078  31.403  40.757  1.00 17.65           C  
ATOM   1007  C   GLY A 157      39.878  32.438  39.671  1.00 20.42           C  
ATOM   1008  O   GLY A 157      38.973  33.267  39.780  1.00 18.60           O  
ATOM   1009  N   GLY A 158      40.709  32.384  38.628  1.00 18.58           N  
ATOM   1010  CA  GLY A 158      40.606  33.322  37.524  1.00 19.00           C  
ATOM   1011  C   GLY A 158      39.260  33.278  36.821  1.00 19.15           C  
ATOM   1012  O   GLY A 158      38.499  32.306  36.972  1.00 23.46           O  
ATOM   1013  N   VAL A 159      38.979  34.308  36.026  1.00 18.08           N  
ATOM   1014  CA  VAL A 159      37.714  34.420  35.307  1.00 10.53           C  
ATOM   1015  C   VAL A 159      37.904  34.768  33.842  1.00 10.55           C  
ATOM   1016  O   VAL A 159      38.724  35.615  33.515  1.00 13.78           O  
ATOM   1017  CB  VAL A 159      36.852  35.570  35.888  1.00  9.34           C  
ATOM   1018  CG1 VAL A 159      35.565  35.719  35.085  1.00  8.57           C  
ATOM   1019  CG2 VAL A 159      36.540  35.331  37.357  1.00 10.13           C  
ATOM   1020  N   LEU A 160      37.158  34.114  32.959  1.00  9.65           N  
ATOM   1021  CA  LEU A 160      37.206  34.462  31.543  1.00  8.90           C  
ATOM   1022  C   LEU A 160      35.771  34.776  31.113  1.00  9.12           C  
ATOM   1023  O   LEU A 160      34.818  34.192  31.638  1.00 11.86           O  
ATOM   1024  CB  LEU A 160      37.838  33.358  30.677  1.00 13.58           C  
ATOM   1025  CG  LEU A 160      37.207  31.993  30.360  1.00 23.70           C  
ATOM   1026  CD1 LEU A 160      36.027  32.104  29.397  1.00 16.90           C  
ATOM   1027  CD2 LEU A 160      38.265  31.110  29.731  1.00 20.57           C  
ATOM   1028  N   VAL A 161      35.609  35.769  30.247  1.00  7.85           N  
ATOM   1029  CA  VAL A 161      34.286  36.142  29.746  1.00  7.61           C  
ATOM   1030  C   VAL A 161      34.485  36.265  28.230  1.00  9.23           C  
ATOM   1031  O   VAL A 161      35.302  37.051  27.778  1.00 12.29           O  
ATOM   1032  CB  VAL A 161      33.794  37.478  30.399  1.00  3.91           C  
ATOM   1033  CG1 VAL A 161      32.317  37.700  30.149  1.00  2.76           C  
ATOM   1034  CG2 VAL A 161      34.030  37.442  31.898  1.00  2.00           C  
ATOM   1035  N   PHE A 162      33.831  35.393  27.465  1.00  7.64           N  
ATOM   1036  CA  PHE A 162      33.957  35.371  26.002  1.00  2.00           C  
ATOM   1037  C   PHE A 162      32.595  35.401  25.337  1.00  2.66           C  
ATOM   1038  O   PHE A 162      31.610  34.984  25.941  1.00  7.97           O  
ATOM   1039  CB  PHE A 162      34.602  34.057  25.559  1.00  7.20           C  
ATOM   1040  CG  PHE A 162      36.091  34.094  25.448  1.00  7.62           C  
ATOM   1041  CD1 PHE A 162      36.829  35.128  25.991  1.00 10.32           C  
ATOM   1042  CD2 PHE A 162      36.755  33.079  24.775  1.00  7.04           C  
ATOM   1043  CE1 PHE A 162      38.210  35.150  25.859  1.00 14.66           C  
ATOM   1044  CE2 PHE A 162      38.134  33.092  24.637  1.00  9.26           C  
ATOM   1045  CZ  PHE A 162      38.865  34.125  25.176  1.00 15.67           C  
ATOM   1046  N   VAL A 163      32.546  35.881  24.097  1.00  4.44           N  
ATOM   1047  CA  VAL A 163      31.308  35.883  23.317  1.00  6.41           C  
ATOM   1048  C   VAL A 163      31.667  34.831  22.285  1.00 10.56           C  
ATOM   1049  O   VAL A 163      32.745  34.912  21.702  1.00  4.72           O  
ATOM   1050  CB  VAL A 163      31.081  37.153  22.477  1.00  7.20           C  
ATOM   1051  CG1 VAL A 163      29.606  37.325  22.212  1.00  2.00           C  
ATOM   1052  CG2 VAL A 163      31.688  38.354  23.108  1.00 12.76           C  
ATOM   1053  N   VAL A 164      30.797  33.849  22.062  1.00  9.10           N  
ATOM   1054  CA  VAL A 164      31.072  32.804  21.079  1.00  3.97           C  
ATOM   1055  C   VAL A 164      29.756  32.274  20.513  1.00  5.25           C  
ATOM   1056  O   VAL A 164      28.687  32.617  21.009  1.00  7.98           O  
ATOM   1057  CB  VAL A 164      31.859  31.603  21.719  1.00  9.21           C  
ATOM   1058  CG1 VAL A 164      33.303  31.991  22.050  1.00  6.53           C  
ATOM   1059  CG2 VAL A 164      31.146  31.093  22.969  1.00  7.17           C  
ATOM   1060  N   PRO A 165      29.812  31.520  19.399  1.00  7.04           N  
ATOM   1061  CA  PRO A 165      28.600  30.958  18.806  1.00  5.15           C  
ATOM   1062  C   PRO A 165      28.012  29.953  19.775  1.00  2.30           C  
ATOM   1063  O   PRO A 165      28.719  29.364  20.579  1.00  9.85           O  
ATOM   1064  CB  PRO A 165      29.133  30.231  17.573  1.00  9.54           C  
ATOM   1065  CG  PRO A 165      30.230  31.090  17.139  1.00  6.31           C  
ATOM   1066  CD  PRO A 165      30.940  31.385  18.459  1.00 10.02           C  
ATOM   1067  N   ALA A 166      26.722  29.709  19.647  1.00  4.70           N  
ATOM   1068  CA  ALA A 166      26.045  28.782  20.524  1.00  3.56           C  
ATOM   1069  C   ALA A 166      26.181  27.318  20.094  1.00  8.49           C  
ATOM   1070  O   ALA A 166      25.699  26.415  20.789  1.00 11.55           O  
ATOM   1071  CB  ALA A 166      24.586  29.174  20.606  1.00  3.04           C  
ATOM   1072  N   THR A 167      26.872  27.067  18.984  1.00 13.35           N  
ATOM   1073  CA  THR A 167      27.014  25.699  18.463  1.00 11.81           C  
ATOM   1074  C   THR A 167      27.628  24.667  19.417  1.00  9.42           C  
ATOM   1075  O   THR A 167      27.223  23.513  19.434  1.00 10.16           O  
ATOM   1076  CB  THR A 167      27.754  25.671  17.101  1.00  6.56           C  
ATOM   1077  OG1 THR A 167      29.083  26.173  17.261  1.00 12.93           O  
ATOM   1078  CG2 THR A 167      27.033  26.531  16.099  1.00  3.82           C  
ATOM   1079  N   TRP A 168      28.564  25.097  20.248  1.00 10.97           N  
ATOM   1080  CA  TRP A 168      29.201  24.191  21.180  1.00  5.87           C  
ATOM   1081  C   TRP A 168      28.249  23.647  22.233  1.00  8.55           C  
ATOM   1082  O   TRP A 168      28.619  22.762  22.979  1.00 19.11           O  
ATOM   1083  CB  TRP A 168      30.405  24.863  21.862  1.00  7.50           C  
ATOM   1084  CG  TRP A 168      30.051  25.943  22.855  1.00 10.56           C  
ATOM   1085  CD1 TRP A 168      29.789  27.261  22.585  1.00  5.49           C  
ATOM   1086  CD2 TRP A 168      29.887  25.784  24.277  1.00 12.50           C  
ATOM   1087  NE1 TRP A 168      29.467  27.925  23.743  1.00  9.98           N  
ATOM   1088  CE2 TRP A 168      29.520  27.049  24.798  1.00  6.42           C  
ATOM   1089  CE3 TRP A 168      30.006  24.693  25.158  1.00  5.18           C  
ATOM   1090  CZ2 TRP A 168      29.268  27.256  26.161  1.00  6.03           C  
ATOM   1091  CZ3 TRP A 168      29.754  24.896  26.509  1.00  3.89           C  
ATOM   1092  CH2 TRP A 168      29.388  26.174  26.997  1.00  9.37           C  
ATOM   1093  N   LEU A 169      27.037  24.183  22.318  1.00  8.13           N  
ATOM   1094  CA  LEU A 169      26.097  23.697  23.325  1.00  6.15           C  
ATOM   1095  C   LEU A 169      25.539  22.354  22.921  1.00  7.42           C  
ATOM   1096  O   LEU A 169      25.286  21.512  23.768  1.00 10.61           O  
ATOM   1097  CB  LEU A 169      24.908  24.648  23.502  1.00  7.65           C  
ATOM   1098  CG  LEU A 169      25.028  26.112  23.934  1.00 10.65           C  
ATOM   1099  CD1 LEU A 169      23.661  26.610  24.296  1.00 10.40           C  
ATOM   1100  CD2 LEU A 169      25.915  26.270  25.118  1.00  7.36           C  
ATOM   1101  N   VAL A 170      25.341  22.169  21.619  1.00 10.51           N  
ATOM   1102  CA  VAL A 170      24.753  20.938  21.104  1.00 13.15           C  
ATOM   1103  C   VAL A 170      25.587  20.100  20.146  1.00  9.79           C  
ATOM   1104  O   VAL A 170      25.421  18.899  20.097  1.00 19.20           O  
ATOM   1105  CB  VAL A 170      23.392  21.224  20.423  1.00 13.91           C  
ATOM   1106  CG1 VAL A 170      22.408  21.767  21.442  1.00 14.23           C  
ATOM   1107  CG2 VAL A 170      23.573  22.234  19.296  1.00 11.81           C  
ATOM   1108  N   LEU A 171      26.481  20.720  19.389  1.00 15.40           N  
ATOM   1109  CA  LEU A 171      27.280  19.976  18.415  1.00 13.76           C  
ATOM   1110  C   LEU A 171      28.243  18.936  18.961  1.00 16.10           C  
ATOM   1111  O   LEU A 171      28.981  19.181  19.905  1.00 16.39           O  
ATOM   1112  CB  LEU A 171      28.055  20.916  17.487  1.00  5.61           C  
ATOM   1113  CG  LEU A 171      27.257  21.761  16.512  1.00  4.32           C  
ATOM   1114  CD1 LEU A 171      28.212  22.386  15.512  1.00 14.09           C  
ATOM   1115  CD2 LEU A 171      26.243  20.908  15.786  1.00  8.29           C  
ATOM   1116  N   GLU A 172      28.299  17.824  18.238  1.00 20.18           N  
ATOM   1117  CA  GLU A 172      29.156  16.668  18.514  1.00 23.45           C  
ATOM   1118  C   GLU A 172      30.661  16.968  18.627  1.00 18.50           C  
ATOM   1119  O   GLU A 172      31.335  16.437  19.501  1.00 22.97           O  
ATOM   1120  CB  GLU A 172      28.933  15.627  17.410  1.00 35.84           C  
ATOM   1121  CG  GLU A 172      29.407  16.061  15.979  1.00 55.24           C  
ATOM   1122  CD  GLU A 172      28.698  17.304  15.395  1.00 54.48           C  
ATOM   1123  OE1 GLU A 172      27.442  17.326  15.354  1.00 56.39           O  
ATOM   1124  OE2 GLU A 172      29.407  18.243  14.950  1.00 46.98           O  
ATOM   1125  N   ASP A 173      31.183  17.804  17.733  1.00 16.07           N  
ATOM   1126  CA  ASP A 173      32.603  18.165  17.730  1.00 16.39           C  
ATOM   1127  C   ASP A 173      33.043  18.916  18.978  1.00 16.32           C  
ATOM   1128  O   ASP A 173      34.238  19.081  19.223  1.00 14.91           O  
ATOM   1129  CB  ASP A 173      32.932  19.026  16.505  1.00 24.43           C  
ATOM   1130  CG  ASP A 173      33.100  18.210  15.234  1.00 33.34           C  
ATOM   1131  OD1 ASP A 173      33.003  16.964  15.297  1.00 30.08           O  
ATOM   1132  OD2 ASP A 173      33.346  18.822  14.172  1.00 29.39           O  
ATOM   1133  N   PHE A 174      32.077  19.401  19.750  1.00 15.52           N  
ATOM   1134  CA  PHE A 174      32.390  20.147  20.955  1.00 14.61           C  
ATOM   1135  C   PHE A 174      32.173  19.369  22.246  1.00 18.17           C  
ATOM   1136  O   PHE A 174      32.284  19.926  23.336  1.00 24.84           O  
ATOM   1137  CB  PHE A 174      31.616  21.456  20.960  1.00  8.97           C  
ATOM   1138  CG  PHE A 174      31.963  22.353  19.807  1.00 12.54           C  
ATOM   1139  CD1 PHE A 174      33.156  23.079  19.806  1.00 11.71           C  
ATOM   1140  CD2 PHE A 174      31.115  22.461  18.713  1.00 12.26           C  
ATOM   1141  CE1 PHE A 174      33.493  23.899  18.730  1.00  7.24           C  
ATOM   1142  CE2 PHE A 174      31.447  23.283  17.628  1.00  9.87           C  
ATOM   1143  CZ  PHE A 174      32.634  23.997  17.642  1.00  5.93           C  
ATOM   1144  N   ALA A 175      31.955  18.062  22.119  1.00 18.41           N  
ATOM   1145  CA  ALA A 175      31.741  17.193  23.271  1.00 15.03           C  
ATOM   1146  C   ALA A 175      32.927  17.214  24.232  1.00 10.92           C  
ATOM   1147  O   ALA A 175      32.750  17.239  25.434  1.00 13.79           O  
ATOM   1148  CB  ALA A 175      31.468  15.776  22.814  1.00 13.77           C  
ATOM   1149  N   LEU A 176      34.140  17.198  23.695  1.00 11.93           N  
ATOM   1150  CA  LEU A 176      35.328  17.229  24.541  1.00 13.24           C  
ATOM   1151  C   LEU A 176      35.546  18.595  25.196  1.00 16.41           C  
ATOM   1152  O   LEU A 176      36.023  18.661  26.326  1.00 18.00           O  
ATOM   1153  CB  LEU A 176      36.560  16.799  23.756  1.00 12.78           C  
ATOM   1154  CG  LEU A 176      36.505  15.348  23.281  1.00 17.68           C  
ATOM   1155  CD1 LEU A 176      37.693  15.054  22.386  1.00 12.39           C  
ATOM   1156  CD2 LEU A 176      36.472  14.409  24.480  1.00 10.78           C  
ATOM   1157  N   LEU A 177      35.202  19.677  24.489  1.00 15.99           N  
ATOM   1158  CA  LEU A 177      35.333  21.028  25.043  1.00 15.33           C  
ATOM   1159  C   LEU A 177      34.411  21.138  26.250  1.00 14.14           C  
ATOM   1160  O   LEU A 177      34.799  21.688  27.271  1.00 18.89           O  
ATOM   1161  CB  LEU A 177      34.958  22.107  24.019  1.00 16.29           C  
ATOM   1162  CG  LEU A 177      34.947  23.558  24.538  1.00 15.33           C  
ATOM   1163  CD1 LEU A 177      36.298  23.940  25.119  1.00 11.14           C  
ATOM   1164  CD2 LEU A 177      34.585  24.509  23.416  1.00 17.28           C  
ATOM   1165  N   ARG A 178      33.194  20.606  26.117  1.00 13.25           N  
ATOM   1166  CA  ARG A 178      32.206  20.611  27.188  1.00  7.69           C  
ATOM   1167  C   ARG A 178      32.682  19.851  28.425  1.00 12.35           C  
ATOM   1168  O   ARG A 178      32.487  20.308  29.545  1.00 15.13           O  
ATOM   1169  CB  ARG A 178      30.884  20.024  26.706  1.00  6.89           C  
ATOM   1170  CG  ARG A 178      29.918  21.030  26.115  1.00  4.81           C  
ATOM   1171  CD  ARG A 178      28.651  20.321  25.679  1.00  3.14           C  
ATOM   1172  NE  ARG A 178      28.635  20.128  24.236  1.00 18.35           N  
ATOM   1173  CZ  ARG A 178      28.323  18.997  23.615  1.00 15.28           C  
ATOM   1174  NH1 ARG A 178      27.992  17.912  24.293  1.00 14.82           N  
ATOM   1175  NH2 ARG A 178      28.317  18.967  22.295  1.00 29.06           N  
ATOM   1176  N   GLU A 179      33.293  18.689  28.233  1.00 13.75           N  
ATOM   1177  CA  GLU A 179      33.788  17.926  29.367  1.00 12.92           C  
ATOM   1178  C   GLU A 179      34.900  18.706  30.054  1.00 12.48           C  
ATOM   1179  O   GLU A 179      34.950  18.782  31.278  1.00 20.72           O  
ATOM   1180  CB  GLU A 179      34.329  16.588  28.907  1.00 22.07           C  
ATOM   1181  CG  GLU A 179      33.349  15.755  28.122  1.00 28.12           C  
ATOM   1182  CD  GLU A 179      33.861  14.351  27.854  1.00 34.25           C  
ATOM   1183  OE1 GLU A 179      35.071  14.077  28.072  1.00 29.05           O  
ATOM   1184  OE2 GLU A 179      33.035  13.518  27.430  1.00 38.50           O  
ATOM   1185  N   PHE A 180      35.790  19.274  29.249  1.00 12.15           N  
ATOM   1186  CA  PHE A 180      36.922  20.068  29.727  1.00 14.18           C  
ATOM   1187  C   PHE A 180      36.442  21.161  30.664  1.00 14.96           C  
ATOM   1188  O   PHE A 180      36.881  21.251  31.796  1.00 24.28           O  
ATOM   1189  CB  PHE A 180      37.644  20.695  28.525  1.00 16.79           C  
ATOM   1190  CG  PHE A 180      38.776  21.633  28.887  1.00 23.38           C  
ATOM   1191  CD1 PHE A 180      40.021  21.136  29.268  1.00 18.54           C  
ATOM   1192  CD2 PHE A 180      38.614  23.017  28.777  1.00 18.31           C  
ATOM   1193  CE1 PHE A 180      41.086  22.008  29.528  1.00 24.22           C  
ATOM   1194  CE2 PHE A 180      39.672  23.888  29.033  1.00 18.97           C  
ATOM   1195  CZ  PHE A 180      40.909  23.387  29.408  1.00 17.52           C  
ATOM   1196  N   LEU A 181      35.545  22.001  30.165  1.00 18.66           N  
ATOM   1197  CA  LEU A 181      34.975  23.105  30.930  1.00 13.39           C  
ATOM   1198  C   LEU A 181      34.324  22.603  32.223  1.00 14.57           C  
ATOM   1199  O   LEU A 181      34.559  23.146  33.294  1.00 20.63           O  
ATOM   1200  CB  LEU A 181      33.930  23.832  30.072  1.00  7.24           C  
ATOM   1201  CG  LEU A 181      34.205  25.139  29.325  1.00  3.08           C  
ATOM   1202  CD1 LEU A 181      35.645  25.376  29.050  1.00  2.00           C  
ATOM   1203  CD2 LEU A 181      33.385  25.134  28.049  1.00  3.86           C  
ATOM   1204  N   ALA A 182      33.523  21.550  32.120  1.00 13.47           N  
ATOM   1205  CA  ALA A 182      32.835  21.003  33.282  1.00 13.83           C  
ATOM   1206  C   ALA A 182      33.776  20.567  34.388  1.00 15.57           C  
ATOM   1207  O   ALA A 182      33.492  20.754  35.556  1.00 22.89           O  
ATOM   1208  CB  ALA A 182      31.949  19.843  32.872  1.00 14.48           C  
ATOM   1209  N   ARG A 183      34.907  19.990  34.015  1.00 21.06           N  
ATOM   1210  CA  ARG A 183      35.864  19.519  35.003  1.00 25.66           C  
ATOM   1211  C   ARG A 183      36.881  20.566  35.489  1.00 24.91           C  
ATOM   1212  O   ARG A 183      37.468  20.407  36.559  1.00 27.03           O  
ATOM   1213  CB  ARG A 183      36.565  18.253  34.483  1.00 32.29           C  
ATOM   1214  CG  ARG A 183      38.079  18.362  34.328  1.00 42.45           C  
ATOM   1215  CD  ARG A 183      38.680  17.045  33.885  1.00 47.67           C  
ATOM   1216  NE  ARG A 183      38.137  16.603  32.604  1.00 54.48           N  
ATOM   1217  CZ  ARG A 183      38.644  16.935  31.419  1.00 59.03           C  
ATOM   1218  NH1 ARG A 183      39.714  17.725  31.340  1.00 58.88           N  
ATOM   1219  NH2 ARG A 183      38.081  16.472  30.310  1.00 59.42           N  
ATOM   1220  N   GLU A 184      37.086  21.632  34.719  1.00 19.65           N  
ATOM   1221  CA  GLU A 184      38.048  22.660  35.096  1.00 12.31           C  
ATOM   1222  C   GLU A 184      37.492  23.789  35.939  1.00 11.63           C  
ATOM   1223  O   GLU A 184      38.246  24.503  36.575  1.00 17.67           O  
ATOM   1224  CB  GLU A 184      38.733  23.247  33.863  1.00 13.71           C  
ATOM   1225  CG  GLU A 184      39.644  22.284  33.141  1.00 15.48           C  
ATOM   1226  CD  GLU A 184      40.866  21.914  33.955  1.00 20.51           C  
ATOM   1227  OE1 GLU A 184      41.386  22.786  34.678  1.00 28.21           O  
ATOM   1228  OE2 GLU A 184      41.321  20.753  33.864  1.00 28.87           O  
ATOM   1229  N   GLY A 185      36.184  23.987  35.927  1.00 11.24           N  
ATOM   1230  CA  GLY A 185      35.634  25.059  36.731  1.00  8.39           C  
ATOM   1231  C   GLY A 185      34.130  25.192  36.670  1.00 12.28           C  
ATOM   1232  O   GLY A 185      33.431  24.254  36.301  1.00 10.90           O  
ATOM   1233  N   LYS A 186      33.643  26.356  37.085  1.00 11.73           N  
ATOM   1234  CA  LYS A 186      32.218  26.662  37.080  1.00 17.73           C  
ATOM   1235  C   LYS A 186      31.920  27.450  35.808  1.00 17.88           C  
ATOM   1236  O   LYS A 186      32.627  28.422  35.494  1.00 17.55           O  
ATOM   1237  CB  LYS A 186      31.862  27.504  38.300  1.00 22.94           C  
ATOM   1238  CG  LYS A 186      30.405  27.934  38.367  1.00 32.39           C  
ATOM   1239  CD  LYS A 186      30.166  28.850  39.560  1.00 48.82           C  
ATOM   1240  CE  LYS A 186      31.140  30.035  39.570  1.00 56.63           C  
ATOM   1241  NZ  LYS A 186      30.953  30.934  40.747  1.00 64.63           N  
ATOM   1242  N   THR A 187      30.843  27.077  35.120  1.00 14.92           N  
ATOM   1243  CA  THR A 187      30.474  27.719  33.861  1.00 10.10           C  
ATOM   1244  C   THR A 187      29.084  28.334  33.865  1.00 10.29           C  
ATOM   1245  O   THR A 187      28.136  27.710  34.333  1.00 17.76           O  
ATOM   1246  CB  THR A 187      30.570  26.690  32.705  1.00  6.72           C  
ATOM   1247  OG1 THR A 187      31.892  26.135  32.684  1.00 13.26           O  
ATOM   1248  CG2 THR A 187      30.289  27.331  31.365  1.00  8.36           C  
ATOM   1249  N   SER A 188      28.980  29.572  33.380  1.00  6.66           N  
ATOM   1250  CA  SER A 188      27.713  30.294  33.269  1.00  3.30           C  
ATOM   1251  C   SER A 188      27.525  30.656  31.806  1.00  2.00           C  
ATOM   1252  O   SER A 188      28.402  31.264  31.201  1.00  9.42           O  
ATOM   1253  CB  SER A 188      27.723  31.576  34.105  1.00  3.89           C  
ATOM   1254  OG  SER A 188      27.342  31.334  35.448  1.00 16.54           O  
ATOM   1255  N   VAL A 189      26.382  30.295  31.242  1.00  4.44           N  
ATOM   1256  CA  VAL A 189      26.099  30.569  29.839  1.00  6.13           C  
ATOM   1257  C   VAL A 189      24.922  31.526  29.705  1.00  8.68           C  
ATOM   1258  O   VAL A 189      23.837  31.233  30.186  1.00 15.03           O  
ATOM   1259  CB  VAL A 189      25.797  29.251  29.081  1.00  7.61           C  
ATOM   1260  CG1 VAL A 189      25.340  29.536  27.657  1.00  2.00           C  
ATOM   1261  CG2 VAL A 189      27.029  28.352  29.088  1.00  2.00           C  
ATOM   1262  N   TYR A 190      25.157  32.686  29.089  1.00 12.66           N  
ATOM   1263  CA  TYR A 190      24.113  33.702  28.886  1.00  5.14           C  
ATOM   1264  C   TYR A 190      23.705  33.746  27.430  1.00  5.52           C  
ATOM   1265  O   TYR A 190      24.494  34.116  26.576  1.00  4.55           O  
ATOM   1266  CB  TYR A 190      24.612  35.085  29.297  1.00  2.00           C  
ATOM   1267  CG  TYR A 190      25.047  35.175  30.741  1.00  2.00           C  
ATOM   1268  CD1 TYR A 190      26.318  34.749  31.147  1.00  2.00           C  
ATOM   1269  CD2 TYR A 190      24.190  35.698  31.701  1.00  2.00           C  
ATOM   1270  CE1 TYR A 190      26.717  34.854  32.491  1.00  9.60           C  
ATOM   1271  CE2 TYR A 190      24.572  35.805  33.031  1.00  7.16           C  
ATOM   1272  CZ  TYR A 190      25.828  35.390  33.426  1.00  3.76           C  
ATOM   1273  OH  TYR A 190      26.179  35.545  34.748  1.00  9.07           O  
ATOM   1274  N   TYR A 191      22.477  33.343  27.146  1.00  9.34           N  
ATOM   1275  CA  TYR A 191      21.991  33.342  25.784  1.00  4.36           C  
ATOM   1276  C   TYR A 191      21.680  34.756  25.308  1.00  8.62           C  
ATOM   1277  O   TYR A 191      20.845  35.439  25.890  1.00  6.75           O  
ATOM   1278  CB  TYR A 191      20.739  32.480  25.678  1.00  3.15           C  
ATOM   1279  CG  TYR A 191      20.136  32.499  24.303  1.00  2.00           C  
ATOM   1280  CD1 TYR A 191      20.669  31.719  23.278  1.00  2.00           C  
ATOM   1281  CD2 TYR A 191      19.049  33.311  24.018  1.00  6.73           C  
ATOM   1282  CE1 TYR A 191      20.136  31.746  22.000  1.00  2.00           C  
ATOM   1283  CE2 TYR A 191      18.503  33.350  22.743  1.00  4.41           C  
ATOM   1284  CZ  TYR A 191      19.052  32.566  21.740  1.00  7.80           C  
ATOM   1285  OH  TYR A 191      18.503  32.614  20.482  1.00  7.54           O  
ATOM   1286  N   LEU A 192      22.351  35.175  24.240  1.00  7.75           N  
ATOM   1287  CA  LEU A 192      22.144  36.491  23.647  1.00  4.79           C  
ATOM   1288  C   LEU A 192      21.345  36.339  22.351  1.00 11.23           C  
ATOM   1289  O   LEU A 192      20.372  37.066  22.108  1.00 15.17           O  
ATOM   1290  CB  LEU A 192      23.478  37.149  23.321  1.00  3.44           C  
ATOM   1291  CG  LEU A 192      24.439  37.508  24.452  1.00  3.68           C  
ATOM   1292  CD1 LEU A 192      25.633  38.231  23.850  1.00  2.00           C  
ATOM   1293  CD2 LEU A 192      23.760  38.403  25.452  1.00  2.63           C  
ATOM   1294  N   GLY A 193      21.772  35.400  21.512  1.00 13.75           N  
ATOM   1295  CA  GLY A 193      21.093  35.159  20.253  1.00  8.82           C  
ATOM   1296  C   GLY A 193      21.821  35.767  19.074  1.00 12.01           C  
ATOM   1297  O   GLY A 193      23.051  35.865  19.066  1.00 10.82           O  
ATOM   1298  N   GLU A 194      21.060  36.187  18.073  1.00 14.93           N  
ATOM   1299  CA  GLU A 194      21.647  36.774  16.876  1.00 20.30           C  
ATOM   1300  C   GLU A 194      21.740  38.278  17.036  1.00 19.50           C  
ATOM   1301  O   GLU A 194      20.895  39.024  16.565  1.00 22.08           O  
ATOM   1302  CB  GLU A 194      20.846  36.358  15.647  1.00 18.01           C  
ATOM   1303  CG  GLU A 194      20.744  34.840  15.544  1.00 17.75           C  
ATOM   1304  CD  GLU A 194      20.030  34.371  14.304  1.00 26.26           C  
ATOM   1305  OE1 GLU A 194      19.162  35.116  13.802  1.00 31.19           O  
ATOM   1306  OE2 GLU A 194      20.337  33.252  13.826  1.00 34.94           O  
ATOM   1307  N   VAL A 195      22.756  38.677  17.796  1.00 20.17           N  
ATOM   1308  CA  VAL A 195      23.036  40.066  18.132  1.00 14.22           C  
ATOM   1309  C   VAL A 195      24.034  40.756  17.224  1.00 14.60           C  
ATOM   1310  O   VAL A 195      24.149  41.967  17.248  1.00 24.29           O  
ATOM   1311  CB  VAL A 195      23.557  40.191  19.582  1.00 10.48           C  
ATOM   1312  CG1 VAL A 195      22.468  39.823  20.556  1.00 14.09           C  
ATOM   1313  CG2 VAL A 195      24.794  39.304  19.794  1.00  6.54           C  
ATOM   1314  N   PHE A 196      24.816  39.992  16.482  1.00 16.88           N  
ATOM   1315  CA  PHE A 196      25.785  40.595  15.585  1.00 15.60           C  
ATOM   1316  C   PHE A 196      25.096  41.026  14.303  1.00 19.99           C  
ATOM   1317  O   PHE A 196      23.978  40.586  14.017  1.00 25.86           O  
ATOM   1318  CB  PHE A 196      26.888  39.603  15.275  1.00 14.16           C  
ATOM   1319  CG  PHE A 196      27.709  39.258  16.454  1.00 23.72           C  
ATOM   1320  CD1 PHE A 196      28.639  40.160  16.946  1.00 27.07           C  
ATOM   1321  CD2 PHE A 196      27.545  38.038  17.095  1.00 30.09           C  
ATOM   1322  CE1 PHE A 196      29.405  39.853  18.073  1.00 34.64           C  
ATOM   1323  CE2 PHE A 196      28.304  37.717  18.222  1.00 34.90           C  
ATOM   1324  CZ  PHE A 196      29.235  38.627  18.712  1.00 35.92           C  
ATOM   1325  N   PRO A 197      25.716  41.948  13.545  1.00 18.67           N  
ATOM   1326  CA  PRO A 197      25.133  42.421  12.285  1.00 14.70           C  
ATOM   1327  C   PRO A 197      24.817  41.274  11.320  1.00 17.36           C  
ATOM   1328  O   PRO A 197      23.773  41.290  10.666  1.00 12.76           O  
ATOM   1329  CB  PRO A 197      26.220  43.334  11.750  1.00 15.56           C  
ATOM   1330  CG  PRO A 197      26.710  43.981  13.010  1.00 19.53           C  
ATOM   1331  CD  PRO A 197      26.870  42.786  13.921  1.00 20.46           C  
ATOM   1332  N   GLN A 198      25.723  40.300  11.197  1.00 23.95           N  
ATOM   1333  CA  GLN A 198      25.463  39.164  10.318  1.00 27.31           C  
ATOM   1334  C   GLN A 198      24.532  38.271  11.121  1.00 24.35           C  
ATOM   1335  O   GLN A 198      24.906  37.722  12.160  1.00 19.92           O  
ATOM   1336  CB  GLN A 198      26.738  38.440   9.901  1.00 33.04           C  
ATOM   1337  CG  GLN A 198      26.547  37.629   8.619  1.00 48.08           C  
ATOM   1338  CD  GLN A 198      27.808  36.911   8.177  1.00 57.63           C  
ATOM   1339  OE1 GLN A 198      28.787  37.540   7.767  1.00 61.28           O  
ATOM   1340  NE2 GLN A 198      27.797  35.587   8.274  1.00 62.06           N  
ATOM   1341  N   LYS A 199      23.314  38.145  10.612  1.00 25.01           N  
ATOM   1342  CA  LYS A 199      22.237  37.426  11.268  1.00 25.59           C  
ATOM   1343  C   LYS A 199      22.155  35.923  11.364  1.00 30.20           C  
ATOM   1344  O   LYS A 199      21.200  35.424  11.931  1.00 37.58           O  
ATOM   1345  CB  LYS A 199      20.889  37.964  10.769  1.00 19.19           C  
ATOM   1346  CG  LYS A 199      20.161  38.833  11.775  1.00 17.74           C  
ATOM   1347  CD  LYS A 199      21.100  39.811  12.463  1.00 13.26           C  
ATOM   1348  CE  LYS A 199      20.385  40.571  13.563  1.00 18.37           C  
ATOM   1349  NZ  LYS A 199      21.336  41.378  14.372  1.00 12.22           N  
ATOM   1350  N   LYS A 200      23.097  35.163  10.843  1.00 30.67           N  
ATOM   1351  CA  LYS A 200      22.894  33.729  11.014  1.00 38.86           C  
ATOM   1352  C   LYS A 200      23.743  33.047  12.072  1.00 37.35           C  
ATOM   1353  O   LYS A 200      23.919  31.831  12.048  1.00 40.91           O  
ATOM   1354  CB  LYS A 200      22.933  32.988   9.678  1.00 46.46           C  
ATOM   1355  CG  LYS A 200      21.590  32.382   9.311  1.00 48.01           C  
ATOM   1356  CD  LYS A 200      20.507  33.441   9.381  1.00 57.00           C  
ATOM   1357  CE  LYS A 200      19.120  32.829   9.449  1.00 64.97           C  
ATOM   1358  NZ  LYS A 200      18.094  33.848   9.825  1.00 66.70           N  
ATOM   1359  N   VAL A 201      24.266  33.831  13.007  1.00 31.76           N  
ATOM   1360  CA  VAL A 201      25.085  33.279  14.077  1.00 24.17           C  
ATOM   1361  C   VAL A 201      24.416  33.622  15.394  1.00 22.66           C  
ATOM   1362  O   VAL A 201      24.116  34.787  15.663  1.00 27.08           O  
ATOM   1363  CB  VAL A 201      26.522  33.847  14.083  1.00 25.97           C  
ATOM   1364  CG1 VAL A 201      27.404  33.012  14.996  1.00 23.49           C  
ATOM   1365  CG2 VAL A 201      27.093  33.900  12.673  1.00 20.74           C  
ATOM   1366  N   SER A 202      24.133  32.598  16.184  1.00 15.78           N  
ATOM   1367  CA  SER A 202      23.498  32.785  17.472  1.00 12.42           C  
ATOM   1368  C   SER A 202      24.654  32.851  18.468  1.00 12.52           C  
ATOM   1369  O   SER A 202      25.544  31.987  18.462  1.00 11.01           O  
ATOM   1370  CB  SER A 202      22.555  31.617  17.747  1.00  3.69           C  
ATOM   1371  OG  SER A 202      21.668  31.920  18.794  1.00 12.76           O  
ATOM   1372  N   ALA A 203      24.693  33.919  19.255  1.00 12.36           N  
ATOM   1373  CA  ALA A 203      25.771  34.098  20.210  1.00  9.66           C  
ATOM   1374  C   ALA A 203      25.389  33.707  21.623  1.00 11.71           C  
ATOM   1375  O   ALA A 203      24.207  33.746  22.012  1.00 14.25           O  
ATOM   1376  CB  ALA A 203      26.268  35.537  20.171  1.00  7.15           C  
ATOM   1377  N   VAL A 204      26.418  33.452  22.417  1.00 10.30           N  
ATOM   1378  CA  VAL A 204      26.269  33.047  23.794  1.00  6.81           C  
ATOM   1379  C   VAL A 204      27.468  33.680  24.518  1.00  9.27           C  
ATOM   1380  O   VAL A 204      28.540  33.808  23.930  1.00 14.07           O  
ATOM   1381  CB  VAL A 204      26.315  31.481  23.818  1.00  6.02           C  
ATOM   1382  CG1 VAL A 204      27.567  30.949  24.449  1.00  2.00           C  
ATOM   1383  CG2 VAL A 204      25.077  30.918  24.423  1.00  6.61           C  
ATOM   1384  N   VAL A 205      27.264  34.206  25.721  1.00 10.76           N  
ATOM   1385  CA  VAL A 205      28.382  34.755  26.493  1.00  5.18           C  
ATOM   1386  C   VAL A 205      28.669  33.690  27.546  1.00  8.43           C  
ATOM   1387  O   VAL A 205      27.753  33.216  28.223  1.00 11.18           O  
ATOM   1388  CB  VAL A 205      28.029  36.073  27.242  1.00  8.17           C  
ATOM   1389  CG1 VAL A 205      29.160  36.468  28.201  1.00  9.35           C  
ATOM   1390  CG2 VAL A 205      27.801  37.198  26.270  1.00  3.32           C  
ATOM   1391  N   ILE A 206      29.912  33.246  27.627  1.00 11.01           N  
ATOM   1392  CA  ILE A 206      30.276  32.258  28.628  1.00 11.32           C  
ATOM   1393  C   ILE A 206      31.152  32.901  29.696  1.00 10.18           C  
ATOM   1394  O   ILE A 206      32.124  33.585  29.391  1.00  8.69           O  
ATOM   1395  CB  ILE A 206      30.988  31.003  28.026  1.00 12.79           C  
ATOM   1396  CG1 ILE A 206      31.753  30.258  29.128  1.00 14.18           C  
ATOM   1397  CG2 ILE A 206      31.880  31.380  26.875  1.00 18.78           C  
ATOM   1398  CD1 ILE A 206      32.740  29.248  28.635  1.00 16.12           C  
ATOM   1399  N   ARG A 207      30.730  32.769  30.944  1.00 10.19           N  
ATOM   1400  CA  ARG A 207      31.501  33.290  32.054  1.00 10.02           C  
ATOM   1401  C   ARG A 207      31.998  32.050  32.774  1.00 10.20           C  
ATOM   1402  O   ARG A 207      31.204  31.296  33.338  1.00 13.51           O  
ATOM   1403  CB  ARG A 207      30.625  34.117  32.988  1.00 11.01           C  
ATOM   1404  CG  ARG A 207      31.425  34.812  34.054  1.00 12.76           C  
ATOM   1405  CD  ARG A 207      30.533  35.468  35.067  1.00 22.18           C  
ATOM   1406  NE  ARG A 207      31.315  36.241  36.026  1.00 32.43           N  
ATOM   1407  CZ  ARG A 207      31.988  35.721  37.050  1.00 33.01           C  
ATOM   1408  NH1 ARG A 207      31.987  34.414  37.273  1.00 29.79           N  
ATOM   1409  NH2 ARG A 207      32.680  36.523  37.850  1.00 37.25           N  
ATOM   1410  N   PHE A 208      33.300  31.812  32.708  1.00  9.35           N  
ATOM   1411  CA  PHE A 208      33.904  30.645  33.328  1.00  9.61           C  
ATOM   1412  C   PHE A 208      34.829  31.067  34.461  1.00 13.91           C  
ATOM   1413  O   PHE A 208      35.651  31.965  34.282  1.00 19.12           O  
ATOM   1414  CB  PHE A 208      34.680  29.852  32.265  1.00  8.25           C  
ATOM   1415  CG  PHE A 208      35.553  28.761  32.829  1.00 12.91           C  
ATOM   1416  CD1 PHE A 208      35.042  27.493  33.067  1.00 13.11           C  
ATOM   1417  CD2 PHE A 208      36.884  29.007  33.137  1.00 13.57           C  
ATOM   1418  CE1 PHE A 208      35.847  26.492  33.606  1.00  8.60           C  
ATOM   1419  CE2 PHE A 208      37.689  28.013  33.676  1.00 13.21           C  
ATOM   1420  CZ  PHE A 208      37.170  26.756  33.911  1.00  9.41           C  
ATOM   1421  N   GLN A 209      34.678  30.447  35.629  1.00 14.69           N  
ATOM   1422  CA  GLN A 209      35.539  30.750  36.769  1.00 14.78           C  
ATOM   1423  C   GLN A 209      36.319  29.500  37.080  1.00 15.09           C  
ATOM   1424  O   GLN A 209      35.731  28.476  37.422  1.00 16.25           O  
ATOM   1425  CB  GLN A 209      34.737  31.176  37.998  1.00 17.31           C  
ATOM   1426  CG  GLN A 209      35.610  31.393  39.227  1.00 25.45           C  
ATOM   1427  CD  GLN A 209      35.059  32.430  40.196  1.00 29.28           C  
ATOM   1428  OE1 GLN A 209      33.853  32.609  40.324  1.00 33.40           O  
ATOM   1429  NE2 GLN A 209      35.957  33.123  40.881  1.00 28.96           N  
ATOM   1430  N   LYS A 210      37.642  29.576  36.976  1.00 19.74           N  
ATOM   1431  CA  LYS A 210      38.478  28.412  37.231  1.00 22.84           C  
ATOM   1432  C   LYS A 210      38.484  28.030  38.698  1.00 28.91           C  
ATOM   1433  O   LYS A 210      39.518  28.004  39.350  1.00 34.95           O  
ATOM   1434  CB  LYS A 210      39.893  28.636  36.731  1.00 21.31           C  
ATOM   1435  CG  LYS A 210      40.585  27.333  36.390  1.00 21.39           C  
ATOM   1436  CD  LYS A 210      41.940  27.586  35.794  1.00 19.59           C  
ATOM   1437  CE  LYS A 210      42.575  26.310  35.321  1.00 11.58           C  
ATOM   1438  NZ  LYS A 210      43.948  26.600  34.845  1.00 14.67           N  
ATOM   1439  N   SER A 211      37.294  27.744  39.202  1.00 41.30           N  
ATOM   1440  CA  SER A 211      37.051  27.356  40.587  1.00 45.53           C  
ATOM   1441  C   SER A 211      35.877  26.388  40.436  1.00 43.77           C  
ATOM   1442  O   SER A 211      34.717  26.800  40.442  1.00 44.51           O  
ATOM   1443  CB  SER A 211      36.634  28.592  41.400  1.00 45.37           C  
ATOM   1444  OG  SER A 211      36.583  28.322  42.787  1.00 48.23           O  
ATOM   1445  N   GLY A 212      36.209  25.121  40.200  1.00 41.27           N  
ATOM   1446  CA  GLY A 212      35.220  24.077  39.985  1.00 35.75           C  
ATOM   1447  C   GLY A 212      33.844  24.233  40.596  1.00 33.89           C  
ATOM   1448  O   GLY A 212      33.718  24.679  41.726  1.00 42.23           O  
ATOM   1449  N   LYS A 213      32.820  23.864  39.833  1.00 33.75           N  
ATOM   1450  CA  LYS A 213      31.418  23.928  40.259  1.00 31.79           C  
ATOM   1451  C   LYS A 213      30.590  23.369  39.112  1.00 25.39           C  
ATOM   1452  O   LYS A 213      31.087  22.516  38.388  1.00 38.40           O  
ATOM   1453  CB  LYS A 213      31.002  25.354  40.618  1.00 43.90           C  
ATOM   1454  CG  LYS A 213      29.663  25.463  41.359  1.00 57.28           C  
ATOM   1455  CD  LYS A 213      29.675  26.583  42.400  1.00 58.51           C  
ATOM   1456  CE  LYS A 213      30.657  26.269  43.519  1.00 68.31           C  
ATOM   1457  NZ  LYS A 213      30.336  24.980  44.212  1.00 68.79           N  
ATOM   1458  N   GLY A 214      29.371  23.850  38.901  1.00 18.13           N  
ATOM   1459  CA  GLY A 214      28.570  23.287  37.826  1.00  9.95           C  
ATOM   1460  C   GLY A 214      28.304  24.186  36.641  1.00  8.07           C  
ATOM   1461  O   GLY A 214      29.195  24.849  36.145  1.00 10.66           O  
ATOM   1462  N   LEU A 215      27.057  24.207  36.196  1.00  3.96           N  
ATOM   1463  CA  LEU A 215      26.672  25.014  35.053  1.00  5.15           C  
ATOM   1464  C   LEU A 215      25.409  25.781  35.422  1.00  5.75           C  
ATOM   1465  O   LEU A 215      24.569  25.266  36.156  1.00  2.43           O  
ATOM   1466  CB  LEU A 215      26.424  24.076  33.855  1.00 10.86           C  
ATOM   1467  CG  LEU A 215      26.103  24.407  32.380  1.00  7.62           C  
ATOM   1468  CD1 LEU A 215      24.632  24.387  32.117  1.00  2.00           C  
ATOM   1469  CD2 LEU A 215      26.724  25.685  31.914  1.00  5.72           C  
ATOM   1470  N   SER A 216      25.335  27.045  35.014  1.00  5.32           N  
ATOM   1471  CA  SER A 216      24.163  27.878  35.248  1.00  4.55           C  
ATOM   1472  C   SER A 216      23.743  28.318  33.854  1.00  7.60           C  
ATOM   1473  O   SER A 216      24.587  28.744  33.066  1.00  7.18           O  
ATOM   1474  CB  SER A 216      24.518  29.119  36.073  1.00  3.97           C  
ATOM   1475  OG  SER A 216      25.115  28.778  37.309  1.00 17.10           O  
ATOM   1476  N   LEU A 217      22.461  28.199  33.536  1.00  6.08           N  
ATOM   1477  CA  LEU A 217      21.969  28.592  32.228  1.00  4.21           C  
ATOM   1478  C   LEU A 217      21.137  29.847  32.440  1.00  6.13           C  
ATOM   1479  O   LEU A 217      20.200  29.838  33.233  1.00 10.47           O  
ATOM   1480  CB  LEU A 217      21.085  27.482  31.661  1.00  8.55           C  
ATOM   1481  CG  LEU A 217      21.140  27.129  30.177  1.00 13.74           C  
ATOM   1482  CD1 LEU A 217      19.804  26.524  29.823  1.00  2.00           C  
ATOM   1483  CD2 LEU A 217      21.423  28.340  29.307  1.00 10.35           C  
ATOM   1484  N   TRP A 218      21.478  30.921  31.738  1.00  7.77           N  
ATOM   1485  CA  TRP A 218      20.763  32.181  31.867  1.00  3.99           C  
ATOM   1486  C   TRP A 218      20.208  32.592  30.539  1.00  6.06           C  
ATOM   1487  O   TRP A 218      20.788  32.305  29.498  1.00  7.21           O  
ATOM   1488  CB  TRP A 218      21.711  33.299  32.261  1.00  2.42           C  
ATOM   1489  CG  TRP A 218      22.410  33.113  33.528  1.00  5.89           C  
ATOM   1490  CD1 TRP A 218      23.445  32.270  33.776  1.00  2.00           C  
ATOM   1491  CD2 TRP A 218      22.150  33.809  34.745  1.00  8.09           C  
ATOM   1492  NE1 TRP A 218      23.851  32.395  35.078  1.00 11.59           N  
ATOM   1493  CE2 TRP A 218      23.070  33.334  35.698  1.00  9.52           C  
ATOM   1494  CE3 TRP A 218      21.225  34.792  35.122  1.00  5.54           C  
ATOM   1495  CZ2 TRP A 218      23.096  33.808  37.012  1.00  9.91           C  
ATOM   1496  CZ3 TRP A 218      21.248  35.260  36.417  1.00  5.26           C  
ATOM   1497  CH2 TRP A 218      22.177  34.770  37.352  1.00  3.99           C  
ATOM   1498  N   ASP A 219      19.105  33.318  30.586  1.00 10.09           N  
ATOM   1499  CA  ASP A 219      18.496  33.860  29.383  1.00 11.74           C  
ATOM   1500  C   ASP A 219      18.733  35.370  29.525  1.00 13.74           C  
ATOM   1501  O   ASP A 219      19.261  35.825  30.546  1.00 18.53           O  
ATOM   1502  CB  ASP A 219      16.994  33.561  29.360  1.00  9.14           C  
ATOM   1503  CG  ASP A 219      16.375  33.718  27.972  1.00 12.19           C  
ATOM   1504  OD1 ASP A 219      17.074  34.093  27.003  1.00 14.07           O  
ATOM   1505  OD2 ASP A 219      15.168  33.454  27.844  1.00 10.24           O  
ATOM   1506  N   THR A 220      18.427  36.144  28.494  1.00 15.16           N  
ATOM   1507  CA  THR A 220      18.595  37.583  28.590  1.00 14.25           C  
ATOM   1508  C   THR A 220      17.416  38.255  27.947  1.00 17.59           C  
ATOM   1509  O   THR A 220      16.681  37.645  27.179  1.00 18.67           O  
ATOM   1510  CB  THR A 220      19.865  38.105  27.901  1.00  5.60           C  
ATOM   1511  OG1 THR A 220      19.943  37.596  26.565  1.00 11.33           O  
ATOM   1512  CG2 THR A 220      21.090  37.729  28.676  1.00  2.00           C  
ATOM   1513  N   GLN A 221      17.226  39.513  28.307  1.00 28.81           N  
ATOM   1514  CA  GLN A 221      16.162  40.330  27.767  1.00 31.45           C  
ATOM   1515  C   GLN A 221      16.881  41.557  27.226  1.00 30.73           C  
ATOM   1516  O   GLN A 221      17.751  42.116  27.896  1.00 28.64           O  
ATOM   1517  CB  GLN A 221      15.190  40.713  28.881  1.00 37.97           C  
ATOM   1518  CG  GLN A 221      13.907  41.357  28.407  1.00 52.67           C  
ATOM   1519  CD  GLN A 221      12.859  41.408  29.500  1.00 59.89           C  
ATOM   1520  OE1 GLN A 221      12.952  42.199  30.438  1.00 66.89           O  
ATOM   1521  NE2 GLN A 221      11.861  40.544  29.392  1.00 65.88           N  
ATOM   1522  N   GLU A 222      16.622  41.880  25.967  1.00 37.09           N  
ATOM   1523  CA  GLU A 222      17.237  43.035  25.335  1.00 42.33           C  
ATOM   1524  C   GLU A 222      16.285  44.214  25.497  1.00 42.59           C  
ATOM   1525  O   GLU A 222      15.090  44.091  25.248  1.00 39.72           O  
ATOM   1526  CB  GLU A 222      17.510  42.736  23.850  1.00 49.44           C  
ATOM   1527  CG  GLU A 222      17.881  43.949  22.968  1.00 66.73           C  
ATOM   1528  CD  GLU A 222      19.245  44.589  23.285  1.00 73.22           C  
ATOM   1529  OE1 GLU A 222      19.476  45.000  24.443  1.00 77.27           O  
ATOM   1530  OE2 GLU A 222      20.075  44.717  22.355  1.00 71.65           O  
ATOM   1531  N   SER A 223      16.811  45.332  25.980  1.00 47.48           N  
ATOM   1532  CA  SER A 223      16.026  46.540  26.172  1.00 51.34           C  
ATOM   1533  C   SER A 223      16.902  47.696  25.718  1.00 55.44           C  
ATOM   1534  O   SER A 223      18.030  47.483  25.268  1.00 53.73           O  
ATOM   1535  CB  SER A 223      15.656  46.705  27.650  1.00 52.82           C  
ATOM   1536  OG  SER A 223      16.816  46.814  28.460  1.00 59.02           O  
ATOM   1537  N   GLU A 224      16.400  48.918  25.871  1.00 63.35           N  
ATOM   1538  CA  GLU A 224      17.150  50.113  25.477  1.00 68.95           C  
ATOM   1539  C   GLU A 224      18.481  50.287  26.218  1.00 66.45           C  
ATOM   1540  O   GLU A 224      19.433  50.841  25.669  1.00 67.85           O  
ATOM   1541  CB  GLU A 224      16.287  51.383  25.610  1.00 74.69           C  
ATOM   1542  CG  GLU A 224      15.260  51.376  26.746  1.00 86.09           C  
ATOM   1543  CD  GLU A 224      13.855  51.016  26.269  1.00 92.36           C  
ATOM   1544  OE1 GLU A 224      13.280  51.802  25.483  1.00 95.48           O  
ATOM   1545  OE2 GLU A 224      13.322  49.959  26.683  1.00 94.00           O  
ATOM   1546  N   SER A 225      18.551  49.797  27.453  1.00 62.89           N  
ATOM   1547  CA  SER A 225      19.767  49.899  28.250  1.00 60.02           C  
ATOM   1548  C   SER A 225      20.727  48.730  28.026  1.00 54.25           C  
ATOM   1549  O   SER A 225      21.806  48.673  28.621  1.00 55.93           O  
ATOM   1550  CB  SER A 225      19.411  50.020  29.734  1.00 59.99           C  
ATOM   1551  OG  SER A 225      18.444  49.056  30.110  1.00 64.05           O  
ATOM   1552  N   GLY A 226      20.339  47.799  27.165  1.00 45.77           N  
ATOM   1553  CA  GLY A 226      21.194  46.662  26.907  1.00 35.67           C  
ATOM   1554  C   GLY A 226      20.533  45.383  27.365  1.00 30.49           C  
ATOM   1555  O   GLY A 226      19.311  45.248  27.285  1.00 25.13           O  
ATOM   1556  N   PHE A 227      21.336  44.474  27.907  1.00 28.21           N  
ATOM   1557  CA  PHE A 227      20.849  43.174  28.345  1.00 23.76           C  
ATOM   1558  C   PHE A 227      20.649  43.038  29.844  1.00 18.87           C  
ATOM   1559  O   PHE A 227      21.413  43.577  30.635  1.00 19.17           O  
ATOM   1560  CB  PHE A 227      21.819  42.077  27.881  1.00 21.61           C  
ATOM   1561  CG  PHE A 227      22.057  42.061  26.403  1.00 20.51           C  
ATOM   1562  CD1 PHE A 227      21.162  41.423  25.549  1.00 22.59           C  
ATOM   1563  CD2 PHE A 227      23.162  42.702  25.861  1.00 18.94           C  
ATOM   1564  CE1 PHE A 227      21.363  41.428  24.170  1.00 19.06           C  
ATOM   1565  CE2 PHE A 227      23.374  42.716  24.490  1.00 17.35           C  
ATOM   1566  CZ  PHE A 227      22.471  42.077  23.640  1.00 20.88           C  
ATOM   1567  N   THR A 228      19.619  42.282  30.209  1.00 17.75           N  
ATOM   1568  CA  THR A 228      19.292  41.980  31.598  1.00 20.62           C  
ATOM   1569  C   THR A 228      19.290  40.446  31.680  1.00 18.62           C  
ATOM   1570  O   THR A 228      18.626  39.780  30.887  1.00 17.59           O  
ATOM   1571  CB  THR A 228      17.897  42.522  31.967  1.00 21.36           C  
ATOM   1572  OG1 THR A 228      17.917  43.952  31.908  1.00 31.93           O  
ATOM   1573  CG2 THR A 228      17.486  42.072  33.369  1.00 24.61           C  
ATOM   1574  N   PRO A 229      20.069  39.867  32.609  1.00 15.36           N  
ATOM   1575  CA  PRO A 229      20.112  38.411  32.728  1.00  8.01           C  
ATOM   1576  C   PRO A 229      18.933  37.879  33.517  1.00 10.72           C  
ATOM   1577  O   PRO A 229      18.414  38.563  34.395  1.00 16.15           O  
ATOM   1578  CB  PRO A 229      21.411  38.161  33.499  1.00  6.60           C  
ATOM   1579  CG  PRO A 229      22.097  39.512  33.603  1.00  9.96           C  
ATOM   1580  CD  PRO A 229      20.972  40.488  33.588  1.00 13.61           C  
ATOM   1581  N   ILE A 230      18.521  36.657  33.201  1.00 10.29           N  
ATOM   1582  CA  ILE A 230      17.419  35.992  33.887  1.00 10.50           C  
ATOM   1583  C   ILE A 230      17.846  34.532  34.065  1.00 11.97           C  
ATOM   1584  O   ILE A 230      18.070  33.831  33.075  1.00 15.23           O  
ATOM   1585  CB  ILE A 230      16.145  36.050  33.052  1.00  8.57           C  
ATOM   1586  CG1 ILE A 230      15.901  37.492  32.602  1.00 18.19           C  
ATOM   1587  CG2 ILE A 230      14.971  35.543  33.854  1.00  9.87           C  
ATOM   1588  CD1 ILE A 230      14.830  37.640  31.539  1.00 25.77           C  
ATOM   1589  N   LEU A 231      18.054  34.104  35.308  1.00 10.61           N  
ATOM   1590  CA  LEU A 231      18.471  32.724  35.568  1.00 13.29           C  
ATOM   1591  C   LEU A 231      17.389  31.771  35.077  1.00 15.43           C  
ATOM   1592  O   LEU A 231      16.203  31.946  35.373  1.00 14.87           O  
ATOM   1593  CB  LEU A 231      18.753  32.486  37.056  1.00 11.52           C  
ATOM   1594  CG  LEU A 231      19.121  31.060  37.484  1.00 12.61           C  
ATOM   1595  CD1 LEU A 231      20.420  30.602  36.833  1.00  2.00           C  
ATOM   1596  CD2 LEU A 231      19.257  31.021  38.987  1.00 11.28           C  
ATOM   1597  N   TRP A 232      17.804  30.789  34.286  1.00 12.08           N  
ATOM   1598  CA  TRP A 232      16.880  29.824  33.724  1.00  8.37           C  
ATOM   1599  C   TRP A 232      16.895  28.540  34.541  1.00  9.67           C  
ATOM   1600  O   TRP A 232      15.867  28.099  35.061  1.00 10.10           O  
ATOM   1601  CB  TRP A 232      17.252  29.531  32.270  1.00  2.01           C  
ATOM   1602  CG  TRP A 232      16.296  28.641  31.595  1.00  4.73           C  
ATOM   1603  CD1 TRP A 232      16.298  27.277  31.605  1.00  7.21           C  
ATOM   1604  CD2 TRP A 232      15.159  29.038  30.823  1.00  5.07           C  
ATOM   1605  NE1 TRP A 232      15.227  26.800  30.889  1.00  6.26           N  
ATOM   1606  CE2 TRP A 232      14.514  27.862  30.395  1.00  2.20           C  
ATOM   1607  CE3 TRP A 232      14.621  30.276  30.451  1.00 12.07           C  
ATOM   1608  CZ2 TRP A 232      13.358  27.886  29.612  1.00 12.71           C  
ATOM   1609  CZ3 TRP A 232      13.472  30.301  29.670  1.00  6.24           C  
ATOM   1610  CH2 TRP A 232      12.854  29.113  29.260  1.00 14.69           C  
ATOM   1611  N   ALA A 233      18.064  27.933  34.657  1.00  5.00           N  
ATOM   1612  CA  ALA A 233      18.170  26.706  35.407  1.00  2.00           C  
ATOM   1613  C   ALA A 233      19.614  26.506  35.760  1.00  2.29           C  
ATOM   1614  O   ALA A 233      20.482  27.114  35.159  1.00  7.56           O  
ATOM   1615  CB  ALA A 233      17.663  25.547  34.577  1.00  2.00           C  
ATOM   1616  N   GLU A 234      19.861  25.650  36.741  1.00  3.99           N  
ATOM   1617  CA  GLU A 234      21.206  25.350  37.183  1.00  9.81           C  
ATOM   1618  C   GLU A 234      21.438  23.844  37.194  1.00 12.96           C  
ATOM   1619  O   GLU A 234      20.550  23.084  37.559  1.00 19.63           O  
ATOM   1620  CB  GLU A 234      21.442  25.927  38.569  1.00  8.13           C  
ATOM   1621  CG  GLU A 234      21.240  27.416  38.627  1.00 20.17           C  
ATOM   1622  CD  GLU A 234      22.017  28.046  39.749  1.00 25.44           C  
ATOM   1623  OE1 GLU A 234      23.210  28.341  39.545  1.00 35.96           O  
ATOM   1624  OE2 GLU A 234      21.437  28.240  40.833  1.00 35.21           O  
ATOM   1625  N   TYR A 235      22.637  23.433  36.781  1.00 15.30           N  
ATOM   1626  CA  TYR A 235      23.043  22.031  36.710  1.00  8.37           C  
ATOM   1627  C   TYR A 235      24.325  21.878  37.509  1.00  6.98           C  
ATOM   1628  O   TYR A 235      25.418  21.881  36.943  1.00 12.51           O  
ATOM   1629  CB  TYR A 235      23.289  21.655  35.246  1.00 13.07           C  
ATOM   1630  CG  TYR A 235      22.041  21.780  34.413  1.00  5.23           C  
ATOM   1631  CD1 TYR A 235      21.693  22.982  33.825  1.00  2.00           C  
ATOM   1632  CD2 TYR A 235      21.164  20.714  34.287  1.00  8.56           C  
ATOM   1633  CE1 TYR A 235      20.496  23.122  33.148  1.00  3.45           C  
ATOM   1634  CE2 TYR A 235      19.964  20.848  33.604  1.00  6.58           C  
ATOM   1635  CZ  TYR A 235      19.640  22.052  33.046  1.00  4.06           C  
ATOM   1636  OH  TYR A 235      18.442  22.213  32.401  1.00 12.37           O  
ATOM   1637  N   PRO A 236      24.207  21.735  38.842  1.00  9.09           N  
ATOM   1638  CA  PRO A 236      25.364  21.592  39.730  1.00 12.73           C  
ATOM   1639  C   PRO A 236      26.212  20.355  39.513  1.00 14.63           C  
ATOM   1640  O   PRO A 236      27.354  20.305  39.944  1.00 19.16           O  
ATOM   1641  CB  PRO A 236      24.730  21.629  41.126  1.00 11.11           C  
ATOM   1642  CG  PRO A 236      23.368  21.056  40.908  1.00  8.45           C  
ATOM   1643  CD  PRO A 236      22.951  21.706  39.615  1.00 14.70           C  
ATOM   1644  N   HIS A 237      25.650  19.355  38.849  1.00 13.48           N  
ATOM   1645  CA  HIS A 237      26.395  18.131  38.590  1.00 11.89           C  
ATOM   1646  C   HIS A 237      26.764  18.005  37.123  1.00 13.98           C  
ATOM   1647  O   HIS A 237      27.075  16.921  36.664  1.00 16.35           O  
ATOM   1648  CB  HIS A 237      25.570  16.918  39.014  1.00  9.75           C  
ATOM   1649  CG  HIS A 237      24.946  17.063  40.362  1.00 15.16           C  
ATOM   1650  ND1 HIS A 237      23.580  17.102  40.554  1.00 12.59           N  
ATOM   1651  CD2 HIS A 237      25.503  17.246  41.583  1.00 11.11           C  
ATOM   1652  CE1 HIS A 237      23.324  17.310  41.831  1.00 14.06           C  
ATOM   1653  NE2 HIS A 237      24.472  17.401  42.476  1.00 14.50           N  
ATOM   1654  N   TRP A 238      26.711  19.112  36.387  1.00 14.17           N  
ATOM   1655  CA  TRP A 238      27.034  19.098  34.964  1.00 13.06           C  
ATOM   1656  C   TRP A 238      28.409  18.477  34.736  1.00 15.21           C  
ATOM   1657  O   TRP A 238      29.352  18.781  35.450  1.00 18.95           O  
ATOM   1658  CB  TRP A 238      27.010  20.524  34.404  1.00  9.93           C  
ATOM   1659  CG  TRP A 238      27.189  20.603  32.922  1.00  4.00           C  
ATOM   1660  CD1 TRP A 238      26.400  20.027  31.967  1.00  9.84           C  
ATOM   1661  CD2 TRP A 238      28.200  21.332  32.221  1.00  9.03           C  
ATOM   1662  NE1 TRP A 238      26.858  20.356  30.716  1.00  7.77           N  
ATOM   1663  CE2 TRP A 238      27.960  21.159  30.843  1.00  8.58           C  
ATOM   1664  CE3 TRP A 238      29.281  22.125  32.622  1.00 12.02           C  
ATOM   1665  CZ2 TRP A 238      28.761  21.753  29.864  1.00  7.47           C  
ATOM   1666  CZ3 TRP A 238      30.076  22.716  31.641  1.00  5.43           C  
ATOM   1667  CH2 TRP A 238      29.809  22.526  30.283  1.00  2.00           C  
ATOM   1668  N   GLU A 239      28.509  17.597  33.746  1.00 17.66           N  
ATOM   1669  CA  GLU A 239      29.784  16.964  33.423  1.00 20.82           C  
ATOM   1670  C   GLU A 239      30.106  17.092  31.939  1.00 18.46           C  
ATOM   1671  O   GLU A 239      31.003  16.418  31.438  1.00 23.98           O  
ATOM   1672  CB  GLU A 239      29.780  15.487  33.819  1.00 27.66           C  
ATOM   1673  CG  GLU A 239      29.783  15.243  35.315  1.00 33.93           C  
ATOM   1674  CD  GLU A 239      29.817  13.776  35.661  1.00 41.41           C  
ATOM   1675  OE1 GLU A 239      28.960  13.011  35.154  1.00 46.43           O  
ATOM   1676  OE2 GLU A 239      30.709  13.385  36.440  1.00 49.27           O  
ATOM   1677  N   GLY A 240      29.354  17.934  31.234  1.00 13.60           N  
ATOM   1678  CA  GLY A 240      29.611  18.122  29.823  1.00  8.57           C  
ATOM   1679  C   GLY A 240      28.515  17.712  28.870  1.00 12.16           C  
ATOM   1680  O   GLY A 240      28.730  17.738  27.655  1.00 17.29           O  
ATOM   1681  N   GLU A 241      27.347  17.329  29.375  1.00  9.16           N  
ATOM   1682  CA  GLU A 241      26.283  16.934  28.447  1.00 13.44           C  
ATOM   1683  C   GLU A 241      25.694  18.145  27.722  1.00 10.66           C  
ATOM   1684  O   GLU A 241      25.895  19.276  28.155  1.00 11.28           O  
ATOM   1685  CB  GLU A 241      25.209  16.052  29.118  1.00 16.52           C  
ATOM   1686  CG  GLU A 241      24.843  16.379  30.555  1.00 24.99           C  
ATOM   1687  CD  GLU A 241      25.749  15.728  31.585  1.00 25.12           C  
ATOM   1688  OE1 GLU A 241      26.125  14.545  31.421  1.00 34.16           O  
ATOM   1689  OE2 GLU A 241      26.054  16.402  32.586  1.00 27.72           O  
ATOM   1690  N   ILE A 242      24.993  17.914  26.612  1.00 15.22           N  
ATOM   1691  CA  ILE A 242      24.423  19.023  25.842  1.00 13.48           C  
ATOM   1692  C   ILE A 242      23.579  19.938  26.705  1.00 12.89           C  
ATOM   1693  O   ILE A 242      22.928  19.508  27.659  1.00 16.03           O  
ATOM   1694  CB  ILE A 242      23.659  18.583  24.531  1.00  8.35           C  
ATOM   1695  CG1 ILE A 242      22.384  17.806  24.844  1.00 20.54           C  
ATOM   1696  CG2 ILE A 242      24.557  17.733  23.653  1.00 14.32           C  
ATOM   1697  CD1 ILE A 242      21.657  17.328  23.598  1.00 22.74           C  
ATOM   1698  N   ILE A 243      23.663  21.221  26.388  1.00 13.81           N  
ATOM   1699  CA  ILE A 243      22.970  22.273  27.106  1.00 10.11           C  
ATOM   1700  C   ILE A 243      21.701  22.616  26.324  1.00 11.12           C  
ATOM   1701  O   ILE A 243      21.756  22.819  25.115  1.00 11.90           O  
ATOM   1702  CB  ILE A 243      23.944  23.497  27.263  1.00  9.11           C  
ATOM   1703  CG1 ILE A 243      25.180  23.064  28.051  1.00  2.00           C  
ATOM   1704  CG2 ILE A 243      23.274  24.672  27.956  1.00  5.52           C  
ATOM   1705  CD1 ILE A 243      26.318  24.034  28.022  1.00  2.00           C  
ATOM   1706  N   ARG A 244      20.559  22.614  27.016  1.00 12.10           N  
ATOM   1707  CA  ARG A 244      19.258  22.911  26.415  1.00  7.39           C  
ATOM   1708  C   ARG A 244      18.438  23.774  27.365  1.00  8.10           C  
ATOM   1709  O   ARG A 244      18.705  23.823  28.562  1.00  6.65           O  
ATOM   1710  CB  ARG A 244      18.466  21.623  26.196  1.00  8.42           C  
ATOM   1711  CG  ARG A 244      19.218  20.517  25.497  1.00 18.14           C  
ATOM   1712  CD  ARG A 244      18.899  19.173  26.130  1.00 14.63           C  
ATOM   1713  NE  ARG A 244      17.539  18.746  25.848  1.00 15.59           N  
ATOM   1714  CZ  ARG A 244      16.880  17.839  26.551  1.00  4.45           C  
ATOM   1715  NH1 ARG A 244      17.430  17.254  27.590  1.00 18.78           N  
ATOM   1716  NH2 ARG A 244      15.657  17.528  26.213  1.00 21.27           N  
ATOM   1717  N   PHE A 245      17.427  24.442  26.823  1.00  7.87           N  
ATOM   1718  CA  PHE A 245      16.528  25.259  27.620  1.00  5.24           C  
ATOM   1719  C   PHE A 245      15.324  24.390  27.964  1.00  6.29           C  
ATOM   1720  O   PHE A 245      14.400  24.247  27.173  1.00  9.57           O  
ATOM   1721  CB  PHE A 245      16.087  26.499  26.843  1.00  4.31           C  
ATOM   1722  CG  PHE A 245      17.071  27.621  26.895  1.00 11.13           C  
ATOM   1723  CD1 PHE A 245      17.074  28.509  27.961  1.00 18.18           C  
ATOM   1724  CD2 PHE A 245      18.013  27.782  25.893  1.00 11.60           C  
ATOM   1725  CE1 PHE A 245      18.004  29.539  28.025  1.00 18.22           C  
ATOM   1726  CE2 PHE A 245      18.943  28.804  25.953  1.00  8.31           C  
ATOM   1727  CZ  PHE A 245      18.938  29.681  27.017  1.00 13.37           C  
ATOM   1728  N   GLU A 246      15.390  23.747  29.121  1.00  8.40           N  
ATOM   1729  CA  GLU A 246      14.328  22.875  29.580  1.00  2.11           C  
ATOM   1730  C   GLU A 246      13.254  23.592  30.390  1.00  9.84           C  
ATOM   1731  O   GLU A 246      13.510  24.598  31.061  1.00  9.18           O  
ATOM   1732  CB  GLU A 246      14.910  21.769  30.441  1.00  6.08           C  
ATOM   1733  CG  GLU A 246      16.034  20.978  29.798  1.00  6.76           C  
ATOM   1734  CD  GLU A 246      16.368  19.727  30.596  1.00  8.97           C  
ATOM   1735  OE1 GLU A 246      15.689  18.700  30.398  1.00 10.98           O  
ATOM   1736  OE2 GLU A 246      17.297  19.773  31.429  1.00 15.26           O  
ATOM   1737  N   THR A 247      12.037  23.078  30.294  1.00 10.66           N  
ATOM   1738  CA  THR A 247      10.909  23.596  31.055  1.00 16.80           C  
ATOM   1739  C   THR A 247      10.170  22.351  31.580  1.00 18.45           C  
ATOM   1740  O   THR A 247      10.532  21.221  31.243  1.00 17.65           O  
ATOM   1741  CB  THR A 247       9.933  24.463  30.199  1.00 12.25           C  
ATOM   1742  OG1 THR A 247       9.301  23.648  29.211  1.00 10.26           O  
ATOM   1743  CG2 THR A 247      10.654  25.621  29.525  1.00  2.32           C  
ATOM   1744  N   GLU A 248       9.166  22.553  32.425  1.00 22.95           N  
ATOM   1745  CA  GLU A 248       8.398  21.441  32.960  1.00 26.72           C  
ATOM   1746  C   GLU A 248       7.664  20.677  31.849  1.00 26.55           C  
ATOM   1747  O   GLU A 248       7.516  19.459  31.924  1.00 25.79           O  
ATOM   1748  CB  GLU A 248       7.413  21.922  34.035  1.00 33.77           C  
ATOM   1749  CG  GLU A 248       6.510  20.811  34.598  1.00 59.19           C  
ATOM   1750  CD  GLU A 248       7.249  19.477  34.857  1.00 70.36           C  
ATOM   1751  OE1 GLU A 248       8.343  19.487  35.479  1.00 73.88           O  
ATOM   1752  OE2 GLU A 248       6.728  18.414  34.428  1.00 70.97           O  
ATOM   1753  N   GLU A 249       7.232  21.388  30.813  1.00 25.58           N  
ATOM   1754  CA  GLU A 249       6.540  20.758  29.693  1.00 24.33           C  
ATOM   1755  C   GLU A 249       7.462  19.863  28.847  1.00 21.78           C  
ATOM   1756  O   GLU A 249       7.042  18.804  28.377  1.00 23.49           O  
ATOM   1757  CB  GLU A 249       5.841  21.814  28.814  1.00 37.11           C  
ATOM   1758  CG  GLU A 249       6.627  23.117  28.629  1.00 65.21           C  
ATOM   1759  CD  GLU A 249       6.575  23.696  27.210  1.00 79.87           C  
ATOM   1760  OE1 GLU A 249       6.811  22.944  26.230  1.00 83.63           O  
ATOM   1761  OE2 GLU A 249       6.334  24.920  27.081  1.00 86.24           O  
ATOM   1762  N   THR A 250       8.712  20.280  28.643  1.00 18.71           N  
ATOM   1763  CA  THR A 250       9.637  19.475  27.853  1.00 16.30           C  
ATOM   1764  C   THR A 250       9.941  18.204  28.632  1.00 18.80           C  
ATOM   1765  O   THR A 250       9.848  17.105  28.087  1.00 22.70           O  
ATOM   1766  CB  THR A 250      10.958  20.225  27.502  1.00 12.87           C  
ATOM   1767  OG1 THR A 250      11.698  20.524  28.691  1.00  7.42           O  
ATOM   1768  CG2 THR A 250      10.656  21.500  26.741  1.00  2.00           C  
ATOM   1769  N   ARG A 251      10.248  18.364  29.919  1.00 16.75           N  
ATOM   1770  CA  ARG A 251      10.541  17.243  30.810  1.00 17.30           C  
ATOM   1771  C   ARG A 251       9.380  16.253  30.753  1.00 17.19           C  
ATOM   1772  O   ARG A 251       9.576  15.071  30.539  1.00 24.93           O  
ATOM   1773  CB  ARG A 251      10.675  17.731  32.253  1.00 12.66           C  
ATOM   1774  CG  ARG A 251      11.928  17.268  32.954  1.00 17.87           C  
ATOM   1775  CD  ARG A 251      13.081  18.107  32.495  1.00 18.48           C  
ATOM   1776  NE  ARG A 251      14.375  17.779  33.102  1.00 24.47           N  
ATOM   1777  CZ  ARG A 251      14.672  17.870  34.398  1.00 24.82           C  
ATOM   1778  NH1 ARG A 251      13.760  18.256  35.282  1.00 26.95           N  
ATOM   1779  NH2 ARG A 251      15.924  17.667  34.797  1.00 25.92           N  
ATOM   1780  N   LYS A 252       8.170  16.770  30.924  1.00 19.80           N  
ATOM   1781  CA  LYS A 252       6.948  15.976  30.914  1.00 20.96           C  
ATOM   1782  C   LYS A 252       6.798  15.189  29.634  1.00 20.54           C  
ATOM   1783  O   LYS A 252       6.580  13.988  29.667  1.00 24.04           O  
ATOM   1784  CB  LYS A 252       5.735  16.889  31.082  1.00 29.78           C  
ATOM   1785  CG  LYS A 252       4.520  16.206  31.643  1.00 48.00           C  
ATOM   1786  CD  LYS A 252       4.765  15.801  33.092  1.00 65.23           C  
ATOM   1787  CE  LYS A 252       3.726  14.794  33.576  1.00 73.63           C  
ATOM   1788  NZ  LYS A 252       3.794  13.500  32.829  1.00 73.19           N  
ATOM   1789  N   LEU A 253       6.922  15.877  28.505  1.00 21.54           N  
ATOM   1790  CA  LEU A 253       6.795  15.244  27.199  1.00 21.08           C  
ATOM   1791  C   LEU A 253       7.819  14.123  27.015  1.00 18.37           C  
ATOM   1792  O   LEU A 253       7.521  13.092  26.430  1.00 24.23           O  
ATOM   1793  CB  LEU A 253       6.963  16.291  26.096  1.00 17.46           C  
ATOM   1794  CG  LEU A 253       6.402  15.911  24.727  1.00 18.84           C  
ATOM   1795  CD1 LEU A 253       4.896  15.998  24.750  1.00 19.73           C  
ATOM   1796  CD2 LEU A 253       6.938  16.839  23.666  1.00 19.71           C  
ATOM   1797  N   GLU A 254       9.023  14.325  27.539  1.00 18.13           N  
ATOM   1798  CA  GLU A 254      10.089  13.333  27.412  1.00 20.52           C  
ATOM   1799  C   GLU A 254       9.984  12.098  28.301  1.00 22.75           C  
ATOM   1800  O   GLU A 254      10.489  11.040  27.945  1.00 26.56           O  
ATOM   1801  CB  GLU A 254      11.457  13.978  27.626  1.00 11.70           C  
ATOM   1802  CG  GLU A 254      11.802  14.981  26.558  1.00 16.67           C  
ATOM   1803  CD  GLU A 254      13.181  15.585  26.726  1.00 13.24           C  
ATOM   1804  OE1 GLU A 254      13.650  15.755  27.869  1.00 15.48           O  
ATOM   1805  OE2 GLU A 254      13.793  15.896  25.693  1.00  9.09           O  
ATOM   1806  N   ILE A 255       9.411  12.242  29.486  1.00 23.21           N  
ATOM   1807  CA  ILE A 255       9.288  11.091  30.363  1.00 27.22           C  
ATOM   1808  C   ILE A 255       8.088  10.234  29.998  1.00 28.69           C  
ATOM   1809  O   ILE A 255       8.053   9.056  30.318  1.00 35.38           O  
ATOM   1810  CB  ILE A 255       9.219  11.493  31.860  1.00 27.51           C  
ATOM   1811  CG1 ILE A 255       8.125  12.531  32.096  1.00 32.06           C  
ATOM   1812  CG2 ILE A 255      10.559  12.021  32.321  1.00 33.42           C  
ATOM   1813  CD1 ILE A 255       6.740  11.953  32.285  1.00 45.00           C  
ATOM   1814  N   SER A 256       7.113  10.820  29.315  1.00 23.22           N  
ATOM   1815  CA  SER A 256       5.918  10.086  28.946  1.00 23.44           C  
ATOM   1816  C   SER A 256       5.908   9.454  27.555  1.00 22.37           C  
ATOM   1817  O   SER A 256       4.863   9.020  27.068  1.00 28.80           O  
ATOM   1818  CB  SER A 256       4.714  10.991  29.132  1.00 25.07           C  
ATOM   1819  OG  SER A 256       4.984  12.265  28.591  1.00 38.06           O  
ATOM   1820  N   GLY A 257       7.068   9.372  26.927  1.00 18.45           N  
ATOM   1821  CA  GLY A 257       7.148   8.775  25.608  1.00 16.71           C  
ATOM   1822  C   GLY A 257       8.509   8.127  25.503  1.00 20.88           C  
ATOM   1823  O   GLY A 257       9.297   8.225  26.428  1.00 20.22           O  
ATOM   1824  N   MET A 258       8.773   7.383  24.440  1.00 22.16           N  
ATOM   1825  CA  MET A 258      10.101   6.802  24.316  1.00 19.45           C  
ATOM   1826  C   MET A 258      10.897   7.526  23.255  1.00 19.01           C  
ATOM   1827  O   MET A 258      10.338   8.083  22.315  1.00 22.52           O  
ATOM   1828  CB  MET A 258      10.087   5.287  24.101  1.00 24.80           C  
ATOM   1829  CG  MET A 258       8.861   4.692  23.456  1.00 39.39           C  
ATOM   1830  SD  MET A 258       8.664   2.992  24.067  1.00 52.96           S  
ATOM   1831  CE  MET A 258      10.362   2.352  23.914  1.00 43.53           C  
ATOM   1832  N   PRO A 259      12.222   7.571  23.414  1.00 19.51           N  
ATOM   1833  CA  PRO A 259      13.056   8.262  22.434  1.00 14.00           C  
ATOM   1834  C   PRO A 259      12.962   7.619  21.073  1.00 15.41           C  
ATOM   1835  O   PRO A 259      13.163   6.418  20.934  1.00 15.54           O  
ATOM   1836  CB  PRO A 259      14.476   8.085  22.992  1.00 12.46           C  
ATOM   1837  CG  PRO A 259      14.270   7.798  24.439  1.00 17.11           C  
ATOM   1838  CD  PRO A 259      13.055   6.921  24.438  1.00 14.99           C  
ATOM   1839  N   LEU A 260      12.713   8.443  20.067  1.00 10.14           N  
ATOM   1840  CA  LEU A 260      12.638   7.994  18.691  1.00 12.99           C  
ATOM   1841  C   LEU A 260      13.867   7.122  18.368  1.00 10.22           C  
ATOM   1842  O   LEU A 260      13.781   6.158  17.615  1.00 14.49           O  
ATOM   1843  CB  LEU A 260      12.576   9.238  17.795  1.00  7.64           C  
ATOM   1844  CG  LEU A 260      12.483   9.175  16.277  1.00  7.68           C  
ATOM   1845  CD1 LEU A 260      11.896  10.455  15.779  1.00  9.49           C  
ATOM   1846  CD2 LEU A 260      13.863   8.976  15.680  1.00 17.07           C  
ATOM   1847  N   GLY A 261      14.991   7.426  19.005  1.00 14.46           N  
ATOM   1848  CA  GLY A 261      16.217   6.679  18.777  1.00 13.42           C  
ATOM   1849  C   GLY A 261      16.242   5.263  19.335  1.00 20.43           C  
ATOM   1850  O   GLY A 261      17.234   4.560  19.173  1.00 18.23           O  
ATOM   1851  N   ASP A 262      15.193   4.866  20.049  1.00 21.57           N  
ATOM   1852  CA  ASP A 262      15.105   3.511  20.595  1.00 19.14           C  
ATOM   1853  C   ASP A 262      14.246   2.653  19.690  1.00 16.53           C  
ATOM   1854  O   ASP A 262      14.258   1.440  19.786  1.00 22.89           O  
ATOM   1855  CB  ASP A 262      14.439   3.512  21.976  1.00 22.68           C  
ATOM   1856  CG  ASP A 262      15.373   3.927  23.089  1.00 22.80           C  
ATOM   1857  OD1 ASP A 262      16.593   4.061  22.851  1.00 32.12           O  
ATOM   1858  OD2 ASP A 262      14.877   4.106  24.221  1.00 29.11           O  
ATOM   1859  N   LEU A 263      13.453   3.306  18.858  1.00  9.41           N  
ATOM   1860  CA  LEU A 263      12.548   2.613  17.979  1.00  8.03           C  
ATOM   1861  C   LEU A 263      13.069   2.511  16.561  1.00 12.01           C  
ATOM   1862  O   LEU A 263      12.674   1.596  15.830  1.00 11.73           O  
ATOM   1863  CB  LEU A 263      11.210   3.345  17.988  1.00 12.72           C  
ATOM   1864  CG  LEU A 263      10.734   3.801  19.366  1.00  8.50           C  
ATOM   1865  CD1 LEU A 263       9.432   4.530  19.225  1.00 10.07           C  
ATOM   1866  CD2 LEU A 263      10.573   2.601  20.288  1.00 14.86           C  
ATOM   1867  N   PHE A 264      13.962   3.432  16.182  1.00 14.33           N  
ATOM   1868  CA  PHE A 264      14.515   3.485  14.823  1.00 11.79           C  
ATOM   1869  C   PHE A 264      16.013   3.531  14.668  1.00 14.56           C  
ATOM   1870  O   PHE A 264      16.720   4.028  15.525  1.00 17.40           O  
ATOM   1871  CB  PHE A 264      14.026   4.731  14.100  1.00  6.71           C  
ATOM   1872  CG  PHE A 264      12.577   4.759  13.888  1.00  6.58           C  
ATOM   1873  CD1 PHE A 264      12.028   4.179  12.767  1.00  5.26           C  
ATOM   1874  CD2 PHE A 264      11.750   5.348  14.823  1.00  2.09           C  
ATOM   1875  CE1 PHE A 264      10.674   4.183  12.584  1.00  8.44           C  
ATOM   1876  CE2 PHE A 264      10.396   5.358  14.650  1.00  2.00           C  
ATOM   1877  CZ  PHE A 264       9.854   4.777  13.533  1.00  9.52           C  
ATOM   1878  N   HIS A 265      16.470   3.062  13.509  1.00 17.06           N  
ATOM   1879  CA  HIS A 265      17.877   3.116  13.129  1.00 16.45           C  
ATOM   1880  C   HIS A 265      17.862   4.371  12.284  1.00 15.27           C  
ATOM   1881  O   HIS A 265      16.996   4.513  11.418  1.00 19.42           O  
ATOM   1882  CB  HIS A 265      18.267   1.969  12.188  1.00 14.96           C  
ATOM   1883  CG  HIS A 265      18.453   0.653  12.865  1.00 14.49           C  
ATOM   1884  ND1 HIS A 265      19.280   0.485  13.956  1.00 19.22           N  
ATOM   1885  CD2 HIS A 265      17.917  -0.562  12.606  1.00 14.90           C  
ATOM   1886  CE1 HIS A 265      19.240  -0.777  14.344  1.00 20.00           C  
ATOM   1887  NE2 HIS A 265      18.419  -1.432  13.541  1.00 21.94           N  
ATOM   1888  N   ILE A 266      18.787   5.283  12.532  1.00 19.17           N  
ATOM   1889  CA  ILE A 266      18.849   6.507  11.756  1.00 16.33           C  
ATOM   1890  C   ILE A 266      19.970   6.335  10.746  1.00 19.76           C  
ATOM   1891  O   ILE A 266      21.141   6.225  11.108  1.00 19.08           O  
ATOM   1892  CB  ILE A 266      19.108   7.728  12.652  1.00 13.38           C  
ATOM   1893  CG1 ILE A 266      18.067   7.773  13.773  1.00 12.50           C  
ATOM   1894  CG2 ILE A 266      19.010   9.003  11.827  1.00 20.46           C  
ATOM   1895  CD1 ILE A 266      18.205   8.953  14.694  1.00 24.13           C  
ATOM   1896  N   ARG A 267      19.597   6.245   9.479  1.00 22.42           N  
ATOM   1897  CA  ARG A 267      20.570   6.053   8.416  1.00 23.06           C  
ATOM   1898  C   ARG A 267      20.765   7.317   7.581  1.00 25.65           C  
ATOM   1899  O   ARG A 267      19.935   8.230   7.606  1.00 30.74           O  
ATOM   1900  CB  ARG A 267      20.142   4.871   7.545  1.00 24.35           C  
ATOM   1901  CG  ARG A 267      19.994   3.558   8.322  1.00 28.18           C  
ATOM   1902  CD  ARG A 267      21.355   3.037   8.776  1.00 27.37           C  
ATOM   1903  NE  ARG A 267      21.294   1.968   9.773  1.00 29.10           N  
ATOM   1904  CZ  ARG A 267      20.767   0.764   9.572  1.00 35.17           C  
ATOM   1905  NH1 ARG A 267      20.231   0.441   8.401  1.00 43.95           N  
ATOM   1906  NH2 ARG A 267      20.783  -0.127  10.547  1.00 38.40           N  
ATOM   1907  N   PHE A 268      21.866   7.360   6.840  1.00 29.28           N  
ATOM   1908  CA  PHE A 268      22.206   8.504   6.002  1.00 32.87           C  
ATOM   1909  C   PHE A 268      22.199   8.155   4.519  1.00 29.81           C  
ATOM   1910  O   PHE A 268      22.671   7.094   4.119  1.00 26.08           O  
ATOM   1911  CB  PHE A 268      23.590   9.043   6.377  1.00 44.32           C  
ATOM   1912  CG  PHE A 268      23.587   9.982   7.550  1.00 52.05           C  
ATOM   1913  CD1 PHE A 268      23.418  11.352   7.354  1.00 52.82           C  
ATOM   1914  CD2 PHE A 268      23.771   9.503   8.845  1.00 54.04           C  
ATOM   1915  CE1 PHE A 268      23.433  12.233   8.434  1.00 59.31           C  
ATOM   1916  CE2 PHE A 268      23.787  10.375   9.930  1.00 55.75           C  
ATOM   1917  CZ  PHE A 268      23.618  11.743   9.724  1.00 57.67           C  
ATOM   1918  N   ALA A 269      21.693   9.082   3.710  1.00 28.53           N  
ATOM   1919  CA  ALA A 269      21.616   8.899   2.270  1.00 20.65           C  
ATOM   1920  C   ALA A 269      22.995   8.938   1.628  1.00 21.41           C  
ATOM   1921  O   ALA A 269      23.963   9.377   2.239  1.00 26.66           O  
ATOM   1922  CB  ALA A 269      20.737   9.959   1.667  1.00 14.05           C  
ATOM   1923  N   ALA A 270      23.081   8.445   0.399  1.00 21.50           N  
ATOM   1924  CA  ALA A 270      24.333   8.441  -0.332  1.00 19.55           C  
ATOM   1925  C   ALA A 270      24.542   9.867  -0.809  1.00 22.64           C  
ATOM   1926  O   ALA A 270      23.597  10.533  -1.182  1.00 22.11           O  
ATOM   1927  CB  ALA A 270      24.228   7.504  -1.516  1.00 19.68           C  
ATOM   1928  N   ARG A 271      25.775  10.347  -0.776  1.00 28.81           N  
ATOM   1929  CA  ARG A 271      26.051  11.703  -1.223  1.00 33.04           C  
ATOM   1930  C   ARG A 271      25.954  11.753  -2.750  1.00 32.42           C  
ATOM   1931  O   ARG A 271      26.187  10.748  -3.434  1.00 31.94           O  
ATOM   1932  CB  ARG A 271      27.436  12.148  -0.749  1.00 42.48           C  
ATOM   1933  CG  ARG A 271      28.535  11.132  -1.051  1.00 54.73           C  
ATOM   1934  CD  ARG A 271      28.899  10.253   0.154  1.00 63.57           C  
ATOM   1935  NE  ARG A 271      27.770   9.889   1.014  1.00 70.76           N  
ATOM   1936  CZ  ARG A 271      27.774   8.872   1.877  1.00 73.40           C  
ATOM   1937  NH1 ARG A 271      28.849   8.100   2.001  1.00 73.56           N  
ATOM   1938  NH2 ARG A 271      26.713   8.644   2.641  1.00 70.85           N  
ATOM   1939  N   SER A 272      25.648  12.934  -3.276  1.00 32.07           N  
ATOM   1940  CA  SER A 272      25.501  13.155  -4.715  1.00 31.93           C  
ATOM   1941  C   SER A 272      26.546  12.454  -5.600  1.00 33.00           C  
ATOM   1942  O   SER A 272      26.203  11.902  -6.646  1.00 33.22           O  
ATOM   1943  CB  SER A 272      25.464  14.659  -5.005  1.00 28.65           C  
ATOM   1944  OG  SER A 272      24.678  14.947  -6.146  1.00 21.48           O  
ATOM   1945  N   PRO A 273      27.834  12.503  -5.214  1.00 36.27           N  
ATOM   1946  CA  PRO A 273      28.884  11.849  -6.004  1.00 35.33           C  
ATOM   1947  C   PRO A 273      28.686  10.341  -6.191  1.00 34.02           C  
ATOM   1948  O   PRO A 273      28.903   9.831  -7.279  1.00 41.54           O  
ATOM   1949  CB  PRO A 273      30.140  12.170  -5.208  1.00 35.83           C  
ATOM   1950  CG  PRO A 273      29.845  13.551  -4.719  1.00 36.07           C  
ATOM   1951  CD  PRO A 273      28.436  13.397  -4.206  1.00 34.18           C  
ATOM   1952  N   GLU A 274      28.247   9.638  -5.151  1.00 27.94           N  
ATOM   1953  CA  GLU A 274      28.017   8.199  -5.253  1.00 26.20           C  
ATOM   1954  C   GLU A 274      27.062   7.895  -6.396  1.00 29.22           C  
ATOM   1955  O   GLU A 274      27.193   6.883  -7.080  1.00 32.69           O  
ATOM   1956  CB  GLU A 274      27.412   7.657  -3.963  1.00 22.87           C  
ATOM   1957  CG  GLU A 274      28.418   7.213  -2.939  1.00 23.50           C  
ATOM   1958  CD  GLU A 274      27.777   6.431  -1.818  1.00 32.08           C  
ATOM   1959  OE1 GLU A 274      27.553   5.210  -1.994  1.00 31.00           O  
ATOM   1960  OE2 GLU A 274      27.483   7.042  -0.769  1.00 33.46           O  
ATOM   1961  N   PHE A 275      26.074   8.767  -6.560  1.00 31.11           N  
ATOM   1962  CA  PHE A 275      25.078   8.617  -7.607  1.00 24.83           C  
ATOM   1963  C   PHE A 275      25.694   8.824  -8.976  1.00 26.08           C  
ATOM   1964  O   PHE A 275      25.455   8.049  -9.893  1.00 26.03           O  
ATOM   1965  CB  PHE A 275      23.950   9.624  -7.409  1.00 18.65           C  
ATOM   1966  CG  PHE A 275      22.964   9.237  -6.351  1.00 15.57           C  
ATOM   1967  CD1 PHE A 275      21.946   8.335  -6.628  1.00  9.87           C  
ATOM   1968  CD2 PHE A 275      23.019   9.807  -5.093  1.00 15.09           C  
ATOM   1969  CE1 PHE A 275      20.998   8.014  -5.668  1.00  2.00           C  
ATOM   1970  CE2 PHE A 275      22.076   9.486  -4.135  1.00  9.67           C  
ATOM   1971  CZ  PHE A 275      21.067   8.590  -4.427  1.00  3.28           C  
ATOM   1972  N   LYS A 276      26.493   9.876  -9.105  1.00 27.22           N  
ATOM   1973  CA  LYS A 276      27.133  10.192 -10.371  1.00 32.74           C  
ATOM   1974  C   LYS A 276      28.129   9.135 -10.815  1.00 38.17           C  
ATOM   1975  O   LYS A 276      28.302   8.918 -12.006  1.00 45.64           O  
ATOM   1976  CB  LYS A 276      27.773  11.578 -10.312  1.00 29.81           C  
ATOM   1977  CG  LYS A 276      26.737  12.681 -10.125  1.00 31.58           C  
ATOM   1978  CD  LYS A 276      27.362  14.045 -10.029  1.00 29.48           C  
ATOM   1979  CE  LYS A 276      28.032  14.431 -11.329  1.00 37.51           C  
ATOM   1980  NZ  LYS A 276      28.542  15.830 -11.258  1.00 47.06           N  
ATOM   1981  N   LYS A 277      28.760   8.459  -9.855  1.00 46.81           N  
ATOM   1982  CA  LYS A 277      29.727   7.395 -10.158  1.00 46.47           C  
ATOM   1983  C   LYS A 277      29.031   6.037 -10.271  1.00 41.81           C  
ATOM   1984  O   LYS A 277      29.685   4.995 -10.334  1.00 44.86           O  
ATOM   1985  CB  LYS A 277      30.824   7.314  -9.088  1.00 51.21           C  
ATOM   1986  CG  LYS A 277      31.663   8.578  -8.908  1.00 55.13           C  
ATOM   1987  CD  LYS A 277      32.855   8.306  -7.999  1.00 65.00           C  
ATOM   1988  CE  LYS A 277      32.423   7.644  -6.687  1.00 75.64           C  
ATOM   1989  NZ  LYS A 277      33.573   7.160  -5.858  1.00 82.09           N  
ATOM   1990  N   HIS A 278      27.704   6.057 -10.268  1.00 39.47           N  
ATOM   1991  CA  HIS A 278      26.913   4.845 -10.378  1.00 38.95           C  
ATOM   1992  C   HIS A 278      26.361   4.776 -11.788  1.00 40.92           C  
ATOM   1993  O   HIS A 278      25.779   5.742 -12.276  1.00 42.85           O  
ATOM   1994  CB  HIS A 278      25.751   4.880  -9.376  1.00 36.51           C  
ATOM   1995  CG  HIS A 278      24.853   3.681  -9.437  1.00 40.06           C  
ATOM   1996  ND1 HIS A 278      25.135   2.501  -8.782  1.00 42.16           N  
ATOM   1997  CD2 HIS A 278      23.677   3.476 -10.078  1.00 42.52           C  
ATOM   1998  CE1 HIS A 278      24.178   1.621  -9.021  1.00 38.11           C  
ATOM   1999  NE2 HIS A 278      23.281   2.187  -9.808  1.00 36.56           N  
ATOM   2000  N   PRO A 279      26.562   3.640 -12.476  1.00 46.79           N  
ATOM   2001  CA  PRO A 279      26.061   3.462 -13.846  1.00 48.02           C  
ATOM   2002  C   PRO A 279      24.539   3.499 -13.741  1.00 48.91           C  
ATOM   2003  O   PRO A 279      24.006   3.457 -12.641  1.00 52.75           O  
ATOM   2004  CB  PRO A 279      26.520   2.043 -14.195  1.00 49.78           C  
ATOM   2005  CG  PRO A 279      27.689   1.803 -13.279  1.00 52.20           C  
ATOM   2006  CD  PRO A 279      27.232   2.418 -12.000  1.00 49.30           C  
ATOM   2007  N   ALA A 280      23.835   3.541 -14.863  1.00 44.17           N  
ATOM   2008  CA  ALA A 280      22.367   3.577 -14.826  1.00 43.51           C  
ATOM   2009  C   ALA A 280      21.821   4.917 -14.348  1.00 39.52           C  
ATOM   2010  O   ALA A 280      20.622   5.167 -14.471  1.00 39.75           O  
ATOM   2011  CB  ALA A 280      21.800   2.426 -13.964  1.00 38.66           C  
ATOM   2012  N   VAL A 281      22.684   5.753 -13.771  1.00 36.56           N  
ATOM   2013  CA  VAL A 281      22.278   7.077 -13.316  1.00 36.77           C  
ATOM   2014  C   VAL A 281      22.419   8.001 -14.521  1.00 33.37           C  
ATOM   2015  O   VAL A 281      23.494   8.092 -15.126  1.00 32.04           O  
ATOM   2016  CB  VAL A 281      23.154   7.590 -12.145  1.00 33.06           C  
ATOM   2017  CG1 VAL A 281      22.905   9.067 -11.905  1.00 29.94           C  
ATOM   2018  CG2 VAL A 281      22.825   6.824 -10.884  1.00 31.47           C  
ATOM   2019  N   ARG A 282      21.305   8.613 -14.905  1.00 32.11           N  
ATOM   2020  CA  ARG A 282      21.248   9.525 -16.040  1.00 33.38           C  
ATOM   2021  C   ARG A 282      21.128  10.954 -15.531  1.00 30.03           C  
ATOM   2022  O   ARG A 282      20.805  11.183 -14.370  1.00 28.07           O  
ATOM   2023  CB  ARG A 282      20.019   9.223 -16.906  1.00 35.55           C  
ATOM   2024  CG  ARG A 282      19.962   7.841 -17.544  1.00 43.74           C  
ATOM   2025  CD  ARG A 282      20.937   7.685 -18.707  1.00 55.55           C  
ATOM   2026  NE  ARG A 282      22.232   7.156 -18.280  1.00 65.50           N  
ATOM   2027  CZ  ARG A 282      22.459   5.879 -17.972  1.00 68.50           C  
ATOM   2028  NH1 ARG A 282      21.477   4.984 -18.047  1.00 69.14           N  
ATOM   2029  NH2 ARG A 282      23.663   5.503 -17.551  1.00 68.44           N  
ATOM   2030  N   LYS A 283      21.364  11.909 -16.423  1.00 33.22           N  
ATOM   2031  CA  LYS A 283      21.260  13.331 -16.104  1.00 32.70           C  
ATOM   2032  C   LYS A 283      20.131  13.922 -16.940  1.00 30.96           C  
ATOM   2033  O   LYS A 283      19.930  15.130 -16.962  1.00 33.51           O  
ATOM   2034  CB  LYS A 283      22.567  14.076 -16.420  1.00 32.89           C  
ATOM   2035  CG  LYS A 283      23.759  13.694 -15.542  1.00 41.96           C  
ATOM   2036  CD  LYS A 283      24.560  12.525 -16.118  1.00 48.44           C  
ATOM   2037  CE  LYS A 283      25.787  13.010 -16.886  1.00 51.12           C  
ATOM   2038  NZ  LYS A 283      25.469  13.999 -17.960  1.00 51.01           N  
ATOM   2039  N   GLU A 284      19.382  13.047 -17.601  1.00 31.70           N  
ATOM   2040  CA  GLU A 284      18.270  13.431 -18.470  1.00 34.91           C  
ATOM   2041  C   GLU A 284      17.186  12.404 -18.174  1.00 29.10           C  
ATOM   2042  O   GLU A 284      17.499  11.250 -17.888  1.00 30.38           O  
ATOM   2043  CB  GLU A 284      18.729  13.335 -19.942  1.00 44.66           C  
ATOM   2044  CG  GLU A 284      17.630  13.360 -21.018  1.00 57.66           C  
ATOM   2045  CD  GLU A 284      17.278  14.759 -21.518  1.00 66.78           C  
ATOM   2046  OE1 GLU A 284      18.198  15.514 -21.916  1.00 66.81           O  
ATOM   2047  OE2 GLU A 284      16.072  15.095 -21.539  1.00 69.10           O  
ATOM   2048  N   PRO A 285      15.906  12.812 -18.189  1.00 24.63           N  
ATOM   2049  CA  PRO A 285      14.849  11.842 -17.905  1.00 26.94           C  
ATOM   2050  C   PRO A 285      14.727  10.771 -18.970  1.00 33.78           C  
ATOM   2051  O   PRO A 285      15.551  10.682 -19.883  1.00 38.89           O  
ATOM   2052  CB  PRO A 285      13.594  12.714 -17.822  1.00 21.66           C  
ATOM   2053  CG  PRO A 285      13.899  13.830 -18.734  1.00 17.84           C  
ATOM   2054  CD  PRO A 285      15.335  14.150 -18.414  1.00 17.21           C  
ATOM   2055  N   GLY A 286      13.709   9.934 -18.816  1.00 40.57           N  
ATOM   2056  CA  GLY A 286      13.460   8.859 -19.756  1.00 41.11           C  
ATOM   2057  C   GLY A 286      12.408   7.937 -19.179  1.00 40.50           C  
ATOM   2058  O   GLY A 286      11.951   8.151 -18.050  1.00 39.48           O  
ATOM   2059  N   PRO A 287      11.951   6.941 -19.944  1.00 41.73           N  
ATOM   2060  CA  PRO A 287      10.940   6.024 -19.417  1.00 43.01           C  
ATOM   2061  C   PRO A 287      11.616   5.065 -18.427  1.00 41.82           C  
ATOM   2062  O   PRO A 287      12.755   4.641 -18.640  1.00 39.41           O  
ATOM   2063  CB  PRO A 287      10.466   5.279 -20.670  1.00 44.35           C  
ATOM   2064  CG  PRO A 287      10.859   6.195 -21.813  1.00 46.09           C  
ATOM   2065  CD  PRO A 287      12.200   6.681 -21.371  1.00 40.87           C  
ATOM   2066  N   GLY A 288      10.935   4.763 -17.329  1.00 38.87           N  
ATOM   2067  CA  GLY A 288      11.505   3.857 -16.352  1.00 36.67           C  
ATOM   2068  C   GLY A 288      12.463   4.527 -15.395  1.00 32.68           C  
ATOM   2069  O   GLY A 288      12.999   3.877 -14.498  1.00 34.07           O  
ATOM   2070  N   LEU A 289      12.677   5.825 -15.579  1.00 28.66           N  
ATOM   2071  CA  LEU A 289      13.570   6.572 -14.708  1.00 24.69           C  
ATOM   2072  C   LEU A 289      12.776   7.347 -13.653  1.00 21.48           C  
ATOM   2073  O   LEU A 289      11.686   7.856 -13.915  1.00 18.07           O  
ATOM   2074  CB  LEU A 289      14.460   7.528 -15.511  1.00 21.11           C  
ATOM   2075  CG  LEU A 289      15.447   6.984 -16.543  1.00 20.79           C  
ATOM   2076  CD1 LEU A 289      16.461   8.071 -16.837  1.00 15.55           C  
ATOM   2077  CD2 LEU A 289      16.154   5.748 -16.028  1.00 18.67           C  
ATOM   2078  N   VAL A 290      13.366   7.460 -12.472  1.00 20.56           N  
ATOM   2079  CA  VAL A 290      12.759   8.143 -11.343  1.00 17.04           C  
ATOM   2080  C   VAL A 290      13.737   9.228 -10.866  1.00 15.75           C  
ATOM   2081  O   VAL A 290      14.951   9.088 -11.028  1.00 18.10           O  
ATOM   2082  CB  VAL A 290      12.452   7.082 -10.239  1.00 17.42           C  
ATOM   2083  CG1 VAL A 290      12.765   7.594  -8.870  1.00 24.32           C  
ATOM   2084  CG2 VAL A 290      11.005   6.632 -10.337  1.00 12.38           C  
ATOM   2085  N   PRO A 291      13.220  10.368 -10.375  1.00 15.14           N  
ATOM   2086  CA  PRO A 291      14.103  11.439  -9.901  1.00 11.96           C  
ATOM   2087  C   PRO A 291      14.772  11.147  -8.568  1.00 12.77           C  
ATOM   2088  O   PRO A 291      14.182  10.524  -7.699  1.00 14.12           O  
ATOM   2089  CB  PRO A 291      13.152  12.634  -9.784  1.00 10.48           C  
ATOM   2090  CG  PRO A 291      11.863  12.026  -9.460  1.00 14.02           C  
ATOM   2091  CD  PRO A 291      11.823  10.833 -10.404  1.00 17.79           C  
ATOM   2092  N   VAL A 292      16.030  11.547  -8.443  1.00 11.17           N  
ATOM   2093  CA  VAL A 292      16.757  11.377  -7.199  1.00  8.40           C  
ATOM   2094  C   VAL A 292      16.223  12.541  -6.365  1.00 15.75           C  
ATOM   2095  O   VAL A 292      16.382  13.714  -6.744  1.00 11.64           O  
ATOM   2096  CB  VAL A 292      18.261  11.502  -7.439  1.00 10.48           C  
ATOM   2097  CG1 VAL A 292      19.012  11.498  -6.123  1.00  6.05           C  
ATOM   2098  CG2 VAL A 292      18.721  10.352  -8.321  1.00  3.20           C  
ATOM   2099  N   LEU A 293      15.514  12.216  -5.284  1.00 13.45           N  
ATOM   2100  CA  LEU A 293      14.890  13.225  -4.439  1.00  7.20           C  
ATOM   2101  C   LEU A 293      15.814  13.971  -3.480  1.00  5.90           C  
ATOM   2102  O   LEU A 293      16.839  13.453  -3.049  1.00 11.70           O  
ATOM   2103  CB  LEU A 293      13.704  12.614  -3.687  1.00  6.09           C  
ATOM   2104  CG  LEU A 293      12.650  11.832  -4.478  1.00  2.00           C  
ATOM   2105  CD1 LEU A 293      11.615  11.302  -3.526  1.00  2.00           C  
ATOM   2106  CD2 LEU A 293      11.979  12.690  -5.511  1.00  2.56           C  
ATOM   2107  N   THR A 294      15.446  15.207  -3.164  1.00  6.48           N  
ATOM   2108  CA  THR A 294      16.231  16.043  -2.265  1.00  3.97           C  
ATOM   2109  C   THR A 294      15.263  16.616  -1.238  1.00  6.26           C  
ATOM   2110  O   THR A 294      14.065  16.360  -1.294  1.00 10.17           O  
ATOM   2111  CB  THR A 294      16.933  17.218  -3.021  1.00  2.00           C  
ATOM   2112  OG1 THR A 294      15.952  18.136  -3.510  1.00  4.90           O  
ATOM   2113  CG2 THR A 294      17.716  16.720  -4.207  1.00  2.00           C  
ATOM   2114  N   GLY A 295      15.781  17.427  -0.327  1.00  9.38           N  
ATOM   2115  CA  GLY A 295      14.945  18.032   0.693  1.00  6.65           C  
ATOM   2116  C   GLY A 295      13.773  18.859   0.189  1.00 15.28           C  
ATOM   2117  O   GLY A 295      12.817  19.080   0.917  1.00 19.00           O  
ATOM   2118  N   ARG A 296      13.831  19.311  -1.061  1.00 20.43           N  
ATOM   2119  CA  ARG A 296      12.746  20.110  -1.622  1.00 16.99           C  
ATOM   2120  C   ARG A 296      11.537  19.266  -1.971  1.00 12.97           C  
ATOM   2121  O   ARG A 296      10.469  19.793  -2.226  1.00 16.67           O  
ATOM   2122  CB  ARG A 296      13.215  20.882  -2.855  1.00 25.56           C  
ATOM   2123  CG  ARG A 296      14.448  21.744  -2.610  1.00 30.39           C  
ATOM   2124  CD  ARG A 296      14.377  23.040  -3.387  1.00 35.92           C  
ATOM   2125  NE  ARG A 296      13.297  23.883  -2.889  1.00 42.04           N  
ATOM   2126  CZ  ARG A 296      13.471  24.926  -2.082  1.00 42.62           C  
ATOM   2127  NH1 ARG A 296      14.692  25.262  -1.682  1.00 45.01           N  
ATOM   2128  NH2 ARG A 296      12.424  25.622  -1.661  1.00 38.97           N  
ATOM   2129  N   ASN A 297      11.725  17.954  -2.038  1.00 11.98           N  
ATOM   2130  CA  ASN A 297      10.627  17.045  -2.347  1.00 12.89           C  
ATOM   2131  C   ASN A 297       9.892  16.625  -1.076  1.00  9.14           C  
ATOM   2132  O   ASN A 297       8.782  16.111  -1.132  1.00 14.53           O  
ATOM   2133  CB  ASN A 297      11.152  15.806  -3.069  1.00  3.70           C  
ATOM   2134  CG  ASN A 297      11.728  16.129  -4.421  1.00  8.07           C  
ATOM   2135  OD1 ASN A 297      12.930  16.323  -4.562  1.00  8.69           O  
ATOM   2136  ND2 ASN A 297      10.872  16.196  -5.427  1.00  5.57           N  
ATOM   2137  N   LEU A 298      10.523  16.844   0.070  1.00 11.63           N  
ATOM   2138  CA  LEU A 298       9.949  16.470   1.347  1.00  7.89           C  
ATOM   2139  C   LEU A 298       9.076  17.581   1.874  1.00 10.52           C  
ATOM   2140  O   LEU A 298       9.541  18.688   2.114  1.00 12.57           O  
ATOM   2141  CB  LEU A 298      11.062  16.162   2.352  1.00 10.51           C  
ATOM   2142  CG  LEU A 298      10.677  15.735   3.771  1.00 13.46           C  
ATOM   2143  CD1 LEU A 298       9.998  14.383   3.742  1.00  6.49           C  
ATOM   2144  CD2 LEU A 298      11.922  15.678   4.630  1.00 10.59           C  
ATOM   2145  N   LYS A 299       7.798  17.279   2.045  1.00 15.22           N  
ATOM   2146  CA  LYS A 299       6.854  18.247   2.567  1.00 12.91           C  
ATOM   2147  C   LYS A 299       6.385  17.719   3.911  1.00 14.73           C  
ATOM   2148  O   LYS A 299       6.581  16.551   4.231  1.00 13.72           O  
ATOM   2149  CB  LYS A 299       5.663  18.390   1.624  1.00 17.13           C  
ATOM   2150  CG  LYS A 299       6.014  18.835   0.215  1.00 18.75           C  
ATOM   2151  CD  LYS A 299       6.678  20.198   0.208  1.00 24.87           C  
ATOM   2152  CE  LYS A 299       6.706  20.772  -1.204  1.00 29.60           C  
ATOM   2153  NZ  LYS A 299       7.378  22.103  -1.270  1.00 38.31           N  
ATOM   2154  N   PRO A 300       5.786  18.582   4.739  1.00 18.26           N  
ATOM   2155  CA  PRO A 300       5.325  18.089   6.038  1.00 19.99           C  
ATOM   2156  C   PRO A 300       4.129  17.171   5.892  1.00 21.09           C  
ATOM   2157  O   PRO A 300       3.000  17.625   5.734  1.00 28.24           O  
ATOM   2158  CB  PRO A 300       4.978  19.372   6.793  1.00 18.83           C  
ATOM   2159  CG  PRO A 300       4.613  20.327   5.698  1.00 21.28           C  
ATOM   2160  CD  PRO A 300       5.623  20.042   4.635  1.00 17.16           C  
ATOM   2161  N   GLY A 301       4.388  15.871   5.892  1.00 17.98           N  
ATOM   2162  CA  GLY A 301       3.305  14.917   5.766  1.00 14.20           C  
ATOM   2163  C   GLY A 301       3.206  14.248   4.415  1.00 15.82           C  
ATOM   2164  O   GLY A 301       2.465  13.286   4.270  1.00 19.86           O  
ATOM   2165  N   TRP A 302       3.968  14.719   3.437  1.00 19.22           N  
ATOM   2166  CA  TRP A 302       3.927  14.139   2.103  1.00 14.79           C  
ATOM   2167  C   TRP A 302       5.213  14.378   1.336  1.00 15.00           C  
ATOM   2168  O   TRP A 302       6.043  15.213   1.732  1.00 11.30           O  
ATOM   2169  CB  TRP A 302       2.704  14.650   1.310  1.00 19.54           C  
ATOM   2170  CG  TRP A 302       2.527  16.163   1.238  1.00 29.15           C  
ATOM   2171  CD1 TRP A 302       2.131  17.001   2.251  1.00 31.56           C  
ATOM   2172  CD2 TRP A 302       2.727  16.998   0.089  1.00 29.39           C  
ATOM   2173  NE1 TRP A 302       2.077  18.296   1.801  1.00 32.55           N  
ATOM   2174  CE2 TRP A 302       2.436  18.324   0.479  1.00 35.97           C  
ATOM   2175  CE3 TRP A 302       3.123  16.755  -1.232  1.00 33.35           C  
ATOM   2176  CZ2 TRP A 302       2.531  19.405  -0.409  1.00 43.45           C  
ATOM   2177  CZ3 TRP A 302       3.219  17.829  -2.117  1.00 40.83           C  
ATOM   2178  CH2 TRP A 302       2.924  19.136  -1.700  1.00 43.64           C  
ATOM   2179  N   VAL A 303       5.387  13.602   0.268  1.00 12.77           N  
ATOM   2180  CA  VAL A 303       6.569  13.674  -0.588  1.00 13.58           C  
ATOM   2181  C   VAL A 303       6.138  14.046  -1.997  1.00 16.07           C  
ATOM   2182  O   VAL A 303       5.177  13.487  -2.517  1.00 21.37           O  
ATOM   2183  CB  VAL A 303       7.291  12.298  -0.662  1.00 10.56           C  
ATOM   2184  CG1 VAL A 303       8.452  12.349  -1.653  1.00  4.44           C  
ATOM   2185  CG2 VAL A 303       7.798  11.890   0.710  1.00  5.55           C  
ATOM   2186  N   ASP A 304       6.825  15.005  -2.601  1.00 16.55           N  
ATOM   2187  CA  ASP A 304       6.514  15.406  -3.963  1.00 16.22           C  
ATOM   2188  C   ASP A 304       7.437  14.588  -4.851  1.00 17.37           C  
ATOM   2189  O   ASP A 304       8.612  14.909  -5.004  1.00 20.22           O  
ATOM   2190  CB  ASP A 304       6.761  16.905  -4.155  1.00 23.93           C  
ATOM   2191  CG  ASP A 304       6.571  17.355  -5.593  1.00 31.59           C  
ATOM   2192  OD1 ASP A 304       5.907  16.652  -6.384  1.00 34.75           O  
ATOM   2193  OD2 ASP A 304       7.100  18.427  -5.937  1.00 37.11           O  
ATOM   2194  N   TYR A 305       6.896  13.515  -5.410  1.00 20.23           N  
ATOM   2195  CA  TYR A 305       7.660  12.620  -6.270  1.00 21.98           C  
ATOM   2196  C   TYR A 305       7.862  13.156  -7.678  1.00 28.97           C  
ATOM   2197  O   TYR A 305       8.687  12.634  -8.425  1.00 32.87           O  
ATOM   2198  CB  TYR A 305       6.969  11.264  -6.352  1.00 15.13           C  
ATOM   2199  CG  TYR A 305       6.894  10.495  -5.044  1.00 16.27           C  
ATOM   2200  CD1 TYR A 305       7.999   9.812  -4.550  1.00  7.26           C  
ATOM   2201  CD2 TYR A 305       5.696  10.402  -4.334  1.00 13.61           C  
ATOM   2202  CE1 TYR A 305       7.909   9.046  -3.388  1.00 10.08           C  
ATOM   2203  CE2 TYR A 305       5.601   9.642  -3.170  1.00 14.04           C  
ATOM   2204  CZ  TYR A 305       6.709   8.966  -2.715  1.00  9.02           C  
ATOM   2205  OH  TYR A 305       6.593   8.177  -1.614  1.00 13.71           O  
ATOM   2206  N   GLU A 306       7.128  14.213  -8.022  1.00 33.13           N  
ATOM   2207  CA  GLU A 306       7.191  14.813  -9.355  1.00 36.64           C  
ATOM   2208  C   GLU A 306       8.406  15.668  -9.715  1.00 31.99           C  
ATOM   2209  O   GLU A 306       9.139  15.350 -10.639  1.00 40.70           O  
ATOM   2210  CB  GLU A 306       5.923  15.632  -9.626  1.00 48.26           C  
ATOM   2211  CG  GLU A 306       4.967  15.016 -10.643  1.00 62.27           C  
ATOM   2212  CD  GLU A 306       4.112  13.908 -10.060  1.00 68.20           C  
ATOM   2213  OE1 GLU A 306       4.627  12.783  -9.865  1.00 71.07           O  
ATOM   2214  OE2 GLU A 306       2.919  14.172  -9.798  1.00 74.74           O  
ATOM   2215  N   LYS A 307       8.580  16.785  -9.021  1.00 26.64           N  
ATOM   2216  CA  LYS A 307       9.674  17.705  -9.303  1.00 20.13           C  
ATOM   2217  C   LYS A 307      11.071  17.215  -8.979  1.00 16.75           C  
ATOM   2218  O   LYS A 307      11.350  16.822  -7.857  1.00 25.19           O  
ATOM   2219  CB  LYS A 307       9.410  19.036  -8.607  1.00 19.04           C  
ATOM   2220  CG  LYS A 307       8.116  19.671  -9.062  1.00 32.90           C  
ATOM   2221  CD  LYS A 307       7.879  21.032  -8.442  1.00 44.07           C  
ATOM   2222  CE  LYS A 307       6.596  21.645  -8.989  1.00 48.90           C  
ATOM   2223  NZ  LYS A 307       5.416  20.756  -8.771  1.00 53.91           N  
ATOM   2224  N   ASN A 308      11.953  17.276  -9.969  1.00 15.79           N  
ATOM   2225  CA  ASN A 308      13.342  16.868  -9.808  1.00 18.76           C  
ATOM   2226  C   ASN A 308      14.126  18.118  -9.421  1.00 20.01           C  
ATOM   2227  O   ASN A 308      14.026  19.144 -10.089  1.00 29.41           O  
ATOM   2228  CB  ASN A 308      13.887  16.287 -11.120  1.00 11.54           C  
ATOM   2229  CG  ASN A 308      15.273  15.673 -10.967  1.00 13.74           C  
ATOM   2230  OD1 ASN A 308      16.222  16.342 -10.573  1.00 26.09           O  
ATOM   2231  ND2 ASN A 308      15.394  14.397 -11.291  1.00 22.34           N  
ATOM   2232  N   HIS A 309      14.904  18.022  -8.348  1.00 17.73           N  
ATOM   2233  CA  HIS A 309      15.691  19.142  -7.850  1.00 13.37           C  
ATOM   2234  C   HIS A 309      17.179  18.820  -7.814  1.00 15.37           C  
ATOM   2235  O   HIS A 309      17.991  19.654  -7.434  1.00 21.20           O  
ATOM   2236  CB  HIS A 309      15.220  19.528  -6.442  1.00 18.41           C  
ATOM   2237  CG  HIS A 309      13.815  20.052  -6.387  1.00 17.48           C  
ATOM   2238  ND1 HIS A 309      12.746  19.276  -5.994  1.00 24.03           N  
ATOM   2239  CD2 HIS A 309      13.305  21.275  -6.668  1.00 15.43           C  
ATOM   2240  CE1 HIS A 309      11.640  19.993  -6.038  1.00 18.34           C  
ATOM   2241  NE2 HIS A 309      11.951  21.210  -6.444  1.00 17.78           N  
ATOM   2242  N   SER A 310      17.531  17.609  -8.216  1.00 11.55           N  
ATOM   2243  CA  SER A 310      18.913  17.187  -8.207  1.00 11.18           C  
ATOM   2244  C   SER A 310      19.516  17.161  -9.600  1.00 11.71           C  
ATOM   2245  O   SER A 310      20.723  17.232  -9.759  1.00 13.90           O  
ATOM   2246  CB  SER A 310      18.999  15.796  -7.590  1.00 15.66           C  
ATOM   2247  OG  SER A 310      18.054  14.929  -8.194  1.00 14.70           O  
ATOM   2248  N   GLY A 311      18.668  17.013 -10.607  1.00 15.79           N  
ATOM   2249  CA  GLY A 311      19.147  16.946 -11.973  1.00 19.36           C  
ATOM   2250  C   GLY A 311      19.746  15.584 -12.248  1.00 16.14           C  
ATOM   2251  O   GLY A 311      20.647  15.450 -13.079  1.00 19.68           O  
ATOM   2252  N   LEU A 312      19.277  14.585 -11.505  1.00 17.37           N  
ATOM   2253  CA  LEU A 312      19.744  13.214 -11.642  1.00 13.42           C  
ATOM   2254  C   LEU A 312      18.535  12.296 -11.632  1.00 14.07           C  
ATOM   2255  O   LEU A 312      17.548  12.559 -10.939  1.00 14.18           O  
ATOM   2256  CB  LEU A 312      20.689  12.841 -10.501  1.00  6.80           C  
ATOM   2257  CG  LEU A 312      22.071  13.501 -10.485  1.00 12.68           C  
ATOM   2258  CD1 LEU A 312      22.746  13.246  -9.159  1.00 14.12           C  
ATOM   2259  CD2 LEU A 312      22.933  12.986 -11.636  1.00 14.03           C  
ATOM   2260  N   TRP A 313      18.590  11.269 -12.471  1.00 15.02           N  
ATOM   2261  CA  TRP A 313      17.533  10.278 -12.595  1.00 14.90           C  
ATOM   2262  C   TRP A 313      18.213   8.915 -12.638  1.00 14.17           C  
ATOM   2263  O   TRP A 313      19.375   8.815 -12.993  1.00 15.01           O  
ATOM   2264  CB  TRP A 313      16.757  10.463 -13.904  1.00 15.33           C  
ATOM   2265  CG  TRP A 313      15.741  11.566 -13.921  1.00 13.87           C  
ATOM   2266  CD1 TRP A 313      14.399  11.457 -13.675  1.00 14.16           C  
ATOM   2267  CD2 TRP A 313      15.977  12.931 -14.263  1.00 15.42           C  
ATOM   2268  NE1 TRP A 313      13.785  12.675 -13.846  1.00 20.07           N  
ATOM   2269  CE2 TRP A 313      14.732  13.597 -14.208  1.00 17.51           C  
ATOM   2270  CE3 TRP A 313      17.117  13.657 -14.619  1.00 18.13           C  
ATOM   2271  CZ2 TRP A 313      14.600  14.954 -14.495  1.00 22.87           C  
ATOM   2272  CZ3 TRP A 313      16.987  15.005 -14.907  1.00 25.64           C  
ATOM   2273  CH2 TRP A 313      15.736  15.642 -14.842  1.00 27.87           C  
ATOM   2274  N   MET A 314      17.483   7.870 -12.279  1.00 15.07           N  
ATOM   2275  CA  MET A 314      18.025   6.517 -12.302  1.00 13.44           C  
ATOM   2276  C   MET A 314      16.860   5.551 -12.207  1.00 16.24           C  
ATOM   2277  O   MET A 314      15.758   5.944 -11.794  1.00 16.98           O  
ATOM   2278  CB  MET A 314      18.981   6.279 -11.127  1.00 18.60           C  
ATOM   2279  CG  MET A 314      18.294   5.913  -9.818  1.00 17.91           C  
ATOM   2280  SD  MET A 314      19.457   5.386  -8.577  1.00 26.52           S  
ATOM   2281  CE  MET A 314      20.296   4.046  -9.422  1.00 20.00           C  
ATOM   2282  N   PRO A 315      17.046   4.304 -12.675  1.00 18.30           N  
ATOM   2283  CA  PRO A 315      15.927   3.363 -12.578  1.00 17.40           C  
ATOM   2284  C   PRO A 315      15.693   3.024 -11.103  1.00 22.60           C  
ATOM   2285  O   PRO A 315      16.602   2.588 -10.397  1.00 26.11           O  
ATOM   2286  CB  PRO A 315      16.403   2.169 -13.410  1.00 15.77           C  
ATOM   2287  CG  PRO A 315      17.903   2.262 -13.346  1.00 21.15           C  
ATOM   2288  CD  PRO A 315      18.166   3.732 -13.442  1.00 13.83           C  
ATOM   2289  N   LYS A 316      14.478   3.293 -10.642  1.00 24.62           N  
ATOM   2290  CA  LYS A 316      14.073   3.078  -9.257  1.00 29.29           C  
ATOM   2291  C   LYS A 316      14.645   1.828  -8.621  1.00 36.27           C  
ATOM   2292  O   LYS A 316      15.400   1.908  -7.656  1.00 43.60           O  
ATOM   2293  CB  LYS A 316      12.553   3.050  -9.173  1.00 23.63           C  
ATOM   2294  CG  LYS A 316      11.993   2.960  -7.775  1.00 28.78           C  
ATOM   2295  CD  LYS A 316      10.473   3.006  -7.834  1.00 35.13           C  
ATOM   2296  CE  LYS A 316       9.814   2.686  -6.503  1.00 36.05           C  
ATOM   2297  NZ  LYS A 316      10.074   1.296  -6.020  1.00 35.27           N  
ATOM   2298  N   GLU A 317      14.332   0.680  -9.214  1.00 41.30           N  
ATOM   2299  CA  GLU A 317      14.789  -0.621  -8.722  1.00 43.65           C  
ATOM   2300  C   GLU A 317      16.311  -0.804  -8.605  1.00 42.61           C  
ATOM   2301  O   GLU A 317      16.782  -1.795  -8.048  1.00 45.56           O  
ATOM   2302  CB  GLU A 317      14.170  -1.754  -9.562  1.00 51.29           C  
ATOM   2303  CG  GLU A 317      14.296  -1.610 -11.097  1.00 64.99           C  
ATOM   2304  CD  GLU A 317      13.283  -0.640 -11.728  1.00 72.49           C  
ATOM   2305  OE1 GLU A 317      12.199  -0.403 -11.139  1.00 74.51           O  
ATOM   2306  OE2 GLU A 317      13.571  -0.118 -12.829  1.00 77.68           O  
ATOM   2307  N   ARG A 318      17.068   0.185  -9.068  1.00 37.23           N  
ATOM   2308  CA  ARG A 318      18.520   0.140  -9.035  1.00 32.48           C  
ATOM   2309  C   ARG A 318      19.075   0.906  -7.826  1.00 34.05           C  
ATOM   2310  O   ARG A 318      20.282   0.849  -7.548  1.00 33.74           O  
ATOM   2311  CB  ARG A 318      19.045   0.779 -10.319  1.00 35.19           C  
ATOM   2312  CG  ARG A 318      20.288   0.167 -10.887  1.00 39.10           C  
ATOM   2313  CD  ARG A 318      19.960  -1.106 -11.635  1.00 35.82           C  
ATOM   2314  NE  ARG A 318      20.505  -1.075 -12.986  1.00 40.48           N  
ATOM   2315  CZ  ARG A 318      21.791  -1.233 -13.291  1.00 41.69           C  
ATOM   2316  NH1 ARG A 318      22.698  -1.449 -12.344  1.00 33.39           N  
ATOM   2317  NH2 ARG A 318      22.183  -1.115 -14.553  1.00 51.02           N  
ATOM   2318  N   ALA A 319      18.209   1.657  -7.142  1.00 29.96           N  
ATOM   2319  CA  ALA A 319      18.603   2.456  -5.979  1.00 25.72           C  
ATOM   2320  C   ALA A 319      19.121   1.589  -4.837  1.00 28.90           C  
ATOM   2321  O   ALA A 319      20.029   1.984  -4.103  1.00 31.70           O  
ATOM   2322  CB  ALA A 319      17.439   3.295  -5.512  1.00 20.87           C  
ATOM   2323  N   LYS A 320      18.551   0.394  -4.719  1.00 31.97           N  
ATOM   2324  CA  LYS A 320      18.920  -0.587  -3.699  1.00 33.93           C  
ATOM   2325  C   LYS A 320      20.431  -0.840  -3.677  1.00 34.21           C  
ATOM   2326  O   LYS A 320      20.991  -1.185  -2.636  1.00 36.49           O  
ATOM   2327  CB  LYS A 320      18.158  -1.893  -3.973  1.00 40.51           C  
ATOM   2328  CG  LYS A 320      18.682  -3.149  -3.278  1.00 52.95           C  
ATOM   2329  CD  LYS A 320      18.242  -3.244  -1.822  1.00 62.02           C  
ATOM   2330  CE  LYS A 320      18.861  -4.458  -1.129  1.00 61.75           C  
ATOM   2331  NZ  LYS A 320      20.351  -4.366  -1.033  1.00 57.59           N  
ATOM   2332  N   GLU A 321      21.084  -0.634  -4.821  1.00 33.02           N  
ATOM   2333  CA  GLU A 321      22.521  -0.850  -4.957  1.00 26.80           C  
ATOM   2334  C   GLU A 321      23.370   0.232  -4.311  1.00 27.36           C  
ATOM   2335  O   GLU A 321      24.556   0.017  -4.100  1.00 32.59           O  
ATOM   2336  CB  GLU A 321      22.890  -1.015  -6.433  1.00 25.60           C  
ATOM   2337  CG  GLU A 321      22.154  -2.176  -7.121  1.00 29.08           C  
ATOM   2338  CD  GLU A 321      22.219  -2.140  -8.653  1.00 34.19           C  
ATOM   2339  OE1 GLU A 321      23.178  -1.560  -9.216  1.00 29.67           O  
ATOM   2340  OE2 GLU A 321      21.302  -2.704  -9.295  1.00 34.08           O  
ATOM   2341  N   LEU A 322      22.780   1.402  -4.047  1.00 27.33           N  
ATOM   2342  CA  LEU A 322      23.500   2.501  -3.387  1.00 22.00           C  
ATOM   2343  C   LEU A 322      23.328   2.329  -1.866  1.00 20.79           C  
ATOM   2344  O   LEU A 322      24.289   2.408  -1.107  1.00 22.30           O  
ATOM   2345  CB  LEU A 322      22.969   3.886  -3.829  1.00 23.04           C  
ATOM   2346  CG  LEU A 322      23.253   4.579  -5.176  1.00 17.75           C  
ATOM   2347  CD1 LEU A 322      24.726   4.572  -5.484  1.00 11.63           C  
ATOM   2348  CD2 LEU A 322      22.479   3.931  -6.304  1.00 27.44           C  
ATOM   2349  N   ARG A 323      22.090   2.092  -1.439  1.00 14.30           N  
ATOM   2350  CA  ARG A 323      21.748   1.893  -0.034  1.00 13.01           C  
ATOM   2351  C   ARG A 323      20.558   0.952  -0.041  1.00 18.71           C  
ATOM   2352  O   ARG A 323      19.541   1.240  -0.679  1.00 20.32           O  
ATOM   2353  CB  ARG A 323      21.298   3.206   0.620  1.00  8.30           C  
ATOM   2354  CG  ARG A 323      22.359   4.264   0.769  1.00  8.55           C  
ATOM   2355  CD  ARG A 323      23.440   3.809   1.692  1.00 11.62           C  
ATOM   2356  NE  ARG A 323      24.390   4.876   1.951  1.00 12.63           N  
ATOM   2357  CZ  ARG A 323      25.405   5.183   1.155  1.00 18.33           C  
ATOM   2358  NH1 ARG A 323      25.622   4.503   0.036  1.00 14.62           N  
ATOM   2359  NH2 ARG A 323      26.186   6.204   1.465  1.00 27.55           N  
ATOM   2360  N   ASP A 324      20.637  -0.129   0.723  1.00 21.00           N  
ATOM   2361  CA  ASP A 324      19.533  -1.079   0.743  1.00 24.98           C  
ATOM   2362  C   ASP A 324      18.182  -0.501   1.136  1.00 22.44           C  
ATOM   2363  O   ASP A 324      17.174  -0.856   0.540  1.00 27.44           O  
ATOM   2364  CB  ASP A 324      19.856  -2.341   1.567  1.00 34.84           C  
ATOM   2365  CG  ASP A 324      20.519  -2.037   2.900  1.00 48.46           C  
ATOM   2366  OD1 ASP A 324      20.000  -1.210   3.682  1.00 56.17           O  
ATOM   2367  OD2 ASP A 324      21.565  -2.659   3.176  1.00 59.10           O  
ATOM   2368  N   PHE A 325      18.158   0.420   2.099  1.00 22.82           N  
ATOM   2369  CA  PHE A 325      16.895   1.013   2.546  1.00 17.20           C  
ATOM   2370  C   PHE A 325      16.146   1.814   1.488  1.00 19.25           C  
ATOM   2371  O   PHE A 325      14.973   2.136   1.670  1.00 20.04           O  
ATOM   2372  CB  PHE A 325      17.052   1.826   3.848  1.00 17.90           C  
ATOM   2373  CG  PHE A 325      18.038   2.958   3.764  1.00 12.54           C  
ATOM   2374  CD1 PHE A 325      17.690   4.156   3.166  1.00  6.04           C  
ATOM   2375  CD2 PHE A 325      19.309   2.823   4.300  1.00 11.08           C  
ATOM   2376  CE1 PHE A 325      18.594   5.205   3.101  1.00 10.84           C  
ATOM   2377  CE2 PHE A 325      20.218   3.862   4.240  1.00 12.75           C  
ATOM   2378  CZ  PHE A 325      19.857   5.061   3.636  1.00 12.51           C  
ATOM   2379  N   TYR A 326      16.799   2.136   0.379  1.00 17.23           N  
ATOM   2380  CA  TYR A 326      16.095   2.866  -0.665  1.00 20.29           C  
ATOM   2381  C   TYR A 326      14.980   1.988  -1.257  1.00 24.47           C  
ATOM   2382  O   TYR A 326      14.033   2.488  -1.844  1.00 28.24           O  
ATOM   2383  CB  TYR A 326      17.046   3.296  -1.778  1.00 16.34           C  
ATOM   2384  CG  TYR A 326      17.944   4.449  -1.433  1.00 12.46           C  
ATOM   2385  CD1 TYR A 326      17.605   5.352  -0.422  1.00 17.27           C  
ATOM   2386  CD2 TYR A 326      19.134   4.647  -2.120  1.00  9.75           C  
ATOM   2387  CE1 TYR A 326      18.431   6.420  -0.106  1.00  4.91           C  
ATOM   2388  CE2 TYR A 326      19.969   5.711  -1.811  1.00  7.97           C  
ATOM   2389  CZ  TYR A 326      19.608   6.586  -0.805  1.00 10.92           C  
ATOM   2390  OH  TYR A 326      20.437   7.624  -0.489  1.00 20.47           O  
ATOM   2391  N   ALA A 327      15.099   0.674  -1.101  1.00 26.96           N  
ATOM   2392  CA  ALA A 327      14.097  -0.241  -1.635  1.00 28.08           C  
ATOM   2393  C   ALA A 327      12.968  -0.515  -0.644  1.00 29.69           C  
ATOM   2394  O   ALA A 327      11.986  -1.175  -0.987  1.00 33.20           O  
ATOM   2395  CB  ALA A 327      14.755  -1.546  -2.056  1.00 26.86           C  
ATOM   2396  N   THR A 328      13.087   0.034   0.562  1.00 28.13           N  
ATOM   2397  CA  THR A 328      12.106  -0.167   1.624  1.00 23.96           C  
ATOM   2398  C   THR A 328      11.356   1.113   1.974  1.00 21.34           C  
ATOM   2399  O   THR A 328      11.975   2.117   2.302  1.00 25.40           O  
ATOM   2400  CB  THR A 328      12.818  -0.614   2.921  1.00 25.10           C  
ATOM   2401  OG1 THR A 328      13.647  -1.753   2.655  1.00 33.63           O  
ATOM   2402  CG2 THR A 328      11.810  -0.944   4.007  1.00 25.80           C  
ATOM   2403  N   PRO A 329      10.020   1.109   1.878  1.00 16.58           N  
ATOM   2404  CA  PRO A 329       9.266   2.320   2.225  1.00 19.47           C  
ATOM   2405  C   PRO A 329       9.575   2.666   3.685  1.00 18.11           C  
ATOM   2406  O   PRO A 329       9.507   1.810   4.561  1.00 23.71           O  
ATOM   2407  CB  PRO A 329       7.818   1.874   2.040  1.00 18.42           C  
ATOM   2408  CG  PRO A 329       7.925   0.938   0.881  1.00 13.21           C  
ATOM   2409  CD  PRO A 329       9.143   0.109   1.249  1.00 15.54           C  
ATOM   2410  N   HIS A 330       9.931   3.915   3.945  1.00 18.76           N  
ATOM   2411  CA  HIS A 330      10.295   4.316   5.290  1.00 11.39           C  
ATOM   2412  C   HIS A 330      10.003   5.777   5.595  1.00 15.09           C  
ATOM   2413  O   HIS A 330       9.586   6.542   4.723  1.00 15.73           O  
ATOM   2414  CB  HIS A 330      11.777   4.053   5.487  1.00  7.12           C  
ATOM   2415  CG  HIS A 330      12.644   4.751   4.490  1.00  7.49           C  
ATOM   2416  ND1 HIS A 330      13.398   5.859   4.809  1.00  4.65           N  
ATOM   2417  CD2 HIS A 330      12.885   4.497   3.183  1.00  3.30           C  
ATOM   2418  CE1 HIS A 330      14.066   6.253   3.744  1.00  2.00           C  
ATOM   2419  NE2 HIS A 330      13.776   5.443   2.746  1.00  6.98           N  
ATOM   2420  N   LEU A 331      10.281   6.156   6.837  1.00 15.85           N  
ATOM   2421  CA  LEU A 331      10.074   7.506   7.340  1.00 13.00           C  
ATOM   2422  C   LEU A 331      11.265   8.403   7.018  1.00  9.74           C  
ATOM   2423  O   LEU A 331      12.407   8.000   7.197  1.00 11.67           O  
ATOM   2424  CB  LEU A 331       9.903   7.419   8.852  1.00 15.42           C  
ATOM   2425  CG  LEU A 331       9.624   8.644   9.717  1.00 20.03           C  
ATOM   2426  CD1 LEU A 331       8.212   9.165   9.483  1.00 21.91           C  
ATOM   2427  CD2 LEU A 331       9.793   8.228  11.165  1.00 18.49           C  
ATOM   2428  N   VAL A 332      11.004   9.596   6.505  1.00 11.82           N  
ATOM   2429  CA  VAL A 332      12.078  10.540   6.199  1.00 12.98           C  
ATOM   2430  C   VAL A 332      11.867  11.827   7.012  1.00 10.49           C  
ATOM   2431  O   VAL A 332      10.770  12.392   7.021  1.00  9.36           O  
ATOM   2432  CB  VAL A 332      12.137  10.894   4.689  1.00 11.20           C  
ATOM   2433  CG1 VAL A 332      13.353  11.767   4.402  1.00  5.34           C  
ATOM   2434  CG2 VAL A 332      12.173   9.631   3.839  1.00  7.73           C  
ATOM   2435  N   VAL A 333      12.899  12.228   7.746  1.00  8.01           N  
ATOM   2436  CA  VAL A 333      12.876  13.441   8.558  1.00 11.05           C  
ATOM   2437  C   VAL A 333      13.973  14.361   8.018  1.00 12.17           C  
ATOM   2438  O   VAL A 333      15.090  13.921   7.738  1.00 10.80           O  
ATOM   2439  CB  VAL A 333      13.124  13.150  10.068  1.00  5.71           C  
ATOM   2440  CG1 VAL A 333      13.233  14.435  10.843  1.00  4.34           C  
ATOM   2441  CG2 VAL A 333      11.993  12.329  10.644  1.00  9.18           C  
ATOM   2442  N   ALA A 334      13.641  15.637   7.871  1.00 15.19           N  
ATOM   2443  CA  ALA A 334      14.562  16.626   7.345  1.00 16.77           C  
ATOM   2444  C   ALA A 334      15.643  17.130   8.282  1.00 16.52           C  
ATOM   2445  O   ALA A 334      15.429  17.296   9.471  1.00 16.87           O  
ATOM   2446  CB  ALA A 334      13.777  17.813   6.803  1.00 17.73           C  
ATOM   2447  N   HIS A 335      16.805  17.405   7.704  1.00 20.19           N  
ATOM   2448  CA  HIS A 335      17.919  17.971   8.440  1.00 22.30           C  
ATOM   2449  C   HIS A 335      18.313  19.275   7.749  1.00 23.38           C  
ATOM   2450  O   HIS A 335      19.145  20.002   8.238  1.00 28.60           O  
ATOM   2451  CB  HIS A 335      19.112  16.992   8.564  1.00 27.35           C  
ATOM   2452  CG  HIS A 335      19.844  16.696   7.283  1.00 32.75           C  
ATOM   2453  ND1 HIS A 335      20.136  15.409   6.877  1.00 38.94           N  
ATOM   2454  CD2 HIS A 335      20.411  17.509   6.361  1.00 36.60           C  
ATOM   2455  CE1 HIS A 335      20.852  15.442   5.767  1.00 32.78           C  
ATOM   2456  NE2 HIS A 335      21.030  16.706   5.431  1.00 36.25           N  
ATOM   2457  N   THR A 336      17.679  19.570   6.615  1.00 25.45           N  
ATOM   2458  CA  THR A 336      17.977  20.774   5.837  1.00 28.43           C  
ATOM   2459  C   THR A 336      17.021  21.945   6.071  1.00 28.71           C  
ATOM   2460  O   THR A 336      17.340  23.089   5.731  1.00 38.36           O  
ATOM   2461  CB  THR A 336      17.958  20.473   4.309  1.00 29.64           C  
ATOM   2462  OG1 THR A 336      16.712  19.859   3.954  1.00 35.04           O  
ATOM   2463  CG2 THR A 336      19.093  19.549   3.912  1.00 26.83           C  
ATOM   2464  N   LYS A 337      15.868  21.662   6.666  1.00 21.67           N  
ATOM   2465  CA  LYS A 337      14.849  22.674   6.892  1.00 16.64           C  
ATOM   2466  C   LYS A 337      14.933  23.481   8.189  1.00 18.23           C  
ATOM   2467  O   LYS A 337      13.961  24.109   8.599  1.00 21.00           O  
ATOM   2468  CB  LYS A 337      13.469  22.035   6.724  1.00 15.52           C  
ATOM   2469  CG  LYS A 337      13.268  21.419   5.335  1.00 13.67           C  
ATOM   2470  CD  LYS A 337      11.980  20.625   5.239  1.00 18.19           C  
ATOM   2471  CE  LYS A 337      11.798  19.999   3.866  1.00 18.93           C  
ATOM   2472  NZ  LYS A 337      11.380  20.983   2.823  1.00 23.71           N  
ATOM   2473  N   GLY A 338      16.107  23.512   8.804  1.00 18.95           N  
ATOM   2474  CA  GLY A 338      16.257  24.279  10.023  1.00 15.85           C  
ATOM   2475  C   GLY A 338      15.993  23.493  11.278  1.00 16.81           C  
ATOM   2476  O   GLY A 338      16.038  22.276  11.264  1.00 25.69           O  
ATOM   2477  N   THR A 339      15.746  24.195  12.375  1.00 18.90           N  
ATOM   2478  CA  THR A 339      15.488  23.549  13.643  1.00 21.08           C  
ATOM   2479  C   THR A 339      13.999  23.287  13.859  1.00 26.60           C  
ATOM   2480  O   THR A 339      13.341  23.954  14.664  1.00 36.48           O  
ATOM   2481  CB  THR A 339      16.103  24.359  14.814  1.00 20.75           C  
ATOM   2482  OG1 THR A 339      17.530  24.389  14.662  1.00 28.08           O  
ATOM   2483  CG2 THR A 339      15.776  23.710  16.159  1.00 26.79           C  
ATOM   2484  N   ARG A 340      13.459  22.351  13.085  1.00 26.12           N  
ATOM   2485  CA  ARG A 340      12.056  21.967  13.200  1.00 25.41           C  
ATOM   2486  C   ARG A 340      11.919  20.558  12.650  1.00 21.09           C  
ATOM   2487  O   ARG A 340      12.767  20.104  11.889  1.00 22.71           O  
ATOM   2488  CB  ARG A 340      11.146  22.930  12.436  1.00 31.36           C  
ATOM   2489  CG  ARG A 340      10.814  22.505  11.029  1.00 35.05           C  
ATOM   2490  CD  ARG A 340      11.676  23.220  10.041  1.00 44.88           C  
ATOM   2491  NE  ARG A 340      11.325  24.633   9.957  1.00 54.98           N  
ATOM   2492  CZ  ARG A 340      10.426  25.131   9.114  1.00 61.66           C  
ATOM   2493  NH1 ARG A 340       9.787  24.327   8.273  1.00 61.50           N  
ATOM   2494  NH2 ARG A 340      10.162  26.430   9.115  1.00 67.78           N  
ATOM   2495  N   VAL A 341      10.855  19.865  13.028  1.00 16.32           N  
ATOM   2496  CA  VAL A 341      10.657  18.500  12.559  1.00 15.49           C  
ATOM   2497  C   VAL A 341       9.703  18.418  11.361  1.00 16.80           C  
ATOM   2498  O   VAL A 341       8.504  18.680  11.490  1.00 20.99           O  
ATOM   2499  CB  VAL A 341      10.140  17.591  13.699  1.00 12.50           C  
ATOM   2500  CG1 VAL A 341      10.154  16.146  13.267  1.00  3.31           C  
ATOM   2501  CG2 VAL A 341      10.984  17.786  14.944  1.00  5.90           C  
ATOM   2502  N   VAL A 342      10.248  18.119  10.188  1.00 11.72           N  
ATOM   2503  CA  VAL A 342       9.435  17.974   8.983  1.00 10.29           C  
ATOM   2504  C   VAL A 342       9.600  16.519   8.608  1.00  9.17           C  
ATOM   2505  O   VAL A 342      10.712  16.071   8.319  1.00  7.33           O  
ATOM   2506  CB  VAL A 342       9.943  18.822   7.803  1.00  7.36           C  
ATOM   2507  CG1 VAL A 342       9.079  18.564   6.588  1.00  2.00           C  
ATOM   2508  CG2 VAL A 342       9.916  20.299   8.165  1.00  2.22           C  
ATOM   2509  N   ALA A 343       8.505  15.776   8.630  1.00  8.07           N  
ATOM   2510  CA  ALA A 343       8.571  14.362   8.317  1.00 12.64           C  
ATOM   2511  C   ALA A 343       7.507  13.858   7.340  1.00 10.13           C  
ATOM   2512  O   ALA A 343       6.445  14.463   7.182  1.00 12.72           O  
ATOM   2513  CB  ALA A 343       8.512  13.568   9.602  1.00  7.19           C  
ATOM   2514  N   ALA A 344       7.815  12.747   6.681  1.00  9.77           N  
ATOM   2515  CA  ALA A 344       6.893  12.110   5.749  1.00  9.77           C  
ATOM   2516  C   ALA A 344       7.258  10.638   5.570  1.00 10.90           C  
ATOM   2517  O   ALA A 344       8.374  10.213   5.877  1.00  8.55           O  
ATOM   2518  CB  ALA A 344       6.897  12.827   4.406  1.00 10.00           C  
ATOM   2519  N   TRP A 345       6.295   9.859   5.102  1.00 14.40           N  
ATOM   2520  CA  TRP A 345       6.494   8.437   4.864  1.00 10.77           C  
ATOM   2521  C   TRP A 345       6.697   8.241   3.373  1.00  7.29           C  
ATOM   2522  O   TRP A 345       5.820   8.569   2.580  1.00 15.69           O  
ATOM   2523  CB  TRP A 345       5.247   7.666   5.307  1.00 12.86           C  
ATOM   2524  CG  TRP A 345       5.418   6.182   5.317  1.00 16.60           C  
ATOM   2525  CD1 TRP A 345       5.008   5.296   4.354  1.00 13.55           C  
ATOM   2526  CD2 TRP A 345       6.088   5.409   6.317  1.00 16.82           C  
ATOM   2527  NE1 TRP A 345       5.398   4.023   4.692  1.00 14.39           N  
ATOM   2528  CE2 TRP A 345       6.062   4.061   5.890  1.00 17.28           C  
ATOM   2529  CE3 TRP A 345       6.711   5.725   7.533  1.00 18.22           C  
ATOM   2530  CZ2 TRP A 345       6.638   3.029   6.635  1.00 18.17           C  
ATOM   2531  CZ3 TRP A 345       7.280   4.704   8.275  1.00 22.73           C  
ATOM   2532  CH2 TRP A 345       7.241   3.368   7.823  1.00 24.48           C  
ATOM   2533  N   ASP A 346       7.860   7.743   2.980  1.00  8.33           N  
ATOM   2534  CA  ASP A 346       8.133   7.502   1.566  1.00 13.35           C  
ATOM   2535  C   ASP A 346       7.548   6.143   1.193  1.00 17.03           C  
ATOM   2536  O   ASP A 346       8.263   5.148   1.161  1.00 24.54           O  
ATOM   2537  CB  ASP A 346       9.639   7.505   1.282  1.00  8.96           C  
ATOM   2538  CG  ASP A 346       9.955   7.377  -0.202  1.00  4.05           C  
ATOM   2539  OD1 ASP A 346       9.019   7.248  -1.019  1.00 11.52           O  
ATOM   2540  OD2 ASP A 346      11.146   7.422  -0.564  1.00  8.96           O  
ATOM   2541  N   GLU A 347       6.255   6.118   0.893  1.00 22.55           N  
ATOM   2542  CA  GLU A 347       5.548   4.884   0.529  1.00 26.84           C  
ATOM   2543  C   GLU A 347       6.039   4.228  -0.757  1.00 25.02           C  
ATOM   2544  O   GLU A 347       5.922   3.024  -0.920  1.00 25.87           O  
ATOM   2545  CB  GLU A 347       4.041   5.147   0.430  1.00 24.64           C  
ATOM   2546  CG  GLU A 347       3.675   6.294  -0.513  1.00 45.17           C  
ATOM   2547  CD  GLU A 347       2.232   6.773  -0.369  1.00 53.94           C  
ATOM   2548  OE1 GLU A 347       1.529   6.347   0.579  1.00 57.92           O  
ATOM   2549  OE2 GLU A 347       1.808   7.599  -1.210  1.00 57.45           O  
ATOM   2550  N   ARG A 348       6.585   5.032  -1.662  1.00 26.30           N  
ATOM   2551  CA  ARG A 348       7.084   4.530  -2.931  1.00 23.81           C  
ATOM   2552  C   ARG A 348       8.517   4.037  -2.899  1.00 25.20           C  
ATOM   2553  O   ARG A 348       8.904   3.246  -3.728  1.00 30.37           O  
ATOM   2554  CB  ARG A 348       6.889   5.587  -4.013  1.00 25.21           C  
ATOM   2555  CG  ARG A 348       5.448   5.619  -4.477  1.00 29.18           C  
ATOM   2556  CD  ARG A 348       4.946   6.992  -4.842  1.00 30.08           C  
ATOM   2557  NE  ARG A 348       5.331   7.426  -6.179  1.00 31.62           N  
ATOM   2558  CZ  ARG A 348       4.581   8.213  -6.949  1.00 35.03           C  
ATOM   2559  NH1 ARG A 348       3.400   8.648  -6.521  1.00 34.01           N  
ATOM   2560  NH2 ARG A 348       5.029   8.607  -8.132  1.00 40.52           N  
ATOM   2561  N   ALA A 349       9.282   4.472  -1.906  1.00 22.89           N  
ATOM   2562  CA  ALA A 349      10.671   4.065  -1.778  1.00 18.28           C  
ATOM   2563  C   ALA A 349      11.517   4.545  -2.952  1.00 19.86           C  
ATOM   2564  O   ALA A 349      11.941   3.766  -3.782  1.00 19.41           O  
ATOM   2565  CB  ALA A 349      10.777   2.556  -1.629  1.00 14.47           C  
ATOM   2566  N   TYR A 350      11.746   5.852  -3.005  1.00 17.96           N  
ATOM   2567  CA  TYR A 350      12.562   6.458  -4.051  1.00 13.76           C  
ATOM   2568  C   TYR A 350      13.969   6.723  -3.498  1.00 14.12           C  
ATOM   2569  O   TYR A 350      14.190   6.640  -2.293  1.00 14.81           O  
ATOM   2570  CB  TYR A 350      11.954   7.807  -4.452  1.00 11.85           C  
ATOM   2571  CG  TYR A 350      10.908   7.777  -5.545  1.00 13.19           C  
ATOM   2572  CD1 TYR A 350       9.980   6.739  -5.639  1.00 10.30           C  
ATOM   2573  CD2 TYR A 350      10.850   8.799  -6.491  1.00  6.41           C  
ATOM   2574  CE1 TYR A 350       9.024   6.720  -6.651  1.00 11.69           C  
ATOM   2575  CE2 TYR A 350       9.903   8.794  -7.501  1.00  9.78           C  
ATOM   2576  CZ  TYR A 350       8.992   7.754  -7.582  1.00 17.11           C  
ATOM   2577  OH  TYR A 350       8.051   7.752  -8.594  1.00 17.06           O  
ATOM   2578  N   PRO A 351      14.953   6.957  -4.380  1.00 13.21           N  
ATOM   2579  CA  PRO A 351      16.320   7.244  -3.935  1.00 13.70           C  
ATOM   2580  C   PRO A 351      16.404   8.704  -3.457  1.00 13.09           C  
ATOM   2581  O   PRO A 351      15.796   9.591  -4.064  1.00  9.28           O  
ATOM   2582  CB  PRO A 351      17.148   7.018  -5.201  1.00 10.67           C  
ATOM   2583  CG  PRO A 351      16.182   7.284  -6.305  1.00  4.64           C  
ATOM   2584  CD  PRO A 351      14.944   6.592  -5.807  1.00  8.00           C  
ATOM   2585  N   TRP A 352      17.138   8.943  -2.372  1.00 12.91           N  
ATOM   2586  CA  TRP A 352      17.279  10.284  -1.812  1.00  6.39           C  
ATOM   2587  C   TRP A 352      18.725  10.681  -1.787  1.00 11.37           C  
ATOM   2588  O   TRP A 352      19.577   9.865  -1.511  1.00 13.02           O  
ATOM   2589  CB  TRP A 352      16.752  10.343  -0.380  1.00  5.83           C  
ATOM   2590  CG  TRP A 352      15.277  10.245  -0.264  1.00  5.27           C  
ATOM   2591  CD1 TRP A 352      14.517   9.113  -0.349  1.00  7.35           C  
ATOM   2592  CD2 TRP A 352      14.365  11.327  -0.034  1.00  6.11           C  
ATOM   2593  NE1 TRP A 352      13.185   9.426  -0.189  1.00  8.82           N  
ATOM   2594  CE2 TRP A 352      13.065  10.777   0.005  1.00  4.23           C  
ATOM   2595  CE3 TRP A 352      14.520  12.709   0.144  1.00 13.75           C  
ATOM   2596  CZ2 TRP A 352      11.925  11.563   0.209  1.00 10.79           C  
ATOM   2597  CZ3 TRP A 352      13.377  13.491   0.348  1.00  7.40           C  
ATOM   2598  CH2 TRP A 352      12.102  12.913   0.376  1.00  7.38           C  
ATOM   2599  N   ARG A 353      18.974  11.965  -1.993  1.00 13.47           N  
ATOM   2600  CA  ARG A 353      20.321  12.503  -1.998  1.00 14.64           C  
ATOM   2601  C   ARG A 353      20.692  13.071  -0.633  1.00 17.65           C  
ATOM   2602  O   ARG A 353      21.845  13.433  -0.388  1.00 20.27           O  
ATOM   2603  CB  ARG A 353      20.407  13.605  -3.054  1.00 14.46           C  
ATOM   2604  CG  ARG A 353      21.789  14.114  -3.283  1.00 14.82           C  
ATOM   2605  CD  ARG A 353      21.830  15.605  -3.068  1.00 30.09           C  
ATOM   2606  NE  ARG A 353      21.326  16.340  -4.217  1.00 31.26           N  
ATOM   2607  CZ  ARG A 353      20.818  17.566  -4.159  1.00 36.19           C  
ATOM   2608  NH1 ARG A 353      20.728  18.208  -3.000  1.00 29.74           N  
ATOM   2609  NH2 ARG A 353      20.424  18.164  -5.272  1.00 40.27           N  
ATOM   2610  N   GLU A 354      19.724  13.117   0.273  1.00 19.98           N  
ATOM   2611  CA  GLU A 354      19.968  13.683   1.594  1.00 22.02           C  
ATOM   2612  C   GLU A 354      18.835  13.365   2.570  1.00 18.51           C  
ATOM   2613  O   GLU A 354      17.917  12.606   2.250  1.00 20.55           O  
ATOM   2614  CB  GLU A 354      20.096  15.207   1.453  1.00 25.75           C  
ATOM   2615  CG  GLU A 354      18.859  15.840   0.812  1.00 27.54           C  
ATOM   2616  CD  GLU A 354      19.061  17.278   0.397  1.00 29.78           C  
ATOM   2617  OE1 GLU A 354      20.090  17.586  -0.236  1.00 32.51           O  
ATOM   2618  OE2 GLU A 354      18.176  18.102   0.691  1.00 37.03           O  
ATOM   2619  N   GLU A 355      18.886  14.028   3.725  1.00 14.69           N  
ATOM   2620  CA  GLU A 355      17.921  13.895   4.819  1.00 12.81           C  
ATOM   2621  C   GLU A 355      18.184  12.681   5.695  1.00 12.06           C  
ATOM   2622  O   GLU A 355      19.114  11.922   5.435  1.00 13.64           O  
ATOM   2623  CB  GLU A 355      16.475  13.887   4.309  1.00 16.82           C  
ATOM   2624  CG  GLU A 355      16.129  15.026   3.366  1.00 19.35           C  
ATOM   2625  CD  GLU A 355      16.372  16.418   3.939  1.00 19.10           C  
ATOM   2626  OE1 GLU A 355      17.109  16.591   4.926  1.00 16.22           O  
ATOM   2627  OE2 GLU A 355      15.822  17.371   3.373  1.00 24.94           O  
ATOM   2628  N   PHE A 356      17.406  12.542   6.766  1.00 13.08           N  
ATOM   2629  CA  PHE A 356      17.542  11.423   7.697  1.00 10.43           C  
ATOM   2630  C   PHE A 356      16.596  10.315   7.268  1.00 11.38           C  
ATOM   2631  O   PHE A 356      15.455  10.577   6.910  1.00 11.91           O  
ATOM   2632  CB  PHE A 356      17.156  11.855   9.110  1.00  9.36           C  
ATOM   2633  CG  PHE A 356      18.190  12.687   9.805  1.00  8.29           C  
ATOM   2634  CD1 PHE A 356      19.484  12.216   9.974  1.00  6.19           C  
ATOM   2635  CD2 PHE A 356      17.855  13.926  10.335  1.00 11.40           C  
ATOM   2636  CE1 PHE A 356      20.429  12.962  10.661  1.00  9.87           C  
ATOM   2637  CE2 PHE A 356      18.797  14.684  11.029  1.00 15.58           C  
ATOM   2638  CZ  PHE A 356      20.087  14.197  11.191  1.00 11.93           C  
ATOM   2639  N   HIS A 357      17.060   9.074   7.317  1.00 14.96           N  
ATOM   2640  CA  HIS A 357      16.221   7.940   6.941  1.00 11.56           C  
ATOM   2641  C   HIS A 357      16.082   6.979   8.117  1.00 12.23           C  
ATOM   2642  O   HIS A 357      17.067   6.440   8.621  1.00 12.46           O  
ATOM   2643  CB  HIS A 357      16.773   7.282   5.680  1.00 13.30           C  
ATOM   2644  CG  HIS A 357      16.786   8.207   4.501  1.00 12.03           C  
ATOM   2645  ND1 HIS A 357      17.858   9.022   4.208  1.00 18.21           N  
ATOM   2646  CD2 HIS A 357      15.817   8.533   3.615  1.00  2.00           C  
ATOM   2647  CE1 HIS A 357      17.545   9.816   3.200  1.00 10.25           C  
ATOM   2648  NE2 HIS A 357      16.312   9.539   2.823  1.00  8.83           N  
ATOM   2649  N   LEU A 358      14.848   6.843   8.586  1.00  9.98           N  
ATOM   2650  CA  LEU A 358      14.530   6.022   9.737  1.00  9.26           C  
ATOM   2651  C   LEU A 358      13.956   4.657   9.411  1.00 15.81           C  
ATOM   2652  O   LEU A 358      12.918   4.542   8.764  1.00 16.02           O  
ATOM   2653  CB  LEU A 358      13.553   6.766  10.653  1.00  3.34           C  
ATOM   2654  CG  LEU A 358      14.081   7.855  11.585  1.00  6.04           C  
ATOM   2655  CD1 LEU A 358      14.754   8.984  10.830  1.00  3.79           C  
ATOM   2656  CD2 LEU A 358      12.918   8.397  12.341  1.00  7.98           C  
ATOM   2657  N   LEU A 359      14.613   3.623   9.922  1.00 17.70           N  
ATOM   2658  CA  LEU A 359      14.180   2.253   9.724  1.00 15.73           C  
ATOM   2659  C   LEU A 359      13.853   1.717  11.104  1.00 18.56           C  
ATOM   2660  O   LEU A 359      14.706   1.749  11.982  1.00 21.15           O  
ATOM   2661  CB  LEU A 359      15.316   1.452   9.121  1.00 12.88           C  
ATOM   2662  CG  LEU A 359      15.706   1.936   7.734  1.00 15.43           C  
ATOM   2663  CD1 LEU A 359      16.998   1.279   7.344  1.00 31.40           C  
ATOM   2664  CD2 LEU A 359      14.599   1.608   6.741  1.00 20.28           C  
ATOM   2665  N   PRO A 360      12.619   1.213  11.315  1.00 19.18           N  
ATOM   2666  CA  PRO A 360      12.256   0.689  12.638  1.00 19.92           C  
ATOM   2667  C   PRO A 360      13.178  -0.432  13.095  1.00 19.58           C  
ATOM   2668  O   PRO A 360      13.749  -1.152  12.277  1.00 20.84           O  
ATOM   2669  CB  PRO A 360      10.813   0.211  12.442  1.00 14.12           C  
ATOM   2670  CG  PRO A 360      10.772  -0.173  11.017  1.00 10.39           C  
ATOM   2671  CD  PRO A 360      11.559   0.925  10.333  1.00 16.30           C  
ATOM   2672  N   LYS A 361      13.405  -0.519  14.398  1.00 22.16           N  
ATOM   2673  CA  LYS A 361      14.261  -1.576  14.924  1.00 22.78           C  
ATOM   2674  C   LYS A 361      13.541  -2.927  15.026  1.00 29.20           C  
ATOM   2675  O   LYS A 361      12.317  -3.018  14.859  1.00 32.58           O  
ATOM   2676  CB  LYS A 361      14.867  -1.180  16.272  1.00  9.00           C  
ATOM   2677  CG  LYS A 361      16.072  -0.293  16.138  1.00  4.41           C  
ATOM   2678  CD  LYS A 361      16.605   0.119  17.481  1.00  4.82           C  
ATOM   2679  CE  LYS A 361      17.872   0.924  17.317  1.00  5.36           C  
ATOM   2680  NZ  LYS A 361      18.335   1.426  18.634  1.00 15.68           N  
ATOM   2681  N   GLU A 362      14.314  -3.978  15.283  1.00 34.60           N  
ATOM   2682  CA  GLU A 362      13.782  -5.330  15.410  1.00 37.75           C  
ATOM   2683  C   GLU A 362      12.649  -5.391  16.439  1.00 35.10           C  
ATOM   2684  O   GLU A 362      12.833  -5.022  17.602  1.00 39.36           O  
ATOM   2685  CB  GLU A 362      14.909  -6.286  15.817  1.00 46.82           C  
ATOM   2686  CG  GLU A 362      14.505  -7.757  15.960  1.00 61.32           C  
ATOM   2687  CD  GLU A 362      14.177  -8.427  14.631  1.00 69.59           C  
ATOM   2688  OE1 GLU A 362      15.007  -8.348  13.697  1.00 69.46           O  
ATOM   2689  OE2 GLU A 362      13.092  -9.044  14.527  1.00 74.45           O  
ATOM   2690  N   GLY A 363      11.468  -5.807  15.992  1.00 31.84           N  
ATOM   2691  CA  GLY A 363      10.326  -5.920  16.884  1.00 28.20           C  
ATOM   2692  C   GLY A 363       9.510  -4.662  17.137  1.00 24.99           C  
ATOM   2693  O   GLY A 363       8.587  -4.683  17.948  1.00 22.89           O  
ATOM   2694  N   VAL A 364       9.856  -3.556  16.490  1.00 23.81           N  
ATOM   2695  CA  VAL A 364       9.103  -2.325  16.686  1.00 20.80           C  
ATOM   2696  C   VAL A 364       7.940  -2.297  15.707  1.00 23.93           C  
ATOM   2697  O   VAL A 364       8.109  -2.597  14.521  1.00 25.13           O  
ATOM   2698  CB  VAL A 364       9.995  -1.070  16.512  1.00 17.87           C  
ATOM   2699  CG1 VAL A 364       9.153   0.189  16.428  1.00  6.30           C  
ATOM   2700  CG2 VAL A 364      10.952  -0.961  17.676  1.00 11.97           C  
ATOM   2701  N   ARG A 365       6.754  -1.997  16.228  1.00 26.21           N  
ATOM   2702  CA  ARG A 365       5.532  -1.924  15.430  1.00 30.03           C  
ATOM   2703  C   ARG A 365       5.031  -0.492  15.566  1.00 30.05           C  
ATOM   2704  O   ARG A 365       4.982   0.050  16.673  1.00 27.92           O  
ATOM   2705  CB  ARG A 365       4.487  -2.910  15.963  1.00 38.70           C  
ATOM   2706  CG  ARG A 365       4.927  -4.376  15.924  1.00 59.90           C  
ATOM   2707  CD  ARG A 365       4.030  -5.253  16.794  1.00 72.44           C  
ATOM   2708  NE  ARG A 365       4.670  -6.552  17.112  1.00 86.02           N  
ATOM   2709  CZ  ARG A 365       4.148  -7.730  16.754  1.00 93.75           C  
ATOM   2710  NH1 ARG A 365       2.979  -7.772  16.106  1.00100.16           N  
ATOM   2711  NH2 ARG A 365       4.773  -8.857  17.029  1.00100.88           N  
ATOM   2712  N   LEU A 366       4.649   0.121  14.451  1.00 29.40           N  
ATOM   2713  CA  LEU A 366       4.203   1.502  14.481  1.00 28.33           C  
ATOM   2714  C   LEU A 366       3.116   1.806  13.490  1.00 23.74           C  
ATOM   2715  O   LEU A 366       2.893   1.050  12.555  1.00 29.44           O  
ATOM   2716  CB  LEU A 366       5.396   2.432  14.229  1.00 29.11           C  
ATOM   2717  CG  LEU A 366       6.393   1.941  13.172  1.00 31.05           C  
ATOM   2718  CD1 LEU A 366       6.033   2.402  11.767  1.00 32.20           C  
ATOM   2719  CD2 LEU A 366       7.754   2.443  13.559  1.00 35.43           C  
ATOM   2720  N   ASP A 367       2.468   2.944  13.713  1.00 21.90           N  
ATOM   2721  CA  ASP A 367       1.400   3.463  12.880  1.00 22.70           C  
ATOM   2722  C   ASP A 367       1.974   4.692  12.167  1.00 21.90           C  
ATOM   2723  O   ASP A 367       1.880   5.815  12.661  1.00 28.22           O  
ATOM   2724  CB  ASP A 367       0.232   3.871  13.770  1.00 18.71           C  
ATOM   2725  CG  ASP A 367      -1.003   4.206  12.989  1.00 16.97           C  
ATOM   2726  OD1 ASP A 367      -0.968   4.154  11.746  1.00 28.58           O  
ATOM   2727  OD2 ASP A 367      -2.023   4.513  13.629  1.00 36.91           O  
ATOM   2728  N   PRO A 368       2.529   4.494  10.965  1.00 21.70           N  
ATOM   2729  CA  PRO A 368       3.140   5.532  10.135  1.00 16.90           C  
ATOM   2730  C   PRO A 368       2.362   6.820  10.030  1.00 18.33           C  
ATOM   2731  O   PRO A 368       2.886   7.877  10.333  1.00 22.82           O  
ATOM   2732  CB  PRO A 368       3.257   4.854   8.780  1.00 23.08           C  
ATOM   2733  CG  PRO A 368       3.513   3.426   9.165  1.00 25.65           C  
ATOM   2734  CD  PRO A 368       2.488   3.212  10.242  1.00 22.28           C  
ATOM   2735  N   SER A 369       1.101   6.719   9.633  1.00 16.18           N  
ATOM   2736  CA  SER A 369       0.255   7.886   9.460  1.00 21.01           C  
ATOM   2737  C   SER A 369       0.109   8.733  10.719  1.00 20.03           C  
ATOM   2738  O   SER A 369       0.111   9.965  10.649  1.00 25.62           O  
ATOM   2739  CB  SER A 369      -1.119   7.465   8.947  1.00 20.87           C  
ATOM   2740  OG  SER A 369      -1.661   6.455   9.775  1.00 37.08           O  
ATOM   2741  N   THR A 370      -0.006   8.092  11.872  1.00 15.30           N  
ATOM   2742  CA  THR A 370      -0.161   8.844  13.094  1.00 11.92           C  
ATOM   2743  C   THR A 370       1.188   9.300  13.614  1.00 14.36           C  
ATOM   2744  O   THR A 370       1.297  10.366  14.226  1.00 16.79           O  
ATOM   2745  CB  THR A 370      -0.906   8.044  14.119  1.00 10.18           C  
ATOM   2746  OG1 THR A 370      -0.154   6.882  14.463  1.00 23.63           O  
ATOM   2747  CG2 THR A 370      -2.227   7.620  13.546  1.00 19.56           C  
ATOM   2748  N   LEU A 371       2.221   8.505  13.363  1.00  7.33           N  
ATOM   2749  CA  LEU A 371       3.556   8.893  13.788  1.00 11.19           C  
ATOM   2750  C   LEU A 371       3.898  10.176  13.017  1.00 11.66           C  
ATOM   2751  O   LEU A 371       4.247  11.199  13.606  1.00 15.16           O  
ATOM   2752  CB  LEU A 371       4.560   7.797  13.442  1.00  4.86           C  
ATOM   2753  CG  LEU A 371       5.678   7.518  14.435  1.00  7.96           C  
ATOM   2754  CD1 LEU A 371       6.883   7.097  13.637  1.00  3.49           C  
ATOM   2755  CD2 LEU A 371       6.004   8.740  15.294  1.00  9.96           C  
ATOM   2756  N   VAL A 372       3.734  10.131  11.700  1.00  9.63           N  
ATOM   2757  CA  VAL A 372       4.039  11.277  10.862  1.00 12.07           C  
ATOM   2758  C   VAL A 372       3.294  12.513  11.336  1.00 13.02           C  
ATOM   2759  O   VAL A 372       3.898  13.554  11.505  1.00 18.99           O  
ATOM   2760  CB  VAL A 372       3.750  10.993   9.367  1.00 11.37           C  
ATOM   2761  CG1 VAL A 372       3.882  12.270   8.544  1.00  2.00           C  
ATOM   2762  CG2 VAL A 372       4.737   9.950   8.848  1.00  9.12           C  
ATOM   2763  N   GLN A 373       1.992  12.378  11.573  1.00 15.79           N  
ATOM   2764  CA  GLN A 373       1.152  13.478  12.052  1.00 14.96           C  
ATOM   2765  C   GLN A 373       1.741  14.065  13.343  1.00 16.13           C  
ATOM   2766  O   GLN A 373       1.853  15.280  13.492  1.00 18.70           O  
ATOM   2767  CB  GLN A 373      -0.276  12.963  12.289  1.00 20.31           C  
ATOM   2768  CG  GLN A 373      -0.990  13.535  13.516  1.00 41.69           C  
ATOM   2769  CD  GLN A 373      -1.672  12.460  14.376  1.00 52.99           C  
ATOM   2770  OE1 GLN A 373      -1.015  11.704  15.101  1.00 47.89           O  
ATOM   2771  NE2 GLN A 373      -2.999  12.403  14.303  1.00 59.02           N  
ATOM   2772  N   TRP A 374       2.137  13.178  14.253  1.00 17.25           N  
ATOM   2773  CA  TRP A 374       2.727  13.530  15.540  1.00 11.07           C  
ATOM   2774  C   TRP A 374       4.024  14.328  15.401  1.00 15.96           C  
ATOM   2775  O   TRP A 374       4.216  15.349  16.055  1.00 19.31           O  
ATOM   2776  CB  TRP A 374       2.987  12.250  16.320  1.00  7.02           C  
ATOM   2777  CG  TRP A 374       3.850  12.393  17.525  1.00  7.44           C  
ATOM   2778  CD1 TRP A 374       5.001  11.715  17.787  1.00 11.49           C  
ATOM   2779  CD2 TRP A 374       3.613  13.237  18.653  1.00  9.09           C  
ATOM   2780  NE1 TRP A 374       5.497  12.081  19.011  1.00 17.43           N  
ATOM   2781  CE2 TRP A 374       4.665  13.015  19.566  1.00 12.21           C  
ATOM   2782  CE3 TRP A 374       2.611  14.164  18.983  1.00 15.57           C  
ATOM   2783  CZ2 TRP A 374       4.752  13.685  20.792  1.00 20.16           C  
ATOM   2784  CZ3 TRP A 374       2.691  14.832  20.201  1.00 16.05           C  
ATOM   2785  CH2 TRP A 374       3.759  14.588  21.094  1.00 20.90           C  
ATOM   2786  N   LEU A 375       4.916  13.864  14.542  1.00 14.14           N  
ATOM   2787  CA  LEU A 375       6.181  14.546  14.344  1.00 11.20           C  
ATOM   2788  C   LEU A 375       6.058  15.954  13.748  1.00 10.03           C  
ATOM   2789  O   LEU A 375       6.864  16.821  14.038  1.00 13.76           O  
ATOM   2790  CB  LEU A 375       7.108  13.678  13.486  1.00  5.38           C  
ATOM   2791  CG  LEU A 375       7.548  12.335  14.091  1.00  8.15           C  
ATOM   2792  CD1 LEU A 375       8.374  11.569  13.089  1.00  2.42           C  
ATOM   2793  CD2 LEU A 375       8.356  12.556  15.365  1.00  6.84           C  
ATOM   2794  N   ASN A 376       5.060  16.169  12.901  1.00 10.25           N  
ATOM   2795  CA  ASN A 376       4.871  17.466  12.256  1.00  6.34           C  
ATOM   2796  C   ASN A 376       3.953  18.352  13.073  1.00  6.30           C  
ATOM   2797  O   ASN A 376       3.665  19.457  12.673  1.00 17.00           O  
ATOM   2798  CB  ASN A 376       4.241  17.314  10.866  1.00  2.00           C  
ATOM   2799  CG  ASN A 376       5.128  16.590   9.877  1.00  3.91           C  
ATOM   2800  OD1 ASN A 376       6.269  16.950   9.660  1.00  6.82           O  
ATOM   2801  ND2 ASN A 376       4.578  15.578   9.242  1.00  7.91           N  
ATOM   2802  N   SER A 377       3.481  17.863  14.208  1.00  9.08           N  
ATOM   2803  CA  SER A 377       2.562  18.625  15.044  1.00  7.53           C  
ATOM   2804  C   SER A 377       3.159  19.892  15.648  1.00  7.83           C  
ATOM   2805  O   SER A 377       4.374  20.024  15.753  1.00 13.10           O  
ATOM   2806  CB  SER A 377       2.006  17.739  16.167  1.00  2.79           C  
ATOM   2807  OG  SER A 377       3.000  17.474  17.148  1.00 12.39           O  
ATOM   2808  N   GLU A 378       2.276  20.794  16.083  1.00 11.27           N  
ATOM   2809  CA  GLU A 378       2.660  22.054  16.711  1.00 11.89           C  
ATOM   2810  C   GLU A 378       3.398  21.773  18.009  1.00 12.35           C  
ATOM   2811  O   GLU A 378       4.393  22.420  18.315  1.00 19.91           O  
ATOM   2812  CB  GLU A 378       1.427  22.896  17.039  1.00 23.12           C  
ATOM   2813  CG  GLU A 378       0.723  23.542  15.855  1.00 43.89           C  
ATOM   2814  CD  GLU A 378      -0.518  24.346  16.267  1.00 53.82           C  
ATOM   2815  OE1 GLU A 378      -0.372  25.364  16.985  1.00 57.58           O  
ATOM   2816  OE2 GLU A 378      -1.642  23.956  15.871  1.00 58.48           O  
ATOM   2817  N   ALA A 379       2.898  20.809  18.774  1.00 13.56           N  
ATOM   2818  CA  ALA A 379       3.508  20.434  20.041  1.00 10.83           C  
ATOM   2819  C   ALA A 379       4.925  19.946  19.824  1.00  7.55           C  
ATOM   2820  O   ALA A 379       5.791  20.163  20.659  1.00 16.13           O  
ATOM   2821  CB  ALA A 379       2.694  19.365  20.719  1.00 16.16           C  
ATOM   2822  N   MET A 380       5.160  19.261  18.716  1.00  8.80           N  
ATOM   2823  CA  MET A 380       6.505  18.794  18.436  1.00  9.10           C  
ATOM   2824  C   MET A 380       7.397  19.969  18.056  1.00  9.98           C  
ATOM   2825  O   MET A 380       8.546  20.030  18.480  1.00 15.58           O  
ATOM   2826  CB  MET A 380       6.517  17.757  17.322  1.00  7.45           C  
ATOM   2827  CG  MET A 380       7.897  17.149  17.091  1.00 10.70           C  
ATOM   2828  SD  MET A 380       8.547  16.310  18.575  1.00 10.74           S  
ATOM   2829  CE  MET A 380       7.488  14.941  18.631  1.00  9.65           C  
ATOM   2830  N   GLN A 381       6.869  20.908  17.269  1.00 10.11           N  
ATOM   2831  CA  GLN A 381       7.649  22.078  16.853  1.00  7.40           C  
ATOM   2832  C   GLN A 381       7.955  22.960  18.062  1.00 10.94           C  
ATOM   2833  O   GLN A 381       9.068  23.457  18.202  1.00 18.37           O  
ATOM   2834  CB  GLN A 381       6.905  22.904  15.797  1.00  9.06           C  
ATOM   2835  CG  GLN A 381       6.290  22.117  14.641  1.00  6.25           C  
ATOM   2836  CD  GLN A 381       7.293  21.254  13.929  1.00 10.79           C  
ATOM   2837  OE1 GLN A 381       8.422  21.670  13.685  1.00 17.69           O  
ATOM   2838  NE2 GLN A 381       6.894  20.031  13.606  1.00  9.96           N  
ATOM   2839  N   LYS A 382       6.968  23.134  18.941  1.00  9.86           N  
ATOM   2840  CA  LYS A 382       7.118  23.950  20.153  1.00 13.68           C  
ATOM   2841  C   LYS A 382       8.189  23.363  21.081  1.00 13.20           C  
ATOM   2842  O   LYS A 382       9.012  24.081  21.653  1.00 13.63           O  
ATOM   2843  CB  LYS A 382       5.772  24.014  20.890  1.00 19.67           C  
ATOM   2844  CG  LYS A 382       5.761  24.862  22.155  1.00 30.21           C  
ATOM   2845  CD  LYS A 382       4.499  24.615  22.999  1.00 41.08           C  
ATOM   2846  CE  LYS A 382       4.596  23.358  23.915  1.00 50.07           C  
ATOM   2847  NZ  LYS A 382       4.642  22.007  23.245  1.00 49.89           N  
ATOM   2848  N   HIS A 383       8.157  22.041  21.210  1.00 11.05           N  
ATOM   2849  CA  HIS A 383       9.079  21.279  22.044  1.00 10.66           C  
ATOM   2850  C   HIS A 383      10.530  21.495  21.614  1.00 12.41           C  
ATOM   2851  O   HIS A 383      11.397  21.772  22.441  1.00 16.90           O  
ATOM   2852  CB  HIS A 383       8.703  19.784  21.947  1.00  5.55           C  
ATOM   2853  CG  HIS A 383       9.630  18.858  22.675  1.00  9.87           C  
ATOM   2854  ND1 HIS A 383       9.582  18.674  24.041  1.00 10.72           N  
ATOM   2855  CD2 HIS A 383      10.619  18.047  22.220  1.00 13.30           C  
ATOM   2856  CE1 HIS A 383      10.507  17.798  24.397  1.00 15.90           C  
ATOM   2857  NE2 HIS A 383      11.147  17.401  23.310  1.00 12.54           N  
ATOM   2858  N   VAL A 384      10.784  21.331  20.319  1.00 16.69           N  
ATOM   2859  CA  VAL A 384      12.118  21.476  19.741  1.00 12.98           C  
ATOM   2860  C   VAL A 384      12.600  22.927  19.785  1.00 10.91           C  
ATOM   2861  O   VAL A 384      13.753  23.206  20.128  1.00 13.67           O  
ATOM   2862  CB  VAL A 384      12.138  20.916  18.285  1.00  7.59           C  
ATOM   2863  CG1 VAL A 384      13.428  21.245  17.600  1.00 10.07           C  
ATOM   2864  CG2 VAL A 384      11.963  19.413  18.317  1.00  2.00           C  
ATOM   2865  N   ARG A 385      11.705  23.849  19.461  1.00 14.64           N  
ATOM   2866  CA  ARG A 385      12.018  25.267  19.474  1.00 11.47           C  
ATOM   2867  C   ARG A 385      12.333  25.729  20.907  1.00 10.27           C  
ATOM   2868  O   ARG A 385      13.206  26.560  21.108  1.00 11.14           O  
ATOM   2869  CB  ARG A 385      10.848  26.048  18.871  1.00 15.54           C  
ATOM   2870  CG  ARG A 385      10.918  27.549  19.045  1.00 36.63           C  
ATOM   2871  CD  ARG A 385      12.102  28.162  18.315  1.00 49.06           C  
ATOM   2872  NE  ARG A 385      12.462  29.463  18.883  1.00 62.02           N  
ATOM   2873  CZ  ARG A 385      13.545  30.161  18.547  1.00 61.70           C  
ATOM   2874  NH1 ARG A 385      14.388  29.692  17.633  1.00 62.62           N  
ATOM   2875  NH2 ARG A 385      13.808  31.309  19.161  1.00 60.46           N  
ATOM   2876  N   THR A 386      11.639  25.177  21.898  1.00 10.88           N  
ATOM   2877  CA  THR A 386      11.872  25.535  23.305  1.00 10.08           C  
ATOM   2878  C   THR A 386      13.268  25.128  23.761  1.00  7.39           C  
ATOM   2879  O   THR A 386      14.012  25.912  24.339  1.00 13.85           O  
ATOM   2880  CB  THR A 386      10.827  24.846  24.240  1.00 11.85           C  
ATOM   2881  OG1 THR A 386       9.526  25.393  23.994  1.00  9.85           O  
ATOM   2882  CG2 THR A 386      11.195  25.021  25.726  1.00  5.27           C  
ATOM   2883  N   LEU A 387      13.625  23.897  23.440  1.00 11.92           N  
ATOM   2884  CA  LEU A 387      14.897  23.319  23.827  1.00  9.53           C  
ATOM   2885  C   LEU A 387      16.159  23.870  23.186  1.00  9.26           C  
ATOM   2886  O   LEU A 387      17.098  24.221  23.883  1.00 13.32           O  
ATOM   2887  CB  LEU A 387      14.855  21.810  23.576  1.00  4.67           C  
ATOM   2888  CG  LEU A 387      13.944  20.936  24.434  1.00  8.66           C  
ATOM   2889  CD1 LEU A 387      13.751  19.590  23.766  1.00  2.63           C  
ATOM   2890  CD2 LEU A 387      14.571  20.771  25.813  1.00  4.34           C  
ATOM   2891  N   TYR A 388      16.185  23.924  21.859  1.00 10.22           N  
ATOM   2892  CA  TYR A 388      17.384  24.338  21.144  1.00  6.42           C  
ATOM   2893  C   TYR A 388      17.369  25.691  20.487  1.00  5.53           C  
ATOM   2894  O   TYR A 388      18.366  26.100  19.905  1.00  7.66           O  
ATOM   2895  CB  TYR A 388      17.719  23.274  20.100  1.00  7.92           C  
ATOM   2896  CG  TYR A 388      17.668  21.858  20.659  1.00 13.11           C  
ATOM   2897  CD1 TYR A 388      18.692  21.374  21.469  1.00  9.89           C  
ATOM   2898  CD2 TYR A 388      16.591  21.006  20.388  1.00  6.35           C  
ATOM   2899  CE1 TYR A 388      18.653  20.083  21.994  1.00  5.48           C  
ATOM   2900  CE2 TYR A 388      16.548  19.707  20.914  1.00  5.94           C  
ATOM   2901  CZ  TYR A 388      17.589  19.257  21.721  1.00  7.28           C  
ATOM   2902  OH  TYR A 388      17.581  17.989  22.276  1.00 10.36           O  
ATOM   2903  N   ARG A 389      16.244  26.383  20.575  1.00  4.62           N  
ATOM   2904  CA  ARG A 389      16.097  27.703  19.976  1.00  6.56           C  
ATOM   2905  C   ARG A 389      16.745  27.769  18.604  1.00  5.89           C  
ATOM   2906  O   ARG A 389      16.388  27.010  17.726  1.00 15.34           O  
ATOM   2907  CB  ARG A 389      16.649  28.769  20.920  1.00  2.00           C  
ATOM   2908  CG  ARG A 389      15.834  28.877  22.180  1.00  2.00           C  
ATOM   2909  CD  ARG A 389      16.332  29.973  23.071  1.00  8.36           C  
ATOM   2910  NE  ARG A 389      15.514  30.025  24.275  1.00 16.73           N  
ATOM   2911  CZ  ARG A 389      15.638  30.924  25.245  1.00  9.68           C  
ATOM   2912  NH1 ARG A 389      16.553  31.874  25.181  1.00 11.17           N  
ATOM   2913  NH2 ARG A 389      14.818  30.876  26.284  1.00 17.43           N  
ATOM   2914  N   ASP A 390      17.722  28.644  18.433  1.00 11.15           N  
ATOM   2915  CA  ASP A 390      18.403  28.776  17.156  1.00 10.54           C  
ATOM   2916  C   ASP A 390      19.895  28.552  17.327  1.00 11.95           C  
ATOM   2917  O   ASP A 390      20.696  29.203  16.654  1.00 16.36           O  
ATOM   2918  CB  ASP A 390      18.155  30.166  16.566  1.00  9.15           C  
ATOM   2919  CG  ASP A 390      18.624  31.296  17.485  1.00 20.24           C  
ATOM   2920  OD1 ASP A 390      19.267  31.016  18.518  1.00 24.93           O  
ATOM   2921  OD2 ASP A 390      18.352  32.475  17.174  1.00 23.20           O  
ATOM   2922  N   PHE A 391      20.258  27.674  18.261  1.00 11.17           N  
ATOM   2923  CA  PHE A 391      21.665  27.373  18.531  1.00 14.53           C  
ATOM   2924  C   PHE A 391      22.395  27.005  17.253  1.00 13.87           C  
ATOM   2925  O   PHE A 391      23.482  27.498  16.982  1.00 22.35           O  
ATOM   2926  CB  PHE A 391      21.800  26.219  19.536  1.00 11.38           C  
ATOM   2927  CG  PHE A 391      21.255  26.532  20.899  1.00  8.61           C  
ATOM   2928  CD1 PHE A 391      20.843  27.819  21.227  1.00  4.70           C  
ATOM   2929  CD2 PHE A 391      21.127  25.535  21.844  1.00  4.24           C  
ATOM   2930  CE1 PHE A 391      20.308  28.098  22.472  1.00  4.60           C  
ATOM   2931  CE2 PHE A 391      20.592  25.810  23.091  1.00  7.05           C  
ATOM   2932  CZ  PHE A 391      20.181  27.099  23.402  1.00  2.31           C  
ATOM   2933  N   VAL A 392      21.802  26.088  16.503  1.00 17.91           N  
ATOM   2934  CA  VAL A 392      22.353  25.636  15.234  1.00 19.83           C  
ATOM   2935  C   VAL A 392      21.289  25.840  14.162  1.00 21.96           C  
ATOM   2936  O   VAL A 392      20.097  25.957  14.471  1.00 27.65           O  
ATOM   2937  CB  VAL A 392      22.817  24.149  15.274  1.00 19.16           C  
ATOM   2938  CG1 VAL A 392      23.987  23.988  16.231  1.00 13.55           C  
ATOM   2939  CG2 VAL A 392      21.683  23.236  15.650  1.00 14.81           C  
ATOM   2940  N   PRO A 393      21.703  25.903  12.887  1.00 23.76           N  
ATOM   2941  CA  PRO A 393      20.772  26.103  11.772  1.00 26.41           C  
ATOM   2942  C   PRO A 393      19.959  24.881  11.332  1.00 28.85           C  
ATOM   2943  O   PRO A 393      18.980  25.050  10.613  1.00 33.00           O  
ATOM   2944  CB  PRO A 393      21.699  26.576  10.652  1.00 26.89           C  
ATOM   2945  CG  PRO A 393      22.951  25.798  10.920  1.00 21.98           C  
ATOM   2946  CD  PRO A 393      23.105  25.947  12.420  1.00 24.08           C  
ATOM   2947  N   HIS A 394      20.362  23.667  11.716  1.00 27.21           N  
ATOM   2948  CA  HIS A 394      19.614  22.489  11.303  1.00 27.08           C  
ATOM   2949  C   HIS A 394      19.456  21.530  12.437  1.00 21.85           C  
ATOM   2950  O   HIS A 394      20.250  21.531  13.341  1.00 24.21           O  
ATOM   2951  CB  HIS A 394      20.271  21.777  10.110  1.00 34.44           C  
ATOM   2952  CG  HIS A 394      20.418  22.637   8.889  1.00 51.05           C  
ATOM   2953  ND1 HIS A 394      21.640  22.889   8.310  1.00 55.80           N  
ATOM   2954  CD2 HIS A 394      19.508  23.303   8.152  1.00 52.35           C  
ATOM   2955  CE1 HIS A 394      21.481  23.700   7.280  1.00 56.81           C  
ATOM   2956  NE2 HIS A 394      20.187  23.965   7.164  1.00 54.60           N  
ATOM   2957  N   LEU A 395      18.420  20.706  12.337  1.00 20.75           N  
ATOM   2958  CA  LEU A 395      18.118  19.668  13.312  1.00 16.30           C  
ATOM   2959  C   LEU A 395      19.228  18.638  13.210  1.00 13.35           C  
ATOM   2960  O   LEU A 395      19.557  18.181  12.136  1.00 18.26           O  
ATOM   2961  CB  LEU A 395      16.785  19.001  12.973  1.00 16.24           C  
ATOM   2962  CG  LEU A 395      16.241  17.896  13.890  1.00 15.68           C  
ATOM   2963  CD1 LEU A 395      15.539  18.507  15.080  1.00  7.79           C  
ATOM   2964  CD2 LEU A 395      15.278  17.035  13.115  1.00 16.60           C  
ATOM   2965  N   THR A 396      19.837  18.307  14.337  1.00 11.74           N  
ATOM   2966  CA  THR A 396      20.926  17.343  14.343  1.00  8.83           C  
ATOM   2967  C   THR A 396      20.491  15.972  14.817  1.00 10.29           C  
ATOM   2968  O   THR A 396      19.379  15.805  15.316  1.00 12.70           O  
ATOM   2969  CB  THR A 396      22.096  17.847  15.208  1.00  8.64           C  
ATOM   2970  OG1 THR A 396      21.725  17.831  16.592  1.00 12.51           O  
ATOM   2971  CG2 THR A 396      22.461  19.273  14.806  1.00  7.01           C  
ATOM   2972  N   LEU A 397      21.395  15.004  14.668  1.00 15.72           N  
ATOM   2973  CA  LEU A 397      21.165  13.615  15.054  1.00 14.87           C  
ATOM   2974  C   LEU A 397      20.817  13.473  16.535  1.00 15.85           C  
ATOM   2975  O   LEU A 397      19.888  12.754  16.898  1.00 22.33           O  
ATOM   2976  CB  LEU A 397      22.404  12.787  14.733  1.00 16.99           C  
ATOM   2977  CG  LEU A 397      22.234  11.279  14.851  1.00 20.94           C  
ATOM   2978  CD1 LEU A 397      21.089  10.832  13.982  1.00 12.26           C  
ATOM   2979  CD2 LEU A 397      23.514  10.586  14.442  1.00 21.26           C  
ATOM   2980  N   ARG A 398      21.559  14.183  17.378  1.00 15.38           N  
ATOM   2981  CA  ARG A 398      21.341  14.171  18.820  1.00 12.55           C  
ATOM   2982  C   ARG A 398      19.987  14.744  19.239  1.00  9.57           C  
ATOM   2983  O   ARG A 398      19.423  14.333  20.239  1.00 14.90           O  
ATOM   2984  CB  ARG A 398      22.472  14.921  19.500  1.00 18.80           C  
ATOM   2985  CG  ARG A 398      23.659  14.057  19.817  1.00 35.72           C  
ATOM   2986  CD  ARG A 398      23.470  13.379  21.178  1.00 53.98           C  
ATOM   2987  NE  ARG A 398      22.334  12.457  21.212  1.00 63.31           N  
ATOM   2988  CZ  ARG A 398      21.383  12.453  22.145  1.00 63.02           C  
ATOM   2989  NH1 ARG A 398      21.410  13.335  23.140  1.00 63.75           N  
ATOM   2990  NH2 ARG A 398      20.424  11.536  22.104  1.00 62.36           N  
ATOM   2991  N   MET A 399      19.497  15.729  18.495  1.00 10.78           N  
ATOM   2992  CA  MET A 399      18.199  16.328  18.775  1.00  6.70           C  
ATOM   2993  C   MET A 399      17.161  15.332  18.286  1.00 11.88           C  
ATOM   2994  O   MET A 399      16.189  15.067  18.973  1.00 19.44           O  
ATOM   2995  CB  MET A 399      18.006  17.644  18.009  1.00  6.22           C  
ATOM   2996  CG  MET A 399      19.090  18.706  18.223  1.00  6.07           C  
ATOM   2997  SD  MET A 399      18.771  20.246  17.320  1.00 12.09           S  
ATOM   2998  CE  MET A 399      20.186  21.170  17.777  1.00 14.65           C  
ATOM   2999  N   LEU A 400      17.398  14.761  17.104  1.00  7.46           N  
ATOM   3000  CA  LEU A 400      16.475  13.800  16.506  1.00  6.12           C  
ATOM   3001  C   LEU A 400      16.303  12.536  17.354  1.00 12.00           C  
ATOM   3002  O   LEU A 400      15.177  12.111  17.617  1.00 15.27           O  
ATOM   3003  CB  LEU A 400      16.929  13.448  15.084  1.00  2.64           C  
ATOM   3004  CG  LEU A 400      16.050  12.472  14.306  1.00  8.72           C  
ATOM   3005  CD1 LEU A 400      14.718  13.104  13.973  1.00 12.18           C  
ATOM   3006  CD2 LEU A 400      16.747  12.058  13.048  1.00  9.05           C  
ATOM   3007  N   GLU A 401      17.412  11.956  17.808  1.00 14.73           N  
ATOM   3008  CA  GLU A 401      17.392  10.744  18.631  1.00 12.95           C  
ATOM   3009  C   GLU A 401      16.565  10.833  19.898  1.00 12.31           C  
ATOM   3010  O   GLU A 401      16.129   9.803  20.428  1.00 16.33           O  
ATOM   3011  CB  GLU A 401      18.803  10.362  19.050  1.00 13.32           C  
ATOM   3012  CG  GLU A 401      19.680   9.875  17.935  1.00 30.09           C  
ATOM   3013  CD  GLU A 401      21.051   9.466  18.441  1.00 39.68           C  
ATOM   3014  OE1 GLU A 401      21.665  10.257  19.187  1.00 38.88           O  
ATOM   3015  OE2 GLU A 401      21.509   8.349  18.108  1.00 50.85           O  
ATOM   3016  N   ARG A 402      16.398  12.045  20.420  1.00 12.22           N  
ATOM   3017  CA  ARG A 402      15.648  12.252  21.647  1.00  6.97           C  
ATOM   3018  C   ARG A 402      14.192  12.658  21.489  1.00  9.95           C  
ATOM   3019  O   ARG A 402      13.494  12.831  22.494  1.00 12.08           O  
ATOM   3020  CB  ARG A 402      16.357  13.272  22.527  1.00 12.49           C  
ATOM   3021  CG  ARG A 402      17.771  12.890  22.888  1.00 16.73           C  
ATOM   3022  CD  ARG A 402      18.346  13.853  23.906  1.00 25.35           C  
ATOM   3023  NE  ARG A 402      17.674  13.749  25.203  1.00 29.00           N  
ATOM   3024  CZ  ARG A 402      18.213  14.138  26.359  1.00 31.61           C  
ATOM   3025  NH1 ARG A 402      19.436  14.668  26.396  1.00 29.29           N  
ATOM   3026  NH2 ARG A 402      17.541  13.959  27.487  1.00 28.81           N  
ATOM   3027  N   LEU A 403      13.716  12.830  20.260  1.00  7.30           N  
ATOM   3028  CA  LEU A 403      12.321  13.218  20.085  1.00  6.28           C  
ATOM   3029  C   LEU A 403      11.451  12.147  20.719  1.00 11.46           C  
ATOM   3030  O   LEU A 403      11.677  10.961  20.507  1.00 19.65           O  
ATOM   3031  CB  LEU A 403      11.966  13.396  18.610  1.00  2.65           C  
ATOM   3032  CG  LEU A 403      12.710  14.499  17.850  1.00  2.00           C  
ATOM   3033  CD1 LEU A 403      12.125  14.576  16.466  1.00  2.00           C  
ATOM   3034  CD2 LEU A 403      12.616  15.837  18.553  1.00  2.00           C  
ATOM   3035  N   PRO A 404      10.518  12.550  21.594  1.00 14.77           N  
ATOM   3036  CA  PRO A 404       9.637  11.589  22.253  1.00 11.70           C  
ATOM   3037  C   PRO A 404       8.456  11.137  21.396  1.00 15.12           C  
ATOM   3038  O   PRO A 404       7.763  11.945  20.770  1.00 19.25           O  
ATOM   3039  CB  PRO A 404       9.194  12.348  23.503  1.00 12.40           C  
ATOM   3040  CG  PRO A 404       9.102  13.755  23.010  1.00 10.71           C  
ATOM   3041  CD  PRO A 404      10.347  13.901  22.163  1.00 16.23           C  
ATOM   3042  N   VAL A 405       8.252   9.827  21.342  1.00 16.81           N  
ATOM   3043  CA  VAL A 405       7.153   9.258  20.585  1.00 18.18           C  
ATOM   3044  C   VAL A 405       6.129   8.782  21.580  1.00 17.87           C  
ATOM   3045  O   VAL A 405       6.459   8.034  22.486  1.00 18.30           O  
ATOM   3046  CB  VAL A 405       7.616   8.052  19.720  1.00 16.68           C  
ATOM   3047  CG1 VAL A 405       6.427   7.425  18.985  1.00 16.10           C  
ATOM   3048  CG2 VAL A 405       8.658   8.510  18.705  1.00  9.59           C  
ATOM   3049  N   ARG A 406       4.906   9.278  21.458  1.00 27.28           N  
ATOM   3050  CA  ARG A 406       3.838   8.845  22.341  1.00 35.11           C  
ATOM   3051  C   ARG A 406       3.686   7.354  22.057  1.00 39.97           C  
ATOM   3052  O   ARG A 406       3.634   6.938  20.902  1.00 43.47           O  
ATOM   3053  CB  ARG A 406       2.544   9.557  21.992  1.00 43.98           C  
ATOM   3054  CG  ARG A 406       1.802  10.090  23.173  1.00 53.77           C  
ATOM   3055  CD  ARG A 406       1.990  11.578  23.267  1.00 62.56           C  
ATOM   3056  NE  ARG A 406       2.071  11.985  24.659  1.00 75.59           N  
ATOM   3057  CZ  ARG A 406       3.068  11.650  25.472  1.00 83.07           C  
ATOM   3058  NH1 ARG A 406       4.085  10.907  25.038  1.00 86.47           N  
ATOM   3059  NH2 ARG A 406       3.033  12.037  26.733  1.00 85.58           N  
ATOM   3060  N   ARG A 407       3.578   6.562  23.110  1.00 45.59           N  
ATOM   3061  CA  ARG A 407       3.464   5.107  22.999  1.00 48.86           C  
ATOM   3062  C   ARG A 407       2.303   4.550  22.155  1.00 48.23           C  
ATOM   3063  O   ARG A 407       2.254   3.352  21.876  1.00 47.78           O  
ATOM   3064  CB  ARG A 407       3.459   4.506  24.405  1.00 56.97           C  
ATOM   3065  CG  ARG A 407       4.652   4.980  25.240  1.00 64.89           C  
ATOM   3066  CD  ARG A 407       4.497   4.672  26.721  1.00 70.22           C  
ATOM   3067  NE  ARG A 407       5.570   5.269  27.515  1.00 75.27           N  
ATOM   3068  CZ  ARG A 407       6.843   4.876  27.485  1.00 79.96           C  
ATOM   3069  NH1 ARG A 407       7.221   3.871  26.697  1.00 82.63           N  
ATOM   3070  NH2 ARG A 407       7.744   5.491  28.242  1.00 78.36           N  
ATOM   3071  N   GLU A 408       1.391   5.420  21.728  1.00 43.97           N  
ATOM   3072  CA  GLU A 408       0.255   5.015  20.909  1.00 39.11           C  
ATOM   3073  C   GLU A 408       0.493   5.142  19.404  1.00 38.28           C  
ATOM   3074  O   GLU A 408      -0.429   4.979  18.616  1.00 39.20           O  
ATOM   3075  CB  GLU A 408      -0.991   5.812  21.289  1.00 41.23           C  
ATOM   3076  CG  GLU A 408      -0.748   7.273  21.588  1.00 45.25           C  
ATOM   3077  CD  GLU A 408      -0.673   7.539  23.073  1.00 53.47           C  
ATOM   3078  OE1 GLU A 408       0.206   6.953  23.745  1.00 57.59           O  
ATOM   3079  OE2 GLU A 408      -1.509   8.325  23.571  1.00 55.89           O  
ATOM   3080  N   TYR A 409       1.713   5.484  19.011  1.00 39.60           N  
ATOM   3081  CA  TYR A 409       2.057   5.620  17.596  1.00 41.51           C  
ATOM   3082  C   TYR A 409       3.050   4.537  17.180  1.00 47.27           C  
ATOM   3083  O   TYR A 409       3.078   4.114  16.026  1.00 53.57           O  
ATOM   3084  CB  TYR A 409       2.691   6.986  17.326  1.00 33.87           C  
ATOM   3085  CG  TYR A 409       1.860   8.157  17.765  1.00 25.60           C  
ATOM   3086  CD1 TYR A 409       0.539   8.287  17.360  1.00 30.11           C  
ATOM   3087  CD2 TYR A 409       2.392   9.137  18.591  1.00 25.32           C  
ATOM   3088  CE1 TYR A 409      -0.239   9.370  17.769  1.00 27.41           C  
ATOM   3089  CE2 TYR A 409       1.622  10.223  19.004  1.00 27.48           C  
ATOM   3090  CZ  TYR A 409       0.310  10.330  18.590  1.00 25.06           C  
ATOM   3091  OH  TYR A 409      -0.455  11.389  19.004  1.00 28.63           O  
ATOM   3092  N   GLY A 410       3.884   4.116  18.125  1.00 55.04           N  
ATOM   3093  CA  GLY A 410       4.883   3.098  17.858  1.00 60.50           C  
ATOM   3094  C   GLY A 410       5.357   2.523  19.175  1.00 64.50           C  
ATOM   3095  O   GLY A 410       5.406   3.241  20.180  1.00 63.18           O  
ATOM   3096  N   PHE A 411       5.710   1.241  19.177  1.00 68.92           N  
ATOM   3097  CA  PHE A 411       6.157   0.568  20.391  1.00 71.36           C  
ATOM   3098  C   PHE A 411       6.980  -0.674  20.082  1.00 77.64           C  
ATOM   3099  O   PHE A 411       6.845  -1.282  19.019  1.00 77.09           O  
ATOM   3100  CB  PHE A 411       4.942   0.173  21.243  1.00 63.91           C  
ATOM   3101  CG  PHE A 411       3.991  -0.773  20.547  1.00 57.89           C  
ATOM   3102  CD1 PHE A 411       3.090  -0.308  19.590  1.00 51.89           C  
ATOM   3103  CD2 PHE A 411       4.013  -2.131  20.835  1.00 49.30           C  
ATOM   3104  CE1 PHE A 411       2.235  -1.181  18.936  1.00 45.68           C  
ATOM   3105  CE2 PHE A 411       3.163  -3.002  20.187  1.00 43.70           C  
ATOM   3106  CZ  PHE A 411       2.274  -2.527  19.235  1.00 42.20           C  
ATOM   3107  N   HIS A 412       7.831  -1.052  21.022  1.00 86.28           N  
ATOM   3108  CA  HIS A 412       8.655  -2.228  20.851  1.00 99.43           C  
ATOM   3109  C   HIS A 412       8.368  -3.194  21.988  1.00106.28           C  
ATOM   3110  O   HIS A 412       8.693  -2.904  23.141  1.00108.41           O  
ATOM   3111  CB  HIS A 412      10.135  -1.846  20.863  1.00105.05           C  
ATOM   3112  CG  HIS A 412      11.059  -3.017  20.733  1.00113.85           C  
ATOM   3113  ND1 HIS A 412      12.306  -3.052  21.318  1.00118.23           N  
ATOM   3114  CD2 HIS A 412      10.914  -4.200  20.091  1.00116.70           C  
ATOM   3115  CE1 HIS A 412      12.892  -4.203  21.040  1.00119.25           C  
ATOM   3116  NE2 HIS A 412      12.067  -4.918  20.297  1.00119.64           N  
ATOM   3117  N   THR A 413       7.758  -4.330  21.659  1.00112.07           N  
ATOM   3118  CA  THR A 413       7.427  -5.359  22.645  1.00117.17           C  
ATOM   3119  C   THR A 413       7.483  -6.755  22.019  1.00115.52           C  
ATOM   3120  O   THR A 413       7.683  -6.826  20.787  1.00113.12           O  
ATOM   3121  CB  THR A 413       6.016  -5.148  23.250  1.00121.04           C  
ATOM   3122  OG1 THR A 413       5.064  -4.976  22.193  1.00125.26           O  
ATOM   3123  CG2 THR A 413       5.986  -3.935  24.179  1.00123.01           C  
TER    3124      THR A 413
END
