# Supplementary material for: Detection of circular permutations by Protein Language Models
Source: Comput Struct Biotechnol J. 2024 Dec 30;27:214–20. doi: 10.1016/j.csbj.2024.12.029 (PMC11757225; doi:10.1016/j.csbj.2024.12.029)
Supplement: Supplementary file 2 — Supplementary material [file mmc2.zip › plmcp_source_code/plmCP_ESM1b_code_main/testExample/TransFastaAndID/d2bqpa_.id]

T  1A
E  2A
T  3A
T  4A
S  5A
F  6A
L  7A
I  8A
T  9A
K 10A
F 11A
S 12A
P 13A
D 14A
Q 15A
Q 16A
N 17A
L 18A
I 19A
F 20A
Q 21A
G 22A
D 23A
G 24A
Y 25A
T 26A
T 27A
K 28A
E 29A
K 30A
L 31A
T 32A
L 33A
T 34A
K 35A
A 36A
V 37A
K 38A
N 39A
T 40A
V 41A
G 42A
R 43A
A 44A
L 45A
Y 46A
S 47A
S 48A
P 49A
I 50A
H 51A
I 52A
W 53A
D 54A
R 55A
E 56A
T 57A
G 58A
N 59A
V 60A
A 61A
N 62A
F 63A
V 64A
T 65A
S 66A
F 67A
T 68A
F 69A
V 70A
I 71A
N 72A
A 73A
P 74A
N 75A
S 76A
Y 77A
N 78A
V 79A
A 80A
D 81A
G 82A
F 83A
T 84A
F 85A
F 86A
I 87A
A 88A
P 89A
V 90A
D 91A
T 92A
K 93A
P 94A
Q 95A
T 96A
G 97A
G 98A
G 99A
Y100A
L101A
G102A
V103A
F104A
N105A
S106A
A107A
E108A
Y109A
D110A
K111A
T112A
T113A
Q114A
T115A
V116A
A117A
V118A
E119A
F120A
D121A
T122A
F123A
Y124A
N125A
A126A
A127A
W128A
D129A
P130A
S131A
N132A
R133A
D134A
R135A
H136A
I137A
G138A
I139A
D140A
V141A
N142A
S143A
I144A
K145A
S146A
V147A
N148A
T149A
K150A
S151A
W152A
K153A
L154A
Q155A
N156A
G157A
E158A
E159A
A160A
N161A
V162A
V163A
I164A
A165A
F166A
N167A
A168A
A169A
T170A
N171A
V172A
L173A
T174A
V175A
S176A
L177A
T178A
Y179A
P180A
N181A
V188A
T189A
S190A
Y191A
T192A
L193A
S194A
D195A
V196A
V197A
S198A
L199A
K200A
D201A
V202A
V203A
P204A
E205A
W206A
V207A
R208A
I209A
G210A
F211A
S212A
A213A
T214A
T215A
G216A
A217A
E218A
Y219A
A220A
A221A
H222A
E223A
V224A
L225A
S226A
W227A
S228A
F229A
H230A
S231A
E232A
L233A
S234A
