# Supplementary material for: Detection of circular permutations by Protein Language Models
Source: Comput Struct Biotechnol J. 2024 Dec 30;27:214–20. doi: 10.1016/j.csbj.2024.12.029 (PMC11757225; doi:10.1016/j.csbj.2024.12.029)
Supplement: Supplementary file 2 — Supplementary material [file mmc2.zip › plmcp_source_code/plmCP_ESM1b_code_main/testExample/TransFastaAndID/d2bqpa_.pdb]

HEADER    SCOPe/ASTRAL domain d2bqpa_  [24026]    28-FEB-18   0000
REMARK  99
REMARK  99 ASTRAL ASTRAL-version: 2.07
REMARK  99 ASTRAL SCOPe-sid: d2bqpa_
REMARK  99 ASTRAL SCOPe-sun: 24026
REMARK  99 ASTRAL SCOPe-sccs: b.29.1.1
REMARK  99 ASTRAL Source-PDB: 2bqp
REMARK  99 ASTRAL Source-PDB-REVDAT: 24-FEB-09
REMARK  99 ASTRAL Region: A:
REMARK  99 ASTRAL ASTRAL-SPACI: 0.48
REMARK  99 ASTRAL ASTRAL-AEROSPACI: 0.48
REMARK  99 ASTRAL Data-updated-release: 2.01
ATOM      1  N   THR A   1      27.656  74.214  43.621  1.00 23.78           N  
ATOM      2  CA  THR A   1      27.115  73.647  42.362  1.00 22.47           C  
ATOM      3  C   THR A   1      27.590  74.433  41.153  1.00 20.86           C  
ATOM      4  O   THR A   1      27.671  75.652  41.196  1.00 18.96           O  
ATOM      5  CB  THR A   1      25.588  73.633  42.387  1.00 24.46           C  
ATOM      6  OG1 THR A   1      25.147  72.910  43.546  1.00 30.81           O  
ATOM      7  CG2 THR A   1      25.027  72.978  41.111  1.00 24.04           C  
ATOM      8  H1  THR A   1      27.325  75.199  43.681  0.00  0.00           H  
ATOM      9  H2  THR A   1      27.293  73.618  44.388  0.00  0.00           H  
ATOM     10  H3  THR A   1      28.684  74.159  43.570  0.00  0.00           H  
ATOM     11  HG1 THR A   1      25.453  71.989  43.525  0.00  0.00           H  
ATOM     12  N   GLU A   2      27.922  73.723  40.086  1.00 14.80           N  
ATOM     13  CA  GLU A   2      28.387  74.342  38.877  1.00 14.41           C  
ATOM     14  C   GLU A   2      27.844  73.519  37.722  1.00 16.62           C  
ATOM     15  O   GLU A   2      27.920  72.295  37.752  1.00 14.86           O  
ATOM     16  CB  GLU A   2      29.916  74.348  38.900  1.00 16.86           C  
ATOM     17  CG  GLU A   2      30.566  74.991  37.700  1.00 25.80           C  
ATOM     18  CD  GLU A   2      32.051  75.271  37.886  1.00 27.83           C  
ATOM     19  OE1 GLU A   2      32.581  75.160  39.023  1.00 23.47           O  
ATOM     20  OE2 GLU A   2      32.679  75.619  36.867  1.00 28.75           O  
ATOM     21  H   GLU A   2      27.871  72.742  40.095  0.00  0.00           H  
ATOM     22  N   THR A   3      27.227  74.166  36.738  1.00 15.60           N  
ATOM     23  CA  THR A   3      26.689  73.445  35.592  1.00 15.20           C  
ATOM     24  C   THR A   3      27.038  74.149  34.286  1.00 22.60           C  
ATOM     25  O   THR A   3      27.266  75.367  34.264  1.00 21.37           O  
ATOM     26  CB  THR A   3      25.138  73.230  35.666  1.00 15.45           C  
ATOM     27  OG1 THR A   3      24.464  74.295  34.991  1.00 22.23           O  
ATOM     28  CG2 THR A   3      24.658  73.172  37.118  1.00 16.58           C  
ATOM     29  H   THR A   3      27.163  75.144  36.769  0.00  0.00           H  
ATOM     30  HG1 THR A   3      24.734  75.103  35.444  0.00  0.00           H  
ATOM     31  N   THR A   4      27.073  73.375  33.206  1.00 20.83           N  
ATOM     32  CA  THR A   4      27.393  73.891  31.886  1.00 18.10           C  
ATOM     33  C   THR A   4      26.486  73.189  30.899  1.00 17.12           C  
ATOM     34  O   THR A   4      26.336  71.961  30.983  1.00 13.63           O  
ATOM     35  CB  THR A   4      28.837  73.548  31.520  1.00 13.26           C  
ATOM     36  OG1 THR A   4      29.705  74.058  32.533  1.00 20.12           O  
ATOM     37  CG2 THR A   4      29.215  74.137  30.172  1.00 17.37           C  
ATOM     38  H   THR A   4      26.871  72.416  33.271  0.00  0.00           H  
ATOM     39  HG1 THR A   4      29.505  73.582  33.347  0.00  0.00           H  
ATOM     40  N   SER A   5      25.893  73.945  29.973  1.00  8.99           N  
ATOM     41  CA  SER A   5      25.024  73.343  28.965  1.00 12.80           C  
ATOM     42  C   SER A   5      25.020  74.106  27.659  1.00 12.50           C  
ATOM     43  O   SER A   5      25.304  75.294  27.631  1.00 11.73           O  
ATOM     44  CB  SER A   5      23.574  73.273  29.457  1.00 14.95           C  
ATOM     45  OG  SER A   5      23.501  72.918  30.825  1.00 30.31           O  
ATOM     46  H   SER A   5      26.017  74.918  29.944  0.00  0.00           H  
ATOM     47  HG  SER A   5      23.760  73.711  31.320  0.00  0.00           H  
ATOM     48  N   PHE A   6      24.751  73.403  26.571  1.00  9.82           N  
ATOM     49  CA  PHE A   6      24.621  74.038  25.266  1.00 10.17           C  
ATOM     50  C   PHE A   6      23.876  73.129  24.310  1.00 12.19           C  
ATOM     51  O   PHE A   6      23.732  71.942  24.565  1.00  9.76           O  
ATOM     52  CB  PHE A   6      25.959  74.524  24.679  1.00 11.76           C  
ATOM     53  CG  PHE A   6      26.932  73.437  24.376  1.00 12.42           C  
ATOM     54  CD1 PHE A   6      26.928  72.807  23.133  1.00 16.27           C  
ATOM     55  CD2 PHE A   6      27.877  73.060  25.320  1.00 10.03           C  
ATOM     56  CE1 PHE A   6      27.863  71.808  22.836  1.00 12.03           C  
ATOM     57  CE2 PHE A   6      28.804  72.076  25.033  1.00 10.00           C  
ATOM     58  CZ  PHE A   6      28.798  71.452  23.792  1.00 12.94           C  
ATOM     59  H   PHE A   6      24.628  72.427  26.626  0.00  0.00           H  
ATOM     60  N   LEU A   7      23.344  73.710  23.248  1.00 15.64           N  
ATOM     61  CA  LEU A   7      22.609  72.991  22.231  1.00 11.37           C  
ATOM     62  C   LEU A   7      22.805  73.769  20.943  1.00 16.22           C  
ATOM     63  O   LEU A   7      22.743  75.008  20.949  1.00  9.17           O  
ATOM     64  CB  LEU A   7      21.127  72.943  22.595  1.00 15.66           C  
ATOM     65  CG  LEU A   7      20.176  72.351  21.557  1.00 17.41           C  
ATOM     66  CD1 LEU A   7      20.607  70.941  21.211  1.00 18.71           C  
ATOM     67  CD2 LEU A   7      18.754  72.369  22.070  1.00 17.37           C  
ATOM     68  H   LEU A   7      23.451  74.677  23.140  0.00  0.00           H  
ATOM     69  N   ILE A   8      23.185  73.057  19.885  1.00  9.89           N  
ATOM     70  CA  ILE A   8      23.406  73.644  18.577  1.00 15.46           C  
ATOM     71  C   ILE A   8      22.719  72.646  17.685  1.00 15.25           C  
ATOM     72  O   ILE A   8      23.242  71.548  17.511  1.00 18.33           O  
ATOM     73  CB  ILE A   8      24.911  73.614  18.170  1.00 14.53           C  
ATOM     74  CG1 ILE A   8      25.783  74.293  19.221  1.00 19.31           C  
ATOM     75  CG2 ILE A   8      25.118  74.275  16.803  1.00 12.36           C  
ATOM     76  CD1 ILE A   8      27.247  73.956  19.075  1.00 20.77           C  
ATOM     77  H   ILE A   8      23.347  72.094  19.989  0.00  0.00           H  
ATOM     78  N   THR A   9      21.549  72.968  17.148  1.00 13.75           N  
ATOM     79  CA  THR A   9      20.884  71.991  16.281  1.00 17.03           C  
ATOM     80  C   THR A   9      21.212  72.205  14.823  1.00 17.26           C  
ATOM     81  O   THR A   9      20.811  71.433  13.974  1.00 22.30           O  
ATOM     82  CB  THR A   9      19.369  71.987  16.465  1.00 19.06           C  
ATOM     83  OG1 THR A   9      18.852  73.301  16.236  1.00 24.64           O  
ATOM     84  CG2 THR A   9      19.012  71.574  17.862  1.00 17.83           C  
ATOM     85  H   THR A   9      21.122  73.831  17.321  0.00  0.00           H  
ATOM     86  HG1 THR A   9      17.898  73.091  16.134  0.00  0.00           H  
ATOM     87  N   LYS A  10      21.943  73.272  14.543  1.00 21.95           N  
ATOM     88  CA  LYS A  10      22.375  73.611  13.196  1.00 25.57           C  
ATOM     89  C   LYS A  10      23.645  74.416  13.370  1.00 27.80           C  
ATOM     90  O   LYS A  10      23.700  75.325  14.211  1.00 28.71           O  
ATOM     91  CB  LYS A  10      21.362  74.506  12.479  1.00 30.93           C  
ATOM     92  CG  LYS A  10      20.173  73.801  11.874  1.00 37.90           C  
ATOM     93  CD  LYS A  10      19.777  74.471  10.561  1.00 44.00           C  
ATOM     94  CE  LYS A  10      19.540  75.990  10.688  1.00 47.51           C  
ATOM     95  NZ  LYS A  10      18.200  76.359  11.255  1.00 53.47           N  
ATOM     96  H   LYS A  10      22.238  73.871  15.258  0.00  0.00           H  
ATOM     97  HZ1 LYS A  10      18.120  77.395  11.300  0.00  0.00           H  
ATOM     98  HZ2 LYS A  10      17.447  75.978  10.647  0.00  0.00           H  
ATOM     99  HZ3 LYS A  10      18.110  75.960  12.211  0.00  0.00           H  
ATOM    100  N   PHE A  11      24.646  74.122  12.551  1.00 24.91           N  
ATOM    101  CA  PHE A  11      25.916  74.824  12.631  1.00 23.09           C  
ATOM    102  C   PHE A  11      25.961  75.992  11.663  1.00 25.08           C  
ATOM    103  O   PHE A  11      25.467  75.907  10.546  1.00 29.82           O  
ATOM    104  CB  PHE A  11      27.079  73.842  12.374  1.00 20.21           C  
ATOM    105  CG  PHE A  11      27.243  72.808  13.461  1.00 15.98           C  
ATOM    106  CD1 PHE A  11      28.007  73.092  14.588  1.00  9.42           C  
ATOM    107  CD2 PHE A  11      26.568  71.590  13.398  1.00 11.12           C  
ATOM    108  CE1 PHE A  11      28.090  72.180  15.649  1.00  6.59           C  
ATOM    109  CE2 PHE A  11      26.645  70.679  14.441  1.00 12.30           C  
ATOM    110  CZ  PHE A  11      27.404  70.972  15.572  1.00 12.38           C  
ATOM    111  H   PHE A  11      24.513  73.422  11.873  0.00  0.00           H  
ATOM    112  N   SER A  12      26.512  77.105  12.116  1.00 25.10           N  
ATOM    113  CA  SER A  12      26.642  78.295  11.279  1.00 28.80           C  
ATOM    114  C   SER A  12      28.081  78.322  10.735  1.00 28.55           C  
ATOM    115  O   SER A  12      28.966  77.661  11.291  1.00 30.89           O  
ATOM    116  CB  SER A  12      26.375  79.547  12.128  1.00 32.06           C  
ATOM    117  OG  SER A  12      25.765  79.211  13.374  1.00 39.34           O  
ATOM    118  H   SER A  12      26.766  77.121  13.034  0.00  0.00           H  
ATOM    119  HG  SER A  12      26.406  78.894  14.010  0.00  0.00           H  
ATOM    120  N   PRO A  13      28.342  79.093   9.661  1.00 26.25           N  
ATOM    121  CA  PRO A  13      29.697  79.170   9.091  1.00 26.24           C  
ATOM    122  C   PRO A  13      30.717  79.867  10.014  1.00 29.80           C  
ATOM    123  O   PRO A  13      31.931  79.696   9.876  1.00 29.67           O  
ATOM    124  CB  PRO A  13      29.482  79.963   7.796  1.00 26.90           C  
ATOM    125  CG  PRO A  13      28.036  79.743   7.468  1.00 26.30           C  
ATOM    126  CD  PRO A  13      27.384  79.829   8.820  1.00 28.72           C  
ATOM    127  N   ASP A  14      30.224  80.666  10.951  1.00 31.07           N  
ATOM    128  CA  ASP A  14      31.105  81.358  11.877  1.00 33.36           C  
ATOM    129  C   ASP A  14      30.763  80.916  13.303  1.00 31.11           C  
ATOM    130  O   ASP A  14      30.434  81.725  14.165  1.00 35.03           O  
ATOM    131  CB  ASP A  14      30.937  82.869  11.704  1.00 40.22           C  
ATOM    132  CG  ASP A  14      32.000  83.671  12.421  1.00 43.30           C  
ATOM    133  OD1 ASP A  14      33.142  83.169  12.574  1.00 47.35           O  
ATOM    134  OD2 ASP A  14      31.681  84.819  12.806  1.00 45.58           O  
ATOM    135  H   ASP A  14      29.266  80.823  11.016  0.00  0.00           H  
ATOM    136  N   GLN A  15      30.834  79.615  13.535  1.00 25.67           N  
ATOM    137  CA  GLN A  15      30.533  79.032  14.829  1.00 20.83           C  
ATOM    138  C   GLN A  15      31.661  79.396  15.798  1.00 21.58           C  
ATOM    139  O   GLN A  15      32.578  78.613  16.015  1.00 21.69           O  
ATOM    140  CB  GLN A  15      30.449  77.516  14.662  1.00 17.42           C  
ATOM    141  CG  GLN A  15      29.744  76.827  15.759  1.00 16.60           C  
ATOM    142  CD  GLN A  15      28.283  77.185  15.796  1.00 21.04           C  
ATOM    143  OE1 GLN A  15      27.724  77.416  16.856  1.00 23.11           O  
ATOM    144  NE2 GLN A  15      27.656  77.246  14.632  1.00 24.11           N  
ATOM    145  H   GLN A  15      31.166  79.043  12.810  0.00  0.00           H  
ATOM    146 HE21 GLN A  15      28.173  77.096  13.812  0.00  0.00           H  
ATOM    147 HE22 GLN A  15      26.689  77.403  14.715  0.00  0.00           H  
ATOM    148  N   GLN A  16      31.576  80.564  16.422  1.00 18.36           N  
ATOM    149  CA  GLN A  16      32.631  81.002  17.320  1.00 14.49           C  
ATOM    150  C   GLN A  16      32.734  80.381  18.700  1.00 15.65           C  
ATOM    151  O   GLN A  16      33.645  80.737  19.456  1.00 15.52           O  
ATOM    152  CB  GLN A  16      32.639  82.513  17.434  1.00 16.94           C  
ATOM    153  CG  GLN A  16      32.943  83.165  16.124  1.00 17.52           C  
ATOM    154  CD  GLN A  16      33.071  84.654  16.279  1.00 23.85           C  
ATOM    155  OE1 GLN A  16      33.669  85.143  17.244  1.00 24.93           O  
ATOM    156  NE2 GLN A  16      32.477  85.391  15.359  1.00 24.82           N  
ATOM    157  H   GLN A  16      30.814  81.156  16.233  0.00  0.00           H  
ATOM    158 HE21 GLN A  16      31.952  84.895  14.711  0.00  0.00           H  
ATOM    159 HE22 GLN A  16      32.608  86.355  15.372  0.00  0.00           H  
ATOM    160  N   ASN A  17      31.784  79.527  19.078  1.00 10.85           N  
ATOM    161  CA  ASN A  17      31.891  78.866  20.383  1.00 11.55           C  
ATOM    162  C   ASN A  17      32.573  77.474  20.300  1.00 12.11           C  
ATOM    163  O   ASN A  17      32.592  76.695  21.257  1.00 12.00           O  
ATOM    164  CB  ASN A  17      30.551  78.814  21.113  1.00 10.89           C  
ATOM    165  CG  ASN A  17      29.428  78.213  20.292  1.00 10.90           C  
ATOM    166  OD1 ASN A  17      28.312  78.078  20.791  1.00 14.82           O  
ATOM    167  ND2 ASN A  17      29.686  77.888  19.038  1.00  9.45           N  
ATOM    168  H   ASN A  17      31.015  79.405  18.494  0.00  0.00           H  
ATOM    169 HD21 ASN A  17      30.546  77.959  18.602  0.00  0.00           H  
ATOM    170 HD22 ASN A  17      28.879  77.550  18.580  0.00  0.00           H  
ATOM    171  N   LEU A  18      33.165  77.192  19.144  1.00 12.93           N  
ATOM    172  CA  LEU A  18      33.886  75.952  18.897  1.00 12.65           C  
ATOM    173  C   LEU A  18      35.320  76.311  18.534  1.00 14.94           C  
ATOM    174  O   LEU A  18      35.574  77.383  17.987  1.00 14.79           O  
ATOM    175  CB  LEU A  18      33.266  75.204  17.724  1.00 12.92           C  
ATOM    176  CG  LEU A  18      32.319  74.035  18.021  1.00 18.27           C  
ATOM    177  CD1 LEU A  18      31.544  74.242  19.282  1.00 16.42           C  
ATOM    178  CD2 LEU A  18      31.407  73.858  16.854  1.00 18.49           C  
ATOM    179  H   LEU A  18      33.188  77.847  18.417  0.00  0.00           H  
ATOM    180  N   ILE A  19      36.250  75.407  18.829  1.00 17.14           N  
ATOM    181  CA  ILE A  19      37.660  75.578  18.504  1.00 13.26           C  
ATOM    182  C   ILE A  19      37.980  74.461  17.520  1.00 14.09           C  
ATOM    183  O   ILE A  19      37.829  73.285  17.845  1.00 12.31           O  
ATOM    184  CB  ILE A  19      38.544  75.435  19.735  1.00 17.42           C  
ATOM    185  CG1 ILE A  19      38.159  76.504  20.773  1.00 15.30           C  
ATOM    186  CG2 ILE A  19      40.017  75.550  19.311  1.00 11.23           C  
ATOM    187  CD1 ILE A  19      38.666  76.197  22.154  1.00 18.77           C  
ATOM    188  H   ILE A  19      36.006  74.551  19.178  0.00  0.00           H  
ATOM    189  N   PHE A  20      38.340  74.853  16.301  1.00 13.17           N  
ATOM    190  CA  PHE A  20      38.648  73.941  15.212  1.00 15.67           C  
ATOM    191  C   PHE A  20      40.142  73.639  15.113  1.00 18.05           C  
ATOM    192  O   PHE A  20      40.989  74.512  15.325  1.00 20.62           O  
ATOM    193  CB  PHE A  20      38.141  74.525  13.881  1.00 13.83           C  
ATOM    194  CG  PHE A  20      36.640  74.745  13.830  1.00 16.88           C  
ATOM    195  CD1 PHE A  20      35.762  73.665  13.705  1.00 13.39           C  
ATOM    196  CD2 PHE A  20      36.106  76.037  13.904  1.00 13.71           C  
ATOM    197  CE1 PHE A  20      34.384  73.854  13.650  1.00  9.59           C  
ATOM    198  CE2 PHE A  20      34.717  76.244  13.851  1.00 15.04           C  
ATOM    199  CZ  PHE A  20      33.852  75.152  13.724  1.00 14.38           C  
ATOM    200  H   PHE A  20      38.410  75.809  16.120  0.00  0.00           H  
ATOM    201  N   GLN A  21      40.460  72.380  14.848  1.00 16.11           N  
ATOM    202  CA  GLN A  21      41.832  71.928  14.703  1.00 13.07           C  
ATOM    203  C   GLN A  21      41.828  71.046  13.464  1.00 15.81           C  
ATOM    204  O   GLN A  21      40.804  70.440  13.127  1.00 15.55           O  
ATOM    205  CB  GLN A  21      42.284  71.152  15.950  1.00 13.76           C  
ATOM    206  CG  GLN A  21      42.354  72.034  17.202  1.00 14.73           C  
ATOM    207  CD  GLN A  21      42.701  71.279  18.458  1.00 18.65           C  
ATOM    208  OE1 GLN A  21      42.402  70.092  18.588  1.00 18.08           O  
ATOM    209  NE2 GLN A  21      43.333  71.966  19.402  1.00 12.45           N  
ATOM    210  H   GLN A  21      39.746  71.720  14.713  0.00  0.00           H  
ATOM    211 HE21 GLN A  21      43.547  72.904  19.248  0.00  0.00           H  
ATOM    212 HE22 GLN A  21      43.556  71.503  20.240  0.00  0.00           H  
ATOM    213  N   GLY A  22      42.935  71.067  12.732  1.00 13.58           N  
ATOM    214  CA  GLY A  22      43.042  70.280  11.527  1.00 16.18           C  
ATOM    215  C   GLY A  22      42.103  70.764  10.452  1.00 18.55           C  
ATOM    216  O   GLY A  22      41.906  71.970  10.309  1.00 19.70           O  
ATOM    217  H   GLY A  22      43.684  71.628  13.020  0.00  0.00           H  
ATOM    218  N   ASP A  23      41.496  69.827   9.730  1.00 16.20           N  
ATOM    219  CA  ASP A  23      40.584  70.131   8.628  1.00 19.52           C  
ATOM    220  C   ASP A  23      39.160  70.460   9.081  1.00 18.32           C  
ATOM    221  O   ASP A  23      38.282  70.701   8.253  1.00 15.43           O  
ATOM    222  CB  ASP A  23      40.505  68.943   7.662  1.00 28.13           C  
ATOM    223  CG  ASP A  23      41.857  68.537   7.090  1.00 38.72           C  
ATOM    224  OD1 ASP A  23      42.789  68.222   7.871  1.00 47.50           O  
ATOM    225  OD2 ASP A  23      41.976  68.479   5.847  1.00 42.91           O  
ATOM    226  H   ASP A  23      41.644  68.895   9.945  0.00  0.00           H  
ATOM    227  N   GLY A  24      38.934  70.466  10.386  1.00 15.88           N  
ATOM    228  CA  GLY A  24      37.609  70.741  10.904  1.00 18.03           C  
ATOM    229  C   GLY A  24      37.078  72.132  10.629  1.00 15.74           C  
ATOM    230  O   GLY A  24      37.798  73.121  10.826  1.00 15.27           O  
ATOM    231  H   GLY A  24      39.666  70.327  11.014  0.00  0.00           H  
ATOM    232  N   TYR A  25      35.830  72.197  10.160  1.00 17.32           N  
ATOM    233  CA  TYR A  25      35.141  73.464   9.867  1.00 21.49           C  
ATOM    234  C   TYR A  25      33.603  73.301   9.717  1.00 20.61           C  
ATOM    235  O   TYR A  25      33.093  72.180   9.604  1.00 18.94           O  
ATOM    236  CB  TYR A  25      35.738  74.097   8.605  1.00 23.87           C  
ATOM    237  CG  TYR A  25      35.261  73.461   7.325  1.00 28.78           C  
ATOM    238  CD1 TYR A  25      35.845  72.285   6.836  1.00 32.87           C  
ATOM    239  CD2 TYR A  25      34.203  74.017   6.615  1.00 34.32           C  
ATOM    240  CE1 TYR A  25      35.380  71.677   5.668  1.00 32.17           C  
ATOM    241  CE2 TYR A  25      33.729  73.422   5.451  1.00 36.45           C  
ATOM    242  CZ  TYR A  25      34.317  72.253   4.979  1.00 36.45           C  
ATOM    243  OH  TYR A  25      33.819  71.677   3.826  1.00 37.13           O  
ATOM    244  H   TYR A  25      35.352  71.356   9.990  0.00  0.00           H  
ATOM    245  HH  TYR A  25      33.052  72.176   3.526  0.00  0.00           H  
ATOM    246  N   THR A  26      32.874  74.412   9.717  1.00 17.80           N  
ATOM    247  CA  THR A  26      31.420  74.386   9.573  1.00 22.52           C  
ATOM    248  C   THR A  26      30.975  74.826   8.184  1.00 29.63           C  
ATOM    249  O   THR A  26      31.573  75.726   7.591  1.00 27.59           O  
ATOM    250  CB  THR A  26      30.731  75.226  10.631  1.00 19.55           C  
ATOM    251  OG1 THR A  26      31.434  76.462  10.790  1.00 23.85           O  
ATOM    252  CG2 THR A  26      30.722  74.488  11.946  1.00 11.78           C  
ATOM    253  H   THR A  26      33.268  75.303   9.816  0.00  0.00           H  
ATOM    254  HG1 THR A  26      30.858  77.078  11.239  0.00  0.00           H  
ATOM    255  N   THR A  27      29.919  74.189   7.680  1.00 36.85           N  
ATOM    256  CA  THR A  27      29.405  74.438   6.333  1.00 44.82           C  
ATOM    257  C   THR A  27      28.049  73.766   6.093  1.00 46.78           C  
ATOM    258  O   THR A  27      27.884  72.582   6.393  1.00 48.03           O  
ATOM    259  CB  THR A  27      30.377  73.839   5.272  1.00 47.47           C  
ATOM    260  OG1 THR A  27      29.839  74.025   3.956  1.00 53.86           O  
ATOM    261  CG2 THR A  27      30.594  72.323   5.508  1.00 49.19           C  
ATOM    262  H   THR A  27      29.457  73.510   8.211  0.00  0.00           H  
ATOM    263  HG1 THR A  27      29.069  73.458   3.843  0.00  0.00           H  
ATOM    264  N   LYS A  28      27.100  74.510   5.522  1.00 49.79           N  
ATOM    265  CA  LYS A  28      25.767  73.975   5.190  1.00 50.45           C  
ATOM    266  C   LYS A  28      25.024  73.382   6.381  1.00 46.94           C  
ATOM    267  O   LYS A  28      24.398  72.319   6.273  1.00 45.40           O  
ATOM    268  CB  LYS A  28      25.882  72.891   4.104  1.00 55.53           C  
ATOM    269  CG  LYS A  28      26.426  73.342   2.746  1.00 60.36           C  
ATOM    270  CD  LYS A  28      26.887  72.123   1.937  1.00 65.40           C  
ATOM    271  CE  LYS A  28      25.842  70.990   1.959  1.00 67.40           C  
ATOM    272  NZ  LYS A  28      26.303  69.748   1.264  1.00 67.41           N  
ATOM    273  H   LYS A  28      27.288  75.455   5.352  0.00  0.00           H  
ATOM    274  HZ1 LYS A  28      26.499  69.972   0.268  0.00  0.00           H  
ATOM    275  HZ2 LYS A  28      27.169  69.390   1.716  0.00  0.00           H  
ATOM    276  HZ3 LYS A  28      25.557  69.026   1.317  0.00  0.00           H  
ATOM    277  N   GLU A  29      25.098  74.073   7.511  1.00 44.34           N  
ATOM    278  CA  GLU A  29      24.449  73.629   8.741  1.00 43.98           C  
ATOM    279  C   GLU A  29      25.127  72.409   9.392  1.00 38.83           C  
ATOM    280  O   GLU A  29      24.719  71.974  10.469  1.00 34.15           O  
ATOM    281  CB  GLU A  29      22.958  73.360   8.500  1.00 48.85           C  
ATOM    282  CG  GLU A  29      22.199  74.582   7.979  1.00 57.98           C  
ATOM    283  CD  GLU A  29      20.783  74.266   7.492  1.00 62.44           C  
ATOM    284  OE1 GLU A  29      20.462  73.072   7.266  1.00 65.77           O  
ATOM    285  OE2 GLU A  29      19.991  75.227   7.332  1.00 67.08           O  
ATOM    286  H   GLU A  29      25.615  74.902   7.499  0.00  0.00           H  
ATOM    287  N   LYS A  30      26.213  71.923   8.792  1.00 31.77           N  
ATOM    288  CA  LYS A  30      26.915  70.783   9.347  1.00 28.32           C  
ATOM    289  C   LYS A  30      28.357  71.082   9.761  1.00 22.34           C  
ATOM    290  O   LYS A  30      29.000  71.976   9.227  1.00 19.24           O  
ATOM    291  CB  LYS A  30      26.895  69.622   8.351  1.00 29.94           C  
ATOM    292  CG  LYS A  30      27.852  69.793   7.182  1.00 34.37           C  
ATOM    293  CD  LYS A  30      27.697  68.701   6.138  1.00 38.62           C  
ATOM    294  CE  LYS A  30      26.443  68.892   5.301  1.00 42.62           C  
ATOM    295  NZ  LYS A  30      25.188  68.750   6.094  1.00 48.20           N  
ATOM    296  H   LYS A  30      26.551  72.307   7.958  0.00  0.00           H  
ATOM    297  HZ1 LYS A  30      24.372  68.863   5.460  0.00  0.00           H  
ATOM    298  HZ2 LYS A  30      25.161  67.804   6.527  0.00  0.00           H  
ATOM    299  HZ3 LYS A  30      25.134  69.473   6.838  0.00  0.00           H  
ATOM    300  N   LEU A  31      28.822  70.370  10.776  1.00 15.98           N  
ATOM    301  CA  LEU A  31      30.198  70.474  11.255  1.00 16.00           C  
ATOM    302  C   LEU A  31      30.974  69.365  10.531  1.00 15.72           C  
ATOM    303  O   LEU A  31      30.636  68.188  10.654  1.00 14.77           O  
ATOM    304  CB  LEU A  31      30.243  70.249  12.759  1.00 13.91           C  
ATOM    305  CG  LEU A  31      31.543  69.842  13.446  1.00 18.32           C  
ATOM    306  CD1 LEU A  31      32.658  70.812  13.151  1.00 21.42           C  
ATOM    307  CD2 LEU A  31      31.285  69.782  14.936  1.00 18.93           C  
ATOM    308  H   LEU A  31      28.216  69.737  11.207  0.00  0.00           H  
ATOM    309  N   THR A  32      31.933  69.746   9.702  1.00 12.78           N  
ATOM    310  CA  THR A  32      32.731  68.780   8.963  1.00 14.46           C  
ATOM    311  C   THR A  32      34.088  68.556   9.639  1.00 15.75           C  
ATOM    312  O   THR A  32      34.853  69.500   9.835  1.00 15.11           O  
ATOM    313  CB  THR A  32      32.961  69.260   7.525  1.00 16.84           C  
ATOM    314  OG1 THR A  32      31.722  69.234   6.811  1.00 22.46           O  
ATOM    315  CG2 THR A  32      33.959  68.370   6.807  1.00 19.92           C  
ATOM    316  H   THR A  32      32.092  70.693   9.574  0.00  0.00           H  
ATOM    317  HG1 THR A  32      31.073  69.760   7.286  0.00  0.00           H  
ATOM    318  N   LEU A  33      34.375  67.313  10.014  1.00 15.63           N  
ATOM    319  CA  LEU A  33      35.643  66.971  10.658  1.00 14.91           C  
ATOM    320  C   LEU A  33      36.713  66.606   9.623  1.00 17.13           C  
ATOM    321  O   LEU A  33      37.871  67.001   9.748  1.00 16.34           O  
ATOM    322  CB  LEU A  33      35.441  65.868  11.707  1.00 14.31           C  
ATOM    323  CG  LEU A  33      34.642  66.318  12.947  1.00 14.72           C  
ATOM    324  CD1 LEU A  33      34.445  65.180  13.919  1.00 14.66           C  
ATOM    325  CD2 LEU A  33      35.367  67.448  13.641  1.00  9.58           C  
ATOM    326  H   LEU A  33      33.716  66.610   9.825  0.00  0.00           H  
ATOM    327  N   THR A  34      36.327  65.837   8.610  1.00 16.60           N  
ATOM    328  CA  THR A  34      37.227  65.471   7.534  1.00 15.16           C  
ATOM    329  C   THR A  34      36.390  65.293   6.274  1.00 17.79           C  
ATOM    330  O   THR A  34      35.198  64.993   6.358  1.00 21.18           O  
ATOM    331  CB  THR A  34      38.002  64.114   7.791  1.00 18.35           C  
ATOM    332  OG1 THR A  34      37.108  62.989   7.728  1.00 18.73           O  
ATOM    333  CG2 THR A  34      38.709  64.117   9.124  1.00 16.63           C  
ATOM    334  H   THR A  34      35.406  65.513   8.544  0.00  0.00           H  
ATOM    335  HG1 THR A  34      37.058  62.737   6.788  0.00  0.00           H  
ATOM    336  N   LYS A  35      36.988  65.574   5.121  1.00 17.75           N  
ATOM    337  CA  LYS A  35      36.354  65.349   3.830  1.00 18.63           C  
ATOM    338  C   LYS A  35      36.796  63.916   3.445  1.00 19.24           C  
ATOM    339  O   LYS A  35      37.558  63.265   4.176  1.00 21.25           O  
ATOM    340  CB  LYS A  35      36.886  66.331   2.780  1.00 20.91           C  
ATOM    341  CG  LYS A  35      36.386  67.774   2.890  1.00 25.43           C  
ATOM    342  CD  LYS A  35      37.060  68.622   1.801  1.00 29.37           C  
ATOM    343  CE  LYS A  35      36.511  70.039   1.745  1.00 36.94           C  
ATOM    344  NZ  LYS A  35      37.326  70.956   0.874  1.00 42.58           N  
ATOM    345  H   LYS A  35      37.914  65.908   5.147  0.00  0.00           H  
ATOM    346  HZ1 LYS A  35      38.287  71.037   1.262  0.00  0.00           H  
ATOM    347  HZ2 LYS A  35      37.375  70.572  -0.091  0.00  0.00           H  
ATOM    348  HZ3 LYS A  35      36.886  71.899   0.850  0.00  0.00           H  
ATOM    349  N   ALA A  36      36.331  63.422   2.307  1.00 19.47           N  
ATOM    350  CA  ALA A  36      36.701  62.083   1.863  1.00 19.91           C  
ATOM    351  C   ALA A  36      38.090  62.141   1.209  1.00 20.85           C  
ATOM    352  O   ALA A  36      38.229  62.010  -0.010  1.00 18.90           O  
ATOM    353  CB  ALA A  36      35.650  61.530   0.878  1.00 19.06           C  
ATOM    354  H   ALA A  36      35.777  63.986   1.728  0.00  0.00           H  
ATOM    355  N   VAL A  37      39.117  62.380   2.019  1.00 19.66           N  
ATOM    356  CA  VAL A  37      40.473  62.442   1.493  1.00 19.72           C  
ATOM    357  C   VAL A  37      41.467  61.706   2.382  1.00 18.19           C  
ATOM    358  O   VAL A  37      41.250  61.544   3.586  1.00 17.57           O  
ATOM    359  CB  VAL A  37      40.929  63.898   1.227  1.00 17.67           C  
ATOM    360  CG1 VAL A  37      40.216  64.437   0.017  1.00 18.72           C  
ATOM    361  CG2 VAL A  37      40.662  64.772   2.435  1.00 18.20           C  
ATOM    362  H   VAL A  37      38.987  62.499   2.985  0.00  0.00           H  
ATOM    363  N   LYS A  38      42.526  61.206   1.758  1.00 19.21           N  
ATOM    364  CA  LYS A  38      43.564  60.457   2.446  1.00 17.42           C  
ATOM    365  C   LYS A  38      44.399  61.269   3.416  1.00 19.70           C  
ATOM    366  O   LYS A  38      44.636  62.464   3.217  1.00 23.75           O  
ATOM    367  CB  LYS A  38      44.495  59.808   1.424  1.00 21.75           C  
ATOM    368  CG  LYS A  38      43.785  59.038   0.328  1.00 24.90           C  
ATOM    369  CD  LYS A  38      44.746  58.353  -0.649  1.00 29.11           C  
ATOM    370  CE  LYS A  38      45.326  57.061  -0.071  1.00 37.17           C  
ATOM    371  NZ  LYS A  38      45.394  55.947  -1.081  1.00 40.13           N  
ATOM    372  H   LYS A  38      42.568  61.328   0.807  0.00  0.00           H  
ATOM    373  HZ1 LYS A  38      44.433  55.730  -1.416  0.00  0.00           H  
ATOM    374  HZ2 LYS A  38      45.979  56.247  -1.887  0.00  0.00           H  
ATOM    375  HZ3 LYS A  38      45.809  55.100  -0.644  0.00  0.00           H  
ATOM    376  N   ASN A  39      44.805  60.609   4.492  1.00 19.94           N  
ATOM    377  CA  ASN A  39      45.662  61.180   5.529  1.00 20.90           C  
ATOM    378  C   ASN A  39      45.328  62.534   6.179  1.00 20.64           C  
ATOM    379  O   ASN A  39      46.227  63.359   6.367  1.00 19.01           O  
ATOM    380  CB  ASN A  39      47.111  61.215   5.037  1.00 23.77           C  
ATOM    381  CG  ASN A  39      47.650  59.843   4.702  1.00 24.29           C  
ATOM    382  OD1 ASN A  39      48.013  59.583   3.560  1.00 26.72           O  
ATOM    383  ND2 ASN A  39      47.723  58.968   5.690  1.00 21.89           N  
ATOM    384  H   ASN A  39      44.482  59.695   4.590  0.00  0.00           H  
ATOM    385 HD21 ASN A  39      47.432  59.224   6.589  0.00  0.00           H  
ATOM    386 HD22 ASN A  39      48.091  58.096   5.453  0.00  0.00           H  
ATOM    387  N   THR A  40      44.077  62.752   6.572  1.00 20.41           N  
ATOM    388  CA  THR A  40      43.701  63.998   7.237  1.00 22.32           C  
ATOM    389  C   THR A  40      43.212  63.778   8.656  1.00 21.30           C  
ATOM    390  O   THR A  40      43.008  62.644   9.096  1.00 17.64           O  
ATOM    391  CB  THR A  40      42.595  64.785   6.489  1.00 27.86           C  
ATOM    392  OG1 THR A  40      41.502  63.916   6.170  1.00 34.75           O  
ATOM    393  CG2 THR A  40      43.141  65.421   5.231  1.00 31.84           C  
ATOM    394  H   THR A  40      43.390  62.080   6.421  0.00  0.00           H  
ATOM    395  HG1 THR A  40      41.081  63.518   6.934  0.00  0.00           H  
ATOM    396  N   VAL A  41      43.047  64.879   9.375  1.00 18.87           N  
ATOM    397  CA  VAL A  41      42.545  64.869  10.743  1.00 18.99           C  
ATOM    398  C   VAL A  41      41.711  66.135  10.924  1.00 15.74           C  
ATOM    399  O   VAL A  41      42.009  67.176  10.318  1.00 17.16           O  
ATOM    400  CB  VAL A  41      43.686  64.791  11.801  1.00 19.09           C  
ATOM    401  CG1 VAL A  41      44.734  65.852  11.539  1.00 22.12           C  
ATOM    402  CG2 VAL A  41      43.108  64.940  13.222  1.00 19.10           C  
ATOM    403  H   VAL A  41      43.238  65.763   8.994  0.00  0.00           H  
ATOM    404  N   GLY A  42      40.624  66.011  11.668  1.00 14.60           N  
ATOM    405  CA  GLY A  42      39.746  67.138  11.917  1.00 11.93           C  
ATOM    406  C   GLY A  42      39.268  67.046  13.344  1.00 14.28           C  
ATOM    407  O   GLY A  42      38.907  65.958  13.806  1.00 11.39           O  
ATOM    408  H   GLY A  42      40.372  65.149  12.071  0.00  0.00           H  
ATOM    409  N   ARG A  43      39.281  68.168  14.059  1.00  9.46           N  
ATOM    410  CA  ARG A  43      38.865  68.168  15.458  1.00  9.42           C  
ATOM    411  C   ARG A  43      38.093  69.451  15.738  1.00  8.99           C  
ATOM    412  O   ARG A  43      38.302  70.454  15.075  1.00 11.74           O  
ATOM    413  CB  ARG A  43      40.091  68.049  16.385  1.00 11.46           C  
ATOM    414  CG  ARG A  43      41.071  66.904  16.030  1.00  6.60           C  
ATOM    415  CD  ARG A  43      41.657  66.230  17.268  1.00 12.84           C  
ATOM    416  NE  ARG A  43      42.156  67.210  18.226  1.00 12.33           N  
ATOM    417  CZ  ARG A  43      42.570  66.924  19.451  1.00 11.43           C  
ATOM    418  NH1 ARG A  43      42.579  65.671  19.901  1.00  5.17           N  
ATOM    419  NH2 ARG A  43      42.894  67.910  20.261  1.00 11.87           N  
ATOM    420  H   ARG A  43      39.550  69.021  13.657  0.00  0.00           H  
ATOM    421  HE  ARG A  43      42.200  68.145  17.943  0.00  0.00           H  
ATOM    422 HH11 ARG A  43      42.272  64.907  19.335  0.00  0.00           H  
ATOM    423 HH12 ARG A  43      42.869  65.528  20.823  0.00  0.00           H  
ATOM    424 HH21 ARG A  43      43.220  67.708  21.183  0.00  0.00           H  
ATOM    425 HH22 ARG A  43      42.836  68.859  19.955  0.00  0.00           H  
ATOM    426  N   ALA A  44      37.151  69.385  16.665  1.00  8.90           N  
ATOM    427  CA  ALA A  44      36.336  70.535  17.026  1.00  9.83           C  
ATOM    428  C   ALA A  44      36.150  70.412  18.513  1.00 11.20           C  
ATOM    429  O   ALA A  44      35.752  69.346  19.004  1.00 12.65           O  
ATOM    430  CB  ALA A  44      35.005  70.471  16.338  1.00  6.98           C  
ATOM    431  H   ALA A  44      37.019  68.536  17.142  0.00  0.00           H  
ATOM    432  N   LEU A  45      36.418  71.503  19.223  1.00  9.02           N  
ATOM    433  CA  LEU A  45      36.327  71.540  20.677  1.00  9.36           C  
ATOM    434  C   LEU A  45      35.333  72.614  21.071  1.00 13.05           C  
ATOM    435  O   LEU A  45      35.230  73.614  20.376  1.00  7.13           O  
ATOM    436  CB  LEU A  45      37.688  71.947  21.267  1.00 14.81           C  
ATOM    437  CG  LEU A  45      39.003  71.182  21.034  1.00 13.58           C  
ATOM    438  CD1 LEU A  45      39.014  69.917  21.848  1.00 19.59           C  
ATOM    439  CD2 LEU A  45      39.217  70.888  19.570  1.00 19.82           C  
ATOM    440  H   LEU A  45      36.633  72.330  18.769  0.00  0.00           H  
ATOM    441  N   TYR A  46      34.578  72.407  22.146  1.00 11.95           N  
ATOM    442  CA  TYR A  46      33.672  73.450  22.614  1.00 13.73           C  
ATOM    443  C   TYR A  46      34.616  74.443  23.299  1.00 13.35           C  
ATOM    444  O   TYR A  46      35.515  74.031  24.034  1.00 11.09           O  
ATOM    445  CB  TYR A  46      32.694  72.897  23.628  1.00 11.63           C  
ATOM    446  CG  TYR A  46      31.743  73.937  24.125  1.00 11.01           C  
ATOM    447  CD1 TYR A  46      30.885  74.608  23.242  1.00  6.60           C  
ATOM    448  CD2 TYR A  46      31.701  74.265  25.469  1.00 10.64           C  
ATOM    449  CE1 TYR A  46      30.007  75.591  23.697  1.00  9.47           C  
ATOM    450  CE2 TYR A  46      30.822  75.235  25.935  1.00 13.28           C  
ATOM    451  CZ  TYR A  46      29.981  75.891  25.048  1.00 12.58           C  
ATOM    452  OH  TYR A  46      29.101  76.821  25.542  1.00 19.74           O  
ATOM    453  H   TYR A  46      34.657  71.564  22.643  0.00  0.00           H  
ATOM    454  HH  TYR A  46      28.711  77.341  24.817  0.00  0.00           H  
ATOM    455  N   SER A  47      34.402  75.739  23.107  1.00 14.47           N  
ATOM    456  CA  SER A  47      35.314  76.725  23.672  1.00 14.67           C  
ATOM    457  C   SER A  47      35.502  76.762  25.171  1.00 11.04           C  
ATOM    458  O   SER A  47      36.613  76.944  25.654  1.00 12.55           O  
ATOM    459  CB  SER A  47      34.956  78.125  23.181  1.00 19.48           C  
ATOM    460  OG  SER A  47      33.617  78.419  23.527  1.00 27.27           O  
ATOM    461  H   SER A  47      33.632  76.060  22.604  0.00  0.00           H  
ATOM    462  HG  SER A  47      33.531  78.650  24.443  0.00  0.00           H  
ATOM    463  N   SER A  48      34.444  76.586  25.933  1.00  9.90           N  
ATOM    464  CA  SER A  48      34.625  76.660  27.365  1.00 13.71           C  
ATOM    465  C   SER A  48      35.103  75.399  28.093  1.00 16.49           C  
ATOM    466  O   SER A  48      34.699  74.286  27.750  1.00 19.41           O  
ATOM    467  CB  SER A  48      33.336  77.164  28.030  1.00 13.97           C  
ATOM    468  OG  SER A  48      33.461  77.192  29.441  1.00 13.32           O  
ATOM    469  H   SER A  48      33.573  76.368  25.543  0.00  0.00           H  
ATOM    470  HG  SER A  48      34.172  77.774  29.752  0.00  0.00           H  
ATOM    471  N   PRO A  49      36.094  75.553  28.989  1.00 14.96           N  
ATOM    472  CA  PRO A  49      36.592  74.419  29.763  1.00 14.94           C  
ATOM    473  C   PRO A  49      35.434  74.018  30.667  1.00 14.37           C  
ATOM    474  O   PRO A  49      34.644  74.873  31.087  1.00 12.91           O  
ATOM    475  CB  PRO A  49      37.714  75.042  30.584  1.00 10.41           C  
ATOM    476  CG  PRO A  49      38.330  75.968  29.588  1.00 13.32           C  
ATOM    477  CD  PRO A  49      37.100  76.637  28.967  1.00 12.70           C  
ATOM    478  N   ILE A  50      35.342  72.727  30.968  1.00 15.14           N  
ATOM    479  CA  ILE A  50      34.271  72.196  31.809  1.00 11.51           C  
ATOM    480  C   ILE A  50      34.863  71.768  33.137  1.00 13.42           C  
ATOM    481  O   ILE A  50      35.979  71.255  33.192  1.00 13.83           O  
ATOM    482  CB  ILE A  50      33.612  70.907  31.184  1.00 12.17           C  
ATOM    483  CG1 ILE A  50      33.264  71.103  29.708  1.00  5.81           C  
ATOM    484  CG2 ILE A  50      32.418  70.460  32.013  1.00  7.87           C  
ATOM    485  CD1 ILE A  50      32.236  72.159  29.409  1.00 15.51           C  
ATOM    486  H   ILE A  50      36.010  72.111  30.628  0.00  0.00           H  
ATOM    487  N   HIS A  51      34.125  71.970  34.216  1.00 16.20           N  
ATOM    488  CA  HIS A  51      34.604  71.541  35.509  1.00 15.41           C  
ATOM    489  C   HIS A  51      34.081  70.115  35.722  1.00 18.78           C  
ATOM    490  O   HIS A  51      32.942  69.917  36.179  1.00 16.79           O  
ATOM    491  CB  HIS A  51      34.108  72.472  36.610  1.00 12.12           C  
ATOM    492  CG  HIS A  51      35.004  72.478  37.802  1.00 10.62           C  
ATOM    493  ND1 HIS A  51      34.846  73.353  38.857  1.00 15.62           N  
ATOM    494  CD2 HIS A  51      36.070  71.701  38.109  1.00  8.54           C  
ATOM    495  CE1 HIS A  51      35.776  73.104  39.767  1.00 15.58           C  
ATOM    496  NE2 HIS A  51      36.528  72.106  39.334  1.00 10.84           N  
ATOM    497  H   HIS A  51      33.240  72.382  34.123  0.00  0.00           H  
ATOM    498  HD1 HIS A  51      34.219  74.089  38.918  0.00  0.00           H  
ATOM    499  HE2 HIS A  51      37.300  71.694  39.779  0.00  0.00           H  
ATOM    500  N   ILE A  52      34.896  69.140  35.320  1.00 21.07           N  
ATOM    501  CA  ILE A  52      34.546  67.727  35.400  1.00 18.81           C  
ATOM    502  C   ILE A  52      34.607  67.114  36.805  1.00 16.16           C  
ATOM    503  O   ILE A  52      33.860  66.185  37.105  1.00 19.00           O  
ATOM    504  CB  ILE A  52      35.331  66.904  34.342  1.00 21.67           C  
ATOM    505  CG1 ILE A  52      34.472  65.732  33.868  1.00 27.40           C  
ATOM    506  CG2 ILE A  52      36.678  66.429  34.875  1.00 19.35           C  
ATOM    507  CD1 ILE A  52      33.187  66.175  33.176  1.00 25.99           C  
ATOM    508  H   ILE A  52      35.783  69.391  34.977  0.00  0.00           H  
ATOM    509  N   TRP A  53      35.539  67.562  37.640  1.00 13.89           N  
ATOM    510  CA  TRP A  53      35.589  67.099  39.026  1.00 14.04           C  
ATOM    511  C   TRP A  53      36.121  68.181  39.951  1.00 16.97           C  
ATOM    512  O   TRP A  53      36.752  69.157  39.518  1.00 15.43           O  
ATOM    513  CB  TRP A  53      36.272  65.733  39.227  1.00 15.63           C  
ATOM    514  CG  TRP A  53      37.699  65.639  38.858  1.00 12.34           C  
ATOM    515  CD1 TRP A  53      38.209  65.322  37.636  1.00 13.64           C  
ATOM    516  CD2 TRP A  53      38.817  65.827  39.727  1.00 17.39           C  
ATOM    517  NE1 TRP A  53      39.579  65.300  37.685  1.00 15.71           N  
ATOM    518  CE2 TRP A  53      39.984  65.611  38.956  1.00 15.85           C  
ATOM    519  CE3 TRP A  53      38.949  66.158  41.081  1.00 17.66           C  
ATOM    520  CZ2 TRP A  53      41.278  65.718  39.493  1.00 16.85           C  
ATOM    521  CZ3 TRP A  53      40.238  66.264  41.619  1.00 22.74           C  
ATOM    522  CH2 TRP A  53      41.385  66.043  40.820  1.00 20.83           C  
ATOM    523  H   TRP A  53      36.204  68.217  37.341  0.00  0.00           H  
ATOM    524  HE1 TRP A  53      40.160  65.048  36.932  0.00  0.00           H  
ATOM    525  N   ASP A  54      35.811  68.023  41.224  1.00 16.33           N  
ATOM    526  CA  ASP A  54      36.163  68.992  42.219  1.00 22.65           C  
ATOM    527  C   ASP A  54      37.267  68.503  43.124  1.00 23.06           C  
ATOM    528  O   ASP A  54      37.104  67.551  43.862  1.00 21.86           O  
ATOM    529  CB  ASP A  54      34.900  69.333  43.015  1.00 23.27           C  
ATOM    530  CG  ASP A  54      35.113  70.437  44.039  1.00 32.32           C  
ATOM    531  OD1 ASP A  54      36.205  71.051  44.108  1.00 32.55           O  
ATOM    532  OD2 ASP A  54      34.155  70.689  44.797  1.00 37.93           O  
ATOM    533  H   ASP A  54      35.395  67.209  41.522  0.00  0.00           H  
ATOM    534  N   ARG A  55      38.388  69.205  43.070  1.00 29.50           N  
ATOM    535  CA  ARG A  55      39.563  68.899  43.875  1.00 34.47           C  
ATOM    536  C   ARG A  55      39.221  68.972  45.368  1.00 34.57           C  
ATOM    537  O   ARG A  55      39.581  68.095  46.148  1.00 34.04           O  
ATOM    538  CB  ARG A  55      40.654  69.933  43.547  1.00 38.16           C  
ATOM    539  CG  ARG A  55      42.056  69.660  44.095  1.00 43.64           C  
ATOM    540  CD  ARG A  55      42.739  70.950  44.598  1.00 44.90           C  
ATOM    541  NE  ARG A  55      42.431  71.187  46.013  1.00 47.28           N  
ATOM    542  CZ  ARG A  55      41.719  72.211  46.488  1.00 50.60           C  
ATOM    543  NH1 ARG A  55      41.227  73.145  45.672  1.00 52.89           N  
ATOM    544  NH2 ARG A  55      41.434  72.260  47.787  1.00 51.56           N  
ATOM    545  H   ARG A  55      38.431  69.946  42.439  0.00  0.00           H  
ATOM    546  HE  ARG A  55      42.786  70.544  46.662  0.00  0.00           H  
ATOM    547 HH11 ARG A  55      41.380  73.093  44.685  0.00  0.00           H  
ATOM    548 HH12 ARG A  55      40.697  73.901  46.054  0.00  0.00           H  
ATOM    549 HH21 ARG A  55      40.907  73.022  48.161  0.00  0.00           H  
ATOM    550 HH22 ARG A  55      41.766  71.533  48.387  0.00  0.00           H  
ATOM    551  N   GLU A  56      38.470  70.000  45.739  1.00 35.26           N  
ATOM    552  CA  GLU A  56      38.107  70.249  47.130  1.00 36.52           C  
ATOM    553  C   GLU A  56      37.179  69.263  47.808  1.00 34.98           C  
ATOM    554  O   GLU A  56      37.337  68.997  48.996  1.00 35.10           O  
ATOM    555  CB  GLU A  56      37.533  71.654  47.270  1.00 39.50           C  
ATOM    556  CG  GLU A  56      37.140  72.031  48.679  1.00 46.90           C  
ATOM    557  CD  GLU A  56      36.543  73.421  48.740  1.00 53.51           C  
ATOM    558  OE1 GLU A  56      37.208  74.373  48.268  1.00 57.72           O  
ATOM    559  OE2 GLU A  56      35.403  73.559  49.239  1.00 57.02           O  
ATOM    560  H   GLU A  56      38.163  70.617  45.051  0.00  0.00           H  
ATOM    561  N   THR A  57      36.160  68.793  47.093  1.00 33.96           N  
ATOM    562  CA  THR A  57      35.215  67.845  47.674  1.00 30.48           C  
ATOM    563  C   THR A  57      35.456  66.472  47.111  1.00 29.82           C  
ATOM    564  O   THR A  57      35.016  65.488  47.678  1.00 32.81           O  
ATOM    565  CB  THR A  57      33.764  68.201  47.338  1.00 29.31           C  
ATOM    566  OG1 THR A  57      33.620  68.292  45.914  1.00 28.62           O  
ATOM    567  CG2 THR A  57      33.366  69.521  47.980  1.00 29.67           C  
ATOM    568  H   THR A  57      36.011  69.068  46.172  0.00  0.00           H  
ATOM    569  HG1 THR A  57      32.693  68.524  45.725  0.00  0.00           H  
ATOM    570  N   GLY A  58      36.142  66.410  45.981  1.00 25.72           N  
ATOM    571  CA  GLY A  58      36.382  65.133  45.348  1.00 28.62           C  
ATOM    572  C   GLY A  58      35.164  64.708  44.545  1.00 29.35           C  
ATOM    573  O   GLY A  58      35.057  63.559  44.127  1.00 30.42           O  
ATOM    574  H   GLY A  58      36.514  67.213  45.588  0.00  0.00           H  
ATOM    575  N   ASN A  59      34.234  65.632  44.336  1.00 29.21           N  
ATOM    576  CA  ASN A  59      33.040  65.337  43.562  1.00 27.55           C  
ATOM    577  C   ASN A  59      33.377  65.219  42.074  1.00 25.82           C  
ATOM    578  O   ASN A  59      34.295  65.870  41.580  1.00 20.86           O  
ATOM    579  CB  ASN A  59      31.982  66.434  43.753  1.00 34.75           C  
ATOM    580  CG  ASN A  59      31.165  66.260  45.021  1.00 35.36           C  
ATOM    581  OD1 ASN A  59      31.532  65.504  45.908  1.00 40.88           O  
ATOM    582  ND2 ASN A  59      30.057  66.973  45.112  1.00 39.67           N  
ATOM    583  H   ASN A  59      34.355  66.523  44.718  0.00  0.00           H  
ATOM    584 HD21 ASN A  59      29.811  67.583  44.381  0.00  0.00           H  
ATOM    585 HD22 ASN A  59      29.488  66.902  45.904  0.00  0.00           H  
ATOM    586  N   VAL A  60      32.616  64.377  41.373  1.00 22.67           N  
ATOM    587  CA  VAL A  60      32.755  64.141  39.935  1.00 19.23           C  
ATOM    588  C   VAL A  60      31.414  64.529  39.290  1.00 18.68           C  
ATOM    589  O   VAL A  60      30.334  64.245  39.833  1.00 16.65           O  
ATOM    590  CB  VAL A  60      33.073  62.642  39.635  1.00 17.59           C  
ATOM    591  CG1 VAL A  60      33.069  62.387  38.148  1.00 12.92           C  
ATOM    592  CG2 VAL A  60      34.426  62.257  40.243  1.00 16.41           C  
ATOM    593  H   VAL A  60      31.910  63.884  41.832  0.00  0.00           H  
ATOM    594  N   ALA A  61      31.482  65.209  38.157  1.00 19.02           N  
ATOM    595  CA  ALA A  61      30.276  65.652  37.466  1.00 18.17           C  
ATOM    596  C   ALA A  61      29.533  64.536  36.759  1.00 17.65           C  
ATOM    597  O   ALA A  61      30.131  63.569  36.314  1.00 18.52           O  
ATOM    598  CB  ALA A  61      30.617  66.731  36.457  1.00 15.19           C  
ATOM    599  H   ALA A  61      32.350  65.393  37.758  0.00  0.00           H  
ATOM    600  N   ASN A  62      28.216  64.691  36.686  1.00 17.60           N  
ATOM    601  CA  ASN A  62      27.343  63.783  35.958  1.00 17.46           C  
ATOM    602  C   ASN A  62      27.261  64.506  34.628  1.00 15.23           C  
ATOM    603  O   ASN A  62      27.240  65.730  34.623  1.00 14.34           O  
ATOM    604  CB  ASN A  62      25.923  63.812  36.515  1.00 17.23           C  
ATOM    605  CG  ASN A  62      25.775  63.063  37.810  1.00 22.37           C  
ATOM    606  OD1 ASN A  62      26.146  61.891  37.924  1.00 26.24           O  
ATOM    607  ND2 ASN A  62      25.173  63.721  38.792  1.00 24.58           N  
ATOM    608  H   ASN A  62      27.830  65.477  37.122  0.00  0.00           H  
ATOM    609 HD21 ASN A  62      24.876  64.639  38.620  0.00  0.00           H  
ATOM    610 HD22 ASN A  62      25.054  63.264  39.650  0.00  0.00           H  
ATOM    611  N   PHE A  63      27.221  63.799  33.512  1.00  7.87           N  
ATOM    612  CA  PHE A  63      27.085  64.492  32.247  1.00  9.13           C  
ATOM    613  C   PHE A  63      26.456  63.629  31.190  1.00 13.26           C  
ATOM    614  O   PHE A  63      26.400  62.398  31.326  1.00 12.05           O  
ATOM    615  CB  PHE A  63      28.421  65.084  31.759  1.00 10.89           C  
ATOM    616  CG  PHE A  63      29.368  64.088  31.112  1.00  8.61           C  
ATOM    617  CD1 PHE A  63      29.166  63.657  29.807  1.00 10.05           C  
ATOM    618  CD2 PHE A  63      30.475  63.611  31.813  1.00  9.33           C  
ATOM    619  CE1 PHE A  63      30.044  62.756  29.201  1.00 12.11           C  
ATOM    620  CE2 PHE A  63      31.366  62.709  31.226  1.00  9.49           C  
ATOM    621  CZ  PHE A  63      31.153  62.278  29.918  1.00  2.96           C  
ATOM    622  H   PHE A  63      27.268  62.820  33.526  0.00  0.00           H  
ATOM    623  N   VAL A  64      25.912  64.284  30.176  1.00 11.91           N  
ATOM    624  CA  VAL A  64      25.318  63.595  29.046  1.00 13.68           C  
ATOM    625  C   VAL A  64      25.444  64.461  27.807  1.00 11.92           C  
ATOM    626  O   VAL A  64      25.283  65.675  27.871  1.00 10.36           O  
ATOM    627  CB  VAL A  64      23.822  63.215  29.285  1.00 14.50           C  
ATOM    628  CG1 VAL A  64      23.045  64.401  29.783  1.00 19.86           C  
ATOM    629  CG2 VAL A  64      23.206  62.704  27.979  1.00 16.54           C  
ATOM    630  H   VAL A  64      25.905  65.267  30.163  0.00  0.00           H  
ATOM    631  N   THR A  65      25.849  63.853  26.708  1.00  7.55           N  
ATOM    632  CA  THR A  65      25.948  64.575  25.465  1.00 11.64           C  
ATOM    633  C   THR A  65      25.167  63.795  24.416  1.00 13.43           C  
ATOM    634  O   THR A  65      24.994  62.568  24.519  1.00 12.73           O  
ATOM    635  CB  THR A  65      27.416  64.779  25.011  1.00 10.97           C  
ATOM    636  OG1 THR A  65      27.445  65.623  23.850  1.00  8.08           O  
ATOM    637  CG2 THR A  65      28.103  63.437  24.674  1.00  7.44           C  
ATOM    638  H   THR A  65      26.046  62.894  26.712  0.00  0.00           H  
ATOM    639  HG1 THR A  65      28.346  65.585  23.534  0.00  0.00           H  
ATOM    640  N   SER A  66      24.641  64.515  23.439  1.00 14.27           N  
ATOM    641  CA  SER A  66      23.881  63.896  22.373  1.00 14.09           C  
ATOM    642  C   SER A  66      24.303  64.559  21.097  1.00 13.52           C  
ATOM    643  O   SER A  66      24.479  65.774  21.046  1.00  8.20           O  
ATOM    644  CB  SER A  66      22.392  64.124  22.567  1.00 17.16           C  
ATOM    645  OG  SER A  66      21.954  63.498  23.755  1.00 33.67           O  
ATOM    646  H   SER A  66      24.792  65.488  23.411  0.00  0.00           H  
ATOM    647  HG  SER A  66      22.374  62.631  23.795  0.00  0.00           H  
ATOM    648  N   PHE A  67      24.461  63.754  20.066  1.00  6.91           N  
ATOM    649  CA  PHE A  67      24.843  64.265  18.782  1.00  6.48           C  
ATOM    650  C   PHE A  67      24.406  63.310  17.699  1.00 11.46           C  
ATOM    651  O   PHE A  67      24.123  62.137  17.965  1.00 12.26           O  
ATOM    652  CB  PHE A  67      26.350  64.546  18.741  1.00  7.45           C  
ATOM    653  CG  PHE A  67      27.218  63.379  19.142  1.00 11.54           C  
ATOM    654  CD1 PHE A  67      27.675  62.479  18.187  1.00 10.10           C  
ATOM    655  CD2 PHE A  67      27.622  63.216  20.467  1.00  9.83           C  
ATOM    656  CE1 PHE A  67      28.529  61.448  18.547  1.00  8.01           C  
ATOM    657  CE2 PHE A  67      28.471  62.183  20.834  1.00  7.79           C  
ATOM    658  CZ  PHE A  67      28.928  61.305  19.877  1.00  7.72           C  
ATOM    659  H   PHE A  67      24.320  62.787  20.158  0.00  0.00           H  
ATOM    660  N   THR A  68      24.228  63.849  16.503  1.00 11.44           N  
ATOM    661  CA  THR A  68      23.833  63.072  15.351  1.00 10.60           C  
ATOM    662  C   THR A  68      25.021  63.201  14.428  1.00 11.69           C  
ATOM    663  O   THR A  68      25.553  64.303  14.245  1.00 10.20           O  
ATOM    664  CB  THR A  68      22.585  63.663  14.648  1.00  9.73           C  
ATOM    665  OG1 THR A  68      21.426  63.457  15.462  1.00 12.44           O  
ATOM    666  CG2 THR A  68      22.380  63.027  13.289  1.00  6.98           C  
ATOM    667  H   THR A  68      24.406  64.806  16.404  0.00  0.00           H  
ATOM    668  HG1 THR A  68      21.693  63.148  16.343  0.00  0.00           H  
ATOM    669  N   PHE A  69      25.462  62.085  13.868  1.00 11.65           N  
ATOM    670  CA  PHE A  69      26.599  62.126  12.974  1.00 13.27           C  
ATOM    671  C   PHE A  69      26.362  61.239  11.774  1.00 15.46           C  
ATOM    672  O   PHE A  69      25.504  60.350  11.802  1.00 13.98           O  
ATOM    673  CB  PHE A  69      27.918  61.787  13.708  1.00 12.54           C  
ATOM    674  CG  PHE A  69      28.178  60.318  13.885  1.00 10.29           C  
ATOM    675  CD1 PHE A  69      27.702  59.643  15.007  1.00  9.79           C  
ATOM    676  CD2 PHE A  69      28.931  59.617  12.948  1.00 11.90           C  
ATOM    677  CE1 PHE A  69      27.973  58.293  15.196  1.00 14.41           C  
ATOM    678  CE2 PHE A  69      29.210  58.251  13.131  1.00 15.01           C  
ATOM    679  CZ  PHE A  69      28.732  57.593  14.254  1.00 12.73           C  
ATOM    680  H   PHE A  69      25.026  61.218  14.039  0.00  0.00           H  
ATOM    681  N   VAL A  70      27.105  61.514  10.714  1.00 13.99           N  
ATOM    682  CA  VAL A  70      26.971  60.788   9.472  1.00 15.94           C  
ATOM    683  C   VAL A  70      28.371  60.487   8.949  1.00 18.94           C  
ATOM    684  O   VAL A  70      29.305  61.252   9.208  1.00 19.37           O  
ATOM    685  CB  VAL A  70      26.233  61.661   8.435  1.00 14.74           C  
ATOM    686  CG1 VAL A  70      26.150  60.962   7.114  1.00 14.14           C  
ATOM    687  CG2 VAL A  70      24.835  62.037   8.931  1.00 12.36           C  
ATOM    688  H   VAL A  70      27.794  62.210  10.771  0.00  0.00           H  
ATOM    689  N   ILE A  71      28.530  59.351   8.276  1.00 16.07           N  
ATOM    690  CA  ILE A  71      29.812  58.994   7.684  1.00 15.83           C  
ATOM    691  C   ILE A  71      29.498  58.670   6.241  1.00 17.04           C  
ATOM    692  O   ILE A  71      28.596  57.877   5.967  1.00 14.38           O  
ATOM    693  CB  ILE A  71      30.505  57.794   8.391  1.00 16.14           C  
ATOM    694  CG1 ILE A  71      31.094  58.230   9.737  1.00 15.89           C  
ATOM    695  CG2 ILE A  71      31.659  57.318   7.583  1.00 13.66           C  
ATOM    696  CD1 ILE A  71      31.674  57.082  10.545  1.00 15.00           C  
ATOM    697  H   ILE A  71      27.781  58.716   8.173  0.00  0.00           H  
ATOM    698  N   ASN A  72      30.168  59.377   5.334  1.00 15.58           N  
ATOM    699  CA  ASN A  72      29.981  59.210   3.896  1.00 18.41           C  
ATOM    700  C   ASN A  72      31.242  58.713   3.242  1.00 20.99           C  
ATOM    701  O   ASN A  72      32.180  59.484   3.005  1.00 19.74           O  
ATOM    702  CB  ASN A  72      29.624  60.532   3.226  1.00 26.84           C  
ATOM    703  CG  ASN A  72      28.149  60.859   3.303  1.00 34.25           C  
ATOM    704  OD1 ASN A  72      27.315  60.157   2.730  1.00 39.53           O  
ATOM    705  ND2 ASN A  72      27.819  61.963   3.972  1.00 39.20           N  
ATOM    706  H   ASN A  72      30.832  60.021   5.652  0.00  0.00           H  
ATOM    707 HD21 ASN A  72      28.526  62.503   4.377  0.00  0.00           H  
ATOM    708 HD22 ASN A  72      26.863  62.171   4.019  0.00  0.00           H  
ATOM    709  N   ALA A  73      31.252  57.429   2.918  1.00 21.44           N  
ATOM    710  CA  ALA A  73      32.384  56.807   2.258  1.00 23.52           C  
ATOM    711  C   ALA A  73      32.001  56.588   0.804  1.00 25.96           C  
ATOM    712  O   ALA A  73      30.875  56.174   0.514  1.00 23.27           O  
ATOM    713  CB  ALA A  73      32.716  55.462   2.926  1.00 23.44           C  
ATOM    714  H   ALA A  73      30.454  56.900   3.103  0.00  0.00           H  
ATOM    715  N   PRO A  74      32.872  56.994  -0.133  1.00 31.06           N  
ATOM    716  CA  PRO A  74      32.614  56.818  -1.567  1.00 34.86           C  
ATOM    717  C   PRO A  74      32.482  55.325  -1.918  1.00 38.10           C  
ATOM    718  O   PRO A  74      31.771  54.960  -2.867  1.00 40.15           O  
ATOM    719  CB  PRO A  74      33.845  57.451  -2.203  1.00 35.80           C  
ATOM    720  CG  PRO A  74      34.099  58.614  -1.280  1.00 37.02           C  
ATOM    721  CD  PRO A  74      33.983  57.941   0.077  1.00 34.28           C  
ATOM    722  N   ASN A  75      33.217  54.479  -1.192  1.00 38.87           N  
ATOM    723  CA  ASN A  75      33.131  53.028  -1.380  1.00 40.48           C  
ATOM    724  C   ASN A  75      32.762  52.416  -0.040  1.00 40.00           C  
ATOM    725  O   ASN A  75      33.552  52.416   0.905  1.00 40.08           O  
ATOM    726  CB  ASN A  75      34.439  52.416  -1.889  1.00 41.78           C  
ATOM    727  CG  ASN A  75      34.323  50.902  -2.124  1.00 40.39           C  
ATOM    728  OD1 ASN A  75      33.246  50.315  -2.000  1.00 38.26           O  
ATOM    729  ND2 ASN A  75      35.439  50.273  -2.454  1.00 40.34           N  
ATOM    730  H   ASN A  75      33.826  54.806  -0.497  0.00  0.00           H  
ATOM    731 HD21 ASN A  75      36.272  50.772  -2.526  0.00  0.00           H  
ATOM    732 HD22 ASN A  75      35.379  49.308  -2.647  0.00  0.00           H  
ATOM    733  N   SER A  76      31.553  51.887   0.023  1.00 40.33           N  
ATOM    734  CA  SER A  76      31.010  51.282   1.225  1.00 43.94           C  
ATOM    735  C   SER A  76      31.876  50.148   1.803  1.00 42.96           C  
ATOM    736  O   SER A  76      31.664  49.713   2.936  1.00 43.46           O  
ATOM    737  CB  SER A  76      29.598  50.772   0.897  1.00 48.19           C  
ATOM    738  OG  SER A  76      28.812  50.543   2.054  1.00 56.52           O  
ATOM    739  H   SER A  76      31.017  51.892  -0.806  0.00  0.00           H  
ATOM    740  HG  SER A  76      28.921  51.307   2.635  0.00  0.00           H  
ATOM    741  N   TYR A  77      32.858  49.687   1.040  1.00 41.87           N  
ATOM    742  CA  TYR A  77      33.709  48.590   1.484  1.00 43.30           C  
ATOM    743  C   TYR A  77      35.048  48.989   2.075  1.00 42.31           C  
ATOM    744  O   TYR A  77      35.609  48.279   2.916  1.00 43.41           O  
ATOM    745  CB  TYR A  77      33.894  47.615   0.331  1.00 46.06           C  
ATOM    746  CG  TYR A  77      32.610  46.895   0.012  1.00 47.83           C  
ATOM    747  CD1 TYR A  77      31.820  46.381   1.040  1.00 49.82           C  
ATOM    748  CD2 TYR A  77      32.198  46.693  -1.301  1.00 48.74           C  
ATOM    749  CE1 TYR A  77      30.657  45.672   0.779  1.00 51.11           C  
ATOM    750  CE2 TYR A  77      31.030  45.980  -1.580  1.00 50.80           C  
ATOM    751  CZ  TYR A  77      30.266  45.463  -0.530  1.00 52.13           C  
ATOM    752  OH  TYR A  77      29.161  44.670  -0.780  1.00 51.56           O  
ATOM    753  H   TYR A  77      33.008  50.058   0.147  0.00  0.00           H  
ATOM    754  HH  TYR A  77      28.490  44.691  -0.070  0.00  0.00           H  
ATOM    755  N   ASN A  78      35.545  50.139   1.638  1.00 39.10           N  
ATOM    756  CA  ASN A  78      36.814  50.664   2.114  1.00 36.91           C  
ATOM    757  C   ASN A  78      36.544  51.968   2.870  1.00 31.76           C  
ATOM    758  O   ASN A  78      36.375  53.034   2.277  1.00 32.71           O  
ATOM    759  CB  ASN A  78      37.757  50.888   0.932  1.00 41.78           C  
ATOM    760  CG  ASN A  78      38.024  49.609   0.148  1.00 46.62           C  
ATOM    761  OD1 ASN A  78      37.796  48.497   0.642  1.00 46.74           O  
ATOM    762  ND2 ASN A  78      38.493  49.763  -1.085  1.00 49.66           N  
ATOM    763  H   ASN A  78      35.016  50.696   1.033  0.00  0.00           H  
ATOM    764 HD21 ASN A  78      38.666  50.653  -1.443  0.00  0.00           H  
ATOM    765 HD22 ASN A  78      38.633  48.916  -1.574  0.00  0.00           H  
ATOM    766  N   VAL A  79      36.464  51.855   4.189  1.00 26.29           N  
ATOM    767  CA  VAL A  79      36.181  52.988   5.047  1.00 18.98           C  
ATOM    768  C   VAL A  79      37.235  53.061   6.143  1.00 16.59           C  
ATOM    769  O   VAL A  79      37.605  52.053   6.738  1.00 14.31           O  
ATOM    770  CB  VAL A  79      34.781  52.826   5.734  1.00 22.05           C  
ATOM    771  CG1 VAL A  79      34.365  54.125   6.415  1.00 22.27           C  
ATOM    772  CG2 VAL A  79      33.716  52.383   4.719  1.00 18.96           C  
ATOM    773  H   VAL A  79      36.585  50.972   4.605  0.00  0.00           H  
ATOM    774  N   ALA A  80      37.711  54.267   6.415  1.00 12.98           N  
ATOM    775  CA  ALA A  80      38.689  54.480   7.457  1.00  8.67           C  
ATOM    776  C   ALA A  80      38.677  55.987   7.751  1.00  9.73           C  
ATOM    777  O   ALA A  80      38.302  56.773   6.876  1.00 13.41           O  
ATOM    778  CB  ALA A  80      40.041  54.041   6.976  1.00  3.24           C  
ATOM    779  H   ALA A  80      37.412  55.047   5.899  0.00  0.00           H  
ATOM    780  N   ASP A  81      38.993  56.407   8.974  1.00  7.65           N  
ATOM    781  CA  ASP A  81      39.357  55.547  10.087  1.00 10.23           C  
ATOM    782  C   ASP A  81      38.351  55.547  11.227  1.00 13.58           C  
ATOM    783  O   ASP A  81      38.307  54.610  12.037  1.00 18.13           O  
ATOM    784  CB  ASP A  81      40.704  55.983  10.654  1.00 13.33           C  
ATOM    785  CG  ASP A  81      41.851  55.279   9.994  1.00 13.69           C  
ATOM    786  OD1 ASP A  81      42.101  54.137  10.400  1.00 11.75           O  
ATOM    787  OD2 ASP A  81      42.473  55.850   9.073  1.00 17.57           O  
ATOM    788  H   ASP A  81      39.002  57.374   9.127  0.00  0.00           H  
ATOM    789  N   GLY A  82      37.562  56.607  11.333  1.00 12.40           N  
ATOM    790  CA  GLY A  82      36.614  56.655  12.418  1.00 11.93           C  
ATOM    791  C   GLY A  82      36.364  58.066  12.916  1.00 12.18           C  
ATOM    792  O   GLY A  82      36.947  59.046  12.414  1.00 16.58           O  
ATOM    793  H   GLY A  82      37.645  57.364  10.721  0.00  0.00           H  
ATOM    794  N   PHE A  83      35.564  58.146  13.970  1.00 11.59           N  
ATOM    795  CA  PHE A  83      35.126  59.401  14.566  1.00  9.22           C  
ATOM    796  C   PHE A  83      35.126  59.137  16.064  1.00 10.52           C  
ATOM    797  O   PHE A  83      34.980  57.992  16.477  1.00  9.54           O  
ATOM    798  CB  PHE A  83      33.703  59.634  14.007  1.00 14.67           C  
ATOM    799  CG  PHE A  83      32.854  60.591  14.796  1.00 20.97           C  
ATOM    800  CD1 PHE A  83      32.172  60.167  15.932  1.00 23.23           C  
ATOM    801  CD2 PHE A  83      32.730  61.917  14.400  1.00 24.66           C  
ATOM    802  CE1 PHE A  83      31.388  61.044  16.665  1.00 24.57           C  
ATOM    803  CE2 PHE A  83      31.944  62.806  15.130  1.00 23.23           C  
ATOM    804  CZ  PHE A  83      31.277  62.367  16.261  1.00 24.96           C  
ATOM    805  H   PHE A  83      35.249  57.317  14.396  0.00  0.00           H  
ATOM    806  N   THR A  84      35.347  60.151  16.890  1.00 10.14           N  
ATOM    807  CA  THR A  84      35.322  59.950  18.344  1.00  9.54           C  
ATOM    808  C   THR A  84      34.780  61.183  19.054  1.00 11.79           C  
ATOM    809  O   THR A  84      34.839  62.291  18.511  1.00  9.30           O  
ATOM    810  CB  THR A  84      36.742  59.782  18.945  1.00 14.01           C  
ATOM    811  OG1 THR A  84      37.393  61.057  19.011  1.00 18.28           O  
ATOM    812  CG2 THR A  84      37.584  58.877  18.104  1.00 22.46           C  
ATOM    813  H   THR A  84      35.525  61.048  16.551  0.00  0.00           H  
ATOM    814  HG1 THR A  84      37.468  61.379  18.109  0.00  0.00           H  
ATOM    815  N   PHE A  85      34.316  60.967  20.281  1.00  6.65           N  
ATOM    816  CA  PHE A  85      33.885  62.025  21.183  1.00 10.24           C  
ATOM    817  C   PHE A  85      34.974  61.874  22.244  1.00 11.22           C  
ATOM    818  O   PHE A  85      35.209  60.761  22.716  1.00  9.50           O  
ATOM    819  CB  PHE A  85      32.546  61.717  21.856  1.00  5.89           C  
ATOM    820  CG  PHE A  85      32.231  62.650  23.008  1.00 10.38           C  
ATOM    821  CD1 PHE A  85      31.831  63.961  22.763  1.00  8.00           C  
ATOM    822  CD2 PHE A  85      32.413  62.241  24.332  1.00 12.92           C  
ATOM    823  CE1 PHE A  85      31.626  64.841  23.810  1.00  7.98           C  
ATOM    824  CE2 PHE A  85      32.213  63.121  25.381  1.00  9.36           C  
ATOM    825  CZ  PHE A  85      31.823  64.411  25.120  1.00  4.19           C  
ATOM    826  H   PHE A  85      34.280  60.043  20.614  0.00  0.00           H  
ATOM    827  N   PHE A  86      35.608  62.959  22.674  1.00 10.58           N  
ATOM    828  CA  PHE A  86      36.666  62.797  23.656  1.00  9.56           C  
ATOM    829  C   PHE A  86      36.664  63.889  24.706  1.00  9.55           C  
ATOM    830  O   PHE A  86      36.184  65.002  24.449  1.00 10.79           O  
ATOM    831  CB  PHE A  86      38.029  62.745  22.942  1.00 13.57           C  
ATOM    832  CG  PHE A  86      38.438  64.046  22.286  1.00  9.66           C  
ATOM    833  CD1 PHE A  86      39.163  65.004  22.998  1.00 12.17           C  
ATOM    834  CD2 PHE A  86      38.137  64.291  20.958  1.00 10.38           C  
ATOM    835  CE1 PHE A  86      39.584  66.188  22.390  1.00 12.49           C  
ATOM    836  CE2 PHE A  86      38.556  65.478  20.332  1.00 11.96           C  
ATOM    837  CZ  PHE A  86      39.274  66.418  21.044  1.00  9.91           C  
ATOM    838  H   PHE A  86      35.352  63.853  22.358  0.00  0.00           H  
ATOM    839  N   ILE A  87      37.178  63.535  25.886  1.00 11.60           N  
ATOM    840  CA  ILE A  87      37.317  64.420  27.046  1.00 14.58           C  
ATOM    841  C   ILE A  87      38.834  64.471  27.255  1.00 15.62           C  
ATOM    842  O   ILE A  87      39.452  63.424  27.449  1.00 13.56           O  
ATOM    843  CB  ILE A  87      36.644  63.796  28.294  1.00 18.05           C  
ATOM    844  CG1 ILE A  87      35.146  63.579  28.043  1.00 21.50           C  
ATOM    845  CG2 ILE A  87      36.869  64.661  29.531  1.00 19.75           C  
ATOM    846  CD1 ILE A  87      34.457  62.775  29.138  1.00 18.16           C  
ATOM    847  H   ILE A  87      37.502  62.616  25.991  0.00  0.00           H  
ATOM    848  N   ALA A  88      39.431  65.669  27.220  1.00 11.87           N  
ATOM    849  CA  ALA A  88      40.891  65.840  27.348  1.00 11.72           C  
ATOM    850  C   ALA A  88      41.317  67.133  28.065  1.00 13.20           C  
ATOM    851  O   ALA A  88      40.482  67.976  28.401  1.00 12.30           O  
ATOM    852  CB  ALA A  88      41.526  65.778  25.963  1.00  8.41           C  
ATOM    853  H   ALA A  88      38.890  66.481  27.102  0.00  0.00           H  
ATOM    854  N   PRO A  89      42.625  67.299  28.334  1.00 11.81           N  
ATOM    855  CA  PRO A  89      43.017  68.542  29.017  1.00 12.21           C  
ATOM    856  C   PRO A  89      42.651  69.793  28.177  1.00  8.07           C  
ATOM    857  O   PRO A  89      42.550  69.728  26.956  1.00  9.37           O  
ATOM    858  CB  PRO A  89      44.527  68.372  29.195  1.00 11.46           C  
ATOM    859  CG  PRO A  89      44.718  66.840  29.189  1.00  9.57           C  
ATOM    860  CD  PRO A  89      43.784  66.412  28.110  1.00 10.87           C  
ATOM    861  N   VAL A  90      42.519  70.943  28.814  1.00 11.45           N  
ATOM    862  CA  VAL A  90      42.119  72.146  28.084  1.00 12.32           C  
ATOM    863  C   VAL A  90      42.982  72.509  26.880  1.00 11.42           C  
ATOM    864  O   VAL A  90      42.472  72.915  25.835  1.00 11.83           O  
ATOM    865  CB  VAL A  90      42.023  73.356  29.019  1.00 12.91           C  
ATOM    866  CG1 VAL A  90      41.020  73.087  30.117  1.00  6.35           C  
ATOM    867  CG2 VAL A  90      43.373  73.645  29.619  1.00 13.63           C  
ATOM    868  H   VAL A  90      42.694  70.989  29.775  0.00  0.00           H  
ATOM    869  N   ASP A  91      44.288  72.322  27.013  1.00 14.60           N  
ATOM    870  CA  ASP A  91      45.232  72.676  25.958  1.00 13.11           C  
ATOM    871  C   ASP A  91      45.471  71.615  24.904  1.00 17.04           C  
ATOM    872  O   ASP A  91      46.365  71.747  24.070  1.00 14.13           O  
ATOM    873  CB  ASP A  91      46.551  73.129  26.584  1.00 18.79           C  
ATOM    874  CG  ASP A  91      46.371  74.377  27.438  1.00 25.28           C  
ATOM    875  OD1 ASP A  91      46.040  75.435  26.854  1.00 30.05           O  
ATOM    876  OD2 ASP A  91      46.490  74.300  28.685  1.00 23.99           O  
ATOM    877  H   ASP A  91      44.639  71.929  27.845  0.00  0.00           H  
ATOM    878  N   THR A  92      44.610  70.601  24.902  1.00 18.21           N  
ATOM    879  CA  THR A  92      44.689  69.491  23.963  1.00 17.26           C  
ATOM    880  C   THR A  92      44.855  69.897  22.475  1.00 19.19           C  
ATOM    881  O   THR A  92      44.284  70.892  21.994  1.00 18.24           O  
ATOM    882  CB  THR A  92      43.457  68.548  24.152  1.00 17.67           C  
ATOM    883  OG1 THR A  92      43.542  67.447  23.245  1.00 14.39           O  
ATOM    884  CG2 THR A  92      42.151  69.297  23.906  1.00 14.37           C  
ATOM    885  H   THR A  92      43.878  70.598  25.555  0.00  0.00           H  
ATOM    886  HG1 THR A  92      43.163  67.638  22.381  0.00  0.00           H  
ATOM    887  N   LYS A  93      45.667  69.119  21.771  1.00 14.58           N  
ATOM    888  CA  LYS A  93      45.942  69.318  20.360  1.00 15.07           C  
ATOM    889  C   LYS A  93      45.909  67.934  19.721  1.00  9.13           C  
ATOM    890  O   LYS A  93      46.069  66.931  20.413  1.00  6.66           O  
ATOM    891  CB  LYS A  93      47.322  69.943  20.180  1.00 20.72           C  
ATOM    892  CG  LYS A  93      47.486  71.269  20.900  1.00 31.43           C  
ATOM    893  CD  LYS A  93      48.936  71.486  21.315  1.00 39.61           C  
ATOM    894  CE  LYS A  93      49.480  70.336  22.195  1.00 44.23           C  
ATOM    895  NZ  LYS A  93      49.814  69.067  21.452  1.00 48.63           N  
ATOM    896  H   LYS A  93      46.082  68.338  22.200  0.00  0.00           H  
ATOM    897  HZ1 LYS A  93      48.969  68.639  21.029  0.00  0.00           H  
ATOM    898  HZ2 LYS A  93      50.502  69.281  20.702  0.00  0.00           H  
ATOM    899  HZ3 LYS A  93      50.235  68.385  22.114  0.00  0.00           H  
ATOM    900  N   PRO A  94      45.753  67.865  18.394  1.00  7.67           N  
ATOM    901  CA  PRO A  94      45.696  66.593  17.670  1.00 11.80           C  
ATOM    902  C   PRO A  94      46.908  65.716  17.969  1.00 14.26           C  
ATOM    903  O   PRO A  94      48.043  66.210  18.085  1.00 13.04           O  
ATOM    904  CB  PRO A  94      45.687  67.030  16.195  1.00 13.12           C  
ATOM    905  CG  PRO A  94      45.100  68.409  16.235  1.00 13.63           C  
ATOM    906  CD  PRO A  94      45.763  68.998  17.457  1.00 10.15           C  
ATOM    907  N   GLN A  95      46.659  64.426  18.138  1.00 11.02           N  
ATOM    908  CA  GLN A  95      47.716  63.488  18.402  1.00  9.89           C  
ATOM    909  C   GLN A  95      47.925  62.722  17.114  1.00  9.86           C  
ATOM    910  O   GLN A  95      47.701  63.280  16.049  1.00 13.95           O  
ATOM    911  CB  GLN A  95      47.342  62.605  19.575  1.00 11.70           C  
ATOM    912  CG  GLN A  95      46.971  63.407  20.820  1.00 21.10           C  
ATOM    913  CD  GLN A  95      48.151  64.161  21.429  1.00 27.33           C  
ATOM    914  OE1 GLN A  95      48.914  63.606  22.213  1.00 34.96           O  
ATOM    915  NE2 GLN A  95      48.299  65.421  21.076  1.00 30.65           N  
ATOM    916  H   GLN A  95      45.739  64.109  18.057  0.00  0.00           H  
ATOM    917 HE21 GLN A  95      47.669  65.828  20.447  0.00  0.00           H  
ATOM    918 HE22 GLN A  95      49.058  65.899  21.482  0.00  0.00           H  
ATOM    919  N   THR A  96      48.346  61.461  17.177  1.00  9.91           N  
ATOM    920  CA  THR A  96      48.587  60.686  15.953  1.00 10.57           C  
ATOM    921  C   THR A  96      47.312  60.523  15.105  1.00  9.95           C  
ATOM    922  O   THR A  96      46.219  60.373  15.638  1.00  7.70           O  
ATOM    923  CB  THR A  96      49.240  59.301  16.301  1.00 12.10           C  
ATOM    924  OG1 THR A  96      50.355  59.522  17.184  1.00 17.19           O  
ATOM    925  CG2 THR A  96      49.762  58.612  15.042  1.00 12.15           C  
ATOM    926  H   THR A  96      48.558  61.008  18.022  0.00  0.00           H  
ATOM    927  HG1 THR A  96      50.634  58.687  17.563  0.00  0.00           H  
ATOM    928  N   GLY A  97      47.457  60.634  13.788  1.00 11.27           N  
ATOM    929  CA  GLY A  97      46.326  60.515  12.886  1.00 10.76           C  
ATOM    930  C   GLY A  97      46.056  59.073  12.508  1.00 11.57           C  
ATOM    931  O   GLY A  97      46.486  58.142  13.206  1.00 11.18           O  
ATOM    932  H   GLY A  97      48.359  60.772  13.422  0.00  0.00           H  
ATOM    933  N   GLY A  98      45.368  58.879  11.391  1.00 11.35           N  
ATOM    934  CA  GLY A  98      45.071  57.531  10.951  1.00 10.32           C  
ATOM    935  C   GLY A  98      44.379  56.695  12.015  1.00 11.26           C  
ATOM    936  O   GLY A  98      43.474  57.175  12.707  1.00 14.19           O  
ATOM    937  H   GLY A  98      45.078  59.645  10.857  0.00  0.00           H  
ATOM    938  N   GLY A  99      44.828  55.450  12.161  1.00 11.68           N  
ATOM    939  CA  GLY A  99      44.234  54.528  13.110  1.00  2.78           C  
ATOM    940  C   GLY A  99      44.190  55.009  14.530  1.00  7.05           C  
ATOM    941  O   GLY A  99      43.415  54.482  15.308  1.00  6.87           O  
ATOM    942  H   GLY A  99      45.579  55.183  11.588  0.00  0.00           H  
ATOM    943  N   TYR A 100      45.012  56.005  14.871  1.00  8.26           N  
ATOM    944  CA  TYR A 100      45.034  56.585  16.215  1.00  8.94           C  
ATOM    945  C   TYR A 100      43.909  57.614  16.439  1.00  9.39           C  
ATOM    946  O   TYR A 100      43.707  58.111  17.554  1.00 11.46           O  
ATOM    947  CB  TYR A 100      46.398  57.194  16.510  1.00 13.49           C  
ATOM    948  CG  TYR A 100      47.454  56.134  16.670  1.00 13.20           C  
ATOM    949  CD1 TYR A 100      47.641  55.497  17.895  1.00 14.18           C  
ATOM    950  CD2 TYR A 100      48.212  55.715  15.586  1.00 11.26           C  
ATOM    951  CE1 TYR A 100      48.559  54.465  18.031  1.00 12.76           C  
ATOM    952  CE2 TYR A 100      49.127  54.694  15.710  1.00 11.71           C  
ATOM    953  CZ  TYR A 100      49.299  54.071  16.930  1.00 11.28           C  
ATOM    954  OH  TYR A 100      50.229  53.051  17.047  1.00 18.68           O  
ATOM    955  H   TYR A 100      45.617  56.381  14.195  0.00  0.00           H  
ATOM    956  HH  TYR A 100      50.126  52.638  17.915  0.00  0.00           H  
ATOM    957  N   LEU A 101      43.197  57.929  15.362  1.00 10.83           N  
ATOM    958  CA  LEU A 101      42.038  58.810  15.377  1.00 10.95           C  
ATOM    959  C   LEU A 101      42.277  60.232  15.864  1.00 12.73           C  
ATOM    960  O   LEU A 101      41.332  60.921  16.254  1.00 10.01           O  
ATOM    961  CB  LEU A 101      40.910  58.134  16.178  1.00 11.97           C  
ATOM    962  CG  LEU A 101      40.475  56.764  15.654  1.00 11.49           C  
ATOM    963  CD1 LEU A 101      39.570  56.064  16.667  1.00  9.69           C  
ATOM    964  CD2 LEU A 101      39.802  56.923  14.311  1.00 10.55           C  
ATOM    965  H   LEU A 101      43.468  57.551  14.508  0.00  0.00           H  
ATOM    966  N   GLY A 102      43.533  60.666  15.823  1.00  7.68           N  
ATOM    967  CA  GLY A 102      43.883  62.002  16.266  1.00  4.39           C  
ATOM    968  C   GLY A 102      43.795  62.240  17.761  1.00  8.94           C  
ATOM    969  O   GLY A 102      43.988  63.374  18.198  1.00  8.34           O  
ATOM    970  H   GLY A 102      44.252  60.077  15.516  0.00  0.00           H  
ATOM    971  N   VAL A 103      43.587  61.196  18.570  1.00  8.94           N  
ATOM    972  CA  VAL A 103      43.481  61.387  20.025  1.00  6.22           C  
ATOM    973  C   VAL A 103      44.509  60.650  20.915  1.00 12.97           C  
ATOM    974  O   VAL A 103      44.750  61.031  22.080  1.00  9.14           O  
ATOM    975  CB  VAL A 103      42.023  61.086  20.554  1.00 10.34           C  
ATOM    976  CG1 VAL A 103      41.063  62.156  20.082  1.00  9.52           C  
ATOM    977  CG2 VAL A 103      41.512  59.711  20.054  1.00  7.32           C  
ATOM    978  H   VAL A 103      43.504  60.295  18.187  0.00  0.00           H  
ATOM    979  N   PHE A 104      45.147  59.626  20.370  1.00  8.86           N  
ATOM    980  CA  PHE A 104      46.091  58.861  21.163  1.00  8.50           C  
ATOM    981  C   PHE A 104      47.343  58.663  20.353  1.00  9.59           C  
ATOM    982  O   PHE A 104      47.358  58.927  19.149  1.00 10.42           O  
ATOM    983  CB  PHE A 104      45.495  57.490  21.524  1.00  6.26           C  
ATOM    984  CG  PHE A 104      44.249  57.561  22.384  1.00  6.65           C  
ATOM    985  CD1 PHE A 104      44.337  57.877  23.739  1.00  2.00           C  
ATOM    986  CD2 PHE A 104      42.987  57.323  21.831  1.00  3.39           C  
ATOM    987  CE1 PHE A 104      43.188  57.959  24.531  1.00  5.32           C  
ATOM    988  CE2 PHE A 104      41.827  57.407  22.627  1.00  5.09           C  
ATOM    989  CZ  PHE A 104      41.929  57.723  23.966  1.00  5.91           C  
ATOM    990  H   PHE A 104      45.019  59.376  19.429  0.00  0.00           H  
ATOM    991  N   ASN A 105      48.352  58.095  21.001  1.00 14.23           N  
ATOM    992  CA  ASN A 105      49.648  57.858  20.370  1.00 16.86           C  
ATOM    993  C   ASN A 105      50.197  56.422  20.529  1.00 20.85           C  
ATOM    994  O   ASN A 105      51.216  56.088  19.929  1.00 23.37           O  
ATOM    995  CB  ASN A 105      50.652  58.878  20.921  1.00 14.52           C  
ATOM    996  CG  ASN A 105      50.180  60.325  20.729  1.00 15.64           C  
ATOM    997  OD1 ASN A 105      50.034  60.786  19.607  1.00 14.23           O  
ATOM    998  ND2 ASN A 105      49.916  61.023  21.825  1.00 14.33           N  
ATOM    999  H   ASN A 105      48.229  57.820  21.934  0.00  0.00           H  
ATOM   1000 HD21 ASN A 105      50.015  60.593  22.692  0.00  0.00           H  
ATOM   1001 HD22 ASN A 105      49.644  61.959  21.715  0.00  0.00           H  
ATOM   1002  N   SER A 106      49.536  55.574  21.320  1.00 22.15           N  
ATOM   1003  CA  SER A 106      50.003  54.192  21.504  1.00 22.01           C  
ATOM   1004  C   SER A 106      48.908  53.234  21.920  1.00 21.77           C  
ATOM   1005  O   SER A 106      47.845  53.654  22.379  1.00 19.60           O  
ATOM   1006  CB  SER A 106      51.095  54.124  22.560  1.00 20.78           C  
ATOM   1007  OG  SER A 106      50.579  54.483  23.824  1.00 23.55           O  
ATOM   1008  H   SER A 106      48.736  55.824  21.828  0.00  0.00           H  
ATOM   1009  HG  SER A 106      49.645  54.282  24.035  0.00  0.00           H  
ATOM   1010  N   ALA A 107      49.173  51.940  21.736  1.00 25.53           N  
ATOM   1011  CA  ALA A 107      48.241  50.881  22.124  1.00 23.61           C  
ATOM   1012  C   ALA A 107      48.525  50.540  23.575  1.00 25.05           C  
ATOM   1013  O   ALA A 107      47.839  49.728  24.180  1.00 27.93           O  
ATOM   1014  CB  ALA A 107      48.427  49.663  21.249  1.00 27.79           C  
ATOM   1015  H   ALA A 107      50.022  51.708  21.301  0.00  0.00           H  
ATOM   1016  N   GLU A 108      49.565  51.159  24.119  1.00 28.30           N  
ATOM   1017  CA  GLU A 108      49.950  50.966  25.509  1.00 33.25           C  
ATOM   1018  C   GLU A 108      49.326  52.084  26.345  1.00 32.20           C  
ATOM   1019  O   GLU A 108      49.201  53.223  25.886  1.00 30.65           O  
ATOM   1020  CB  GLU A 108      51.476  51.005  25.669  1.00 41.27           C  
ATOM   1021  CG  GLU A 108      52.237  49.913  24.922  1.00 51.76           C  
ATOM   1022  CD  GLU A 108      52.291  50.147  23.420  1.00 59.78           C  
ATOM   1023  OE1 GLU A 108      52.562  51.306  23.013  1.00 63.07           O  
ATOM   1024  OE2 GLU A 108      52.063  49.174  22.653  1.00 63.09           O  
ATOM   1025  H   GLU A 108      50.075  51.813  23.613  0.00  0.00           H  
ATOM   1026  N   TYR A 109      48.931  51.747  27.569  1.00 29.88           N  
ATOM   1027  CA  TYR A 109      48.317  52.703  28.482  1.00 29.30           C  
ATOM   1028  C   TYR A 109      49.310  53.811  28.764  1.00 29.68           C  
ATOM   1029  O   TYR A 109      50.425  53.563  29.221  1.00 31.69           O  
ATOM   1030  CB  TYR A 109      47.920  52.021  29.793  1.00 25.14           C  
ATOM   1031  CG  TYR A 109      47.124  52.896  30.737  1.00 27.11           C  
ATOM   1032  CD1 TYR A 109      45.738  52.995  30.628  1.00 24.23           C  
ATOM   1033  CD2 TYR A 109      47.753  53.611  31.759  1.00 24.66           C  
ATOM   1034  CE1 TYR A 109      45.004  53.780  31.512  1.00 22.61           C  
ATOM   1035  CE2 TYR A 109      47.021  54.394  32.639  1.00 23.61           C  
ATOM   1036  CZ  TYR A 109      45.649  54.475  32.510  1.00 22.52           C  
ATOM   1037  OH  TYR A 109      44.924  55.261  33.385  1.00 25.67           O  
ATOM   1038  H   TYR A 109      49.102  50.837  27.875  0.00  0.00           H  
ATOM   1039  HH  TYR A 109      45.511  55.824  33.897  0.00  0.00           H  
ATOM   1040  N   ASP A 110      48.902  55.036  28.478  1.00 28.88           N  
ATOM   1041  CA  ASP A 110      49.752  56.171  28.701  1.00 23.24           C  
ATOM   1042  C   ASP A 110      48.998  57.171  29.547  1.00 24.24           C  
ATOM   1043  O   ASP A 110      48.183  57.934  29.044  1.00 23.74           O  
ATOM   1044  CB  ASP A 110      50.142  56.786  27.376  1.00 22.72           C  
ATOM   1045  CG  ASP A 110      51.222  57.834  27.524  1.00 21.89           C  
ATOM   1046  OD1 ASP A 110      51.569  58.208  28.670  1.00 15.49           O  
ATOM   1047  OD2 ASP A 110      51.721  58.277  26.474  1.00 21.05           O  
ATOM   1048  H   ASP A 110      48.018  55.166  28.082  0.00  0.00           H  
ATOM   1049  N   LYS A 111      49.273  57.149  30.841  1.00 24.16           N  
ATOM   1050  CA  LYS A 111      48.617  58.042  31.766  1.00 26.87           C  
ATOM   1051  C   LYS A 111      48.832  59.509  31.429  1.00 27.21           C  
ATOM   1052  O   LYS A 111      47.980  60.338  31.711  1.00 29.53           O  
ATOM   1053  CB  LYS A 111      49.090  57.771  33.184  1.00 27.85           C  
ATOM   1054  CG  LYS A 111      50.585  57.854  33.340  1.00 38.74           C  
ATOM   1055  CD  LYS A 111      50.969  57.760  34.806  1.00 47.61           C  
ATOM   1056  CE  LYS A 111      52.456  57.449  34.991  1.00 54.34           C  
ATOM   1057  NZ  LYS A 111      52.803  56.029  34.636  1.00 58.19           N  
ATOM   1058  H   LYS A 111      49.934  56.488  31.152  0.00  0.00           H  
ATOM   1059  HZ1 LYS A 111      53.821  55.874  34.783  0.00  0.00           H  
ATOM   1060  HZ2 LYS A 111      52.261  55.380  35.241  0.00  0.00           H  
ATOM   1061  HZ3 LYS A 111      52.564  55.852  33.639  0.00  0.00           H  
ATOM   1062  N   THR A 112      49.937  59.832  30.774  1.00 24.19           N  
ATOM   1063  CA  THR A 112      50.206  61.223  30.461  1.00 28.08           C  
ATOM   1064  C   THR A 112      49.247  61.850  29.436  1.00 28.92           C  
ATOM   1065  O   THR A 112      49.101  63.073  29.378  1.00 31.53           O  
ATOM   1066  CB  THR A 112      51.678  61.413  30.042  1.00 28.86           C  
ATOM   1067  OG1 THR A 112      51.897  60.850  28.745  1.00 30.86           O  
ATOM   1068  CG2 THR A 112      52.591  60.704  31.028  1.00 25.44           C  
ATOM   1069  H   THR A 112      50.568  59.140  30.504  0.00  0.00           H  
ATOM   1070  HG1 THR A 112      52.844  60.724  28.634  0.00  0.00           H  
ATOM   1071  N   THR A 113      48.559  61.015  28.663  1.00 30.29           N  
ATOM   1072  CA  THR A 113      47.623  61.499  27.645  1.00 27.65           C  
ATOM   1073  C   THR A 113      46.380  62.131  28.303  1.00 24.33           C  
ATOM   1074  O   THR A 113      45.792  63.074  27.764  1.00 27.55           O  
ATOM   1075  CB  THR A 113      47.175  60.330  26.681  1.00 30.75           C  
ATOM   1076  OG1 THR A 113      48.319  59.602  26.215  1.00 30.84           O  
ATOM   1077  CG2 THR A 113      46.452  60.872  25.473  1.00 27.04           C  
ATOM   1078  H   THR A 113      48.677  60.044  28.770  0.00  0.00           H  
ATOM   1079  HG1 THR A 113      48.991  60.275  26.023  0.00  0.00           H  
ATOM   1080  N   GLN A 114      46.000  61.614  29.467  1.00 17.20           N  
ATOM   1081  CA  GLN A 114      44.824  62.078  30.201  1.00 20.08           C  
ATOM   1082  C   GLN A 114      43.671  62.315  29.241  1.00 22.28           C  
ATOM   1083  O   GLN A 114      43.232  63.439  29.041  1.00 24.19           O  
ATOM   1084  CB  GLN A 114      45.162  63.335  30.989  1.00 24.05           C  
ATOM   1085  CG  GLN A 114      46.312  63.113  31.935  1.00 26.27           C  
ATOM   1086  CD  GLN A 114      46.697  64.346  32.669  1.00 31.74           C  
ATOM   1087  OE1 GLN A 114      46.200  64.605  33.765  1.00 36.21           O  
ATOM   1088  NE2 GLN A 114      47.598  65.129  32.081  1.00 31.11           N  
ATOM   1089  H   GLN A 114      46.556  60.922  29.891  0.00  0.00           H  
ATOM   1090 HE21 GLN A 114      47.941  64.860  31.200  0.00  0.00           H  
ATOM   1091 HE22 GLN A 114      47.884  65.929  32.559  0.00  0.00           H  
ATOM   1092  N   THR A 115      43.220  61.249  28.596  1.00 18.47           N  
ATOM   1093  CA  THR A 115      42.142  61.363  27.637  1.00 15.37           C  
ATOM   1094  C   THR A 115      41.271  60.122  27.638  1.00 17.26           C  
ATOM   1095  O   THR A 115      41.789  59.005  27.682  1.00 13.25           O  
ATOM   1096  CB  THR A 115      42.706  61.537  26.223  1.00 16.12           C  
ATOM   1097  OG1 THR A 115      43.454  62.757  26.147  1.00 15.14           O  
ATOM   1098  CG2 THR A 115      41.593  61.556  25.203  1.00 12.98           C  
ATOM   1099  H   THR A 115      43.566  60.358  28.773  0.00  0.00           H  
ATOM   1100  HG1 THR A 115      44.043  62.928  26.888  0.00  0.00           H  
ATOM   1101  N   VAL A 116      39.960  60.338  27.622  1.00 15.41           N  
ATOM   1102  CA  VAL A 116      38.960  59.281  27.557  1.00 12.07           C  
ATOM   1103  C   VAL A 116      38.232  59.544  26.243  1.00 14.38           C  
ATOM   1104  O   VAL A 116      37.826  60.674  25.973  1.00 18.25           O  
ATOM   1105  CB  VAL A 116      37.926  59.415  28.691  1.00 13.42           C  
ATOM   1106  CG1 VAL A 116      36.767  58.435  28.483  1.00 11.85           C  
ATOM   1107  CG2 VAL A 116      38.592  59.192  30.046  1.00  9.70           C  
ATOM   1108  H   VAL A 116      39.645  61.271  27.630  0.00  0.00           H  
ATOM   1109  N   ALA A 117      38.101  58.539  25.399  1.00 11.89           N  
ATOM   1110  CA  ALA A 117      37.398  58.733  24.136  1.00  7.99           C  
ATOM   1111  C   ALA A 117      36.442  57.568  23.887  1.00 12.12           C  
ATOM   1112  O   ALA A 117      36.611  56.473  24.446  1.00  8.97           O  
ATOM   1113  CB  ALA A 117      38.373  58.873  23.003  1.00  7.54           C  
ATOM   1114  H   ALA A 117      38.434  57.644  25.628  0.00  0.00           H  
ATOM   1115  N   VAL A 118      35.356  57.862  23.179  1.00  7.79           N  
ATOM   1116  CA  VAL A 118      34.342  56.881  22.832  1.00 13.29           C  
ATOM   1117  C   VAL A 118      34.489  56.864  21.330  1.00 11.77           C  
ATOM   1118  O   VAL A 118      34.235  57.881  20.685  1.00 12.16           O  
ATOM   1119  CB  VAL A 118      32.928  57.359  23.274  1.00 14.02           C  
ATOM   1120  CG1 VAL A 118      31.853  56.422  22.736  1.00 18.06           C  
ATOM   1121  CG2 VAL A 118      32.862  57.394  24.787  1.00 13.05           C  
ATOM   1122  H   VAL A 118      35.228  58.785  22.868  0.00  0.00           H  
ATOM   1123  N   GLU A 119      35.005  55.757  20.793  1.00  6.89           N  
ATOM   1124  CA  GLU A 119      35.247  55.654  19.357  1.00  5.64           C  
ATOM   1125  C   GLU A 119      34.228  54.919  18.515  1.00  9.73           C  
ATOM   1126  O   GLU A 119      33.527  54.024  18.995  1.00 11.80           O  
ATOM   1127  CB  GLU A 119      36.614  55.026  19.108  1.00 10.56           C  
ATOM   1128  CG  GLU A 119      36.698  53.563  19.600  1.00 12.16           C  
ATOM   1129  CD  GLU A 119      37.928  52.829  19.083  1.00 18.18           C  
ATOM   1130  OE1 GLU A 119      39.050  53.196  19.484  1.00 18.01           O  
ATOM   1131  OE2 GLU A 119      37.763  51.892  18.269  1.00 17.81           O  
ATOM   1132  H   GLU A 119      35.178  54.996  21.382  0.00  0.00           H  
ATOM   1133  N   PHE A 120      34.181  55.309  17.242  1.00  9.77           N  
ATOM   1134  CA  PHE A 120      33.320  54.716  16.222  1.00 13.80           C  
ATOM   1135  C   PHE A 120      34.390  54.423  15.195  1.00 14.76           C  
ATOM   1136  O   PHE A 120      34.745  55.251  14.342  1.00 12.59           O  
ATOM   1137  CB  PHE A 120      32.260  55.731  15.721  1.00 13.90           C  
ATOM   1138  CG  PHE A 120      31.340  56.188  16.808  1.00  8.50           C  
ATOM   1139  CD1 PHE A 120      30.237  55.423  17.160  1.00 12.33           C  
ATOM   1140  CD2 PHE A 120      31.691  57.263  17.611  1.00  6.05           C  
ATOM   1141  CE1 PHE A 120      29.514  55.715  18.312  1.00 10.72           C  
ATOM   1142  CE2 PHE A 120      30.992  57.565  18.748  1.00  7.79           C  
ATOM   1143  CZ  PHE A 120      29.899  56.788  19.110  1.00 14.86           C  
ATOM   1144  H   PHE A 120      34.754  56.055  16.964  0.00  0.00           H  
ATOM   1145  N   ASP A 121      34.979  53.254  15.385  1.00 13.71           N  
ATOM   1146  CA  ASP A 121      36.091  52.786  14.591  1.00  9.94           C  
ATOM   1147  C   ASP A 121      35.627  52.020  13.370  1.00 11.71           C  
ATOM   1148  O   ASP A 121      35.065  50.929  13.494  1.00 14.82           O  
ATOM   1149  CB  ASP A 121      36.942  51.916  15.521  1.00 10.31           C  
ATOM   1150  CG  ASP A 121      38.264  51.536  14.941  1.00  9.78           C  
ATOM   1151  OD1 ASP A 121      38.441  51.640  13.707  1.00  4.68           O  
ATOM   1152  OD2 ASP A 121      39.108  51.063  15.740  1.00  6.59           O  
ATOM   1153  H   ASP A 121      34.582  52.677  16.074  0.00  0.00           H  
ATOM   1154  N   THR A 122      35.982  52.524  12.196  1.00 12.13           N  
ATOM   1155  CA  THR A 122      35.569  51.902  10.943  1.00 12.83           C  
ATOM   1156  C   THR A 122      36.616  51.082  10.194  1.00 12.48           C  
ATOM   1157  O   THR A 122      36.342  50.579   9.098  1.00 11.65           O  
ATOM   1158  CB  THR A 122      35.066  52.973   9.960  1.00 13.42           C  
ATOM   1159  OG1 THR A 122      36.092  53.953   9.755  1.00 11.00           O  
ATOM   1160  CG2 THR A 122      33.827  53.661  10.503  1.00 12.25           C  
ATOM   1161  H   THR A 122      36.540  53.327  12.177  0.00  0.00           H  
ATOM   1162  HG1 THR A 122      36.244  54.389  10.604  0.00  0.00           H  
ATOM   1163  N   PHE A 123      37.813  50.945  10.754  1.00 13.31           N  
ATOM   1164  CA  PHE A 123      38.883  50.228  10.062  1.00 10.45           C  
ATOM   1165  C   PHE A 123      39.664  49.375  11.029  1.00 14.70           C  
ATOM   1166  O   PHE A 123      40.150  49.855  12.063  1.00 19.43           O  
ATOM   1167  CB  PHE A 123      39.810  51.237   9.400  1.00  8.98           C  
ATOM   1168  CG  PHE A 123      41.007  50.631   8.713  1.00  8.39           C  
ATOM   1169  CD1 PHE A 123      40.932  50.232   7.388  1.00  6.20           C  
ATOM   1170  CD2 PHE A 123      42.214  50.504   9.380  1.00  8.85           C  
ATOM   1171  CE1 PHE A 123      42.031  49.722   6.737  1.00 10.10           C  
ATOM   1172  CE2 PHE A 123      43.322  49.993   8.740  1.00 11.49           C  
ATOM   1173  CZ  PHE A 123      43.231  49.600   7.412  1.00  9.49           C  
ATOM   1174  H   PHE A 123      37.993  51.338  11.622  0.00  0.00           H  
ATOM   1175  N   TYR A 124      39.849  48.122  10.645  1.00 13.73           N  
ATOM   1176  CA  TYR A 124      40.547  47.142  11.463  1.00 11.43           C  
ATOM   1177  C   TYR A 124      42.060  47.332  11.480  1.00  9.05           C  
ATOM   1178  O   TYR A 124      42.692  47.250  10.437  1.00 10.80           O  
ATOM   1179  CB  TYR A 124      40.193  45.741  10.953  1.00 11.65           C  
ATOM   1180  CG  TYR A 124      40.997  44.651  11.596  1.00 14.51           C  
ATOM   1181  CD1 TYR A 124      40.910  44.423  12.970  1.00 17.16           C  
ATOM   1182  CD2 TYR A 124      41.864  43.854  10.841  1.00 14.36           C  
ATOM   1183  CE1 TYR A 124      41.677  43.420  13.592  1.00 19.37           C  
ATOM   1184  CE2 TYR A 124      42.630  42.846  11.453  1.00 16.14           C  
ATOM   1185  CZ  TYR A 124      42.532  42.636  12.829  1.00 16.06           C  
ATOM   1186  OH  TYR A 124      43.292  41.653  13.451  1.00 19.17           O  
ATOM   1187  H   TYR A 124      39.486  47.856   9.768  0.00  0.00           H  
ATOM   1188  HH  TYR A 124      43.111  41.663  14.398  0.00  0.00           H  
ATOM   1189  N   ASN A 125      42.621  47.664  12.643  1.00 10.07           N  
ATOM   1190  CA  ASN A 125      44.074  47.831  12.788  1.00 10.23           C  
ATOM   1191  C   ASN A 125      44.469  46.603  13.574  1.00 10.82           C  
ATOM   1192  O   ASN A 125      44.249  46.530  14.790  1.00  9.89           O  
ATOM   1193  CB  ASN A 125      44.467  49.085  13.582  1.00 12.61           C  
ATOM   1194  CG  ASN A 125      44.121  50.355  12.862  1.00  6.02           C  
ATOM   1195  OD1 ASN A 125      43.105  50.964  13.152  1.00  8.65           O  
ATOM   1196  ND2 ASN A 125      44.910  50.715  11.867  1.00  5.89           N  
ATOM   1197  H   ASN A 125      42.058  47.670  13.418  0.00  0.00           H  
ATOM   1198 HD21 ASN A 125      45.672  50.149  11.647  0.00  0.00           H  
ATOM   1199 HD22 ASN A 125      44.702  51.542  11.369  0.00  0.00           H  
ATOM   1200  N   ALA A 126      45.059  45.646  12.864  1.00 15.28           N  
ATOM   1201  CA  ALA A 126      45.463  44.369  13.428  1.00 14.32           C  
ATOM   1202  C   ALA A 126      46.242  44.405  14.731  1.00 17.40           C  
ATOM   1203  O   ALA A 126      46.039  43.562  15.609  1.00 21.01           O  
ATOM   1204  CB  ALA A 126      46.210  43.571  12.386  1.00 17.86           C  
ATOM   1205  H   ALA A 126      45.227  45.794  11.909  0.00  0.00           H  
ATOM   1206  N   ALA A 127      47.054  45.438  14.906  1.00 19.89           N  
ATOM   1207  CA  ALA A 127      47.873  45.536  16.096  1.00 14.98           C  
ATOM   1208  C   ALA A 127      47.102  45.726  17.394  1.00 16.30           C  
ATOM   1209  O   ALA A 127      47.635  45.416  18.463  1.00 15.74           O  
ATOM   1210  CB  ALA A 127      48.934  46.627  15.915  1.00 11.02           C  
ATOM   1211  H   ALA A 127      47.093  46.126  14.219  0.00  0.00           H  
ATOM   1212  N   TRP A 128      45.852  46.193  17.320  1.00 14.30           N  
ATOM   1213  CA  TRP A 128      45.076  46.416  18.551  1.00 14.32           C  
ATOM   1214  C   TRP A 128      43.553  46.264  18.478  1.00 13.57           C  
ATOM   1215  O   TRP A 128      42.907  46.148  19.528  1.00 14.69           O  
ATOM   1216  CB  TRP A 128      45.390  47.810  19.155  1.00 14.86           C  
ATOM   1217  CG  TRP A 128      45.001  48.958  18.241  1.00 14.23           C  
ATOM   1218  CD1 TRP A 128      43.731  49.400  17.965  1.00 15.08           C  
ATOM   1219  CD2 TRP A 128      45.875  49.722  17.413  1.00 11.71           C  
ATOM   1220  NE1 TRP A 128      43.768  50.374  17.013  1.00  8.03           N  
ATOM   1221  CE2 TRP A 128      45.070  50.591  16.650  1.00 10.37           C  
ATOM   1222  CE3 TRP A 128      47.261  49.752  17.237  1.00 12.42           C  
ATOM   1223  CZ2 TRP A 128      45.603  51.479  15.725  1.00  8.05           C  
ATOM   1224  CZ3 TRP A 128      47.792  50.625  16.327  1.00 17.65           C  
ATOM   1225  CH2 TRP A 128      46.961  51.486  15.573  1.00 16.47           C  
ATOM   1226  H   TRP A 128      45.443  46.362  16.450  0.00  0.00           H  
ATOM   1227  HE1 TRP A 128      42.994  50.871  16.671  0.00  0.00           H  
ATOM   1228  N   ASP A 129      42.970  46.324  17.284  1.00  8.24           N  
ATOM   1229  CA  ASP A 129      41.516  46.218  17.168  1.00  5.78           C  
ATOM   1230  C   ASP A 129      41.024  44.784  17.375  1.00 16.78           C  
ATOM   1231  O   ASP A 129      41.830  43.837  17.349  1.00 11.67           O  
ATOM   1232  CB  ASP A 129      41.063  46.738  15.806  1.00  8.41           C  
ATOM   1233  CG  ASP A 129      41.018  48.260  15.751  1.00  6.93           C  
ATOM   1234  OD1 ASP A 129      40.818  48.895  16.808  1.00  2.59           O  
ATOM   1235  OD2 ASP A 129      41.184  48.820  14.647  1.00 10.90           O  
ATOM   1236  H   ASP A 129      43.523  46.389  16.491  0.00  0.00           H  
ATOM   1237  N   PRO A 130      39.707  44.608  17.647  1.00 16.77           N  
ATOM   1238  CA  PRO A 130      39.105  43.286  17.855  1.00 17.94           C  
ATOM   1239  C   PRO A 130      39.413  42.310  16.710  1.00 19.43           C  
ATOM   1240  O   PRO A 130      39.227  42.646  15.533  1.00 18.24           O  
ATOM   1241  CB  PRO A 130      37.608  43.611  17.914  1.00 15.10           C  
ATOM   1242  CG  PRO A 130      37.585  44.899  18.571  1.00 19.35           C  
ATOM   1243  CD  PRO A 130      38.698  45.657  17.876  1.00 17.29           C  
ATOM   1244  N   SER A 131      39.809  41.086  17.072  1.00 21.91           N  
ATOM   1245  CA  SER A 131      40.147  40.001  16.118  1.00 24.56           C  
ATOM   1246  C   SER A 131      39.077  39.674  15.062  1.00 22.19           C  
ATOM   1247  O   SER A 131      39.404  39.263  13.942  1.00 17.92           O  
ATOM   1248  CB  SER A 131      40.466  38.713  16.884  1.00 26.72           C  
ATOM   1249  OG  SER A 131      41.423  38.935  17.908  1.00 38.63           O  
ATOM   1250  H   SER A 131      39.891  40.917  18.028  0.00  0.00           H  
ATOM   1251  HG  SER A 131      41.157  39.619  18.526  0.00  0.00           H  
ATOM   1252  N   ASN A 132      37.806  39.820  15.433  1.00 21.51           N  
ATOM   1253  CA  ASN A 132      36.705  39.550  14.520  1.00 22.31           C  
ATOM   1254  C   ASN A 132      36.717  40.459  13.290  1.00 21.65           C  
ATOM   1255  O   ASN A 132      36.026  40.196  12.310  1.00 24.00           O  
ATOM   1256  CB  ASN A 132      35.368  39.635  15.262  1.00 25.60           C  
ATOM   1257  CG  ASN A 132      35.194  40.938  16.009  1.00 33.35           C  
ATOM   1258  OD1 ASN A 132      35.324  42.017  15.428  1.00 37.02           O  
ATOM   1259  ND2 ASN A 132      34.913  40.852  17.305  1.00 32.54           N  
ATOM   1260  H   ASN A 132      37.605  40.109  16.352  0.00  0.00           H  
ATOM   1261 HD21 ASN A 132      34.852  39.962  17.724  0.00  0.00           H  
ATOM   1262 HD22 ASN A 132      34.764  41.700  17.784  0.00  0.00           H  
ATOM   1263  N   ARG A 133      37.557  41.493  13.328  1.00 19.10           N  
ATOM   1264  CA  ARG A 133      37.708  42.460  12.256  1.00 16.06           C  
ATOM   1265  C   ARG A 133      36.473  43.337  12.018  1.00 19.48           C  
ATOM   1266  O   ARG A 133      36.388  44.046  11.004  1.00 15.27           O  
ATOM   1267  CB  ARG A 133      38.120  41.775  10.957  1.00 19.10           C  
ATOM   1268  CG  ARG A 133      39.358  40.917  11.079  1.00 24.14           C  
ATOM   1269  CD  ARG A 133      39.972  40.678   9.722  1.00 28.33           C  
ATOM   1270  NE  ARG A 133      40.925  39.565   9.743  1.00 34.81           N  
ATOM   1271  CZ  ARG A 133      41.696  39.224   8.713  1.00 36.92           C  
ATOM   1272  NH1 ARG A 133      41.638  39.908   7.575  1.00 37.54           N  
ATOM   1273  NH2 ARG A 133      42.513  38.183   8.810  1.00 41.04           N  
ATOM   1274  H   ARG A 133      38.111  41.645  14.120  0.00  0.00           H  
ATOM   1275  HE  ARG A 133      41.000  39.037  10.565  0.00  0.00           H  
ATOM   1276 HH11 ARG A 133      41.016  40.685   7.479  0.00  0.00           H  
ATOM   1277 HH12 ARG A 133      42.222  39.641   6.809  0.00  0.00           H  
ATOM   1278 HH21 ARG A 133      43.092  37.929   8.036  0.00  0.00           H  
ATOM   1279 HH22 ARG A 133      42.549  37.656   9.659  0.00  0.00           H  
ATOM   1280  N   ASP A 134      35.542  43.327  12.972  1.00 19.49           N  
ATOM   1281  CA  ASP A 134      34.316  44.112  12.859  1.00 19.18           C  
ATOM   1282  C   ASP A 134      34.532  45.572  13.222  1.00 18.75           C  
ATOM   1283  O   ASP A 134      35.391  45.887  14.057  1.00 14.69           O  
ATOM   1284  CB  ASP A 134      33.253  43.589  13.824  1.00 23.00           C  
ATOM   1285  CG  ASP A 134      32.601  42.286  13.366  1.00 28.55           C  
ATOM   1286  OD1 ASP A 134      32.543  41.992  12.139  1.00 25.23           O  
ATOM   1287  OD2 ASP A 134      32.106  41.575  14.271  1.00 30.45           O  
ATOM   1288  H   ASP A 134      35.693  42.807  13.784  0.00  0.00           H  
ATOM   1289  N   ARG A 135      33.717  46.443  12.619  1.00 16.32           N  
ATOM   1290  CA  ARG A 135      33.737  47.864  12.926  1.00 11.49           C  
ATOM   1291  C   ARG A 135      33.091  47.809  14.285  1.00 13.14           C  
ATOM   1292  O   ARG A 135      32.326  46.887  14.589  1.00 13.90           O  
ATOM   1293  CB  ARG A 135      32.894  48.654  11.941  1.00 11.32           C  
ATOM   1294  CG  ARG A 135      33.469  48.573  10.555  1.00 10.35           C  
ATOM   1295  CD  ARG A 135      32.803  49.481   9.554  1.00  8.77           C  
ATOM   1296  NE  ARG A 135      33.603  49.465   8.340  1.00 11.47           N  
ATOM   1297  CZ  ARG A 135      33.163  49.125   7.136  1.00 15.67           C  
ATOM   1298  NH1 ARG A 135      31.895  48.781   6.965  1.00 17.35           N  
ATOM   1299  NH2 ARG A 135      34.010  49.077   6.114  1.00 12.40           N  
ATOM   1300  H   ARG A 135      33.047  46.115  11.991  0.00  0.00           H  
ATOM   1301  HE  ARG A 135      34.546  49.719   8.411  0.00  0.00           H  
ATOM   1302 HH11 ARG A 135      31.263  48.772   7.740  0.00  0.00           H  
ATOM   1303 HH12 ARG A 135      31.568  48.523   6.055  0.00  0.00           H  
ATOM   1304 HH21 ARG A 135      33.681  48.822   5.204  0.00  0.00           H  
ATOM   1305 HH22 ARG A 135      34.973  49.299   6.254  0.00  0.00           H  
ATOM   1306  N   HIS A 136      33.412  48.762  15.135  1.00 12.21           N  
ATOM   1307  CA  HIS A 136      32.897  48.695  16.480  1.00 10.82           C  
ATOM   1308  C   HIS A 136      32.845  50.047  17.181  1.00 14.44           C  
ATOM   1309  O   HIS A 136      33.436  51.034  16.718  1.00 14.35           O  
ATOM   1310  CB  HIS A 136      33.818  47.757  17.276  1.00 10.37           C  
ATOM   1311  CG  HIS A 136      35.276  48.045  17.074  1.00 11.65           C  
ATOM   1312  ND1 HIS A 136      35.936  47.778  15.891  1.00  9.89           N  
ATOM   1313  CD2 HIS A 136      36.186  48.639  17.881  1.00 14.93           C  
ATOM   1314  CE1 HIS A 136      37.185  48.197  15.970  1.00  6.31           C  
ATOM   1315  NE2 HIS A 136      37.366  48.720  17.175  1.00 15.16           N  
ATOM   1316  H   HIS A 136      33.928  49.550  14.850  0.00  0.00           H  
ATOM   1317  HD1 HIS A 136      35.572  47.312  15.110  0.00  0.00           H  
ATOM   1318  HE2 HIS A 136      38.189  48.823  17.662  0.00  0.00           H  
ATOM   1319  N   ILE A 137      32.158  50.048  18.321  1.00 10.66           N  
ATOM   1320  CA  ILE A 137      32.030  51.187  19.202  1.00 13.85           C  
ATOM   1321  C   ILE A 137      32.983  50.739  20.310  1.00 13.43           C  
ATOM   1322  O   ILE A 137      33.049  49.547  20.626  1.00 13.74           O  
ATOM   1323  CB  ILE A 137      30.592  51.265  19.783  1.00 12.30           C  
ATOM   1324  CG1 ILE A 137      29.584  51.577  18.673  1.00 18.15           C  
ATOM   1325  CG2 ILE A 137      30.520  52.266  20.910  1.00 16.44           C  
ATOM   1326  CD1 ILE A 137      28.139  51.344  19.095  1.00 21.47           C  
ATOM   1327  H   ILE A 137      31.697  49.232  18.604  0.00  0.00           H  
ATOM   1328  N   GLY A 138      33.742  51.662  20.877  1.00 12.97           N  
ATOM   1329  CA  GLY A 138      34.646  51.276  21.938  1.00  7.94           C  
ATOM   1330  C   GLY A 138      34.891  52.400  22.898  1.00 12.64           C  
ATOM   1331  O   GLY A 138      34.667  53.573  22.576  1.00 12.33           O  
ATOM   1332  H   GLY A 138      33.687  52.606  20.602  0.00  0.00           H  
ATOM   1333  N   ILE A 139      35.274  52.040  24.107  1.00 10.37           N  
ATOM   1334  CA  ILE A 139      35.575  53.024  25.116  1.00 11.03           C  
ATOM   1335  C   ILE A 139      37.073  52.972  25.335  1.00 16.67           C  
ATOM   1336  O   ILE A 139      37.616  51.923  25.706  1.00 11.69           O  
ATOM   1337  CB  ILE A 139      34.860  52.718  26.401  1.00 10.07           C  
ATOM   1338  CG1 ILE A 139      33.348  52.822  26.167  1.00  8.24           C  
ATOM   1339  CG2 ILE A 139      35.364  53.641  27.512  1.00  8.00           C  
ATOM   1340  CD1 ILE A 139      32.482  52.408  27.369  1.00 11.10           C  
ATOM   1341  H   ILE A 139      35.360  51.090  24.325  0.00  0.00           H  
ATOM   1342  N   ASP A 140      37.741  54.094  25.070  1.00 13.51           N  
ATOM   1343  CA  ASP A 140      39.189  54.200  25.211  1.00 11.35           C  
ATOM   1344  C   ASP A 140      39.596  55.053  26.413  1.00 13.52           C  
ATOM   1345  O   ASP A 140      38.989  56.091  26.703  1.00 13.08           O  
ATOM   1346  CB  ASP A 140      39.770  54.803  23.933  1.00  9.00           C  
ATOM   1347  CG  ASP A 140      39.340  54.055  22.683  1.00  5.11           C  
ATOM   1348  OD1 ASP A 140      38.865  52.919  22.785  1.00 14.46           O  
ATOM   1349  OD2 ASP A 140      39.490  54.598  21.572  1.00  8.26           O  
ATOM   1350  H   ASP A 140      37.237  54.871  24.804  0.00  0.00           H  
ATOM   1351  N   VAL A 141      40.611  54.596  27.129  1.00 13.52           N  
ATOM   1352  CA  VAL A 141      41.125  55.304  28.284  1.00 15.98           C  
ATOM   1353  C   VAL A 141      42.639  55.281  28.166  1.00 19.27           C  
ATOM   1354  O   VAL A 141      43.268  54.228  28.332  1.00 19.25           O  
ATOM   1355  CB  VAL A 141      40.704  54.652  29.630  1.00 18.43           C  
ATOM   1356  CG1 VAL A 141      41.262  55.449  30.776  1.00  9.33           C  
ATOM   1357  CG2 VAL A 141      39.158  54.548  29.746  1.00 18.34           C  
ATOM   1358  H   VAL A 141      41.029  53.753  26.883  0.00  0.00           H  
ATOM   1359  N   ASN A 142      43.206  56.424  27.775  1.00 17.74           N  
ATOM   1360  CA  ASN A 142      44.651  56.576  27.634  1.00 15.00           C  
ATOM   1361  C   ASN A 142      45.360  55.583  26.721  1.00 16.67           C  
ATOM   1362  O   ASN A 142      46.565  55.344  26.894  1.00 15.07           O  
ATOM   1363  CB  ASN A 142      45.304  56.535  29.013  1.00 12.10           C  
ATOM   1364  CG  ASN A 142      45.071  57.796  29.788  1.00 16.33           C  
ATOM   1365  OD1 ASN A 142      44.947  57.786  31.016  1.00 17.14           O  
ATOM   1366  ND2 ASN A 142      44.989  58.903  29.073  1.00 13.32           N  
ATOM   1367  H   ASN A 142      42.603  57.177  27.594  0.00  0.00           H  
ATOM   1368 HD21 ASN A 142      45.059  58.891  28.103  0.00  0.00           H  
ATOM   1369 HD22 ASN A 142      44.880  59.678  29.649  0.00  0.00           H  
ATOM   1370  N   SER A 143      44.645  55.057  25.724  1.00 15.41           N  
ATOM   1371  CA  SER A 143      45.199  54.079  24.786  1.00 14.69           C  
ATOM   1372  C   SER A 143      44.211  53.883  23.651  1.00 14.53           C  
ATOM   1373  O   SER A 143      43.009  54.012  23.867  1.00 16.91           O  
ATOM   1374  CB  SER A 143      45.405  52.727  25.492  1.00 14.73           C  
ATOM   1375  OG  SER A 143      45.661  51.704  24.530  1.00 15.83           O  
ATOM   1376  H   SER A 143      43.703  55.286  25.596  0.00  0.00           H  
ATOM   1377  HG  SER A 143      45.903  50.879  24.974  0.00  0.00           H  
ATOM   1378  N   ILE A 144      44.702  53.563  22.456  1.00 10.90           N  
ATOM   1379  CA  ILE A 144      43.824  53.339  21.314  1.00 12.24           C  
ATOM   1380  C   ILE A 144      43.217  51.923  21.354  1.00 12.25           C  
ATOM   1381  O   ILE A 144      42.334  51.591  20.544  1.00 12.91           O  
ATOM   1382  CB  ILE A 144      44.546  53.594  19.946  1.00 14.78           C  
ATOM   1383  CG1 ILE A 144      43.518  53.696  18.802  1.00 19.08           C  
ATOM   1384  CG2 ILE A 144      45.545  52.473  19.643  1.00 20.78           C  
ATOM   1385  CD1 ILE A 144      42.472  54.839  18.942  1.00 13.21           C  
ATOM   1386  H   ILE A 144      45.680  53.464  22.389  0.00  0.00           H  
ATOM   1387  N   LYS A 145      43.718  51.089  22.261  1.00 13.10           N  
ATOM   1388  CA  LYS A 145      43.192  49.730  22.402  1.00 15.52           C  
ATOM   1389  C   LYS A 145      42.085  49.860  23.435  1.00 11.47           C  
ATOM   1390  O   LYS A 145      42.360  50.019  24.617  1.00 13.41           O  
ATOM   1391  CB  LYS A 145      44.274  48.784  22.906  1.00 21.22           C  
ATOM   1392  CG  LYS A 145      43.933  47.319  22.718  1.00 26.94           C  
ATOM   1393  CD  LYS A 145      44.887  46.432  23.491  1.00 30.78           C  
ATOM   1394  CE  LYS A 145      44.711  44.974  23.100  1.00 37.13           C  
ATOM   1395  NZ  LYS A 145      45.190  44.719  21.710  1.00 41.72           N  
ATOM   1396  H   LYS A 145      44.431  51.379  22.873  0.00  0.00           H  
ATOM   1397  HZ1 LYS A 145      45.058  43.715  21.476  0.00  0.00           H  
ATOM   1398  HZ2 LYS A 145      44.652  45.308  21.043  0.00  0.00           H  
ATOM   1399  HZ3 LYS A 145      46.200  44.959  21.648  0.00  0.00           H  
ATOM   1400  N   SER A 146      40.841  49.827  22.969  1.00 13.41           N  
ATOM   1401  CA  SER A 146      39.659  49.987  23.819  1.00 12.42           C  
ATOM   1402  C   SER A 146      39.593  49.067  25.026  1.00 13.50           C  
ATOM   1403  O   SER A 146      40.088  47.956  24.993  1.00 21.16           O  
ATOM   1404  CB  SER A 146      38.398  49.790  22.982  1.00  6.68           C  
ATOM   1405  OG  SER A 146      38.518  50.421  21.711  1.00 13.48           O  
ATOM   1406  H   SER A 146      40.712  49.642  22.021  0.00  0.00           H  
ATOM   1407  HG  SER A 146      39.014  51.223  21.900  0.00  0.00           H  
ATOM   1408  N   VAL A 147      38.966  49.534  26.092  1.00 14.40           N  
ATOM   1409  CA  VAL A 147      38.799  48.731  27.287  1.00 14.93           C  
ATOM   1410  C   VAL A 147      37.634  47.768  27.088  1.00 16.03           C  
ATOM   1411  O   VAL A 147      37.595  46.727  27.713  1.00 18.20           O  
ATOM   1412  CB  VAL A 147      38.546  49.611  28.565  1.00 14.31           C  
ATOM   1413  CG1 VAL A 147      39.685  50.596  28.761  1.00 14.26           C  
ATOM   1414  CG2 VAL A 147      37.213  50.342  28.472  1.00 12.37           C  
ATOM   1415  H   VAL A 147      38.644  50.454  26.087  0.00  0.00           H  
ATOM   1416  N   ASN A 148      36.709  48.127  26.195  1.00 18.66           N  
ATOM   1417  CA  ASN A 148      35.516  47.349  25.875  1.00 15.31           C  
ATOM   1418  C   ASN A 148      35.050  47.844  24.513  1.00 17.81           C  
ATOM   1419  O   ASN A 148      35.176  49.039  24.221  1.00 15.96           O  
ATOM   1420  CB  ASN A 148      34.421  47.640  26.905  1.00 18.37           C  
ATOM   1421  CG  ASN A 148      33.412  46.503  27.049  1.00 22.37           C  
ATOM   1422  OD1 ASN A 148      33.491  45.468  26.375  1.00 23.42           O  
ATOM   1423  ND2 ASN A 148      32.451  46.699  27.937  1.00 21.82           N  
ATOM   1424  H   ASN A 148      36.825  48.974  25.719  0.00  0.00           H  
ATOM   1425 HD21 ASN A 148      32.399  47.530  28.452  0.00  0.00           H  
ATOM   1426 HD22 ASN A 148      31.809  45.970  28.038  0.00  0.00           H  
ATOM   1427  N   THR A 149      34.530  46.946  23.675  1.00 14.25           N  
ATOM   1428  CA  THR A 149      34.058  47.310  22.342  1.00 15.15           C  
ATOM   1429  C   THR A 149      32.765  46.568  22.051  1.00 17.58           C  
ATOM   1430  O   THR A 149      32.405  45.650  22.784  1.00 17.71           O  
ATOM   1431  CB  THR A 149      35.074  46.930  21.242  1.00 17.36           C  
ATOM   1432  OG1 THR A 149      35.138  45.504  21.106  1.00 21.33           O  
ATOM   1433  CG2 THR A 149      36.455  47.449  21.576  1.00 14.35           C  
ATOM   1434  H   THR A 149      34.404  46.010  23.944  0.00  0.00           H  
ATOM   1435  HG1 THR A 149      35.865  45.245  20.535  0.00  0.00           H  
ATOM   1436  N   LYS A 150      32.083  46.952  20.973  1.00 15.23           N  
ATOM   1437  CA  LYS A 150      30.823  46.332  20.564  1.00 14.41           C  
ATOM   1438  C   LYS A 150      30.713  46.421  19.043  1.00 16.37           C  
ATOM   1439  O   LYS A 150      30.905  47.496  18.449  1.00 14.67           O  
ATOM   1440  CB  LYS A 150      29.635  47.032  21.255  1.00 19.46           C  
ATOM   1441  CG  LYS A 150      28.237  46.650  20.764  1.00 23.09           C  
ATOM   1442  CD  LYS A 150      27.838  45.220  21.092  1.00 28.23           C  
ATOM   1443  CE  LYS A 150      27.663  44.972  22.599  1.00 33.00           C  
ATOM   1444  NZ  LYS A 150      26.376  45.469  23.183  1.00 36.14           N  
ATOM   1445  H   LYS A 150      32.417  47.700  20.438  0.00  0.00           H  
ATOM   1446  HZ1 LYS A 150      26.357  45.258  24.202  0.00  0.00           H  
ATOM   1447  HZ2 LYS A 150      26.314  46.494  23.035  0.00  0.00           H  
ATOM   1448  HZ3 LYS A 150      25.567  45.007  22.719  0.00  0.00           H  
ATOM   1449  N   SER A 151      30.493  45.285  18.394  1.00  9.69           N  
ATOM   1450  CA  SER A 151      30.378  45.298  16.948  1.00 13.59           C  
ATOM   1451  C   SER A 151      29.271  46.252  16.543  1.00 12.41           C  
ATOM   1452  O   SER A 151      28.306  46.436  17.269  1.00 13.40           O  
ATOM   1453  CB  SER A 151      30.136  43.889  16.391  1.00 18.86           C  
ATOM   1454  OG  SER A 151      31.266  43.053  16.610  1.00 21.85           O  
ATOM   1455  H   SER A 151      30.362  44.456  18.884  0.00  0.00           H  
ATOM   1456  HG  SER A 151      31.354  42.979  17.566  0.00  0.00           H  
ATOM   1457  N   TRP A 152      29.390  46.803  15.349  1.00 10.47           N  
ATOM   1458  CA  TRP A 152      28.452  47.780  14.876  1.00 12.78           C  
ATOM   1459  C   TRP A 152      28.511  47.762  13.368  1.00 14.30           C  
ATOM   1460  O   TRP A 152      29.594  47.766  12.786  1.00 16.79           O  
ATOM   1461  CB  TRP A 152      28.898  49.147  15.454  1.00 16.03           C  
ATOM   1462  CG  TRP A 152      28.623  50.381  14.649  1.00 17.55           C  
ATOM   1463  CD1 TRP A 152      27.404  50.898  14.312  1.00 17.44           C  
ATOM   1464  CD2 TRP A 152      29.601  51.297  14.145  1.00 17.56           C  
ATOM   1465  NE1 TRP A 152      27.567  52.088  13.638  1.00 16.51           N  
ATOM   1466  CE2 TRP A 152      28.906  52.350  13.520  1.00 15.38           C  
ATOM   1467  CE3 TRP A 152      31.005  51.328  14.167  1.00 19.28           C  
ATOM   1468  CZ2 TRP A 152      29.567  53.424  12.915  1.00 20.23           C  
ATOM   1469  CZ3 TRP A 152      31.656  52.392  13.571  1.00 13.04           C  
ATOM   1470  CH2 TRP A 152      30.938  53.425  12.956  1.00 18.56           C  
ATOM   1471  H   TRP A 152      30.143  46.577  14.755  0.00  0.00           H  
ATOM   1472  HE1 TRP A 152      26.836  52.687  13.375  0.00  0.00           H  
ATOM   1473  N   LYS A 153      27.354  47.674  12.732  1.00 15.95           N  
ATOM   1474  CA  LYS A 153      27.317  47.682  11.283  1.00 20.30           C  
ATOM   1475  C   LYS A 153      27.083  49.123  10.867  1.00 20.65           C  
ATOM   1476  O   LYS A 153      26.093  49.751  11.264  1.00 18.99           O  
ATOM   1477  CB  LYS A 153      26.215  46.765  10.729  1.00 23.81           C  
ATOM   1478  CG  LYS A 153      26.395  45.289  11.069  1.00 31.67           C  
ATOM   1479  CD  LYS A 153      25.982  45.032  12.517  1.00 40.00           C  
ATOM   1480  CE  LYS A 153      26.402  43.656  13.011  1.00 45.33           C  
ATOM   1481  NZ  LYS A 153      26.082  43.488  14.468  1.00 47.46           N  
ATOM   1482  H   LYS A 153      26.510  47.631  13.225  0.00  0.00           H  
ATOM   1483  HZ1 LYS A 153      26.402  42.548  14.775  0.00  0.00           H  
ATOM   1484  HZ2 LYS A 153      26.582  44.221  15.010  0.00  0.00           H  
ATOM   1485  HZ3 LYS A 153      25.057  43.574  14.631  0.00  0.00           H  
ATOM   1486  N   LEU A 154      28.044  49.658  10.135  1.00 19.17           N  
ATOM   1487  CA  LEU A 154      27.973  51.012   9.652  1.00 20.78           C  
ATOM   1488  C   LEU A 154      27.016  51.103   8.494  1.00 22.31           C  
ATOM   1489  O   LEU A 154      27.086  50.330   7.537  1.00 24.02           O  
ATOM   1490  CB  LEU A 154      29.347  51.502   9.181  1.00 20.32           C  
ATOM   1491  CG  LEU A 154      29.297  52.680   8.208  1.00 18.27           C  
ATOM   1492  CD1 LEU A 154      29.022  53.960   8.994  1.00 18.66           C  
ATOM   1493  CD2 LEU A 154      30.595  52.789   7.434  1.00 17.34           C  
ATOM   1494  H   LEU A 154      28.832  49.104   9.929  0.00  0.00           H  
ATOM   1495  N   GLN A 155      26.104  52.051   8.599  1.00 22.28           N  
ATOM   1496  CA  GLN A 155      25.164  52.303   7.544  1.00 21.78           C  
ATOM   1497  C   GLN A 155      25.690  53.553   6.880  1.00 22.38           C  
ATOM   1498  O   GLN A 155      25.525  54.660   7.387  1.00 23.23           O  
ATOM   1499  CB  GLN A 155      23.783  52.509   8.112  1.00 18.70           C  
ATOM   1500  CG  GLN A 155      23.161  51.207   8.472  1.00 22.55           C  
ATOM   1501  CD  GLN A 155      21.771  51.367   8.982  1.00 21.96           C  
ATOM   1502  OE1 GLN A 155      21.435  50.848  10.046  1.00 27.96           O  
ATOM   1503  NE2 GLN A 155      20.943  52.086   8.238  1.00 22.67           N  
ATOM   1504  H   GLN A 155      26.071  52.623   9.394  0.00  0.00           H  
ATOM   1505 HE21 GLN A 155      21.254  52.486   7.401  0.00  0.00           H  
ATOM   1506 HE22 GLN A 155      20.039  52.146   8.589  0.00  0.00           H  
ATOM   1507  N   ASN A 156      26.404  53.342   5.788  1.00 22.21           N  
ATOM   1508  CA  ASN A 156      27.025  54.410   5.026  1.00 21.69           C  
ATOM   1509  C   ASN A 156      25.978  55.433   4.602  1.00 23.10           C  
ATOM   1510  O   ASN A 156      24.923  55.060   4.096  1.00 25.41           O  
ATOM   1511  CB  ASN A 156      27.740  53.800   3.810  1.00 22.08           C  
ATOM   1512  CG  ASN A 156      28.706  54.764   3.120  1.00 24.61           C  
ATOM   1513  OD1 ASN A 156      29.378  55.576   3.757  1.00 27.06           O  
ATOM   1514  ND2 ASN A 156      28.814  54.634   1.804  1.00 20.47           N  
ATOM   1515  H   ASN A 156      26.505  52.416   5.471  0.00  0.00           H  
ATOM   1516 HD21 ASN A 156      28.286  53.953   1.328  0.00  0.00           H  
ATOM   1517 HD22 ASN A 156      29.417  55.250   1.337  0.00  0.00           H  
ATOM   1518  N   GLY A 157      26.223  56.703   4.925  1.00 19.00           N  
ATOM   1519  CA  GLY A 157      25.318  57.775   4.537  1.00 19.04           C  
ATOM   1520  C   GLY A 157      24.107  58.018   5.419  1.00 18.95           C  
ATOM   1521  O   GLY A 157      23.349  58.964   5.175  1.00 20.72           O  
ATOM   1522  H   GLY A 157      27.023  56.917   5.452  0.00  0.00           H  
ATOM   1523  N   GLU A 158      23.920  57.182   6.432  1.00 13.30           N  
ATOM   1524  CA  GLU A 158      22.795  57.302   7.348  1.00 12.15           C  
ATOM   1525  C   GLU A 158      23.197  58.080   8.583  1.00 14.83           C  
ATOM   1526  O   GLU A 158      24.351  57.998   9.020  1.00  8.34           O  
ATOM   1527  CB  GLU A 158      22.321  55.912   7.775  1.00 16.65           C  
ATOM   1528  CG  GLU A 158      21.609  55.135   6.693  1.00 22.61           C  
ATOM   1529  CD  GLU A 158      20.319  55.803   6.248  1.00 28.32           C  
ATOM   1530  OE1 GLU A 158      19.429  56.041   7.101  1.00 28.63           O  
ATOM   1531  OE2 GLU A 158      20.206  56.097   5.040  1.00 31.02           O  
ATOM   1532  H   GLU A 158      24.584  56.481   6.597  0.00  0.00           H  
ATOM   1533  N   GLU A 159      22.244  58.797   9.177  1.00 13.55           N  
ATOM   1534  CA  GLU A 159      22.546  59.563  10.370  1.00 16.35           C  
ATOM   1535  C   GLU A 159      22.295  58.740  11.592  1.00 17.80           C  
ATOM   1536  O   GLU A 159      21.317  57.991  11.647  1.00 22.86           O  
ATOM   1537  CB  GLU A 159      21.766  60.873  10.433  1.00 18.25           C  
ATOM   1538  CG  GLU A 159      20.287  60.778  10.278  1.00 25.12           C  
ATOM   1539  CD  GLU A 159      19.625  62.143  10.331  1.00 32.10           C  
ATOM   1540  OE1 GLU A 159      20.072  63.044   9.578  1.00 32.17           O  
ATOM   1541  OE2 GLU A 159      18.667  62.305  11.126  1.00 35.66           O  
ATOM   1542  H   GLU A 159      21.324  58.762   8.836  0.00  0.00           H  
ATOM   1543  N   ALA A 160      23.228  58.812  12.537  1.00 16.70           N  
ATOM   1544  CA  ALA A 160      23.133  58.058  13.777  1.00 17.19           C  
ATOM   1545  C   ALA A 160      23.006  59.006  14.937  1.00 13.97           C  
ATOM   1546  O   ALA A 160      23.696  60.019  14.981  1.00 16.75           O  
ATOM   1547  CB  ALA A 160      24.368  57.196  13.958  1.00 16.31           C  
ATOM   1548  H   ALA A 160      24.008  59.383  12.405  0.00  0.00           H  
ATOM   1549  N   ASN A 161      22.107  58.692  15.862  1.00 16.16           N  
ATOM   1550  CA  ASN A 161      21.904  59.506  17.051  1.00 17.89           C  
ATOM   1551  C   ASN A 161      22.667  58.814  18.144  1.00 16.87           C  
ATOM   1552  O   ASN A 161      22.473  57.618  18.385  1.00 16.02           O  
ATOM   1553  CB  ASN A 161      20.423  59.571  17.446  1.00 24.83           C  
ATOM   1554  CG  ASN A 161      19.604  60.426  16.504  1.00 33.91           C  
ATOM   1555  OD1 ASN A 161      19.743  60.341  15.284  1.00 36.04           O  
ATOM   1556  ND2 ASN A 161      18.755  61.278  17.067  1.00 39.39           N  
ATOM   1557  H   ASN A 161      21.556  57.887  15.735  0.00  0.00           H  
ATOM   1558 HD21 ASN A 161      18.723  61.308  18.045  0.00  0.00           H  
ATOM   1559 HD22 ASN A 161      18.221  61.835  16.466  0.00  0.00           H  
ATOM   1560  N   VAL A 162      23.514  59.562  18.825  1.00 13.44           N  
ATOM   1561  CA  VAL A 162      24.317  58.997  19.881  1.00 12.25           C  
ATOM   1562  C   VAL A 162      24.045  59.712  21.177  1.00 14.78           C  
ATOM   1563  O   VAL A 162      23.860  60.932  21.190  1.00 15.63           O  
ATOM   1564  CB  VAL A 162      25.825  59.143  19.529  1.00 11.87           C  
ATOM   1565  CG1 VAL A 162      26.699  58.500  20.602  1.00 12.49           C  
ATOM   1566  CG2 VAL A 162      26.111  58.522  18.187  1.00  8.90           C  
ATOM   1567  H   VAL A 162      23.590  60.505  18.614  0.00  0.00           H  
ATOM   1568  N   VAL A 163      23.949  58.955  22.257  1.00 11.10           N  
ATOM   1569  CA  VAL A 163      23.776  59.534  23.585  1.00 11.93           C  
ATOM   1570  C   VAL A 163      24.857  58.899  24.408  1.00 11.97           C  
ATOM   1571  O   VAL A 163      24.994  57.677  24.408  1.00 12.94           O  
ATOM   1572  CB  VAL A 163      22.471  59.148  24.299  1.00  6.23           C  
ATOM   1573  CG1 VAL A 163      22.487  59.731  25.722  1.00  8.87           C  
ATOM   1574  CG2 VAL A 163      21.275  59.655  23.528  1.00  9.61           C  
ATOM   1575  H   VAL A 163      24.023  57.980  22.165  0.00  0.00           H  
ATOM   1576  N   ILE A 164      25.646  59.729  25.070  1.00 12.63           N  
ATOM   1577  CA  ILE A 164      26.705  59.248  25.933  1.00 12.93           C  
ATOM   1578  C   ILE A 164      26.409  59.873  27.276  1.00 14.47           C  
ATOM   1579  O   ILE A 164      26.254  61.094  27.377  1.00 15.05           O  
ATOM   1580  CB  ILE A 164      28.113  59.682  25.426  1.00 10.06           C  
ATOM   1581  CG1 ILE A 164      28.373  59.082  24.047  1.00  3.14           C  
ATOM   1582  CG2 ILE A 164      29.206  59.240  26.401  1.00 11.28           C  
ATOM   1583  CD1 ILE A 164      29.648  59.498  23.412  1.00  7.45           C  
ATOM   1584  H   ILE A 164      25.494  60.698  25.020  0.00  0.00           H  
ATOM   1585  N   ALA A 165      26.213  59.042  28.285  1.00 14.93           N  
ATOM   1586  CA  ALA A 165      25.957  59.535  29.626  1.00 16.95           C  
ATOM   1587  C   ALA A 165      26.992  58.958  30.582  1.00 20.47           C  
ATOM   1588  O   ALA A 165      27.507  57.861  30.349  1.00 18.14           O  
ATOM   1589  CB  ALA A 165      24.564  59.132  30.078  1.00 15.86           C  
ATOM   1590  H   ALA A 165      26.264  58.074  28.136  0.00  0.00           H  
ATOM   1591  N   PHE A 166      27.291  59.698  31.647  1.00 19.25           N  
ATOM   1592  CA  PHE A 166      28.217  59.251  32.687  1.00 19.60           C  
ATOM   1593  C   PHE A 166      27.561  59.487  34.053  1.00 22.22           C  
ATOM   1594  O   PHE A 166      27.097  60.595  34.348  1.00 21.92           O  
ATOM   1595  CB  PHE A 166      29.549  59.991  32.617  1.00 18.76           C  
ATOM   1596  CG  PHE A 166      30.509  59.628  33.737  1.00 20.99           C  
ATOM   1597  CD1 PHE A 166      31.327  58.511  33.632  1.00 18.52           C  
ATOM   1598  CD2 PHE A 166      30.578  60.398  34.895  1.00 21.29           C  
ATOM   1599  CE1 PHE A 166      32.193  58.168  34.661  1.00 19.98           C  
ATOM   1600  CE2 PHE A 166      31.450  60.061  35.938  1.00 21.78           C  
ATOM   1601  CZ  PHE A 166      32.258  58.944  35.821  1.00 18.81           C  
ATOM   1602  H   PHE A 166      26.866  60.574  31.750  0.00  0.00           H  
ATOM   1603  N   ASN A 167      27.462  58.432  34.857  1.00 18.79           N  
ATOM   1604  CA  ASN A 167      26.871  58.551  36.170  1.00 20.99           C  
ATOM   1605  C   ASN A 167      27.968  58.631  37.199  1.00 23.13           C  
ATOM   1606  O   ASN A 167      28.669  57.659  37.440  1.00 23.31           O  
ATOM   1607  CB  ASN A 167      25.978  57.355  36.489  1.00 28.62           C  
ATOM   1608  CG  ASN A 167      25.220  57.530  37.796  1.00 29.53           C  
ATOM   1609  OD1 ASN A 167      25.796  57.847  38.836  1.00 34.76           O  
ATOM   1610  ND2 ASN A 167      23.922  57.339  37.742  1.00 35.39           N  
ATOM   1611  H   ASN A 167      27.805  57.566  34.538  0.00  0.00           H  
ATOM   1612 HD21 ASN A 167      23.511  57.075  36.893  0.00  0.00           H  
ATOM   1613 HD22 ASN A 167      23.427  57.497  38.570  0.00  0.00           H  
ATOM   1614  N   ALA A 168      28.065  59.782  37.850  1.00 24.59           N  
ATOM   1615  CA  ALA A 168      29.076  60.022  38.866  1.00 23.64           C  
ATOM   1616  C   ALA A 168      29.053  59.075  40.054  1.00 23.83           C  
ATOM   1617  O   ALA A 168      30.095  58.776  40.623  1.00 27.03           O  
ATOM   1618  CB  ALA A 168      28.978  61.452  39.357  1.00 26.17           C  
ATOM   1619  H   ALA A 168      27.432  60.494  37.632  0.00  0.00           H  
ATOM   1620  N   ALA A 169      27.873  58.615  40.437  1.00 22.06           N  
ATOM   1621  CA  ALA A 169      27.745  57.728  41.580  1.00 23.14           C  
ATOM   1622  C   ALA A 169      28.276  56.325  41.317  1.00 23.53           C  
ATOM   1623  O   ALA A 169      28.805  55.678  42.221  1.00 27.19           O  
ATOM   1624  CB  ALA A 169      26.295  57.663  42.023  1.00 19.63           C  
ATOM   1625  H   ALA A 169      27.068  58.853  39.928  0.00  0.00           H  
ATOM   1626  N   THR A 170      28.168  55.863  40.079  1.00 22.70           N  
ATOM   1627  CA  THR A 170      28.608  54.516  39.751  1.00 21.33           C  
ATOM   1628  C   THR A 170      29.871  54.447  38.902  1.00 21.29           C  
ATOM   1629  O   THR A 170      30.462  53.380  38.748  1.00 19.85           O  
ATOM   1630  CB  THR A 170      27.482  53.784  39.003  1.00 24.19           C  
ATOM   1631  OG1 THR A 170      27.086  54.561  37.871  1.00 24.19           O  
ATOM   1632  CG2 THR A 170      26.267  53.607  39.894  1.00 23.07           C  
ATOM   1633  H   THR A 170      27.759  56.418  39.379  0.00  0.00           H  
ATOM   1634  HG1 THR A 170      27.705  54.374  37.164  0.00  0.00           H  
ATOM   1635  N   ASN A 171      30.258  55.585  38.339  1.00 18.15           N  
ATOM   1636  CA  ASN A 171      31.420  55.691  37.454  1.00 16.85           C  
ATOM   1637  C   ASN A 171      31.216  54.910  36.183  1.00 13.05           C  
ATOM   1638  O   ASN A 171      32.171  54.491  35.540  1.00 12.72           O  
ATOM   1639  CB  ASN A 171      32.727  55.256  38.126  1.00 19.75           C  
ATOM   1640  CG  ASN A 171      33.262  56.301  39.072  1.00 18.76           C  
ATOM   1641  OD1 ASN A 171      33.499  56.015  40.239  1.00 25.26           O  
ATOM   1642  ND2 ASN A 171      33.439  57.526  38.584  1.00 22.46           N  
ATOM   1643  H   ASN A 171      29.749  56.397  38.536  0.00  0.00           H  
ATOM   1644 HD21 ASN A 171      33.259  57.670  37.635  0.00  0.00           H  
ATOM   1645 HD22 ASN A 171      33.710  58.222  39.216  0.00  0.00           H  
ATOM   1646  N   VAL A 172      29.960  54.785  35.780  1.00 13.57           N  
ATOM   1647  CA  VAL A 172      29.628  54.067  34.574  1.00 12.75           C  
ATOM   1648  C   VAL A 172      29.410  55.032  33.427  1.00 15.30           C  
ATOM   1649  O   VAL A 172      28.703  56.022  33.567  1.00 17.32           O  
ATOM   1650  CB  VAL A 172      28.370  53.198  34.770  1.00 16.77           C  
ATOM   1651  CG1 VAL A 172      27.902  52.617  33.427  1.00 13.97           C  
ATOM   1652  CG2 VAL A 172      28.673  52.085  35.748  1.00 10.19           C  
ATOM   1653  H   VAL A 172      29.266  55.244  36.285  0.00  0.00           H  
ATOM   1654  N   LEU A 173      30.061  54.754  32.308  1.00 10.30           N  
ATOM   1655  CA  LEU A 173      29.953  55.556  31.111  1.00 11.33           C  
ATOM   1656  C   LEU A 173      29.155  54.678  30.170  1.00 14.14           C  
ATOM   1657  O   LEU A 173      29.555  53.542  29.890  1.00 14.94           O  
ATOM   1658  CB  LEU A 173      31.339  55.798  30.504  1.00  8.92           C  
ATOM   1659  CG  LEU A 173      31.381  56.666  29.244  1.00 10.95           C  
ATOM   1660  CD1 LEU A 173      31.059  58.065  29.631  1.00 11.99           C  
ATOM   1661  CD2 LEU A 173      32.745  56.644  28.632  1.00 14.36           C  
ATOM   1662  H   LEU A 173      30.634  53.965  32.269  0.00  0.00           H  
ATOM   1663  N   THR A 174      28.029  55.180  29.690  1.00 11.34           N  
ATOM   1664  CA  THR A 174      27.213  54.397  28.789  1.00 14.41           C  
ATOM   1665  C   THR A 174      27.160  55.076  27.433  1.00 14.27           C  
ATOM   1666  O   THR A 174      27.157  56.302  27.349  1.00 18.58           O  
ATOM   1667  CB  THR A 174      25.789  54.246  29.337  1.00 15.86           C  
ATOM   1668  OG1 THR A 174      25.827  53.616  30.623  1.00 16.12           O  
ATOM   1669  CG2 THR A 174      24.948  53.413  28.391  1.00 16.49           C  
ATOM   1670  H   THR A 174      27.751  56.083  29.923  0.00  0.00           H  
ATOM   1671  HG1 THR A 174      26.292  52.773  30.505  0.00  0.00           H  
ATOM   1672  N   VAL A 175      27.117  54.287  26.373  1.00 11.34           N  
ATOM   1673  CA  VAL A 175      27.055  54.816  25.027  1.00  9.14           C  
ATOM   1674  C   VAL A 175      25.899  54.128  24.312  1.00 14.07           C  
ATOM   1675  O   VAL A 175      25.693  52.929  24.496  1.00 15.09           O  
ATOM   1676  CB  VAL A 175      28.308  54.448  24.244  1.00 10.03           C  
ATOM   1677  CG1 VAL A 175      28.298  55.159  22.913  1.00  6.62           C  
ATOM   1678  CG2 VAL A 175      29.550  54.713  25.052  1.00 12.16           C  
ATOM   1679  H   VAL A 175      27.117  53.316  26.476  0.00  0.00           H  
ATOM   1680  N   SER A 176      25.166  54.870  23.490  1.00 16.70           N  
ATOM   1681  CA  SER A 176      24.069  54.314  22.690  1.00 18.76           C  
ATOM   1682  C   SER A 176      24.051  54.926  21.298  1.00 17.56           C  
ATOM   1683  O   SER A 176      24.120  56.151  21.141  1.00 15.74           O  
ATOM   1684  CB  SER A 176      22.711  54.533  23.352  1.00 19.07           C  
ATOM   1685  OG  SER A 176      22.662  53.853  24.593  1.00 33.18           O  
ATOM   1686  H   SER A 176      25.333  55.835  23.433  0.00  0.00           H  
ATOM   1687  HG  SER A 176      23.039  52.968  24.502  0.00  0.00           H  
ATOM   1688  N   LEU A 177      23.980  54.074  20.288  1.00 14.01           N  
ATOM   1689  CA  LEU A 177      23.939  54.542  18.911  1.00 12.51           C  
ATOM   1690  C   LEU A 177      22.674  53.965  18.307  1.00 13.52           C  
ATOM   1691  O   LEU A 177      22.417  52.773  18.431  1.00 15.33           O  
ATOM   1692  CB  LEU A 177      25.178  54.070  18.139  1.00 10.23           C  
ATOM   1693  CG  LEU A 177      25.288  54.514  16.681  1.00 13.51           C  
ATOM   1694  CD1 LEU A 177      26.728  54.615  16.270  1.00 15.18           C  
ATOM   1695  CD2 LEU A 177      24.543  53.554  15.754  1.00 18.82           C  
ATOM   1696  H   LEU A 177      23.940  53.110  20.452  0.00  0.00           H  
ATOM   1697  N   THR A 178      21.861  54.807  17.690  1.00 13.21           N  
ATOM   1698  CA  THR A 178      20.623  54.337  17.086  1.00 14.14           C  
ATOM   1699  C   THR A 178      20.497  54.834  15.655  1.00 15.60           C  
ATOM   1700  O   THR A 178      20.802  56.000  15.367  1.00 14.94           O  
ATOM   1701  CB  THR A 178      19.384  54.866  17.852  1.00 14.46           C  
ATOM   1702  OG1 THR A 178      19.447  54.471  19.228  1.00 14.83           O  
ATOM   1703  CG2 THR A 178      18.112  54.324  17.241  1.00 11.80           C  
ATOM   1704  H   THR A 178      22.079  55.764  17.643  0.00  0.00           H  
ATOM   1705  HG1 THR A 178      18.747  54.959  19.676  0.00  0.00           H  
ATOM   1706  N   TYR A 179      20.101  53.928  14.764  1.00 12.89           N  
ATOM   1707  CA  TYR A 179      19.854  54.240  13.357  1.00 14.25           C  
ATOM   1708  C   TYR A 179      18.351  54.121  13.258  1.00 13.95           C  
ATOM   1709  O   TYR A 179      17.730  53.414  14.060  1.00 16.60           O  
ATOM   1710  CB  TYR A 179      20.483  53.217  12.422  1.00 14.48           C  
ATOM   1711  CG  TYR A 179      21.966  53.370  12.218  1.00 17.49           C  
ATOM   1712  CD1 TYR A 179      22.501  54.552  11.695  1.00 16.18           C  
ATOM   1713  CD2 TYR A 179      22.839  52.312  12.493  1.00 17.41           C  
ATOM   1714  CE1 TYR A 179      23.862  54.677  11.447  1.00 17.23           C  
ATOM   1715  CE2 TYR A 179      24.209  52.427  12.249  1.00 19.25           C  
ATOM   1716  CZ  TYR A 179      24.715  53.616  11.721  1.00 22.24           C  
ATOM   1717  OH  TYR A 179      26.075  53.733  11.474  1.00 20.18           O  
ATOM   1718  H   TYR A 179      19.945  53.011  15.063  0.00  0.00           H  
ATOM   1719  HH  TYR A 179      26.479  52.879  11.667  0.00  0.00           H  
ATOM   1720  N   PRO A 180      17.734  54.824  12.305  1.00 17.73           N  
ATOM   1721  CA  PRO A 180      16.279  54.795  12.114  1.00 20.38           C  
ATOM   1722  C   PRO A 180      15.776  53.457  11.569  1.00 17.94           C  
ATOM   1723  O   PRO A 180      14.710  52.980  11.944  1.00 20.90           O  
ATOM   1724  CB  PRO A 180      16.047  55.923  11.104  1.00 19.68           C  
ATOM   1725  CG  PRO A 180      17.278  56.791  11.245  1.00 21.36           C  
ATOM   1726  CD  PRO A 180      18.355  55.777  11.372  1.00 20.43           C  
ATOM   1727  N   ASN A 181      16.546  52.873  10.663  1.00 18.95           N  
ATOM   1728  CA  ASN A 181      16.209  51.597  10.060  1.00 19.00           C  
ATOM   1729  C   ASN A 181      17.222  50.572  10.520  1.00 13.96           C  
ATOM   1730  O   ASN A 181      18.203  50.337   9.801  1.00 20.03           O  
ATOM   1731  CB  ASN A 181      16.228  51.724   8.543  1.00 22.74           C  
ATOM   1732  CG  ASN A 181      15.100  52.572   8.031  1.00 26.37           C  
ATOM   1733  OD1 ASN A 181      13.920  52.247   8.233  1.00 29.05           O  
ATOM   1734  ND2 ASN A 181      15.440  53.670   7.379  1.00 26.02           N  
ATOM   1735  H   ASN A 181      17.395  53.290  10.409  0.00  0.00           H  
ATOM   1736 HD21 ASN A 181      16.391  53.869   7.259  0.00  0.00           H  
ATOM   1737 HD22 ASN A 181      14.705  54.229   7.060  0.00  0.00           H  
ATOM   1738  N   VAL A 188      14.741  50.516  13.030  1.00 15.40           N  
ATOM   1739  CA  VAL A 188      15.348  51.037  14.275  1.00 15.62           C  
ATOM   1740  C   VAL A 188      16.354  50.014  14.772  1.00 20.43           C  
ATOM   1741  O   VAL A 188      15.969  48.962  15.265  1.00 22.84           O  
ATOM   1742  CB  VAL A 188      14.279  51.284  15.363  1.00 18.17           C  
ATOM   1743  CG1 VAL A 188      14.896  51.925  16.604  1.00 13.57           C  
ATOM   1744  CG2 VAL A 188      13.184  52.176  14.816  1.00 15.90           C  
ATOM   1745  H   VAL A 188      15.515  50.245  12.390  0.00  0.00           H  
ATOM   1746  N   THR A 189      17.639  50.310  14.585  1.00 23.06           N  
ATOM   1747  CA  THR A 189      18.743  49.441  15.009  1.00 21.52           C  
ATOM   1748  C   THR A 189      19.580  50.204  16.032  1.00 20.94           C  
ATOM   1749  O   THR A 189      20.148  51.251  15.712  1.00 21.37           O  
ATOM   1750  CB  THR A 189      19.666  49.104  13.831  1.00 21.93           C  
ATOM   1751  OG1 THR A 189      18.887  48.705  12.696  1.00 22.66           O  
ATOM   1752  CG2 THR A 189      20.618  47.988  14.215  1.00 22.98           C  
ATOM   1753  H   THR A 189      17.870  51.146  14.129  0.00  0.00           H  
ATOM   1754  HG1 THR A 189      18.798  49.396  12.013  0.00  0.00           H  
ATOM   1755  N   SER A 190      19.705  49.654  17.232  1.00 19.36           N  
ATOM   1756  CA  SER A 190      20.452  50.298  18.300  1.00 21.87           C  
ATOM   1757  C   SER A 190      21.583  49.445  18.857  1.00 20.34           C  
ATOM   1758  O   SER A 190      21.534  48.224  18.796  1.00 17.56           O  
ATOM   1759  CB  SER A 190      19.482  50.638  19.425  1.00 25.95           C  
ATOM   1760  OG  SER A 190      18.270  51.138  18.883  1.00 30.99           O  
ATOM   1761  H   SER A 190      19.297  48.785  17.446  0.00  0.00           H  
ATOM   1762  HG  SER A 190      18.499  51.999  18.520  0.00  0.00           H  
ATOM   1763  N   TYR A 191      22.624  50.100  19.357  1.00 19.23           N  
ATOM   1764  CA  TYR A 191      23.781  49.426  19.955  1.00 19.80           C  
ATOM   1765  C   TYR A 191      24.089  50.163  21.245  1.00 20.74           C  
ATOM   1766  O   TYR A 191      24.034  51.387  21.290  1.00 22.12           O  
ATOM   1767  CB  TYR A 191      25.012  49.523  19.052  1.00 15.79           C  
ATOM   1768  CG  TYR A 191      24.787  49.030  17.642  1.00 18.58           C  
ATOM   1769  CD1 TYR A 191      24.980  47.687  17.318  1.00 15.39           C  
ATOM   1770  CD2 TYR A 191      24.361  49.902  16.629  1.00 12.81           C  
ATOM   1771  CE1 TYR A 191      24.756  47.218  16.025  1.00 16.20           C  
ATOM   1772  CE2 TYR A 191      24.131  49.442  15.337  1.00 16.12           C  
ATOM   1773  CZ  TYR A 191      24.329  48.097  15.042  1.00 16.81           C  
ATOM   1774  OH  TYR A 191      24.095  47.617  13.772  1.00 18.36           O  
ATOM   1775  H   TYR A 191      22.627  51.080  19.329  0.00  0.00           H  
ATOM   1776  HH  TYR A 191      23.968  48.375  13.184  0.00  0.00           H  
ATOM   1777  N   THR A 192      24.394  49.432  22.299  1.00 21.31           N  
ATOM   1778  CA  THR A 192      24.722  50.069  23.556  1.00 21.20           C  
ATOM   1779  C   THR A 192      25.960  49.404  24.110  1.00 22.68           C  
ATOM   1780  O   THR A 192      26.212  48.226  23.850  1.00 22.98           O  
ATOM   1781  CB  THR A 192      23.574  50.001  24.566  1.00 23.12           C  
ATOM   1782  OG1 THR A 192      23.996  50.597  25.795  1.00 27.19           O  
ATOM   1783  CG2 THR A 192      23.199  48.575  24.843  1.00 29.01           C  
ATOM   1784  H   THR A 192      24.419  48.448  22.254  0.00  0.00           H  
ATOM   1785  HG1 THR A 192      24.619  50.007  26.219  0.00  0.00           H  
ATOM   1786  N   LEU A 193      26.734  50.166  24.864  1.00 19.70           N  
ATOM   1787  CA  LEU A 193      27.976  49.677  25.437  1.00 19.35           C  
ATOM   1788  C   LEU A 193      28.220  50.472  26.713  1.00 21.53           C  
ATOM   1789  O   LEU A 193      28.073  51.698  26.711  1.00 19.70           O  
ATOM   1790  CB  LEU A 193      29.120  49.921  24.435  1.00 20.13           C  
ATOM   1791  CG  LEU A 193      30.574  49.701  24.883  1.00 21.58           C  
ATOM   1792  CD1 LEU A 193      30.836  48.221  25.005  1.00 26.74           C  
ATOM   1793  CD2 LEU A 193      31.551  50.315  23.898  1.00 16.66           C  
ATOM   1794  H   LEU A 193      26.468  51.099  25.033  0.00  0.00           H  
ATOM   1795  N   SER A 194      28.603  49.784  27.785  1.00 21.55           N  
ATOM   1796  CA  SER A 194      28.872  50.418  29.080  1.00 24.47           C  
ATOM   1797  C   SER A 194      30.178  49.906  29.676  1.00 25.76           C  
ATOM   1798  O   SER A 194      30.672  48.855  29.279  1.00 31.75           O  
ATOM   1799  CB  SER A 194      27.743  50.105  30.076  1.00 23.93           C  
ATOM   1800  OG  SER A 194      26.502  50.682  29.688  1.00 31.56           O  
ATOM   1801  H   SER A 194      28.740  48.812  27.723  0.00  0.00           H  
ATOM   1802  HG  SER A 194      26.317  50.397  28.788  0.00  0.00           H  
ATOM   1803  N   ASP A 195      30.752  50.673  30.595  1.00 25.88           N  
ATOM   1804  CA  ASP A 195      31.966  50.280  31.307  1.00 23.85           C  
ATOM   1805  C   ASP A 195      32.196  51.315  32.387  1.00 23.00           C  
ATOM   1806  O   ASP A 195      31.668  52.415  32.308  1.00 23.55           O  
ATOM   1807  CB  ASP A 195      33.185  50.190  30.388  1.00 27.67           C  
ATOM   1808  CG  ASP A 195      34.078  48.976  30.706  1.00 31.39           C  
ATOM   1809  OD1 ASP A 195      34.324  48.659  31.895  1.00 25.76           O  
ATOM   1810  OD2 ASP A 195      34.520  48.315  29.750  1.00 34.98           O  
ATOM   1811  H   ASP A 195      30.371  51.560  30.796  0.00  0.00           H  
ATOM   1812  N   VAL A 196      32.927  50.934  33.425  1.00 23.21           N  
ATOM   1813  CA  VAL A 196      33.228  51.815  34.542  1.00 22.46           C  
ATOM   1814  C   VAL A 196      34.510  52.562  34.253  1.00 24.84           C  
ATOM   1815  O   VAL A 196      35.558  51.951  34.032  1.00 25.35           O  
ATOM   1816  CB  VAL A 196      33.396  51.019  35.857  1.00 22.12           C  
ATOM   1817  CG1 VAL A 196      33.873  51.919  36.975  1.00 21.78           C  
ATOM   1818  CG2 VAL A 196      32.075  50.390  36.249  1.00 24.39           C  
ATOM   1819  H   VAL A 196      33.309  50.038  33.443  0.00  0.00           H  
ATOM   1820  N   VAL A 197      34.418  53.881  34.199  1.00 22.05           N  
ATOM   1821  CA  VAL A 197      35.586  54.696  33.953  1.00 22.48           C  
ATOM   1822  C   VAL A 197      35.768  55.505  35.226  1.00 22.22           C  
ATOM   1823  O   VAL A 197      34.805  56.008  35.781  1.00 25.15           O  
ATOM   1824  CB  VAL A 197      35.373  55.645  32.762  1.00 20.83           C  
ATOM   1825  CG1 VAL A 197      36.636  56.435  32.492  1.00 21.23           C  
ATOM   1826  CG2 VAL A 197      34.988  54.870  31.534  1.00 19.02           C  
ATOM   1827  H   VAL A 197      33.559  54.323  34.345  0.00  0.00           H  
ATOM   1828  N   SER A 198      36.981  55.559  35.748  1.00 25.56           N  
ATOM   1829  CA  SER A 198      37.215  56.343  36.952  1.00 27.36           C  
ATOM   1830  C   SER A 198      37.795  57.686  36.513  1.00 26.41           C  
ATOM   1831  O   SER A 198      39.016  57.900  36.549  1.00 20.45           O  
ATOM   1832  CB  SER A 198      38.163  55.618  37.897  1.00 29.77           C  
ATOM   1833  OG  SER A 198      38.193  56.284  39.142  1.00 39.17           O  
ATOM   1834  H   SER A 198      37.719  55.070  35.332  0.00  0.00           H  
ATOM   1835  HG  SER A 198      38.785  57.038  39.082  0.00  0.00           H  
ATOM   1836  N   LEU A 199      36.895  58.577  36.093  1.00 25.94           N  
ATOM   1837  CA  LEU A 199      37.245  59.909  35.596  1.00 25.41           C  
ATOM   1838  C   LEU A 199      38.261  60.675  36.431  1.00 24.45           C  
ATOM   1839  O   LEU A 199      39.287  61.123  35.922  1.00 23.32           O  
ATOM   1840  CB  LEU A 199      35.972  60.747  35.406  1.00 22.89           C  
ATOM   1841  CG  LEU A 199      35.652  61.158  33.962  1.00 25.70           C  
ATOM   1842  CD1 LEU A 199      35.695  59.956  33.056  1.00 19.49           C  
ATOM   1843  CD2 LEU A 199      34.298  61.839  33.876  1.00 26.61           C  
ATOM   1844  H   LEU A 199      35.952  58.312  36.101  0.00  0.00           H  
ATOM   1845  N   LYS A 200      37.983  60.790  37.722  1.00 24.88           N  
ATOM   1846  CA  LYS A 200      38.847  61.503  38.645  1.00 25.67           C  
ATOM   1847  C   LYS A 200      40.331  61.091  38.625  1.00 26.93           C  
ATOM   1848  O   LYS A 200      41.193  61.846  39.061  1.00 26.17           O  
ATOM   1849  CB  LYS A 200      38.265  61.371  40.049  1.00 27.17           C  
ATOM   1850  CG  LYS A 200      38.980  62.168  41.105  1.00 30.53           C  
ATOM   1851  CD  LYS A 200      38.179  62.235  42.390  1.00 37.55           C  
ATOM   1852  CE  LYS A 200      37.941  60.857  42.989  1.00 40.24           C  
ATOM   1853  NZ  LYS A 200      37.214  60.920  44.299  1.00 45.65           N  
ATOM   1854  H   LYS A 200      37.161  60.376  38.067  0.00  0.00           H  
ATOM   1855  HZ1 LYS A 200      37.786  61.438  44.996  0.00  0.00           H  
ATOM   1856  HZ2 LYS A 200      36.303  61.405  44.169  0.00  0.00           H  
ATOM   1857  HZ3 LYS A 200      37.044  59.952  44.640  0.00  0.00           H  
ATOM   1858  N   ASP A 201      40.633  59.911  38.097  1.00 28.35           N  
ATOM   1859  CA  ASP A 201      42.011  59.428  38.049  1.00 27.35           C  
ATOM   1860  C   ASP A 201      42.615  59.425  36.656  1.00 25.65           C  
ATOM   1861  O   ASP A 201      43.734  58.963  36.481  1.00 27.55           O  
ATOM   1862  CB  ASP A 201      42.092  57.994  38.578  1.00 30.08           C  
ATOM   1863  CG  ASP A 201      41.595  57.867  39.980  1.00 33.11           C  
ATOM   1864  OD1 ASP A 201      42.062  58.619  40.854  1.00 37.46           O  
ATOM   1865  OD2 ASP A 201      40.728  57.007  40.214  1.00 38.77           O  
ATOM   1866  H   ASP A 201      39.937  59.361  37.688  0.00  0.00           H  
ATOM   1867  N   VAL A 202      41.885  59.903  35.660  1.00 23.26           N  
ATOM   1868  CA  VAL A 202      42.393  59.892  34.293  1.00 23.08           C  
ATOM   1869  C   VAL A 202      42.536  61.291  33.676  1.00 23.91           C  
ATOM   1870  O   VAL A 202      43.541  61.610  33.030  1.00 25.33           O  
ATOM   1871  CB  VAL A 202      41.473  59.035  33.378  1.00 24.76           C  
ATOM   1872  CG1 VAL A 202      41.969  59.068  31.953  1.00 28.49           C  
ATOM   1873  CG2 VAL A 202      41.417  57.594  33.870  1.00 24.00           C  
ATOM   1874  H   VAL A 202      41.009  60.290  35.853  0.00  0.00           H  
ATOM   1875  N   VAL A 203      41.524  62.123  33.873  1.00 22.38           N  
ATOM   1876  CA  VAL A 203      41.519  63.454  33.287  1.00 16.90           C  
ATOM   1877  C   VAL A 203      41.660  64.513  34.360  1.00 16.87           C  
ATOM   1878  O   VAL A 203      41.328  64.274  35.525  1.00 15.09           O  
ATOM   1879  CB  VAL A 203      40.186  63.706  32.512  1.00 13.73           C  
ATOM   1880  CG1 VAL A 203      40.029  62.705  31.369  1.00 13.46           C  
ATOM   1881  CG2 VAL A 203      38.988  63.605  33.466  1.00  9.23           C  
ATOM   1882  H   VAL A 203      40.784  61.867  34.466  0.00  0.00           H  
ATOM   1883  N   PRO A 204      42.220  65.679  33.998  1.00 16.78           N  
ATOM   1884  CA  PRO A 204      42.404  66.801  34.929  1.00 14.13           C  
ATOM   1885  C   PRO A 204      41.029  67.341  35.360  1.00 16.28           C  
ATOM   1886  O   PRO A 204      40.014  67.003  34.734  1.00 16.37           O  
ATOM   1887  CB  PRO A 204      43.188  67.804  34.102  1.00 11.43           C  
ATOM   1888  CG  PRO A 204      42.874  67.420  32.661  1.00 16.01           C  
ATOM   1889  CD  PRO A 204      42.851  65.942  32.695  1.00 10.38           C  
ATOM   1890  N   GLU A 205      40.967  68.168  36.405  1.00 12.22           N  
ATOM   1891  CA  GLU A 205      39.647  68.642  36.844  1.00 18.14           C  
ATOM   1892  C   GLU A 205      38.925  69.611  35.927  1.00 12.84           C  
ATOM   1893  O   GLU A 205      37.728  69.785  36.037  1.00 12.73           O  
ATOM   1894  CB  GLU A 205      39.655  69.153  38.277  1.00 24.93           C  
ATOM   1895  CG  GLU A 205      40.496  70.339  38.533  1.00 35.58           C  
ATOM   1896  CD  GLU A 205      40.547  70.646  40.002  1.00 44.11           C  
ATOM   1897  OE1 GLU A 205      39.558  71.228  40.515  1.00 45.34           O  
ATOM   1898  OE2 GLU A 205      41.566  70.275  40.640  1.00 47.75           O  
ATOM   1899  H   GLU A 205      41.771  68.436  36.889  0.00  0.00           H  
ATOM   1900  N   TRP A 206      39.661  70.208  35.006  1.00 13.35           N  
ATOM   1901  CA  TRP A 206      39.107  71.123  34.026  1.00 10.84           C  
ATOM   1902  C   TRP A 206      39.462  70.480  32.697  1.00 11.18           C  
ATOM   1903  O   TRP A 206      40.617  70.136  32.456  1.00 12.13           O  
ATOM   1904  CB  TRP A 206      39.741  72.507  34.166  1.00  9.42           C  
ATOM   1905  CG  TRP A 206      39.129  73.317  35.285  1.00 12.53           C  
ATOM   1906  CD1 TRP A 206      39.628  73.512  36.547  1.00 13.78           C  
ATOM   1907  CD2 TRP A 206      37.900  74.041  35.227  1.00 11.79           C  
ATOM   1908  NE1 TRP A 206      38.780  74.320  37.276  1.00  8.37           N  
ATOM   1909  CE2 TRP A 206      37.711  74.655  36.488  1.00 11.89           C  
ATOM   1910  CE3 TRP A 206      36.943  74.243  34.222  1.00 11.03           C  
ATOM   1911  CZ2 TRP A 206      36.601  75.462  36.774  1.00 10.96           C  
ATOM   1912  CZ3 TRP A 206      35.839  75.050  34.502  1.00 12.45           C  
ATOM   1913  CH2 TRP A 206      35.682  75.651  35.772  1.00 12.11           C  
ATOM   1914  H   TRP A 206      40.610  70.003  34.935  0.00  0.00           H  
ATOM   1915  HE1 TRP A 206      38.954  74.669  38.183  0.00  0.00           H  
ATOM   1916  N   VAL A 207      38.481  70.292  31.837  1.00 10.32           N  
ATOM   1917  CA  VAL A 207      38.739  69.639  30.568  1.00 10.46           C  
ATOM   1918  C   VAL A 207      38.039  70.346  29.428  1.00  9.48           C  
ATOM   1919  O   VAL A 207      37.289  71.284  29.640  1.00 13.95           O  
ATOM   1920  CB  VAL A 207      38.181  68.178  30.603  1.00 14.67           C  
ATOM   1921  CG1 VAL A 207      38.875  67.354  31.671  1.00 12.52           C  
ATOM   1922  CG2 VAL A 207      36.674  68.204  30.878  1.00  9.34           C  
ATOM   1923  H   VAL A 207      37.575  70.606  32.043  0.00  0.00           H  
ATOM   1924  N   ARG A 208      38.342  69.926  28.211  1.00  8.59           N  
ATOM   1925  CA  ARG A 208      37.671  70.428  27.022  1.00  9.72           C  
ATOM   1926  C   ARG A 208      37.127  69.177  26.342  1.00 11.91           C  
ATOM   1927  O   ARG A 208      37.731  68.105  26.415  1.00  6.89           O  
ATOM   1928  CB  ARG A 208      38.605  71.196  26.088  1.00  9.39           C  
ATOM   1929  CG  ARG A 208      38.588  72.699  26.363  1.00  7.82           C  
ATOM   1930  CD  ARG A 208      38.843  73.506  25.118  1.00 13.26           C  
ATOM   1931  NE  ARG A 208      38.733  74.938  25.378  1.00 16.75           N  
ATOM   1932  CZ  ARG A 208      39.766  75.768  25.525  1.00 20.44           C  
ATOM   1933  NH1 ARG A 208      41.012  75.310  25.439  1.00 17.82           N  
ATOM   1934  NH2 ARG A 208      39.546  77.068  25.754  1.00 14.92           N  
ATOM   1935  H   ARG A 208      39.029  69.236  28.089  0.00  0.00           H  
ATOM   1936  HE  ARG A 208      37.830  75.302  25.460  0.00  0.00           H  
ATOM   1937 HH11 ARG A 208      41.187  74.342  25.268  0.00  0.00           H  
ATOM   1938 HH12 ARG A 208      41.777  75.944  25.555  0.00  0.00           H  
ATOM   1939 HH21 ARG A 208      40.313  77.698  25.868  0.00  0.00           H  
ATOM   1940 HH22 ARG A 208      38.608  77.407  25.815  0.00  0.00           H  
ATOM   1941  N   ILE A 209      35.967  69.288  25.729  1.00  9.74           N  
ATOM   1942  CA  ILE A 209      35.356  68.136  25.078  1.00  8.42           C  
ATOM   1943  C   ILE A 209      35.244  68.447  23.595  1.00  7.54           C  
ATOM   1944  O   ILE A 209      35.146  69.613  23.218  1.00 10.22           O  
ATOM   1945  CB  ILE A 209      33.957  67.877  25.680  1.00  7.76           C  
ATOM   1946  CG1 ILE A 209      33.106  69.147  25.545  1.00 10.52           C  
ATOM   1947  CG2 ILE A 209      34.089  67.531  27.145  1.00  3.92           C  
ATOM   1948  CD1 ILE A 209      31.715  68.996  26.005  1.00 12.49           C  
ATOM   1949  H   ILE A 209      35.523  70.167  25.696  0.00  0.00           H  
ATOM   1950  N   GLY A 210      35.277  67.433  22.745  1.00  5.59           N  
ATOM   1951  CA  GLY A 210      35.192  67.701  21.330  1.00  2.00           C  
ATOM   1952  C   GLY A 210      34.981  66.462  20.525  1.00  8.12           C  
ATOM   1953  O   GLY A 210      34.668  65.392  21.077  1.00  9.77           O  
ATOM   1954  H   GLY A 210      35.357  66.507  23.060  0.00  0.00           H  
ATOM   1955  N   PHE A 211      35.160  66.602  19.224  1.00  8.36           N  
ATOM   1956  CA  PHE A 211      35.002  65.494  18.299  1.00  9.35           C  
ATOM   1957  C   PHE A 211      36.305  65.349  17.567  1.00 10.12           C  
ATOM   1958  O   PHE A 211      37.047  66.311  17.444  1.00  6.93           O  
ATOM   1959  CB  PHE A 211      33.912  65.797  17.269  1.00 12.21           C  
ATOM   1960  CG  PHE A 211      32.533  65.820  17.839  1.00 11.59           C  
ATOM   1961  CD1 PHE A 211      31.972  64.661  18.386  1.00 11.78           C  
ATOM   1962  CD2 PHE A 211      31.788  66.987  17.820  1.00 14.46           C  
ATOM   1963  CE1 PHE A 211      30.697  64.660  18.904  1.00 10.05           C  
ATOM   1964  CE2 PHE A 211      30.501  67.006  18.335  1.00 16.65           C  
ATOM   1965  CZ  PHE A 211      29.951  65.842  18.878  1.00 12.92           C  
ATOM   1966  H   PHE A 211      35.438  67.469  18.868  0.00  0.00           H  
ATOM   1967  N   SER A 212      36.584  64.158  17.055  1.00  8.39           N  
ATOM   1968  CA  SER A 212      37.810  63.953  16.311  1.00 10.24           C  
ATOM   1969  C   SER A 212      37.558  62.918  15.241  1.00 12.42           C  
ATOM   1970  O   SER A 212      36.869  61.945  15.491  1.00 17.16           O  
ATOM   1971  CB  SER A 212      38.909  63.463  17.244  1.00 13.11           C  
ATOM   1972  OG  SER A 212      40.139  63.394  16.556  1.00 16.88           O  
ATOM   1973  H   SER A 212      35.966  63.412  17.193  0.00  0.00           H  
ATOM   1974  HG  SER A 212      40.323  62.490  16.284  0.00  0.00           H  
ATOM   1975  N   ALA A 213      38.083  63.128  14.045  1.00 11.08           N  
ATOM   1976  CA  ALA A 213      37.905  62.150  12.977  1.00  8.97           C  
ATOM   1977  C   ALA A 213      39.156  62.151  12.133  1.00  9.40           C  
ATOM   1978  O   ALA A 213      39.741  63.213  11.906  1.00  4.96           O  
ATOM   1979  CB  ALA A 213      36.698  62.502  12.118  1.00  9.78           C  
ATOM   1980  H   ALA A 213      38.607  63.944  13.869  0.00  0.00           H  
ATOM   1981  N   THR A 214      39.582  60.967  11.682  1.00  7.78           N  
ATOM   1982  CA  THR A 214      40.777  60.841  10.845  1.00  9.14           C  
ATOM   1983  C   THR A 214      40.591  59.910   9.663  1.00 11.10           C  
ATOM   1984  O   THR A 214      39.618  59.152   9.583  1.00 12.60           O  
ATOM   1985  CB  THR A 214      41.952  60.268  11.625  1.00 11.66           C  
ATOM   1986  OG1 THR A 214      41.566  59.021  12.210  1.00 16.19           O  
ATOM   1987  CG2 THR A 214      42.396  61.194  12.693  1.00  9.82           C  
ATOM   1988  H   THR A 214      39.068  60.155  11.877  0.00  0.00           H  
ATOM   1989  HG1 THR A 214      40.822  59.171  12.800  0.00  0.00           H  
ATOM   1990  N   THR A 215      41.513  60.003   8.719  1.00 14.72           N  
ATOM   1991  CA  THR A 215      41.540  59.136   7.554  1.00 14.49           C  
ATOM   1992  C   THR A 215      43.019  58.724   7.456  1.00 17.40           C  
ATOM   1993  O   THR A 215      43.875  59.220   8.217  1.00 17.34           O  
ATOM   1994  CB  THR A 215      41.147  59.859   6.236  1.00 17.07           C  
ATOM   1995  OG1 THR A 215      42.101  60.878   5.952  1.00 14.83           O  
ATOM   1996  CG2 THR A 215      39.753  60.454   6.305  1.00 13.82           C  
ATOM   1997  H   THR A 215      42.210  60.693   8.774  0.00  0.00           H  
ATOM   1998  HG1 THR A 215      41.804  61.319   5.166  0.00  0.00           H  
ATOM   1999  N   GLY A 216      43.308  57.782   6.571  1.00 14.65           N  
ATOM   2000  CA  GLY A 216      44.672  57.342   6.379  1.00 14.30           C  
ATOM   2001  C   GLY A 216      44.764  57.027   4.911  1.00 15.69           C  
ATOM   2002  O   GLY A 216      44.531  57.901   4.056  1.00 15.40           O  
ATOM   2003  H   GLY A 216      42.609  57.390   5.995  0.00  0.00           H  
ATOM   2004  N   ALA A 217      45.060  55.762   4.623  1.00 18.34           N  
ATOM   2005  CA  ALA A 217      45.166  55.272   3.255  1.00 14.20           C  
ATOM   2006  C   ALA A 217      43.746  55.064   2.739  1.00 16.28           C  
ATOM   2007  O   ALA A 217      43.499  55.128   1.536  1.00 17.20           O  
ATOM   2008  CB  ALA A 217      45.936  53.976   3.236  1.00 18.66           C  
ATOM   2009  H   ALA A 217      45.151  55.114   5.363  0.00  0.00           H  
ATOM   2010  N   GLU A 218      42.830  54.774   3.661  1.00 16.84           N  
ATOM   2011  CA  GLU A 218      41.413  54.598   3.350  1.00 18.63           C  
ATOM   2012  C   GLU A 218      40.741  55.857   3.905  1.00 18.36           C  
ATOM   2013  O   GLU A 218      41.233  56.459   4.866  1.00 17.32           O  
ATOM   2014  CB  GLU A 218      40.849  53.380   4.070  1.00 25.04           C  
ATOM   2015  CG  GLU A 218      41.657  52.122   3.926  1.00 32.41           C  
ATOM   2016  CD  GLU A 218      41.009  51.167   2.978  1.00 38.71           C  
ATOM   2017  OE1 GLU A 218      41.234  51.316   1.750  1.00 44.42           O  
ATOM   2018  OE2 GLU A 218      40.255  50.293   3.463  1.00 37.24           O  
ATOM   2019  H   GLU A 218      43.114  54.697   4.602  0.00  0.00           H  
ATOM   2020  N   TYR A 219      39.574  56.210   3.388  1.00 15.04           N  
ATOM   2021  CA  TYR A 219      38.957  57.430   3.856  1.00 16.84           C  
ATOM   2022  C   TYR A 219      37.440  57.509   3.722  1.00 19.00           C  
ATOM   2023  O   TYR A 219      36.794  56.633   3.135  1.00 15.83           O  
ATOM   2024  CB  TYR A 219      39.595  58.584   3.107  1.00 15.93           C  
ATOM   2025  CG  TYR A 219      39.540  58.394   1.618  1.00 19.34           C  
ATOM   2026  CD1 TYR A 219      38.417  58.762   0.899  1.00 22.14           C  
ATOM   2027  CD2 TYR A 219      40.607  57.834   0.929  1.00 19.71           C  
ATOM   2028  CE1 TYR A 219      38.350  58.581  -0.467  1.00 22.75           C  
ATOM   2029  CE2 TYR A 219      40.552  57.647  -0.442  1.00 23.27           C  
ATOM   2030  CZ  TYR A 219      39.416  58.028  -1.134  1.00 25.98           C  
ATOM   2031  OH  TYR A 219      39.343  57.862  -2.500  1.00 32.32           O  
ATOM   2032  H   TYR A 219      39.106  55.668   2.719  0.00  0.00           H  
ATOM   2033  HH  TYR A 219      40.175  57.504  -2.815  0.00  0.00           H  
ATOM   2034  N   ALA A 220      36.906  58.619   4.226  1.00 15.20           N  
ATOM   2035  CA  ALA A 220      35.484  58.906   4.230  1.00 17.37           C  
ATOM   2036  C   ALA A 220      35.287  60.292   4.844  1.00 14.69           C  
ATOM   2037  O   ALA A 220      36.184  60.806   5.540  1.00 18.04           O  
ATOM   2038  CB  ALA A 220      34.740  57.862   5.080  1.00 17.27           C  
ATOM   2039  H   ALA A 220      37.486  59.300   4.635  0.00  0.00           H  
ATOM   2040  N   ALA A 221      34.116  60.877   4.583  1.00 14.75           N  
ATOM   2041  CA  ALA A 221      33.729  62.185   5.121  1.00 10.91           C  
ATOM   2042  C   ALA A 221      33.053  61.929   6.466  1.00  9.57           C  
ATOM   2043  O   ALA A 221      32.202  61.044   6.569  1.00 13.49           O  
ATOM   2044  CB  ALA A 221      32.762  62.865   4.173  1.00 10.00           C  
ATOM   2045  H   ALA A 221      33.476  60.397   4.021  0.00  0.00           H  
ATOM   2046  N   HIS A 222      33.460  62.652   7.505  1.00 10.14           N  
ATOM   2047  CA  HIS A 222      32.900  62.492   8.849  1.00  8.36           C  
ATOM   2048  C   HIS A 222      32.214  63.805   9.183  1.00 14.37           C  
ATOM   2049  O   HIS A 222      32.860  64.864   9.135  1.00 11.64           O  
ATOM   2050  CB  HIS A 222      34.013  62.208   9.856  1.00 12.23           C  
ATOM   2051  CG  HIS A 222      34.779  60.949   9.567  1.00  8.67           C  
ATOM   2052  ND1 HIS A 222      34.457  59.737  10.140  1.00 14.53           N  
ATOM   2053  CD2 HIS A 222      35.792  60.699   8.708  1.00  9.45           C  
ATOM   2054  CE1 HIS A 222      35.234  58.791   9.641  1.00  2.00           C  
ATOM   2055  NE2 HIS A 222      36.051  59.349   8.768  1.00 11.20           N  
ATOM   2056  H   HIS A 222      34.130  63.353   7.344  0.00  0.00           H  
ATOM   2057  HD1 HIS A 222      33.760  59.588  10.812  0.00  0.00           H  
ATOM   2058  HE2 HIS A 222      36.730  58.878   8.238  0.00  0.00           H  
ATOM   2059  N   GLU A 223      30.932  63.747   9.553  1.00 13.74           N  
ATOM   2060  CA  GLU A 223      30.164  64.957   9.827  1.00 15.96           C  
ATOM   2061  C   GLU A 223      29.240  64.882  11.040  1.00 18.35           C  
ATOM   2062  O   GLU A 223      28.705  63.819  11.357  1.00 17.24           O  
ATOM   2063  CB  GLU A 223      29.327  65.296   8.596  1.00 17.62           C  
ATOM   2064  CG  GLU A 223      30.112  65.234   7.290  1.00 23.56           C  
ATOM   2065  CD  GLU A 223      29.247  65.316   6.055  1.00 29.23           C  
ATOM   2066  OE1 GLU A 223      28.043  64.983   6.127  1.00 36.23           O  
ATOM   2067  OE2 GLU A 223      29.779  65.711   4.997  1.00 32.66           O  
ATOM   2068  H   GLU A 223      30.466  62.887   9.652  0.00  0.00           H  
ATOM   2069  N   VAL A 224      29.048  66.021  11.700  1.00 12.90           N  
ATOM   2070  CA  VAL A 224      28.169  66.124  12.855  1.00 13.09           C  
ATOM   2071  C   VAL A 224      27.111  67.130  12.449  1.00 16.97           C  
ATOM   2072  O   VAL A 224      27.436  68.174  11.870  1.00 20.35           O  
ATOM   2073  CB  VAL A 224      28.908  66.620  14.108  1.00 10.01           C  
ATOM   2074  CG1 VAL A 224      27.966  66.636  15.289  1.00 11.26           C  
ATOM   2075  CG2 VAL A 224      30.063  65.698  14.431  1.00 11.13           C  
ATOM   2076  H   VAL A 224      29.495  66.836  11.391  0.00  0.00           H  
ATOM   2077  N   LEU A 225      25.845  66.818  12.725  1.00 19.23           N  
ATOM   2078  CA  LEU A 225      24.748  67.704  12.347  1.00 16.21           C  
ATOM   2079  C   LEU A 225      24.090  68.440  13.523  1.00 15.86           C  
ATOM   2080  O   LEU A 225      23.420  69.438  13.330  1.00 19.32           O  
ATOM   2081  CB  LEU A 225      23.697  66.919  11.549  1.00 18.01           C  
ATOM   2082  CG  LEU A 225      24.095  65.863  10.497  1.00 13.67           C  
ATOM   2083  CD1 LEU A 225      22.851  65.481   9.707  1.00 13.55           C  
ATOM   2084  CD2 LEU A 225      25.160  66.358   9.545  1.00 14.30           C  
ATOM   2085  H   LEU A 225      25.670  65.969  13.183  0.00  0.00           H  
ATOM   2086  N   SER A 226      24.302  67.969  14.743  1.00 14.32           N  
ATOM   2087  CA  SER A 226      23.713  68.608  15.909  1.00 13.50           C  
ATOM   2088  C   SER A 226      24.497  68.126  17.110  1.00 15.04           C  
ATOM   2089  O   SER A 226      25.098  67.047  17.057  1.00 15.25           O  
ATOM   2090  CB  SER A 226      22.248  68.221  16.069  1.00 11.56           C  
ATOM   2091  OG  SER A 226      22.155  66.884  16.521  1.00 18.70           O  
ATOM   2092  H   SER A 226      24.892  67.204  14.910  0.00  0.00           H  
ATOM   2093  HG  SER A 226      22.548  66.292  15.877  0.00  0.00           H  
ATOM   2094  N   TRP A 227      24.450  68.882  18.198  1.00 11.70           N  
ATOM   2095  CA  TRP A 227      25.199  68.532  19.388  1.00 10.67           C  
ATOM   2096  C   TRP A 227      24.677  69.235  20.633  1.00 10.92           C  
ATOM   2097  O   TRP A 227      24.407  70.432  20.612  1.00 10.58           O  
ATOM   2098  CB  TRP A 227      26.683  68.903  19.152  1.00 10.67           C  
ATOM   2099  CG  TRP A 227      27.676  68.501  20.236  1.00  9.88           C  
ATOM   2100  CD1 TRP A 227      27.528  67.507  21.160  1.00  7.50           C  
ATOM   2101  CD2 TRP A 227      28.982  69.067  20.465  1.00 13.31           C  
ATOM   2102  NE1 TRP A 227      28.656  67.412  21.937  1.00 11.71           N  
ATOM   2103  CE2 TRP A 227      29.565  68.352  21.532  1.00 14.24           C  
ATOM   2104  CE3 TRP A 227      29.716  70.112  19.864  1.00 11.48           C  
ATOM   2105  CZ2 TRP A 227      30.857  68.635  22.020  1.00 14.58           C  
ATOM   2106  CZ3 TRP A 227      30.999  70.391  20.349  1.00 14.58           C  
ATOM   2107  CH2 TRP A 227      31.553  69.652  21.414  1.00 14.05           C  
ATOM   2108  H   TRP A 227      23.927  69.712  18.218  0.00  0.00           H  
ATOM   2109  HE1 TRP A 227      28.755  66.799  22.683  0.00  0.00           H  
ATOM   2110  N   SER A 228      24.424  68.473  21.682  1.00  8.69           N  
ATOM   2111  CA  SER A 228      24.029  69.052  22.946  1.00 10.04           C  
ATOM   2112  C   SER A 228      24.936  68.445  23.997  1.00 11.87           C  
ATOM   2113  O   SER A 228      25.505  67.365  23.798  1.00  9.00           O  
ATOM   2114  CB  SER A 228      22.563  68.785  23.300  1.00 13.68           C  
ATOM   2115  OG  SER A 228      22.262  67.413  23.248  1.00 24.02           O  
ATOM   2116  H   SER A 228      24.531  67.504  21.657  0.00  0.00           H  
ATOM   2117  HG  SER A 228      21.348  67.322  23.534  0.00  0.00           H  
ATOM   2118  N   PHE A 229      25.082  69.156  25.101  1.00  9.29           N  
ATOM   2119  CA  PHE A 229      25.893  68.711  26.204  1.00  9.74           C  
ATOM   2120  C   PHE A 229      25.321  69.346  27.457  1.00 12.78           C  
ATOM   2121  O   PHE A 229      24.790  70.449  27.413  1.00 10.20           O  
ATOM   2122  CB  PHE A 229      27.353  69.151  26.024  1.00 11.70           C  
ATOM   2123  CG  PHE A 229      28.241  68.818  27.209  1.00  9.40           C  
ATOM   2124  CD1 PHE A 229      28.713  67.518  27.404  1.00  9.30           C  
ATOM   2125  CD2 PHE A 229      28.590  69.799  28.133  1.00  9.52           C  
ATOM   2126  CE1 PHE A 229      29.513  67.203  28.501  1.00 12.52           C  
ATOM   2127  CE2 PHE A 229      29.388  69.493  29.228  1.00  6.35           C  
ATOM   2128  CZ  PHE A 229      29.853  68.189  29.415  1.00 12.19           C  
ATOM   2129  H   PHE A 229      24.614  70.013  25.198  0.00  0.00           H  
ATOM   2130  N   HIS A 230      25.412  68.629  28.567  1.00 15.10           N  
ATOM   2131  CA  HIS A 230      24.926  69.110  29.834  1.00 15.26           C  
ATOM   2132  C   HIS A 230      25.721  68.434  30.927  1.00 17.44           C  
ATOM   2133  O   HIS A 230      25.821  67.211  30.961  1.00 16.53           O  
ATOM   2134  CB  HIS A 230      23.447  68.765  30.017  1.00 23.93           C  
ATOM   2135  CG  HIS A 230      22.872  69.286  31.300  1.00 34.12           C  
ATOM   2136  ND1 HIS A 230      22.846  68.542  32.462  1.00 38.90           N  
ATOM   2137  CD2 HIS A 230      22.395  70.511  31.630  1.00 38.77           C  
ATOM   2138  CE1 HIS A 230      22.389  69.290  33.453  1.00 40.43           C  
ATOM   2139  NE2 HIS A 230      22.110  70.490  32.973  1.00 41.02           N  
ATOM   2140  H   HIS A 230      25.804  67.730  28.520  0.00  0.00           H  
ATOM   2141  HD1 HIS A 230      23.140  67.609  32.551  0.00  0.00           H  
ATOM   2142  HE2 HIS A 230      21.785  71.264  33.483  0.00  0.00           H  
ATOM   2143  N   SER A 231      26.302  69.219  31.815  1.00 15.58           N  
ATOM   2144  CA  SER A 231      27.045  68.647  32.910  1.00 17.22           C  
ATOM   2145  C   SER A 231      26.622  69.309  34.222  1.00 19.85           C  
ATOM   2146  O   SER A 231      26.128  70.456  34.241  1.00 19.56           O  
ATOM   2147  CB  SER A 231      28.562  68.746  32.672  1.00 17.33           C  
ATOM   2148  OG  SER A 231      29.028  70.083  32.698  1.00 27.91           O  
ATOM   2149  H   SER A 231      26.282  70.197  31.751  0.00  0.00           H  
ATOM   2150  HG  SER A 231      29.246  70.345  33.610  0.00  0.00           H  
ATOM   2151  N   GLU A 232      26.777  68.574  35.312  1.00 17.02           N  
ATOM   2152  CA  GLU A 232      26.411  69.079  36.610  1.00 18.76           C  
ATOM   2153  C   GLU A 232      27.379  68.566  37.666  1.00 18.40           C  
ATOM   2154  O   GLU A 232      27.515  67.350  37.863  1.00 22.54           O  
ATOM   2155  CB  GLU A 232      24.992  68.624  36.914  1.00 27.62           C  
ATOM   2156  CG  GLU A 232      24.280  69.386  38.011  1.00 36.72           C  
ATOM   2157  CD  GLU A 232      22.815  68.988  38.099  1.00 46.04           C  
ATOM   2158  OE1 GLU A 232      22.114  69.073  37.058  1.00 49.39           O  
ATOM   2159  OE2 GLU A 232      22.368  68.581  39.197  1.00 50.12           O  
ATOM   2160  H   GLU A 232      27.159  67.671  35.250  0.00  0.00           H  
ATOM   2161  N   LEU A 233      28.091  69.489  38.304  1.00 13.86           N  
ATOM   2162  CA  LEU A 233      29.047  69.164  39.357  1.00 18.56           C  
ATOM   2163  C   LEU A 233      28.491  69.775  40.628  1.00 23.14           C  
ATOM   2164  O   LEU A 233      28.319  70.995  40.698  1.00 21.57           O  
ATOM   2165  CB  LEU A 233      30.417  69.777  39.034  1.00 13.32           C  
ATOM   2166  CG  LEU A 233      31.503  69.732  40.118  1.00 18.20           C  
ATOM   2167  CD1 LEU A 233      31.894  68.311  40.453  1.00 12.58           C  
ATOM   2168  CD2 LEU A 233      32.719  70.490  39.628  1.00 16.81           C  
ATOM   2169  H   LEU A 233      27.966  70.431  38.079  0.00  0.00           H  
ATOM   2170  N   SER A 234      28.174  68.952  41.620  1.00 29.02           N  
ATOM   2171  CA  SER A 234      27.610  69.479  42.864  1.00 36.44           C  
ATOM   2172  C   SER A 234      28.661  69.891  43.892  1.00 40.33           C  
ATOM   2173  O   SER A 234      28.301  70.711  44.778  1.00 42.67           O  
ATOM   2174  CB  SER A 234      26.635  68.480  43.491  1.00 40.11           C  
ATOM   2175  OG  SER A 234      27.306  67.310  43.939  1.00 47.53           O  
ATOM   2176  OXT SER A 234      29.819  69.409  43.790  1.00 39.79           O  
ATOM   2177  H   SER A 234      28.364  67.995  41.532  0.00  0.00           H  
ATOM   2178  HG  SER A 234      27.862  67.004  43.218  0.00  0.00           H  
TER    2179      SER A 234
END
