# Supplementary material for: Detection of circular permutations by Protein Language Models
Source: Comput Struct Biotechnol J. 2024 Dec 30;27:214–20. doi: 10.1016/j.csbj.2024.12.029 (PMC11757225; doi:10.1016/j.csbj.2024.12.029)
Supplement: Supplementary file 2 — Supplementary material [file mmc2.zip › plmcp_source_code/plmCP_ESM1b_code_main/testExample/TransFastaAndID/d2hgsa1.id]

P202A
N203A
A204A
L205A
V206A
L207A
L208A
I209A
A210A
Q211A
E212A
K213A
E214A
R215A
N216A
I217A
F218A
D219A
Q220A
R221A
A222A
I223A
E224A
N225A
E226A
L227A
L228A
A229A
R230A
N231A
I232A
H233A
V234A
I235A
R236A
R237A
T238A
F239A
E240A
D241A
I242A
S243A
E244A
K245A
G246A
S247A
L248A
D249A
Q250A
D251A
R252A
R253A
L254A
F255A
V256A
D257A
G258A
Q259A
E260A
I261A
A262A
V263A
V264A
Y265A
F266A
R267A
D268A
G269A
Y270A
M271A
P272A
R273A
Q274A
Y275A
S276A
L277A
Q278A
N279A
W280A
E281A
A282A
R283A
L284A
L285A
L286A
E287A
R288A
S289A
H290A
A291A
A292A
K293A
C294A
P295A
D296A
I297A
A298A
T299A
Q300A
L301A
A302A
G303A
