# Supplementary material for: Detection of circular permutations by Protein Language Models
Source: Comput Struct Biotechnol J. 2024 Dec 30;27:214–20. doi: 10.1016/j.csbj.2024.12.029 (PMC11757225; doi:10.1016/j.csbj.2024.12.029)
Supplement: Supplementary file 2 — Supplementary material [file mmc2.zip › plmcp_source_code/plmCP_ESM1b_code_main/testExample/TransFastaAndID/d2hgsa1.pdb]

HEADER    SCOPe/ASTRAL domain d2hgsa1  [31722]    28-FEB-18   0000
REMARK  99
REMARK  99 ASTRAL ASTRAL-version: 2.07
REMARK  99 ASTRAL SCOPe-sid: d2hgsa1
REMARK  99 ASTRAL SCOPe-sun: 31722
REMARK  99 ASTRAL SCOPe-sccs: c.30.1.4
REMARK  99 ASTRAL Source-PDB: 2hgs
REMARK  99 ASTRAL Source-PDB-REVDAT: 24-FEB-09
REMARK  99 ASTRAL Region: A:202-303
REMARK  99 ASTRAL ASTRAL-SPACI: 0.37
REMARK  99 ASTRAL ASTRAL-AEROSPACI: 0.37
REMARK  99 ASTRAL Data-updated-release: 1.55
ATOM   1530  N   PRO A 202      19.477  -9.848  19.317  1.00 57.07           N  
ATOM   1531  CA  PRO A 202      19.692  -9.883  17.886  1.00 52.59           C  
ATOM   1532  C   PRO A 202      19.665  -8.558  17.153  1.00 49.40           C  
ATOM   1533  O   PRO A 202      20.434  -8.361  16.203  1.00 52.58           O  
ATOM   1534  CB  PRO A 202      18.510 -10.714  17.358  1.00 55.54           C  
ATOM   1535  CG  PRO A 202      18.212 -11.637  18.472  1.00 54.64           C  
ATOM   1536  CD  PRO A 202      18.522 -10.908  19.754  1.00 58.44           C  
ATOM   1537  N   ASN A 203      18.811  -7.639  17.556  1.00 44.48           N  
ATOM   1538  CA  ASN A 203      18.727  -6.350  16.895  1.00 49.01           C  
ATOM   1539  C   ASN A 203      19.324  -5.197  17.673  1.00 48.44           C  
ATOM   1540  O   ASN A 203      18.981  -4.049  17.369  1.00 46.05           O  
ATOM   1541  CB  ASN A 203      17.223  -6.109  16.608  1.00 51.72           C  
ATOM   1542  CG  ASN A 203      16.784  -7.053  15.495  1.00 55.12           C  
ATOM   1543  OD1 ASN A 203      17.283  -7.001  14.368  1.00 61.35           O  
ATOM   1544  ND2 ASN A 203      15.868  -7.963  15.766  1.00 56.51           N  
ATOM   1545  N   ALA A 204      20.187  -5.480  18.657  1.00 48.47           N  
ATOM   1546  CA  ALA A 204      20.777  -4.367  19.432  1.00 46.18           C  
ATOM   1547  C   ALA A 204      22.018  -3.915  18.659  1.00 40.64           C  
ATOM   1548  O   ALA A 204      22.636  -4.766  18.013  1.00 39.09           O  
ATOM   1549  CB  ALA A 204      21.160  -4.838  20.825  1.00 49.75           C  
ATOM   1550  N   LEU A 205      22.335  -2.637  18.736  1.00 41.60           N  
ATOM   1551  CA  LEU A 205      23.504  -2.128  18.020  1.00 42.62           C  
ATOM   1552  C   LEU A 205      24.747  -1.978  18.898  1.00 48.75           C  
ATOM   1553  O   LEU A 205      24.698  -2.036  20.128  1.00 51.21           O  
ATOM   1554  CB  LEU A 205      23.147  -0.661  17.713  1.00 45.00           C  
ATOM   1555  CG  LEU A 205      21.754  -0.462  17.110  1.00 45.13           C  
ATOM   1556  CD1 LEU A 205      21.491   1.032  16.989  1.00 48.84           C  
ATOM   1557  CD2 LEU A 205      21.620  -1.240  15.830  1.00 44.49           C  
ATOM   1558  N   VAL A 206      25.884  -1.771  18.259  1.00 46.45           N  
ATOM   1559  CA  VAL A 206      27.133  -1.504  18.981  1.00 42.22           C  
ATOM   1560  C   VAL A 206      27.130   0.037  18.916  1.00 38.96           C  
ATOM   1561  O   VAL A 206      26.875   0.588  17.825  1.00 39.69           O  
ATOM   1562  CB  VAL A 206      28.406  -1.964  18.259  1.00 44.20           C  
ATOM   1563  CG1 VAL A 206      29.614  -1.242  18.879  1.00 37.64           C  
ATOM   1564  CG2 VAL A 206      28.520  -3.472  18.307  1.00 41.72           C  
ATOM   1565  N   LEU A 207      27.382   0.756  19.975  1.00 34.98           N  
ATOM   1566  CA  LEU A 207      27.356   2.221  19.903  1.00 36.70           C  
ATOM   1567  C   LEU A 207      28.810   2.692  19.977  1.00 42.71           C  
ATOM   1568  O   LEU A 207      29.451   2.306  20.972  1.00 40.40           O  
ATOM   1569  CB  LEU A 207      26.560   2.767  21.086  1.00 38.86           C  
ATOM   1570  CG  LEU A 207      26.689   4.257  21.396  1.00 40.39           C  
ATOM   1571  CD1 LEU A 207      25.909   5.052  20.372  1.00 39.46           C  
ATOM   1572  CD2 LEU A 207      26.125   4.540  22.808  1.00 37.40           C  
ATOM   1573  N   LEU A 208      29.259   3.421  18.952  1.00 39.27           N  
ATOM   1574  CA  LEU A 208      30.642   3.926  18.908  1.00 37.75           C  
ATOM   1575  C   LEU A 208      30.636   5.370  19.334  1.00 38.35           C  
ATOM   1576  O   LEU A 208      29.981   6.261  18.790  1.00 39.09           O  
ATOM   1577  CB  LEU A 208      31.302   3.703  17.533  1.00 36.92           C  
ATOM   1578  CG  LEU A 208      32.820   3.773  17.448  1.00 35.90           C  
ATOM   1579  CD1 LEU A 208      33.439   3.102  16.208  1.00 29.89           C  
ATOM   1580  CD2 LEU A 208      33.203   5.246  17.439  1.00 28.72           C  
ATOM   1581  N   ILE A 209      31.400   5.636  20.429  1.00 38.46           N  
ATOM   1582  CA  ILE A 209      31.356   7.039  20.867  1.00 34.83           C  
ATOM   1583  C   ILE A 209      32.506   7.803  20.236  1.00 36.26           C  
ATOM   1584  O   ILE A 209      33.633   7.506  20.605  1.00 34.30           O  
ATOM   1585  CB  ILE A 209      31.314   7.118  22.393  1.00 33.92           C  
ATOM   1586  CG1 ILE A 209      30.034   6.457  22.939  1.00 36.28           C  
ATOM   1587  CG2 ILE A 209      31.478   8.534  22.885  1.00 34.10           C  
ATOM   1588  CD1 ILE A 209      28.804   7.332  22.826  1.00 31.06           C  
ATOM   1589  N   ALA A 210      32.198   8.748  19.349  1.00 37.23           N  
ATOM   1590  CA  ALA A 210      33.223   9.551  18.685  1.00 33.92           C  
ATOM   1591  C   ALA A 210      32.786  10.969  18.510  1.00 31.56           C  
ATOM   1592  O   ALA A 210      31.600  11.232  18.345  1.00 38.02           O  
ATOM   1593  CB  ALA A 210      33.504   8.998  17.277  1.00 34.10           C  
ATOM   1594  N   GLN A 211      33.701  11.910  18.564  1.00 30.96           N  
ATOM   1595  CA  GLN A 211      33.402  13.319  18.352  1.00 34.85           C  
ATOM   1596  C   GLN A 211      33.180  13.518  16.824  1.00 38.12           C  
ATOM   1597  O   GLN A 211      33.615  12.672  16.018  1.00 36.48           O  
ATOM   1598  CB  GLN A 211      34.718  14.056  18.613  1.00 39.68           C  
ATOM   1599  CG  GLN A 211      34.808  14.631  20.031  1.00 46.11           C  
ATOM   1600  CD  GLN A 211      36.146  15.369  20.082  1.00 53.42           C  
ATOM   1601  OE1 GLN A 211      36.266  16.481  19.545  1.00 56.92           O  
ATOM   1602  NE2 GLN A 211      37.109  14.662  20.652  1.00 53.12           N  
ATOM   1603  N   GLU A 212      32.539  14.621  16.492  1.00 40.77           N  
ATOM   1604  CA  GLU A 212      32.274  14.973  15.101  1.00 44.35           C  
ATOM   1605  C   GLU A 212      33.588  15.307  14.416  1.00 40.67           C  
ATOM   1606  O   GLU A 212      33.833  14.809  13.316  1.00 46.02           O  
ATOM   1607  CB  GLU A 212      31.246  16.109  15.046  1.00 52.87           C  
ATOM   1608  CG  GLU A 212      29.972  15.662  15.765  1.00 64.06           C  
ATOM   1609  CD  GLU A 212      28.719  16.419  15.368  1.00 71.52           C  
ATOM   1610  OE1 GLU A 212      28.846  17.486  14.715  1.00 73.63           O  
ATOM   1611  OE2 GLU A 212      27.603  15.939  15.712  1.00 72.76           O  
ATOM   1612  N   LYS A 213      34.458  16.097  15.017  1.00 38.91           N  
ATOM   1613  CA  LYS A 213      35.775  16.349  14.395  1.00 37.80           C  
ATOM   1614  C   LYS A 213      36.597  15.099  14.710  1.00 41.84           C  
ATOM   1615  O   LYS A 213      37.019  14.941  15.881  1.00 44.63           O  
ATOM   1616  CB  LYS A 213      36.486  17.517  15.094  1.00 38.04           C  
ATOM   1617  CG  LYS A 213      35.754  18.824  14.807  1.00 42.05           C  
ATOM   1618  CD  LYS A 213      36.704  19.983  15.116  1.00 49.55           C  
ATOM   1619  CE  LYS A 213      35.872  21.251  15.175  1.00 56.54           C  
ATOM   1620  NZ  LYS A 213      36.755  22.452  15.253  1.00 65.78           N  
ATOM   1621  N   GLU A 214      36.789  14.213  13.752  1.00 35.14           N  
ATOM   1622  CA  GLU A 214      37.569  12.998  14.008  1.00 33.75           C  
ATOM   1623  C   GLU A 214      38.380  12.685  12.732  1.00 35.65           C  
ATOM   1624  O   GLU A 214      37.876  12.148  11.758  1.00 34.81           O  
ATOM   1625  CB  GLU A 214      36.516  11.905  14.241  1.00 33.99           C  
ATOM   1626  CG  GLU A 214      37.120  10.526  14.427  1.00 35.59           C  
ATOM   1627  CD  GLU A 214      38.232  10.500  15.456  1.00 42.28           C  
ATOM   1628  OE1 GLU A 214      39.404  10.721  15.095  1.00 42.40           O  
ATOM   1629  OE2 GLU A 214      37.958  10.221  16.645  1.00 38.06           O  
ATOM   1630  N   ARG A 215      39.663  12.988  12.711  1.00 35.64           N  
ATOM   1631  CA  ARG A 215      40.480  12.756  11.524  1.00 37.33           C  
ATOM   1632  C   ARG A 215      40.689  11.258  11.349  1.00 39.40           C  
ATOM   1633  O   ARG A 215      40.879  10.794  10.229  1.00 33.22           O  
ATOM   1634  CB  ARG A 215      41.842  13.437  11.792  1.00 34.54           C  
ATOM   1635  CG  ARG A 215      41.761  14.926  11.485  1.00 33.53           C  
ATOM   1636  CD  ARG A 215      43.136  15.554  11.630  1.00 37.08           C  
ATOM   1637  NE  ARG A 215      43.965  15.136  10.515  1.00 45.64           N  
ATOM   1638  CZ  ARG A 215      45.280  15.143  10.362  1.00 50.54           C  
ATOM   1639  NH1 ARG A 215      46.098  15.547  11.329  1.00 47.36           N  
ATOM   1640  NH2 ARG A 215      45.743  14.734   9.179  1.00 54.02           N  
ATOM   1641  N   ASN A 216      40.649  10.546  12.487  1.00 30.49           N  
ATOM   1642  CA  ASN A 216      40.905   9.105  12.363  1.00 30.42           C  
ATOM   1643  C   ASN A 216      39.674   8.264  12.133  1.00 28.79           C  
ATOM   1644  O   ASN A 216      39.607   7.135  12.626  1.00 32.97           O  
ATOM   1645  CB  ASN A 216      41.688   8.713  13.613  1.00 29.94           C  
ATOM   1646  CG  ASN A 216      42.568   7.512  13.438  1.00 35.33           C  
ATOM   1647  OD1 ASN A 216      43.068   7.270  12.348  1.00 34.38           O  
ATOM   1648  ND2 ASN A 216      42.805   6.699  14.458  1.00 30.72           N  
ATOM   1649  N   ILE A 217      38.679   8.733  11.398  1.00 30.39           N  
ATOM   1650  CA  ILE A 217      37.453   7.930  11.188  1.00 26.86           C  
ATOM   1651  C   ILE A 217      37.700   6.634  10.490  1.00 29.42           C  
ATOM   1652  O   ILE A 217      37.084   5.625  10.845  1.00 32.55           O  
ATOM   1653  CB  ILE A 217      36.365   8.809  10.519  1.00 29.62           C  
ATOM   1654  CG1 ILE A 217      34.996   8.124  10.484  1.00 34.37           C  
ATOM   1655  CG2 ILE A 217      36.836   9.148   9.103  1.00 25.47           C  
ATOM   1656  CD1 ILE A 217      33.805   9.012  10.194  1.00 28.20           C  
ATOM   1657  N   PHE A 218      38.590   6.566   9.480  1.00 30.55           N  
ATOM   1658  CA  PHE A 218      38.851   5.340   8.748  1.00 26.29           C  
ATOM   1659  C   PHE A 218      39.343   4.207   9.626  1.00 25.17           C  
ATOM   1660  O   PHE A 218      38.991   3.015   9.465  1.00 27.82           O  
ATOM   1661  CB  PHE A 218      39.814   5.611   7.539  1.00 28.74           C  
ATOM   1662  CG  PHE A 218      39.196   6.751   6.759  1.00 28.73           C  
ATOM   1663  CD1 PHE A 218      38.043   6.590   6.020  1.00 27.39           C  
ATOM   1664  CD2 PHE A 218      39.742   8.002   6.847  1.00 28.90           C  
ATOM   1665  CE1 PHE A 218      37.439   7.663   5.383  1.00 25.65           C  
ATOM   1666  CE2 PHE A 218      39.158   9.061   6.182  1.00 28.40           C  
ATOM   1667  CZ  PHE A 218      37.995   8.912   5.452  1.00 27.34           C  
ATOM   1668  N   ASP A 219      40.170   4.574  10.571  1.00 26.57           N  
ATOM   1669  CA  ASP A 219      40.679   3.506  11.486  1.00 29.84           C  
ATOM   1670  C   ASP A 219      39.485   2.954  12.277  1.00 25.04           C  
ATOM   1671  O   ASP A 219      39.442   1.758  12.486  1.00 29.14           O  
ATOM   1672  CB  ASP A 219      41.726   4.193  12.377  1.00 28.47           C  
ATOM   1673  CG  ASP A 219      42.343   3.160  13.330  1.00 33.38           C  
ATOM   1674  OD1 ASP A 219      43.100   2.302  12.847  1.00 35.49           O  
ATOM   1675  OD2 ASP A 219      42.023   3.214  14.532  1.00 32.96           O  
ATOM   1676  N   GLN A 220      38.492   3.755  12.680  1.00 29.84           N  
ATOM   1677  CA  GLN A 220      37.305   3.300  13.401  1.00 29.63           C  
ATOM   1678  C   GLN A 220      36.421   2.497  12.457  1.00 36.74           C  
ATOM   1679  O   GLN A 220      35.961   1.377  12.760  1.00 32.95           O  
ATOM   1680  CB  GLN A 220      36.586   4.561  13.933  1.00 32.82           C  
ATOM   1681  CG  GLN A 220      37.366   5.274  15.057  1.00 32.52           C  
ATOM   1682  CD  GLN A 220      36.813   6.637  15.315  1.00 34.30           C  
ATOM   1683  OE1 GLN A 220      35.804   7.025  14.710  1.00 34.72           O  
ATOM   1684  NE2 GLN A 220      37.429   7.450  16.185  1.00 34.17           N  
ATOM   1685  N   ARG A 221      36.217   3.017  11.211  1.00 33.37           N  
ATOM   1686  CA  ARG A 221      35.409   2.297  10.225  1.00 28.70           C  
ATOM   1687  C   ARG A 221      35.893   0.884   9.984  1.00 31.72           C  
ATOM   1688  O   ARG A 221      35.131  -0.095   9.708  1.00 34.94           O  
ATOM   1689  CB  ARG A 221      35.441   3.029   8.872  1.00 31.94           C  
ATOM   1690  CG  ARG A 221      34.792   4.419   9.013  1.00 34.84           C  
ATOM   1691  CD  ARG A 221      33.293   4.228   9.131  1.00 37.41           C  
ATOM   1692  NE  ARG A 221      32.515   5.341   8.604  1.00 37.01           N  
ATOM   1693  CZ  ARG A 221      31.206   5.508   8.828  1.00 36.34           C  
ATOM   1694  NH1 ARG A 221      30.496   4.662   9.555  1.00 37.28           N  
ATOM   1695  NH2 ARG A 221      30.570   6.557   8.300  1.00 36.82           N  
ATOM   1696  N   ALA A 222      37.211   0.717  10.102  1.00 30.06           N  
ATOM   1697  CA  ALA A 222      37.729  -0.646   9.901  1.00 28.66           C  
ATOM   1698  C   ALA A 222      37.105  -1.610  10.890  1.00 33.44           C  
ATOM   1699  O   ALA A 222      36.867  -2.746  10.479  1.00 36.02           O  
ATOM   1700  CB  ALA A 222      39.234  -0.758  10.116  1.00 31.00           C  
ATOM   1701  N   ILE A 223      36.928  -1.126  12.143  1.00 33.60           N  
ATOM   1702  CA  ILE A 223      36.323  -2.106  13.081  1.00 34.52           C  
ATOM   1703  C   ILE A 223      34.865  -2.273  12.622  1.00 31.39           C  
ATOM   1704  O   ILE A 223      34.280  -3.332  12.650  1.00 35.80           O  
ATOM   1705  CB  ILE A 223      36.222  -1.467  14.504  1.00 34.27           C  
ATOM   1706  CG1 ILE A 223      37.610  -1.154  15.089  1.00 38.24           C  
ATOM   1707  CG2 ILE A 223      35.501  -2.445  15.436  1.00 32.41           C  
ATOM   1708  CD1 ILE A 223      38.480  -2.379  14.933  1.00 43.10           C  
ATOM   1709  N   GLU A 224      34.198  -1.158  12.302  1.00 32.86           N  
ATOM   1710  CA  GLU A 224      32.808  -1.237  11.883  1.00 33.28           C  
ATOM   1711  C   GLU A 224      32.610  -2.181  10.692  1.00 33.09           C  
ATOM   1712  O   GLU A 224      31.591  -2.842  10.657  1.00 35.50           O  
ATOM   1713  CB  GLU A 224      32.299   0.138  11.493  1.00 31.95           C  
ATOM   1714  CG  GLU A 224      32.509   1.167  12.561  1.00 38.21           C  
ATOM   1715  CD  GLU A 224      31.941   2.519  12.177  1.00 38.38           C  
ATOM   1716  OE1 GLU A 224      30.894   2.515  11.489  1.00 39.30           O  
ATOM   1717  OE2 GLU A 224      32.608   3.506  12.556  1.00 36.41           O  
ATOM   1718  N   ASN A 225      33.573  -2.296   9.793  1.00 32.61           N  
ATOM   1719  CA  ASN A 225      33.512  -3.130   8.600  1.00 38.27           C  
ATOM   1720  C   ASN A 225      33.545  -4.589   8.990  1.00 37.11           C  
ATOM   1721  O   ASN A 225      32.797  -5.469   8.536  1.00 32.71           O  
ATOM   1722  CB  ASN A 225      34.579  -2.721   7.571  1.00 34.45           C  
ATOM   1723  CG  ASN A 225      34.417  -1.340   6.979  1.00 33.77           C  
ATOM   1724  OD1 ASN A 225      33.386  -0.662   7.083  1.00 31.01           O  
ATOM   1725  ND2 ASN A 225      35.477  -0.790   6.360  1.00 31.24           N  
ATOM   1726  N   GLU A 226      34.480  -4.858   9.925  1.00 32.28           N  
ATOM   1727  CA  GLU A 226      34.525  -6.229  10.417  1.00 36.87           C  
ATOM   1728  C   GLU A 226      33.201  -6.506  11.156  1.00 33.79           C  
ATOM   1729  O   GLU A 226      32.695  -7.630  11.007  1.00 37.98           O  
ATOM   1730  CB  GLU A 226      35.709  -6.395  11.369  1.00 37.66           C  
ATOM   1731  CG  GLU A 226      37.034  -6.223  10.657  1.00 35.48           C  
ATOM   1732  CD  GLU A 226      37.513  -7.448   9.927  1.00 34.63           C  
ATOM   1733  OE1 GLU A 226      37.032  -8.589  10.091  1.00 38.14           O  
ATOM   1734  OE2 GLU A 226      38.426  -7.300   9.084  1.00 41.52           O  
ATOM   1735  N   LEU A 227      32.600  -5.590  11.917  1.00 32.75           N  
ATOM   1736  CA  LEU A 227      31.337  -5.934  12.561  1.00 35.60           C  
ATOM   1737  C   LEU A 227      30.214  -6.205  11.576  1.00 42.51           C  
ATOM   1738  O   LEU A 227      29.482  -7.214  11.588  1.00 42.27           O  
ATOM   1739  CB  LEU A 227      30.933  -4.928  13.640  1.00 32.99           C  
ATOM   1740  CG  LEU A 227      31.954  -4.949  14.824  1.00 35.03           C  
ATOM   1741  CD1 LEU A 227      31.732  -3.694  15.633  1.00 31.32           C  
ATOM   1742  CD2 LEU A 227      31.711  -6.217  15.645  1.00 34.81           C  
ATOM   1743  N   LEU A 228      30.090  -5.246  10.659  1.00 42.44           N  
ATOM   1744  CA  LEU A 228      29.105  -5.275   9.596  1.00 40.01           C  
ATOM   1745  C   LEU A 228      29.204  -6.583   8.822  1.00 40.63           C  
ATOM   1746  O   LEU A 228      28.166  -7.125   8.445  1.00 35.70           O  
ATOM   1747  CB  LEU A 228      29.237  -4.059   8.681  1.00 33.76           C  
ATOM   1748  CG  LEU A 228      28.274  -4.095   7.475  1.00 33.67           C  
ATOM   1749  CD1 LEU A 228      26.846  -3.855   7.919  1.00 31.60           C  
ATOM   1750  CD2 LEU A 228      28.655  -2.954   6.519  1.00 28.80           C  
ATOM   1751  N   ALA A 229      30.380  -7.167   8.660  1.00 36.66           N  
ATOM   1752  CA  ALA A 229      30.487  -8.421   7.941  1.00 41.90           C  
ATOM   1753  C   ALA A 229      29.912  -9.603   8.699  1.00 47.06           C  
ATOM   1754  O   ALA A 229      29.793 -10.692   8.125  1.00 48.62           O  
ATOM   1755  CB  ALA A 229      31.901  -8.757   7.502  1.00 38.99           C  
ATOM   1756  N   ARG A 230      29.628  -9.395   9.964  1.00 48.17           N  
ATOM   1757  CA  ARG A 230      29.075 -10.440  10.821  1.00 53.09           C  
ATOM   1758  C   ARG A 230      27.670 -10.003  11.212  1.00 52.92           C  
ATOM   1759  O   ARG A 230      27.011 -10.491  12.116  1.00 49.54           O  
ATOM   1760  CB  ARG A 230      30.016 -10.595  12.006  1.00 61.26           C  
ATOM   1761  CG  ARG A 230      29.373 -11.081  13.288  1.00 71.14           C  
ATOM   1762  CD  ARG A 230      30.402 -11.750  14.191  1.00 80.35           C  
ATOM   1763  NE  ARG A 230      30.077 -13.131  14.550  1.00 84.06           N  
ATOM   1764  CZ  ARG A 230      30.685 -13.702  15.591  1.00 90.02           C  
ATOM   1765  NH1 ARG A 230      31.583 -13.016  16.293  1.00 90.56           N  
ATOM   1766  NH2 ARG A 230      30.418 -14.954  15.945  1.00 92.40           N  
ATOM   1767  N   ASN A 231      27.135  -9.042  10.447  1.00 48.06           N  
ATOM   1768  CA  ASN A 231      25.801  -8.538  10.610  1.00 50.08           C  
ATOM   1769  C   ASN A 231      25.514  -7.888  11.946  1.00 49.23           C  
ATOM   1770  O   ASN A 231      24.394  -7.968  12.460  1.00 48.41           O  
ATOM   1771  CB  ASN A 231      24.760  -9.619  10.288  1.00 56.12           C  
ATOM   1772  CG  ASN A 231      25.190 -10.429   9.073  1.00 62.07           C  
ATOM   1773  OD1 ASN A 231      25.776 -11.511   9.195  1.00 65.83           O  
ATOM   1774  ND2 ASN A 231      24.923  -9.876   7.899  1.00 65.25           N  
ATOM   1775  N   ILE A 232      26.507  -7.192  12.478  1.00 44.22           N  
ATOM   1776  CA  ILE A 232      26.365  -6.440  13.736  1.00 41.28           C  
ATOM   1777  C   ILE A 232      26.445  -4.995  13.278  1.00 38.41           C  
ATOM   1778  O   ILE A 232      27.388  -4.671  12.551  1.00 39.13           O  
ATOM   1779  CB  ILE A 232      27.462  -6.869  14.716  1.00 42.74           C  
ATOM   1780  CG1 ILE A 232      27.297  -8.324  15.111  1.00 43.57           C  
ATOM   1781  CG2 ILE A 232      27.585  -5.946  15.916  1.00 38.96           C  
ATOM   1782  CD1 ILE A 232      28.198  -8.783  16.248  1.00 44.21           C  
ATOM   1783  N   HIS A 233      25.494  -4.131  13.567  1.00 35.80           N  
ATOM   1784  CA  HIS A 233      25.536  -2.764  13.101  1.00 36.06           C  
ATOM   1785  C   HIS A 233      26.031  -1.795  14.184  1.00 40.10           C  
ATOM   1786  O   HIS A 233      25.715  -1.923  15.366  1.00 37.59           O  
ATOM   1787  CB  HIS A 233      24.072  -2.315  12.754  1.00 34.95           C  
ATOM   1788  CG  HIS A 233      23.670  -3.064  11.509  1.00 41.60           C  
ATOM   1789  ND1 HIS A 233      23.484  -4.423  11.488  1.00 44.28           N  
ATOM   1790  CD2 HIS A 233      23.508  -2.646  10.240  1.00 35.90           C  
ATOM   1791  CE1 HIS A 233      23.210  -4.840  10.266  1.00 39.14           C  
ATOM   1792  NE2 HIS A 233      23.220  -3.769   9.520  1.00 44.57           N  
ATOM   1793  N   VAL A 234      26.774  -0.787  13.732  1.00 36.28           N  
ATOM   1794  CA  VAL A 234      27.287   0.216  14.643  1.00 28.56           C  
ATOM   1795  C   VAL A 234      26.625   1.546  14.356  1.00 33.55           C  
ATOM   1796  O   VAL A 234      26.331   1.854  13.187  1.00 36.47           O  
ATOM   1797  CB  VAL A 234      28.775   0.442  14.294  1.00 35.67           C  
ATOM   1798  CG1 VAL A 234      29.310   1.635  15.073  1.00 35.31           C  
ATOM   1799  CG2 VAL A 234      29.623  -0.805  14.527  1.00 35.69           C  
ATOM   1800  N   ILE A 235      26.374   2.330  15.384  1.00 34.78           N  
ATOM   1801  CA  ILE A 235      25.882   3.663  15.170  1.00 35.57           C  
ATOM   1802  C   ILE A 235      26.976   4.519  15.854  1.00 39.66           C  
ATOM   1803  O   ILE A 235      27.405   4.168  16.973  1.00 42.43           O  
ATOM   1804  CB  ILE A 235      24.534   4.082  15.727  1.00 40.10           C  
ATOM   1805  CG1 ILE A 235      24.227   3.503  17.119  1.00 36.88           C  
ATOM   1806  CG2 ILE A 235      23.415   3.889  14.726  1.00 37.18           C  
ATOM   1807  CD1 ILE A 235      23.089   4.239  17.791  1.00 33.27           C  
ATOM   1808  N   ARG A 236      27.351   5.610  15.217  1.00 34.85           N  
ATOM   1809  CA  ARG A 236      28.343   6.532  15.727  1.00 35.44           C  
ATOM   1810  C   ARG A 236      27.645   7.731  16.347  1.00 38.37           C  
ATOM   1811  O   ARG A 236      26.741   8.348  15.801  1.00 32.50           O  
ATOM   1812  CB  ARG A 236      29.315   7.027  14.631  1.00 32.97           C  
ATOM   1813  CG  ARG A 236      29.908   5.928  13.767  1.00 36.09           C  
ATOM   1814  CD  ARG A 236      30.795   6.445  12.649  1.00 35.41           C  
ATOM   1815  NE  ARG A 236      31.608   7.604  12.972  1.00 34.74           N  
ATOM   1816  CZ  ARG A 236      32.859   7.477  13.453  1.00 30.71           C  
ATOM   1817  NH1 ARG A 236      33.329   6.266  13.586  1.00 30.91           N  
ATOM   1818  NH2 ARG A 236      33.574   8.547  13.755  1.00 31.75           N  
ATOM   1819  N   ARG A 237      28.038   8.107  17.566  1.00 40.50           N  
ATOM   1820  CA  ARG A 237      27.374   9.254  18.210  1.00 37.24           C  
ATOM   1821  C   ARG A 237      28.383   9.901  19.163  1.00 36.63           C  
ATOM   1822  O   ARG A 237      29.289   9.237  19.689  1.00 38.28           O  
ATOM   1823  CB  ARG A 237      26.268   8.729  19.136  1.00 39.32           C  
ATOM   1824  CG  ARG A 237      24.975   8.192  18.614  1.00 33.52           C  
ATOM   1825  CD  ARG A 237      24.292   9.186  17.652  1.00 39.26           C  
ATOM   1826  NE  ARG A 237      23.303   8.416  16.895  1.00 46.36           N  
ATOM   1827  CZ  ARG A 237      23.283   7.966  15.665  1.00 49.35           C  
ATOM   1828  NH1 ARG A 237      24.282   8.186  14.826  1.00 50.35           N  
ATOM   1829  NH2 ARG A 237      22.230   7.261  15.240  1.00 51.70           N  
ATOM   1830  N   THR A 238      28.131  11.169  19.390  1.00 33.33           N  
ATOM   1831  CA  THR A 238      28.922  11.943  20.320  1.00 32.08           C  
ATOM   1832  C   THR A 238      28.246  11.867  21.727  1.00 41.14           C  
ATOM   1833  O   THR A 238      27.089  11.458  21.881  1.00 39.13           O  
ATOM   1834  CB  THR A 238      28.954  13.435  19.947  1.00 32.24           C  
ATOM   1835  OG1 THR A 238      27.649  14.018  20.124  1.00 37.00           O  
ATOM   1836  CG2 THR A 238      29.364  13.622  18.493  1.00 31.38           C  
ATOM   1837  N   PHE A 239      28.985  12.249  22.757  1.00 36.26           N  
ATOM   1838  CA  PHE A 239      28.436  12.314  24.127  1.00 40.88           C  
ATOM   1839  C   PHE A 239      27.230  13.291  24.090  1.00 41.53           C  
ATOM   1840  O   PHE A 239      26.190  12.989  24.680  1.00 45.78           O  
ATOM   1841  CB  PHE A 239      29.423  12.912  25.119  1.00 37.54           C  
ATOM   1842  CG  PHE A 239      30.482  11.935  25.559  1.00 40.09           C  
ATOM   1843  CD1 PHE A 239      30.137  10.741  26.154  1.00 39.05           C  
ATOM   1844  CD2 PHE A 239      31.809  12.221  25.325  1.00 38.32           C  
ATOM   1845  CE1 PHE A 239      31.119   9.831  26.517  1.00 41.46           C  
ATOM   1846  CE2 PHE A 239      32.807  11.344  25.725  1.00 38.48           C  
ATOM   1847  CZ  PHE A 239      32.450  10.140  26.298  1.00 41.74           C  
ATOM   1848  N   GLU A 240      27.375  14.413  23.408  1.00 39.40           N  
ATOM   1849  CA  GLU A 240      26.281  15.355  23.269  1.00 43.77           C  
ATOM   1850  C   GLU A 240      25.070  14.625  22.688  1.00 43.81           C  
ATOM   1851  O   GLU A 240      23.962  14.868  23.187  1.00 44.79           O  
ATOM   1852  CB  GLU A 240      26.622  16.576  22.442  1.00 40.60           C  
ATOM   1853  CG  GLU A 240      27.637  17.471  23.132  1.00 40.92           C  
ATOM   1854  CD  GLU A 240      29.061  16.987  22.914  1.00 43.03           C  
ATOM   1855  OE1 GLU A 240      29.264  15.874  22.413  1.00 39.53           O  
ATOM   1856  OE2 GLU A 240      30.034  17.716  23.208  1.00 41.65           O  
ATOM   1857  N   ASP A 241      25.242  13.727  21.719  1.00 41.88           N  
ATOM   1858  CA  ASP A 241      24.078  13.032  21.183  1.00 40.99           C  
ATOM   1859  C   ASP A 241      23.430  12.169  22.268  1.00 42.70           C  
ATOM   1860  O   ASP A 241      22.227  11.953  22.195  1.00 42.12           O  
ATOM   1861  CB  ASP A 241      24.325  12.072  20.008  1.00 36.89           C  
ATOM   1862  CG  ASP A 241      24.782  12.756  18.717  1.00 41.26           C  
ATOM   1863  OD1 ASP A 241      24.357  13.870  18.383  1.00 40.20           O  
ATOM   1864  OD2 ASP A 241      25.615  12.184  17.983  1.00 42.64           O  
ATOM   1865  N   ILE A 242      24.243  11.625  23.175  1.00 42.98           N  
ATOM   1866  CA  ILE A 242      23.726  10.725  24.182  1.00 43.04           C  
ATOM   1867  C   ILE A 242      22.829  11.425  25.193  1.00 39.24           C  
ATOM   1868  O   ILE A 242      21.822  10.883  25.673  1.00 42.60           O  
ATOM   1869  CB  ILE A 242      24.851   9.922  24.831  1.00 45.59           C  
ATOM   1870  CG1 ILE A 242      25.473   8.917  23.870  1.00 42.72           C  
ATOM   1871  CG2 ILE A 242      24.410   9.230  26.116  1.00 41.88           C  
ATOM   1872  CD1 ILE A 242      24.600   7.973  23.116  1.00 41.94           C  
ATOM   1873  N   SER A 243      23.230  12.626  25.506  1.00 38.58           N  
ATOM   1874  CA  SER A 243      22.514  13.444  26.461  1.00 40.55           C  
ATOM   1875  C   SER A 243      21.149  13.852  25.912  1.00 49.74           C  
ATOM   1876  O   SER A 243      20.194  13.995  26.663  1.00 51.85           O  
ATOM   1877  CB  SER A 243      23.256  14.762  26.638  1.00 33.73           C  
ATOM   1878  OG  SER A 243      24.436  14.499  27.381  1.00 44.25           O  
ATOM   1879  N   GLU A 244      21.142  14.087  24.593  1.00 52.94           N  
ATOM   1880  CA  GLU A 244      19.914  14.541  23.960  1.00 53.61           C  
ATOM   1881  C   GLU A 244      18.997  13.371  23.677  1.00 50.77           C  
ATOM   1882  O   GLU A 244      17.794  13.573  23.735  1.00 53.29           O  
ATOM   1883  CB  GLU A 244      20.264  15.244  22.651  1.00 62.49           C  
ATOM   1884  CG  GLU A 244      19.258  16.194  22.046  1.00 67.09           C  
ATOM   1885  CD  GLU A 244      19.541  16.524  20.596  1.00 74.03           C  
ATOM   1886  OE1 GLU A 244      20.678  16.342  20.107  1.00 76.76           O  
ATOM   1887  OE2 GLU A 244      18.615  16.989  19.893  1.00 78.78           O  
ATOM   1888  N   LYS A 245      19.561  12.211  23.368  1.00 47.29           N  
ATOM   1889  CA  LYS A 245      18.779  11.062  22.998  1.00 45.30           C  
ATOM   1890  C   LYS A 245      19.057   9.758  23.693  1.00 46.39           C  
ATOM   1891  O   LYS A 245      18.432   8.771  23.263  1.00 48.21           O  
ATOM   1892  CB  LYS A 245      18.980  10.808  21.484  1.00 50.68           C  
ATOM   1893  CG  LYS A 245      18.617  11.977  20.592  1.00 55.65           C  
ATOM   1894  CD  LYS A 245      19.165  11.721  19.191  1.00 65.46           C  
ATOM   1895  CE  LYS A 245      18.088  11.968  18.124  1.00 67.72           C  
ATOM   1896  NZ  LYS A 245      18.480  11.349  16.817  1.00 70.31           N  
ATOM   1897  N   GLY A 246      19.929   9.718  24.701  1.00 44.72           N  
ATOM   1898  CA  GLY A 246      20.110   8.402  25.329  1.00 47.81           C  
ATOM   1899  C   GLY A 246      19.180   8.391  26.568  1.00 47.34           C  
ATOM   1900  O   GLY A 246      18.868   9.438  27.107  1.00 42.38           O  
ATOM   1901  N   SER A 247      18.745   7.209  26.933  1.00 46.69           N  
ATOM   1902  CA  SER A 247      17.852   6.993  28.054  1.00 51.43           C  
ATOM   1903  C   SER A 247      17.980   5.543  28.520  1.00 47.39           C  
ATOM   1904  O   SER A 247      18.430   4.670  27.778  1.00 47.14           O  
ATOM   1905  CB  SER A 247      16.418   7.247  27.554  1.00 51.85           C  
ATOM   1906  OG  SER A 247      15.911   6.067  26.927  1.00 53.39           O  
ATOM   1907  N   LEU A 248      17.588   5.285  29.765  1.00 49.39           N  
ATOM   1908  CA  LEU A 248      17.656   3.922  30.305  1.00 49.91           C  
ATOM   1909  C   LEU A 248      16.252   3.359  30.490  1.00 51.71           C  
ATOM   1910  O   LEU A 248      15.323   4.107  30.812  1.00 50.43           O  
ATOM   1911  CB  LEU A 248      18.427   3.962  31.620  1.00 48.39           C  
ATOM   1912  CG  LEU A 248      19.855   4.537  31.621  1.00 50.69           C  
ATOM   1913  CD1 LEU A 248      20.513   4.277  32.977  1.00 48.63           C  
ATOM   1914  CD2 LEU A 248      20.711   3.928  30.506  1.00 47.74           C  
ATOM   1915  N   ASP A 249      16.001   2.058  30.296  1.00 53.84           N  
ATOM   1916  CA  ASP A 249      14.620   1.635  30.531  1.00 57.49           C  
ATOM   1917  C   ASP A 249      14.468   1.310  32.018  1.00 63.56           C  
ATOM   1918  O   ASP A 249      15.046   1.985  32.881  1.00 61.20           O  
ATOM   1919  CB  ASP A 249      14.059   0.597  29.592  1.00 54.34           C  
ATOM   1920  CG  ASP A 249      14.666  -0.772  29.794  1.00 55.35           C  
ATOM   1921  OD1 ASP A 249      15.301  -0.898  30.874  1.00 53.66           O  
ATOM   1922  OD2 ASP A 249      14.516  -1.651  28.914  1.00 50.52           O  
ATOM   1923  N   GLN A 250      13.685   0.277  32.318  1.00 66.93           N  
ATOM   1924  CA  GLN A 250      13.439  -0.110  33.708  1.00 67.52           C  
ATOM   1925  C   GLN A 250      14.541  -1.053  34.153  1.00 63.77           C  
ATOM   1926  O   GLN A 250      15.007  -0.938  35.281  1.00 62.56           O  
ATOM   1927  CB  GLN A 250      12.053  -0.721  33.869  1.00 72.38           C  
ATOM   1928  CG  GLN A 250      10.989   0.330  34.164  1.00 82.00           C  
ATOM   1929  CD  GLN A 250       9.618  -0.080  33.650  1.00 88.47           C  
ATOM   1930  OE1 GLN A 250       9.181  -1.229  33.786  1.00 89.77           O  
ATOM   1931  NE2 GLN A 250       8.927   0.884  33.037  1.00 90.91           N  
ATOM   1932  N   ASP A 251      14.969  -1.923  33.245  1.00 59.94           N  
ATOM   1933  CA  ASP A 251      16.052  -2.846  33.589  1.00 60.36           C  
ATOM   1934  C   ASP A 251      17.423  -2.226  33.329  1.00 51.80           C  
ATOM   1935  O   ASP A 251      18.405  -2.954  33.273  1.00 46.28           O  
ATOM   1936  CB  ASP A 251      15.863  -4.098  32.714  1.00 69.28           C  
ATOM   1937  CG  ASP A 251      14.471  -4.646  33.025  1.00 77.37           C  
ATOM   1938  OD1 ASP A 251      14.044  -4.381  34.176  1.00 80.76           O  
ATOM   1939  OD2 ASP A 251      13.854  -5.282  32.148  1.00 81.33           O  
ATOM   1940  N   ARG A 252      17.462  -0.915  33.188  1.00 46.82           N  
ATOM   1941  CA  ARG A 252      18.625  -0.120  32.894  1.00 52.95           C  
ATOM   1942  C   ARG A 252      19.187  -0.422  31.502  1.00 54.85           C  
ATOM   1943  O   ARG A 252      20.388  -0.382  31.235  1.00 55.39           O  
ATOM   1944  CB  ARG A 252      19.690  -0.059  33.978  1.00 51.92           C  
ATOM   1945  CG  ARG A 252      19.175   0.748  35.165  1.00 56.36           C  
ATOM   1946  CD  ARG A 252      20.233   1.311  36.085  1.00 55.10           C  
ATOM   1947  NE  ARG A 252      20.568   0.336  37.091  1.00 60.23           N  
ATOM   1948  CZ  ARG A 252      21.720  -0.037  37.598  1.00 60.24           C  
ATOM   1949  NH1 ARG A 252      22.872   0.498  37.242  1.00 61.43           N  
ATOM   1950  NH2 ARG A 252      21.678  -0.986  38.518  1.00 59.98           N  
ATOM   1951  N   ARG A 253      18.279  -0.729  30.566  1.00 55.10           N  
ATOM   1952  CA  ARG A 253      18.758  -1.003  29.204  1.00 53.97           C  
ATOM   1953  C   ARG A 253      19.016   0.322  28.527  1.00 47.42           C  
ATOM   1954  O   ARG A 253      18.266   1.289  28.740  1.00 44.68           O  
ATOM   1955  CB  ARG A 253      17.914  -1.987  28.465  1.00 59.59           C  
ATOM   1956  CG  ARG A 253      17.946  -3.406  29.062  1.00 62.95           C  
ATOM   1957  CD  ARG A 253      17.128  -4.206  28.059  1.00 74.30           C  
ATOM   1958  NE  ARG A 253      16.199  -5.192  28.551  1.00 84.74           N  
ATOM   1959  CZ  ARG A 253      15.103  -5.573  27.884  1.00 89.89           C  
ATOM   1960  NH1 ARG A 253      14.815  -5.031  26.700  1.00 92.19           N  
ATOM   1961  NH2 ARG A 253      14.318  -6.507  28.405  1.00 90.65           N  
ATOM   1962  N   LEU A 254      20.124   0.381  27.777  1.00 43.86           N  
ATOM   1963  CA  LEU A 254      20.411   1.677  27.135  1.00 46.40           C  
ATOM   1964  C   LEU A 254      19.654   1.789  25.803  1.00 44.10           C  
ATOM   1965  O   LEU A 254      19.673   0.862  24.993  1.00 40.25           O  
ATOM   1966  CB  LEU A 254      21.925   1.759  26.855  1.00 46.37           C  
ATOM   1967  CG  LEU A 254      22.417   3.013  26.138  1.00 45.11           C  
ATOM   1968  CD1 LEU A 254      21.982   4.296  26.846  1.00 41.73           C  
ATOM   1969  CD2 LEU A 254      23.945   3.061  26.127  1.00 44.46           C  
ATOM   1970  N   PHE A 255      18.993   2.908  25.558  1.00 46.55           N  
ATOM   1971  CA  PHE A 255      18.309   3.067  24.275  1.00 48.58           C  
ATOM   1972  C   PHE A 255      18.783   4.352  23.607  1.00 47.72           C  
ATOM   1973  O   PHE A 255      18.914   5.410  24.239  1.00 43.17           O  
ATOM   1974  CB  PHE A 255      16.772   3.050  24.381  1.00 49.04           C  
ATOM   1975  CG  PHE A 255      16.275   1.636  24.542  1.00 48.34           C  
ATOM   1976  CD1 PHE A 255      16.331   1.053  25.821  1.00 48.39           C  
ATOM   1977  CD2 PHE A 255      15.786   0.904  23.497  1.00 45.52           C  
ATOM   1978  CE1 PHE A 255      15.917  -0.247  26.001  1.00 44.94           C  
ATOM   1979  CE2 PHE A 255      15.357  -0.397  23.686  1.00 47.01           C  
ATOM   1980  CZ  PHE A 255      15.422  -0.969  24.944  1.00 48.51           C  
ATOM   1981  N   VAL A 256      19.048   4.231  22.299  1.00 49.55           N  
ATOM   1982  CA  VAL A 256      19.462   5.465  21.605  1.00 52.81           C  
ATOM   1983  C   VAL A 256      18.502   5.632  20.424  1.00 52.05           C  
ATOM   1984  O   VAL A 256      18.452   4.652  19.662  1.00 53.79           O  
ATOM   1985  CB  VAL A 256      20.903   5.536  21.117  1.00 50.43           C  
ATOM   1986  CG1 VAL A 256      21.103   6.930  20.500  1.00 52.69           C  
ATOM   1987  CG2 VAL A 256      21.894   5.317  22.247  1.00 51.95           C  
ATOM   1988  N   ASP A 257      17.803   6.748  20.325  1.00 53.12           N  
ATOM   1989  CA  ASP A 257      16.864   6.914  19.209  1.00 61.82           C  
ATOM   1990  C   ASP A 257      15.912   5.711  19.190  1.00 62.55           C  
ATOM   1991  O   ASP A 257      15.571   5.232  18.106  1.00 65.23           O  
ATOM   1992  CB  ASP A 257      17.546   6.865  17.837  1.00 66.62           C  
ATOM   1993  CG  ASP A 257      18.775   7.692  17.584  1.00 72.81           C  
ATOM   1994  OD1 ASP A 257      18.777   8.900  17.936  1.00 76.52           O  
ATOM   1995  OD2 ASP A 257      19.771   7.172  17.025  1.00 73.69           O  
ATOM   1996  N   GLY A 258      15.534   5.167  20.338  1.00 60.12           N  
ATOM   1997  CA  GLY A 258      14.658   4.020  20.374  1.00 55.47           C  
ATOM   1998  C   GLY A 258      15.347   2.715  20.070  1.00 55.85           C  
ATOM   1999  O   GLY A 258      14.681   1.676  20.153  1.00 56.87           O  
ATOM   2000  N   GLN A 259      16.635   2.710  19.736  1.00 52.71           N  
ATOM   2001  CA  GLN A 259      17.283   1.431  19.482  1.00 52.87           C  
ATOM   2002  C   GLN A 259      18.106   0.996  20.690  1.00 50.16           C  
ATOM   2003  O   GLN A 259      18.739   1.804  21.361  1.00 49.64           O  
ATOM   2004  CB  GLN A 259      18.143   1.351  18.239  1.00 58.80           C  
ATOM   2005  CG  GLN A 259      18.301   2.640  17.461  1.00 65.74           C  
ATOM   2006  CD  GLN A 259      17.880   2.385  16.023  1.00 72.64           C  
ATOM   2007  OE1 GLN A 259      18.261   1.358  15.454  1.00 71.12           O  
ATOM   2008  NE2 GLN A 259      17.076   3.321  15.516  1.00 77.56           N  
ATOM   2009  N   GLU A 260      18.092  -0.299  20.936  1.00 49.84           N  
ATOM   2010  CA  GLU A 260      18.790  -0.876  22.050  1.00 51.97           C  
ATOM   2011  C   GLU A 260      20.272  -1.093  21.783  1.00 50.62           C  
ATOM   2012  O   GLU A 260      20.648  -1.772  20.827  1.00 56.09           O  
ATOM   2013  CB  GLU A 260      18.095  -2.162  22.511  1.00 50.89           C  
ATOM   2014  CG  GLU A 260      18.487  -2.587  23.929  1.00 54.83           C  
ATOM   2015  CD  GLU A 260      18.181  -4.046  24.207  1.00 57.95           C  
ATOM   2016  OE1 GLU A 260      17.615  -4.706  23.295  1.00 58.61           O  
ATOM   2017  OE2 GLU A 260      18.510  -4.562  25.297  1.00 55.55           O  
ATOM   2018  N   ILE A 261      21.090  -0.532  22.671  1.00 51.47           N  
ATOM   2019  CA  ILE A 261      22.542  -0.666  22.637  1.00 44.02           C  
ATOM   2020  C   ILE A 261      23.088  -1.829  23.433  1.00 44.08           C  
ATOM   2021  O   ILE A 261      22.798  -2.038  24.606  1.00 43.40           O  
ATOM   2022  CB  ILE A 261      23.172   0.610  23.194  1.00 38.96           C  
ATOM   2023  CG1 ILE A 261      22.512   1.856  22.626  1.00 38.80           C  
ATOM   2024  CG2 ILE A 261      24.678   0.506  23.087  1.00 39.96           C  
ATOM   2025  CD1 ILE A 261      22.578   1.963  21.095  1.00 40.15           C  
ATOM   2026  N   ALA A 262      23.913  -2.692  22.854  1.00 42.18           N  
ATOM   2027  CA  ALA A 262      24.507  -3.821  23.514  1.00 36.98           C  
ATOM   2028  C   ALA A 262      25.923  -3.542  24.029  1.00 44.90           C  
ATOM   2029  O   ALA A 262      26.278  -4.011  25.115  1.00 43.87           O  
ATOM   2030  CB  ALA A 262      24.545  -5.063  22.661  1.00 32.96           C  
ATOM   2031  N   VAL A 263      26.723  -2.832  23.233  1.00 46.35           N  
ATOM   2032  CA  VAL A 263      28.086  -2.478  23.584  1.00 41.15           C  
ATOM   2033  C   VAL A 263      28.337  -0.998  23.334  1.00 40.75           C  
ATOM   2034  O   VAL A 263      27.904  -0.490  22.295  1.00 41.24           O  
ATOM   2035  CB  VAL A 263      29.124  -3.227  22.728  1.00 41.41           C  
ATOM   2036  CG1 VAL A 263      30.527  -3.057  23.340  1.00 35.86           C  
ATOM   2037  CG2 VAL A 263      28.776  -4.699  22.680  1.00 39.67           C  
ATOM   2038  N   VAL A 264      29.045  -0.336  24.213  1.00 34.97           N  
ATOM   2039  CA  VAL A 264      29.413   1.097  24.116  1.00 33.94           C  
ATOM   2040  C   VAL A 264      30.927   1.070  23.958  1.00 38.66           C  
ATOM   2041  O   VAL A 264      31.605   0.662  24.885  1.00 43.16           O  
ATOM   2042  CB  VAL A 264      29.007   1.885  25.337  1.00 35.99           C  
ATOM   2043  CG1 VAL A 264      29.355   3.353  25.324  1.00 33.83           C  
ATOM   2044  CG2 VAL A 264      27.557   1.558  25.644  1.00 33.46           C  
ATOM   2045  N   TYR A 265      31.391   1.370  22.735  1.00 39.19           N  
ATOM   2046  CA  TYR A 265      32.802   1.332  22.380  1.00 38.35           C  
ATOM   2047  C   TYR A 265      33.340   2.743  22.420  1.00 36.71           C  
ATOM   2048  O   TYR A 265      32.998   3.510  21.524  1.00 37.92           O  
ATOM   2049  CB  TYR A 265      32.909   0.671  20.991  1.00 37.45           C  
ATOM   2050  CG  TYR A 265      34.290   0.619  20.392  1.00 38.70           C  
ATOM   2051  CD1 TYR A 265      35.366   0.362  21.236  1.00 42.07           C  
ATOM   2052  CD2 TYR A 265      34.550   0.833  19.033  1.00 39.75           C  
ATOM   2053  CE1 TYR A 265      36.655   0.309  20.760  1.00 40.63           C  
ATOM   2054  CE2 TYR A 265      35.847   0.767  18.539  1.00 38.28           C  
ATOM   2055  CZ  TYR A 265      36.892   0.502  19.400  1.00 37.99           C  
ATOM   2056  OH  TYR A 265      38.224   0.454  19.001  1.00 29.77           O  
ATOM   2057  N   PHE A 266      34.117   3.156  23.427  1.00 34.59           N  
ATOM   2058  CA  PHE A 266      34.597   4.532  23.461  1.00 32.05           C  
ATOM   2059  C   PHE A 266      35.767   4.904  22.561  1.00 38.15           C  
ATOM   2060  O   PHE A 266      36.830   4.296  22.650  1.00 36.19           O  
ATOM   2061  CB  PHE A 266      34.912   5.108  24.830  1.00 40.47           C  
ATOM   2062  CG  PHE A 266      33.773   5.035  25.818  1.00 38.59           C  
ATOM   2063  CD1 PHE A 266      33.648   3.906  26.603  1.00 33.29           C  
ATOM   2064  CD2 PHE A 266      32.866   6.072  25.934  1.00 38.07           C  
ATOM   2065  CE1 PHE A 266      32.619   3.807  27.545  1.00 39.18           C  
ATOM   2066  CE2 PHE A 266      31.832   5.988  26.870  1.00 42.00           C  
ATOM   2067  CZ  PHE A 266      31.718   4.850  27.663  1.00 40.25           C  
ATOM   2068  N   ARG A 267      35.549   5.938  21.722  1.00 34.04           N  
ATOM   2069  CA  ARG A 267      36.655   6.392  20.913  1.00 35.75           C  
ATOM   2070  C   ARG A 267      36.985   7.791  21.386  1.00 35.18           C  
ATOM   2071  O   ARG A 267      37.926   8.410  20.961  1.00 40.25           O  
ATOM   2072  CB  ARG A 267      36.438   6.265  19.397  1.00 32.68           C  
ATOM   2073  CG  ARG A 267      36.514   4.795  18.981  1.00 27.21           C  
ATOM   2074  CD  ARG A 267      37.889   4.204  19.337  1.00 32.33           C  
ATOM   2075  NE  ARG A 267      38.885   4.543  18.301  1.00 31.78           N  
ATOM   2076  CZ  ARG A 267      39.437   3.876  17.327  1.00 29.86           C  
ATOM   2077  NH1 ARG A 267      39.249   2.592  17.033  1.00 25.97           N  
ATOM   2078  NH2 ARG A 267      40.305   4.554  16.542  1.00 29.47           N  
ATOM   2079  N   ASP A 268      36.184   8.328  22.302  1.00 32.46           N  
ATOM   2080  CA  ASP A 268      36.418   9.685  22.794  1.00 33.99           C  
ATOM   2081  C   ASP A 268      36.345   9.557  24.336  1.00 35.83           C  
ATOM   2082  O   ASP A 268      36.024   8.493  24.858  1.00 33.03           O  
ATOM   2083  CB  ASP A 268      35.264  10.561  22.292  1.00 30.65           C  
ATOM   2084  CG  ASP A 268      35.417  12.019  22.597  1.00 34.29           C  
ATOM   2085  OD1 ASP A 268      36.546  12.544  22.727  1.00 36.41           O  
ATOM   2086  OD2 ASP A 268      34.424  12.777  22.696  1.00 41.29           O  
ATOM   2087  N   GLY A 269      36.677  10.599  25.036  1.00 37.27           N  
ATOM   2088  CA  GLY A 269      36.617  10.673  26.476  1.00 42.59           C  
ATOM   2089  C   GLY A 269      37.802  10.262  27.307  1.00 43.38           C  
ATOM   2090  O   GLY A 269      37.560   9.846  28.460  1.00 39.76           O  
ATOM   2091  N   TYR A 270      39.018  10.389  26.790  1.00 35.13           N  
ATOM   2092  CA  TYR A 270      40.198  10.009  27.567  1.00 37.83           C  
ATOM   2093  C   TYR A 270      40.915  11.280  28.003  1.00 34.06           C  
ATOM   2094  O   TYR A 270      41.968  11.203  28.655  1.00 38.00           O  
ATOM   2095  CB  TYR A 270      41.140   9.065  26.782  1.00 40.89           C  
ATOM   2096  CG  TYR A 270      41.312   9.597  25.366  1.00 39.50           C  
ATOM   2097  CD1 TYR A 270      40.349   9.247  24.410  1.00 39.22           C  
ATOM   2098  CD2 TYR A 270      42.345  10.444  25.021  1.00 42.77           C  
ATOM   2099  CE1 TYR A 270      40.467   9.766  23.126  1.00 41.95           C  
ATOM   2100  CE2 TYR A 270      42.476  10.961  23.725  1.00 41.58           C  
ATOM   2101  CZ  TYR A 270      41.515  10.601  22.803  1.00 43.70           C  
ATOM   2102  OH  TYR A 270      41.576  11.064  21.516  1.00 45.64           O  
ATOM   2103  N   MET A 271      40.385  12.435  27.648  1.00 33.26           N  
ATOM   2104  CA  MET A 271      41.039  13.696  28.075  1.00 35.69           C  
ATOM   2105  C   MET A 271      39.968  14.660  28.587  1.00 38.20           C  
ATOM   2106  O   MET A 271      38.854  14.613  28.031  1.00 37.41           O  
ATOM   2107  CB  MET A 271      41.781  14.331  26.888  1.00 34.38           C  
ATOM   2108  CG  MET A 271      43.161  13.721  26.580  1.00 32.15           C  
ATOM   2109  SD  MET A 271      44.236  13.816  28.067  1.00 34.02           S  
ATOM   2110  CE  MET A 271      44.858  15.472  27.854  1.00 19.82           C  
ATOM   2111  N   PRO A 272      40.303  15.517  29.543  1.00 32.80           N  
ATOM   2112  CA  PRO A 272      39.361  16.467  30.099  1.00 36.76           C  
ATOM   2113  C   PRO A 272      38.710  17.391  29.105  1.00 39.40           C  
ATOM   2114  O   PRO A 272      37.511  17.689  29.243  1.00 35.66           O  
ATOM   2115  CB  PRO A 272      40.126  17.251  31.182  1.00 32.78           C  
ATOM   2116  CG  PRO A 272      41.564  16.971  30.945  1.00 29.34           C  
ATOM   2117  CD  PRO A 272      41.595  15.609  30.249  1.00 32.47           C  
ATOM   2118  N   ARG A 273      39.450  17.895  28.117  1.00 41.72           N  
ATOM   2119  CA  ARG A 273      38.885  18.766  27.077  1.00 41.68           C  
ATOM   2120  C   ARG A 273      37.696  18.124  26.352  1.00 34.64           C  
ATOM   2121  O   ARG A 273      36.909  18.797  25.692  1.00 41.49           O  
ATOM   2122  CB  ARG A 273      39.943  19.016  25.976  1.00 45.92           C  
ATOM   2123  CG  ARG A 273      40.556  17.762  25.352  1.00 51.98           C  
ATOM   2124  CD  ARG A 273      41.611  18.121  24.312  1.00 60.49           C  
ATOM   2125  NE  ARG A 273      42.897  17.434  24.380  1.00 64.79           N  
ATOM   2126  CZ  ARG A 273      43.175  16.320  23.691  1.00 64.87           C  
ATOM   2127  NH1 ARG A 273      42.222  15.800  22.920  1.00 66.16           N  
ATOM   2128  NH2 ARG A 273      44.346  15.700  23.727  1.00 58.64           N  
ATOM   2129  N   GLN A 274      37.474  16.847  26.368  1.00 34.57           N  
ATOM   2130  CA  GLN A 274      36.369  16.192  25.664  1.00 38.11           C  
ATOM   2131  C   GLN A 274      35.081  16.186  26.450  1.00 42.52           C  
ATOM   2132  O   GLN A 274      34.053  15.704  25.985  1.00 45.52           O  
ATOM   2133  CB  GLN A 274      36.826  14.733  25.387  1.00 31.82           C  
ATOM   2134  CG  GLN A 274      37.958  14.786  24.317  1.00 35.40           C  
ATOM   2135  CD  GLN A 274      38.786  13.506  24.346  1.00 36.95           C  
ATOM   2136  OE1 GLN A 274      38.483  12.517  25.027  1.00 35.27           O  
ATOM   2137  NE2 GLN A 274      39.851  13.477  23.569  1.00 36.44           N  
ATOM   2138  N   TYR A 275      35.088  16.667  27.694  1.00 43.87           N  
ATOM   2139  CA  TYR A 275      33.912  16.654  28.533  1.00 43.89           C  
ATOM   2140  C   TYR A 275      33.403  17.974  29.079  1.00 48.25           C  
ATOM   2141  O   TYR A 275      34.083  18.585  29.925  1.00 53.96           O  
ATOM   2142  CB  TYR A 275      34.280  15.967  29.888  1.00 35.62           C  
ATOM   2143  CG  TYR A 275      34.538  14.509  29.779  1.00 31.20           C  
ATOM   2144  CD1 TYR A 275      33.470  13.648  29.902  1.00 34.44           C  
ATOM   2145  CD2 TYR A 275      35.823  13.973  29.586  1.00 33.09           C  
ATOM   2146  CE1 TYR A 275      33.659  12.277  29.796  1.00 40.53           C  
ATOM   2147  CE2 TYR A 275      36.012  12.590  29.497  1.00 33.58           C  
ATOM   2148  CZ  TYR A 275      34.924  11.758  29.594  1.00 37.05           C  
ATOM   2149  OH  TYR A 275      35.005  10.384  29.531  1.00 40.84           O  
ATOM   2150  N   SER A 276      32.202  18.318  28.722  1.00 49.57           N  
ATOM   2151  CA  SER A 276      31.529  19.508  29.297  1.00 44.17           C  
ATOM   2152  C   SER A 276      30.725  18.846  30.448  1.00 46.49           C  
ATOM   2153  O   SER A 276      30.767  17.617  30.625  1.00 45.14           O  
ATOM   2154  CB  SER A 276      30.431  19.926  28.279  1.00 38.61           C  
ATOM   2155  OG  SER A 276      29.795  18.650  28.032  1.00 41.00           O  
ATOM   2156  N   LEU A 277      29.968  19.671  31.165  1.00 47.45           N  
ATOM   2157  CA  LEU A 277      29.174  19.185  32.288  1.00 47.80           C  
ATOM   2158  C   LEU A 277      28.177  18.159  31.820  1.00 47.03           C  
ATOM   2159  O   LEU A 277      28.013  17.128  32.474  1.00 55.00           O  
ATOM   2160  CB  LEU A 277      28.508  20.364  32.982  1.00 53.96           C  
ATOM   2161  CG  LEU A 277      27.867  20.160  34.355  1.00 56.97           C  
ATOM   2162  CD1 LEU A 277      28.934  19.876  35.410  1.00 58.19           C  
ATOM   2163  CD2 LEU A 277      27.020  21.377  34.702  1.00 56.32           C  
ATOM   2164  N   GLN A 278      27.559  18.403  30.656  1.00 47.22           N  
ATOM   2165  CA  GLN A 278      26.588  17.446  30.127  1.00 44.28           C  
ATOM   2166  C   GLN A 278      27.248  16.198  29.606  1.00 40.44           C  
ATOM   2167  O   GLN A 278      26.615  15.137  29.670  1.00 42.71           O  
ATOM   2168  CB  GLN A 278      25.744  18.103  29.016  1.00 48.52           C  
ATOM   2169  CG  GLN A 278      24.758  19.135  29.547  1.00 59.54           C  
ATOM   2170  CD  GLN A 278      23.704  19.505  28.519  1.00 67.27           C  
ATOM   2171  OE1 GLN A 278      22.829  18.706  28.152  1.00 72.02           O  
ATOM   2172  NE2 GLN A 278      23.761  20.729  27.999  1.00 69.02           N  
ATOM   2173  N   ASN A 279      28.472  16.300  29.072  1.00 40.50           N  
ATOM   2174  CA  ASN A 279      29.139  15.059  28.587  1.00 39.66           C  
ATOM   2175  C   ASN A 279      29.435  14.148  29.756  1.00 34.99           C  
ATOM   2176  O   ASN A 279      29.370  12.911  29.675  1.00 37.04           O  
ATOM   2177  CB  ASN A 279      30.413  15.357  27.792  1.00 40.85           C  
ATOM   2178  CG  ASN A 279      30.109  16.053  26.470  1.00 43.90           C  
ATOM   2179  OD1 ASN A 279      28.953  16.146  26.037  1.00 42.49           O  
ATOM   2180  ND2 ASN A 279      31.139  16.576  25.804  1.00 42.32           N  
ATOM   2181  N   TRP A 280      29.735  14.779  30.912  1.00 39.56           N  
ATOM   2182  CA  TRP A 280      29.991  13.997  32.138  1.00 42.88           C  
ATOM   2183  C   TRP A 280      28.724  13.241  32.524  1.00 42.40           C  
ATOM   2184  O   TRP A 280      28.770  12.047  32.843  1.00 42.28           O  
ATOM   2185  CB  TRP A 280      30.495  14.882  33.272  1.00 40.44           C  
ATOM   2186  CG  TRP A 280      31.966  15.182  33.253  1.00 37.99           C  
ATOM   2187  CD1 TRP A 280      32.542  16.423  33.175  1.00 35.27           C  
ATOM   2188  CD2 TRP A 280      33.056  14.254  33.340  1.00 34.93           C  
ATOM   2189  NE1 TRP A 280      33.926  16.329  33.229  1.00 34.47           N  
ATOM   2190  CE2 TRP A 280      34.246  14.985  33.316  1.00 33.54           C  
ATOM   2191  CE3 TRP A 280      33.132  12.864  33.457  1.00 38.60           C  
ATOM   2192  CZ2 TRP A 280      35.490  14.375  33.361  1.00 36.68           C  
ATOM   2193  CZ3 TRP A 280      34.374  12.237  33.498  1.00 34.65           C  
ATOM   2194  CH2 TRP A 280      35.531  13.021  33.462  1.00 35.25           C  
ATOM   2195  N   GLU A 281      27.549  13.884  32.439  1.00 46.79           N  
ATOM   2196  CA  GLU A 281      26.285  13.169  32.725  1.00 48.26           C  
ATOM   2197  C   GLU A 281      26.040  12.041  31.721  1.00 47.26           C  
ATOM   2198  O   GLU A 281      25.572  10.919  32.011  1.00 43.54           O  
ATOM   2199  CB  GLU A 281      25.123  14.179  32.631  1.00 49.26           C  
ATOM   2200  CG  GLU A 281      25.375  15.437  33.462  1.00 55.19           C  
ATOM   2201  CD  GLU A 281      24.306  16.495  33.271  1.00 62.96           C  
ATOM   2202  OE1 GLU A 281      23.468  16.353  32.349  1.00 66.24           O  
ATOM   2203  OE2 GLU A 281      24.268  17.497  34.027  1.00 66.37           O  
ATOM   2204  N   ALA A 282      26.412  12.304  30.443  1.00 45.72           N  
ATOM   2205  CA  ALA A 282      26.191  11.232  29.440  1.00 38.59           C  
ATOM   2206  C   ALA A 282      27.136  10.099  29.740  1.00 34.12           C  
ATOM   2207  O   ALA A 282      26.736   8.930  29.620  1.00 37.09           O  
ATOM   2208  CB  ALA A 282      26.301  11.762  28.004  1.00 37.38           C  
ATOM   2209  N   ARG A 283      28.390  10.406  30.124  1.00 32.13           N  
ATOM   2210  CA  ARG A 283      29.247   9.212  30.425  1.00 35.62           C  
ATOM   2211  C   ARG A 283      28.700   8.422  31.633  1.00 36.63           C  
ATOM   2212  O   ARG A 283      28.703   7.170  31.692  1.00 36.06           O  
ATOM   2213  CB  ARG A 283      30.665   9.707  30.723  1.00 36.55           C  
ATOM   2214  CG  ARG A 283      31.683   8.636  31.089  1.00 37.55           C  
ATOM   2215  CD  ARG A 283      32.002   7.627  30.070  1.00 35.30           C  
ATOM   2216  NE  ARG A 283      32.695   6.381  30.376  1.00 34.11           N  
ATOM   2217  CZ  ARG A 283      34.021   6.324  30.493  1.00 31.94           C  
ATOM   2218  NH1 ARG A 283      34.712   7.455  30.368  1.00 31.43           N  
ATOM   2219  NH2 ARG A 283      34.636   5.163  30.679  1.00 26.27           N  
ATOM   2220  N   LEU A 284      28.234   9.153  32.651  1.00 40.74           N  
ATOM   2221  CA  LEU A 284      27.636   8.464  33.834  1.00 42.12           C  
ATOM   2222  C   LEU A 284      26.430   7.666  33.327  1.00 42.51           C  
ATOM   2223  O   LEU A 284      26.302   6.481  33.635  1.00 47.18           O  
ATOM   2224  CB  LEU A 284      27.096   9.485  34.849  1.00 41.24           C  
ATOM   2225  CG  LEU A 284      26.290   8.931  36.046  1.00 44.61           C  
ATOM   2226  CD1 LEU A 284      27.135   8.016  36.920  1.00 39.67           C  
ATOM   2227  CD2 LEU A 284      25.822  10.114  36.904  1.00 41.23           C  
ATOM   2228  N   LEU A 285      25.578   8.324  32.507  1.00 42.29           N  
ATOM   2229  CA  LEU A 285      24.427   7.590  31.982  1.00 41.46           C  
ATOM   2230  C   LEU A 285      24.827   6.317  31.296  1.00 40.44           C  
ATOM   2231  O   LEU A 285      24.164   5.313  31.519  1.00 48.00           O  
ATOM   2232  CB  LEU A 285      23.484   8.369  31.052  1.00 40.75           C  
ATOM   2233  CG  LEU A 285      22.305   7.529  30.508  1.00 42.47           C  
ATOM   2234  CD1 LEU A 285      21.010   7.987  31.217  1.00 44.00           C  
ATOM   2235  CD2 LEU A 285      22.099   7.748  29.014  1.00 43.54           C  
ATOM   2236  N   LEU A 286      25.857   6.310  30.459  1.00 41.94           N  
ATOM   2237  CA  LEU A 286      26.256   5.062  29.796  1.00 40.80           C  
ATOM   2238  C   LEU A 286      26.830   4.066  30.796  1.00 38.30           C  
ATOM   2239  O   LEU A 286      26.622   2.855  30.632  1.00 40.82           O  
ATOM   2240  CB  LEU A 286      27.402   5.361  28.755  1.00 37.79           C  
ATOM   2241  CG  LEU A 286      26.911   6.312  27.651  1.00 40.09           C  
ATOM   2242  CD1 LEU A 286      28.083   7.043  27.002  1.00 41.93           C  
ATOM   2243  CD2 LEU A 286      26.137   5.502  26.599  1.00 36.50           C  
ATOM   2244  N   GLU A 287      27.623   4.579  31.754  1.00 36.95           N  
ATOM   2245  CA  GLU A 287      28.185   3.577  32.689  1.00 42.42           C  
ATOM   2246  C   GLU A 287      27.076   2.968  33.566  1.00 42.93           C  
ATOM   2247  O   GLU A 287      27.221   1.810  33.964  1.00 37.92           O  
ATOM   2248  CB  GLU A 287      29.290   4.126  33.584  1.00 41.42           C  
ATOM   2249  CG  GLU A 287      30.439   4.746  32.784  1.00 46.66           C  
ATOM   2250  CD  GLU A 287      31.357   3.673  32.203  1.00 46.63           C  
ATOM   2251  OE1 GLU A 287      31.390   2.541  32.735  1.00 40.75           O  
ATOM   2252  OE2 GLU A 287      32.042   4.026  31.219  1.00 46.06           O  
ATOM   2253  N   ARG A 288      26.006   3.729  33.828  1.00 39.31           N  
ATOM   2254  CA  ARG A 288      24.944   3.143  34.642  1.00 45.44           C  
ATOM   2255  C   ARG A 288      24.160   2.064  33.941  1.00 49.83           C  
ATOM   2256  O   ARG A 288      23.550   1.217  34.595  1.00 51.11           O  
ATOM   2257  CB  ARG A 288      24.046   4.245  35.205  1.00 43.20           C  
ATOM   2258  CG  ARG A 288      24.779   5.125  36.228  1.00 40.91           C  
ATOM   2259  CD  ARG A 288      23.847   6.280  36.674  1.00 40.68           C  
ATOM   2260  NE  ARG A 288      22.594   5.603  36.975  1.00 46.04           N  
ATOM   2261  CZ  ARG A 288      21.400   5.747  36.425  1.00 52.08           C  
ATOM   2262  NH1 ARG A 288      21.039   6.625  35.494  1.00 46.72           N  
ATOM   2263  NH2 ARG A 288      20.504   4.898  36.916  1.00 54.75           N  
ATOM   2264  N   SER A 289      24.173   2.033  32.604  1.00 48.43           N  
ATOM   2265  CA  SER A 289      23.413   1.104  31.797  1.00 39.86           C  
ATOM   2266  C   SER A 289      23.817  -0.337  31.791  1.00 35.36           C  
ATOM   2267  O   SER A 289      24.884  -0.712  32.250  1.00 35.25           O  
ATOM   2268  CB  SER A 289      23.402   1.642  30.341  1.00 45.82           C  
ATOM   2269  OG  SER A 289      24.498   1.100  29.608  1.00 42.46           O  
ATOM   2270  N   HIS A 290      22.984  -1.211  31.248  1.00 38.12           N  
ATOM   2271  CA  HIS A 290      23.202  -2.638  31.137  1.00 41.48           C  
ATOM   2272  C   HIS A 290      24.048  -3.083  29.957  1.00 42.86           C  
ATOM   2273  O   HIS A 290      24.432  -4.263  29.784  1.00 40.97           O  
ATOM   2274  CB  HIS A 290      21.790  -3.261  30.949  1.00 48.85           C  
ATOM   2275  CG  HIS A 290      21.793  -4.680  31.429  1.00 50.73           C  
ATOM   2276  ND1 HIS A 290      22.471  -5.673  30.794  1.00 53.35           N  
ATOM   2277  CD2 HIS A 290      21.200  -5.265  32.488  1.00 55.09           C  
ATOM   2278  CE1 HIS A 290      22.346  -6.830  31.400  1.00 52.85           C  
ATOM   2279  NE2 HIS A 290      21.567  -6.592  32.435  1.00 58.37           N  
ATOM   2280  N   ALA A 291      24.399  -2.103  29.092  1.00 44.32           N  
ATOM   2281  CA  ALA A 291      25.222  -2.514  27.933  1.00 41.08           C  
ATOM   2282  C   ALA A 291      26.669  -2.742  28.360  1.00 37.85           C  
ATOM   2283  O   ALA A 291      27.081  -2.115  29.329  1.00 38.27           O  
ATOM   2284  CB  ALA A 291      25.110  -1.353  26.937  1.00 38.29           C  
ATOM   2285  N   ALA A 292      27.398  -3.628  27.711  1.00 37.35           N  
ATOM   2286  CA  ALA A 292      28.803  -3.871  27.958  1.00 33.81           C  
ATOM   2287  C   ALA A 292      29.489  -2.562  27.549  1.00 41.59           C  
ATOM   2288  O   ALA A 292      29.031  -1.848  26.635  1.00 41.57           O  
ATOM   2289  CB  ALA A 292      29.358  -5.058  27.222  1.00 33.74           C  
ATOM   2290  N   LYS A 293      30.507  -2.144  28.274  1.00 39.18           N  
ATOM   2291  CA  LYS A 293      31.230  -0.922  28.026  1.00 40.55           C  
ATOM   2292  C   LYS A 293      32.668  -1.274  27.654  1.00 40.53           C  
ATOM   2293  O   LYS A 293      33.201  -2.195  28.248  1.00 37.03           O  
ATOM   2294  CB  LYS A 293      31.343   0.069  29.164  1.00 38.09           C  
ATOM   2295  CG  LYS A 293      30.025   0.377  29.835  1.00 53.37           C  
ATOM   2296  CD  LYS A 293      29.372   1.634  29.285  1.00 55.19           C  
ATOM   2297  CE  LYS A 293      27.971   1.201  28.855  1.00 59.24           C  
ATOM   2298  NZ  LYS A 293      27.133   2.323  28.368  1.00 67.88           N  
ATOM   2299  N   CYS A 294      33.190  -0.526  26.682  1.00 37.85           N  
ATOM   2300  CA  CYS A 294      34.536  -0.744  26.253  1.00 36.31           C  
ATOM   2301  C   CYS A 294      35.414   0.481  26.326  1.00 37.22           C  
ATOM   2302  O   CYS A 294      35.286   1.118  25.307  1.00 39.28           O  
ATOM   2303  CB  CYS A 294      34.669  -1.319  24.839  1.00 42.59           C  
ATOM   2304  SG  CYS A 294      36.280  -1.995  24.438  1.00 40.37           S  
ATOM   2305  N   PRO A 295      36.230   0.754  27.289  1.00 34.94           N  
ATOM   2306  CA  PRO A 295      36.390   0.051  28.556  1.00 34.10           C  
ATOM   2307  C   PRO A 295      35.266   0.543  29.496  1.00 35.95           C  
ATOM   2308  O   PRO A 295      34.664   1.607  29.260  1.00 35.27           O  
ATOM   2309  CB  PRO A 295      37.682   0.662  29.141  1.00 37.98           C  
ATOM   2310  CG  PRO A 295      37.633   2.091  28.661  1.00 37.88           C  
ATOM   2311  CD  PRO A 295      37.121   1.926  27.250  1.00 32.32           C  
ATOM   2312  N   ASP A 296      34.978  -0.191  30.579  1.00 37.84           N  
ATOM   2313  CA  ASP A 296      33.998   0.319  31.563  1.00 38.27           C  
ATOM   2314  C   ASP A 296      34.821   1.349  32.375  1.00 35.58           C  
ATOM   2315  O   ASP A 296      36.046   1.302  32.235  1.00 32.59           O  
ATOM   2316  CB  ASP A 296      33.459  -0.747  32.539  1.00 36.17           C  
ATOM   2317  CG  ASP A 296      34.608  -1.572  33.091  1.00 37.94           C  
ATOM   2318  OD1 ASP A 296      35.574  -0.957  33.589  1.00 40.53           O  
ATOM   2319  OD2 ASP A 296      34.664  -2.807  32.961  1.00 38.15           O  
ATOM   2320  N   ILE A 297      34.247   2.246  33.141  1.00 38.24           N  
ATOM   2321  CA  ILE A 297      34.958   3.280  33.862  1.00 39.21           C  
ATOM   2322  C   ILE A 297      36.077   2.837  34.781  1.00 38.98           C  
ATOM   2323  O   ILE A 297      37.147   3.457  34.888  1.00 39.07           O  
ATOM   2324  CB  ILE A 297      33.989   4.278  34.500  1.00 43.54           C  
ATOM   2325  CG1 ILE A 297      34.477   5.729  34.383  1.00 42.34           C  
ATOM   2326  CG2 ILE A 297      33.630   3.900  35.911  1.00 43.51           C  
ATOM   2327  CD1 ILE A 297      35.542   5.996  35.406  1.00 53.21           C  
ATOM   2328  N   ALA A 298      35.948   1.682  35.408  1.00 41.52           N  
ATOM   2329  CA  ALA A 298      36.995   1.183  36.302  1.00 44.20           C  
ATOM   2330  C   ALA A 298      38.209   0.761  35.484  1.00 40.75           C  
ATOM   2331  O   ALA A 298      39.346   0.906  35.926  1.00 38.92           O  
ATOM   2332  CB  ALA A 298      36.465   0.043  37.140  1.00 41.80           C  
ATOM   2333  N   THR A 299      37.947   0.219  34.304  1.00 35.84           N  
ATOM   2334  CA  THR A 299      39.003  -0.284  33.418  1.00 33.47           C  
ATOM   2335  C   THR A 299      39.753   0.908  32.816  1.00 37.36           C  
ATOM   2336  O   THR A 299      40.951   0.825  32.526  1.00 38.16           O  
ATOM   2337  CB  THR A 299      38.473  -1.258  32.386  1.00 37.37           C  
ATOM   2338  OG1 THR A 299      37.839  -2.360  33.037  1.00 38.14           O  
ATOM   2339  CG2 THR A 299      39.506  -1.656  31.332  1.00 36.37           C  
ATOM   2340  N   GLN A 300      39.035   2.029  32.655  1.00 33.34           N  
ATOM   2341  CA  GLN A 300      39.667   3.231  32.186  1.00 33.87           C  
ATOM   2342  C   GLN A 300      40.591   3.695  33.337  1.00 35.38           C  
ATOM   2343  O   GLN A 300      41.694   4.152  33.045  1.00 33.61           O  
ATOM   2344  CB  GLN A 300      38.719   4.376  31.836  1.00 33.58           C  
ATOM   2345  CG  GLN A 300      39.441   5.661  31.441  1.00 33.44           C  
ATOM   2346  CD  GLN A 300      38.510   6.728  30.903  1.00 33.24           C  
ATOM   2347  OE1 GLN A 300      37.291   6.470  30.822  1.00 37.04           O  
ATOM   2348  NE2 GLN A 300      39.030   7.913  30.555  1.00 30.26           N  
ATOM   2349  N   LEU A 301      40.169   3.581  34.604  1.00 33.75           N  
ATOM   2350  CA  LEU A 301      40.990   4.012  35.754  1.00 35.17           C  
ATOM   2351  C   LEU A 301      42.197   3.074  35.858  1.00 29.90           C  
ATOM   2352  O   LEU A 301      43.302   3.506  36.189  1.00 33.12           O  
ATOM   2353  CB  LEU A 301      40.163   3.911  37.071  1.00 35.62           C  
ATOM   2354  CG  LEU A 301      39.097   4.994  37.237  1.00 33.33           C  
ATOM   2355  CD1 LEU A 301      38.113   4.718  38.352  1.00 35.83           C  
ATOM   2356  CD2 LEU A 301      39.770   6.353  37.378  1.00 30.64           C  
ATOM   2357  N   ALA A 302      41.997   1.807  35.497  1.00 28.97           N  
ATOM   2358  CA  ALA A 302      43.136   0.885  35.512  1.00 30.73           C  
ATOM   2359  C   ALA A 302      44.195   1.279  34.497  1.00 37.79           C  
ATOM   2360  O   ALA A 302      45.312   0.735  34.545  1.00 36.48           O  
ATOM   2361  CB  ALA A 302      42.655  -0.523  35.107  1.00 28.29           C  
ATOM   2362  N   GLY A 303      43.804   2.137  33.524  1.00 36.86           N  
ATOM   2363  CA  GLY A 303      44.835   2.517  32.553  1.00 39.22           C  
ATOM   2364  C   GLY A 303      45.590   3.779  32.968  1.00 39.54           C  
ATOM   2365  O   GLY A 303      46.359   4.295  32.151  1.00 36.85           O  
TER    2366      GLY A 303
END
