# Supplementary material for: Detection of circular permutations by Protein Language Models
Source: Comput Struct Biotechnol J. 2024 Dec 30;27:214–20. doi: 10.1016/j.csbj.2024.12.029 (PMC11757225; doi:10.1016/j.csbj.2024.12.029)
Supplement: Supplementary file 2 — Supplementary material [file mmc2.zip › plmcp_source_code/plmCP_ESM1b_code_main/testExample/TransFastaAndID/d3chy__.pdb]

HEADER    SCOP/ASTRAL domain d3chy__  [31038]     02-JAN-12   0000
REMARK  99
REMARK  99 ASTRAL ASTRAL-version: 1.59
REMARK  99 ASTRAL SCOP-sid: d3chy__
REMARK  99 ASTRAL SCOP-sun: 31038
REMARK  99 ASTRAL SCOP-sccs: c.23.1.1
REMARK  99 ASTRAL Source-PDB: 3chy
REMARK  99 ASTRAL Source-PDB-REVDAT: 15-JAN-93
REMARK  99 ASTRAL Region: -
REMARK  99 ASTRAL ASTRAL-SPACI: 0.60
REMARK  99 ASTRAL ASTRAL-AEROSPACI: 0.60
REMARK  99 ASTRAL Data-updated-release: 1.55
ATOM      1  N   ALA     2      39.362  22.441   8.844  1.00 30.41      3CHY 129
ATOM      2  CA  ALA     2      39.866  21.059   8.959  1.00 29.93      3CHY 130
ATOM      3  C   ALA     2      41.199  20.759   8.249  1.00 29.21      3CHY 131
ATOM      4  O   ALA     2      41.543  20.967   7.074  1.00 30.60      3CHY 132
ATOM      5  CB  ALA     2      38.795  20.064   8.507  1.00 29.58      3CHY 133
ATOM      6  N   ASP     3      42.080  20.206   9.027  1.00 27.65      3CHY 134
ATOM      7  CA  ASP     3      43.425  19.735   8.836  1.00 26.30      3CHY 135
ATOM      8  C   ASP     3      43.389  18.455   7.985  1.00 24.41      3CHY 136
ATOM      9  O   ASP     3      42.585  17.614   8.424  1.00 23.56      3CHY 137
ATOM     10  CB  ASP     3      43.857  19.448  10.276  1.00 27.97      3CHY 138
ATOM     11  CG  ASP     3      45.222  18.808  10.310  1.00 29.84      3CHY 139
ATOM     12  OD1 ASP     3      46.006  18.839   9.346  1.00 30.93      3CHY 140
ATOM     13  OD2 ASP     3      45.451  18.260  11.429  1.00 31.76      3CHY 141
ATOM     14  N   LYS     4      44.159  18.342   6.916  1.00 22.09      3CHY 142
ATOM     15  CA  LYS     4      44.119  17.105   6.147  1.00 21.23      3CHY 143
ATOM     16  C   LYS     4      44.704  15.915   6.915  1.00 20.16      3CHY 144
ATOM     17  O   LYS     4      44.551  14.758   6.475  1.00 19.21      3CHY 145
ATOM     18  CB  LYS     4      44.883  17.235   4.852  1.00 22.39      3CHY 146
ATOM     19  CG  LYS     4      44.216  18.382   4.082  1.00 23.77      3CHY 147
ATOM     20  CD  LYS     4      42.941  17.882   3.423  1.00 25.16      3CHY 148
ATOM     21  CE  LYS     4      42.954  18.515   2.027  1.00 26.05      3CHY 149
ATOM     22  NZ  LYS     4      41.520  18.368   1.626  1.00 28.09      3CHY 150
ATOM     23  N   GLU     5      45.355  16.227   8.047  1.00 18.24      3CHY 151
ATOM     24  CA  GLU     5      45.918  15.101   8.820  1.00 16.83      3CHY 152
ATOM     25  C   GLU     5      44.994  14.653   9.949  1.00 14.93      3CHY 153
ATOM     26  O   GLU     5      45.443  13.788  10.711  1.00 14.94      3CHY 154
ATOM     27  CB  GLU     5      47.299  15.384   9.392  1.00 17.57      3CHY 155
ATOM     28  CG  GLU     5      48.293  15.599   8.241  1.00 18.60      3CHY 156
ATOM     29  CD  GLU     5      48.405  14.534   7.198  1.00 19.05      3CHY 157
ATOM     30  OE1 GLU     5      48.708  13.453   7.785  1.00 20.64      3CHY 158
ATOM     31  OE2 GLU     5      48.272  14.603   6.002  1.00 18.75      3CHY 159
ATOM     32  N   LEU     6      43.784  15.167   9.988  1.00 13.30      3CHY 160
ATOM     33  CA  LEU     6      42.800  14.764  10.998  1.00 13.31      3CHY 161
ATOM     34  C   LEU     6      42.770  13.224  10.991  1.00 13.26      3CHY 162
ATOM     35  O   LEU     6      42.647  12.618   9.899  1.00 12.81      3CHY 163
ATOM     36  CB  LEU     6      41.439  15.279  10.505  1.00 14.68      3CHY 164
ATOM     37  CG  LEU     6      40.297  15.367  11.499  1.00 16.48      3CHY 165
ATOM     38  CD1 LEU     6      40.759  16.176  12.719  1.00 17.11      3CHY 166
ATOM     39  CD2 LEU     6      39.106  16.035  10.823  1.00 17.07      3CHY 167
ATOM     40  N   LYS     7      42.807  12.585  12.143  1.00 12.83      3CHY 168
ATOM     41  CA  LYS     7      42.788  11.087  12.105  1.00 12.56      3CHY 169
ATOM     42  C   LYS     7      41.367  10.497  12.113  1.00 11.72      3CHY 170
ATOM     43  O   LYS     7      40.644  10.758  13.107  1.00 11.89      3CHY 171
ATOM     44  CB  LYS     7      43.507  10.595  13.325  1.00 14.38      3CHY 172
ATOM     45  CG  LYS     7      43.640   9.054  13.183  1.00 16.61      3CHY 173
ATOM     46  CD  LYS     7      44.582   8.769  14.330  1.00 19.17      3CHY 174
ATOM     47  CE  LYS     7      45.070   7.333  14.306  1.00 21.88      3CHY 175
ATOM     48  NZ  LYS     7      45.590   7.265  15.789  1.00 25.31      3CHY 176
ATOM     49  N   PHE     8      40.966   9.773  11.112  1.00  9.99      3CHY 177
ATOM     50  CA  PHE     8      39.620   9.225  11.057  1.00  9.01      3CHY 178
ATOM     51  C   PHE     8      39.548   7.793  11.557  1.00  9.20      3CHY 179
ATOM     52  O   PHE     8      40.526   7.087  11.313  1.00 10.53      3CHY 180
ATOM     53  CB  PHE     8      39.117   9.201   9.592  1.00  8.87      3CHY 181
ATOM     54  CG  PHE     8      38.705  10.530   9.047  1.00  8.84      3CHY 182
ATOM     55  CD1 PHE     8      39.688  11.457   8.702  1.00  8.85      3CHY 183
ATOM     56  CD2 PHE     8      37.399  10.854   8.804  1.00  8.77      3CHY 184
ATOM     57  CE1 PHE     8      39.382  12.717   8.186  1.00  9.69      3CHY 185
ATOM     58  CE2 PHE     8      37.058  12.108   8.278  1.00  9.18      3CHY 186
ATOM     59  CZ  PHE     8      38.047  13.052   7.944  1.00  9.74      3CHY 187
ATOM     60  N   LEU     9      38.438   7.363  12.131  1.00  7.59      3CHY 188
ATOM     61  CA  LEU     9      38.249   5.964  12.522  1.00  7.65      3CHY 189
ATOM     62  C   LEU     9      37.025   5.532  11.651  1.00  7.31      3CHY 190
ATOM     63  O   LEU     9      35.999   6.216  11.790  1.00  6.92      3CHY 191
ATOM     64  CB  LEU     9      37.999   5.788  14.010  1.00  8.19      3CHY 192
ATOM     65  CG  LEU     9      37.780   4.283  14.376  1.00  8.65      3CHY 193
ATOM     66  CD1 LEU     9      39.088   3.520  14.103  1.00  8.63      3CHY 194
ATOM     67  CD2 LEU     9      37.376   4.261  15.824  1.00  8.73      3CHY 195
ATOM     68  N   VAL    10      37.175   4.546  10.771  1.00  6.50      3CHY 196
ATOM     69  CA  VAL    10      36.051   4.078   9.925  1.00  6.86      3CHY 197
ATOM     70  C   VAL    10      35.540   2.750  10.572  1.00  6.49      3CHY 198
ATOM     71  O   VAL    10      36.331   1.796  10.630  1.00  7.24      3CHY 199
ATOM     72  CB  VAL    10      36.549   3.976   8.488  1.00  7.20      3CHY 200
ATOM     73  CG1 VAL    10      35.408   3.339   7.688  1.00  7.10      3CHY 201
ATOM     74  CG2 VAL    10      36.979   5.356   7.949  1.00  7.29      3CHY 202
ATOM     75  N   VAL    11      34.309   2.680  10.936  1.00  5.09      3CHY 203
ATOM     76  CA  VAL    11      33.741   1.537  11.645  1.00  6.39      3CHY 204
ATOM     77  C   VAL    11      32.622   0.890  10.850  1.00  6.86      3CHY 205
ATOM     78  O   VAL    11      31.598   1.575  10.569  1.00  6.32      3CHY 206
ATOM     79  CB  VAL    11      33.185   2.022  13.049  1.00  6.41      3CHY 207
ATOM     80  CG1 VAL    11      32.871   0.770  13.942  1.00  5.68      3CHY 208
ATOM     81  CG2 VAL    11      34.131   2.950  13.790  1.00  6.14      3CHY 209
ATOM     82  N   ASP    12      32.870  -0.392  10.518  1.00  7.34      3CHY 210
ATOM     83  CA  ASP    12      31.811  -1.156   9.804  1.00  7.85      3CHY 211
ATOM     84  C   ASP    12      32.151  -2.673   9.908  1.00  8.98      3CHY 212
ATOM     85  O   ASP    12      33.379  -2.849  10.028  1.00  8.37      3CHY 213
ATOM     86  CB  ASP    12      31.669  -0.730   8.350  1.00  9.45      3CHY 214
ATOM     87  CG  ASP    12      30.416  -1.262   7.705  1.00 11.92      3CHY 215
ATOM     88  OD1 ASP    12      29.573  -1.993   8.255  1.00 12.46      3CHY 216
ATOM     89  OD2 ASP    12      30.211  -0.797   6.600  1.00 13.65      3CHY 217
ATOM     90  N   ASP    13      31.125  -3.526   9.812  1.00  9.48      3CHY 218
ATOM     91  CA  ASP    13      31.552  -4.975   9.930  1.00 11.12      3CHY 219
ATOM     92  C   ASP    13      31.881  -5.497   8.543  1.00 11.56      3CHY 220
ATOM     93  O   ASP    13      32.194  -6.716   8.428  1.00 14.09      3CHY 221
ATOM     94  CB  ASP    13      30.521  -5.758  10.761  1.00 11.47      3CHY 222
ATOM     95  CG  ASP    13      29.169  -5.675  10.146  1.00 13.03      3CHY 223
ATOM     96  OD1 ASP    13      28.799  -4.688   9.467  1.00 13.48      3CHY 224
ATOM     97  OD2 ASP    13      28.281  -6.568  10.274  1.00 14.87      3CHY 225
ATOM     98  N   PHE    14      31.794  -4.730   7.494  1.00 10.82      3CHY 226
ATOM     99  CA  PHE    14      32.160  -5.228   6.162  1.00 11.00      3CHY 227
ATOM    100  C   PHE    14      33.489  -4.570   5.761  1.00 11.37      3CHY 228
ATOM    101  O   PHE    14      33.542  -3.331   5.611  1.00  9.93      3CHY 229
ATOM    102  CB  PHE    14      31.133  -4.899   5.108  1.00 12.12      3CHY 230
ATOM    103  CG  PHE    14      29.904  -5.705   5.256  1.00 14.20      3CHY 231
ATOM    104  CD1 PHE    14      28.855  -5.243   6.052  1.00 14.81      3CHY 232
ATOM    105  CD2 PHE    14      29.819  -6.928   4.541  1.00 15.12      3CHY 233
ATOM    106  CE1 PHE    14      27.675  -5.994   6.143  1.00 16.09      3CHY 234
ATOM    107  CE2 PHE    14      28.586  -7.672   4.631  1.00 15.95      3CHY 235
ATOM    108  CZ  PHE    14      27.530  -7.208   5.425  1.00 15.56      3CHY 236
ATOM    109  N   SER    15      34.513  -5.419   5.627  1.00 11.49      3CHY 237
ATOM    110  CA  SER    15      35.826  -4.868   5.227  1.00 12.20      3CHY 238
ATOM    111  C   SER    15      35.731  -4.168   3.854  1.00 10.82      3CHY 239
ATOM    112  O   SER    15      36.451  -3.151   3.664  1.00 10.41      3CHY 240
ATOM    113  CB  SER    15      36.922  -5.940   5.284  1.00 13.75      3CHY 241
ATOM    114  OG  SER    15      36.566  -6.775   4.160  1.00 16.38      3CHY 242
ATOM    115  N   THR    16      34.923  -4.589   2.911  1.00  9.81      3CHY 243
ATOM    116  CA  THR    16      34.876  -3.922   1.618  1.00 10.43      3CHY 244
ATOM    117  C   THR    16      34.343  -2.493   1.777  1.00  9.27      3CHY 245
ATOM    118  O   THR    16      34.903  -1.568   1.134  1.00  8.07      3CHY 246
ATOM    119  CB  THR    16      34.047  -4.777   0.576  1.00 11.68      3CHY 247
ATOM    120  OG1 THR    16      34.841  -5.981   0.481  1.00 12.23      3CHY 248
ATOM    121  CG2 THR    16      33.772  -3.984  -0.683  1.00 12.67      3CHY 249
ATOM    122  N   MET    17      33.333  -2.345   2.624  1.00  9.06      3CHY 250
ATOM    123  CA  MET    17      32.758  -0.963   2.790  1.00  9.62      3CHY 251
ATOM    124  C   MET    17      33.811  -0.101   3.472  1.00  9.31      3CHY 252
ATOM    125  O   MET    17      33.937   1.070   3.053  1.00  9.14      3CHY 253
ATOM    126  CB  MET    17      31.480  -0.940   3.581  1.00 10.53      3CHY 254
ATOM    127  CG  MET    17      30.910   0.467   3.705  1.00 12.92      3CHY 255
ATOM    128  SD  MET    17      30.380   1.143   2.084  1.00 14.90      3CHY 256
ATOM    129  CE  MET    17      29.745   2.757   2.668  1.00 16.26      3CHY 257
ATOM    130  N   ARG    18      34.540  -0.670   4.417  1.00  9.63      3CHY 258
ATOM    131  CA  ARG    18      35.630   0.118   5.108  1.00  9.21      3CHY 259
ATOM    132  C   ARG    18      36.665   0.560   4.066  1.00  9.81      3CHY 260
ATOM    133  O   ARG    18      37.153   1.694   4.152  1.00  9.37      3CHY 261
ATOM    134  CB  ARG    18      36.348  -0.538   6.247  1.00  8.55      3CHY 262
ATOM    135  CG  ARG    18      35.435  -1.019   7.345  1.00  8.84      3CHY 263
ATOM    136  CD  ARG    18      36.203  -1.245   8.647  1.00  8.59      3CHY 264
ATOM    137  NE  ARG    18      37.160  -2.293   8.393  1.00 10.91      3CHY 265
ATOM    138  CZ  ARG    18      36.927  -3.616   8.481  1.00 11.98      3CHY 266
ATOM    139  NH1 ARG    18      35.743  -4.172   8.852  1.00 10.84      3CHY 267
ATOM    140  NH2 ARG    18      37.926  -4.485   8.175  1.00 12.34      3CHY 268
ATOM    141  N   ARG    19      37.013  -0.284   3.113  1.00  9.40      3CHY 269
ATOM    142  CA  ARG    19      37.960   0.012   2.052  1.00  9.65      3CHY 270
ATOM    143  C   ARG    19      37.457   1.148   1.139  1.00  8.28      3CHY 271
ATOM    144  O   ARG    19      38.208   2.013   0.704  1.00  8.34      3CHY 272
ATOM    145  CB  ARG    19      38.279  -1.247   1.179  1.00 11.02      3CHY 273
ATOM    146  CG  ARG    19      39.519  -0.990   0.308  0.50 13.86      3CHY 274
ATOM    147  CD  ARG    19      40.762  -1.427   1.008  0.50 16.05      3CHY 275
ATOM    148  NE  ARG    19      41.862  -0.477   0.835  0.50 18.36      3CHY 276
ATOM    149  CZ  ARG    19      43.007  -0.672   1.540  0.50 19.34      3CHY 277
ATOM    150  NH1 ARG    19      43.181  -1.835   2.182  0.50 19.99      3CHY 278
ATOM    151  NH2 ARG    19      44.010   0.212   1.603  0.50 20.11      3CHY 279
ATOM    152  N   ILE    20      36.162   1.090   0.828  1.00  7.04      3CHY 280
ATOM    153  CA  ILE    20      35.480   2.111   0.006  1.00  7.53      3CHY 281
ATOM    154  C   ILE    20      35.620   3.493   0.667  1.00  7.30      3CHY 282
ATOM    155  O   ILE    20      36.065   4.465   0.005  1.00  8.40      3CHY 283
ATOM    156  CB  ILE    20      33.974   1.814  -0.240  1.00  6.51      3CHY 284
ATOM    157  CG1 ILE    20      33.878   0.610  -1.237  1.00  7.94      3CHY 285
ATOM    158  CG2 ILE    20      33.205   3.053  -0.838  1.00  7.08      3CHY 286
ATOM    159  CD1 ILE    20      32.406   0.044  -1.313  1.00  7.88      3CHY 287
ATOM    160  N   VAL    21      35.218   3.523   1.946  1.00  7.57      3CHY 288
ATOM    161  CA  VAL    21      35.304   4.818   2.693  1.00  7.90      3CHY 289
ATOM    162  C   VAL    21      36.745   5.384   2.742  1.00  8.41      3CHY 290
ATOM    163  O   VAL    21      37.048   6.587   2.562  1.00  8.17      3CHY 291
ATOM    164  CB  VAL    21      34.608   4.708   4.061  1.00  8.08      3CHY 292
ATOM    165  CG1 VAL    21      34.757   5.984   4.895  1.00  7.19      3CHY 293
ATOM    166  CG2 VAL    21      33.122   4.312   3.865  1.00  7.84      3CHY 294
ATOM    167  N   ARG    22      37.664   4.462   3.055  1.00  8.45      3CHY 295
ATOM    168  CA  ARG    22      39.075   4.807   3.161  1.00 10.12      3CHY 296
ATOM    169  C   ARG    22      39.502   5.372   1.801  1.00  9.69      3CHY 297
ATOM    170  O   ARG    22      40.188   6.408   1.805  1.00  9.22      3CHY 298
ATOM    171  CB  ARG    22      39.965   3.636   3.535  1.00 12.55      3CHY 299
ATOM    172  CG  ARG    22      41.444   3.993   3.427  1.00 16.19      3CHY 300
ATOM    173  CD  ARG    22      42.316   2.749   3.443  1.00 19.81      3CHY 301
ATOM    174  NE  ARG    22      42.139   2.106   4.765  1.00 22.28      3CHY 302
ATOM    175  CZ  ARG    22      43.010   2.406   5.779  1.00 23.86      3CHY 303
ATOM    176  NH1 ARG    22      43.963   3.346   5.531  1.00 24.50      3CHY 304
ATOM    177  NH2 ARG    22      43.027   1.784   6.983  1.00 23.36      3CHY 305
ATOM    178  N   ASN    23      39.114   4.765   0.711  1.00  8.41      3CHY 306
ATOM    179  CA  ASN    23      39.513   5.290  -0.613  1.00  9.19      3CHY 307
ATOM    180  C   ASN    23      38.894   6.621  -0.959  1.00  8.38      3CHY 308
ATOM    181  O   ASN    23      39.549   7.463  -1.596  1.00  8.21      3CHY 309
ATOM    182  CB  ASN    23      39.381   4.136  -1.635  1.00 10.15      3CHY 310
ATOM    183  CG AASN    23      40.688   3.321  -1.582  0.50 10.81      3CHY 311
ATOM    184  CG BASN    23      39.806   4.419  -3.045  0.50 10.58      3CHY 312
ATOM    185  OD1AASN    23      41.628   3.654  -2.326  0.50 11.99      3CHY 313
ATOM    186  OD1BASN    23      39.114   5.154  -3.787  0.50 11.59      3CHY 314
ATOM    187  ND2AASN    23      40.855   2.309  -0.752  0.50 10.96      3CHY 315
ATOM    188  ND2BASN    23      40.911   3.795  -3.430  0.50 10.84      3CHY 316
ATOM    189  N   LEU    24      37.648   6.793  -0.551  1.00  8.42      3CHY 317
ATOM    190  CA  LEU    24      36.972   8.106  -0.812  1.00  8.46      3CHY 318
ATOM    191  C   LEU    24      37.692   9.168   0.080  1.00  8.52      3CHY 319
ATOM    192  O   LEU    24      37.897  10.237  -0.519  1.00  9.01      3CHY 320
ATOM    193  CB  LEU    24      35.484   7.960  -0.504  1.00  8.66      3CHY 321
ATOM    194  CG  LEU    24      34.701   7.028  -1.417  1.00  8.35      3CHY 322
ATOM    195  CD1 LEU    24      33.215   7.019  -1.009  1.00  8.88      3CHY 323
ATOM    196  CD2 LEU    24      34.748   7.565  -2.847  1.00  8.57      3CHY 324
ATOM    197  N   LEU    25      38.076   8.874   1.316  1.00  7.86      3CHY 325
ATOM    198  CA  LEU    25      38.729   9.936   2.089  1.00  9.34      3CHY 326
ATOM    199  C   LEU    25      40.062  10.286   1.425  1.00 10.90      3CHY 327
ATOM    200  O   LEU    25      40.446  11.454   1.383  1.00  9.48      3CHY 328
ATOM    201  CB  LEU    25      38.983   9.447   3.521  1.00  9.32      3CHY 329
ATOM    202  CG  LEU    25      37.697   9.293   4.354  1.00  9.38      3CHY 330
ATOM    203  CD1 LEU    25      37.971   8.486   5.613  1.00  8.37      3CHY 331
ATOM    204  CD2 LEU    25      37.222  10.721   4.717  1.00  9.82      3CHY 332
ATOM    205  N   LYS    26      40.693   9.191   0.947  1.00 12.20      3CHY 333
ATOM    206  CA  LYS    26      42.030   9.394   0.304  1.00 13.99      3CHY 334
ATOM    207  C   LYS    26      41.913  10.303  -0.900  1.00 13.51      3CHY 335
ATOM    208  O   LYS    26      42.791  11.175  -1.098  1.00 13.38      3CHY 336
ATOM    209  CB  LYS    26      42.666   8.071  -0.082  1.00 15.91      3CHY 337
ATOM    210  CG  LYS    26      44.072   8.088  -0.675  1.00 18.91      3CHY 338
ATOM    211  CD  LYS    26      44.423   6.574  -0.860  1.00 20.85      3CHY 339
ATOM    212  CE  LYS    26      44.282   5.950   0.542  1.00 22.54      3CHY 340
ATOM    213  NZ  LYS    26      45.594   5.926   1.290  1.00 24.60      3CHY 341
ATOM    214  N   GLU    27      40.858  10.160  -1.652  1.00 13.20      3CHY 342
ATOM    215  CA  GLU    27      40.600  11.001  -2.853  1.00 14.28      3CHY 343
ATOM    216  C   GLU    27      40.427  12.446  -2.433  1.00 14.32      3CHY 344
ATOM    217  O   GLU    27      40.868  13.367  -3.183  1.00 16.16      3CHY 345
ATOM    218  CB  GLU    27      39.352  10.429  -3.461  1.00 14.91      3CHY 346
ATOM    219  CG  GLU    27      38.700  11.077  -4.601  1.00 16.52      3CHY 347
ATOM    220  CD  GLU    27      37.720  10.124  -5.274  1.00 16.63      3CHY 348
ATOM    221  OE1 GLU    27      37.502   8.962  -5.132  1.00 17.13      3CHY 349
ATOM    222  OE2 GLU    27      37.163  10.903  -6.116  1.00 18.69      3CHY 350
ATOM    223  N   LEU    28      39.876  12.711  -1.257  1.00 12.27      3CHY 351
ATOM    224  CA  LEU    28      39.697  14.104  -0.801  1.00 11.86      3CHY 352
ATOM    225  C   LEU    28      40.993  14.628  -0.176  1.00 11.66      3CHY 353
ATOM    226  O   LEU    28      40.941  15.839   0.062  1.00 13.58      3CHY 354
ATOM    227  CB  LEU    28      38.526  14.188   0.186  1.00 11.49      3CHY 355
ATOM    228  CG  LEU    28      37.186  13.698  -0.369  1.00 11.89      3CHY 356
ATOM    229  CD1 LEU    28      36.076  13.743   0.658  1.00 12.04      3CHY 357
ATOM    230  CD2 LEU    28      36.810  14.497  -1.634  1.00 12.61      3CHY 358
ATOM    231  N   GLY    29      42.011  13.875   0.101  1.00 10.32      3CHY 359
ATOM    232  CA  GLY    29      43.214  14.364   0.729  1.00 10.36      3CHY 360
ATOM    233  C   GLY    29      43.365  14.003   2.196  1.00 10.90      3CHY 361
ATOM    234  O   GLY    29      44.308  14.435   2.864  1.00 11.59      3CHY 362
ATOM    235  N   PHE    30      42.515  13.097   2.689  1.00  9.99      3CHY 363
ATOM    236  CA  PHE    30      42.513  12.608   4.071  1.00 10.27      3CHY 364
ATOM    237  C   PHE    30      43.092  11.179   4.090  1.00 10.92      3CHY 365
ATOM    238  O   PHE    30      42.423  10.214   3.709  1.00 11.55      3CHY 366
ATOM    239  CB  PHE    30      41.187  12.617   4.831  1.00 10.33      3CHY 367
ATOM    240  CG  PHE    30      40.593  13.985   4.941  1.00 10.89      3CHY 368
ATOM    241  CD1 PHE    30      41.017  14.932   5.868  1.00 10.91      3CHY 369
ATOM    242  CD2 PHE    30      39.583  14.300   4.023  1.00 11.03      3CHY 370
ATOM    243  CE1 PHE    30      40.396  16.180   5.883  1.00 11.34      3CHY 371
ATOM    244  CE2 PHE    30      38.940  15.528   4.082  1.00 11.22      3CHY 372
ATOM    245  CZ  PHE    30      39.352  16.472   5.000  1.00 11.33      3CHY 373
ATOM    246  N   ASN    31      44.347  11.108   4.510  1.00 11.67      3CHY 374
ATOM    247  CA  ASN    31      45.055   9.819   4.499  1.00 12.46      3CHY 375
ATOM    248  C   ASN    31      45.270   9.231   5.872  1.00 12.51      3CHY 376
ATOM    249  O   ASN    31      45.763   8.084   5.853  1.00 13.65      3CHY 377
ATOM    250  CB  ASN    31      46.422  10.064   3.849  1.00 13.83      3CHY 378
ATOM    251  CG  ASN    31      46.281  10.521   2.395  1.00 15.27      3CHY 379
ATOM    252  OD1 ASN    31      46.134   9.585   1.574  1.00 16.86      3CHY 380
ATOM    253  ND2 ASN    31      46.349  11.822   2.150  1.00 15.60      3CHY 381
ATOM    254  N   ASN    32      44.961   9.864   6.940  1.00 11.61      3CHY 382
ATOM    255  CA  ASN    32      45.240   9.226   8.268  1.00 12.69      3CHY 383
ATOM    256  C   ASN    32      43.925   8.527   8.652  1.00 11.67      3CHY 384
ATOM    257  O   ASN    32      43.141   9.235   9.320  1.00 11.27      3CHY 385
ATOM    258  CB  ASN    32      45.614  10.341   9.217  1.00 13.12      3CHY 386
ATOM    259  CG AASN    32      46.230  10.068  10.533  0.55 12.67      3CHY 387
ATOM    260  CG BASN    32      46.979  10.900   9.093  0.45 14.20      3CHY 388
ATOM    261  OD1AASN    32      46.608   8.937  10.795  0.55 13.10      3CHY 389
ATOM    262  OD1BASN    32      47.831  10.138   8.621  0.45 15.21      3CHY 390
ATOM    263  ND2AASN    32      46.292  11.151  11.318  0.55 13.12      3CHY 391
ATOM    264  ND2BASN    32      47.125  12.149   9.518  0.45 15.00      3CHY 392
ATOM    265  N   VAL    33      43.802   7.288   8.270  1.00 11.63      3CHY 393
ATOM    266  CA  VAL    33      42.571   6.524   8.529  1.00 11.96      3CHY 394
ATOM    267  C   VAL    33      42.890   5.207   9.195  1.00 12.16      3CHY 395
ATOM    268  O   VAL    33      43.799   4.518   8.787  1.00 12.54      3CHY 396
ATOM    269  CB  VAL    33      41.792   6.281   7.192  1.00 11.59      3CHY 397
ATOM    270  CG1 VAL    33      40.538   5.456   7.341  1.00 11.63      3CHY 398
ATOM    271  CG2 VAL    33      41.516   7.609   6.493  1.00 11.89      3CHY 399
ATOM    272  N   GLU    34      42.136   4.822  10.188  1.00 12.45      3CHY 400
ATOM    273  CA  GLU    34      42.217   3.555  10.885  1.00 12.97      3CHY 401
ATOM    274  C   GLU    34      40.799   2.956  10.757  1.00 11.13      3CHY 402
ATOM    275  O   GLU    34      39.847   3.703  10.521  1.00  9.07      3CHY 403
ATOM    276  CB  GLU    34      42.528   3.675  12.368  1.00 17.19      3CHY 404
ATOM    277  CG  GLU    34      43.894   4.370  12.561  1.00 23.39      3CHY 405
ATOM    278  CD  GLU    34      44.998   3.379  12.228  1.00 27.17      3CHY 406
ATOM    279  OE1 GLU    34      44.838   2.138  12.262  1.00 29.09      3CHY 407
ATOM    280  OE2 GLU    34      46.079   3.958  11.916  1.00 29.71      3CHY 408
ATOM    281  N   GLU    35      40.678   1.692  10.972  1.00  9.46      3CHY 409
ATOM    282  CA  GLU    35      39.459   0.922  10.870  1.00  9.59      3CHY 410
ATOM    283  C   GLU    35      39.140   0.115  12.116  1.00  9.41      3CHY 411
ATOM    284  O   GLU    35      40.005  -0.339  12.837  1.00  8.37      3CHY 412
ATOM    285  CB  GLU    35      39.683  -0.156   9.763  1.00 10.55      3CHY 413
ATOM    286  CG  GLU    35      39.781   0.528   8.404  1.00 12.27      3CHY 414
ATOM    287  CD  GLU    35      40.034  -0.375   7.258  1.00 14.61      3CHY 415
ATOM    288  OE1 GLU    35      39.482  -1.492   7.235  1.00 14.38      3CHY 416
ATOM    289  OE2 GLU    35      40.782  -0.025   6.322  1.00 17.18      3CHY 417
ATOM    290  N   ALA    36      37.839  -0.126  12.307  1.00  9.44      3CHY 418
ATOM    291  CA  ALA    36      37.315  -0.941  13.444  1.00  9.11      3CHY 419
ATOM    292  C   ALA    36      36.177  -1.773  12.840  1.00  9.52      3CHY 420
ATOM    293  O   ALA    36      35.490  -1.334  11.894  1.00  8.43      3CHY 421
ATOM    294  CB  ALA    36      36.985  -0.164  14.705  1.00  7.53      3CHY 422
ATOM    295  N   GLU    37      35.932  -2.955  13.464  1.00  9.65      3CHY 423
ATOM    296  CA  GLU    37      34.899  -3.826  12.928  1.00 10.26      3CHY 424
ATOM    297  C   GLU    37      33.590  -3.875  13.618  1.00  9.70      3CHY 425
ATOM    298  O   GLU    37      32.622  -4.474  13.059  1.00  9.50      3CHY 426
ATOM    299  CB  GLU    37      35.482  -5.249  12.773  1.00 12.82      3CHY 427
ATOM    300  CG AGLU    37      35.801  -5.995  14.045  0.55 13.27      3CHY 428
ATOM    301  CG BGLU    37      36.771  -5.210  11.959  0.45 14.48      3CHY 429
ATOM    302  CD AGLU    37      36.291  -7.420  13.858  0.55 14.21      3CHY 430
ATOM    303  CD BGLU    37      37.221  -6.484  11.338  0.45 16.04      3CHY 431
ATOM    304  OE1AGLU    37      36.975  -7.686  12.904  0.55 14.32      3CHY 432
ATOM    305  OE1BGLU    37      36.831  -6.765  10.206  0.45 17.20      3CHY 433
ATOM    306  OE2AGLU    37      35.861  -8.183  14.755  0.55 15.13      3CHY 434
ATOM    307  OE2BGLU    37      37.999  -7.138  12.079  0.45 16.33      3CHY 435
ATOM    308  N   ASP    38      33.412  -3.214  14.726  1.00  8.84      3CHY 436
ATOM    309  CA  ASP    38      32.148  -3.146  15.498  1.00  9.90      3CHY 437
ATOM    310  C   ASP    38      32.288  -2.046  16.576  1.00  8.50      3CHY 438
ATOM    311  O   ASP    38      33.421  -1.544  16.671  1.00  8.18      3CHY 439
ATOM    312  CB  ASP    38      31.650  -4.542  15.930  1.00 10.08      3CHY 440
ATOM    313  CG  ASP    38      32.443  -5.041  17.112  1.00 11.78      3CHY 441
ATOM    314  OD1 ASP    38      33.109  -4.283  17.833  1.00 11.41      3CHY 442
ATOM    315  OD2 ASP    38      32.333  -6.263  17.345  1.00 12.87      3CHY 443
ATOM    316  N   GLY    39      31.193  -1.703  17.245  1.00  8.25      3CHY 444
ATOM    317  CA  GLY    39      31.258  -0.630  18.251  1.00  9.20      3CHY 445
ATOM    318  C   GLY    39      32.303  -0.843  19.344  1.00 10.13      3CHY 446
ATOM    319  O   GLY    39      33.030   0.066  19.825  1.00  9.38      3CHY 447
ATOM    320  N   VAL    40      32.387  -2.138  19.762  1.00 10.28      3CHY 448
ATOM    321  CA  VAL    40      33.368  -2.487  20.841  1.00 10.86      3CHY 449
ATOM    322  C   VAL    40      34.819  -2.342  20.414  1.00 10.18      3CHY 450
ATOM    323  O   VAL    40      35.656  -1.755  21.094  1.00 10.53      3CHY 451
ATOM    324  CB  VAL    40      33.022  -3.872  21.484  1.00 11.63      3CHY 452
ATOM    325  CG1 VAL    40      34.216  -4.170  22.406  1.00 13.28      3CHY 453
ATOM    326  CG2 VAL    40      31.655  -3.938  22.120  1.00 12.72      3CHY 454
ATOM    327  N   ASP    41      35.170  -2.804  19.236  1.00 10.91      3CHY 455
ATOM    328  CA  ASP    41      36.476  -2.684  18.631  1.00 10.72      3CHY 456
ATOM    329  C   ASP    41      36.825  -1.173  18.519  1.00 10.99      3CHY 457
ATOM    330  O   ASP    41      37.913  -0.665  18.806  1.00 10.11      3CHY 458
ATOM    331  CB  ASP    41      36.445  -3.380  17.267  1.00 11.90      3CHY 459
ATOM    332  CG  ASP    41      37.798  -3.445  16.592  1.00 12.84      3CHY 460
ATOM    333  OD1 ASP    41      38.813  -3.545  17.329  1.00 13.68      3CHY 461
ATOM    334  OD2 ASP    41      37.985  -3.428  15.380  1.00 13.30      3CHY 462
ATOM    335  N   ALA    42      35.772  -0.428  18.112  1.00  9.75      3CHY 463
ATOM    336  CA  ALA    42      36.037   1.042  17.955  1.00  9.45      3CHY 464
ATOM    337  C   ALA    42      36.410   1.713  19.270  1.00 10.04      3CHY 465
ATOM    338  O   ALA    42      37.293   2.564  19.275  1.00  9.91      3CHY 466
ATOM    339  CB  ALA    42      34.808   1.656  17.288  1.00  8.97      3CHY 467
ATOM    340  N   LEU    43      35.662   1.376  20.338  1.00 11.11      3CHY 468
ATOM    341  CA  LEU    43      35.960   2.015  21.658  1.00 11.48      3CHY 469
ATOM    342  C   LEU    43      37.354   1.596  22.129  1.00 11.92      3CHY 470
ATOM    343  O   LEU    43      38.031   2.411  22.719  1.00 12.03      3CHY 471
ATOM    344  CB  LEU    43      34.849   1.659  22.602  1.00 11.59      3CHY 472
ATOM    345  CG  LEU    43      33.459   2.225  22.388  1.00 11.34      3CHY 473
ATOM    346  CD1 LEU    43      32.478   1.593  23.381  1.00 11.53      3CHY 474
ATOM    347  CD2 LEU    43      33.550   3.744  22.597  1.00 11.30      3CHY 475
ATOM    348  N   ASN    44      37.755   0.352  21.832  1.00 12.78      3CHY 476
ATOM    349  CA  ASN    44      39.113  -0.160  22.223  1.00 14.21      3CHY 477
ATOM    350  C   ASN    44      40.124   0.800  21.626  1.00 15.25      3CHY 478
ATOM    351  O   ASN    44      41.037   1.309  22.303  1.00 16.40      3CHY 479
ATOM    352  CB  ASN    44      39.333  -1.636  21.879  1.00 13.55      3CHY 480
ATOM    353  CG  ASN    44      38.881  -2.544  23.010  1.00 13.15      3CHY 481
ATOM    354  OD1 ASN    44      38.879  -2.190  24.192  1.00 13.32      3CHY 482
ATOM    355  ND2 ASN    44      38.535  -3.752  22.628  1.00 13.93      3CHY 483
ATOM    356  N   LYS    45      39.897   1.092  20.343  1.00 15.91      3CHY 484
ATOM    357  CA  LYS    45      40.793   2.038  19.631  1.00 17.14      3CHY 485
ATOM    358  C   LYS    45      40.685   3.490  20.033  1.00 17.31      3CHY 486
ATOM    359  O   LYS    45      41.718   4.143  20.206  1.00 17.96      3CHY 487
ATOM    360  CB  LYS    45      40.468   1.918  18.115  1.00 18.67      3CHY 488
ATOM    361  CG  LYS    45      40.961   0.610  17.633  1.00 20.89      3CHY 489
ATOM    362  CD  LYS    45      41.004   0.266  16.186  1.00 23.38      3CHY 490
ATOM    363  CE  LYS    45      41.406  -1.247  16.137  1.00 25.16      3CHY 491
ATOM    364  NZ  LYS    45      42.005  -1.565  14.796  1.00 27.16      3CHY 492
ATOM    365  N   LEU    46      39.522   4.072  20.168  1.00 16.99      3CHY 493
ATOM    366  CA  LEU    46      39.387   5.473  20.520  1.00 18.29      3CHY 494
ATOM    367  C   LEU    46      40.033   5.733  21.874  1.00 21.04      3CHY 495
ATOM    368  O   LEU    46      40.452   6.868  22.159  1.00 20.78      3CHY 496
ATOM    369  CB  LEU    46      37.874   5.712  20.574  1.00 16.12      3CHY 497
ATOM    370  CG  LEU    46      37.197   5.857  19.215  1.00 14.77      3CHY 498
ATOM    371  CD1 LEU    46      35.689   6.010  19.457  1.00 14.13      3CHY 499
ATOM    372  CD2 LEU    46      37.754   7.035  18.445  1.00 13.74      3CHY 500
ATOM    373  N   GLN    47      39.995   4.685  22.683  1.00 23.96      3CHY 501
ATOM    374  CA  GLN    47      40.603   4.807  24.034  1.00 27.84      3CHY 502
ATOM    375  C   GLN    47      42.076   5.125  23.841  1.00 28.03      3CHY 503
ATOM    376  O   GLN    47      42.603   5.874  24.667  1.00 29.26      3CHY 504
ATOM    377  CB  GLN    47      40.444   3.596  24.972  1.00 30.26      3CHY 505
ATOM    378  CG  GLN    47      38.993   3.306  25.269  1.00 32.82      3CHY 506
ATOM    379  CD  GLN    47      38.534   3.890  26.582  1.00 35.07      3CHY 507
ATOM    380  OE1 GLN    47      38.208   3.068  27.494  1.00 36.42      3CHY 508
ATOM    381  NE2 GLN    47      38.507   5.228  26.733  1.00 35.65      3CHY 509
ATOM    382  N   ALA    48      42.735   4.632  22.830  1.00 28.92      3CHY 510
ATOM    383  CA  ALA    48      44.152   4.938  22.563  1.00 28.91      3CHY 511
ATOM    384  C   ALA    48      44.381   6.466  22.524  1.00 29.18      3CHY 512
ATOM    385  O   ALA    48      45.489   6.973  22.854  1.00 30.09      3CHY 513
ATOM    386  CB  ALA    48      44.595   4.437  21.187  1.00 29.12      3CHY 514
ATOM    387  N   GLY    49      43.333   7.179  22.113  1.00 27.89      3CHY 515
ATOM    388  CA  GLY    49      43.361   8.629  21.957  1.00 25.97      3CHY 516
ATOM    389  C   GLY    49      43.953   8.910  20.549  1.00 25.16      3CHY 517
ATOM    390  O   GLY    49      44.469   8.079  19.765  1.00 25.43      3CHY 518
ATOM    391  N   GLY    50      43.849  10.202  20.265  1.00 23.85      3CHY 519
ATOM    392  CA  GLY    50      44.325  10.838  19.043  1.00 22.12      3CHY 520
ATOM    393  C   GLY    50      43.362  10.945  17.870  1.00 20.09      3CHY 521
ATOM    394  O   GLY    50      43.806  11.546  16.864  1.00 20.68      3CHY 522
ATOM    395  N   TYR    51      42.147  10.469  17.958  1.00 17.18      3CHY 523
ATOM    396  CA  TYR    51      41.220  10.545  16.803  1.00 15.24      3CHY 524
ATOM    397  C   TYR    51      40.524  11.895  16.659  1.00 13.78      3CHY 525
ATOM    398  O   TYR    51      40.238  12.565  17.695  1.00 14.48      3CHY 526
ATOM    399  CB  TYR    51      40.175   9.389  16.958  1.00 15.12      3CHY 527
ATOM    400  CG  TYR    51      40.866   8.048  16.751  1.00 14.77      3CHY 528
ATOM    401  CD1 TYR    51      40.961   7.551  15.451  1.00 15.29      3CHY 529
ATOM    402  CD2 TYR    51      41.412   7.303  17.781  1.00 15.05      3CHY 530
ATOM    403  CE1 TYR    51      41.580   6.334  15.182  1.00 15.55      3CHY 531
ATOM    404  CE2 TYR    51      42.023   6.074  17.564  1.00 14.84      3CHY 532
ATOM    405  CZ  TYR    51      42.122   5.636  16.270  1.00 16.20      3CHY 533
ATOM    406  OH  TYR    51      42.727   4.431  15.938  1.00 18.01      3CHY 534
ATOM    407  N   GLY    52      40.269  12.259  15.415  1.00 11.73      3CHY 535
ATOM    408  CA  GLY    52      39.540  13.518  15.178  1.00 10.48      3CHY 536
ATOM    409  C   GLY    52      38.156  13.369  14.601  1.00  9.51      3CHY 537
ATOM    410  O   GLY    52      37.432  14.375  14.569  1.00  9.03      3CHY 538
ATOM    411  N   PHE    53      37.824  12.155  14.113  1.00  8.86      3CHY 539
ATOM    412  CA  PHE    53      36.472  12.087  13.481  1.00  8.10      3CHY 540
ATOM    413  C   PHE    53      36.126  10.619  13.393  1.00  8.59      3CHY 541
ATOM    414  O   PHE    53      37.084   9.845  13.111  1.00  9.23      3CHY 542
ATOM    415  CB  PHE    53      36.699  12.681  12.064  1.00  7.86      3CHY 543
ATOM    416  CG  PHE    53      35.458  13.161  11.375  1.00  8.28      3CHY 544
ATOM    417  CD1 PHE    53      34.499  12.250  10.927  1.00  7.69      3CHY 545
ATOM    418  CD2 PHE    53      35.237  14.524  11.219  1.00  8.52      3CHY 546
ATOM    419  CE1 PHE    53      33.313  12.715  10.320  1.00  7.99      3CHY 547
ATOM    420  CE2 PHE    53      34.068  14.997  10.621  1.00  8.61      3CHY 548
ATOM    421  CZ  PHE    53      33.108  14.116  10.174  1.00  7.83      3CHY 549
ATOM    422  N   VAL    54      34.908  10.230  13.553  1.00  7.86      3CHY 550
ATOM    423  CA  VAL    54      34.446   8.846  13.444  1.00  7.85      3CHY 551
ATOM    424  C   VAL    54      33.362   8.735  12.352  1.00  7.52      3CHY 552
ATOM    425  O   VAL    54      32.463   9.597  12.285  1.00  7.92      3CHY 553
ATOM    426  CB  VAL    54      33.785   8.390  14.775  1.00  7.70      3CHY 554
ATOM    427  CG1 VAL    54      33.239   6.971  14.624  1.00  8.08      3CHY 555
ATOM    428  CG2 VAL    54      34.769   8.483  15.910  1.00  8.44      3CHY 556
ATOM    429  N   ILE    55      33.462   7.726  11.540  1.00  6.50      3CHY 557
ATOM    430  CA  ILE    55      32.425   7.428  10.502  1.00  6.22      3CHY 558
ATOM    431  C   ILE    55      31.961   6.023  10.934  1.00  6.77      3CHY 559
ATOM    432  O   ILE    55      32.862   5.119  10.953  1.00  7.70      3CHY 560
ATOM    433  CB  ILE    55      32.971   7.447   9.057  1.00  6.06      3CHY 561
ATOM    434  CG1 ILE    55      33.435   8.933   8.780  1.00  5.27      3CHY 562
ATOM    435  CG2 ILE    55      31.864   6.935   8.094  1.00  6.23      3CHY 563
ATOM    436  CD1 ILE    55      34.257   9.085   7.490  1.00  5.60      3CHY 564
ATOM    437  N   SER    56      30.725   5.832  11.232  1.00  6.27      3CHY 565
ATOM    438  CA  SER    56      30.294   4.516  11.687  1.00  6.05      3CHY 566
ATOM    439  C   SER    56      29.008   4.129  11.043  1.00  5.87      3CHY 567
ATOM    440  O   SER    56      28.099   4.946  10.856  1.00  5.95      3CHY 568
ATOM    441  CB  SER    56      30.146   4.618  13.208  1.00  6.53      3CHY 569
ATOM    442  OG ASER    56      29.436   3.497  13.709  0.60  6.02      3CHY 570
ATOM    443  OG BSER    56      29.245   5.586  13.557  0.40  6.17      3CHY 571
ATOM    444  N   ASP    57      28.933   2.833  10.740  1.00  6.55      3CHY 572
ATOM    445  CA  ASP    57      27.670   2.307  10.177  1.00  7.11      3CHY 573
ATOM    446  C   ASP    57      26.708   2.177  11.360  1.00  7.73      3CHY 574
ATOM    447  O   ASP    57      27.013   1.925  12.520  1.00  7.98      3CHY 575
ATOM    448  CB  ASP    57      27.913   0.882   9.591  1.00  8.24      3CHY 576
ATOM    449  CG  ASP    57      26.779   0.572   8.663  1.00 10.36      3CHY 577
ATOM    450  OD1 ASP    57      26.818   1.084   7.530  1.00 10.28      3CHY 578
ATOM    451  OD2 ASP    57      25.743  -0.028   9.011  1.00 10.95      3CHY 579
ATOM    452  N   TRP    58      25.423   2.309  11.030  1.00  7.78      3CHY 580
ATOM    453  CA  TRP    58      24.332   2.152  11.998  1.00  9.41      3CHY 581
ATOM    454  C   TRP    58      24.194   0.680  12.438  1.00  9.48      3CHY 582
ATOM    455  O   TRP    58      23.880   0.479  13.618  1.00  9.83      3CHY 583
ATOM    456  CB  TRP    58      23.053   2.601  11.280  1.00 10.67      3CHY 584
ATOM    457  CG  TRP    58      21.771   2.566  12.033  1.00 12.47      3CHY 585
ATOM    458  CD1 TRP    58      20.725   1.655  11.856  1.00 12.87      3CHY 586
ATOM    459  CD2 TRP    58      21.327   3.542  13.000  1.00 12.74      3CHY 587
ATOM    460  NE1 TRP    58      19.682   1.983  12.733  1.00 13.64      3CHY 588
ATOM    461  CE2 TRP    58      20.024   3.152  13.416  1.00 13.31      3CHY 589
ATOM    462  CE3 TRP    58      21.895   4.685  13.522  1.00 13.80      3CHY 590
ATOM    463  CZ2 TRP    58      19.312   3.854  14.375  1.00 12.81      3CHY 591
ATOM    464  CZ3 TRP    58      21.170   5.406  14.490  1.00 14.07      3CHY 592
ATOM    465  CH2 TRP    58      19.893   4.977  14.881  1.00 13.42      3CHY 593
ATOM    466  N   ASN    59      24.373  -0.250  11.484  1.00  9.07      3CHY 594
ATOM    467  CA  ASN    59      24.127  -1.669  11.869  1.00  9.33      3CHY 595
ATOM    468  C   ASN    59      25.385  -2.481  12.035  1.00  8.81      3CHY 596
ATOM    469  O   ASN    59      26.003  -2.812  11.008  1.00  9.35      3CHY 597
ATOM    470  CB  ASN    59      23.278  -2.196  10.714  1.00 10.27      3CHY 598
ATOM    471  CG  ASN    59      22.856  -3.634  10.957  1.00 11.44      3CHY 599
ATOM    472  OD1 ASN    59      22.752  -4.063  12.105  1.00 12.62      3CHY 600
ATOM    473  ND2 ASN    59      22.631  -4.270   9.811  1.00 13.12      3CHY 601
ATOM    474  N   MET    60      25.713  -2.871  13.261  1.00  8.37      3CHY 602
ATOM    475  CA  MET    60      26.937  -3.652  13.507  1.00  8.46      3CHY 603
ATOM    476  C   MET    60      26.585  -4.598  14.663  1.00  9.08      3CHY 604
ATOM    477  O   MET    60      25.770  -4.130  15.440  1.00  9.28      3CHY 605
ATOM    478  CB  MET    60      28.160  -2.800  13.911  1.00  8.00      3CHY 606
ATOM    479  CG  MET    60      28.481  -1.800  12.803  1.00  8.44      3CHY 607
ATOM    480  SD  MET    60      29.899  -0.730  13.316  1.00  9.77      3CHY 608
ATOM    481  CE  MET    60      29.141   0.206  14.616  1.00  6.82      3CHY 609
ATOM    482  N   PRO    61      27.194  -5.761  14.684  1.00  9.09      3CHY 610
ATOM    483  CA  PRO    61      26.951  -6.667  15.808  1.00  9.29      3CHY 611
ATOM    484  C   PRO    61      27.632  -6.220  17.066  1.00  9.20      3CHY 612
ATOM    485  O   PRO    61      28.553  -5.385  17.046  1.00  8.99      3CHY 613
ATOM    486  CB  PRO    61      27.556  -7.983  15.267  1.00 10.38      3CHY 614
ATOM    487  CG  PRO    61      28.683  -7.540  14.321  1.00  9.81      3CHY 615
ATOM    488  CD  PRO    61      28.147  -6.278  13.718  1.00  8.95      3CHY 616
ATOM    489  N   ASN    62      27.210  -6.737  18.198  1.00  9.57      3CHY 617
ATOM    490  CA  ASN    62      27.809  -6.494  19.527  1.00 10.15      3CHY 618
ATOM    491  C   ASN    62      27.507  -5.076  20.013  1.00 10.71      3CHY 619
ATOM    492  O   ASN    62      26.842  -5.038  21.088  1.00 12.01      3CHY 620
ATOM    493  CB  ASN    62      29.294  -6.852  19.567  1.00  9.51      3CHY 621
ATOM    494  CG  ASN    62      29.540  -8.276  19.004  1.00 10.68      3CHY 622
ATOM    495  OD1 ASN    62      28.850  -9.201  19.481  1.00 10.58      3CHY 623
ATOM    496  ND2 ASN    62      30.499  -8.417  18.068  1.00 10.54      3CHY 624
ATOM    497  N   MET    63      27.979  -4.076  19.335  1.00  9.17      3CHY 625
ATOM    498  CA  MET    63      27.643  -2.689  19.746  1.00  9.70      3CHY 626
ATOM    499  C   MET    63      27.302  -1.965  18.445  1.00  8.67      3CHY 627
ATOM    500  O   MET    63      28.275  -1.871  17.652  1.00  8.02      3CHY 628
ATOM    501  CB  MET    63      28.784  -2.049  20.488  1.00 11.27      3CHY 629
ATOM    502  CG  MET    63      28.324  -0.646  20.882  1.00 14.02      3CHY 630
ATOM    503  SD  MET    63      29.704   0.218  21.814  1.00 16.12      3CHY 631
ATOM    504  CE  MET    63      29.755  -0.943  23.196  1.00 13.80      3CHY 632
ATOM    505  N   ASP    64      26.052  -1.593  18.263  1.00  7.80      3CHY 633
ATOM    506  CA  ASP    64      25.684  -0.919  16.971  1.00  8.87      3CHY 634
ATOM    507  C   ASP    64      26.082   0.570  16.926  1.00  8.38      3CHY 635
ATOM    508  O   ASP    64      26.697   1.065  17.865  1.00  7.97      3CHY 636
ATOM    509  CB  ASP    64      24.238  -1.181  16.614  1.00  9.55      3CHY 637
ATOM    510  CG  ASP    64      23.245  -0.586  17.586  1.00 10.71      3CHY 638
ATOM    511  OD1 ASP    64      23.493   0.333  18.400  1.00 10.66      3CHY 639
ATOM    512  OD2 ASP    64      22.084  -1.027  17.502  1.00 12.19      3CHY 640
ATOM    513  N   GLY    65      25.734   1.221  15.805  1.00  8.33      3CHY 641
ATOM    514  CA  GLY    65      26.101   2.638  15.628  1.00  8.45      3CHY 642
ATOM    515  C   GLY    65      25.529   3.554  16.676  1.00  8.93      3CHY 643
ATOM    516  O   GLY    65      26.321   4.409  17.160  1.00  8.41      3CHY 644
ATOM    517  N   LEU    66      24.277   3.445  17.072  1.00  8.54      3CHY 645
ATOM    518  CA  LEU    66      23.667   4.297  18.071  1.00  8.84      3CHY 646
ATOM    519  C   LEU    66      24.308   4.080  19.452  1.00  9.82      3CHY 647
ATOM    520  O   LEU    66      24.544   5.062  20.197  1.00  8.93      3CHY 648
ATOM    521  CB  LEU    66      22.180   4.026  18.050  1.00  9.75      3CHY 649
ATOM    522  CG  LEU    66      21.368   4.865  19.016  1.00 11.19      3CHY 650
ATOM    523  CD1 LEU    66      21.484   6.309  18.584  1.00 11.20      3CHY 651
ATOM    524  CD2 LEU    66      19.930   4.348  18.916  1.00 11.69      3CHY 652
ATOM    525  N   GLU    67      24.612   2.795  19.750  1.00  9.49      3CHY 653
ATOM    526  CA  GLU    67      25.256   2.486  21.052  1.00 11.39      3CHY 654
ATOM    527  C   GLU    67      26.651   3.057  21.124  1.00  9.93      3CHY 655
ATOM    528  O   GLU    67      27.053   3.662  22.138  1.00 10.14      3CHY 656
ATOM    529  CB  GLU    67      25.292   0.998  21.366  1.00 14.27      3CHY 657
ATOM    530  CG  GLU    67      25.720   0.911  22.856  1.00 19.89      3CHY 658
ATOM    531  CD  GLU    67      25.550  -0.415  23.546  1.00 23.54      3CHY 659
ATOM    532  OE1 GLU    67      24.997  -1.339  22.826  1.00 26.15      3CHY 660
ATOM    533  OE2 GLU    67      25.957  -0.521  24.716  1.00 25.62      3CHY 661
ATOM    534  N   LEU    68      27.437   2.943  20.046  1.00  8.63      3CHY 662
ATOM    535  CA  LEU    68      28.768   3.536  19.955  1.00  7.89      3CHY 663
ATOM    536  C   LEU    68      28.672   5.066  20.136  1.00  7.03      3CHY 664
ATOM    537  O   LEU    68      29.438   5.670  20.902  1.00  7.18      3CHY 665
ATOM    538  CB  LEU    68      29.373   3.168  18.594  1.00  7.49      3CHY 666
ATOM    539  CG  LEU    68      30.698   3.901  18.332  1.00  8.32      3CHY 667
ATOM    540  CD1 LEU    68      31.737   3.556  19.385  1.00  8.35      3CHY 668
ATOM    541  CD2 LEU    68      31.228   3.432  16.972  1.00  8.64      3CHY 669
ATOM    542  N   LEU    69      27.775   5.724  19.410  1.00  6.52      3CHY 670
ATOM    543  CA  LEU    69      27.608   7.185  19.503  1.00  7.32      3CHY 671
ATOM    544  C   LEU    69      27.226   7.630  20.932  1.00  8.24      3CHY 672
ATOM    545  O   LEU    69      27.806   8.595  21.448  1.00  8.69      3CHY 673
ATOM    546  CB  LEU    69      26.480   7.599  18.524  1.00  6.93      3CHY 674
ATOM    547  CG  LEU    69      25.952   9.021  18.585  1.00  7.17      3CHY 675
ATOM    548  CD1 LEU    69      27.089   9.974  18.156  1.00  7.10      3CHY 676
ATOM    549  CD2 LEU    69      24.724   9.166  17.686  1.00  7.53      3CHY 677
ATOM    550  N   LYS    70      26.294   6.967  21.578  1.00  9.06      3CHY 678
ATOM    551  CA  LYS    70      25.897   7.338  22.948  1.00 10.32      3CHY 679
ATOM    552  C   LYS    70      27.072   7.225  23.885  1.00 10.79      3CHY 680
ATOM    553  O   LYS    70      27.280   8.034  24.803  1.00 11.72      3CHY 681
ATOM    554  CB  LYS    70      24.771   6.462  23.446  1.00 11.58      3CHY 682
ATOM    555  CG  LYS    70      23.490   6.774  22.714  1.00 14.35      3CHY 683
ATOM    556  CD  LYS    70      22.385   5.912  23.358  1.00 17.02      3CHY 684
ATOM    557  CE  LYS    70      21.036   6.277  22.772  1.00 19.60      3CHY 685
ATOM    558  NZ  LYS    70      19.936   5.271  23.171  1.00 21.60      3CHY 686
ATOM    559  N   THR    71      27.912   6.218  23.696  1.00 10.46      3CHY 687
ATOM    560  CA  THR    71      29.090   5.952  24.525  1.00 10.55      3CHY 688
ATOM    561  C   THR    71      30.134   7.062  24.330  1.00 10.16      3CHY 689
ATOM    562  O   THR    71      30.717   7.489  25.330  1.00 10.20      3CHY 690
ATOM    563  CB  THR    71      29.671   4.487  24.352  1.00 10.19      3CHY 691
ATOM    564  OG1 THR    71      28.594   3.530  24.517  1.00  9.78      3CHY 692
ATOM    565  CG2 THR    71      30.820   4.218  25.331  1.00 10.42      3CHY 693
ATOM    566  N   ILE    72      30.325   7.459  23.070  1.00  9.46      3CHY 694
ATOM    567  CA  ILE    72      31.273   8.514  22.765  1.00 10.09      3CHY 695
ATOM    568  C   ILE    72      30.775   9.833  23.380  1.00 10.09      3CHY 696
ATOM    569  O   ILE    72      31.630  10.512  23.999  1.00 10.23      3CHY 697
ATOM    570  CB  ILE    72      31.434   8.706  21.218  1.00  9.57      3CHY 698
ATOM    571  CG1 ILE    72      32.216   7.544  20.608  1.00  9.90      3CHY 699
ATOM    572  CG2 ILE    72      32.070  10.115  20.922  1.00 10.08      3CHY 700
ATOM    573  CD1 ILE    72      32.178   7.461  19.056  1.00  9.00      3CHY 701
ATOM    574  N   ARG    73      29.502  10.137  23.271  1.00 11.04      3CHY 702
ATOM    575  CA  ARG    73      28.941  11.406  23.792  1.00 11.85      3CHY 703
ATOM    576  C   ARG    73      28.970  11.466  25.316  1.00 13.61      3CHY 704
ATOM    577  O   ARG    73      29.039  12.580  25.874  1.00 13.97      3CHY 705
ATOM    578  CB  ARG    73      27.540  11.668  23.235  1.00 11.22      3CHY 706
ATOM    579  CG  ARG    73      27.584  12.014  21.740  1.00 10.74      3CHY 707
ATOM    580  CD  ARG    73      28.079  13.416  21.520  1.00 10.25      3CHY 708
ATOM    581  NE  ARG    73      28.139  13.632  20.017  1.00  9.78      3CHY 709
ATOM    582  CZ  ARG    73      29.242  13.490  19.288  1.00  9.06      3CHY 710
ATOM    583  NH1 ARG    73      30.427  13.226  19.883  1.00  8.98      3CHY 711
ATOM    584  NH2 ARG    73      29.264  13.635  17.980  1.00  9.00      3CHY 712
ATOM    585  N   ALA    74      28.916  10.312  25.973  1.00 14.22      3CHY 713
ATOM    586  CA  ALA    74      28.966  10.261  27.456  1.00 15.60      3CHY 714
ATOM    587  C   ALA    74      30.392  10.283  27.990  1.00 16.57      3CHY 715
ATOM    588  O   ALA    74      30.513  10.540  29.193  1.00 18.66      3CHY 716
ATOM    589  CB  ALA    74      28.283   9.011  27.971  1.00 15.42      3CHY 717
ATOM    590  N   ASP    75      31.404  10.066  27.267  1.00 16.61      3CHY 718
ATOM    591  CA  ASP    75      32.796   9.988  27.646  1.00 18.81      3CHY 719
ATOM    592  C   ASP    75      33.303  11.406  27.763  1.00 21.22      3CHY 720
ATOM    593  O   ASP    75      33.240  12.171  26.773  1.00 22.05      3CHY 721
ATOM    594  CB  ASP    75      33.668   9.213  26.673  1.00 18.48      3CHY 722
ATOM    595  CG  ASP    75      35.104   9.099  27.094  1.00 19.24      3CHY 723
ATOM    596  OD1 ASP    75      35.919  10.026  27.184  1.00 19.95      3CHY 724
ATOM    597  OD2 ASP    75      35.526   7.951  27.370  1.00 18.88      3CHY 725
ATOM    598  N   GLY    76      33.879  11.647  28.917  1.00 23.04      3CHY 726
ATOM    599  CA  GLY    76      34.415  13.024  29.080  1.00 24.45      3CHY 727
ATOM    600  C   GLY    76      35.474  13.461  28.063  1.00 25.23      3CHY 728
ATOM    601  O   GLY    76      35.384  14.615  27.509  1.00 27.35      3CHY 729
ATOM    602  N   ALA    77      36.458  12.611  27.818  1.00 23.99      3CHY 730
ATOM    603  CA  ALA    77      37.496  12.997  26.889  1.00 23.48      3CHY 731
ATOM    604  C   ALA    77      37.030  13.085  25.459  1.00 23.60      3CHY 732
ATOM    605  O   ALA    77      37.563  13.995  24.780  1.00 25.09      3CHY 733
ATOM    606  CB  ALA    77      38.697  12.057  27.020  1.00 23.93      3CHY 734
ATOM    607  N   MET    78      36.172  12.282  24.934  1.00 22.38      3CHY 735
ATOM    608  CA  MET    78      35.767  12.334  23.531  1.00 22.02      3CHY 736
ATOM    609  C   MET    78      34.415  12.898  23.277  1.00 20.03      3CHY 737
ATOM    610  O   MET    78      34.045  12.684  22.128  1.00 19.71      3CHY 738
ATOM    611  CB  MET    78      35.530  10.854  23.133  1.00 24.54      3CHY 739
ATOM    612  CG  MET    78      36.723  10.053  23.619  1.00 27.78      3CHY 740
ATOM    613  SD  MET    78      36.472   8.406  22.894  1.00 31.05      3CHY 741
ATOM    614  CE  MET    78      35.922   7.333  24.214  1.00 29.72      3CHY 742
ATOM    615  N   SER    79      33.721  13.428  24.236  1.00 18.93      3CHY 743
ATOM    616  CA  SER    79      32.348  13.830  23.987  1.00 18.70      3CHY 744
ATOM    617  C   SER    79      32.155  14.759  22.811  1.00 17.61      3CHY 745
ATOM    618  O   SER    79      30.981  14.746  22.414  1.00 18.76      3CHY 746
ATOM    619  CB  SER    79      31.628  14.371  25.205  1.00 18.86      3CHY 747
ATOM    620  OG  SER    79      32.326  15.572  25.531  1.00 21.24      3CHY 748
ATOM    621  N   ALA    80      33.138  15.444  22.324  1.00 16.54      3CHY 749
ATOM    622  CA  ALA    80      32.904  16.357  21.214  1.00 16.71      3CHY 750
ATOM    623  C   ALA    80      33.317  15.765  19.866  1.00 16.14      3CHY 751
ATOM    624  O   ALA    80      33.183  16.450  18.813  1.00 16.75      3CHY 752
ATOM    625  CB  ALA    80      33.768  17.618  21.533  1.00 17.01      3CHY 753
ATOM    626  N   LEU    81      33.858  14.547  19.842  1.00 13.99      3CHY 754
ATOM    627  CA  LEU    81      34.280  14.026  18.537  1.00 13.26      3CHY 755
ATOM    628  C   LEU    81      33.151  13.992  17.500  1.00 11.66      3CHY 756
ATOM    629  O   LEU    81      32.079  13.374  17.823  1.00 11.39      3CHY 757
ATOM    630  CB  LEU    81      34.685  12.602  18.918  1.00 15.02      3CHY 758
ATOM    631  CG  LEU    81      35.737  11.885  18.160  1.00 16.71      3CHY 759
ATOM    632  CD1 LEU    81      37.006  12.710  18.102  1.00 17.47      3CHY 760
ATOM    633  CD2 LEU    81      36.028  10.669  19.061  1.00 16.89      3CHY 761
ATOM    634  N   PRO    82      33.402  14.490  16.312  1.00 10.45      3CHY 762
ATOM    635  CA  PRO    82      32.378  14.433  15.241  1.00  9.79      3CHY 763
ATOM    636  C   PRO    82      32.116  12.951  14.861  1.00  8.99      3CHY 764
ATOM    637  O   PRO    82      33.070  12.138  14.777  1.00  8.28      3CHY 765
ATOM    638  CB  PRO    82      32.967  15.117  14.019  1.00 10.59      3CHY 766
ATOM    639  CG  PRO    82      34.104  15.864  14.632  1.00 11.69      3CHY 767
ATOM    640  CD  PRO    82      34.603  15.209  15.923  1.00 10.45      3CHY 768
ATOM    641  N   VAL    83      30.834  12.648  14.720  1.00  7.67      3CHY 769
ATOM    642  CA  VAL    83      30.413  11.263  14.328  1.00  7.28      3CHY 770
ATOM    643  C   VAL    83      29.491  11.346  13.119  1.00  6.94      3CHY 771
ATOM    644  O   VAL    83      28.431  12.024  13.254  1.00  7.09      3CHY 772
ATOM    645  CB  VAL    83      29.712  10.498  15.447  1.00  6.68      3CHY 773
ATOM    646  CG1 VAL    83      29.235   9.151  14.938  1.00  7.21      3CHY 774
ATOM    647  CG2 VAL    83      30.640  10.345  16.641  1.00  6.57      3CHY 775
ATOM    648  N   LEU    84      29.882  10.725  12.031  1.00  6.44      3CHY 776
ATOM    649  CA  LEU    84      29.014  10.711  10.844  1.00  7.01      3CHY 777
ATOM    650  C   LEU    84      28.466   9.248  10.782  1.00  7.07      3CHY 778
ATOM    651  O   LEU    84      29.268   8.298  10.782  1.00  6.80      3CHY 779
ATOM    652  CB  LEU    84      29.811  11.027   9.577  1.00  7.33      3CHY 780
ATOM    653  CG  LEU    84      29.060  10.716   8.280  1.00  7.52      3CHY 781
ATOM    654  CD1 LEU    84      27.884  11.657   8.073  1.00  7.31      3CHY 782
ATOM    655  CD2 LEU    84      30.077  10.793   7.136  1.00  7.99      3CHY 783
ATOM    656  N   MET    85      27.177   9.196  10.824  1.00  6.76      3CHY 784
ATOM    657  CA  MET    85      26.454   7.897  10.823  1.00  7.80      3CHY 785
ATOM    658  C   MET    85      26.181   7.489   9.372  1.00  8.21      3CHY 786
ATOM    659  O   MET    85      25.660   8.324   8.595  1.00  8.19      3CHY 787
ATOM    660  CB  MET    85      25.156   8.008  11.635  1.00  7.78      3CHY 788
ATOM    661  CG AMET    85      24.593   6.610  11.830  0.70  8.99      3CHY 789
ATOM    662  CG BMET    85      25.395   8.203  13.120  0.30  8.28      3CHY 790
ATOM    663  SD AMET    85      25.457   5.756  13.215  0.70  9.83      3CHY 791
ATOM    664  SD BMET    85      25.068   6.896  14.377  0.30  9.87      3CHY 792
ATOM    665  CE AMET    85      26.252   7.191  13.978  0.70  8.90      3CHY 793
ATOM    666  CE BMET    85      26.195   5.632  13.785  0.30  9.22      3CHY 794
ATOM    667  N   VAL    86      26.453   6.253   9.029  1.00  8.32      3CHY 795
ATOM    668  CA  VAL    86      26.201   5.679   7.693  1.00  7.46      3CHY 796
ATOM    669  C   VAL    86      25.054   4.634   7.821  1.00  8.03      3CHY 797
ATOM    670  O   VAL    86      25.146   3.832   8.758  1.00  7.66      3CHY 798
ATOM    671  CB  VAL    86      27.471   5.042   7.082  1.00  7.39      3CHY 799
ATOM    672  CG1 VAL    86      27.219   4.440   5.701  1.00  6.81      3CHY 800
ATOM    673  CG2 VAL    86      28.599   6.070   7.134  1.00  6.13      3CHY 801
ATOM    674  N   THR    87      24.156   4.731   6.867  1.00  7.43      3CHY 802
ATOM    675  CA  THR    87      23.034   3.754   6.917  1.00  9.34      3CHY 803
ATOM    676  C   THR    87      22.658   3.286   5.495  1.00 10.52      3CHY 804
ATOM    677  O   THR    87      22.918   3.990   4.532  1.00  9.78      3CHY 805
ATOM    678  CB  THR    87      21.796   4.419   7.626  1.00  9.90      3CHY 806
ATOM    679  OG1 THR    87      20.843   3.326   7.752  1.00 10.63      3CHY 807
ATOM    680  CG2 THR    87      21.199   5.550   6.729  1.00 10.32      3CHY 808
ATOM    681  N   ALA    88      22.081   2.084   5.389  1.00 11.31      3CHY 809
ATOM    682  CA  ALA    88      21.651   1.535   4.103  1.00 12.71      3CHY 810
ATOM    683  C   ALA    88      20.289   2.152   3.707  1.00 14.33      3CHY 811
ATOM    684  O   ALA    88      19.923   2.184   2.516  1.00 13.73      3CHY 812
ATOM    685  CB  ALA    88      21.559   0.018   4.161  1.00 12.51      3CHY 813
ATOM    686  N   GLU    89      19.557   2.631   4.676  1.00 16.74      3CHY 814
ATOM    687  CA  GLU    89      18.256   3.232   4.304  1.00 20.18      3CHY 815
ATOM    688  C   GLU    89      17.839   4.225   5.345  1.00 19.91      3CHY 816
ATOM    689  O   GLU    89      17.866   3.852   6.558  1.00 20.18      3CHY 817
ATOM    690  CB  GLU    89      17.285   2.075   4.257  1.00 24.57      3CHY 818
ATOM    691  CG  GLU    89      15.827   2.277   3.823  1.00 30.01      3CHY 819
ATOM    692  CD  GLU    89      14.941   1.044   4.077  1.00 33.40      3CHY 820
ATOM    693  OE1 GLU    89      15.342   0.330   5.074  1.00 34.97      3CHY 821
ATOM    694  OE2 GLU    89      13.934   0.751   3.374  1.00 35.86      3CHY 822
ATOM    695  N   ALA    90      17.467   5.396   4.880  1.00 19.31      3CHY 823
ATOM    696  CA  ALA    90      17.033   6.429   5.834  1.00 19.72      3CHY 824
ATOM    697  C   ALA    90      15.637   6.134   6.401  1.00 19.51      3CHY 825
ATOM    698  O   ALA    90      14.762   5.723   5.599  1.00 21.09      3CHY 826
ATOM    699  CB  ALA    90      17.028   7.757   5.077  1.00 19.90      3CHY 827
ATOM    700  N   LYS    91      15.418   6.298   7.677  1.00 18.12      3CHY 828
ATOM    701  CA  LYS    91      14.116   6.101   8.296  1.00 17.62      3CHY 829
ATOM    702  C   LYS    91      14.018   7.299   9.256  1.00 16.60      3CHY 830
ATOM    703  O   LYS    91      14.956   7.453  10.028  1.00 15.03      3CHY 831
ATOM    704  CB  LYS    91      13.854   4.880   9.165  1.00 19.56      3CHY 832
ATOM    705  CG  LYS    91      14.230   3.620   8.415  1.00 22.28      3CHY 833
ATOM    706  CD  LYS    91      14.013   2.307   9.188  1.00 24.62      3CHY 834
ATOM    707  CE  LYS    91      14.401   1.180   8.204  1.00 26.10      3CHY 835
ATOM    708  NZ  LYS    91      14.808  -0.143   8.710  1.00 26.76      3CHY 836
ATOM    709  N   LYS    92      12.914   8.000   9.175  1.00 15.72      3CHY 837
ATOM    710  CA  LYS    92      12.736   9.158  10.050  1.00 16.30      3CHY 838
ATOM    711  C   LYS    92      13.114   8.919  11.517  1.00 15.20      3CHY 839
ATOM    712  O   LYS    92      13.796   9.749  12.145  1.00 14.39      3CHY 840
ATOM    713  CB  LYS    92      11.226   9.475   9.930  1.00 17.32      3CHY 841
ATOM    714  CG  LYS    92      10.833  10.539  10.946  1.00 19.42      3CHY 842
ATOM    715  CD  LYS    92       9.330  10.804  10.866  1.00 21.22      3CHY 843
ATOM    716  CE  LYS    92       9.036  12.295  10.904  1.00 23.35      3CHY 844
ATOM    717  NZ  LYS    92       8.020  12.665  11.967  1.00 25.31      3CHY 845
ATOM    718  N   GLU    93      12.639   7.796  12.068  1.00 15.02      3CHY 846
ATOM    719  CA  GLU    93      12.939   7.544  13.491  1.00 15.84      3CHY 847
ATOM    720  C   GLU    93      14.427   7.355  13.743  1.00 13.02      3CHY 848
ATOM    721  O   GLU    93      14.817   7.763  14.813  1.00 11.49      3CHY 849
ATOM    722  CB  GLU    93      12.316   6.241  14.042  1.00 19.30      3CHY 850
ATOM    723  CG  GLU    93      10.821   6.311  13.809  1.00 24.64      3CHY 851
ATOM    724  CD  GLU    93      10.361   6.098  12.387  1.00 28.46      3CHY 852
ATOM    725  OE1 GLU    93      11.030   5.586  11.414  1.00 30.24      3CHY 853
ATOM    726  OE2 GLU    93       9.170   6.426  12.136  1.00 31.12      3CHY 854
ATOM    727  N   ASN    94      15.071   6.695  12.784  1.00 11.42      3CHY 855
ATOM    728  CA  ASN    94      16.507   6.453  12.916  1.00 11.42      3CHY 856
ATOM    729  C   ASN    94      17.280   7.793  12.913  1.00 10.83      3CHY 857
ATOM    730  O   ASN    94      18.175   7.957  13.766  1.00 10.44      3CHY 858
ATOM    731  CB  ASN    94      16.982   5.567  11.769  1.00 11.44      3CHY 859
ATOM    732  CG  ASN    94      16.584   4.098  11.917  1.00 12.08      3CHY 860
ATOM    733  OD1 ASN    94      15.897   3.726  12.898  1.00 13.59      3CHY 861
ATOM    734  ND2 ASN    94      17.013   3.330  10.962  1.00 11.57      3CHY 862
ATOM    735  N   ILE    95      16.880   8.670  11.992  1.00 10.60      3CHY 863
ATOM    736  CA  ILE    95      17.505  10.019  11.844  1.00  9.93      3CHY 864
ATOM    737  C   ILE    95      17.314  10.847  13.133  1.00  9.87      3CHY 865
ATOM    738  O   ILE    95      18.317  11.396  13.652  1.00 10.22      3CHY 866
ATOM    739  CB  ILE    95      16.895  10.731  10.618  1.00 10.58      3CHY 867
ATOM    740  CG1 ILE    95      17.312   9.981   9.314  1.00 10.60      3CHY 868
ATOM    741  CG2 ILE    95      17.386  12.224  10.526  1.00 10.53      3CHY 869
ATOM    742  CD1 ILE    95      16.412  10.475   8.138  1.00 12.03      3CHY 870
ATOM    743  N   ILE    96      16.111  10.817  13.651  1.00  9.22      3CHY 871
ATOM    744  CA  ILE    96      15.883  11.572  14.942  1.00 10.41      3CHY 872
ATOM    745  C   ILE    96      16.639  10.938  16.108  1.00 10.04      3CHY 873
ATOM    746  O   ILE    96      17.268  11.715  16.876  1.00  9.97      3CHY 874
ATOM    747  CB  ILE    96      14.340  11.644  15.196  1.00 11.51      3CHY 875
ATOM    748  CG1 ILE    96      13.728  12.430  13.976  1.00 12.85      3CHY 876
ATOM    749  CG2 ILE    96      14.007  12.181  16.593  1.00 11.80      3CHY 877
ATOM    750  CD1 ILE    96      12.158  12.321  14.018  1.00 13.17      3CHY 878
ATOM    751  N   ALA    97      16.566   9.597  16.226  1.00  8.69      3CHY 879
ATOM    752  CA  ALA    97      17.298   8.962  17.327  1.00  8.70      3CHY 880
ATOM    753  C   ALA    97      18.774   9.298  17.207  1.00  8.32      3CHY 881
ATOM    754  O   ALA    97      19.402   9.658  18.235  1.00  8.84      3CHY 882
ATOM    755  CB  ALA    97      17.146   7.412  17.258  1.00  8.44      3CHY 883
ATOM    756  N   ALA    98      19.375   9.208  16.028  1.00  8.40      3CHY 884
ATOM    757  CA  ALA    98      20.792   9.548  15.924  1.00  8.34      3CHY 885
ATOM    758  C   ALA    98      21.058  11.040  16.252  1.00  8.48      3CHY 886
ATOM    759  O   ALA    98      22.019  11.369  16.944  1.00  7.81      3CHY 887
ATOM    760  CB  ALA    98      21.223   9.237  14.503  1.00  8.57      3CHY 888
ATOM    761  N   ALA    99      20.256  11.930  15.721  1.00  8.48      3CHY 889
ATOM    762  CA  ALA    99      20.455  13.373  15.977  1.00  9.09      3CHY 890
ATOM    763  C   ALA    99      20.370  13.724  17.476  1.00  9.42      3CHY 891
ATOM    764  O   ALA    99      21.255  14.448  17.993  1.00  9.07      3CHY 892
ATOM    765  CB  ALA    99      19.374  14.124  15.168  1.00  9.36      3CHY 893
ATOM    766  N   GLN   100      19.309  13.173  18.072  1.00 10.64      3CHY 894
ATOM    767  CA  GLN   100      19.086  13.446  19.513  1.00 12.11      3CHY 895
ATOM    768  C   GLN   100      20.214  12.833  20.355  1.00 12.28      3CHY 896
ATOM    769  O   GLN   100      20.523  13.388  21.444  1.00 13.30      3CHY 897
ATOM    770  CB  GLN   100      17.737  13.019  20.032  1.00 13.43      3CHY 898
ATOM    771  CG  GLN   100      16.612  13.781  19.395  1.00 14.57      3CHY 899
ATOM    772  CD  GLN   100      15.290  13.347  19.975  1.00 16.02      3CHY 900
ATOM    773  OE1 GLN   100      15.141  12.236  20.465  1.00 16.78      3CHY 901
ATOM    774  NE2 GLN   100      14.288  14.207  19.868  1.00 15.92      3CHY 902
ATOM    775  N   ALA   101      20.803  11.735  19.892  1.00 10.31      3CHY 903
ATOM    776  CA  ALA   101      21.935  11.165  20.645  1.00 10.07      3CHY 904
ATOM    777  C   ALA   101      23.258  11.878  20.359  1.00 10.53      3CHY 905
ATOM    778  O   ALA   101      24.294  11.471  20.961  1.00 11.57      3CHY 906
ATOM    779  CB  ALA   101      22.008   9.672  20.391  1.00 10.07      3CHY 907
ATOM    780  N   GLY   102      23.302  12.888  19.434  1.00  9.82      3CHY 908
ATOM    781  CA  GLY   102      24.604  13.559  19.226  1.00  9.13      3CHY 909
ATOM    782  C   GLY   102      25.294  13.413  17.883  1.00  8.91      3CHY 910
ATOM    783  O   GLY   102      26.436  13.918  17.765  1.00  8.61      3CHY 911
ATOM    784  N   ALA   103      24.707  12.715  16.941  1.00  8.92      3CHY 912
ATOM    785  CA  ALA   103      25.343  12.484  15.626  1.00  8.67      3CHY 913
ATOM    786  C   ALA   103      25.588  13.829  14.937  1.00  8.95      3CHY 914
ATOM    787  O   ALA   103      24.666  14.688  14.993  1.00  9.51      3CHY 915
ATOM    788  CB  ALA   103      24.449  11.688  14.669  1.00  8.82      3CHY 916
ATOM    789  N   SER   104      26.740  13.952  14.352  1.00  8.53      3CHY 917
ATOM    790  CA  SER   104      27.087  15.187  13.619  1.00  8.77      3CHY 918
ATOM    791  C   SER   104      26.380  15.218  12.260  1.00  8.76      3CHY 919
ATOM    792  O   SER   104      26.112  16.337  11.757  1.00  8.47      3CHY 920
ATOM    793  CB  SER   104      28.588  15.306  13.443  1.00  9.32      3CHY 921
ATOM    794  OG  SER   104      29.218  15.022  14.682  1.00  9.66      3CHY 922
ATOM    795  N   GLY   105      26.078  14.086  11.652  1.00  7.70      3CHY 923
ATOM    796  CA  GLY   105      25.382  14.046  10.337  1.00  7.43      3CHY 924
ATOM    797  C   GLY   105      25.113  12.523  10.086  1.00  8.60      3CHY 925
ATOM    798  O   GLY   105      25.485  11.656  10.909  1.00  7.83      3CHY 926
ATOM    799  N   TYR   106      24.447  12.337   8.976  1.00  9.59      3CHY 927
ATOM    800  CA  TYR   106      24.071  10.948   8.560  1.00 11.49      3CHY 928
ATOM    801  C   TYR   106      24.075  10.997   7.041  1.00 12.45      3CHY 929
ATOM    802  O   TYR   106      23.737  12.036   6.407  1.00 12.38      3CHY 930
ATOM    803  CB  TYR   106      22.733  10.726   9.199  1.00 12.74      3CHY 931
ATOM    804  CG ATYR   106      21.618  11.205   8.279  0.50 12.40      3CHY 932
ATOM    805  CG BTYR   106      21.750   9.607   9.237  0.50 12.77      3CHY 933
ATOM    806  CD1ATYR   106      21.187  10.559   7.112  0.50 12.39      3CHY 934
ATOM    807  CD1BTYR   106      21.034   9.384   8.035  0.50 12.69      3CHY 935
ATOM    808  CD2ATYR   106      20.997  12.383   8.693  0.50 12.90      3CHY 936
ATOM    809  CD2BTYR   106      21.454   8.815  10.351  0.50 12.64      3CHY 937
ATOM    810  CE1ATYR   106      20.144  11.084   6.299  0.50 12.33      3CHY 938
ATOM    811  CE1BTYR   106      20.077   8.373   7.956  0.50 13.01      3CHY 939
ATOM    812  CE2ATYR   106      19.958  12.934   7.931  0.50 12.83      3CHY 940
ATOM    813  CE2BTYR   106      20.511   7.785  10.281  0.50 12.86      3CHY 941
ATOM    814  CZ ATYR   106      19.577  12.288   6.765  0.50 12.78      3CHY 942
ATOM    815  CZ BTYR   106      19.826   7.589   9.086  0.50 12.99      3CHY 943
ATOM    816  OH ATYR   106      18.565  12.932   6.170  0.50 12.78      3CHY 944
ATOM    817  OH BTYR   106      18.834   6.641   8.873  0.50 13.66      3CHY 945
ATOM    818  N   VAL   107      24.445   9.854   6.432  1.00 12.05      3CHY 946
ATOM    819  CA  VAL   107      24.577   9.675   4.999  1.00 10.96      3CHY 947
ATOM    820  C   VAL   107      24.059   8.270   4.629  1.00 10.96      3CHY 948
ATOM    821  O   VAL   107      24.289   7.345   5.424  1.00 10.58      3CHY 949
ATOM    822  CB  VAL   107      26.018   9.947   4.540  1.00 11.31      3CHY 950
ATOM    823  CG1 VAL   107      27.015   8.934   5.066  1.00 11.58      3CHY 951
ATOM    824  CG2 VAL   107      26.160   9.954   2.997  1.00 12.35      3CHY 952
ATOM    825  N   VAL   108      23.413   8.184   3.453  1.00  9.45      3CHY 953
ATOM    826  CA  VAL   108      22.876   6.865   3.039  1.00  8.50      3CHY 954
ATOM    827  C   VAL   108      23.880   6.352   2.040  1.00  9.25      3CHY 955
ATOM    828  O   VAL   108      24.335   7.132   1.146  1.00 11.39      3CHY 956
ATOM    829  CB  VAL   108      21.519   7.017   2.377  1.00  8.72      3CHY 957
ATOM    830  CG1 VAL   108      21.017   5.792   1.655  1.00  8.83      3CHY 958
ATOM    831  CG2 VAL   108      20.476   7.522   3.363  1.00  9.30      3CHY 959
ATOM    832  N   LYS   109      24.219   5.100   2.225  1.00  8.86      3CHY 960
ATOM    833  CA  LYS   109      25.156   4.401   1.313  1.00  9.34      3CHY 961
ATOM    834  C   LYS   109      24.337   3.685   0.216  1.00  9.64      3CHY 962
ATOM    835  O   LYS   109      23.129   3.333   0.380  1.00  9.72      3CHY 963
ATOM    836  CB  LYS   109      26.032   3.467   2.192  1.00 10.09      3CHY 964
ATOM    837  CG  LYS   109      25.203   2.328   2.757  1.00 11.17      3CHY 965
ATOM    838  CD  LYS   109      26.051   1.421   3.666  1.00 12.23      3CHY 966
ATOM    839  CE  LYS   109      25.184   0.397   4.370  1.00 12.51      3CHY 967
ATOM    840  NZ  LYS   109      26.083  -0.315   5.339  1.00 11.34      3CHY 968
ATOM    841  N   PRO   110      24.885   3.493  -0.970  1.00  9.34   1  3CHY 969
ATOM    842  CA  PRO   110      26.216   3.868  -1.426  1.00  9.03   1  3CHY 970
ATOM    843  C   PRO   110      26.317   5.356  -1.715  1.00  8.69   1  3CHY 971
ATOM    844  O   PRO   110      25.312   5.973  -2.095  1.00  9.40   1  3CHY 972
ATOM    845  CB  PRO   110      26.350   3.082  -2.734  1.00  9.66   1  3CHY 973
ATOM    846  CG  PRO   110      24.951   2.766  -3.218  1.00  9.02   1  3CHY 974
ATOM    847  CD  PRO   110      24.078   2.810  -2.005  1.00  9.27   1  3CHY 975
ATOM    848  N   PHE   111      27.491   5.923  -1.562  1.00  8.51      3CHY 976
ATOM    849  CA  PHE   111      27.723   7.352  -1.804  1.00  9.63      3CHY 977
ATOM    850  C   PHE   111      29.048   7.516  -2.533  1.00 10.00      3CHY 978
ATOM    851  O   PHE   111      29.906   6.619  -2.480  1.00 10.06      3CHY 979
ATOM    852  CB  PHE   111      27.604   8.227  -0.541  1.00  9.69      3CHY 980
ATOM    853  CG  PHE   111      28.476   7.761   0.582  1.00 10.64      3CHY 981
ATOM    854  CD1 PHE   111      29.848   8.021   0.590  1.00 11.97      3CHY 982
ATOM    855  CD2 PHE   111      27.975   7.053   1.676  1.00 11.51      3CHY 983
ATOM    856  CE1 PHE   111      30.689   7.602   1.629  1.00 12.03      3CHY 984
ATOM    857  CE2 PHE   111      28.805   6.569   2.727  1.00 11.43      3CHY 985
ATOM    858  CZ  PHE   111      30.188   6.849   2.683  1.00 11.72      3CHY 986
ATOM    859  N   THR   112      29.184   8.632  -3.157  1.00 10.53      3CHY 987
ATOM    860  CA  THR   112      30.360   9.032  -3.940  1.00 11.19      3CHY 988
ATOM    861  C   THR   112      31.255   9.987  -3.166  1.00 12.10      3CHY 989
ATOM    862  O   THR   112      30.894  10.429  -2.040  1.00 11.59      3CHY 990
ATOM    863  CB  THR   112      29.825   9.742  -5.259  1.00 12.06      3CHY 991
ATOM    864  OG1 THR   112      29.216  10.966  -4.690  1.00 12.39      3CHY 992
ATOM    865  CG2 THR   112      28.879   8.902  -6.147  1.00 12.26      3CHY 993
ATOM    866  N   ALA   113      32.436  10.259  -3.751  1.00 12.50      3CHY 994
ATOM    867  CA  ALA   113      33.347  11.198  -3.055  1.00 12.25      3CHY 995
ATOM    868  C   ALA   113      32.704  12.573  -2.872  1.00 12.02      3CHY 996
ATOM    869  O   ALA   113      32.800  13.201  -1.800  1.00 11.76      3CHY 997
ATOM    870  CB  ALA   113      34.612  11.365  -3.864  1.00 12.97      3CHY 998
ATOM    871  N   ALA   114      32.020  13.057  -3.879  1.00 11.26      3CHY 999
ATOM    872  CA  ALA   114      31.404  14.377  -3.800  1.00 11.18      3CHY1000
ATOM    873  C   ALA   114      30.399  14.456  -2.664  1.00 10.55      3CHY1001
ATOM    874  O   ALA   114      30.346  15.504  -2.029  1.00 11.16      3CHY1002
ATOM    875  CB  ALA   114      30.791  14.706  -5.173  1.00 11.78      3CHY1003
ATOM    876  N   THR   115      29.619  13.396  -2.500  1.00 10.52      3CHY1004
ATOM    877  CA  THR   115      28.582  13.391  -1.467  1.00 10.31      3CHY1005
ATOM    878  C   THR   115      29.288  13.358  -0.085  1.00 10.56      3CHY1006
ATOM    879  O   THR   115      28.871  14.081   0.843  1.00 10.17      3CHY1007
ATOM    880  CB  THR   115      27.567  12.198  -1.559  1.00 10.41      3CHY1008
ATOM    881  OG1 THR   115      26.891  12.333  -2.847  1.00 11.14      3CHY1009
ATOM    882  CG2 THR   115      26.722  12.065  -0.287  1.00 10.52      3CHY1010
ATOM    883  N   LEU   116      30.342  12.550   0.005  1.00  8.68      3CHY1011
ATOM    884  CA  LEU   116      31.042  12.508   1.312  1.00  9.41      3CHY1012
ATOM    885  C   LEU   116      31.648  13.879   1.635  1.00 10.65      3CHY1013
ATOM    886  O   LEU   116      31.647  14.341   2.794  1.00  9.83      3CHY1014
ATOM    887  CB  LEU   116      32.149  11.409   1.275  1.00  9.23      3CHY1015
ATOM    888  CG  LEU   116      33.020  11.243   2.526  1.00  9.44      3CHY1016
ATOM    889  CD1 LEU   116      32.186  10.770   3.731  1.00  8.66      3CHY1017
ATOM    890  CD2 LEU   116      34.070  10.132   2.308  1.00  9.77      3CHY1018
ATOM    891  N   GLU   117      32.202  14.520   0.561  1.00 11.61      3CHY1019
ATOM    892  CA  GLU   117      32.856  15.808   0.769  1.00 13.47      3CHY1020
ATOM    893  C   GLU   117      31.881  16.853   1.285  1.00 13.23      3CHY1021
ATOM    894  O   GLU   117      32.180  17.670   2.148  1.00 13.80      3CHY1022
ATOM    895  CB  GLU   117      33.398  16.328  -0.553  1.00 15.06      3CHY1023
ATOM    896  CG  GLU   117      34.047  17.696  -0.370  1.00 18.22      3CHY1024
ATOM    897  CD  GLU   117      34.612  18.088  -1.703  1.00 20.14      3CHY1025
ATOM    898  OE1 GLU   117      34.016  17.903  -2.754  1.00 21.11      3CHY1026
ATOM    899  OE2 GLU   117      35.757  18.571  -1.548  1.00 22.58      3CHY1027
ATOM    900  N   GLU   118      30.714  16.736   0.732  1.00 13.84      3CHY1028
ATOM    901  CA  GLU   118      29.605  17.588   1.072  1.00 15.73      3CHY1029
ATOM    902  C   GLU   118      29.205  17.388   2.512  1.00 14.28      3CHY1030
ATOM    903  O   GLU   118      28.988  18.393   3.220  1.00 13.90      3CHY1031
ATOM    904  CB  GLU   118      28.361  17.164   0.306  1.00 19.43      3CHY1032
ATOM    905  CG  GLU   118      27.372  18.352   0.293  1.00 25.64      3CHY1033
ATOM    906  CD  GLU   118      26.138  17.858  -0.451  1.00 29.47      3CHY1034
ATOM    907  OE1 GLU   118      26.220  17.465  -1.633  1.00 31.91      3CHY1035
ATOM    908  OE2 GLU   118      25.205  17.864   0.410  1.00 32.08      3CHY1036
ATOM    909  N   LYS   119      29.112  16.170   2.931  1.00 13.26      3CHY1037
ATOM    910  CA  LYS   119      28.739  15.856   4.301  1.00 13.63      3CHY1038
ATOM    911  C   LYS   119      29.837  16.373   5.241  1.00 13.08      3CHY1039
ATOM    912  O   LYS   119      29.481  16.972   6.273  1.00 13.40      3CHY1040
ATOM    913  CB  LYS   119      28.603  14.358   4.634  1.00 15.44      3CHY1041
ATOM    914  CG  LYS   119      27.543  13.567   3.902  1.00 17.25      3CHY1042
ATOM    915  CD  LYS   119      26.207  14.289   3.892  1.00 19.03      3CHY1043
ATOM    916  CE  LYS   119      25.716  14.347   5.343  1.00 20.29      3CHY1044
ATOM    917  NZ  LYS   119      24.229  14.628   5.218  1.00 21.84      3CHY1045
ATOM    918  N   LEU   120      31.088  16.119   4.924  1.00 11.15      3CHY1046
ATOM    919  CA  LEU   120      32.181  16.552   5.780  1.00 11.79      3CHY1047
ATOM    920  C   LEU   120      32.194  18.073   5.884  1.00 12.46      3CHY1048
ATOM    921  O   LEU   120      32.384  18.555   7.024  1.00 11.99      3CHY1049
ATOM    922  CB  LEU   120      33.542  16.083   5.200  1.00 12.00      3CHY1050
ATOM    923  CG  LEU   120      33.742  14.586   5.187  1.00 12.42      3CHY1051
ATOM    924  CD1 LEU   120      35.169  14.304   4.736  1.00 12.25      3CHY1052
ATOM    925  CD2 LEU   120      33.500  14.009   6.574  1.00 12.93      3CHY1053
ATOM    926  N   ASN   121      32.086  18.744   4.731  1.00 13.52      3CHY1054
ATOM    927  CA  ASN   121      32.096  20.222   4.803  1.00 14.63      3CHY1055
ATOM    928  C   ASN   121      30.973  20.816   5.677  1.00 15.00      3CHY1056
ATOM    929  O   ASN   121      31.186  21.802   6.436  1.00 13.92      3CHY1057
ATOM    930  CB  ASN   121      31.965  20.657   3.350  1.00 16.52      3CHY1058
ATOM    931  CG  ASN   121      33.363  20.590   2.759  1.00 18.59      3CHY1059
ATOM    932  OD1 ASN   121      34.428  20.485   3.405  1.00 20.58      3CHY1060
ATOM    933  ND2 ASN   121      33.417  20.692   1.454  1.00 19.22      3CHY1061
ATOM    934  N   LYS   122      29.789  20.219   5.556  1.00 15.39      3CHY1062
ATOM    935  CA  LYS   122      28.602  20.659   6.335  1.00 17.03      3CHY1063
ATOM    936  C   LYS   122      28.847  20.454   7.814  1.00 15.93      3CHY1064
ATOM    937  O   LYS   122      28.548  21.334   8.669  1.00 15.77      3CHY1065
ATOM    938  CB  LYS   122      27.342  19.992   5.808  1.00 20.20      3CHY1066
ATOM    939  CG  LYS   122      26.077  20.248   6.643  1.00 23.80      3CHY1067
ATOM    940  CD  LYS   122      24.725  19.944   6.003  1.00 26.00      3CHY1068
ATOM    941  CE  LYS   122      23.592  19.730   7.042  1.00 27.53      3CHY1069
ATOM    942  NZ  LYS   122      22.414  18.991   6.375  1.00 29.14      3CHY1070
ATOM    943  N   ILE   123      29.518  19.342   8.208  1.00 13.86      3CHY1071
ATOM    944  CA  ILE   123      29.836  19.118   9.608  1.00 12.61      3CHY1072
ATOM    945  C   ILE   123      30.899  20.078  10.089  1.00 12.96      3CHY1073
ATOM    946  O   ILE   123      30.764  20.653  11.175  1.00 13.40      3CHY1074
ATOM    947  CB  ILE   123      30.269  17.612   9.815  1.00 11.61      3CHY1075
ATOM    948  CG1 ILE   123      28.971  16.789   9.683  1.00 11.75      3CHY1076
ATOM    949  CG2 ILE   123      31.057  17.411  11.108  1.00 11.99      3CHY1077
ATOM    950  CD1 ILE   123      29.258  15.243   9.569  1.00 11.56      3CHY1078
ATOM    951  N   PHE   124      31.925  20.248   9.298  1.00 13.51      3CHY1079
ATOM    952  CA  PHE   124      33.045  21.152   9.650  1.00 15.07      3CHY1080
ATOM    953  C   PHE   124      32.452  22.557   9.908  1.00 16.19      3CHY1081
ATOM    954  O   PHE   124      32.782  23.243  10.886  1.00 16.51      3CHY1082
ATOM    955  CB  PHE   124      34.165  21.206   8.625  1.00 15.15      3CHY1083
ATOM    956  CG  PHE   124      34.958  19.947   8.414  1.00 15.33      3CHY1084
ATOM    957  CD1 PHE   124      35.202  19.044   9.466  1.00 15.57      3CHY1085
ATOM    958  CD2 PHE   124      35.429  19.681   7.120  1.00 15.83      3CHY1086
ATOM    959  CE1 PHE   124      35.937  17.845   9.194  1.00 15.87      3CHY1087
ATOM    960  CE2 PHE   124      36.143  18.509   6.832  1.00 15.43      3CHY1088
ATOM    961  CZ  PHE   124      36.391  17.646   7.872  1.00 15.16      3CHY1089
ATOM    962  N   GLU   125      31.593  22.968   9.002  1.00 17.29      3CHY1090
ATOM    963  CA  GLU   125      30.917  24.274   9.124  1.00 18.45      3CHY1091
ATOM    964  C   GLU   125      29.976  24.326  10.348  1.00 17.83      3CHY1092
ATOM    965  O   GLU   125      29.940  25.358  11.070  1.00 17.18      3CHY1093
ATOM    966  CB  GLU   125      30.227  24.628   7.816  1.00 20.81      3CHY1094
ATOM    967  CG  GLU   125      29.233  25.814   7.970  1.00 24.77      3CHY1095
ATOM    968  CD  GLU   125      28.964  26.570   6.668  1.00 26.59      3CHY1096
ATOM    969  OE1 GLU   125      28.171  25.909   5.930  1.00 27.45      3CHY1097
ATOM    970  OE2 GLU   125      29.565  27.670   6.569  1.00 28.39      3CHY1098
ATOM    971  N   LYS   126      29.196  23.279  10.622  1.00 16.87      3CHY1099
ATOM    972  CA  LYS   126      28.302  23.283  11.765  1.00 16.32      3CHY1100
ATOM    973  C   LYS   126      29.118  23.360  13.055  1.00 17.01      3CHY1101
ATOM    974  O   LYS   126      28.822  24.079  14.079  1.00 16.18      3CHY1102
ATOM    975  CB  LYS   126      27.414  22.052  11.704  1.00 16.29      3CHY1103
ATOM    976  CG  LYS   126      26.386  22.156  12.792  1.00 17.26      3CHY1104
ATOM    977  CD  LYS   126      25.309  21.079  12.696  1.00 18.45      3CHY1105
ATOM    978  CE  LYS   126      25.906  19.675  12.686  1.00 18.60      3CHY1106
ATOM    979  NZ  LYS   126      24.742  18.702  12.709  1.00 18.28      3CHY1107
ATOM    980  N   LEU   127      30.247  22.638  13.085  1.00 16.89      3CHY1108
ATOM    981  CA  LEU   127      31.094  22.603  14.304  1.00 18.05      3CHY1109
ATOM    982  C   LEU   127      32.139  23.710  14.403  1.00 18.77      3CHY1110
ATOM    983  O   LEU   127      32.860  23.696  15.448  1.00 18.41      3CHY1111
ATOM    984  CB  LEU   127      31.738  21.195  14.457  1.00 17.78      3CHY1112
ATOM    985  CG ALEU   127      30.744  20.078  14.757  0.50 17.85      3CHY1113
ATOM    986  CG BLEU   127      30.772  20.042  14.247  0.50 17.53      3CHY1114
ATOM    987  CD1ALEU   127      29.779  19.832  13.600  0.50 18.24      3CHY1115
ATOM    988  CD1BLEU   127      31.468  18.679  14.359  0.50 17.43      3CHY1116
ATOM    989  CD2ALEU   127      31.520  18.778  15.046  0.50 17.75      3CHY1117
ATOM    990  CD2BLEU   127      29.680  20.134  15.306  0.50 17.33      3CHY1118
ATOM    991  N   GLY   128      32.185  24.536  13.371  1.00 19.02      3CHY1119
ATOM    992  CA  GLY   128      33.194  25.622  13.408  1.00 21.64      3CHY1120
ATOM    993  C   GLY   128      34.620  25.111  13.212  1.00 22.82      3CHY1121
ATOM    994  O   GLY   128      35.509  25.762  13.739  1.00 22.99      3CHY1122
ATOM    995  N   MET   129      34.868  24.049  12.482  1.00 24.58      3CHY1123
ATOM    996  CA  MET   129      36.197  23.497  12.226  1.00 26.60      3CHY1124
ATOM    997  C   MET   129      36.652  23.893  10.823  1.00 28.20      3CHY1125
ATOM    998  O   MET   129      37.834  23.543  10.459  1.00 30.12      3CHY1126
ATOM    999  CB  MET   129      36.158  21.981  12.324  1.00 27.43      3CHY1127
ATOM   1000  CG  MET   129      35.853  21.331  13.619  1.00 28.62      3CHY1128
ATOM   1001  SD  MET   129      35.359  19.578  13.370  1.00 30.17      3CHY1129
ATOM   1002  CE  MET   129      36.974  18.799  13.090  1.00 29.91      3CHY1130
ATOM   1003  OXT MET   129      35.903  24.524  10.052  1.00 29.02      3CHY1131
TER    1004      MET   129
END
