# Supplementary material for: Detection of circular permutations by Protein Language Models
Source: Comput Struct Biotechnol J. 2024 Dec 30;27:214–20. doi: 10.1016/j.csbj.2024.12.029 (PMC11757225; doi:10.1016/j.csbj.2024.12.029)
Supplement: Supplementary file 2 — Supplementary material [file mmc2.zip › plmcp_source_code/plmCP_ESM1b_code_main/testExample/TransFastaAndID/id_pair.txt]

d1nk1a1	d1qdma1
d1d5ra1	d1rsy__
d1nls__	d2bqpa_
d1qasa2	d1rsy__
d1b6a_1	d1bia_1
d1b5ta_	d1k87a2
d1jwyb_	d1puja_
d1jwyb_	d1u0la2
d1nw5a_	d2adma_
d1gsa_1	d2hgsa1
d1qq5a_	d3chy__
d1kiaa_	d1nw5a_
