# Supplementary material for: Detection of circular permutations by Protein Language Models
Source: Comput Struct Biotechnol J. 2024 Dec 30;27:214–20. doi: 10.1016/j.csbj.2024.12.029 (PMC11757225; doi:10.1016/j.csbj.2024.12.029)
Supplement: Supplementary file 2 — Supplementary material [file mmc2.zip › plmcp_source_code/plmCP_ESM1b_code_main/testExample/TransFastaAndID/od_pair.sh]

 awk '{print "plmCP_fisher_pipelineWithAAid(~/PLMalign/plmCP/testExample/TransFastaAndID/"$1".fasta, ~/PLMalign/plmCP/testExample/TransFastaAndID/"$2".fasta,~/PLMalign/plmCP/testExample/TransFastaAndID/"$1".id, ~/PLMalign/plmCP/testExample/TransFastaAndID/"$2".id)"}' id_pair.txt > plm_t_withiD.sh
