# Supplementary material for: Detection of circular permutations by Protein Language Models
Source: Comput Struct Biotechnol J. 2024 Dec 30;27:214–20. doi: 10.1016/j.csbj.2024.12.029 (PMC11757225; doi:10.1016/j.csbj.2024.12.029)
Supplement: Supplementary file 2 — Supplementary material [file mmc2.zip › plmcp_source_code/plmCP_ESM1b_code_main/testExample/TransFastaAndID/plm_t_withiD.sh]

plmCP_fisher_pipelineWithAAid(~/PLMalign/plmCP/testExample/TransFastaAndID/d1nk1a1.fasta, ~/PLMalign/plmCP/testExample/TransFastaAndID/d1qdma1.fasta,~/PLMalign/plmCP/testExample/TransFastaAndID/d1nk1a1.id, ~/PLMalign/plmCP/testExample/TransFastaAndID/d1qdma1.id)
plmCP_fisher_pipelineWithAAid(~/PLMalign/plmCP/testExample/TransFastaAndID/d1d5ra1.fasta, ~/PLMalign/plmCP/testExample/TransFastaAndID/d1rsy__.fasta,~/PLMalign/plmCP/testExample/TransFastaAndID/d1d5ra1.id, ~/PLMalign/plmCP/testExample/TransFastaAndID/d1rsy__.id)
plmCP_fisher_pipelineWithAAid(~/PLMalign/plmCP/testExample/TransFastaAndID/d1nls__.fasta, ~/PLMalign/plmCP/testExample/TransFastaAndID/d2bqpa_.fasta,~/PLMalign/plmCP/testExample/TransFastaAndID/d1nls__.id, ~/PLMalign/plmCP/testExample/TransFastaAndID/d2bqpa_.id)
plmCP_fisher_pipelineWithAAid(~/PLMalign/plmCP/testExample/TransFastaAndID/d1qasa2.fasta, ~/PLMalign/plmCP/testExample/TransFastaAndID/d1rsy__.fasta,~/PLMalign/plmCP/testExample/TransFastaAndID/d1qasa2.id, ~/PLMalign/plmCP/testExample/TransFastaAndID/d1rsy__.id)
plmCP_fisher_pipelineWithAAid(~/PLMalign/plmCP/testExample/TransFastaAndID/d1b6a_1.fasta, ~/PLMalign/plmCP/testExample/TransFastaAndID/d1bia_1.fasta,~/PLMalign/plmCP/testExample/TransFastaAndID/d1b6a_1.id, ~/PLMalign/plmCP/testExample/TransFastaAndID/d1bia_1.id)
plmCP_fisher_pipelineWithAAid(~/PLMalign/plmCP/testExample/TransFastaAndID/d1b5ta_.fasta, ~/PLMalign/plmCP/testExample/TransFastaAndID/d1k87a2.fasta,~/PLMalign/plmCP/testExample/TransFastaAndID/d1b5ta_.id, ~/PLMalign/plmCP/testExample/TransFastaAndID/d1k87a2.id)
plmCP_fisher_pipelineWithAAid(~/PLMalign/plmCP/testExample/TransFastaAndID/d1jwyb_.fasta, ~/PLMalign/plmCP/testExample/TransFastaAndID/d1puja_.fasta,~/PLMalign/plmCP/testExample/TransFastaAndID/d1jwyb_.id, ~/PLMalign/plmCP/testExample/TransFastaAndID/d1puja_.id)
plmCP_fisher_pipelineWithAAid(~/PLMalign/plmCP/testExample/TransFastaAndID/d1jwyb_.fasta, ~/PLMalign/plmCP/testExample/TransFastaAndID/d1u0la2.fasta,~/PLMalign/plmCP/testExample/TransFastaAndID/d1jwyb_.id, ~/PLMalign/plmCP/testExample/TransFastaAndID/d1u0la2.id)
plmCP_fisher_pipelineWithAAid(~/PLMalign/plmCP/testExample/TransFastaAndID/d1nw5a_.fasta, ~/PLMalign/plmCP/testExample/TransFastaAndID/d2adma_.fasta,~/PLMalign/plmCP/testExample/TransFastaAndID/d1nw5a_.id, ~/PLMalign/plmCP/testExample/TransFastaAndID/d2adma_.id)
plmCP_fisher_pipelineWithAAid(~/PLMalign/plmCP/testExample/TransFastaAndID/d1gsa_1.fasta, ~/PLMalign/plmCP/testExample/TransFastaAndID/d2hgsa1.fasta,~/PLMalign/plmCP/testExample/TransFastaAndID/d1gsa_1.id, ~/PLMalign/plmCP/testExample/TransFastaAndID/d2hgsa1.id)
plmCP_fisher_pipelineWithAAid(~/PLMalign/plmCP/testExample/TransFastaAndID/d1qq5a_.fasta, ~/PLMalign/plmCP/testExample/TransFastaAndID/d3chy__.fasta,~/PLMalign/plmCP/testExample/TransFastaAndID/d1qq5a_.id, ~/PLMalign/plmCP/testExample/TransFastaAndID/d3chy__.id)
plmCP_fisher_pipelineWithAAid(~/PLMalign/plmCP/testExample/TransFastaAndID/d1kiaa_.fasta, ~/PLMalign/plmCP/testExample/TransFastaAndID/d1nw5a_.fasta,~/PLMalign/plmCP/testExample/TransFastaAndID/d1kiaa_.id, ~/PLMalign/plmCP/testExample/TransFastaAndID/d1nw5a_.id)
