# Supplementary material for: Detection of circular permutations by Protein Language Models
Source: Comput Struct Biotechnol J. 2024 Dec 30;27:214–20. doi: 10.1016/j.csbj.2024.12.029 (PMC11757225; doi:10.1016/j.csbj.2024.12.029)
Supplement: Supplementary file 2 — Supplementary material [file mmc2.zip › plmcp_source_code/plmCP_ESM1b_code_main/testExample/TransFastaAndID/test/2pel.id]

A  1A
E  2A
T  3A
V  4A
S  5A
F  6A
N  7A
F  8A
N  9A
S 10A
F 11A
S 12A
E 13A
G 14A
N 15A
P 16A
A 17A
I 18A
N 19A
F 20A
Q 21A
G 22A
D 23A
V 24A
T 25A
V 26A
L 27A
S 28A
N 29A
G 30A
N 31A
I 32A
Q 33A
L 34A
T 35A
N 36A
L 37A
N 38A
K 39A
V 40A
N 41A
S 42A
V 43A
G 44A
R 45A
V 46A
L 47A
Y 48A
A 49A
M 50A
P 51A
V 52A
R 53A
I 54A
W 55A
S 56A
S 57A
A 58A
T 59A
G 60A
N 61A
V 62A
A 63A
S 64A
F 65A
L 66A
T 67A
S 68A
F 69A
S 70A
F 71A
E 72A
M 73A
K 74A
D 75A
I 76A
K 77A
D 78A
Y 79A
D 80A
P 81A
A 82A
D 83A
G 84A
I 85A
I 86A
F 87A
F 88A
I 89A
A 90A
P 91A
E 92A
D 93A
T 94A
Q 95A
I 96A
P 97A
A 98A
G 99A
S100A
I101A
G102A
G103A
G104A
T105A
L106A
G107A
V108A
S109A
D110A
T111A
K112A
G113A
A114A
G115A
H116A
F117A
V118A
G119A
V120A
E121A
F122A
D123A
T124A
Y125A
S126A
N127A
S128A
E129A
Y130A
N131A
D132A
P133A
P134A
T135A
D136A
H137A
V138A
G139A
I140A
D141A
V142A
N143A
S144A
V145A
D146A
S147A
V148A
K149A
T150A
V151A
P152A
W153A
N154A
S155A
V156A
S157A
G158A
A159A
V160A
V161A
K162A
V163A
T164A
V165A
I166A
Y167A
D168A
S169A
S170A
T171A
K172A
T173A
L174A
S175A
V176A
A177A
V178A
T179A
N180A
D181A
N182A
G183A
D184A
I185A
T186A
T187A
I188A
A189A
Q190A
V191A
V192A
D193A
L194A
K195A
A196A
K197A
L198A
P199A
E200A
R201A
V202A
K203A
F204A
G205A
F206A
S207A
A208A
S209A
G210A
S211A
L212A
G213A
G214A
R215A
Q216A
I217A
H218A
L219A
I220A
R221A
S222A
W223A
S224A
F225A
T226A
S227A
T228A
L229A
I230A
T231A
T232A
