# Supplementary material for: Detection of circular permutations by Protein Language Models
Source: Comput Struct Biotechnol J. 2024 Dec 30;27:214–20. doi: 10.1016/j.csbj.2024.12.029 (PMC11757225; doi:10.1016/j.csbj.2024.12.029)
Supplement: Supplementary file 2 — Supplementary material [file mmc2.zip › plmcp_source_code/plmCP_ESM1b_code_main/testExample/TransFastaAndID/test/2pel.pdb]

ATOM      1  N   ALA A   1      16.839  10.801  40.446  1.00 27.72           N  
ATOM      2  CA  ALA A   1      18.190  10.938  41.019  1.00 24.58           C  
ATOM      3  C   ALA A   1      18.978  12.081  40.376  1.00 21.89           C  
ATOM      4  O   ALA A   1      18.994  12.237  39.152  1.00 24.18           O  
ATOM      5  CB  ALA A   1      18.943   9.631  40.781  1.00 23.05           C  
ATOM      6  N   GLU A   2      19.639  12.833  41.213  1.00 22.23           N  
ATOM      7  CA  GLU A   2      20.489  13.974  40.877  1.00 18.92           C  
ATOM      8  C   GLU A   2      21.943  13.626  41.252  1.00 15.76           C  
ATOM      9  O   GLU A   2      22.272  13.638  42.456  1.00 17.42           O  
ATOM     10  CB  GLU A   2      20.089  15.225  41.653  1.00 18.06           C  
ATOM     11  CG  GLU A   2      20.933  16.479  41.363  1.00 22.71           C  
ATOM     12  CD  GLU A   2      20.239  17.735  41.819  1.00 27.39           C  
ATOM     13  OE1 GLU A   2      19.156  18.051  41.340  1.00 25.42           O  
ATOM     14  OE2 GLU A   2      20.869  18.331  42.726  1.00 25.66           O  
ATOM     15  N   THR A   3      22.748  13.365  40.246  1.00 12.73           N  
ATOM     16  CA  THR A   3      24.147  12.983  40.399  1.00 13.47           C  
ATOM     17  C   THR A   3      25.184  13.900  39.778  1.00 16.05           C  
ATOM     18  O   THR A   3      24.970  14.426  38.681  1.00 18.43           O  
ATOM     19  CB  THR A   3      24.338  11.541  39.739  1.00 15.20           C  
ATOM     20  OG1 THR A   3      23.304  10.757  40.425  1.00 15.81           O  
ATOM     21  CG2 THR A   3      25.768  10.992  39.857  1.00 12.60           C  
ATOM     22  N   VAL A   4      26.301  14.030  40.489  1.00 15.90           N  
ATOM     23  CA  VAL A   4      27.476  14.817  40.134  1.00 13.64           C  
ATOM     24  C   VAL A   4      28.667  13.858  40.241  1.00 12.61           C  
ATOM     25  O   VAL A   4      28.822  13.293  41.328  1.00 19.19           O  
ATOM     26  CB  VAL A   4      27.715  16.050  41.024  1.00 15.11           C  
ATOM     27  CG1 VAL A   4      29.054  16.734  40.730  1.00 14.09           C  
ATOM     28  CG2 VAL A   4      26.565  17.059  40.938  1.00 15.52           C  
ATOM     29  N   SER A   5      29.427  13.688  39.183  1.00 15.94           N  
ATOM     30  CA  SER A   5      30.587  12.795  39.268  1.00 19.48           C  
ATOM     31  C   SER A   5      31.692  13.325  38.352  1.00 15.31           C  
ATOM     32  O   SER A   5      31.386  13.814  37.272  1.00 14.62           O  
ATOM     33  CB  SER A   5      30.278  11.338  38.977  1.00 19.13           C  
ATOM     34  OG  SER A   5      30.337  11.175  37.581  1.00 25.52           O  
ATOM     35  N   PHE A   6      32.922  13.140  38.824  1.00 16.58           N  
ATOM     36  CA  PHE A   6      34.073  13.626  38.008  1.00 16.20           C  
ATOM     37  C   PHE A   6      35.291  12.790  38.385  1.00 16.52           C  
ATOM     38  O   PHE A   6      35.291  12.246  39.502  1.00 19.86           O  
ATOM     39  CB  PHE A   6      34.276  15.111  38.227  1.00 18.03           C  
ATOM     40  CG  PHE A   6      34.362  15.609  39.637  1.00 12.40           C  
ATOM     41  CD1 PHE A   6      35.566  15.509  40.335  1.00 12.21           C  
ATOM     42  CD2 PHE A   6      33.246  16.181  40.251  1.00 14.36           C  
ATOM     43  CE1 PHE A   6      35.673  15.990  41.633  1.00 13.76           C  
ATOM     44  CE2 PHE A   6      33.335  16.694  41.548  1.00 12.73           C  
ATOM     45  CZ  PHE A   6      34.568  16.578  42.226  1.00 12.76           C  
ATOM     46  N   ASN A   7      36.231  12.760  37.464  1.00 17.87           N  
ATOM     47  CA  ASN A   7      37.446  11.974  37.659  1.00 19.59           C  
ATOM     48  C   ASN A   7      38.671  12.713  37.147  1.00 20.37           C  
ATOM     49  O   ASN A   7      38.747  12.938  35.922  1.00 24.04           O  
ATOM     50  CB  ASN A   7      37.242  10.632  36.926  1.00 24.26           C  
ATOM     51  CG  ASN A   7      38.374   9.650  37.170  1.00 30.61           C  
ATOM     52  OD1 ASN A   7      38.912   9.505  38.284  1.00 30.44           O  
ATOM     53  ND2 ASN A   7      38.770   8.923  36.119  1.00 34.98           N  
ATOM     54  N   PHE A   8      39.569  12.993  38.080  1.00 18.32           N  
ATOM     55  CA  PHE A   8      40.825  13.674  37.684  1.00 21.89           C  
ATOM     56  C   PHE A   8      42.008  12.713  37.881  1.00 20.30           C  
ATOM     57  O   PHE A   8      42.400  12.508  39.046  1.00 21.44           O  
ATOM     58  CB  PHE A   8      41.037  14.970  38.435  1.00 19.86           C  
ATOM     59  CG  PHE A   8      40.048  16.073  38.256  1.00 20.92           C  
ATOM     60  CD1 PHE A   8      40.070  16.849  37.091  1.00 23.75           C  
ATOM     61  CD2 PHE A   8      39.108  16.360  39.253  1.00 21.29           C  
ATOM     62  CE1 PHE A   8      39.158  17.899  36.918  1.00 22.24           C  
ATOM     63  CE2 PHE A   8      38.198  17.402  39.101  1.00 19.96           C  
ATOM     64  CZ  PHE A   8      38.225  18.164  37.937  1.00 20.94           C  
ATOM     65  N   ASN A   9      42.539  12.193  36.790  1.00 23.25           N  
ATOM     66  CA  ASN A   9      43.696  11.278  36.789  1.00 26.56           C  
ATOM     67  C   ASN A   9      45.005  12.089  36.839  1.00 26.31           C  
ATOM     68  O   ASN A   9      46.071  11.593  37.209  1.00 29.77           O  
ATOM     69  CB  ASN A   9      43.789  10.386  35.555  1.00 32.37           C  
ATOM     70  CG  ASN A   9      42.585   9.510  35.269  1.00 40.26           C  
ATOM     71  OD1 ASN A   9      42.252   8.648  36.113  1.00 40.04           O  
ATOM     72  ND2 ASN A   9      41.951   9.731  34.103  1.00 39.46           N  
ATOM     73  N   SER A  10      44.898  13.322  36.419  1.00 26.51           N  
ATOM     74  CA  SER A  10      45.951  14.331  36.349  1.00 25.05           C  
ATOM     75  C   SER A  10      45.260  15.697  36.254  1.00 24.50           C  
ATOM     76  O   SER A  10      44.067  15.763  35.888  1.00 21.46           O  
ATOM     77  CB  SER A  10      46.835  14.136  35.121  1.00 26.48           C  
ATOM     78  OG  SER A  10      45.976  14.164  33.978  1.00 31.33           O  
ATOM     79  N   PHE A  11      46.028  16.720  36.576  1.00 24.00           N  
ATOM     80  CA  PHE A  11      45.451  18.088  36.544  1.00 24.97           C  
ATOM     81  C   PHE A  11      46.121  18.886  35.436  1.00 28.30           C  
ATOM     82  O   PHE A  11      47.220  18.524  34.967  1.00 32.53           O  
ATOM     83  CB  PHE A  11      45.527  18.696  37.933  1.00 24.84           C  
ATOM     84  CG  PHE A  11      44.830  17.877  38.984  1.00 24.60           C  
ATOM     85  CD1 PHE A  11      43.469  18.098  39.259  1.00 23.95           C  
ATOM     86  CD2 PHE A  11      45.527  16.886  39.680  1.00 24.10           C  
ATOM     87  CE1 PHE A  11      42.808  17.343  40.230  1.00 21.07           C  
ATOM     88  CE2 PHE A  11      44.887  16.137  40.649  1.00 21.57           C  
ATOM     89  CZ  PHE A  11      43.534  16.367  40.911  1.00 20.03           C  
ATOM     90  N   SER A  12      45.428  19.927  35.018  1.00 29.03           N  
ATOM     91  CA  SER A  12      45.935  20.800  33.953  1.00 30.67           C  
ATOM     92  C   SER A  12      45.555  22.245  34.271  1.00 32.85           C  
ATOM     93  O   SER A  12      44.527  22.568  34.899  1.00 35.28           O  
ATOM     94  CB  SER A  12      45.500  20.421  32.554  1.00 31.71           C  
ATOM     95  OG  SER A  12      44.095  20.452  32.353  1.00 33.85           O  
ATOM     96  N   GLU A  13      46.476  23.073  33.806  1.00 33.59           N  
ATOM     97  CA  GLU A  13      46.355  24.532  33.965  1.00 34.18           C  
ATOM     98  C   GLU A  13      45.308  25.029  32.957  1.00 30.87           C  
ATOM     99  O   GLU A  13      45.344  24.647  31.764  1.00 28.45           O  
ATOM    100  CB  GLU A  13      47.688  25.190  33.667  1.00 38.01           C  
ATOM    101  CG  GLU A  13      48.094  26.510  34.319  1.00 44.57           C  
ATOM    102  CD  GLU A  13      49.614  26.666  34.284  1.00 48.65           C  
ATOM    103  OE1 GLU A  13      50.194  26.882  33.221  1.00 51.36           O  
ATOM    104  OE2 GLU A  13      50.180  26.510  35.398  1.00 49.06           O  
ATOM    105  N   GLY A  14      44.413  25.856  33.489  1.00 28.51           N  
ATOM    106  CA  GLY A  14      43.365  26.436  32.644  1.00 24.20           C  
ATOM    107  C   GLY A  14      42.083  25.648  32.550  1.00 24.50           C  
ATOM    108  O   GLY A  14      41.210  26.084  31.762  1.00 25.93           O  
ATOM    109  N   ASN A  15      41.984  24.564  33.301  1.00 22.64           N  
ATOM    110  CA  ASN A  15      40.739  23.758  33.270  1.00 19.99           C  
ATOM    111  C   ASN A  15      39.642  24.507  34.048  1.00 16.34           C  
ATOM    112  O   ASN A  15      39.763  24.741  35.260  1.00 15.01           O  
ATOM    113  CB  ASN A  15      40.970  22.356  33.791  1.00 21.98           C  
ATOM    114  CG  ASN A  15      39.738  21.456  33.759  1.00 24.13           C  
ATOM    115  OD1 ASN A  15      39.806  20.381  34.390  1.00 24.07           O  
ATOM    116  ND2 ASN A  15      38.654  21.817  33.061  1.00 21.00           N  
ATOM    117  N   PRO A  16      38.588  24.847  33.321  1.00 16.38           N  
ATOM    118  CA  PRO A  16      37.445  25.544  33.898  1.00 16.61           C  
ATOM    119  C   PRO A  16      36.843  24.843  35.107  1.00 19.94           C  
ATOM    120  O   PRO A  16      36.135  25.525  35.882  1.00 24.23           O  
ATOM    121  CB  PRO A  16      36.441  25.621  32.743  1.00 14.71           C  
ATOM    122  CG  PRO A  16      37.246  25.464  31.486  1.00 14.42           C  
ATOM    123  CD  PRO A  16      38.409  24.581  31.874  1.00 18.39           C  
ATOM    124  N   ALA A  17      37.060  23.549  35.300  1.00 18.42           N  
ATOM    125  CA  ALA A  17      36.448  22.852  36.447  1.00 18.16           C  
ATOM    126  C   ALA A  17      37.185  22.950  37.767  1.00 17.15           C  
ATOM    127  O   ALA A  17      36.667  22.489  38.798  1.00 16.64           O  
ATOM    128  CB  ALA A  17      36.221  21.376  36.092  1.00 18.81           C  
ATOM    129  N   ILE A  18      38.371  23.512  37.782  1.00 18.85           N  
ATOM    130  CA  ILE A  18      39.204  23.693  38.951  1.00 19.33           C  
ATOM    131  C   ILE A  18      39.541  25.161  39.258  1.00 20.40           C  
ATOM    132  O   ILE A  18      40.080  25.820  38.377  1.00 20.56           O  
ATOM    133  CB  ILE A  18      40.629  23.051  38.738  1.00 21.03           C  
ATOM    134  CG1 ILE A  18      40.503  21.578  38.342  1.00 23.86           C  
ATOM    135  CG2 ILE A  18      41.517  23.248  40.001  1.00 24.42           C  
ATOM    136  CD1 ILE A  18      41.852  21.042  37.736  1.00 27.92           C  
ATOM    137  N   ASN A  19      39.309  25.547  40.479  1.00 18.81           N  
ATOM    138  CA  ASN A  19      39.559  26.839  41.061  1.00 18.18           C  
ATOM    139  C   ASN A  19      40.829  26.711  41.931  1.00 20.03           C  
ATOM    140  O   ASN A  19      40.839  25.796  42.765  1.00 21.46           O  
ATOM    141  CB  ASN A  19      38.462  27.248  42.033  1.00 21.40           C  
ATOM    142  CG  ASN A  19      37.099  27.659  41.552  1.00 27.52           C  
ATOM    143  OD1 ASN A  19      36.184  27.734  42.418  1.00 30.45           O  
ATOM    144  ND2 ASN A  19      36.873  27.924  40.263  1.00 26.03           N  
ATOM    145  N   PHE A  20      41.775  27.594  41.769  1.00 20.06           N  
ATOM    146  CA  PHE A  20      43.019  27.609  42.583  1.00 19.73           C  
ATOM    147  C   PHE A  20      42.938  28.808  43.520  1.00 19.49           C  
ATOM    148  O   PHE A  20      42.450  29.882  43.134  1.00 21.66           O  
ATOM    149  CB  PHE A  20      44.273  27.575  41.724  1.00 22.48           C  
ATOM    150  CG  PHE A  20      44.376  26.362  40.836  1.00 28.09           C  
ATOM    151  CD1 PHE A  20      44.837  25.155  41.328  1.00 25.33           C  
ATOM    152  CD2 PHE A  20      44.004  26.441  39.488  1.00 34.04           C  
ATOM    153  CE1 PHE A  20      44.945  24.036  40.515  1.00 28.34           C  
ATOM    154  CE2 PHE A  20      44.101  25.333  38.655  1.00 35.86           C  
ATOM    155  CZ  PHE A  20      44.571  24.130  39.174  1.00 27.79           C  
ATOM    156  N   GLN A  21      43.369  28.640  44.744  1.00 18.87           N  
ATOM    157  CA  GLN A  21      43.355  29.731  45.738  1.00 18.56           C  
ATOM    158  C   GLN A  21      44.734  29.656  46.413  1.00 19.61           C  
ATOM    159  O   GLN A  21      45.124  28.541  46.799  1.00 19.34           O  
ATOM    160  CB  GLN A  21      42.211  29.660  46.726  1.00 17.17           C  
ATOM    161  CG  GLN A  21      40.846  29.447  46.100  1.00 16.24           C  
ATOM    162  CD  GLN A  21      39.728  29.552  47.115  1.00 18.37           C  
ATOM    163  OE1 GLN A  21      39.891  29.005  48.220  1.00 22.35           O  
ATOM    164  NE2 GLN A  21      38.614  30.225  46.839  1.00 14.42           N  
ATOM    165  N   GLY A  22      45.424  30.789  46.494  1.00 19.50           N  
ATOM    166  CA  GLY A  22      46.753  30.813  47.122  1.00 19.17           C  
ATOM    167  C   GLY A  22      47.949  30.284  46.345  1.00 20.37           C  
ATOM    168  O   GLY A  22      48.030  30.458  45.111  1.00 21.42           O  
ATOM    169  N   ASP A  23      48.885  29.654  47.041  1.00 17.43           N  
ATOM    170  CA  ASP A  23      50.141  29.135  46.484  1.00 17.58           C  
ATOM    171  C   ASP A  23      50.066  27.894  45.623  1.00 24.12           C  
ATOM    172  O   ASP A  23      51.141  27.257  45.427  1.00 27.19           O  
ATOM    173  CB  ASP A  23      51.096  28.991  47.699  1.00 18.38           C  
ATOM    174  CG  ASP A  23      51.218  30.303  48.460  1.00 22.34           C  
ATOM    175  OD1 ASP A  23      51.265  31.299  47.693  1.00 22.36           O  
ATOM    176  OD2 ASP A  23      51.261  30.424  49.707  1.00 20.66           O  
ATOM    177  N   VAL A  24      48.928  27.519  45.069  1.00 22.20           N  
ATOM    178  CA  VAL A  24      48.798  26.329  44.242  1.00 24.51           C  
ATOM    179  C   VAL A  24      49.544  26.373  42.909  1.00 25.01           C  
ATOM    180  O   VAL A  24      49.485  27.393  42.231  1.00 28.72           O  
ATOM    181  CB  VAL A  24      47.321  26.000  43.902  1.00 23.24           C  
ATOM    182  CG1 VAL A  24      47.231  24.533  43.515  1.00 25.71           C  
ATOM    183  CG2 VAL A  24      46.371  26.315  45.025  1.00 27.65           C  
ATOM    184  N   THR A  25      50.141  25.257  42.551  1.00 26.33           N  
ATOM    185  CA  THR A  25      50.896  25.039  41.312  1.00 25.52           C  
ATOM    186  C   THR A  25      50.520  23.699  40.669  1.00 25.10           C  
ATOM    187  O   THR A  25      50.155  22.720  41.345  1.00 27.26           O  
ATOM    188  CB  THR A  25      52.459  25.108  41.574  1.00 26.81           C  
ATOM    189  OG1 THR A  25      52.702  26.461  42.049  1.00 33.58           O  
ATOM    190  CG2 THR A  25      53.367  24.866  40.365  1.00 30.05           C  
ATOM    191  N   VAL A  26      50.590  23.676  39.346  1.00 22.47           N  
ATOM    192  CA  VAL A  26      50.321  22.510  38.507  1.00 21.54           C  
ATOM    193  C   VAL A  26      51.713  22.121  37.951  1.00 23.93           C  
ATOM    194  O   VAL A  26      52.289  22.989  37.274  1.00 27.20           O  
ATOM    195  CB  VAL A  26      49.272  22.718  37.420  1.00 19.87           C  
ATOM    196  CG1 VAL A  26      49.212  21.491  36.511  1.00 22.83           C  
ATOM    197  CG2 VAL A  26      47.875  23.000  37.954  1.00 21.78           C  
ATOM    198  N   LEU A  27      52.193  20.941  38.284  1.00 22.88           N  
ATOM    199  CA  LEU A  27      53.525  20.505  37.812  1.00 24.79           C  
ATOM    200  C   LEU A  27      53.420  19.938  36.399  1.00 28.84           C  
ATOM    201  O   LEU A  27      52.299  19.677  35.894  1.00 27.92           O  
ATOM    202  CB  LEU A  27      54.122  19.579  38.874  1.00 24.56           C  
ATOM    203  CG  LEU A  27      54.034  20.111  40.294  1.00 25.25           C  
ATOM    204  CD1 LEU A  27      54.472  19.078  41.310  1.00 22.26           C  
ATOM    205  CD2 LEU A  27      54.918  21.357  40.397  1.00 25.87           C  
ATOM    206  N   SER A  28      54.586  19.769  35.775  1.00 31.03           N  
ATOM    207  CA  SER A  28      54.633  19.258  34.390  1.00 34.75           C  
ATOM    208  C   SER A  28      54.128  17.820  34.290  1.00 35.41           C  
ATOM    209  O   SER A  28      53.881  17.298  33.182  1.00 40.17           O  
ATOM    210  CB  SER A  28      56.028  19.410  33.788  1.00 36.40           C  
ATOM    211  OG  SER A  28      56.918  18.406  34.243  1.00 41.14           O  
ATOM    212  N   ASN A  29      53.953  17.206  35.443  1.00 31.82           N  
ATOM    213  CA  ASN A  29      53.462  15.829  35.554  1.00 30.15           C  
ATOM    214  C   ASN A  29      51.951  15.707  35.781  1.00 29.35           C  
ATOM    215  O   ASN A  29      51.440  14.552  35.786  1.00 33.55           O  
ATOM    216  CB  ASN A  29      54.340  15.154  36.617  1.00 32.35           C  
ATOM    217  CG  ASN A  29      54.038  15.520  38.051  1.00 36.48           C  
ATOM    218  OD1 ASN A  29      53.377  16.549  38.279  1.00 40.86           O  
ATOM    219  ND2 ASN A  29      54.440  14.726  39.043  1.00 36.03           N  
ATOM    220  N   GLY A  30      51.198  16.778  35.984  1.00 24.88           N  
ATOM    221  CA  GLY A  30      49.739  16.681  36.218  1.00 20.40           C  
ATOM    222  C   GLY A  30      49.363  16.720  37.694  1.00 16.60           C  
ATOM    223  O   GLY A  30      48.157  16.808  38.032  1.00 16.76           O  
ATOM    224  N   ASN A  31      50.386  16.658  38.538  1.00 14.27           N  
ATOM    225  CA  ASN A  31      50.242  16.733  39.991  1.00 15.52           C  
ATOM    226  C   ASN A  31      50.089  18.230  40.357  1.00 17.49           C  
ATOM    227  O   ASN A  31      50.612  19.136  39.696  1.00 17.02           O  
ATOM    228  CB  ASN A  31      51.408  16.162  40.776  1.00 18.05           C  
ATOM    229  CG  ASN A  31      51.669  14.679  40.671  1.00 22.36           C  
ATOM    230  OD1 ASN A  31      52.784  14.239  41.014  1.00 24.97           O  
ATOM    231  ND2 ASN A  31      50.686  13.907  40.223  1.00 19.10           N  
ATOM    232  N   ILE A  32      49.400  18.441  41.447  1.00 16.32           N  
ATOM    233  CA  ILE A  32      49.163  19.784  41.979  1.00 17.51           C  
ATOM    234  C   ILE A  32      50.060  19.906  43.214  1.00 19.77           C  
ATOM    235  O   ILE A  32      50.164  18.933  43.980  1.00 19.95           O  
ATOM    236  CB  ILE A  32      47.641  19.990  42.316  1.00 16.73           C  
ATOM    237  CG1 ILE A  32      46.810  20.389  41.075  1.00 15.72           C  
ATOM    238  CG2 ILE A  32      47.404  20.983  43.483  1.00 17.10           C  
ATOM    239  CD1 ILE A  32      45.284  20.498  41.430  1.00 18.44           C  
ATOM    240  N   GLN A  33      50.683  21.050  43.372  1.00 20.26           N  
ATOM    241  CA  GLN A  33      51.539  21.307  44.552  1.00 22.29           C  
ATOM    242  C   GLN A  33      50.797  22.405  45.327  1.00 19.05           C  
ATOM    243  O   GLN A  33      50.647  23.514  44.804  1.00 18.98           O  
ATOM    244  CB  GLN A  33      52.989  21.599  44.173  1.00 22.54           C  
ATOM    245  CG  GLN A  33      53.816  21.722  45.453  1.00 27.00           C  
ATOM    246  CD  GLN A  33      55.240  22.179  45.228  1.00 33.24           C  
ATOM    247  OE1 GLN A  33      55.878  22.875  46.020  1.00 38.03           O  
ATOM    248  NE2 GLN A  33      55.797  21.778  44.094  1.00 35.81           N  
ATOM    249  N   LEU A  34      50.295  22.094  46.512  1.00 19.14           N  
ATOM    250  CA  LEU A  34      49.519  23.036  47.312  1.00 18.67           C  
ATOM    251  C   LEU A  34      50.319  24.188  47.906  1.00 20.68           C  
ATOM    252  O   LEU A  34      49.727  25.291  47.876  1.00 22.83           O  
ATOM    253  CB  LEU A  34      48.649  22.290  48.364  1.00 15.11           C  
ATOM    254  CG  LEU A  34      47.497  21.469  47.788  1.00 14.90           C  
ATOM    255  CD1 LEU A  34      46.843  20.531  48.786  1.00 15.07           C  
ATOM    256  CD2 LEU A  34      46.408  22.367  47.221  1.00 15.23           C  
ATOM    257  N   THR A  35      51.531  23.998  48.410  1.00 19.05           N  
ATOM    258  CA  THR A  35      52.214  25.156  49.006  1.00 19.32           C  
ATOM    259  C   THR A  35      53.466  25.592  48.261  1.00 20.36           C  
ATOM    260  O   THR A  35      53.986  24.845  47.431  1.00 21.87           O  
ATOM    261  CB  THR A  35      52.482  24.959  50.556  1.00 18.71           C  
ATOM    262  OG1 THR A  35      53.328  23.774  50.718  1.00 18.78           O  
ATOM    263  CG2 THR A  35      51.213  24.853  51.395  1.00 15.22           C  
ATOM    264  N   ASN A  36      53.877  26.808  48.578  1.00 19.17           N  
ATOM    265  CA  ASN A  36      55.091  27.406  47.972  1.00 20.24           C  
ATOM    266  C   ASN A  36      56.195  27.165  49.006  1.00 19.38           C  
ATOM    267  O   ASN A  36      55.996  27.653  50.129  1.00 18.68           O  
ATOM    268  CB  ASN A  36      54.846  28.877  47.680  1.00 23.80           C  
ATOM    269  CG  ASN A  36      56.011  29.539  46.960  1.00 26.07           C  
ATOM    270  OD1 ASN A  36      57.195  29.415  47.328  1.00 28.45           O  
ATOM    271  ND2 ASN A  36      55.718  30.253  45.878  1.00 27.45           N  
ATOM    272  N   LEU A  37      57.247  26.453  48.660  1.00 20.01           N  
ATOM    273  CA  LEU A  37      58.343  26.150  49.614  1.00 20.19           C  
ATOM    274  C   LEU A  37      59.177  27.346  50.065  1.00 23.00           C  
ATOM    275  O   LEU A  37      59.829  27.290  51.139  1.00 25.69           O  
ATOM    276  CB  LEU A  37      59.182  25.034  48.985  1.00 19.04           C  
ATOM    277  CG  LEU A  37      58.927  23.552  49.115  1.00 20.87           C  
ATOM    278  CD1 LEU A  37      57.453  23.162  49.214  1.00 19.81           C  
ATOM    279  CD2 LEU A  37      59.518  22.844  47.884  1.00 17.97           C  
ATOM    280  N   ASN A  38      59.197  28.414  49.289  1.00 23.90           N  
ATOM    281  CA  ASN A  38      59.979  29.622  49.584  1.00 27.43           C  
ATOM    282  C   ASN A  38      59.213  30.714  50.332  1.00 24.57           C  
ATOM    283  O   ASN A  38      59.826  31.780  50.543  1.00 29.54           O  
ATOM    284  CB  ASN A  38      60.579  30.237  48.301  1.00 26.18           C  
ATOM    285  CG  ASN A  38      61.451  29.269  47.531  1.00 30.27           C  
ATOM    286  OD1 ASN A  38      62.543  28.896  48.009  1.00 30.93           O  
ATOM    287  ND2 ASN A  38      60.934  28.890  46.360  1.00 32.69           N  
ATOM    288  N   LYS A  39      57.976  30.471  50.687  1.00 19.32           N  
ATOM    289  CA  LYS A  39      57.198  31.505  51.392  1.00 17.54           C  
ATOM    290  C   LYS A  39      56.855  31.198  52.832  1.00 21.35           C  
ATOM    291  O   LYS A  39      56.576  30.051  53.242  1.00 27.25           O  
ATOM    292  CB  LYS A  39      55.998  31.655  50.455  1.00 18.01           C  
ATOM    293  CG  LYS A  39      55.157  32.880  50.692  1.00 24.02           C  
ATOM    294  CD  LYS A  39      53.922  32.994  49.794  1.00 28.11           C  
ATOM    295  CE  LYS A  39      52.738  33.406  50.689  1.00 31.98           C  
ATOM    296  NZ  LYS A  39      51.632  34.025  49.907  1.00 35.09           N  
ATOM    297  N   VAL A  40      56.851  32.195  53.706  1.00 20.41           N  
ATOM    298  CA  VAL A  40      56.508  32.105  55.139  1.00 18.32           C  
ATOM    299  C   VAL A  40      54.970  31.968  55.166  1.00 19.60           C  
ATOM    300  O   VAL A  40      54.275  32.655  54.382  1.00 20.63           O  
ATOM    301  CB  VAL A  40      57.042  33.306  55.940  1.00 20.65           C  
ATOM    302  CG1 VAL A  40      56.648  33.306  57.427  1.00 19.20           C  
ATOM    303  CG2 VAL A  40      58.564  33.496  55.823  1.00 15.79           C  
ATOM    304  N   ASN A  41      54.457  31.077  55.995  1.00 18.60           N  
ATOM    305  CA  ASN A  41      53.022  30.813  56.145  1.00 12.81           C  
ATOM    306  C   ASN A  41      52.259  30.597  54.850  1.00 12.21           C  
ATOM    307  O   ASN A  41      51.146  31.147  54.732  1.00 13.85           O  
ATOM    308  CB  ASN A  41      52.379  31.955  56.935  1.00 15.95           C  
ATOM    309  CG  ASN A  41      52.988  32.165  58.311  1.00 17.71           C  
ATOM    310  OD1 ASN A  41      52.600  33.129  58.998  1.00 19.40           O  
ATOM    311  ND2 ASN A  41      53.932  31.320  58.724  1.00 13.82           N  
ATOM    312  N   SER A  42      52.781  29.838  53.918  1.00 13.56           N  
ATOM    313  CA  SER A  42      52.127  29.526  52.636  1.00 12.57           C  
ATOM    314  C   SER A  42      50.784  28.806  52.835  1.00 17.10           C  
ATOM    315  O   SER A  42      50.551  28.104  53.837  1.00 15.14           O  
ATOM    316  CB  SER A  42      53.060  28.616  51.866  1.00  9.68           C  
ATOM    317  OG  SER A  42      52.703  28.539  50.494  1.00 13.19           O  
ATOM    318  N   VAL A  43      49.874  28.970  51.883  1.00 17.34           N  
ATOM    319  CA  VAL A  43      48.535  28.362  51.895  1.00 13.94           C  
ATOM    320  C   VAL A  43      48.195  28.219  50.400  1.00 17.73           C  
ATOM    321  O   VAL A  43      48.410  29.172  49.628  1.00 18.11           O  
ATOM    322  CB  VAL A  43      47.440  29.144  52.645  1.00 15.54           C  
ATOM    323  CG1 VAL A  43      46.011  28.605  52.406  1.00 12.08           C  
ATOM    324  CG2 VAL A  43      47.623  29.230  54.159  1.00 14.04           C  
ATOM    325  N   GLY A  44      47.720  27.046  50.069  1.00 17.09           N  
ATOM    326  CA  GLY A  44      47.290  26.698  48.700  1.00 15.40           C  
ATOM    327  C   GLY A  44      46.005  25.852  48.849  1.00 16.44           C  
ATOM    328  O   GLY A  44      45.959  24.947  49.688  1.00 18.38           O  
ATOM    329  N   ARG A  45      44.981  26.145  48.080  1.00 14.62           N  
ATOM    330  CA  ARG A  45      43.715  25.386  48.144  1.00 14.14           C  
ATOM    331  C   ARG A  45      43.268  25.161  46.705  1.00 16.92           C  
ATOM    332  O   ARG A  45      43.547  26.034  45.871  1.00 17.12           O  
ATOM    333  CB  ARG A  45      42.678  26.129  48.974  1.00 12.47           C  
ATOM    334  CG  ARG A  45      43.257  26.655  50.288  1.00 12.06           C  
ATOM    335  CD  ARG A  45      42.206  27.000  51.284  1.00 10.34           C  
ATOM    336  NE  ARG A  45      41.001  27.549  50.652  1.00 11.30           N  
ATOM    337  CZ  ARG A  45      39.920  27.863  51.391  1.00 13.13           C  
ATOM    338  NH1 ARG A  45      39.924  27.724  52.721  1.00 13.54           N  
ATOM    339  NH2 ARG A  45      38.774  28.275  50.826  1.00 11.86           N  
ATOM    340  N   VAL A  46      42.664  24.034  46.427  1.00 13.51           N  
ATOM    341  CA  VAL A  46      42.159  23.686  45.086  1.00 12.29           C  
ATOM    342  C   VAL A  46      40.693  23.279  45.326  1.00 17.79           C  
ATOM    343  O   VAL A  46      40.369  22.644  46.364  1.00 17.65           O  
ATOM    344  CB  VAL A  46      43.100  22.692  44.418  1.00 15.33           C  
ATOM    345  CG1 VAL A  46      43.094  21.291  45.014  1.00 18.99           C  
ATOM    346  CG2 VAL A  46      42.800  22.557  42.935  1.00 18.64           C  
ATOM    347  N   LEU A  47      39.787  23.664  44.427  1.00 16.85           N  
ATOM    348  CA  LEU A  47      38.365  23.323  44.616  1.00 16.55           C  
ATOM    349  C   LEU A  47      37.690  22.878  43.319  1.00 17.32           C  
ATOM    350  O   LEU A  47      38.109  23.348  42.254  1.00 13.02           O  
ATOM    351  CB  LEU A  47      37.571  24.519  45.191  1.00 17.87           C  
ATOM    352  CG  LEU A  47      37.773  24.843  46.674  1.00 18.35           C  
ATOM    353  CD1 LEU A  47      38.844  25.893  46.877  1.00 20.83           C  
ATOM    354  CD2 LEU A  47      36.463  25.371  47.241  1.00 21.32           C  
ATOM    355  N   TYR A  48      36.696  22.000  43.506  1.00 14.10           N  
ATOM    356  CA  TYR A  48      35.902  21.600  42.326  1.00 13.64           C  
ATOM    357  C   TYR A  48      35.116  22.925  42.110  1.00 13.75           C  
ATOM    358  O   TYR A  48      34.454  23.393  43.054  1.00 14.61           O  
ATOM    359  CB  TYR A  48      34.976  20.407  42.575  1.00  9.88           C  
ATOM    360  CG  TYR A  48      34.156  20.073  41.358  1.00  6.45           C  
ATOM    361  CD1 TYR A  48      34.820  19.831  40.147  1.00  9.30           C  
ATOM    362  CD2 TYR A  48      32.758  20.011  41.372  1.00  8.93           C  
ATOM    363  CE1 TYR A  48      34.142  19.525  38.958  1.00  8.92           C  
ATOM    364  CE2 TYR A  48      32.060  19.704  40.197  1.00  8.82           C  
ATOM    365  CZ  TYR A  48      32.747  19.471  39.019  1.00  9.50           C  
ATOM    366  OH  TYR A  48      32.028  19.151  37.895  1.00 17.55           O  
ATOM    367  N   ALA A  49      35.221  23.503  40.943  1.00 15.48           N  
ATOM    368  CA  ALA A  49      34.620  24.782  40.589  1.00 18.84           C  
ATOM    369  C   ALA A  49      33.111  24.914  40.663  1.00 19.27           C  
ATOM    370  O   ALA A  49      32.635  26.049  40.823  1.00 22.47           O  
ATOM    371  CB  ALA A  49      35.080  25.207  39.180  1.00 19.11           C  
ATOM    372  N   MET A  50      32.387  23.843  40.520  1.00 20.77           N  
ATOM    373  CA  MET A  50      30.905  23.879  40.561  1.00 20.92           C  
ATOM    374  C   MET A  50      30.410  23.659  41.988  1.00 21.51           C  
ATOM    375  O   MET A  50      30.921  22.789  42.726  1.00 19.81           O  
ATOM    376  CB  MET A  50      30.417  22.850  39.541  1.00 24.37           C  
ATOM    377  CG  MET A  50      28.953  22.915  39.220  1.00 32.48           C  
ATOM    378  SD  MET A  50      28.418  21.513  38.151  1.00 43.00           S  
ATOM    379  CE  MET A  50      27.843  20.414  39.501  1.00 32.04           C  
ATOM    380  N   PRO A  51      29.461  24.489  42.409  1.00 21.65           N  
ATOM    381  CA  PRO A  51      28.839  24.352  43.742  1.00 19.32           C  
ATOM    382  C   PRO A  51      28.059  23.030  43.629  1.00 18.73           C  
ATOM    383  O   PRO A  51      27.496  22.841  42.524  1.00 19.15           O  
ATOM    384  CB  PRO A  51      27.771  25.435  43.841  1.00 16.50           C  
ATOM    385  CG  PRO A  51      27.900  26.268  42.607  1.00 16.48           C  
ATOM    386  CD  PRO A  51      28.839  25.575  41.635  1.00 18.84           C  
ATOM    387  N   VAL A  52      28.041  22.215  44.650  1.00 17.67           N  
ATOM    388  CA  VAL A  52      27.291  20.955  44.590  1.00 14.58           C  
ATOM    389  C   VAL A  52      26.146  21.142  45.594  1.00 14.93           C  
ATOM    390  O   VAL A  52      26.363  21.607  46.729  1.00 16.60           O  
ATOM    391  CB  VAL A  52      28.163  19.720  44.866  1.00 14.94           C  
ATOM    392  CG1 VAL A  52      27.347  18.420  44.859  1.00  9.77           C  
ATOM    393  CG2 VAL A  52      29.374  19.579  43.943  1.00 14.34           C  
ATOM    394  N   ARG A  53      24.959  20.767  45.186  1.00 15.21           N  
ATOM    395  CA  ARG A  53      23.770  20.862  46.059  1.00 14.58           C  
ATOM    396  C   ARG A  53      23.685  19.616  46.922  1.00 15.31           C  
ATOM    397  O   ARG A  53      23.127  18.624  46.426  1.00 19.32           O  
ATOM    398  CB  ARG A  53      22.555  21.008  45.150  1.00 15.03           C  
ATOM    399  CG  ARG A  53      21.269  21.179  45.961  1.00 17.46           C  
ATOM    400  CD  ARG A  53      20.295  20.211  45.355  1.00 19.54           C  
ATOM    401  NE  ARG A  53      19.050  20.928  45.230  1.00 20.98           N  
ATOM    402  CZ  ARG A  53      18.216  20.789  44.212  1.00 24.69           C  
ATOM    403  NH1 ARG A  53      18.494  20.001  43.187  1.00 25.78           N  
ATOM    404  NH2 ARG A  53      17.043  21.443  44.312  1.00 27.83           N  
ATOM    405  N   ILE A  54      24.174  19.631  48.150  1.00 17.10           N  
ATOM    406  CA  ILE A  54      24.196  18.481  49.032  1.00 16.20           C  
ATOM    407  C   ILE A  54      22.913  18.117  49.770  1.00 17.55           C  
ATOM    408  O   ILE A  54      22.773  16.946  50.150  1.00 12.66           O  
ATOM    409  CB  ILE A  54      25.350  18.525  50.100  1.00 15.97           C  
ATOM    410  CG1 ILE A  54      25.399  19.951  50.691  1.00 18.97           C  
ATOM    411  CG2 ILE A  54      26.714  18.019  49.598  1.00 16.44           C  
ATOM    412  CD1 ILE A  54      25.687  19.899  52.226  1.00 19.92           C  
ATOM    413  N   TRP A  55      22.046  19.077  49.989  1.00 21.54           N  
ATOM    414  CA  TRP A  55      20.763  18.779  50.688  1.00 24.21           C  
ATOM    415  C   TRP A  55      19.760  19.743  50.039  1.00 24.52           C  
ATOM    416  O   TRP A  55      20.137  20.841  49.604  1.00 27.22           O  
ATOM    417  CB  TRP A  55      20.793  18.804  52.207  1.00 22.89           C  
ATOM    418  CG  TRP A  55      21.040  20.121  52.843  1.00 21.10           C  
ATOM    419  CD1 TRP A  55      22.251  20.666  53.195  1.00 18.69           C  
ATOM    420  CD2 TRP A  55      20.038  21.102  53.155  1.00 20.12           C  
ATOM    421  NE1 TRP A  55      22.054  21.909  53.736  1.00 20.14           N  
ATOM    422  CE2 TRP A  55      20.715  22.204  53.712  1.00 20.80           C  
ATOM    423  CE3 TRP A  55      18.649  21.128  53.015  1.00 20.94           C  
ATOM    424  CZ2 TRP A  55      20.046  23.343  54.141  1.00 21.66           C  
ATOM    425  CZ3 TRP A  55      17.975  22.258  53.421  1.00 23.76           C  
ATOM    426  CH2 TRP A  55      18.658  23.355  53.980  1.00 23.43           C  
ATOM    427  N   SER A  56      18.544  19.246  49.974  1.00 26.83           N  
ATOM    428  CA  SER A  56      17.432  19.984  49.366  1.00 28.49           C  
ATOM    429  C   SER A  56      16.507  20.509  50.453  1.00 27.41           C  
ATOM    430  O   SER A  56      16.222  19.708  51.334  1.00 30.54           O  
ATOM    431  CB  SER A  56      16.601  19.080  48.456  1.00 30.25           C  
ATOM    432  OG  SER A  56      15.330  19.703  48.228  1.00 36.59           O  
ATOM    433  N   SER A  57      16.097  21.744  50.342  1.00 31.80           N  
ATOM    434  CA  SER A  57      15.182  22.311  51.345  1.00 35.13           C  
ATOM    435  C   SER A  57      13.748  21.917  50.940  1.00 35.35           C  
ATOM    436  O   SER A  57      12.939  21.894  51.897  1.00 37.72           O  
ATOM    437  CB  SER A  57      15.309  23.800  51.565  1.00 37.61           C  
ATOM    438  OG  SER A  57      14.764  24.503  50.442  1.00 43.35           O  
ATOM    439  N   ALA A  58      13.470  21.625  49.677  1.00 33.21           N  
ATOM    440  CA  ALA A  58      12.086  21.235  49.283  1.00 35.00           C  
ATOM    441  C   ALA A  58      11.637  19.959  49.994  1.00 37.92           C  
ATOM    442  O   ALA A  58      10.646  19.874  50.746  1.00 41.08           O  
ATOM    443  CB  ALA A  58      11.976  21.087  47.780  1.00 36.77           C  
ATOM    444  N   THR A  59      12.389  18.916  49.730  1.00 39.00           N  
ATOM    445  CA  THR A  59      12.269  17.565  50.301  1.00 36.09           C  
ATOM    446  C   THR A  59      13.226  17.647  51.486  1.00 36.45           C  
ATOM    447  O   THR A  59      13.886  18.721  51.505  1.00 38.59           O  
ATOM    448  CB  THR A  59      12.741  16.496  49.252  1.00 36.37           C  
ATOM    449  OG1 THR A  59      14.177  16.763  49.012  1.00 36.86           O  
ATOM    450  CG2 THR A  59      11.926  16.531  47.953  1.00 33.09           C  
ATOM    451  N   GLY A  60      13.362  16.722  52.392  1.00 35.72           N  
ATOM    452  CA  GLY A  60      14.392  17.037  53.453  1.00 35.55           C  
ATOM    453  C   GLY A  60      15.661  16.219  53.167  1.00 34.58           C  
ATOM    454  O   GLY A  60      16.489  16.059  54.081  1.00 34.09           O  
ATOM    455  N   ASN A  61      15.823  15.706  51.962  1.00 31.88           N  
ATOM    456  CA  ASN A  61      16.951  14.848  51.599  1.00 28.45           C  
ATOM    457  C   ASN A  61      18.349  15.472  51.625  1.00 29.36           C  
ATOM    458  O   ASN A  61      18.591  16.648  51.316  1.00 29.46           O  
ATOM    459  CB  ASN A  61      16.668  14.170  50.252  1.00 31.48           C  
ATOM    460  CG  ASN A  61      15.287  13.547  50.139  1.00 29.78           C  
ATOM    461  OD1 ASN A  61      14.790  13.295  49.028  1.00 30.42           O  
ATOM    462  ND2 ASN A  61      14.654  13.300  51.282  1.00 29.52           N  
ATOM    463  N   VAL A  62      19.270  14.587  52.016  1.00 24.15           N  
ATOM    464  CA  VAL A  62      20.724  14.793  52.127  1.00 19.81           C  
ATOM    465  C   VAL A  62      21.327  13.834  51.077  1.00 18.98           C  
ATOM    466  O   VAL A  62      20.790  12.726  50.923  1.00 21.13           O  
ATOM    467  CB  VAL A  62      21.314  14.579  53.533  1.00 19.18           C  
ATOM    468  CG1 VAL A  62      22.780  15.031  53.615  1.00 17.13           C  
ATOM    469  CG2 VAL A  62      20.524  15.230  54.644  1.00 16.80           C  
ATOM    470  N   ALA A  63      22.351  14.194  50.328  1.00 13.84           N  
ATOM    471  CA  ALA A  63      22.909  13.297  49.326  1.00 14.82           C  
ATOM    472  C   ALA A  63      23.968  12.420  50.001  1.00 14.77           C  
ATOM    473  O   ALA A  63      24.480  12.794  51.054  1.00 12.02           O  
ATOM    474  CB  ALA A  63      23.580  14.096  48.215  1.00 14.17           C  
ATOM    475  N   SER A  64      24.240  11.310  49.351  1.00 14.59           N  
ATOM    476  CA  SER A  64      25.303  10.393  49.843  1.00 13.90           C  
ATOM    477  C   SER A  64      26.454  10.669  48.855  1.00 11.81           C  
ATOM    478  O   SER A  64      26.182  11.168  47.738  1.00 14.09           O  
ATOM    479  CB  SER A  64      24.867   8.952  49.814  1.00 15.59           C  
ATOM    480  OG  SER A  64      23.749   8.630  50.620  1.00 17.23           O  
ATOM    481  N   PHE A  65      27.680  10.369  49.233  1.00  9.41           N  
ATOM    482  CA  PHE A  65      28.763  10.635  48.258  1.00 12.18           C  
ATOM    483  C   PHE A  65      29.878   9.610  48.483  1.00 12.26           C  
ATOM    484  O   PHE A  65      30.097   9.133  49.589  1.00 12.35           O  
ATOM    485  CB  PHE A  65      29.238  12.097  48.279  1.00 12.10           C  
ATOM    486  CG  PHE A  65      29.971  12.591  49.494  1.00 15.63           C  
ATOM    487  CD1 PHE A  65      31.311  12.233  49.722  1.00 17.41           C  
ATOM    488  CD2 PHE A  65      29.350  13.424  50.424  1.00 15.06           C  
ATOM    489  CE1 PHE A  65      31.999  12.672  50.843  1.00 14.89           C  
ATOM    490  CE2 PHE A  65      30.039  13.855  51.567  1.00 11.94           C  
ATOM    491  CZ  PHE A  65      31.381  13.482  51.770  1.00  8.48           C  
ATOM    492  N   LEU A  66      30.567   9.306  47.393  1.00 12.71           N  
ATOM    493  CA  LEU A  66      31.723   8.406  47.482  1.00 14.19           C  
ATOM    494  C   LEU A  66      32.865   9.144  46.771  1.00 12.69           C  
ATOM    495  O   LEU A  66      32.712   9.566  45.612  1.00 12.92           O  
ATOM    496  CB  LEU A  66      31.370   7.029  46.919  1.00 18.96           C  
ATOM    497  CG  LEU A  66      32.531   6.144  46.456  1.00 17.71           C  
ATOM    498  CD1 LEU A  66      33.340   5.629  47.632  1.00 14.19           C  
ATOM    499  CD2 LEU A  66      31.908   4.984  45.678  1.00 20.37           C  
ATOM    500  N   THR A  67      33.991   9.251  47.454  1.00 10.52           N  
ATOM    501  CA  THR A  67      35.149   9.913  46.838  1.00 12.08           C  
ATOM    502  C   THR A  67      36.453   9.221  47.200  1.00 11.60           C  
ATOM    503  O   THR A  67      36.588   8.753  48.350  1.00 15.92           O  
ATOM    504  CB  THR A  67      35.185  11.455  47.271  1.00 13.20           C  
ATOM    505  OG1 THR A  67      36.254  12.120  46.523  1.00 10.43           O  
ATOM    506  CG2 THR A  67      35.390  11.695  48.774  1.00 10.95           C  
ATOM    507  N   SER A  68      37.384   9.234  46.250  1.00 12.07           N  
ATOM    508  CA  SER A  68      38.722   8.667  46.536  1.00 14.54           C  
ATOM    509  C   SER A  68      39.758   9.596  45.908  1.00 12.38           C  
ATOM    510  O   SER A  68      39.513  10.159  44.826  1.00 15.54           O  
ATOM    511  CB  SER A  68      38.810   7.201  46.165  1.00 18.64           C  
ATOM    512  OG  SER A  68      38.298   7.017  44.866  1.00 24.98           O  
ATOM    513  N   PHE A  69      40.899   9.740  46.579  1.00 11.17           N  
ATOM    514  CA  PHE A  69      41.969  10.625  46.065  1.00  9.01           C  
ATOM    515  C   PHE A  69      43.275  10.068  46.621  1.00  9.96           C  
ATOM    516  O   PHE A  69      43.263   9.323  47.591  1.00 13.89           O  
ATOM    517  CB  PHE A  69      41.822  12.078  46.567  1.00  7.95           C  
ATOM    518  CG  PHE A  69      41.609  12.231  48.055  1.00  5.53           C  
ATOM    519  CD1 PHE A  69      42.666  12.292  48.965  1.00  3.46           C  
ATOM    520  CD2 PHE A  69      40.304  12.258  48.560  1.00  3.40           C  
ATOM    521  CE1 PHE A  69      42.459  12.406  50.331  1.00  3.24           C  
ATOM    522  CE2 PHE A  69      40.000  12.376  49.893  1.00  2.00           C  
ATOM    523  CZ  PHE A  69      41.108  12.430  50.764  1.00  5.50           C  
ATOM    524  N   SER A  70      44.367  10.518  46.051  1.00 13.09           N  
ATOM    525  CA  SER A  70      45.692  10.095  46.554  1.00 14.47           C  
ATOM    526  C   SER A  70      46.540  11.368  46.604  1.00 12.90           C  
ATOM    527  O   SER A  70      46.376  12.253  45.769  1.00 11.84           O  
ATOM    528  CB  SER A  70      46.275   8.984  45.701  1.00 15.68           C  
ATOM    529  OG  SER A  70      46.059   9.431  44.372  1.00 21.86           O  
ATOM    530  N   PHE A  71      47.403  11.387  47.594  1.00 10.49           N  
ATOM    531  CA  PHE A  71      48.298  12.516  47.816  1.00 14.01           C  
ATOM    532  C   PHE A  71      49.671  11.941  48.193  1.00 17.72           C  
ATOM    533  O   PHE A  71      49.850  10.727  48.394  1.00 19.06           O  
ATOM    534  CB  PHE A  71      47.795  13.394  48.947  1.00 11.14           C  
ATOM    535  CG  PHE A  71      47.671  12.766  50.307  1.00 13.39           C  
ATOM    536  CD1 PHE A  71      48.777  12.622  51.151  1.00 13.80           C  
ATOM    537  CD2 PHE A  71      46.418  12.335  50.766  1.00 10.72           C  
ATOM    538  CE1 PHE A  71      48.636  12.064  52.431  1.00 11.78           C  
ATOM    539  CE2 PHE A  71      46.274  11.771  52.032  1.00  7.51           C  
ATOM    540  CZ  PHE A  71      47.385  11.628  52.879  1.00  7.97           C  
ATOM    541  N   GLU A  72      50.557  12.910  48.320  1.00 17.49           N  
ATOM    542  CA  GLU A  72      51.941  12.596  48.721  1.00 15.31           C  
ATOM    543  C   GLU A  72      52.543  13.768  49.476  1.00 17.98           C  
ATOM    544  O   GLU A  72      52.423  14.912  49.034  1.00 20.31           O  
ATOM    545  CB  GLU A  72      52.821  12.291  47.517  1.00 14.37           C  
ATOM    546  CG  GLU A  72      54.249  12.008  48.000  1.00 19.19           C  
ATOM    547  CD  GLU A  72      55.319  11.982  46.955  1.00 20.03           C  
ATOM    548  OE1 GLU A  72      54.863  11.613  45.850  1.00 20.68           O  
ATOM    549  OE2 GLU A  72      56.468  12.295  47.253  1.00 21.99           O  
ATOM    550  N   MET A  73      53.132  13.483  50.618  1.00 18.54           N  
ATOM    551  CA  MET A  73      53.791  14.516  51.427  1.00 16.85           C  
ATOM    552  C   MET A  73      55.274  14.058  51.414  1.00 19.93           C  
ATOM    553  O   MET A  73      55.568  12.868  51.559  1.00 21.93           O  
ATOM    554  CB  MET A  73      53.262  14.791  52.796  1.00 13.12           C  
ATOM    555  CG  MET A  73      51.881  15.425  52.793  1.00 14.24           C  
ATOM    556  SD  MET A  73      51.479  15.663  54.557  1.00 18.27           S  
ATOM    557  CE  MET A  73      49.848  14.943  54.737  1.00 15.62           C  
ATOM    558  N   LYS A  74      56.128  15.031  51.207  1.00 20.18           N  
ATOM    559  CA  LYS A  74      57.577  14.781  51.142  1.00 20.48           C  
ATOM    560  C   LYS A  74      58.367  15.902  51.799  1.00 23.50           C  
ATOM    561  O   LYS A  74      58.164  17.111  51.592  1.00 21.31           O  
ATOM    562  CB  LYS A  74      57.919  14.575  49.655  1.00 21.64           C  
ATOM    563  CG  LYS A  74      59.415  14.433  49.390  1.00 25.24           C  
ATOM    564  CD  LYS A  74      59.837  13.349  48.443  1.00 29.95           C  
ATOM    565  CE  LYS A  74      59.811  13.771  46.991  1.00 33.06           C  
ATOM    566  NZ  LYS A  74      60.686  14.975  46.836  1.00 38.94           N  
ATOM    567  N   ASP A  75      59.300  15.480  52.640  1.00 22.55           N  
ATOM    568  CA  ASP A  75      60.228  16.297  53.406  1.00 22.43           C  
ATOM    569  C   ASP A  75      61.135  17.148  52.502  1.00 25.65           C  
ATOM    570  O   ASP A  75      61.404  16.745  51.357  1.00 24.44           O  
ATOM    571  CB  ASP A  75      61.195  15.385  54.172  1.00 23.73           C  
ATOM    572  CG  ASP A  75      60.598  14.706  55.378  1.00 27.18           C  
ATOM    573  OD1 ASP A  75      59.341  14.765  55.446  1.00 29.62           O  
ATOM    574  OD2 ASP A  75      61.362  14.145  56.193  1.00 29.15           O  
ATOM    575  N   ILE A  76      61.573  18.270  53.051  1.00 27.13           N  
ATOM    576  CA  ILE A  76      62.507  19.133  52.288  1.00 29.17           C  
ATOM    577  C   ILE A  76      63.575  19.423  53.349  1.00 30.29           C  
ATOM    578  O   ILE A  76      63.220  19.539  54.534  1.00 34.07           O  
ATOM    579  CB  ILE A  76      61.915  20.361  51.564  1.00 29.07           C  
ATOM    580  CG1 ILE A  76      61.526  21.433  52.602  1.00 28.66           C  
ATOM    581  CG2 ILE A  76      60.707  19.988  50.657  1.00 28.24           C  
ATOM    582  CD1 ILE A  76      61.129  22.790  51.969  1.00 31.54           C  
ATOM    583  N   LYS A  77      64.798  19.500  52.910  1.00 32.17           N  
ATOM    584  CA  LYS A  77      65.946  19.753  53.792  1.00 33.35           C  
ATOM    585  C   LYS A  77      65.789  20.984  54.665  1.00 35.19           C  
ATOM    586  O   LYS A  77      65.181  22.005  54.315  1.00 35.52           O  
ATOM    587  CB  LYS A  77      67.224  19.839  52.959  1.00 35.19           C  
ATOM    588  CG  LYS A  77      68.546  19.720  53.725  1.00 41.02           C  
ATOM    589  CD  LYS A  77      69.618  19.099  52.828  1.00 46.24           C  
ATOM    590  CE  LYS A  77      70.929  18.821  53.552  1.00 52.23           C  
ATOM    591  NZ  LYS A  77      71.688  20.096  53.758  1.00 56.35           N  
ATOM    592  N   ASP A  78      66.370  20.844  55.846  1.00 36.34           N  
ATOM    593  CA  ASP A  78      66.417  21.864  56.887  1.00 41.02           C  
ATOM    594  C   ASP A  78      65.063  22.345  57.395  1.00 38.89           C  
ATOM    595  O   ASP A  78      65.170  23.152  58.337  1.00 46.54           O  
ATOM    596  CB  ASP A  78      67.325  23.050  56.481  1.00 39.87           C  
ATOM    597  CG  ASP A  78      68.718  22.564  56.090  1.00 42.12           C  
ATOM    598  OD1 ASP A  78      69.398  21.943  56.936  1.00 44.55           O  
ATOM    599  OD2 ASP A  78      69.064  22.820  54.908  1.00 42.35           O  
ATOM    600  N   TYR A  79      63.909  21.994  56.899  1.00 34.15           N  
ATOM    601  CA  TYR A  79      62.638  22.492  57.468  1.00 29.46           C  
ATOM    602  C   TYR A  79      61.879  21.312  58.089  1.00 29.12           C  
ATOM    603  O   TYR A  79      61.977  20.149  57.679  1.00 30.96           O  
ATOM    604  CB  TYR A  79      61.756  23.221  56.472  1.00 29.23           C  
ATOM    605  CG  TYR A  79      62.231  24.460  55.777  1.00 29.76           C  
ATOM    606  CD1 TYR A  79      62.036  25.709  56.352  1.00 29.67           C  
ATOM    607  CD2 TYR A  79      62.852  24.435  54.525  1.00 31.96           C  
ATOM    608  CE1 TYR A  79      62.447  26.886  55.735  1.00 29.22           C  
ATOM    609  CE2 TYR A  79      63.274  25.592  53.875  1.00 32.15           C  
ATOM    610  CZ  TYR A  79      63.062  26.822  54.493  1.00 30.47           C  
ATOM    611  OH  TYR A  79      63.456  27.994  53.915  1.00 30.92           O  
ATOM    612  N   ASP A  80      61.103  21.612  59.094  1.00 26.97           N  
ATOM    613  CA  ASP A  80      60.258  20.688  59.851  1.00 27.64           C  
ATOM    614  C   ASP A  80      59.065  20.342  58.954  1.00 28.38           C  
ATOM    615  O   ASP A  80      58.352  21.289  58.605  1.00 31.16           O  
ATOM    616  CB  ASP A  80      59.679  21.353  61.088  1.00 31.53           C  
ATOM    617  CG  ASP A  80      60.585  21.379  62.295  1.00 40.94           C  
ATOM    618  OD1 ASP A  80      61.841  21.432  62.178  1.00 42.29           O  
ATOM    619  OD2 ASP A  80      60.017  21.337  63.412  1.00 45.85           O  
ATOM    620  N   PRO A  81      58.902  19.068  58.704  1.00 27.66           N  
ATOM    621  CA  PRO A  81      57.789  18.603  57.856  1.00 24.88           C  
ATOM    622  C   PRO A  81      56.447  19.000  58.449  1.00 23.55           C  
ATOM    623  O   PRO A  81      55.961  18.253  59.324  1.00 24.41           O  
ATOM    624  CB  PRO A  81      58.011  17.097  57.769  1.00 25.29           C  
ATOM    625  CG  PRO A  81      59.479  16.917  58.089  1.00 24.92           C  
ATOM    626  CD  PRO A  81      59.770  17.969  59.160  1.00 26.30           C  
ATOM    627  N   ALA A  82      55.892  20.116  58.006  1.00 21.31           N  
ATOM    628  CA  ALA A  82      54.589  20.597  58.525  1.00 19.59           C  
ATOM    629  C   ALA A  82      53.863  21.257  57.367  1.00 20.24           C  
ATOM    630  O   ALA A  82      54.463  21.626  56.349  1.00 20.23           O  
ATOM    631  CB  ALA A  82      54.847  21.483  59.720  1.00 19.84           C  
ATOM    632  N   ASP A  83      52.552  21.421  57.408  1.00 19.79           N  
ATOM    633  CA  ASP A  83      51.644  21.058  58.491  1.00 17.33           C  
ATOM    634  C   ASP A  83      50.633  19.966  58.141  1.00 15.61           C  
ATOM    635  O   ASP A  83      50.033  19.433  59.081  1.00 14.12           O  
ATOM    636  CB  ASP A  83      50.936  22.386  58.861  1.00 16.50           C  
ATOM    637  CG  ASP A  83      51.701  23.129  59.949  1.00 17.28           C  
ATOM    638  OD1 ASP A  83      51.487  22.901  61.158  1.00 16.06           O  
ATOM    639  OD2 ASP A  83      52.545  23.966  59.560  1.00 16.29           O  
ATOM    640  N   GLY A  84      50.401  19.674  56.868  1.00 14.40           N  
ATOM    641  CA  GLY A  84      49.424  18.662  56.468  1.00 12.08           C  
ATOM    642  C   GLY A  84      48.414  19.152  55.431  1.00 16.31           C  
ATOM    643  O   GLY A  84      48.406  20.319  55.013  1.00 14.60           O  
ATOM    644  N   ILE A  85      47.565  18.217  55.036  1.00 12.84           N  
ATOM    645  CA  ILE A  85      46.512  18.416  54.047  1.00 15.47           C  
ATOM    646  C   ILE A  85      45.153  18.246  54.732  1.00 16.62           C  
ATOM    647  O   ILE A  85      45.136  17.568  55.765  1.00 17.19           O  
ATOM    648  CB  ILE A  85      46.658  17.389  52.856  1.00 16.74           C  
ATOM    649  CG1 ILE A  85      48.010  17.575  52.105  1.00 13.74           C  
ATOM    650  CG2 ILE A  85      45.474  17.376  51.850  1.00 14.68           C  
ATOM    651  CD1 ILE A  85      48.262  16.482  51.016  1.00 15.82           C  
ATOM    652  N   ILE A  86      44.117  18.821  54.123  1.00 14.69           N  
ATOM    653  CA  ILE A  86      42.753  18.685  54.687  1.00 13.21           C  
ATOM    654  C   ILE A  86      41.818  18.568  53.474  1.00 13.94           C  
ATOM    655  O   ILE A  86      41.993  19.277  52.485  1.00 15.96           O  
ATOM    656  CB  ILE A  86      42.393  19.792  55.734  1.00 11.61           C  
ATOM    657  CG1 ILE A  86      40.992  19.483  56.309  1.00 10.57           C  
ATOM    658  CG2 ILE A  86      42.435  21.243  55.161  1.00  9.52           C  
ATOM    659  CD1 ILE A  86      40.489  20.320  57.507  1.00 12.90           C  
ATOM    660  N   PHE A  87      40.906  17.635  53.505  1.00 10.02           N  
ATOM    661  CA  PHE A  87      39.908  17.386  52.454  1.00 11.56           C  
ATOM    662  C   PHE A  87      38.730  18.151  53.084  1.00  8.32           C  
ATOM    663  O   PHE A  87      38.372  17.822  54.228  1.00  7.10           O  
ATOM    664  CB  PHE A  87      39.570  15.913  52.183  1.00 10.75           C  
ATOM    665  CG  PHE A  87      38.310  15.667  51.388  1.00 11.12           C  
ATOM    666  CD1 PHE A  87      38.250  16.030  50.042  1.00 11.62           C  
ATOM    667  CD2 PHE A  87      37.175  15.089  51.964  1.00 13.29           C  
ATOM    668  CE1 PHE A  87      37.101  15.831  49.273  1.00 11.03           C  
ATOM    669  CE2 PHE A  87      36.010  14.901  51.214  1.00 13.15           C  
ATOM    670  CZ  PHE A  87      35.968  15.272  49.850  1.00 10.91           C  
ATOM    671  N   PHE A  88      38.188  19.129  52.421  1.00 12.58           N  
ATOM    672  CA  PHE A  88      37.067  19.864  53.085  1.00 13.73           C  
ATOM    673  C   PHE A  88      35.906  20.167  52.151  1.00 11.31           C  
ATOM    674  O   PHE A  88      35.944  20.134  50.900  1.00 12.64           O  
ATOM    675  CB  PHE A  88      37.665  21.126  53.748  1.00 12.79           C  
ATOM    676  CG  PHE A  88      38.000  22.243  52.800  1.00 14.11           C  
ATOM    677  CD1 PHE A  88      39.212  22.247  52.103  1.00 13.75           C  
ATOM    678  CD2 PHE A  88      37.085  23.300  52.614  1.00 14.33           C  
ATOM    679  CE1 PHE A  88      39.525  23.287  51.210  1.00 13.97           C  
ATOM    680  CE2 PHE A  88      37.387  24.323  51.736  1.00 15.63           C  
ATOM    681  CZ  PHE A  88      38.607  24.331  51.038  1.00 11.83           C  
ATOM    682  N   ILE A  89      34.849  20.526  52.852  1.00 13.52           N  
ATOM    683  CA  ILE A  89      33.528  20.938  52.319  1.00 13.47           C  
ATOM    684  C   ILE A  89      33.187  22.282  52.981  1.00 15.31           C  
ATOM    685  O   ILE A  89      33.188  22.360  54.238  1.00 15.53           O  
ATOM    686  CB  ILE A  89      32.437  19.881  52.706  1.00 11.58           C  
ATOM    687  CG1 ILE A  89      33.023  18.436  52.528  1.00 11.92           C  
ATOM    688  CG2 ILE A  89      31.067  20.054  52.005  1.00 10.18           C  
ATOM    689  CD1 ILE A  89      32.178  17.425  53.337  1.00  6.55           C  
ATOM    690  N   ALA A  90      32.893  23.278  52.181  1.00 16.07           N  
ATOM    691  CA  ALA A  90      32.553  24.611  52.747  1.00 14.82           C  
ATOM    692  C   ALA A  90      31.482  25.286  51.899  1.00 18.61           C  
ATOM    693  O   ALA A  90      31.171  24.784  50.785  1.00 18.43           O  
ATOM    694  CB  ALA A  90      33.874  25.374  52.745  1.00 11.71           C  
ATOM    695  N   PRO A  91      30.968  26.401  52.414  1.00 19.19           N  
ATOM    696  CA  PRO A  91      29.941  27.198  51.685  1.00 18.78           C  
ATOM    697  C   PRO A  91      30.539  27.566  50.335  1.00 17.84           C  
ATOM    698  O   PRO A  91      31.795  27.742  50.255  1.00 18.10           O  
ATOM    699  CB  PRO A  91      29.621  28.337  52.641  1.00 19.60           C  
ATOM    700  CG  PRO A  91      30.086  27.862  53.998  1.00 18.19           C  
ATOM    701  CD  PRO A  91      31.330  27.012  53.699  1.00 18.20           C  
ATOM    702  N   GLU A  92      29.729  27.670  49.290  1.00 18.08           N  
ATOM    703  CA  GLU A  92      30.260  27.948  47.950  1.00 19.30           C  
ATOM    704  C   GLU A  92      31.085  29.201  47.733  1.00 23.14           C  
ATOM    705  O   GLU A  92      31.808  29.334  46.719  1.00 24.26           O  
ATOM    706  CB  GLU A  92      29.153  27.929  46.889  1.00 19.64           C  
ATOM    707  CG  GLU A  92      28.186  29.084  46.858  1.00 24.46           C  
ATOM    708  CD  GLU A  92      26.997  29.031  45.946  1.00 29.60           C  
ATOM    709  OE1 GLU A  92      27.067  28.967  44.726  1.00 32.47           O  
ATOM    710  OE2 GLU A  92      25.906  29.105  46.580  1.00 32.91           O  
ATOM    711  N   ASP A  93      31.017  30.138  48.646  1.00 23.82           N  
ATOM    712  CA  ASP A  93      31.731  31.409  48.610  1.00 21.96           C  
ATOM    713  C   ASP A  93      33.057  31.338  49.363  1.00 22.50           C  
ATOM    714  O   ASP A  93      33.715  32.383  49.529  1.00 22.16           O  
ATOM    715  CB  ASP A  93      30.783  32.456  49.210  1.00 28.88           C  
ATOM    716  CG  ASP A  93      30.234  32.037  50.567  1.00 36.76           C  
ATOM    717  OD1 ASP A  93      31.017  31.834  51.515  1.00 40.14           O  
ATOM    718  OD2 ASP A  93      28.989  31.880  50.738  1.00 41.14           O  
ATOM    719  N   THR A  94      33.408  30.155  49.825  1.00 18.90           N  
ATOM    720  CA  THR A  94      34.633  29.889  50.579  1.00 16.66           C  
ATOM    721  C   THR A  94      35.878  30.525  49.962  1.00 16.93           C  
ATOM    722  O   THR A  94      36.134  30.544  48.740  1.00 16.46           O  
ATOM    723  CB  THR A  94      34.884  28.331  50.776  1.00 15.68           C  
ATOM    724  OG1 THR A  94      35.874  28.253  51.851  1.00 15.18           O  
ATOM    725  CG2 THR A  94      35.363  27.609  49.520  1.00 13.78           C  
ATOM    726  N   GLN A  95      36.701  31.029  50.873  1.00 18.39           N  
ATOM    727  CA  GLN A  95      37.972  31.692  50.530  1.00 19.50           C  
ATOM    728  C   GLN A  95      38.983  31.540  51.663  1.00 18.79           C  
ATOM    729  O   GLN A  95      38.564  31.335  52.822  1.00 19.60           O  
ATOM    730  CB  GLN A  95      37.724  33.198  50.344  1.00 22.91           C  
ATOM    731  CG  GLN A  95      36.934  33.598  49.112  1.00 28.45           C  
ATOM    732  CD  GLN A  95      37.749  33.499  47.842  1.00 32.82           C  
ATOM    733  OE1 GLN A  95      37.276  33.346  46.711  1.00 36.74           O  
ATOM    734  NE2 GLN A  95      39.080  33.568  48.015  1.00 35.08           N  
ATOM    735  N   ILE A  96      40.261  31.693  51.326  1.00 20.02           N  
ATOM    736  CA  ILE A  96      41.290  31.621  52.405  1.00 19.42           C  
ATOM    737  C   ILE A  96      40.998  32.722  53.419  1.00 21.06           C  
ATOM    738  O   ILE A  96      40.803  33.885  53.013  1.00 20.71           O  
ATOM    739  CB  ILE A  96      42.708  31.754  51.736  1.00 17.56           C  
ATOM    740  CG1 ILE A  96      42.896  30.547  50.781  1.00 17.83           C  
ATOM    741  CG2 ILE A  96      43.822  31.875  52.795  1.00 17.84           C  
ATOM    742  CD1 ILE A  96      44.230  30.567  49.987  1.00 18.21           C  
ATOM    743  N   PRO A  97      40.965  32.369  54.701  1.00 21.64           N  
ATOM    744  CA  PRO A  97      40.699  33.298  55.793  1.00 19.55           C  
ATOM    745  C   PRO A  97      41.587  34.525  55.725  1.00 21.73           C  
ATOM    746  O   PRO A  97      42.818  34.383  55.569  1.00 25.50           O  
ATOM    747  CB  PRO A  97      41.025  32.498  57.061  1.00 19.71           C  
ATOM    748  CG  PRO A  97      40.656  31.097  56.650  1.00 16.18           C  
ATOM    749  CD  PRO A  97      41.185  31.011  55.227  1.00 19.93           C  
ATOM    750  N   ALA A  98      40.964  35.680  55.882  1.00 22.32           N  
ATOM    751  CA  ALA A  98      41.695  36.962  55.853  1.00 23.37           C  
ATOM    752  C   ALA A  98      42.830  36.925  56.883  1.00 23.81           C  
ATOM    753  O   ALA A  98      42.668  36.498  58.047  1.00 24.16           O  
ATOM    754  CB  ALA A  98      40.709  38.111  56.011  1.00 22.99           C  
ATOM    755  N   GLY A  99      44.013  37.339  56.424  1.00 23.09           N  
ATOM    756  CA  GLY A  99      45.206  37.366  57.264  1.00 23.20           C  
ATOM    757  C   GLY A  99      45.604  36.043  57.896  1.00 26.24           C  
ATOM    758  O   GLY A  99      46.161  36.062  59.021  1.00 28.42           O  
ATOM    759  N   SER A 100      45.373  34.932  57.225  1.00 23.41           N  
ATOM    760  CA  SER A 100      45.725  33.601  57.711  1.00 20.32           C  
ATOM    761  C   SER A 100      47.224  33.424  58.007  1.00 19.03           C  
ATOM    762  O   SER A 100      48.123  33.837  57.234  1.00 16.23           O  
ATOM    763  CB  SER A 100      45.318  32.559  56.660  1.00 22.16           C  
ATOM    764  OG  SER A 100      45.907  31.304  56.932  1.00 20.51           O  
ATOM    765  N   ILE A 101      47.483  32.760  59.130  1.00 17.97           N  
ATOM    766  CA  ILE A 101      48.844  32.450  59.574  1.00 17.33           C  
ATOM    767  C   ILE A 101      49.385  31.133  59.018  1.00 17.20           C  
ATOM    768  O   ILE A 101      50.494  30.748  59.468  1.00 16.93           O  
ATOM    769  CB  ILE A 101      48.953  32.411  61.146  1.00 17.24           C  
ATOM    770  CG1 ILE A 101      48.003  31.367  61.759  1.00 15.41           C  
ATOM    771  CG2 ILE A 101      48.731  33.818  61.758  1.00 17.80           C  
ATOM    772  CD1 ILE A 101      48.107  31.257  63.304  1.00 12.55           C  
ATOM    773  N   GLY A 102      48.666  30.488  58.121  1.00 17.49           N  
ATOM    774  CA  GLY A 102      49.134  29.177  57.574  1.00 17.93           C  
ATOM    775  C   GLY A 102      49.184  28.226  58.778  1.00 14.28           C  
ATOM    776  O   GLY A 102      48.241  28.111  59.580  1.00 16.10           O  
ATOM    777  N   GLY A 103      50.281  27.544  58.969  1.00 16.79           N  
ATOM    778  CA  GLY A 103      50.545  26.611  60.048  1.00 15.30           C  
ATOM    779  C   GLY A 103      49.421  25.599  60.294  1.00 20.39           C  
ATOM    780  O   GLY A 103      48.847  24.995  59.376  1.00 16.96           O  
ATOM    781  N   GLY A 104      49.130  25.436  61.589  1.00 18.82           N  
ATOM    782  CA  GLY A 104      48.151  24.525  62.136  1.00 15.83           C  
ATOM    783  C   GLY A 104      46.686  24.811  61.874  1.00 17.07           C  
ATOM    784  O   GLY A 104      45.818  24.052  62.359  1.00 17.69           O  
ATOM    785  N   THR A 105      46.441  25.878  61.139  1.00 15.66           N  
ATOM    786  CA  THR A 105      45.069  26.287  60.794  1.00 16.20           C  
ATOM    787  C   THR A 105      44.699  25.567  59.490  1.00 15.40           C  
ATOM    788  O   THR A 105      43.519  25.582  59.112  1.00 16.24           O  
ATOM    789  CB  THR A 105      44.872  27.842  60.606  1.00 15.10           C  
ATOM    790  OG1 THR A 105      45.687  28.180  59.437  1.00 17.96           O  
ATOM    791  CG2 THR A 105      45.239  28.790  61.735  1.00 13.06           C  
ATOM    792  N   LEU A 106      45.703  25.006  58.841  1.00 15.94           N  
ATOM    793  CA  LEU A 106      45.615  24.258  57.586  1.00 18.46           C  
ATOM    794  C   LEU A 106      44.996  25.008  56.413  1.00 18.32           C  
ATOM    795  O   LEU A 106      44.469  24.420  55.438  1.00 17.58           O  
ATOM    796  CB  LEU A 106      44.912  22.912  57.905  1.00 19.68           C  
ATOM    797  CG  LEU A 106      45.567  21.993  58.934  1.00 18.94           C  
ATOM    798  CD1 LEU A 106      44.740  20.744  59.225  1.00 15.42           C  
ATOM    799  CD2 LEU A 106      46.948  21.539  58.422  1.00 17.98           C  
ATOM    800  N   GLY A 107      45.017  26.330  56.459  1.00 16.55           N  
ATOM    801  CA  GLY A 107      44.454  27.187  55.417  1.00 12.01           C  
ATOM    802  C   GLY A 107      42.930  27.245  55.454  1.00 12.82           C  
ATOM    803  O   GLY A 107      42.340  27.750  54.454  1.00 15.56           O  
ATOM    804  N   VAL A 108      42.250  26.769  56.488  1.00 11.80           N  
ATOM    805  CA  VAL A 108      40.766  26.774  56.507  1.00 15.13           C  
ATOM    806  C   VAL A 108      40.125  27.472  57.707  1.00 15.22           C  
ATOM    807  O   VAL A 108      38.894  27.739  57.663  1.00 17.88           O  
ATOM    808  CB  VAL A 108      40.134  25.348  56.430  1.00 13.09           C  
ATOM    809  CG1 VAL A 108      40.358  24.625  55.125  1.00 12.50           C  
ATOM    810  CG2 VAL A 108      40.547  24.465  57.593  1.00 14.72           C  
ATOM    811  N   SER A 109      40.924  27.674  58.737  1.00 15.98           N  
ATOM    812  CA  SER A 109      40.428  28.335  59.955  1.00 17.11           C  
ATOM    813  C   SER A 109      41.231  29.617  60.231  1.00 17.99           C  
ATOM    814  O   SER A 109      42.149  30.049  59.509  1.00 18.16           O  
ATOM    815  CB  SER A 109      40.509  27.373  61.129  1.00 14.96           C  
ATOM    816  OG  SER A 109      41.857  27.116  61.471  1.00 16.40           O  
ATOM    817  N   ASP A 110      40.820  30.199  61.334  1.00 18.59           N  
ATOM    818  CA  ASP A 110      41.414  31.429  61.860  1.00 22.46           C  
ATOM    819  C   ASP A 110      42.400  31.024  62.978  1.00 23.66           C  
ATOM    820  O   ASP A 110      42.586  29.850  63.348  1.00 22.86           O  
ATOM    821  CB  ASP A 110      40.329  32.424  62.260  1.00 22.88           C  
ATOM    822  CG  ASP A 110      39.593  32.024  63.530  1.00 24.78           C  
ATOM    823  OD1 ASP A 110      40.064  31.173  64.311  1.00 25.39           O  
ATOM    824  OD2 ASP A 110      38.492  32.597  63.732  1.00 24.23           O  
ATOM    825  N   THR A 111      42.988  32.066  63.509  1.00 17.00           N  
ATOM    826  CA  THR A 111      43.989  32.008  64.562  1.00 21.02           C  
ATOM    827  C   THR A 111      43.554  31.162  65.751  1.00 20.35           C  
ATOM    828  O   THR A 111      44.415  30.512  66.365  1.00 18.30           O  
ATOM    829  CB  THR A 111      44.386  33.466  65.051  1.00 23.55           C  
ATOM    830  OG1 THR A 111      44.956  34.130  63.877  1.00 28.71           O  
ATOM    831  CG2 THR A 111      45.385  33.509  66.213  1.00 25.91           C  
ATOM    832  N   LYS A 112      42.275  31.246  66.075  1.00 21.10           N  
ATOM    833  CA  LYS A 112      41.780  30.478  67.235  1.00 23.70           C  
ATOM    834  C   LYS A 112      41.462  29.060  66.781  1.00 25.18           C  
ATOM    835  O   LYS A 112      41.132  28.217  67.614  1.00 27.24           O  
ATOM    836  CB  LYS A 112      40.504  31.105  67.781  1.00 28.32           C  
ATOM    837  CG  LYS A 112      40.662  32.484  68.400  1.00 36.05           C  
ATOM    838  CD  LYS A 112      41.594  32.537  69.608  1.00 41.46           C  
ATOM    839  CE  LYS A 112      41.291  33.635  70.606  1.00 44.67           C  
ATOM    840  NZ  LYS A 112      41.549  35.020  70.120  1.00 45.59           N  
ATOM    841  N   GLY A 113      41.515  28.836  65.473  1.00 24.05           N  
ATOM    842  CA  GLY A 113      41.224  27.530  64.912  1.00 22.59           C  
ATOM    843  C   GLY A 113      39.786  27.308  64.489  1.00 20.31           C  
ATOM    844  O   GLY A 113      39.448  26.135  64.223  1.00 22.67           O  
ATOM    845  N   ALA A 114      38.979  28.341  64.415  1.00 18.98           N  
ATOM    846  CA  ALA A 114      37.560  28.185  63.999  1.00 16.53           C  
ATOM    847  C   ALA A 114      37.406  28.576  62.523  1.00 17.13           C  
ATOM    848  O   ALA A 114      38.283  29.239  61.950  1.00 16.86           O  
ATOM    849  CB  ALA A 114      36.593  28.971  64.856  1.00 15.13           C  
ATOM    850  N   GLY A 115      36.295  28.123  61.956  1.00 15.66           N  
ATOM    851  CA  GLY A 115      35.907  28.336  60.568  1.00 16.25           C  
ATOM    852  C   GLY A 115      34.524  27.730  60.285  1.00 16.78           C  
ATOM    853  O   GLY A 115      33.800  27.327  61.217  1.00 19.45           O  
ATOM    854  N   HIS A 116      34.192  27.712  59.004  1.00 18.03           N  
ATOM    855  CA  HIS A 116      32.911  27.171  58.517  1.00 16.98           C  
ATOM    856  C   HIS A 116      33.275  26.119  57.465  1.00 15.23           C  
ATOM    857  O   HIS A 116      33.464  26.518  56.312  1.00 13.73           O  
ATOM    858  CB  HIS A 116      31.953  28.181  57.850  1.00 15.65           C  
ATOM    859  CG  HIS A 116      30.549  27.637  57.776  1.00 21.28           C  
ATOM    860  ND1 HIS A 116      29.471  28.356  57.300  1.00 22.74           N  
ATOM    861  CD2 HIS A 116      30.046  26.426  58.144  1.00 23.18           C  
ATOM    862  CE1 HIS A 116      28.368  27.612  57.371  1.00 24.54           C  
ATOM    863  NE2 HIS A 116      28.683  26.440  57.892  1.00 25.41           N  
ATOM    864  N   PHE A 117      33.358  24.878  57.887  1.00 15.20           N  
ATOM    865  CA  PHE A 117      33.725  23.737  57.062  1.00 12.70           C  
ATOM    866  C   PHE A 117      33.589  22.417  57.828  1.00 14.95           C  
ATOM    867  O   PHE A 117      33.466  22.359  59.053  1.00 15.86           O  
ATOM    868  CB  PHE A 117      35.218  23.874  56.634  1.00 11.79           C  
ATOM    869  CG  PHE A 117      36.161  23.735  57.803  1.00 13.73           C  
ATOM    870  CD1 PHE A 117      36.421  24.803  58.659  1.00 13.28           C  
ATOM    871  CD2 PHE A 117      36.789  22.515  58.064  1.00 15.20           C  
ATOM    872  CE1 PHE A 117      37.293  24.664  59.760  1.00 15.31           C  
ATOM    873  CE2 PHE A 117      37.652  22.360  59.147  1.00 14.64           C  
ATOM    874  CZ  PHE A 117      37.905  23.431  60.001  1.00 12.87           C  
ATOM    875  N   VAL A 118      33.655  21.350  57.070  1.00 14.62           N  
ATOM    876  CA  VAL A 118      33.641  19.941  57.480  1.00 13.82           C  
ATOM    877  C   VAL A 118      34.863  19.382  56.698  1.00 11.43           C  
ATOM    878  O   VAL A 118      35.048  19.750  55.509  1.00 12.40           O  
ATOM    879  CB  VAL A 118      32.382  19.118  57.218  1.00 12.85           C  
ATOM    880  CG1 VAL A 118      32.628  17.643  57.557  1.00 17.56           C  
ATOM    881  CG2 VAL A 118      31.155  19.610  57.967  1.00 13.84           C  
ATOM    882  N   GLY A 119      35.666  18.583  57.339  1.00 11.77           N  
ATOM    883  CA  GLY A 119      36.841  18.026  56.634  1.00 12.88           C  
ATOM    884  C   GLY A 119      37.511  16.856  57.351  1.00 14.50           C  
ATOM    885  O   GLY A 119      37.219  16.537  58.522  1.00 10.15           O  
ATOM    886  N   VAL A 120      38.419  16.248  56.597  1.00  8.43           N  
ATOM    887  CA  VAL A 120      39.255  15.137  57.035  1.00 11.15           C  
ATOM    888  C   VAL A 120      40.705  15.638  56.924  1.00  9.09           C  
ATOM    889  O   VAL A 120      41.147  15.914  55.795  1.00 13.64           O  
ATOM    890  CB  VAL A 120      38.972  13.839  56.249  1.00  6.85           C  
ATOM    891  CG1 VAL A 120      39.883  12.730  56.734  1.00  8.38           C  
ATOM    892  CG2 VAL A 120      37.485  13.503  56.283  1.00  4.86           C  
ATOM    893  N   GLU A 121      41.402  15.752  58.035  1.00 13.46           N  
ATOM    894  CA  GLU A 121      42.810  16.233  58.024  1.00 15.69           C  
ATOM    895  C   GLU A 121      43.867  15.138  58.175  1.00 16.83           C  
ATOM    896  O   GLU A 121      43.682  14.101  58.834  1.00 18.39           O  
ATOM    897  CB  GLU A 121      43.022  17.223  59.159  1.00 13.98           C  
ATOM    898  CG  GLU A 121      42.687  16.729  60.565  1.00 15.70           C  
ATOM    899  CD  GLU A 121      43.167  17.679  61.621  1.00 19.64           C  
ATOM    900  OE1 GLU A 121      42.507  18.680  61.852  1.00 21.74           O  
ATOM    901  OE2 GLU A 121      44.254  17.368  62.151  1.00 20.62           O  
ATOM    902  N   PHE A 122      44.991  15.377  57.524  1.00 13.57           N  
ATOM    903  CA  PHE A 122      46.165  14.459  57.515  1.00 12.37           C  
ATOM    904  C   PHE A 122      47.153  15.396  58.186  1.00 13.83           C  
ATOM    905  O   PHE A 122      47.879  16.125  57.492  1.00 15.60           O  
ATOM    906  CB  PHE A 122      46.431  13.983  56.071  1.00 11.25           C  
ATOM    907  CG  PHE A 122      45.181  13.290  55.557  1.00 12.17           C  
ATOM    908  CD1 PHE A 122      45.011  11.918  55.795  1.00 15.43           C  
ATOM    909  CD2 PHE A 122      44.172  13.981  54.887  1.00 10.65           C  
ATOM    910  CE1 PHE A 122      43.844  11.255  55.372  1.00 12.80           C  
ATOM    911  CE2 PHE A 122      43.008  13.346  54.458  1.00 11.72           C  
ATOM    912  CZ  PHE A 122      42.839  11.976  54.704  1.00 10.76           C  
ATOM    913  N   ASP A 123      47.068  15.413  59.509  1.00 16.64           N  
ATOM    914  CA  ASP A 123      47.906  16.366  60.271  1.00 15.93           C  
ATOM    915  C   ASP A 123      49.275  15.861  60.679  1.00 18.67           C  
ATOM    916  O   ASP A 123      49.326  14.936  61.497  1.00 18.58           O  
ATOM    917  CB  ASP A 123      47.028  16.858  61.411  1.00 15.86           C  
ATOM    918  CG  ASP A 123      47.539  18.075  62.116  1.00 17.98           C  
ATOM    919  OD1 ASP A 123      48.743  18.436  62.037  1.00 16.64           O  
ATOM    920  OD2 ASP A 123      46.723  18.732  62.800  1.00 19.41           O  
ATOM    921  N   THR A 124      50.327  16.499  60.149  1.00 17.96           N  
ATOM    922  CA  THR A 124      51.698  16.080  60.471  1.00 15.92           C  
ATOM    923  C   THR A 124      52.452  16.905  61.495  1.00 17.81           C  
ATOM    924  O   THR A 124      53.688  16.723  61.601  1.00 19.59           O  
ATOM    925  CB  THR A 124      52.622  16.004  59.190  1.00 16.71           C  
ATOM    926  OG1 THR A 124      52.957  17.383  58.854  1.00 16.13           O  
ATOM    927  CG2 THR A 124      51.992  15.236  58.033  1.00 18.03           C  
ATOM    928  N   TYR A 125      51.802  17.775  62.234  1.00 19.28           N  
ATOM    929  CA  TYR A 125      52.528  18.586  63.233  1.00 16.22           C  
ATOM    930  C   TYR A 125      51.602  18.775  64.421  1.00 15.88           C  
ATOM    931  O   TYR A 125      50.434  19.121  64.202  1.00 18.40           O  
ATOM    932  CB  TYR A 125      53.001  19.961  62.675  1.00 20.40           C  
ATOM    933  CG  TYR A 125      53.687  20.707  63.814  1.00 20.36           C  
ATOM    934  CD1 TYR A 125      52.929  21.528  64.666  1.00 21.56           C  
ATOM    935  CD2 TYR A 125      55.064  20.554  64.035  1.00 18.99           C  
ATOM    936  CE1 TYR A 125      53.542  22.173  65.741  1.00 23.28           C  
ATOM    937  CE2 TYR A 125      55.681  21.205  65.107  1.00 19.66           C  
ATOM    938  CZ  TYR A 125      54.916  22.018  65.944  1.00 23.38           C  
ATOM    939  OH  TYR A 125      55.494  22.683  66.996  1.00 28.42           O  
ATOM    940  N   SER A 126      52.123  18.642  65.617  1.00 15.75           N  
ATOM    941  CA  SER A 126      51.268  18.778  66.812  1.00 20.44           C  
ATOM    942  C   SER A 126      51.181  20.159  67.423  1.00 22.87           C  
ATOM    943  O   SER A 126      52.129  20.603  68.096  1.00 24.25           O  
ATOM    944  CB  SER A 126      51.784  17.726  67.804  1.00 21.18           C  
ATOM    945  OG  SER A 126      50.891  17.622  68.900  1.00 27.66           O  
ATOM    946  N   ASN A 127      50.036  20.803  67.218  1.00 22.08           N  
ATOM    947  CA  ASN A 127      49.719  22.139  67.706  1.00 17.13           C  
ATOM    948  C   ASN A 127      48.891  21.993  68.986  1.00 17.77           C  
ATOM    949  O   ASN A 127      47.695  21.652  68.893  1.00 20.27           O  
ATOM    950  CB  ASN A 127      48.924  23.000  66.720  1.00 13.54           C  
ATOM    951  CG  ASN A 127      49.641  23.137  65.398  1.00 17.89           C  
ATOM    952  OD1 ASN A 127      49.444  22.265  64.541  1.00 18.95           O  
ATOM    953  ND2 ASN A 127      50.454  24.167  65.172  1.00 17.66           N  
ATOM    954  N   SER A 128      49.575  22.309  70.061  1.00 17.81           N  
ATOM    955  CA  SER A 128      48.938  22.231  71.387  1.00 24.57           C  
ATOM    956  C   SER A 128      47.797  23.234  71.571  1.00 22.58           C  
ATOM    957  O   SER A 128      46.934  23.017  72.441  1.00 25.67           O  
ATOM    958  CB  SER A 128      49.974  22.406  72.495  1.00 26.02           C  
ATOM    959  OG  SER A 128      50.482  23.733  72.467  1.00 34.15           O  
ATOM    960  N   GLU A 129      47.824  24.269  70.765  1.00 22.31           N  
ATOM    961  CA  GLU A 129      46.819  25.325  70.833  1.00 21.93           C  
ATOM    962  C   GLU A 129      45.499  24.807  70.285  1.00 23.56           C  
ATOM    963  O   GLU A 129      44.474  25.341  70.733  1.00 27.93           O  
ATOM    964  CB  GLU A 129      47.165  26.611  70.116  1.00 21.78           C  
ATOM    965  CG  GLU A 129      47.576  26.642  68.652  1.00 22.96           C  
ATOM    966  CD  GLU A 129      49.001  26.229  68.377  1.00 26.01           C  
ATOM    967  OE1 GLU A 129      49.590  25.764  69.388  1.00 22.30           O  
ATOM    968  OE2 GLU A 129      49.514  26.348  67.267  1.00 26.50           O  
ATOM    969  N   TYR A 130      45.578  23.850  69.387  1.00 24.64           N  
ATOM    970  CA  TYR A 130      44.350  23.267  68.811  1.00 22.95           C  
ATOM    971  C   TYR A 130      44.176  21.852  69.346  1.00 24.18           C  
ATOM    972  O   TYR A 130      43.538  21.037  68.673  1.00 27.84           O  
ATOM    973  CB  TYR A 130      44.381  23.250  67.280  1.00 20.97           C  
ATOM    974  CG  TYR A 130      44.788  24.589  66.718  1.00 21.20           C  
ATOM    975  CD1 TYR A 130      44.062  25.734  67.035  1.00 21.81           C  
ATOM    976  CD2 TYR A 130      45.908  24.715  65.896  1.00 21.63           C  
ATOM    977  CE1 TYR A 130      44.422  26.975  66.516  1.00 22.36           C  
ATOM    978  CE2 TYR A 130      46.284  25.944  65.370  1.00 20.34           C  
ATOM    979  CZ  TYR A 130      45.533  27.069  65.682  1.00 22.12           C  
ATOM    980  OH  TYR A 130      45.878  28.292  65.201  1.00 21.42           O  
ATOM    981  N   ASN A 131      44.738  21.609  70.503  1.00 24.26           N  
ATOM    982  CA  ASN A 131      44.689  20.336  71.215  1.00 24.96           C  
ATOM    983  C   ASN A 131      45.030  19.120  70.356  1.00 24.88           C  
ATOM    984  O   ASN A 131      44.290  18.119  70.446  1.00 22.86           O  
ATOM    985  CB  ASN A 131      43.315  20.125  71.875  1.00 28.35           C  
ATOM    986  CG  ASN A 131      42.967  21.216  72.864  1.00 34.49           C  
ATOM    987  OD1 ASN A 131      43.827  21.681  73.641  1.00 37.80           O  
ATOM    988  ND2 ASN A 131      41.689  21.626  72.826  1.00 35.33           N  
ATOM    989  N   ASP A 132      46.092  19.202  69.575  1.00 21.79           N  
ATOM    990  CA  ASP A 132      46.457  18.067  68.738  1.00 20.56           C  
ATOM    991  C   ASP A 132      47.000  16.885  69.535  1.00 24.01           C  
ATOM    992  O   ASP A 132      47.680  17.125  70.543  1.00 26.60           O  
ATOM    993  CB  ASP A 132      47.600  18.531  67.827  1.00 21.10           C  
ATOM    994  CG  ASP A 132      47.111  19.054  66.485  1.00 22.90           C  
ATOM    995  OD1 ASP A 132      45.919  18.872  66.188  1.00 23.37           O  
ATOM    996  OD2 ASP A 132      48.044  19.620  65.867  1.00 18.07           O  
ATOM    997  N   PRO A 133      46.743  15.681  69.044  1.00 23.00           N  
ATOM    998  CA  PRO A 133      47.292  14.470  69.664  1.00 23.64           C  
ATOM    999  C   PRO A 133      48.816  14.638  69.471  1.00 26.00           C  
ATOM   1000  O   PRO A 133      49.315  15.408  68.614  1.00 24.54           O  
ATOM   1001  CB  PRO A 133      46.703  13.329  68.860  1.00 23.93           C  
ATOM   1002  CG  PRO A 133      45.491  13.935  68.170  1.00 22.50           C  
ATOM   1003  CD  PRO A 133      45.955  15.346  67.848  1.00 24.33           C  
ATOM   1004  N   PRO A 134      49.569  13.919  70.281  1.00 26.01           N  
ATOM   1005  CA  PRO A 134      51.038  13.974  70.263  1.00 25.33           C  
ATOM   1006  C   PRO A 134      51.722  13.445  69.024  1.00 27.26           C  
ATOM   1007  O   PRO A 134      52.917  13.790  68.855  1.00 32.40           O  
ATOM   1008  CB  PRO A 134      51.464  13.153  71.487  1.00 24.61           C  
ATOM   1009  CG  PRO A 134      50.221  12.995  72.311  1.00 23.81           C  
ATOM   1010  CD  PRO A 134      49.059  13.015  71.320  1.00 24.55           C  
ATOM   1011  N   THR A 135      51.062  12.640  68.208  1.00 27.60           N  
ATOM   1012  CA  THR A 135      51.609  12.052  66.995  1.00 23.92           C  
ATOM   1013  C   THR A 135      50.913  12.524  65.729  1.00 19.33           C  
ATOM   1014  O   THR A 135      49.872  13.181  65.827  1.00 21.74           O  
ATOM   1015  CB  THR A 135      51.357  10.467  66.958  1.00 26.34           C  
ATOM   1016  OG1 THR A 135      49.895  10.229  67.077  1.00 29.40           O  
ATOM   1017  CG2 THR A 135      52.186   9.772  68.014  1.00 27.00           C  
ATOM   1018  N   ASP A 136      51.456  12.072  64.597  1.00 20.20           N  
ATOM   1019  CA  ASP A 136      50.799  12.374  63.299  1.00 17.57           C  
ATOM   1020  C   ASP A 136      49.377  11.760  63.483  1.00 18.16           C  
ATOM   1021  O   ASP A 136      49.253  10.857  64.340  1.00 19.02           O  
ATOM   1022  CB  ASP A 136      51.494  11.808  62.094  1.00 15.43           C  
ATOM   1023  CG  ASP A 136      52.887  12.328  61.828  1.00 21.92           C  
ATOM   1024  OD1 ASP A 136      53.135  13.477  62.266  1.00 26.05           O  
ATOM   1025  OD2 ASP A 136      53.724  11.642  61.202  1.00 23.57           O  
ATOM   1026  N   HIS A 137      48.411  12.248  62.715  1.00 15.28           N  
ATOM   1027  CA  HIS A 137      47.041  11.736  62.865  1.00 17.21           C  
ATOM   1028  C   HIS A 137      46.049  12.165  61.794  1.00 17.73           C  
ATOM   1029  O   HIS A 137      46.321  13.125  61.056  1.00 18.93           O  
ATOM   1030  CB  HIS A 137      46.459  12.192  64.240  1.00 15.59           C  
ATOM   1031  CG  HIS A 137      46.519  13.681  64.407  1.00 20.71           C  
ATOM   1032  ND1 HIS A 137      47.687  14.358  64.726  1.00 18.69           N  
ATOM   1033  CD2 HIS A 137      45.521  14.610  64.297  1.00 15.26           C  
ATOM   1034  CE1 HIS A 137      47.394  15.639  64.825  1.00 17.55           C  
ATOM   1035  NE2 HIS A 137      46.106  15.817  64.572  1.00 20.86           N  
ATOM   1036  N   VAL A 138      44.948  11.425  61.792  1.00 15.35           N  
ATOM   1037  CA  VAL A 138      43.784  11.658  60.882  1.00 14.44           C  
ATOM   1038  C   VAL A 138      42.697  12.164  61.847  1.00 14.88           C  
ATOM   1039  O   VAL A 138      42.561  11.662  62.978  1.00 14.44           O  
ATOM   1040  CB  VAL A 138      43.422  10.408  60.090  1.00 14.68           C  
ATOM   1041  CG1 VAL A 138      42.327  10.631  59.057  1.00 11.62           C  
ATOM   1042  CG2 VAL A 138      44.628   9.746  59.424  1.00 12.32           C  
ATOM   1043  N   GLY A 139      41.974  13.213  61.507  1.00 16.79           N  
ATOM   1044  CA  GLY A 139      40.939  13.749  62.427  1.00  9.01           C  
ATOM   1045  C   GLY A 139      39.764  14.171  61.559  1.00 10.19           C  
ATOM   1046  O   GLY A 139      39.887  14.346  60.338  1.00 10.64           O  
ATOM   1047  N   ILE A 140      38.641  14.285  62.222  1.00 13.11           N  
ATOM   1048  CA  ILE A 140      37.401  14.725  61.528  1.00 13.71           C  
ATOM   1049  C   ILE A 140      37.177  16.083  62.182  1.00 14.89           C  
ATOM   1050  O   ILE A 140      37.154  16.091  63.426  1.00 13.39           O  
ATOM   1051  CB  ILE A 140      36.262  13.699  61.747  1.00 13.84           C  
ATOM   1052  CG1 ILE A 140      36.611  12.502  60.820  1.00 12.28           C  
ATOM   1053  CG2 ILE A 140      34.856  14.302  61.533  1.00 10.72           C  
ATOM   1054  CD1 ILE A 140      36.006  11.189  61.349  1.00 18.71           C  
ATOM   1055  N   ASP A 141      37.058  17.088  61.341  1.00 15.18           N  
ATOM   1056  CA  ASP A 141      36.898  18.459  61.840  1.00 12.90           C  
ATOM   1057  C   ASP A 141      35.526  19.045  61.522  1.00 15.42           C  
ATOM   1058  O   ASP A 141      35.213  18.989  60.330  1.00 15.53           O  
ATOM   1059  CB  ASP A 141      37.983  19.326  61.175  1.00 11.21           C  
ATOM   1060  CG  ASP A 141      39.397  18.948  61.562  1.00 14.42           C  
ATOM   1061  OD1 ASP A 141      39.595  17.954  62.291  1.00 18.33           O  
ATOM   1062  OD2 ASP A 141      40.372  19.596  61.164  1.00 16.90           O  
ATOM   1063  N   VAL A 142      34.825  19.565  62.517  1.00 14.83           N  
ATOM   1064  CA  VAL A 142      33.530  20.220  62.247  1.00 12.78           C  
ATOM   1065  C   VAL A 142      33.679  21.677  62.703  1.00 15.92           C  
ATOM   1066  O   VAL A 142      33.641  21.932  63.913  1.00 18.67           O  
ATOM   1067  CB  VAL A 142      32.301  19.564  62.870  1.00 13.09           C  
ATOM   1068  CG1 VAL A 142      31.008  20.232  62.379  1.00 15.55           C  
ATOM   1069  CG2 VAL A 142      32.352  18.073  62.609  1.00 17.24           C  
ATOM   1070  N   ASN A 143      33.906  22.569  61.775  1.00 16.77           N  
ATOM   1071  CA  ASN A 143      34.051  24.003  62.016  1.00 17.69           C  
ATOM   1072  C   ASN A 143      35.200  24.361  62.966  1.00 17.01           C  
ATOM   1073  O   ASN A 143      35.101  25.442  63.556  1.00 19.68           O  
ATOM   1074  CB  ASN A 143      32.753  24.675  62.481  1.00 14.76           C  
ATOM   1075  CG  ASN A 143      31.538  24.594  61.593  1.00 16.35           C  
ATOM   1076  OD1 ASN A 143      31.560  24.734  60.360  1.00 20.80           O  
ATOM   1077  ND2 ASN A 143      30.324  24.311  62.123  1.00 14.85           N  
ATOM   1078  N   SER A 144      36.219  23.562  63.079  1.00 18.17           N  
ATOM   1079  CA  SER A 144      37.378  23.862  63.944  1.00 15.90           C  
ATOM   1080  C   SER A 144      38.500  22.855  63.675  1.00 16.66           C  
ATOM   1081  O   SER A 144      38.141  21.709  63.314  1.00 20.12           O  
ATOM   1082  CB  SER A 144      36.957  23.789  65.399  1.00 17.90           C  
ATOM   1083  OG  SER A 144      38.093  23.668  66.259  1.00 17.22           O  
ATOM   1084  N   VAL A 145      39.739  23.267  63.858  1.00 14.92           N  
ATOM   1085  CA  VAL A 145      40.878  22.355  63.663  1.00 17.29           C  
ATOM   1086  C   VAL A 145      41.140  21.607  64.992  1.00 22.34           C  
ATOM   1087  O   VAL A 145      42.133  20.878  65.170  1.00 22.36           O  
ATOM   1088  CB  VAL A 145      42.164  22.984  63.102  1.00 17.98           C  
ATOM   1089  CG1 VAL A 145      42.104  23.133  61.584  1.00 18.28           C  
ATOM   1090  CG2 VAL A 145      42.524  24.236  63.872  1.00 14.43           C  
ATOM   1091  N   ASP A 146      40.218  21.814  65.922  1.00 22.19           N  
ATOM   1092  CA  ASP A 146      40.235  21.127  67.235  1.00 22.78           C  
ATOM   1093  C   ASP A 146      39.208  20.002  66.923  1.00 19.29           C  
ATOM   1094  O   ASP A 146      37.985  20.157  67.092  1.00 15.77           O  
ATOM   1095  CB  ASP A 146      39.929  21.988  68.430  1.00 24.13           C  
ATOM   1096  CG  ASP A 146      39.967  21.282  69.770  1.00 30.18           C  
ATOM   1097  OD1 ASP A 146      40.212  20.047  69.802  1.00 35.53           O  
ATOM   1098  OD2 ASP A 146      39.756  21.922  70.823  1.00 33.00           O  
ATOM   1099  N   SER A 147      39.796  18.947  66.387  1.00 17.79           N  
ATOM   1100  CA  SER A 147      39.055  17.762  65.943  1.00 18.43           C  
ATOM   1101  C   SER A 147      38.140  17.146  67.007  1.00 14.52           C  
ATOM   1102  O   SER A 147      38.395  16.963  68.200  1.00 21.87           O  
ATOM   1103  CB  SER A 147      39.942  16.675  65.357  1.00 14.84           C  
ATOM   1104  OG  SER A 147      40.782  17.078  64.310  1.00 14.71           O  
ATOM   1105  N   VAL A 148      36.993  16.791  66.472  1.00 16.87           N  
ATOM   1106  CA  VAL A 148      35.855  16.136  67.130  1.00 18.14           C  
ATOM   1107  C   VAL A 148      36.313  14.723  67.503  1.00 20.95           C  
ATOM   1108  O   VAL A 148      35.900  14.166  68.527  1.00 22.99           O  
ATOM   1109  CB  VAL A 148      34.689  16.150  66.111  1.00 19.71           C  
ATOM   1110  CG1 VAL A 148      33.683  15.043  66.339  1.00 22.36           C  
ATOM   1111  CG2 VAL A 148      34.002  17.500  66.103  1.00 18.11           C  
ATOM   1112  N   LYS A 149      37.175  14.190  66.638  1.00 18.19           N  
ATOM   1113  CA  LYS A 149      37.729  12.860  66.809  1.00 17.04           C  
ATOM   1114  C   LYS A 149      39.009  12.673  65.995  1.00 14.95           C  
ATOM   1115  O   LYS A 149      38.999  13.117  64.836  1.00 16.93           O  
ATOM   1116  CB  LYS A 149      36.725  11.796  66.301  1.00 17.10           C  
ATOM   1117  CG  LYS A 149      37.227  10.406  66.704  1.00 19.97           C  
ATOM   1118  CD  LYS A 149      36.414   9.253  66.177  1.00 24.11           C  
ATOM   1119  CE  LYS A 149      34.923   9.256  66.484  1.00 24.95           C  
ATOM   1120  NZ  LYS A 149      34.332   7.994  65.966  1.00 24.49           N  
ATOM   1121  N   THR A 150      39.990  12.006  66.577  1.00 12.90           N  
ATOM   1122  CA  THR A 150      41.245  11.722  65.874  1.00 15.26           C  
ATOM   1123  C   THR A 150      41.681  10.272  66.097  1.00 17.30           C  
ATOM   1124  O   THR A 150      41.262   9.605  67.031  1.00 19.81           O  
ATOM   1125  CB  THR A 150      42.418  12.681  66.320  1.00 18.16           C  
ATOM   1126  OG1 THR A 150      42.712  12.171  67.666  1.00 20.37           O  
ATOM   1127  CG2 THR A 150      42.105  14.174  66.281  1.00 13.98           C  
ATOM   1128  N   VAL A 151      42.541   9.770  65.237  1.00 17.97           N  
ATOM   1129  CA  VAL A 151      43.133   8.437  65.257  1.00 16.93           C  
ATOM   1130  C   VAL A 151      44.619   8.568  64.828  1.00 19.07           C  
ATOM   1131  O   VAL A 151      44.951   9.247  63.840  1.00 19.18           O  
ATOM   1132  CB  VAL A 151      42.321   7.481  64.369  1.00 14.84           C  
ATOM   1133  CG1 VAL A 151      42.607   7.693  62.872  1.00 11.27           C  
ATOM   1134  CG2 VAL A 151      42.518   6.039  64.747  1.00 12.86           C  
ATOM   1135  N   PRO A 152      45.494   7.904  65.572  1.00 19.62           N  
ATOM   1136  CA  PRO A 152      46.937   7.920  65.291  1.00 17.40           C  
ATOM   1137  C   PRO A 152      47.221   7.439  63.880  1.00 16.34           C  
ATOM   1138  O   PRO A 152      46.591   6.525  63.325  1.00 17.85           O  
ATOM   1139  CB  PRO A 152      47.576   7.091  66.395  1.00 15.96           C  
ATOM   1140  CG  PRO A 152      46.528   6.966  67.470  1.00 15.04           C  
ATOM   1141  CD  PRO A 152      45.180   7.086  66.769  1.00 17.89           C  
ATOM   1142  N   TRP A 153      48.217   8.085  63.283  1.00 16.93           N  
ATOM   1143  CA  TRP A 153      48.621   7.729  61.904  1.00 17.18           C  
ATOM   1144  C   TRP A 153      50.104   8.052  61.766  1.00 18.65           C  
ATOM   1145  O   TRP A 153      50.716   8.632  62.685  1.00 21.51           O  
ATOM   1146  CB  TRP A 153      47.677   8.445  60.953  1.00 19.31           C  
ATOM   1147  CG  TRP A 153      47.974   8.341  59.496  1.00 20.34           C  
ATOM   1148  CD1 TRP A 153      47.914   7.231  58.705  1.00 16.65           C  
ATOM   1149  CD2 TRP A 153      48.397   9.429  58.651  1.00 20.38           C  
ATOM   1150  NE1 TRP A 153      48.261   7.555  57.419  1.00 20.48           N  
ATOM   1151  CE2 TRP A 153      48.565   8.893  57.354  1.00 20.99           C  
ATOM   1152  CE3 TRP A 153      48.643  10.777  58.867  1.00 20.51           C  
ATOM   1153  CZ2 TRP A 153      48.944   9.687  56.274  1.00 19.83           C  
ATOM   1154  CZ3 TRP A 153      49.032  11.558  57.798  1.00 20.51           C  
ATOM   1155  CH2 TRP A 153      49.173  11.030  56.520  1.00 17.92           C  
ATOM   1156  N   ASN A 154      50.665   7.696  60.631  1.00 20.20           N  
ATOM   1157  CA  ASN A 154      52.111   7.949  60.381  1.00 22.61           C  
ATOM   1158  C   ASN A 154      52.300   8.391  58.938  1.00 22.14           C  
ATOM   1159  O   ASN A 154      51.916   7.679  58.005  1.00 24.52           O  
ATOM   1160  CB  ASN A 154      52.846   6.693  60.793  1.00 29.52           C  
ATOM   1161  CG  ASN A 154      54.194   6.466  60.133  1.00 35.56           C  
ATOM   1162  OD1 ASN A 154      55.110   7.298  60.312  1.00 37.46           O  
ATOM   1163  ND2 ASN A 154      54.254   5.339  59.407  1.00 38.57           N  
ATOM   1164  N   SER A 155      52.879   9.570  58.817  1.00 20.29           N  
ATOM   1165  CA  SER A 155      53.143  10.178  57.511  1.00 19.05           C  
ATOM   1166  C   SER A 155      54.541   9.740  57.095  1.00 17.44           C  
ATOM   1167  O   SER A 155      55.488   9.964  57.864  1.00 22.93           O  
ATOM   1168  CB  SER A 155      53.003  11.700  57.549  1.00 18.63           C  
ATOM   1169  OG  SER A 155      53.146  12.172  56.214  1.00 20.51           O  
ATOM   1170  N   VAL A 156      54.620   9.165  55.921  1.00 19.09           N  
ATOM   1171  CA  VAL A 156      55.877   8.666  55.352  1.00 16.56           C  
ATOM   1172  C   VAL A 156      56.261   9.527  54.155  1.00 17.77           C  
ATOM   1173  O   VAL A 156      55.635   9.602  53.081  1.00 17.86           O  
ATOM   1174  CB  VAL A 156      55.786   7.163  55.008  1.00 16.04           C  
ATOM   1175  CG1 VAL A 156      57.032   6.646  54.298  1.00 16.45           C  
ATOM   1176  CG2 VAL A 156      55.452   6.325  56.229  1.00 12.54           C  
ATOM   1177  N   SER A 157      57.400  10.170  54.412  1.00 17.91           N  
ATOM   1178  CA  SER A 157      57.969  11.059  53.394  1.00 20.53           C  
ATOM   1179  C   SER A 157      58.117  10.318  52.068  1.00 21.75           C  
ATOM   1180  O   SER A 157      58.814   9.283  51.992  1.00 25.58           O  
ATOM   1181  CB  SER A 157      59.299  11.599  53.901  1.00 20.31           C  
ATOM   1182  OG  SER A 157      59.963  12.281  52.851  1.00 17.56           O  
ATOM   1183  N   GLY A 158      57.484  10.860  51.044  1.00 21.33           N  
ATOM   1184  CA  GLY A 158      57.526  10.328  49.689  1.00 22.03           C  
ATOM   1185  C   GLY A 158      56.537   9.209  49.393  1.00 22.28           C  
ATOM   1186  O   GLY A 158      56.465   8.750  48.232  1.00 26.58           O  
ATOM   1187  N   ALA A 159      55.776   8.754  50.363  1.00 20.43           N  
ATOM   1188  CA  ALA A 159      54.812   7.668  50.099  1.00 18.40           C  
ATOM   1189  C   ALA A 159      53.535   8.259  49.483  1.00 21.55           C  
ATOM   1190  O   ALA A 159      53.134   9.405  49.760  1.00 22.29           O  
ATOM   1191  CB  ALA A 159      54.490   6.972  51.411  1.00 17.66           C  
ATOM   1192  N   VAL A 160      52.923   7.421  48.672  1.00 19.75           N  
ATOM   1193  CA  VAL A 160      51.653   7.749  48.006  1.00 19.24           C  
ATOM   1194  C   VAL A 160      50.577   7.186  48.950  1.00 17.46           C  
ATOM   1195  O   VAL A 160      50.677   5.978  49.203  1.00 18.65           O  
ATOM   1196  CB  VAL A 160      51.555   7.168  46.584  1.00 18.97           C  
ATOM   1197  CG1 VAL A 160      50.157   7.331  45.958  1.00 18.34           C  
ATOM   1198  CG2 VAL A 160      52.633   7.735  45.678  1.00 14.81           C  
ATOM   1199  N   VAL A 161      49.657   8.008  49.390  1.00 14.61           N  
ATOM   1200  CA  VAL A 161      48.584   7.536  50.298  1.00 12.53           C  
ATOM   1201  C   VAL A 161      47.310   7.496  49.451  1.00 13.10           C  
ATOM   1202  O   VAL A 161      47.196   8.364  48.593  1.00 16.25           O  
ATOM   1203  CB  VAL A 161      48.480   8.404  51.564  1.00 10.96           C  
ATOM   1204  CG1 VAL A 161      47.387   7.942  52.519  1.00 10.66           C  
ATOM   1205  CG2 VAL A 161      49.818   8.566  52.273  1.00  5.51           C  
ATOM   1206  N   LYS A 162      46.436   6.546  49.652  1.00 12.89           N  
ATOM   1207  CA  LYS A 162      45.171   6.421  48.918  1.00 15.27           C  
ATOM   1208  C   LYS A 162      44.124   6.526  50.021  1.00 14.35           C  
ATOM   1209  O   LYS A 162      44.400   5.976  51.094  1.00 16.52           O  
ATOM   1210  CB  LYS A 162      45.066   5.151  48.086  1.00 20.66           C  
ATOM   1211  CG  LYS A 162      46.140   5.143  46.986  1.00 29.54           C  
ATOM   1212  CD  LYS A 162      46.418   3.870  46.218  1.00 35.66           C  
ATOM   1213  CE  LYS A 162      47.329   4.063  45.010  1.00 39.21           C  
ATOM   1214  NZ  LYS A 162      48.796   3.831  45.211  1.00 37.91           N  
ATOM   1215  N   VAL A 163      43.042   7.237  49.787  1.00 14.25           N  
ATOM   1216  CA  VAL A 163      41.982   7.434  50.786  1.00 12.71           C  
ATOM   1217  C   VAL A 163      40.630   7.201  50.106  1.00 13.80           C  
ATOM   1218  O   VAL A 163      40.526   7.572  48.933  1.00 16.97           O  
ATOM   1219  CB  VAL A 163      42.042   8.876  51.342  1.00 12.03           C  
ATOM   1220  CG1 VAL A 163      40.937   9.114  52.353  1.00 10.08           C  
ATOM   1221  CG2 VAL A 163      43.423   9.272  51.859  1.00 11.06           C  
ATOM   1222  N   THR A 164      39.679   6.644  50.811  1.00 12.79           N  
ATOM   1223  CA  THR A 164      38.336   6.378  50.280  1.00 10.24           C  
ATOM   1224  C   THR A 164      37.394   6.929  51.360  1.00 12.62           C  
ATOM   1225  O   THR A 164      37.648   6.676  52.559  1.00 12.45           O  
ATOM   1226  CB  THR A 164      38.012   4.861  50.030  1.00 12.06           C  
ATOM   1227  OG1 THR A 164      39.077   4.371  49.153  1.00 12.42           O  
ATOM   1228  CG2 THR A 164      36.626   4.631  49.404  1.00  8.73           C  
ATOM   1229  N   VAL A 165      36.388   7.653  50.883  1.00 13.56           N  
ATOM   1230  CA  VAL A 165      35.434   8.220  51.864  1.00 11.92           C  
ATOM   1231  C   VAL A 165      34.005   7.963  51.399  1.00 10.16           C  
ATOM   1232  O   VAL A 165      33.720   8.084  50.192  1.00 14.17           O  
ATOM   1233  CB  VAL A 165      35.713   9.727  52.076  1.00 13.46           C  
ATOM   1234  CG1 VAL A 165      34.658  10.315  53.032  1.00 12.10           C  
ATOM   1235  CG2 VAL A 165      37.144   9.987  52.552  1.00  7.69           C  
ATOM   1236  N   ILE A 166      33.170   7.630  52.362  1.00  9.61           N  
ATOM   1237  CA  ILE A 166      31.752   7.379  52.053  1.00 10.76           C  
ATOM   1238  C   ILE A 166      30.924   8.200  53.035  1.00 11.39           C  
ATOM   1239  O   ILE A 166      31.262   8.110  54.231  1.00 14.03           O  
ATOM   1240  CB  ILE A 166      31.384   5.864  52.250  1.00 13.55           C  
ATOM   1241  CG1 ILE A 166      32.201   5.003  51.262  1.00 11.15           C  
ATOM   1242  CG2 ILE A 166      29.842   5.603  52.206  1.00 10.63           C  
ATOM   1243  CD1 ILE A 166      32.183   3.488  51.572  1.00  7.08           C  
ATOM   1244  N   TYR A 167      29.932   8.913  52.538  1.00 11.04           N  
ATOM   1245  CA  TYR A 167      29.045   9.673  53.456  1.00 11.21           C  
ATOM   1246  C   TYR A 167      27.695   8.972  53.188  1.00 11.20           C  
ATOM   1247  O   TYR A 167      27.305   8.961  52.007  1.00 14.71           O  
ATOM   1248  CB  TYR A 167      28.906  11.172  53.225  1.00  8.98           C  
ATOM   1249  CG  TYR A 167      28.004  11.863  54.235  1.00 10.43           C  
ATOM   1250  CD1 TYR A 167      28.464  12.143  55.533  1.00  8.85           C  
ATOM   1251  CD2 TYR A 167      26.700  12.214  53.900  1.00 10.43           C  
ATOM   1252  CE1 TYR A 167      27.637  12.732  56.478  1.00 10.64           C  
ATOM   1253  CE2 TYR A 167      25.852  12.827  54.838  1.00 10.68           C  
ATOM   1254  CZ  TYR A 167      26.314  13.068  56.114  1.00 11.42           C  
ATOM   1255  OH  TYR A 167      25.459  13.685  56.978  1.00 11.52           O  
ATOM   1256  N   ASP A 168      27.072   8.427  54.185  1.00 13.04           N  
ATOM   1257  CA  ASP A 168      25.769   7.735  53.986  1.00 13.55           C  
ATOM   1258  C   ASP A 168      24.696   8.718  54.418  1.00 11.04           C  
ATOM   1259  O   ASP A 168      24.676   9.016  55.639  1.00 16.25           O  
ATOM   1260  CB  ASP A 168      25.784   6.417  54.756  1.00 13.09           C  
ATOM   1261  CG  ASP A 168      24.378   5.812  54.700  1.00 10.72           C  
ATOM   1262  OD1 ASP A 168      23.842   5.652  53.593  1.00 11.91           O  
ATOM   1263  OD2 ASP A 168      23.853   5.584  55.794  1.00  7.50           O  
ATOM   1264  N   SER A 169      23.862   9.200  53.520  1.00 15.56           N  
ATOM   1265  CA  SER A 169      22.847  10.194  53.982  1.00 20.33           C  
ATOM   1266  C   SER A 169      21.949   9.797  55.154  1.00 21.43           C  
ATOM   1267  O   SER A 169      21.784  10.614  56.091  1.00 20.60           O  
ATOM   1268  CB  SER A 169      21.943  10.678  52.863  1.00 19.64           C  
ATOM   1269  OG  SER A 169      21.271   9.627  52.199  1.00 28.41           O  
ATOM   1270  N   SER A 170      21.357   8.616  55.108  1.00 20.41           N  
ATOM   1271  CA  SER A 170      20.449   8.141  56.170  1.00 22.27           C  
ATOM   1272  C   SER A 170      21.042   8.031  57.564  1.00 18.70           C  
ATOM   1273  O   SER A 170      20.322   8.444  58.490  1.00 21.28           O  
ATOM   1274  CB  SER A 170      19.814   6.782  55.831  1.00 22.16           C  
ATOM   1275  OG  SER A 170      20.949   5.911  55.728  1.00 30.86           O  
ATOM   1276  N   THR A 171      22.237   7.505  57.783  1.00 19.52           N  
ATOM   1277  CA  THR A 171      22.795   7.424  59.139  1.00 13.20           C  
ATOM   1278  C   THR A 171      23.570   8.692  59.461  1.00 14.95           C  
ATOM   1279  O   THR A 171      23.748   8.974  60.650  1.00 15.47           O  
ATOM   1280  CB  THR A 171      23.746   6.174  59.329  1.00 11.26           C  
ATOM   1281  OG1 THR A 171      24.752   6.321  58.271  1.00 14.01           O  
ATOM   1282  CG2 THR A 171      22.954   4.879  59.270  1.00 11.92           C  
ATOM   1283  N   LYS A 172      24.043   9.350  58.426  1.00 14.74           N  
ATOM   1284  CA  LYS A 172      24.815  10.580  58.505  1.00 16.41           C  
ATOM   1285  C   LYS A 172      26.256  10.259  58.904  1.00 14.98           C  
ATOM   1286  O   LYS A 172      26.898  11.089  59.543  1.00 16.95           O  
ATOM   1287  CB  LYS A 172      24.271  11.599  59.504  1.00 14.87           C  
ATOM   1288  CG  LYS A 172      22.938  12.224  59.109  1.00 18.30           C  
ATOM   1289  CD  LYS A 172      22.163  12.728  60.322  1.00 23.55           C  
ATOM   1290  CE  LYS A 172      20.913  13.483  59.857  1.00 29.78           C  
ATOM   1291  NZ  LYS A 172      20.292  12.764  58.694  1.00 30.58           N  
ATOM   1292  N   THR A 173      26.709   9.100  58.516  1.00 14.98           N  
ATOM   1293  CA  THR A 173      28.043   8.589  58.812  1.00 12.26           C  
ATOM   1294  C   THR A 173      29.072   8.950  57.741  1.00 12.27           C  
ATOM   1295  O   THR A 173      28.871   8.659  56.547  1.00 15.55           O  
ATOM   1296  CB  THR A 173      28.072   6.997  58.937  1.00 14.97           C  
ATOM   1297  OG1 THR A 173      26.841   6.567  59.577  1.00 16.18           O  
ATOM   1298  CG2 THR A 173      29.283   6.476  59.731  1.00 15.17           C  
ATOM   1299  N   LEU A 174      30.138   9.563  58.213  1.00 10.13           N  
ATOM   1300  CA  LEU A 174      31.267   9.914  57.338  1.00 10.52           C  
ATOM   1301  C   LEU A 174      32.288   8.815  57.662  1.00 11.19           C  
ATOM   1302  O   LEU A 174      32.716   8.775  58.847  1.00 13.66           O  
ATOM   1303  CB  LEU A 174      31.732  11.344  57.597  1.00 10.40           C  
ATOM   1304  CG  LEU A 174      32.978  11.828  56.860  1.00 10.04           C  
ATOM   1305  CD1 LEU A 174      32.746  11.970  55.357  1.00  5.57           C  
ATOM   1306  CD2 LEU A 174      33.411  13.195  57.400  1.00 10.62           C  
ATOM   1307  N   SER A 175      32.630   7.998  56.683  1.00 11.46           N  
ATOM   1308  CA  SER A 175      33.622   6.920  56.900  1.00 10.36           C  
ATOM   1309  C   SER A 175      34.866   7.077  56.032  1.00  9.50           C  
ATOM   1310  O   SER A 175      34.696   7.234  54.798  1.00 13.74           O  
ATOM   1311  CB  SER A 175      33.052   5.548  56.525  1.00 14.11           C  
ATOM   1312  OG  SER A 175      31.945   5.258  57.348  1.00 21.01           O  
ATOM   1313  N   VAL A 176      36.024   6.959  56.639  1.00  7.96           N  
ATOM   1314  CA  VAL A 176      37.311   7.115  55.917  1.00  9.88           C  
ATOM   1315  C   VAL A 176      38.239   5.907  56.020  1.00 12.73           C  
ATOM   1316  O   VAL A 176      38.475   5.424  57.157  1.00 14.78           O  
ATOM   1317  CB  VAL A 176      38.059   8.302  56.598  1.00  8.13           C  
ATOM   1318  CG1 VAL A 176      39.430   8.575  55.994  1.00  6.17           C  
ATOM   1319  CG2 VAL A 176      37.135   9.507  56.657  1.00 10.43           C  
ATOM   1320  N   ALA A 177      38.771   5.485  54.886  1.00  9.58           N  
ATOM   1321  CA  ALA A 177      39.717   4.339  54.930  1.00 11.76           C  
ATOM   1322  C   ALA A 177      40.994   4.916  54.327  1.00 10.22           C  
ATOM   1323  O   ALA A 177      40.875   5.441  53.196  1.00 13.21           O  
ATOM   1324  CB  ALA A 177      39.184   3.125  54.194  1.00  7.71           C  
ATOM   1325  N   VAL A 178      42.079   4.864  55.052  1.00 11.97           N  
ATOM   1326  CA  VAL A 178      43.371   5.387  54.544  1.00 13.39           C  
ATOM   1327  C   VAL A 178      44.301   4.195  54.287  1.00 17.74           C  
ATOM   1328  O   VAL A 178      44.460   3.355  55.188  1.00 19.29           O  
ATOM   1329  CB  VAL A 178      43.996   6.369  55.552  1.00  9.85           C  
ATOM   1330  CG1 VAL A 178      45.358   6.864  55.067  1.00 13.50           C  
ATOM   1331  CG2 VAL A 178      43.071   7.518  55.897  1.00 10.78           C  
ATOM   1332  N   THR A 179      44.895   4.120  53.100  1.00 22.66           N  
ATOM   1333  CA  THR A 179      45.799   2.999  52.805  1.00 22.37           C  
ATOM   1334  C   THR A 179      47.252   3.475  52.803  1.00 25.20           C  
ATOM   1335  O   THR A 179      47.637   4.207  51.882  1.00 27.49           O  
ATOM   1336  CB  THR A 179      45.516   2.220  51.471  1.00 22.09           C  
ATOM   1337  OG1 THR A 179      44.132   1.766  51.548  1.00 24.32           O  
ATOM   1338  CG2 THR A 179      46.495   1.039  51.313  1.00 24.95           C  
ATOM   1339  N   ASN A 180      47.974   3.031  53.818  1.00 27.91           N  
ATOM   1340  CA  ASN A 180      49.397   3.412  53.903  1.00 30.89           C  
ATOM   1341  C   ASN A 180      50.098   2.576  52.819  1.00 34.99           C  
ATOM   1342  O   ASN A 180      49.606   1.667  52.144  1.00 35.08           O  
ATOM   1343  CB  ASN A 180      50.039   3.263  55.274  1.00 34.61           C  
ATOM   1344  CG  ASN A 180      49.476   4.252  56.284  1.00 41.13           C  
ATOM   1345  OD1 ASN A 180      50.296   5.029  56.789  1.00 43.01           O  
ATOM   1346  ND2 ASN A 180      48.157   4.204  56.549  1.00 40.47           N  
ATOM   1347  N   ASP A 181      51.341   2.970  52.708  1.00 38.66           N  
ATOM   1348  CA  ASP A 181      52.378   2.467  51.807  1.00 40.44           C  
ATOM   1349  C   ASP A 181      52.737   1.006  52.094  1.00 37.36           C  
ATOM   1350  O   ASP A 181      52.928   0.205  51.156  1.00 36.59           O  
ATOM   1351  CB  ASP A 181      53.534   3.461  52.020  1.00 43.06           C  
ATOM   1352  CG  ASP A 181      54.696   3.138  51.080  1.00 47.15           C  
ATOM   1353  OD1 ASP A 181      54.437   3.152  49.851  1.00 47.30           O  
ATOM   1354  OD2 ASP A 181      55.746   2.889  51.739  1.00 44.26           O  
ATOM   1355  N   ASN A 182      52.847   0.708  53.372  1.00 33.01           N  
ATOM   1356  CA  ASN A 182      53.170  -0.636  53.850  1.00 34.63           C  
ATOM   1357  C   ASN A 182      51.937  -1.550  53.789  1.00 35.96           C  
ATOM   1358  O   ASN A 182      51.955  -2.587  54.480  1.00 38.87           O  
ATOM   1359  CB  ASN A 182      53.717  -0.587  55.282  1.00 35.94           C  
ATOM   1360  CG  ASN A 182      52.659  -0.260  56.324  1.00 37.34           C  
ATOM   1361  OD1 ASN A 182      52.801  -0.578  57.516  1.00 40.45           O  
ATOM   1362  ND2 ASN A 182      51.550   0.382  55.955  1.00 35.75           N  
ATOM   1363  N   GLY A 183      50.897  -1.175  53.061  1.00 36.48           N  
ATOM   1364  CA  GLY A 183      49.659  -1.940  52.911  1.00 28.30           C  
ATOM   1365  C   GLY A 183      48.669  -1.908  54.058  1.00 26.90           C  
ATOM   1366  O   GLY A 183      47.536  -2.417  53.879  1.00 32.19           O  
ATOM   1367  N   ASP A 184      49.017  -1.364  55.198  1.00 25.43           N  
ATOM   1368  CA  ASP A 184      48.201  -1.230  56.411  1.00 24.19           C  
ATOM   1369  C   ASP A 184      47.066  -0.214  56.202  1.00 22.92           C  
ATOM   1370  O   ASP A 184      47.372   0.786  55.520  1.00 22.53           O  
ATOM   1371  CB  ASP A 184      49.064  -0.748  57.574  1.00 27.23           C  
ATOM   1372  CG  ASP A 184      49.694  -1.772  58.480  1.00 31.35           C  
ATOM   1373  OD1 ASP A 184      49.846  -2.941  58.069  1.00 30.29           O  
ATOM   1374  OD2 ASP A 184      50.053  -1.429  59.636  1.00 33.15           O  
ATOM   1375  N   ILE A 185      45.896  -0.465  56.779  1.00 17.96           N  
ATOM   1376  CA  ILE A 185      44.783   0.458  56.632  1.00 17.80           C  
ATOM   1377  C   ILE A 185      44.416   1.081  57.995  1.00 17.70           C  
ATOM   1378  O   ILE A 185      44.411   0.366  58.999  1.00 18.28           O  
ATOM   1379  CB  ILE A 185      43.421  -0.051  56.015  1.00 17.37           C  
ATOM   1380  CG1 ILE A 185      42.770  -1.155  56.884  1.00 16.30           C  
ATOM   1381  CG2 ILE A 185      43.432  -0.446  54.536  1.00 17.74           C  
ATOM   1382  CD1 ILE A 185      41.201  -1.031  56.728  1.00 19.59           C  
ATOM   1383  N   THR A 186      44.088   2.352  57.946  1.00 14.04           N  
ATOM   1384  CA  THR A 186      43.640   3.170  59.075  1.00 11.24           C  
ATOM   1385  C   THR A 186      42.188   3.575  58.774  1.00 11.55           C  
ATOM   1386  O   THR A 186      41.899   3.947  57.605  1.00 15.19           O  
ATOM   1387  CB  THR A 186      44.532   4.455  59.234  1.00 14.44           C  
ATOM   1388  OG1 THR A 186      45.886   3.876  59.184  1.00 20.49           O  
ATOM   1389  CG2 THR A 186      44.383   5.344  60.475  1.00 13.70           C  
ATOM   1390  N   THR A 187      41.318   3.516  59.763  1.00 10.19           N  
ATOM   1391  CA  THR A 187      39.915   3.911  59.562  1.00 13.00           C  
ATOM   1392  C   THR A 187      39.462   4.848  60.693  1.00 14.85           C  
ATOM   1393  O   THR A 187      39.987   4.830  61.835  1.00 15.07           O  
ATOM   1394  CB  THR A 187      38.900   2.721  59.344  1.00 13.76           C  
ATOM   1395  OG1 THR A 187      38.692   2.155  60.678  1.00 13.84           O  
ATOM   1396  CG2 THR A 187      39.282   1.668  58.321  1.00 10.10           C  
ATOM   1397  N   ILE A 188      38.503   5.689  60.310  1.00 11.77           N  
ATOM   1398  CA  ILE A 188      37.913   6.661  61.252  1.00 13.19           C  
ATOM   1399  C   ILE A 188      36.485   6.961  60.808  1.00 10.84           C  
ATOM   1400  O   ILE A 188      36.269   7.105  59.580  1.00 13.26           O  
ATOM   1401  CB  ILE A 188      38.881   7.892  61.448  1.00 17.09           C  
ATOM   1402  CG1 ILE A 188      38.324   8.709  62.655  1.00 15.16           C  
ATOM   1403  CG2 ILE A 188      39.111   8.745  60.188  1.00 11.86           C  
ATOM   1404  CD1 ILE A 188      39.162   9.945  63.021  1.00 15.37           C  
ATOM   1405  N   ALA A 189      35.514   7.042  61.694  1.00  9.77           N  
ATOM   1406  CA  ALA A 189      34.116   7.311  61.253  1.00 12.42           C  
ATOM   1407  C   ALA A 189      33.436   8.217  62.268  1.00 14.14           C  
ATOM   1408  O   ALA A 189      33.739   8.061  63.475  1.00 15.19           O  
ATOM   1409  CB  ALA A 189      33.323   5.999  61.149  1.00 10.14           C  
ATOM   1410  N   GLN A 190      32.550   9.077  61.792  1.00 11.40           N  
ATOM   1411  CA  GLN A 190      31.866   9.963  62.770  1.00 11.87           C  
ATOM   1412  C   GLN A 190      30.494  10.370  62.258  1.00  9.32           C  
ATOM   1413  O   GLN A 190      30.374  10.528  61.030  1.00 14.23           O  
ATOM   1414  CB  GLN A 190      32.756  11.189  63.021  1.00 13.98           C  
ATOM   1415  CG  GLN A 190      32.079  12.314  63.775  1.00 15.68           C  
ATOM   1416  CD  GLN A 190      32.044  12.000  65.251  1.00 19.77           C  
ATOM   1417  OE1 GLN A 190      33.060  11.715  65.882  1.00 24.13           O  
ATOM   1418  NE2 GLN A 190      30.839  12.041  65.808  1.00 21.04           N  
ATOM   1419  N   VAL A 191      29.510  10.512  63.118  1.00 10.26           N  
ATOM   1420  CA  VAL A 191      28.179  10.962  62.629  1.00 15.26           C  
ATOM   1421  C   VAL A 191      28.339  12.493  62.508  1.00 20.44           C  
ATOM   1422  O   VAL A 191      28.766  13.105  63.512  1.00 20.86           O  
ATOM   1423  CB  VAL A 191      27.023  10.584  63.549  1.00 15.50           C  
ATOM   1424  CG1 VAL A 191      25.757  11.370  63.238  1.00 14.00           C  
ATOM   1425  CG2 VAL A 191      26.759   9.081  63.577  1.00 15.43           C  
ATOM   1426  N   VAL A 192      28.062  13.030  61.331  1.00 19.65           N  
ATOM   1427  CA  VAL A 192      28.145  14.464  61.067  1.00 18.28           C  
ATOM   1428  C   VAL A 192      26.884  14.826  60.260  1.00 18.77           C  
ATOM   1429  O   VAL A 192      26.773  14.293  59.139  1.00 18.65           O  
ATOM   1430  CB  VAL A 192      29.378  14.951  60.279  1.00 20.48           C  
ATOM   1431  CG1 VAL A 192      29.465  16.487  60.338  1.00 16.69           C  
ATOM   1432  CG2 VAL A 192      30.696  14.327  60.711  1.00 18.59           C  
ATOM   1433  N   ASP A 193      26.039  15.672  60.829  1.00 19.88           N  
ATOM   1434  CA  ASP A 193      24.800  16.062  60.095  1.00 19.80           C  
ATOM   1435  C   ASP A 193      25.129  17.223  59.164  1.00 22.32           C  
ATOM   1436  O   ASP A 193      25.082  18.383  59.589  1.00 25.49           O  
ATOM   1437  CB  ASP A 193      23.644  16.332  61.057  1.00 20.10           C  
ATOM   1438  CG  ASP A 193      22.307  16.515  60.351  1.00 25.83           C  
ATOM   1439  OD1 ASP A 193      22.268  16.559  59.095  1.00 28.31           O  
ATOM   1440  OD2 ASP A 193      21.241  16.613  60.992  1.00 30.10           O  
ATOM   1441  N   LEU A 194      25.462  16.943  57.916  1.00 24.84           N  
ATOM   1442  CA  LEU A 194      25.810  17.970  56.923  1.00 19.98           C  
ATOM   1443  C   LEU A 194      24.746  19.050  56.794  1.00 19.42           C  
ATOM   1444  O   LEU A 194      25.025  20.253  56.726  1.00 20.16           O  
ATOM   1445  CB  LEU A 194      26.156  17.210  55.641  1.00 17.06           C  
ATOM   1446  CG  LEU A 194      27.444  16.405  55.594  1.00 14.16           C  
ATOM   1447  CD1 LEU A 194      27.907  16.323  54.140  1.00 15.53           C  
ATOM   1448  CD2 LEU A 194      28.560  17.090  56.386  1.00 17.07           C  
ATOM   1449  N   LYS A 195      23.497  18.642  56.750  1.00 20.70           N  
ATOM   1450  CA  LYS A 195      22.326  19.518  56.623  1.00 23.40           C  
ATOM   1451  C   LYS A 195      22.191  20.518  57.765  1.00 23.77           C  
ATOM   1452  O   LYS A 195      21.436  21.511  57.676  1.00 27.87           O  
ATOM   1453  CB  LYS A 195      21.055  18.677  56.558  1.00 22.70           C  
ATOM   1454  CG  LYS A 195      19.747  19.462  56.434  1.00 22.50           C  
ATOM   1455  CD  LYS A 195      18.609  18.451  56.318  1.00 25.33           C  
ATOM   1456  CE  LYS A 195      17.253  19.128  56.431  1.00 29.64           C  
ATOM   1457  NZ  LYS A 195      16.282  18.151  57.027  1.00 36.69           N  
ATOM   1458  N   ALA A 196      22.904  20.270  58.847  1.00 20.01           N  
ATOM   1459  CA  ALA A 196      22.858  21.155  60.006  1.00 22.26           C  
ATOM   1460  C   ALA A 196      24.052  22.116  60.033  1.00 23.19           C  
ATOM   1461  O   ALA A 196      23.957  23.277  60.484  1.00 25.54           O  
ATOM   1462  CB  ALA A 196      22.751  20.348  61.302  1.00 20.05           C  
ATOM   1463  N   LYS A 197      25.177  21.637  59.550  1.00 19.89           N  
ATOM   1464  CA  LYS A 197      26.422  22.400  59.539  1.00 22.32           C  
ATOM   1465  C   LYS A 197      26.706  23.158  58.264  1.00 20.92           C  
ATOM   1466  O   LYS A 197      27.589  24.041  58.322  1.00 26.63           O  
ATOM   1467  CB  LYS A 197      27.594  21.419  59.760  1.00 24.90           C  
ATOM   1468  CG  LYS A 197      27.375  20.492  60.969  1.00 25.34           C  
ATOM   1469  CD  LYS A 197      27.497  21.315  62.247  1.00 24.78           C  
ATOM   1470  CE  LYS A 197      26.937  20.560  63.438  1.00 28.61           C  
ATOM   1471  NZ  LYS A 197      27.147  21.377  64.669  1.00 29.16           N  
ATOM   1472  N   LEU A 198      26.032  22.819  57.175  1.00 18.49           N  
ATOM   1473  CA  LEU A 198      26.360  23.506  55.925  1.00 17.16           C  
ATOM   1474  C   LEU A 198      25.134  23.890  55.105  1.00 19.11           C  
ATOM   1475  O   LEU A 198      24.066  23.293  55.261  1.00 20.43           O  
ATOM   1476  CB  LEU A 198      27.288  22.591  55.122  1.00 16.39           C  
ATOM   1477  CG  LEU A 198      28.637  22.169  55.661  1.00 19.30           C  
ATOM   1478  CD1 LEU A 198      29.166  21.018  54.792  1.00 18.57           C  
ATOM   1479  CD2 LEU A 198      29.631  23.324  55.619  1.00 15.30           C  
ATOM   1480  N   PRO A 199      25.364  24.886  54.264  1.00 17.74           N  
ATOM   1481  CA  PRO A 199      24.282  25.369  53.382  1.00 19.74           C  
ATOM   1482  C   PRO A 199      24.020  24.282  52.347  1.00 18.30           C  
ATOM   1483  O   PRO A 199      24.800  23.318  52.243  1.00 15.38           O  
ATOM   1484  CB  PRO A 199      24.823  26.691  52.853  1.00 19.79           C  
ATOM   1485  CG  PRO A 199      26.339  26.605  52.945  1.00 19.30           C  
ATOM   1486  CD  PRO A 199      26.622  25.628  54.077  1.00 17.61           C  
ATOM   1487  N   GLU A 200      22.945  24.454  51.595  1.00 18.26           N  
ATOM   1488  CA  GLU A 200      22.538  23.515  50.556  1.00 21.38           C  
ATOM   1489  C   GLU A 200      23.572  23.391  49.440  1.00 20.51           C  
ATOM   1490  O   GLU A 200      23.699  22.296  48.874  1.00 20.65           O  
ATOM   1491  CB  GLU A 200      21.231  23.908  49.836  1.00 20.37           C  
ATOM   1492  CG  GLU A 200      20.025  24.086  50.762  1.00 27.61           C  
ATOM   1493  CD  GLU A 200      18.790  24.657  50.107  1.00 32.81           C  
ATOM   1494  OE1 GLU A 200      18.310  24.220  49.068  1.00 38.34           O  
ATOM   1495  OE2 GLU A 200      18.323  25.629  50.740  1.00 33.23           O  
ATOM   1496  N   ARG A 201      24.201  24.510  49.155  1.00 16.06           N  
ATOM   1497  CA  ARG A 201      25.207  24.548  48.083  1.00 17.32           C  
ATOM   1498  C   ARG A 201      26.583  24.664  48.722  1.00 16.18           C  
ATOM   1499  O   ARG A 201      26.732  25.570  49.533  1.00 14.97           O  
ATOM   1500  CB  ARG A 201      24.936  25.679  47.097  1.00 18.76           C  
ATOM   1501  CG  ARG A 201      23.812  25.337  46.128  1.00 22.93           C  
ATOM   1502  CD  ARG A 201      23.216  26.481  45.418  1.00 29.18           C  
ATOM   1503  NE  ARG A 201      24.131  27.176  44.518  1.00 34.46           N  
ATOM   1504  CZ  ARG A 201      23.727  27.570  43.292  1.00 37.31           C  
ATOM   1505  NH1 ARG A 201      22.486  27.271  42.852  1.00 35.49           N  
ATOM   1506  NH2 ARG A 201      24.575  28.300  42.548  1.00 37.27           N  
ATOM   1507  N   VAL A 202      27.474  23.756  48.336  1.00 16.49           N  
ATOM   1508  CA  VAL A 202      28.840  23.732  48.879  1.00 14.56           C  
ATOM   1509  C   VAL A 202      29.857  23.463  47.768  1.00 10.74           C  
ATOM   1510  O   VAL A 202      29.511  23.165  46.633  1.00  8.01           O  
ATOM   1511  CB  VAL A 202      29.047  22.674  49.989  1.00 13.97           C  
ATOM   1512  CG1 VAL A 202      28.280  22.929  51.286  1.00 14.06           C  
ATOM   1513  CG2 VAL A 202      28.770  21.268  49.475  1.00 15.49           C  
ATOM   1514  N   LYS A 203      31.103  23.582  48.232  1.00 15.26           N  
ATOM   1515  CA  LYS A 203      32.248  23.304  47.331  1.00 15.34           C  
ATOM   1516  C   LYS A 203      33.158  22.296  48.041  1.00 14.22           C  
ATOM   1517  O   LYS A 203      33.264  22.333  49.277  1.00 13.79           O  
ATOM   1518  CB  LYS A 203      33.013  24.511  46.866  1.00 15.56           C  
ATOM   1519  CG  LYS A 203      32.367  25.030  45.545  1.00 18.59           C  
ATOM   1520  CD  LYS A 203      33.161  26.243  45.099  1.00 21.43           C  
ATOM   1521  CE  LYS A 203      32.382  27.211  44.226  1.00 22.50           C  
ATOM   1522  NZ  LYS A 203      33.393  28.210  43.735  1.00 23.81           N  
ATOM   1523  N   PHE A 204      33.767  21.433  47.246  1.00 10.35           N  
ATOM   1524  CA  PHE A 204      34.672  20.402  47.771  1.00 10.61           C  
ATOM   1525  C   PHE A 204      36.117  20.675  47.353  1.00 10.10           C  
ATOM   1526  O   PHE A 204      36.279  21.086  46.197  1.00  9.75           O  
ATOM   1527  CB  PHE A 204      34.249  19.037  47.210  1.00  8.78           C  
ATOM   1528  CG  PHE A 204      32.981  18.471  47.781  1.00  9.22           C  
ATOM   1529  CD1 PHE A 204      31.728  18.814  47.251  1.00  8.99           C  
ATOM   1530  CD2 PHE A 204      33.057  17.590  48.866  1.00  9.47           C  
ATOM   1531  CE1 PHE A 204      30.567  18.265  47.803  1.00  9.54           C  
ATOM   1532  CE2 PHE A 204      31.890  17.024  49.416  1.00  8.20           C  
ATOM   1533  CZ  PHE A 204      30.628  17.370  48.877  1.00  6.90           C  
ATOM   1534  N   GLY A 205      37.071  20.425  48.245  1.00 11.44           N  
ATOM   1535  CA  GLY A 205      38.486  20.638  47.779  1.00 11.69           C  
ATOM   1536  C   GLY A 205      39.466  20.169  48.857  1.00 10.69           C  
ATOM   1537  O   GLY A 205      39.079  19.540  49.856  1.00 10.48           O  
ATOM   1538  N   PHE A 206      40.714  20.509  48.610  1.00 10.40           N  
ATOM   1539  CA  PHE A 206      41.880  20.253  49.464  1.00 12.31           C  
ATOM   1540  C   PHE A 206      42.575  21.590  49.797  1.00 15.39           C  
ATOM   1541  O   PHE A 206      42.612  22.549  49.012  1.00 13.44           O  
ATOM   1542  CB  PHE A 206      42.889  19.336  48.766  1.00 11.06           C  
ATOM   1543  CG  PHE A 206      42.275  18.050  48.289  1.00 14.04           C  
ATOM   1544  CD1 PHE A 206      41.723  17.989  46.995  1.00 11.89           C  
ATOM   1545  CD2 PHE A 206      42.259  16.934  49.108  1.00 11.82           C  
ATOM   1546  CE1 PHE A 206      41.133  16.824  46.558  1.00 12.72           C  
ATOM   1547  CE2 PHE A 206      41.666  15.742  48.653  1.00 13.03           C  
ATOM   1548  CZ  PHE A 206      41.094  15.689  47.381  1.00 11.45           C  
ATOM   1549  N   SER A 207      43.173  21.665  50.972  1.00 17.88           N  
ATOM   1550  CA  SER A 207      43.923  22.823  51.466  1.00 16.31           C  
ATOM   1551  C   SER A 207      45.159  22.308  52.209  1.00 15.73           C  
ATOM   1552  O   SER A 207      45.010  21.292  52.889  1.00 18.85           O  
ATOM   1553  CB  SER A 207      43.072  23.735  52.339  1.00 13.62           C  
ATOM   1554  OG  SER A 207      43.899  24.773  52.850  1.00 14.71           O  
ATOM   1555  N   ALA A 208      46.293  22.956  52.068  1.00 15.57           N  
ATOM   1556  CA  ALA A 208      47.558  22.608  52.759  1.00 15.09           C  
ATOM   1557  C   ALA A 208      48.218  23.931  53.225  1.00 22.59           C  
ATOM   1558  O   ALA A 208      47.944  24.991  52.618  1.00 19.46           O  
ATOM   1559  CB  ALA A 208      48.509  21.800  51.929  1.00 13.87           C  
ATOM   1560  N   SER A 209      49.011  23.872  54.305  1.00 21.72           N  
ATOM   1561  CA  SER A 209      49.662  25.099  54.809  1.00 18.66           C  
ATOM   1562  C   SER A 209      51.014  24.743  55.419  1.00 15.64           C  
ATOM   1563  O   SER A 209      51.301  23.568  55.628  1.00 16.18           O  
ATOM   1564  CB  SER A 209      48.762  25.806  55.815  1.00 17.85           C  
ATOM   1565  OG  SER A 209      48.563  24.934  56.922  1.00 18.50           O  
ATOM   1566  N   GLY A 210      51.811  25.756  55.644  1.00 17.06           N  
ATOM   1567  CA  GLY A 210      53.165  25.718  56.244  1.00 17.44           C  
ATOM   1568  C   GLY A 210      53.376  27.012  57.047  1.00 19.79           C  
ATOM   1569  O   GLY A 210      52.466  27.866  57.114  1.00 19.45           O  
ATOM   1570  N   SER A 211      54.522  27.148  57.686  1.00 16.75           N  
ATOM   1571  CA  SER A 211      54.846  28.350  58.483  1.00 17.95           C  
ATOM   1572  C   SER A 211      56.282  28.733  58.111  1.00 18.84           C  
ATOM   1573  O   SER A 211      56.785  28.318  57.050  1.00 22.41           O  
ATOM   1574  CB  SER A 211      54.640  28.104  59.961  1.00 19.84           C  
ATOM   1575  OG  SER A 211      55.407  27.033  60.497  1.00 19.52           O  
ATOM   1576  N   LEU A 212      56.938  29.522  58.947  1.00 18.77           N  
ATOM   1577  CA  LEU A 212      58.387  29.854  58.674  1.00 20.44           C  
ATOM   1578  C   LEU A 212      59.208  28.663  58.858  1.00 22.67           C  
ATOM   1579  O   LEU A 212      60.047  28.450  57.994  1.00 29.21           O  
ATOM   1580  CB  LEU A 212      58.856  31.080  59.538  1.00 17.75           C  
ATOM   1581  CG  LEU A 212      60.174  31.826  59.367  1.00 17.94           C  
ATOM   1582  CD1 LEU A 212      60.332  32.973  60.363  1.00 19.58           C  
ATOM   1583  CD2 LEU A 212      61.378  30.913  59.590  1.00 14.96           C  
ATOM   1584  N   GLY A 213      59.111  27.857  59.900  1.00 23.63           N  
ATOM   1585  CA  GLY A 213      60.089  26.767  60.086  1.00 22.74           C  
ATOM   1586  C   GLY A 213      59.563  25.527  59.537  1.00 22.02           C  
ATOM   1587  O   GLY A 213      60.299  24.565  59.239  1.00 22.94           O  
ATOM   1588  N   GLY A 214      58.238  25.436  59.486  1.00 19.46           N  
ATOM   1589  CA  GLY A 214      57.556  24.196  59.042  1.00 16.08           C  
ATOM   1590  C   GLY A 214      57.147  24.248  57.570  1.00 14.89           C  
ATOM   1591  O   GLY A 214      56.235  25.011  57.182  1.00 11.96           O  
ATOM   1592  N   ARG A 215      57.794  23.454  56.721  1.00 15.29           N  
ATOM   1593  CA  ARG A 215      57.522  23.386  55.273  1.00 15.83           C  
ATOM   1594  C   ARG A 215      57.849  22.002  54.726  1.00 16.85           C  
ATOM   1595  O   ARG A 215      58.825  21.375  55.202  1.00 17.38           O  
ATOM   1596  CB  ARG A 215      58.283  24.446  54.454  1.00 14.20           C  
ATOM   1597  CG  ARG A 215      58.297  25.840  55.055  1.00 15.31           C  
ATOM   1598  CD  ARG A 215      58.880  26.855  54.119  1.00 15.14           C  
ATOM   1599  NE  ARG A 215      59.250  28.025  54.885  1.00 18.85           N  
ATOM   1600  CZ  ARG A 215      60.020  29.051  54.493  1.00 17.79           C  
ATOM   1601  NH1 ARG A 215      60.539  29.165  53.281  1.00 12.23           N  
ATOM   1602  NH2 ARG A 215      60.301  29.980  55.420  1.00 16.13           N  
ATOM   1603  N   GLN A 216      57.043  21.557  53.764  1.00 18.16           N  
ATOM   1604  CA  GLN A 216      57.223  20.230  53.113  1.00 18.72           C  
ATOM   1605  C   GLN A 216      56.448  20.215  51.791  1.00 16.75           C  
ATOM   1606  O   GLN A 216      55.606  21.123  51.642  1.00 17.97           O  
ATOM   1607  CB  GLN A 216      56.792  19.020  53.936  1.00 14.84           C  
ATOM   1608  CG  GLN A 216      55.280  18.908  54.111  1.00 18.99           C  
ATOM   1609  CD  GLN A 216      54.824  17.921  55.161  1.00 19.93           C  
ATOM   1610  OE1 GLN A 216      53.767  18.062  55.805  1.00 19.90           O  
ATOM   1611  NE2 GLN A 216      55.629  16.888  55.362  1.00 16.98           N  
ATOM   1612  N   ILE A 217      56.713  19.254  50.925  1.00 15.89           N  
ATOM   1613  CA  ILE A 217      55.977  19.163  49.641  1.00 16.97           C  
ATOM   1614  C   ILE A 217      54.594  18.547  49.898  1.00 17.94           C  
ATOM   1615  O   ILE A 217      54.494  17.612  50.703  1.00 15.89           O  
ATOM   1616  CB  ILE A 217      56.788  18.376  48.570  1.00 19.16           C  
ATOM   1617  CG1 ILE A 217      58.072  19.178  48.232  1.00 23.25           C  
ATOM   1618  CG2 ILE A 217      55.948  18.116  47.301  1.00 21.10           C  
ATOM   1619  CD1 ILE A 217      59.266  18.336  47.701  1.00 25.60           C  
ATOM   1620  N   HIS A 218      53.583  19.093  49.249  1.00 17.78           N  
ATOM   1621  CA  HIS A 218      52.168  18.688  49.373  1.00 15.37           C  
ATOM   1622  C   HIS A 218      51.583  18.505  47.971  1.00 17.54           C  
ATOM   1623  O   HIS A 218      51.298  19.490  47.277  1.00 18.18           O  
ATOM   1624  CB  HIS A 218      51.290  19.693  50.156  1.00 16.00           C  
ATOM   1625  CG  HIS A 218      51.616  19.963  51.594  1.00 19.69           C  
ATOM   1626  ND1 HIS A 218      52.375  21.035  52.048  1.00 19.03           N  
ATOM   1627  CD2 HIS A 218      51.259  19.271  52.716  1.00 16.95           C  
ATOM   1628  CE1 HIS A 218      52.474  21.003  53.372  1.00 16.27           C  
ATOM   1629  NE2 HIS A 218      51.797  19.945  53.797  1.00 21.09           N  
ATOM   1630  N   LEU A 219      51.396  17.264  47.553  1.00 15.91           N  
ATOM   1631  CA  LEU A 219      50.866  16.916  46.240  1.00 16.41           C  
ATOM   1632  C   LEU A 219      49.514  16.202  46.251  1.00 17.02           C  
ATOM   1633  O   LEU A 219      49.151  15.422  47.136  1.00 21.35           O  
ATOM   1634  CB  LEU A 219      51.928  16.037  45.544  1.00 14.86           C  
ATOM   1635  CG  LEU A 219      53.311  16.610  45.279  1.00 16.29           C  
ATOM   1636  CD1 LEU A 219      54.273  15.528  44.788  1.00 15.63           C  
ATOM   1637  CD2 LEU A 219      53.276  17.686  44.195  1.00 17.89           C  
ATOM   1638  N   ILE A 220      48.744  16.490  45.229  1.00 16.17           N  
ATOM   1639  CA  ILE A 220      47.427  15.896  44.953  1.00 17.30           C  
ATOM   1640  C   ILE A 220      47.686  15.207  43.595  1.00 22.04           C  
ATOM   1641  O   ILE A 220      48.084  15.923  42.652  1.00 22.33           O  
ATOM   1642  CB  ILE A 220      46.230  16.869  44.964  1.00 16.49           C  
ATOM   1643  CG1 ILE A 220      46.194  17.636  46.305  1.00 18.53           C  
ATOM   1644  CG2 ILE A 220      44.887  16.133  44.631  1.00 15.69           C  
ATOM   1645  CD1 ILE A 220      45.821  16.796  47.555  1.00 22.55           C  
ATOM   1646  N   ARG A 221      47.506  13.888  43.573  1.00 20.33           N  
ATOM   1647  CA  ARG A 221      47.776  13.165  42.317  1.00 17.38           C  
ATOM   1648  C   ARG A 221      46.533  12.794  41.540  1.00 19.67           C  
ATOM   1649  O   ARG A 221      46.640  12.791  40.295  1.00 20.08           O  
ATOM   1650  CB  ARG A 221      48.684  11.987  42.618  1.00 18.22           C  
ATOM   1651  CG  ARG A 221      49.816  12.529  43.521  1.00 23.65           C  
ATOM   1652  CD  ARG A 221      50.259  11.355  44.360  1.00 30.32           C  
ATOM   1653  NE  ARG A 221      50.914  10.399  43.468  1.00 32.57           N  
ATOM   1654  CZ  ARG A 221      52.233  10.491  43.202  1.00 37.75           C  
ATOM   1655  NH1 ARG A 221      53.064  11.385  43.747  1.00 36.20           N  
ATOM   1656  NH2 ARG A 221      52.681   9.630  42.280  1.00 40.56           N  
ATOM   1657  N   SER A 222      45.434  12.542  42.245  1.00 17.13           N  
ATOM   1658  CA  SER A 222      44.182  12.190  41.541  1.00 15.41           C  
ATOM   1659  C   SER A 222      42.970  12.370  42.449  1.00 15.10           C  
ATOM   1660  O   SER A 222      43.059  12.466  43.679  1.00 15.28           O  
ATOM   1661  CB  SER A 222      44.306  10.746  41.066  1.00 18.21           C  
ATOM   1662  OG  SER A 222      44.536   9.906  42.183  1.00 17.72           O  
ATOM   1663  N   TRP A 223      41.794  12.376  41.828  1.00 11.78           N  
ATOM   1664  CA  TRP A 223      40.575  12.580  42.637  1.00 11.94           C  
ATOM   1665  C   TRP A 223      39.392  12.174  41.767  1.00 13.22           C  
ATOM   1666  O   TRP A 223      39.285  12.617  40.608  1.00  9.55           O  
ATOM   1667  CB  TRP A 223      40.617  14.043  43.127  1.00 13.62           C  
ATOM   1668  CG  TRP A 223      39.454  14.469  43.962  1.00 15.07           C  
ATOM   1669  CD1 TRP A 223      38.721  13.669  44.805  1.00 12.48           C  
ATOM   1670  CD2 TRP A 223      38.844  15.768  44.039  1.00 14.96           C  
ATOM   1671  NE1 TRP A 223      37.692  14.374  45.389  1.00 11.98           N  
ATOM   1672  CE2 TRP A 223      37.746  15.664  44.937  1.00 15.41           C  
ATOM   1673  CE3 TRP A 223      39.118  16.997  43.446  1.00 12.08           C  
ATOM   1674  CZ2 TRP A 223      36.931  16.749  45.259  1.00 12.63           C  
ATOM   1675  CZ3 TRP A 223      38.315  18.081  43.759  1.00  8.34           C  
ATOM   1676  CH2 TRP A 223      37.238  17.959  44.642  1.00 12.04           C  
ATOM   1677  N   SER A 224      38.580  11.302  42.369  1.00 12.12           N  
ATOM   1678  CA  SER A 224      37.349  10.845  41.657  1.00 13.78           C  
ATOM   1679  C   SER A 224      36.228  11.140  42.657  1.00  9.17           C  
ATOM   1680  O   SER A 224      36.507  11.089  43.872  1.00  9.35           O  
ATOM   1681  CB  SER A 224      37.425   9.473  41.043  1.00 12.42           C  
ATOM   1682  OG  SER A 224      37.876   8.535  42.002  1.00 19.51           O  
ATOM   1683  N   PHE A 225      35.057  11.507  42.154  1.00 10.72           N  
ATOM   1684  CA  PHE A 225      33.950  11.877  43.070  1.00 10.86           C  
ATOM   1685  C   PHE A 225      32.591  11.549  42.464  1.00  9.63           C  
ATOM   1686  O   PHE A 225      32.437  11.704  41.245  1.00 15.64           O  
ATOM   1687  CB  PHE A 225      34.040  13.399  43.356  1.00  9.30           C  
ATOM   1688  CG  PHE A 225      32.917  13.952  44.190  1.00  7.36           C  
ATOM   1689  CD1 PHE A 225      31.693  14.308  43.593  1.00  7.99           C  
ATOM   1690  CD2 PHE A 225      33.080  14.099  45.570  1.00  7.48           C  
ATOM   1691  CE1 PHE A 225      30.628  14.783  44.381  1.00  9.90           C  
ATOM   1692  CE2 PHE A 225      32.041  14.541  46.372  1.00  7.42           C  
ATOM   1693  CZ  PHE A 225      30.824  14.897  45.766  1.00  7.72           C  
ATOM   1694  N   THR A 226      31.651  11.178  43.305  1.00 11.86           N  
ATOM   1695  CA  THR A 226      30.269  10.887  42.874  1.00 12.30           C  
ATOM   1696  C   THR A 226      29.381  11.181  44.103  1.00 13.43           C  
ATOM   1697  O   THR A 226      29.730  10.757  45.222  1.00 10.60           O  
ATOM   1698  CB  THR A 226      29.958   9.445  42.326  1.00 13.23           C  
ATOM   1699  OG1 THR A 226      30.967   9.113  41.310  1.00  8.56           O  
ATOM   1700  CG2 THR A 226      28.514   9.289  41.785  1.00  8.90           C  
ATOM   1701  N   SER A 227      28.311  11.907  43.817  1.00  9.14           N  
ATOM   1702  CA  SER A 227      27.365  12.205  44.913  1.00 11.41           C  
ATOM   1703  C   SER A 227      25.995  11.967  44.268  1.00 14.50           C  
ATOM   1704  O   SER A 227      25.886  12.258  43.059  1.00 14.36           O  
ATOM   1705  CB  SER A 227      27.458  13.600  45.474  1.00 16.70           C  
ATOM   1706  OG  SER A 227      27.110  14.604  44.544  1.00 16.46           O  
ATOM   1707  N   THR A 228      25.065  11.442  45.043  1.00 14.50           N  
ATOM   1708  CA  THR A 228      23.704  11.197  44.507  1.00 11.45           C  
ATOM   1709  C   THR A 228      22.722  11.719  45.556  1.00 14.73           C  
ATOM   1710  O   THR A 228      22.882  11.424  46.760  1.00 15.29           O  
ATOM   1711  CB  THR A 228      23.499   9.722  44.048  1.00 14.13           C  
ATOM   1712  OG1 THR A 228      24.532   9.497  43.031  1.00 14.35           O  
ATOM   1713  CG2 THR A 228      22.114   9.410  43.478  1.00 10.75           C  
ATOM   1714  N   LEU A 229      21.810  12.552  45.076  1.00 16.06           N  
ATOM   1715  CA  LEU A 229      20.759  13.184  45.863  1.00 17.86           C  
ATOM   1716  C   LEU A 229      19.400  12.608  45.442  1.00 19.15           C  
ATOM   1717  O   LEU A 229      19.077  12.756  44.245  1.00 21.21           O  
ATOM   1718  CB  LEU A 229      20.683  14.712  45.682  1.00 20.10           C  
ATOM   1719  CG  LEU A 229      19.460  15.367  46.351  1.00 19.03           C  
ATOM   1720  CD1 LEU A 229      19.535  15.221  47.868  1.00 16.17           C  
ATOM   1721  CD2 LEU A 229      19.422  16.859  46.046  1.00 19.89           C  
ATOM   1722  N   ILE A 230      18.708  12.023  46.407  1.00 23.09           N  
ATOM   1723  CA  ILE A 230      17.394  11.482  46.051  1.00 27.31           C  
ATOM   1724  C   ILE A 230      16.435  12.675  45.869  1.00 32.77           C  
ATOM   1725  O   ILE A 230      16.159  13.440  46.791  1.00 31.57           O  
ATOM   1726  CB  ILE A 230      16.681  10.517  47.035  1.00 27.39           C  
ATOM   1727  CG1 ILE A 230      17.492   9.227  47.230  1.00 29.19           C  
ATOM   1728  CG2 ILE A 230      15.239  10.214  46.502  1.00 27.67           C  
ATOM   1729  CD1 ILE A 230      17.704   8.446  45.904  1.00 34.01           C  
ATOM   1730  N   THR A 231      15.988  12.733  44.638  1.00 39.95           N  
ATOM   1731  CA  THR A 231      15.011  13.729  44.174  1.00 46.24           C  
ATOM   1732  C   THR A 231      13.874  12.776  43.734  1.00 50.74           C  
ATOM   1733  O   THR A 231      14.181  11.691  43.183  1.00 52.75           O  
ATOM   1734  CB  THR A 231      15.358  14.736  43.033  1.00 47.68           C  
ATOM   1735  OG1 THR A 231      15.340  13.998  41.758  1.00 50.31           O  
ATOM   1736  CG2 THR A 231      16.687  15.497  43.203  1.00 47.87           C  
ATOM   1737  N   THR A 232      12.670  13.234  44.045  1.00 54.59           N  
ATOM   1738  CA  THR A 232      11.526  12.346  43.656  1.00 56.27           C  
ATOM   1739  C   THR A 232      10.233  13.144  43.577  1.00 59.46           C  
ATOM   1740  O   THR A 232      10.365  14.142  42.795  1.00 62.16           O  
ATOM   1741  CB  THR A 232      11.588  11.069  44.572  1.00 53.67           C  
ATOM   1742  OG1 THR A 232      10.747  10.084  43.881  1.00 55.23           O  
ATOM   1743  CG2 THR A 232      11.223  11.299  46.042  1.00 52.08           C  
TER    1744      THR A 232                                                      
