# Supplementary material for: Detection of circular permutations by Protein Language Models
Source: Comput Struct Biotechnol J. 2024 Dec 30;27:214–20. doi: 10.1016/j.csbj.2024.12.029 (PMC11757225; doi:10.1016/j.csbj.2024.12.029)
Supplement: Supplementary file 2 — Supplementary material [file mmc2.zip › plmcp_source_code/plmCP_ESM1b_code_main/testExample/TransFastaAndID/test/3cna.id]

A  1A
D  2A
T  3A
I  4A
V  5A
A  6A
V  7A
E  8A
L  9A
D 10A
T 11A
Y 12A
P 13A
N 14A
T 15A
D 16A
I 17A
G 18A
D 19A
P 20A
S 21A
Y 22A
P 23A
H 24A
I 25A
G 26A
I 27A
D 28A
I 29A
K 30A
S 31A
V 32A
R 33A
S 34A
K 35A
K 36A
T 37A
A 38A
K 39A
W 40A
N 41A
M 42A
Q 43A
D 44A
G 45A
K 46A
V 47A
G 48A
T 49A
A 50A
H 51A
I 52A
I 53A
Y 54A
N 55A
S 56A
V 57A
D 58A
K 59A
R 60A
L 61A
S 62A
A 63A
V 64A
V 65A
S 66A
Y 67A
P 68A
N 69A
A 70A
D 71A
A 72A
T 73A
S 74A
V 75A
S 76A
Y 77A
D 78A
V 79A
D 80A
L 81A
N 82A
D 83A
V 84A
L 85A
P 86A
E 87A
W 88A
V 89A
R 90A
V 91A
G 92A
L 93A
S 94A
A 95A
S 96A
T 97A
G 98A
L 99A
Y100A
K101A
E102A
T103A
N104A
T105A
I106A
L107A
S108A
W109A
S110A
F111A
T112A
S113A
K114A
L115A
K116A
S117A
N118A
S119A
T120A
H121A
Q122A
T123A
D124A
A125A
L126A
H127A
F128A
M129A
F130A
N131A
Q132A
F133A
S134A
K135A
D136A
Q137A
K138A
D139A
L140A
I141A
L142A
Q143A
G144A
D145A
A146A
T147A
T148A
G149A
T150A
D151A
G152A
N153A
L154A
E155A
L156A
T157A
R158A
V159A
S160A
S161A
N162A
G163A
S164A
P165A
E166A
G167A
S168A
S169A
V170A
G171A
R172A
A173A
L174A
F175A
Y176A
A177A
P178A
V179A
H180A
I181A
W182A
E183A
S184A
S185A
A186A
A187A
T188A
V189A
S190A
F191A
E192A
A193A
T194A
F195A
A196A
F197A
L198A
I199A
K200A
S201A
P202A
D203A
S204A
H205A
P206A
A207A
D208A
G209A
I210A
A211A
F212A
F213A
I214A
S215A
N216A
I217A
D218A
S219A
S220A
I221A
P222A
S223A
G224A
S225A
T226A
G227A
R228A
L229A
L230A
G231A
L232A
F233A
P234A
D235A
A236A
N237A
