# Supplementary material for: Detection of circular permutations by Protein Language Models
Source: Comput Struct Biotechnol J. 2024 Dec 30;27:214–20. doi: 10.1016/j.csbj.2024.12.029 (PMC11757225; doi:10.1016/j.csbj.2024.12.029)
Supplement: Supplementary file 2 — Supplementary material [file mmc2.zip › plmcp_source_code/plmCP_ESM1b_code_main/testExample/TransFastaByPDB/d1jwyb_.fasta]

>d1jwyb_
DQLIPVINKLQDVFNTLGSDPLDLPQIVVVGSQSSGKSSVLENIVGRDFLPRPLILQLTHLPIADDGSQTQEWGEFLHKPNDMFYDFSEIREEIIRDTDISAQPINLKIYSPHVVNLTLVDLPGITDIEQQIRRMVMAYIKKQNAIIVAVTPANTDLANSDALQLAKEVDPEGKRTIGVITKLDLMDKGTDAMEVLTGRVIPLTLGFIGVINRSQEDIIAKKSIRESLKSEILYFKNHPIYKSIANRSGTAYLSKTLNKLLMFHIRDTLPDLKVKVSKMLS
