# Supplementary material for: Detection of circular permutations by Protein Language Models
Source: Comput Struct Biotechnol J. 2024 Dec 30;27:214–20. doi: 10.1016/j.csbj.2024.12.029 (PMC11757225; doi:10.1016/j.csbj.2024.12.029)
Supplement: Supplementary file 2 — Supplementary material [file mmc2.zip › plmcp_source_code/plmCP_ESM1b_code_main/testExample/TransFastaByPDB/id.txt]

d1nk1a1
d1d5ra1
d1nls__
d1qasa2
d1b6a_1
d1b5ta_
d1jwyb_
d1jwyb_
d1nw5a_
d1gsa_1
d1qq5a_
d1kiaa_
d1qdma1
d1rsy__
d2bqpa_
d1rsy__
d1bia_1
d1k87a2
d1puja_
d1u0la2
d2adma_
d2hgsa1
d3chy__
d1nw5a_
