# Supplementary material for: Detection of circular permutations by Protein Language Models
Source: Comput Struct Biotechnol J. 2024 Dec 30;27:214–20. doi: 10.1016/j.csbj.2024.12.029 (PMC11757225; doi:10.1016/j.csbj.2024.12.029)
Supplement: Supplementary file 2 — Supplementary material [file mmc2.zip › plmcp_source_code/plmCP_ESM1b_code_main/testExample/TransFastaByPDB/pdb2_multi.sh]

~/Tmalign/pdb2fasta /home/data/t030413/ICARUS/ICARUS-main/RPIC/d1nk1a1.pdb >d1nk1a1.fasta
~/Tmalign/pdb2fasta /home/data/t030413/ICARUS/ICARUS-main/RPIC/d1d5ra1.pdb >d1d5ra1.fasta
~/Tmalign/pdb2fasta /home/data/t030413/ICARUS/ICARUS-main/RPIC/d1nls__.pdb >d1nls__.fasta
~/Tmalign/pdb2fasta /home/data/t030413/ICARUS/ICARUS-main/RPIC/d1qasa2.pdb >d1qasa2.fasta
~/Tmalign/pdb2fasta /home/data/t030413/ICARUS/ICARUS-main/RPIC/d1b6a_1.pdb >d1b6a_1.fasta
~/Tmalign/pdb2fasta /home/data/t030413/ICARUS/ICARUS-main/RPIC/d1b5ta_.pdb >d1b5ta_.fasta
~/Tmalign/pdb2fasta /home/data/t030413/ICARUS/ICARUS-main/RPIC/d1jwyb_.pdb >d1jwyb_.fasta
~/Tmalign/pdb2fasta /home/data/t030413/ICARUS/ICARUS-main/RPIC/d1jwyb_.pdb >d1jwyb_.fasta
~/Tmalign/pdb2fasta /home/data/t030413/ICARUS/ICARUS-main/RPIC/d1nw5a_.pdb >d1nw5a_.fasta
~/Tmalign/pdb2fasta /home/data/t030413/ICARUS/ICARUS-main/RPIC/d1gsa_1.pdb >d1gsa_1.fasta
~/Tmalign/pdb2fasta /home/data/t030413/ICARUS/ICARUS-main/RPIC/d1qq5a_.pdb >d1qq5a_.fasta
~/Tmalign/pdb2fasta /home/data/t030413/ICARUS/ICARUS-main/RPIC/d1kiaa_.pdb >d1kiaa_.fasta
~/Tmalign/pdb2fasta /home/data/t030413/ICARUS/ICARUS-main/RPIC/d1qdma1.pdb >d1qdma1.fasta
~/Tmalign/pdb2fasta /home/data/t030413/ICARUS/ICARUS-main/RPIC/d1rsy__.pdb >d1rsy__.fasta
~/Tmalign/pdb2fasta /home/data/t030413/ICARUS/ICARUS-main/RPIC/d2bqpa_.pdb >d2bqpa_.fasta
~/Tmalign/pdb2fasta /home/data/t030413/ICARUS/ICARUS-main/RPIC/d1rsy__.pdb >d1rsy__.fasta
~/Tmalign/pdb2fasta /home/data/t030413/ICARUS/ICARUS-main/RPIC/d1bia_1.pdb >d1bia_1.fasta
~/Tmalign/pdb2fasta /home/data/t030413/ICARUS/ICARUS-main/RPIC/d1k87a2.pdb >d1k87a2.fasta
~/Tmalign/pdb2fasta /home/data/t030413/ICARUS/ICARUS-main/RPIC/d1puja_.pdb >d1puja_.fasta
~/Tmalign/pdb2fasta /home/data/t030413/ICARUS/ICARUS-main/RPIC/d1u0la2.pdb >d1u0la2.fasta
~/Tmalign/pdb2fasta /home/data/t030413/ICARUS/ICARUS-main/RPIC/d2adma_.pdb >d2adma_.fasta
~/Tmalign/pdb2fasta /home/data/t030413/ICARUS/ICARUS-main/RPIC/d2hgsa1.pdb >d2hgsa1.fasta
~/Tmalign/pdb2fasta /home/data/t030413/ICARUS/ICARUS-main/RPIC/d3chy__.pdb >d3chy__.fasta
~/Tmalign/pdb2fasta /home/data/t030413/ICARUS/ICARUS-main/RPIC/d1nw5a_.pdb >d1nw5a_.fasta
