# Supplementary material for: Detection of circular permutations by Protein Language Models
Source: Comput Struct Biotechnol J. 2024 Dec 30;27:214–20. doi: 10.1016/j.csbj.2024.12.029 (PMC11757225; doi:10.1016/j.csbj.2024.12.029)
Supplement: Supplementary file 2 — Supplementary material [file mmc2.zip › plmcp_source_code/plmCP_ESM1b_code_main/test_site_2PEL_3CNA.py]

import torch
cpu_num=5
torch.set_num_threads(cpu_num)
from plmcp.plmcp import plmCP_fisher_pipelineWithAAid
plmCP_fisher_pipelineWithAAid('testExample/TransFastaAndID/test/2pel.fasta', 'testExample/TransFastaAndID/test/3cna.fasta','testExample/TransFastaAndID/test/2pel.id', 'testExample/TransFastaAndID/test/3cna.id')
