# Supplementary material for: Detection of circular permutations by Protein Language Models
Source: Comput Struct Biotechnol J. 2024 Dec 30;27:214–20. doi: 10.1016/j.csbj.2024.12.029 (PMC11757225; doi:10.1016/j.csbj.2024.12.029)
Supplement: Supplementary file 2 — Supplementary material [file mmc2.zip › plmcp_source_code/plmCP_ESM1b_code_main/test_site_RPIC.py]

import torch
cpu_num=5
torch.set_num_threads(cpu_num)
from plmcp.plmcp import plmCP_fisher_pipelineWithAAid
plmCP_fisher_pipelineWithAAid('testExample/TransFastaAndID/d1nk1a1.fasta','testExample/TransFastaAndID/d1qdma1.fasta','testExample/TransFastaAndID/d1nk1a1.id','testExample/TransFastaAndID/d1qdma1.id')
plmCP_fisher_pipelineWithAAid('testExample/TransFastaAndID/d1d5ra1.fasta','testExample/TransFastaAndID/d1rsy__.fasta','testExample/TransFastaAndID/d1d5ra1.id','testExample/TransFastaAndID/d1rsy__.id')
plmCP_fisher_pipelineWithAAid('testExample/TransFastaAndID/d1nls__.fasta','testExample/TransFastaAndID/d2bqpa_.fasta','testExample/TransFastaAndID/d1nls__.id','testExample/TransFastaAndID/d2bqpa_.id')
plmCP_fisher_pipelineWithAAid('testExample/TransFastaAndID/d1qasa2.fasta','testExample/TransFastaAndID/d1rsy__.fasta','testExample/TransFastaAndID/d1qasa2.id','testExample/TransFastaAndID/d1rsy__.id')
plmCP_fisher_pipelineWithAAid('testExample/TransFastaAndID/d1b6a_1.fasta','testExample/TransFastaAndID/d1bia_1.fasta','testExample/TransFastaAndID/d1b6a_1.id','testExample/TransFastaAndID/d1bia_1.id')
plmCP_fisher_pipelineWithAAid('testExample/TransFastaAndID/d1b5ta_.fasta','testExample/TransFastaAndID/d1k87a2.fasta','testExample/TransFastaAndID/d1b5ta_.id','testExample/TransFastaAndID/d1k87a2.id')
plmCP_fisher_pipelineWithAAid('testExample/TransFastaAndID/d1jwyb_.fasta','testExample/TransFastaAndID/d1puja_.fasta','testExample/TransFastaAndID/d1jwyb_.id','testExample/TransFastaAndID/d1puja_.id')
plmCP_fisher_pipelineWithAAid('testExample/TransFastaAndID/d1jwyb_.fasta','testExample/TransFastaAndID/d1u0la2.fasta','testExample/TransFastaAndID/d1jwyb_.id','testExample/TransFastaAndID/d1u0la2.id')
plmCP_fisher_pipelineWithAAid('testExample/TransFastaAndID/d1nw5a_.fasta','testExample/TransFastaAndID/d2adma_.fasta','testExample/TransFastaAndID/d1nw5a_.id','testExample/TransFastaAndID/d2adma_.id')
plmCP_fisher_pipelineWithAAid('testExample/TransFastaAndID/d1gsa_1.fasta','testExample/TransFastaAndID/d2hgsa1.fasta','testExample/TransFastaAndID/d1gsa_1.id','testExample/TransFastaAndID/d2hgsa1.id')
plmCP_fisher_pipelineWithAAid('testExample/TransFastaAndID/d1qq5a_.fasta','testExample/TransFastaAndID/d3chy__.fasta','testExample/TransFastaAndID/d1qq5a_.id','testExample/TransFastaAndID/d3chy__.id')
plmCP_fisher_pipelineWithAAid('testExample/TransFastaAndID/d1kiaa_.fasta','testExample/TransFastaAndID/d1nw5a_.fasta','testExample/TransFastaAndID/d1kiaa_.id','testExample/TransFastaAndID/d1nw5a_.id')
