# Supplementary material for: Detection of circular permutations by Protein Language Models
Source: Comput Struct Biotechnol J. 2024 Dec 30;27:214–20. doi: 10.1016/j.csbj.2024.12.029 (PMC11757225; doi:10.1016/j.csbj.2024.12.029)
Supplement: Supplementary file 2 — Supplementary material [file mmc2.zip › plmcp_source_code/plmCP_ESM2_code/ana_awk.sh]

grep CP1 RPIC_0612_FAfromPDB.txt | awk '{if($9>0.8||$22 >0.9 || $28 >  0.9 || $15> $13 || $17> $13 || $18> $14 || $16 > $14) print}' | wc -l
