# Supplementary material for: Detection of circular permutations by Protein Language Models
Source: Comput Struct Biotechnol J. 2024 Dec 30;27:214–20. doi: 10.1016/j.csbj.2024.12.029 (PMC11757225; doi:10.1016/j.csbj.2024.12.029)
Supplement: Supplementary file 2 — Supplementary material [file mmc2.zip › plmcp_source_code/plmCP_ESM2_code/environment.yml]

name: plmCP
channels:
  - https://mirrors.tuna.tsinghua.edu.cn/anaconda/cloud/conda-forge
  - pytorch
  - conda-forge
  - defaults
dependencies:
  - _libgcc_mutex=0.1=main
  - _openmp_mutex=5.1=1_gnu
  - asttokens=2.0.5=pyhd3eb1b0_0
  - backcall=0.2.0=pyhd3eb1b0_0
  - biopython=1.79=py39h3811e60_1
  - blas=1.0=mkl
  - bokeh=2.4.3=py39h06a4308_0
  - bottleneck=1.3.7=py39ha9d4c09_0
  - brotli=1.0.9=h5eee18b_7
  - brotli-bin=1.0.9=h5eee18b_7
  - brotli-python=1.0.9=py39h6a678d5_7
  - bzip2=1.0.8=h5eee18b_5
  - ca-certificates=2024.3.11=h06a4308_0
  - certifi=2024.2.2=py39h06a4308_0
  - click=8.1.7=py39h06a4308_0
  - cloudpickle=2.2.1=py39h06a4308_0
  - colorama=0.4.6=py39h06a4308_0
  - comm=0.2.1=py39h06a4308_0
  - contourpy=1.2.0=py39hdb19cb5_0
  - cudatoolkit=11.8.0=h6a678d5_0
  - cycler=0.11.0=pyhd3eb1b0_0
  - cytoolz=0.12.2=py39h5eee18b_0
  - dask=2023.4.1=py39h06a4308_0
  - dask-core=2023.4.1=py39h06a4308_0
  - dbus=1.13.18=hb2f20db_0
  - debugpy=1.6.7=py39h6a678d5_0
  - decorator=5.1.1=pyhd3eb1b0_0
  - distributed=2023.4.1=py39h06a4308_0
  - exceptiongroup=1.2.0=py39h06a4308_0
  - executing=0.8.3=pyhd3eb1b0_0
  - expat=2.5.0=h6a678d5_0
  - ffmpeg=4.3=hf484d3e_0
  - fontconfig=2.14.1=h52c9d5c_1
  - fonttools=4.25.0=pyhd3eb1b0_0
  - freetype=2.12.1=h4a9f257_0
  - fsspec=2023.10.0=py39h06a4308_0
  - giflib=5.2.1=h5eee18b_3
  - glib=2.78.4=h6a678d5_0
  - glib-tools=2.78.4=h6a678d5_0
  - gmp=6.2.1=h295c915_3
  - gmpy2=2.1.2=py39heeb90bb_0
  - gnutls=3.6.15=he1e5248_0
  - gst-plugins-base=1.14.1=h6a678d5_1
  - gstreamer=1.14.1=h5eee18b_1
  - heapdict=1.0.1=pyhd3eb1b0_0
  - icu=58.2=he6710b0_3
  - importlib-metadata=7.0.1=py39h06a4308_0
  - importlib_metadata=7.0.1=hd3eb1b0_0
  - importlib_resources=6.1.1=py39h06a4308_1
  - intel-openmp=2023.1.0=hdb19cb5_46306
  - ipykernel=6.28.0=py39h06a4308_0
  - ipython=8.15.0=py39h06a4308_0
  - jedi=0.18.1=py39h06a4308_1
  - jinja2=3.1.3=py39h06a4308_0
  - joblib=1.2.0=py39h06a4308_0
  - jpeg=9b=h024ee3a_2
  - jupyter_client=8.6.0=py39h06a4308_0
  - jupyter_core=5.5.0=py39h06a4308_0
  - kiwisolver=1.4.4=py39h6a678d5_0
  - lame=3.100=h7b6447c_0
  - lcms2=2.12=h3be6417_0
  - ld_impl_linux-64=2.38=h1181459_1
  - libbrotlicommon=1.0.9=h5eee18b_7
  - libbrotlidec=1.0.9=h5eee18b_7
  - libbrotlienc=1.0.9=h5eee18b_7
  - libffi=3.4.4=h6a678d5_0
  - libgcc-ng=11.2.0=h1234567_1
  - libgfortran-ng=11.2.0=h00389a5_1
  - libgfortran5=11.2.0=h1234567_1
  - libglib=2.78.4=hdc74915_0
  - libgomp=11.2.0=h1234567_1
  - libiconv=1.16=h7f8727e_2
  - libidn2=2.3.4=h5eee18b_0
  - libjpeg-turbo=2.0.0=h9bf148f_0
  - libpng=1.6.39=h5eee18b_0
  - libsodium=1.0.18=h7b6447c_0
  - libstdcxx-ng=11.2.0=h1234567_1
  - libtasn1=4.19.0=h5eee18b_0
  - libtiff=4.2.0=h85742a9_0
  - libunistring=0.9.10=h27cfd23_0
  - libuuid=1.41.5=h5eee18b_0
  - libwebp=1.2.0=h89dd481_0
  - libwebp-base=1.2.0=h27cfd23_0
  - libxcb=1.15=h7f8727e_0
  - libxml2=2.9.14=h74e7548_0
  - llvm-openmp=14.0.6=h9e868ea_0
  - locket=1.0.0=py39h06a4308_0
  - lz4-c=1.9.4=h6a678d5_0
  - markupsafe=2.1.3=py39h5eee18b_0
  - matplotlib=3.8.0=py39h06a4308_0
  - matplotlib-base=3.8.0=py39h1128e8f_0
  - matplotlib-inline=0.1.6=py39h06a4308_0
  - mkl=2023.1.0=h213fc3f_46344
  - mkl-service=2.4.0=py39h5eee18b_1
  - mkl_fft=1.3.8=py39h5eee18b_0
  - mkl_random=1.2.4=py39hdb19cb5_0
  - mpc=1.1.0=h10f8cd9_1
  - mpfr=4.0.2=hb69a4c5_1
  - mpmath=1.3.0=py39h06a4308_0
  - msgpack-python=1.0.3=py39hd09550d_0
  - munkres=1.1.4=py_0
  - ncurses=6.4=h6a678d5_0
  - nest-asyncio=1.6.0=py39h06a4308_0
  - nettle=3.7.3=hbbd107a_1
  - networkx=3.1=py39h06a4308_0
  - ninja=1.10.2=h06a4308_5
  - ninja-base=1.10.2=hd09550d_5
  - numexpr=2.8.7=py39h85018f9_0
  - numpy=1.26.4=py39h5f9d8c6_0
  - numpy-base=1.26.4=py39hb5e798b_0
  - openh264=2.1.1=h4ff587b_0
  - openssl=1.1.1w=h7f8727e_0
  - pandas=1.5.3=py39h417a72b_0
  - parso=0.8.3=pyhd3eb1b0_0
  - partd=1.4.1=py39h06a4308_0
  - patsy=0.5.3=py39h06a4308_0
  - pcre2=10.42=hebb0a14_0
  - pexpect=4.8.0=pyhd3eb1b0_3
  - pickleshare=0.7.5=pyhd3eb1b0_1003
  - pillow=9.3.0=py39hace64e9_1
  - pip=23.3.1=py39h06a4308_0
  - platformdirs=3.10.0=py39h06a4308_0
  - prompt-toolkit=3.0.43=py39h06a4308_0
  - psutil=5.9.0=py39h5eee18b_0
  - ptyprocess=0.7.0=pyhd3eb1b0_2
  - pure_eval=0.2.2=pyhd3eb1b0_0
  - pygments=2.15.1=py39h06a4308_1
  - pyparsing=3.0.9=py39h06a4308_0
  - pyqt=5.9.2=py39h2531618_6
  - pysocks=1.7.1=py39h06a4308_0
  - python=3.9.18=h7a1cb2a_0
  - python-dateutil=2.8.2=pyhd3eb1b0_0
  - python-lmdb=1.4.1=py39h6a678d5_0
  - python-tzdata=2023.3=pyhd3eb1b0_0
  - python_abi=3.9=2_cp39
  - pytorch=2.2.2=py3.9_cpu_0
  - pytorch-mutex=1.0=cpu
  - pytz=2023.3.post1=py39h06a4308_0
  - pyyaml=6.0.1=py39h5eee18b_0
  - pyzmq=25.1.2=py39h6a678d5_0
  - qt=5.9.7=h5867ecd_1
  - readline=8.2=h5eee18b_0
  - requests=2.31.0=py39h06a4308_1
  - scikit-learn=1.3.0=py39h1128e8f_1
  - scipy=1.12.0=py39h5f9d8c6_0
  - seaborn=0.13.2=hd8ed1ab_0
  - seaborn-base=0.13.2=pyhd8ed1ab_0
  - setuptools=68.2.2=py39h06a4308_0
  - sip=4.19.13=py39h295c915_0
  - six=1.16.0=pyhd3eb1b0_1
  - sortedcontainers=2.4.0=pyhd3eb1b0_0
  - sqlite=3.41.2=h5eee18b_0
  - stack_data=0.2.0=pyhd3eb1b0_0
  - statsmodels=0.14.0=py39ha9d4c09_0
  - sympy=1.12=py39h06a4308_0
  - tbb=2021.8.0=hdb19cb5_0
  - tblib=1.7.0=pyhd3eb1b0_0
  - threadpoolctl=2.2.0=pyh0d69192_0
  - tk=8.6.12=h1ccaba5_0
  - toolz=0.12.0=py39h06a4308_0
  - torchaudio=2.2.2=py39_cpu
  - torchvision=0.17.2=py39_cpu
  - tornado=6.3.3=py39h5eee18b_0
  - tqdm=4.66.2=pyhd8ed1ab_0
  - traitlets=5.7.1=py39h06a4308_0
  - typing_extensions=4.9.0=py39h06a4308_1
  - tzdata=2024a=h04d1e81_0
  - urllib3=2.1.0=py39h06a4308_1
  - wcwidth=0.2.5=pyhd3eb1b0_0
  - wheel=0.41.2=py39h06a4308_0
  - xz=5.4.6=h5eee18b_0
  - yaml=0.2.5=h7b6447c_0
  - zeromq=4.3.5=h6a678d5_0
  - zict=3.0.0=py39h06a4308_0
  - zipp=3.17.0=py39h06a4308_0
  - zlib=1.2.13=h5eee18b_0
  - zstd=1.4.9=haebb681_0
  - pip:
      - chardet==5.2.0
      - charset-normalizer==3.3.2
      - fair-esm==2.0.0
      - filelock==3.13.4
      - idna==3.7
      - llvmlite==0.42.0
      - numba==0.59.1
      - packaging==21.3
      - regex==2023.12.25
      - sacremoses==0.1.1
      - sentencepiece==0.2.0
      - tokenizers==0.10.3
      - transformers==4.5.1
prefix: /home/data/t030413/miniconda3/envs/plmCP
