# Supplementary material for: Detection of circular permutations by Protein Language Models
Source: Comput Struct Biotechnol J. 2024 Dec 30;27:214–20. doi: 10.1016/j.csbj.2024.12.029 (PMC11757225; doi:10.1016/j.csbj.2024.12.029)
Supplement: Supplementary file 2 — Supplementary material [file mmc2.zip › plmcp_source_code/plmCP_ESM2_code/getFasta.py]

import requests

def download_protein_sequence(pdb_id, chain_id):
    url = f"https://www.rcsb.org/fasta/entry/{pdb_id}/display"
    response = requests.get(url)
    
    if response.status_code == 200:
        lines = response.text.split('\n')
        fasta_lines = [line for line in lines if line.startswith('>') and line.split('|')[2].startswith(chain_id)]
        
        if fasta_lines:
            fasta_content = '\n'.join(fasta_lines + [''])
            fasta_filename = f"{pdb_id}_{chain_id}.fasta"
            
            with open(fasta_filename, 'w') as file:
                file.write(fasta_content)
            
            print(f"Protein sequence saved to {fasta_filename}")
        else:
            print("Chain ID not found in the PDB entry.")
    else:
        print("Failed to retrieve the sequence from PDB.")

# Example usage:
pdb_id = "2PEL"  # Replace with your PDB ID
chain_id = "A"   # Replace with your chain ID
download_protein_sequence(pdb_id, chain_id)
