# Supplementary material for: Detection of circular permutations by Protein Language Models
Source: Comput Struct Biotechnol J. 2024 Dec 30;27:214–20. doi: 10.1016/j.csbj.2024.12.029 (PMC11757225; doi:10.1016/j.csbj.2024.12.029)
Supplement: Supplementary file 3 — Supplementary material [file mmc3.xlsx]

## Sheet: Supplementary Table 1
	Table 1: Statistics of results of plmCP compared to reference
	#The computational results for the software TM-align, FATCT, DEDAL, KPAX, PAUL, and ICARUS are cited from Cretin, Gabriel, et al. "ICARUS: flexible protein structural alignment based on Protein Units." Bioinformatics 39.8 (2023): btad459.
	# See Supplementray text for Statistical test for Table1(E)
	#plmCP, ESM1b, ESM2, ProtT5: These columns show the success rate (%) of residue alignment using plmCP and protein language models (ESM1b, ESM2, and ProtT5).
	#MEAN: Represents the average percentage alignment success across all protein pairs for each metric.
	Table 1(A):Alignment performance for Structure Type P (Circular Permutation)
	Protein 1	Protein 2	Structure type Rel.	Nb.ref residus	ICARUS				TM-align	FATCT	DEDAL	KPAX	PAUL	plmCP
					Level 1	Level 2	Level 3	Level 4						ESM1b	ESM2	ProtT5
	d1nkl__	d1qdma1	P	72	0	93.1	93.1	93.1	0	0	48.6	0	83.3	1	1	1
	d1nls__	d2bqpa_	P	6	83.3	83.3	83.3	83.3	100	83.3	83.3	83.3	30.8	1	0.8333	0.8333
	d1qasa2	d1rsy__	P	75	90.7	90.7	90.7	90.7	100	84	84	82.7	0	0.853333	0.9467	0.9733
			MEAN	51	58	89.03	89.03	89.03	66.67	55.77	71.97	55.33	38.03	0.951111	0.926667	0.935533
	Table 1(B):Alignment performance for Structure Type RP (Repetitions + Circular Permutation)
	Protein 1	Protein 2	Structure type Rel.	Nb.ref residus	ICARUS				TM-align	FATCT	DEDAL	KPAX	PAUL	plmCP
					Level 1	Level 2	Level 3	Level 4						ESM1b	ESM2	ProtT5
	d1b5ta_	d1k87a2	RP	8	50	50	50	50	50	0	0	50	50	0	0	0
	Table 1(C):Alignment performance for Structure Type IP (Insertions + Circular Permutation)
	Protein 1	Protein 2	Structure type Rel.	Nb.ref residus	ICARUS				TM-align	FATCT	DEDAL	KPAX	PAUL	plmCP
					Level 1	Level 2	Level 3	Level 4						ESM1b	ESM2	ProtT5
	d1jwyb_	d1puja_	IP	12	75	75	66.7	25	33.3	0	33.3	33.3	0	0.916666	0.75	0.6667
	d1jwyb_	d1u0la2	IP	11	100	100	90.9	27.3	36.4	0	36.4	36.4	0	1	1	0.909
	d1nw5a_	d2adma_	IP	13	100	84.6	69.2	69.2	0	46.2	38.5	46.2	84	1	0.4615	1
	d1qq5a_	d3chy__	IP	3	0	33.3	33.3	33.3	0	0	66.7	0	100	0.333	0.3333	0
	d1kiaa_	d1nw5a_	IP	12	83.3	83.3	83.3	83.3	25	25	58.3	25	0	0.8333	0.8333	0.75
			MEAN	10.2	83.3	83.3	83.3	83.3	25	25	58.3	25	0	0.816593	0.67562	0.66514
	Table 1(D):Alignment performance for Structure Type PC (Conformational Variability + Circular Permutation)
	Protein 1	Protein 2	Structure type Rel.	Nb.ref residus	ICARUS				TM-align	FATCT	DEDAL	KPAX	PAUL	plmCP
					Level 1	Level 2	Level 3	Level 4						ESM1b	ESM2	ProtT5
	d1gsa_1	d2hgsa1	PC	5	40	40	100	100	0	40	80	40	80	0.6	0.4	0.4
	Table 1(E): Overall Performance Summary of Structural Alignment Methods
	Protein 1	Protein 2	Structure type Rel.	Nb.ref residus	ICARUS				TM-align	FATCT	DEDAL	KPAX	PAUL	plmCP
					Level 1	Level 2	Level 3	Level 4						ESM1b	ESM2	ProtT5
	d1nkl__	d1qdma1	P	72	0	93.1	93.1	93.1	0	0	48.6	0	83.3	1	1	1
	d1nls__	d2bqpa_	P	6	83.3	83.3	83.3	83.3	100	83.3	83.3	83.3	30.8	1	0.8333	0.8333
	d1qasa2	d1rsy__	P	75	90.7	90.7	90.7	90.7	100	84	84	82.7	0	0.853333	0.9467	0.9733
	d1b5ta_	d1k87a2	R P	8	50	50	50	50	50	0	0	50	50	0	0	0
	d1jwyb_	d1puja_	IP	12	75	75	66.7	25	33.3	0	33.3	33.3	0	0.916666	0.75	0.6667
	d1jwyb_	d1u0la2	IP	11	100	100	90.9	27.3	36.4	0	36.4	36.4	0	1	1	0.909
	d1nw5a_	d2adma_	IP	13	100	84.6	69.2	69.2	0	46.2	38.5	46.2	84	1	0.4615	1
	d1qq5a_	d3chy__	IP	3	0	33.3	33.3	33.3	0	0	66.7	0	100	0.333	0.3333	0
	d1kiaa_	d1nw5a_	IP	12	83.3	83.3	83.3	83.3	25	25	58.3	25	0	0.8333	0.8333	0.75
	d1gsa_1	d2hgsa1	PC	5	40	40	100	100	0	40	80	40	80	0.6	0.4	0.4
			MEAN	21.7	62.23	73.33	76.05	65.52	34.47	27.85	52.91	39.69	42.81	0.75363	0.65581	0.65323
