# Supplementary material for: Detection of circular permutations by Protein Language Models
Source: Comput Struct Biotechnol J. 2024 Dec 30;27:214–20. doi: 10.1016/j.csbj.2024.12.029 (PMC11757225; doi:10.1016/j.csbj.2024.12.029)
Supplement: Supplementary file 4 — Supplementary material [file mmc4.xlsx]

## Sheet: ESM1b
	Details of results of plmCP (ESM1b) compared with reference
	# Reference alignments between two domains
	#
	# Column Descriptions:
	# - First column: Query compared with Target
	# - Second column: Query sequence doubled and compared with Target
	# - Third column: Query compared with Target sequence doubled
	#
	# Amino acid type, PDB residue number, insertion code, and chain are listed.
	# A check mark (✔) indicates successful alignment at the corresponding amino acid position.
	1、#d1hcy_2-d1lnlb1		Len=220	Len=223	Len = 230
	HIS.194._._	HIS.41._.B	√
	HIS.198._._	HIS.61._.B
	HIS.224._._	HIS.70._.B		√	√
	HIS.344._._	HIS.181._.B	√	√	√
			50%（2\4)	50%（2\4)	50%（2\4)
			Best：50%（2\4)
	2、#d1ay9b_-d1b12a_		Len=98	Len=98	Len = 253
	LYS.55._.B	GLN.85._.A	√		√
	ALA.56._.B	ILE.86._.A	√
	SER.57._.B	PRO.87._.A	√
	GLY.58._.B	SER.88._.A	√
	ASP.59._.B	GLY.89._.A	√	√	√
	SER.60._.B	SER.90._.A	√	√	√
	MET.61._.B	MET.91._.A	√	√	√
	VAL.96._.B	ILE.144._.A	√	√	√
	LYS.97._.B	LYS.145._.A	√	√	√
	SER.115._.B	SER.278._.A
			90%（9\10)	50%(5\10)	50%(5\10)
			Best：90%(9\10)
	3、#d1gbga__-d1ovwa_		Len=335	Len=326	Len = 408
	GLU.105._._	GLU.197._.A	√	√
	ASP.107._._	ASP.199._.A	√	√
	GLU.109._._	GLU.202._.A	√	√
			100%（3\3)	100%（3\3)	0%(0\3)
			Best：100%（3\3)
	4、#d1crl__-d1ede__		Len=313	Len=470	Len = 327
	SER.209._._	ASP.124._._	√	√	√
	GLU.341._._	ASP.260._._	√	√	√
	HIS.449._._	HIS.289._._
			66.67%（2\3）	66.67%（2\3）	66.67%（2\3）
			Best：66.67%（2\3）
	5、#d1jj7a_-d1lvga_		Len=191	Len=251	Len = 227
	GLY.538._.A	GLY.11._.A	√	√	√
	PRO.539._.A	PRO.12._.A	√	√	√
	ASN.540._.A	SER.13._.A	√	√	√
	GLY.541._.A	GLY.14._.A	√	√	√
	SER.542._.A	ALA.15._.A	√	√	√
	GLY.543._.A	GLY.16._.A	√	√	√
	LYS.544._.A	LYS.17._.A	√	√	√
	SER.545._.A	SER.18._.A	√	√	√
			100%（8\8）	100%（8\8）	100%（8\8）
			Best：100%（8\8）
	6、#d2adma_-d2hmyb_		Len=282	Len=197	Len = 387
	ALA.47._.A	PHE.18._.B	√	√	√
	CYS.48._.A	ALA.19._.B	√	√	√
	PHE.53._.A	PHE.24._.B	√	√	√
	GLU.71._.A	GLU.40._.B	√	√	√
	ILE.72._.A	TRP.41._.B	√	√	√
	ASP.73._.A	ASP.42._.B	√	√	√
	ASP.89._.A	ASP.60._.B	√	√	√
	PHE.90._.A	ILE.61._.B	√	√	√
	ASN.105._.A	GLY.78._.B	√	√	√
	PRO.106._.A	PHE.79._.B	√	√	√
	PRO.107._.A	PRO.80._.B	√	√	√
	TYR.108._.A	CYS.81._.B	√	√	√
			100%(11\11)	100%(11\11)	100%(11\11)
			Best：100%(11\11)
	7、#d1an9a1-d1npx_1		Len=283	Len=400	Len = 276
	ILE.6._.A	LEU.6._._	√	√	√
	ASP.37._.A	LYS.33._._	√	√	√
	VAL.47._.A	SER.41._._
	ALA.48._.A	CYS.42._._
	ARG.162._.A	THR.77._._	√
	VAL.164._.A	ILE.79._._	√	√
	CYS.181._.A	SER.110._._	√	√	√
	THR.182._.A	PRO.111._._	√	√	√
	TRP.185._.A	ASN.247._._
	GLY.315._.A	ALA.299._._
	LEU.316._.A	THR.300._._
			54.55%（6\11)	45.45%(5\11)	36.36%(4\11)
			Best：54.55%（6\11)
	8、#d1nkl__-d1qdma1		Len=39	Len=78	Len = 76
	ARG.42._._	SER.3.S.A		√	√
	GLY.43._._	GLN.4.S.A		√	√
	LEU.44._._	GLU.5.S.A		√	√
	CYS.45._._	CYS.6.S.A		√	√
	LYS.46._._	LYS.7.S.A		√	√
	LYS.47._._	THR.8.S.A		√	√
	ILE.48._._	ILE.9.S.A		√	√
	MET.49._._	VAL.10.S.A		√	√
	ARG.50._._	SER.11.S.A		√	√
	SER.51._._	GLN.12.S.A		√	√
	PHE.52._._	TYR.13.S.A		√	√
	LEU.53._._	GLY.14.S.A		√	√
	ARG.54._._	GLN.15.S.A		√	√
	ARG.55._._	GLN.16.S.A		√	√
	ILE.56._._	ILE.17.S.A		√	√
	SER.57._._	LEU.18.S.A		√	√
	TRP.58._._	ASP.19.S.A		√	√
	ASP.59._._	LEU.20.S.A		√	√
	ILE.60._._	LEU.21.S.A		√	√
	LEU.61._._	LEU.22.S.A		√	√
	THR.62._._	ALA.23.S.A		√	√
	GLY.63._._	GLU.24.S.A		√	√
	LYS.64._._	THR.25.S.A		√	√
	LYS.65._._	GLN.26.S.A		√	√
	PRO.66._._	PRO.27.S.A		√	√
	GLN.67._._	LYS.28.S.A		√	√
	ALA.68._._	LYS.29.S.A		√	√
	ILE.69._._	ILE.30.S.A		√	√
	CYS.70._._	CYS.31.S.A		√	√
	VAL.71._._	SER.32.S.A		√	√
	ASP.72._._	GLN.33.S.A		√	√
	ILE.73._._	VAL.34.S.A		√	√
	LYS.74._._	GLY.35.S.A		√	√
	ILE.75._._	LEU.36.S.A		√	√
	CYS.76._._	CYS.37.S.A		√	√
	TYR.2._._	PRO.67.S.A	√	√	√
	PHE.3._._	MET.68.S.A	√	√	√
	CYS.4._._	CYS.69.S.A	√	√	√
	GLU.5._._	SER.70.S.A	√	√	√
	SER.6._._	ALA.71.S.A	√	√	√
	CYS.7._._	CYS.72.S.A	√	√	√
	ARG.8._._	GLU.73.S.A	√	√	√
	LYS.9._._	MET.74.S.A	√	√	√
	ILE.10._._	ALA.75.S.A	√	√	√
	ILE.11._._	VAL.76.S.A	√	√	√
	GLN.12._._	VAL.77.S.A	√	√	√
	LYS.13._._	TRP.78.S.A	√	√	√
	LEU.14._._	MET.79.S.A	√	√	√
	GLU.15._._	GLN.80.S.A	√	√	√
	ASP.16._._	ASN.81.S.A	√	√	√
	MET.17._._	GLN.82.S.A	√	√	√
	VAL.18._._	LEU.83.S.A	√	√	√
	GLY.19._._	ALA.84.S.A	√	√	√
	PRO.20._._	GLN.85.S.A	√	√	√
	GLN.21._._	ASN.86.S.A	√	√	√
	PRO.22._._	LYS.87.S.A	√	√	√
	ASN.23._._	THR.88.S.A	√	√	√
	GLU.24._._	GLN.89.S.A	√	√	√
	ASP.25._._	ASP.90.S.A	√	√	√
	THR.26._._	LEU.91.S.A	√	√	√
	VAL.27._._	ILE.92.S.A	√	√	√
	THR.28._._	LEU.93.S.A	√	√	√
	GLN.29._._	ASP.94.S.A	√	√	√
	ALA.30._._	TYR.95.S.A	√	√	√
	ALA.31._._	VAL.96.S.A	√	√	√
	SER.32._._	ASN.97.S.A	√	√	√
	GLN.33._._	GLN.98.S.A	√	√	√
	VAL.34._._	LEU.99.S.A	√	√	√
	CYS.35._._	CYS.100.S.A	√	√	√
	ASP.36._._	ASN.101.S.A	√	√	√
	LYS.37._._	ARG.102.S.A	√	√	√
	LEU.38._._	LEU.103.S.A	√	√	√
			51.3889%（37\72)	100%（72\72)	100%（72\72)
			Best：100%（72\72)
	9、#d1nls__-d2bqpa_		Len=117	len=240	Len=232
	GLU.8._._	GLU.119._.A	√	√	√
	ASP.10._._	ASP.121._.A	√	√	√
	TYR.12._._	PHE.123._.A	√	√	√
	ASN.14._._	ASN.125._.A	√	√	√
	ASP.19._._	ASP.129._.A		√
	HIS.24._._	HIS.136._.A	√	√	√
			30%（5\6)	100%(6\6)	30%(5\6)
			Best：100%(6\6)
	10、#d1qasa2-d1rsy__		len=115	len=115	Len=129
	SER.745._.A	LEU.142._._			√
	ALA.746._.A	GLY.143._._			√
	THR.747._.A	LYS.144._._			√
	LEU.748._.A	LEU.145._._			√
	PHE.749._.A	GLN.146._._			√
	VAL.750._.A	TYR.147._._			√
	LYS.751._.A	SER.148._._			√
	ILE.752._.A	LEU.149._._			√
	SER.753._.A	ASP.150._._			√
	ILE.754._.A	TYR.151._._			√
	GLN.755._.A	ASP.152._._
	ASP.756._.A	PHE.153._._
	ARG.630._.A	GLN.157._._	√	√	√
	LEU.631._.A	LEU.158._._	√	√	√
	ARG.632._.A	LEU.159._._	√	√	√
	VAL.633._.A	VAL.160._._	√	√	√
	ARG.634._.A	GLY.161._._	√	√	√
	ILE.635._.A	ILE.162._._	√	√	√
	ILE.636._.A	ILE.163._._	√	√	√
	SER.637._.A	GLN.164._._	√	√	√
	GLY.638._.A	ALA.165._._	√	√	√
	GLN.639._.A	ALA.166._._	√	√	√
	LYS.655._.A	TYR.180._._	√	√	√
	VAL.656._.A	VAL.181._._	√	√	√
	ILE.657._.A	LYS.182._._	√	√	√
	VAL.658._.A	VAL.183._._	√	√	√
	GLU.659._.A	PHE.184._._	√	√	√
	ILE.660._.A	LEU.185._._	√	√	√
	HIS.661._.A	LEU.186._._	√	√	√
	THR.667._.A	LYS.190._._	√	√
	GLY.668._.A	LYS.191._._	√	√	√
	SER.669._.A	LYS.192._._	√	√	√
	ARG.670._.A	PHE.193._._	√	√	√
	GLN.671._.A	GLU.194._._	√	√	√
	THR.672._.A	THR.195._._	√	√	√
	ALA.673._.A	LYS.196._._	√	√	√
	VAL.674._.A	VAL.197._._	√	√	√
	ASN.681._.A	ASN.203._._	√	√	√
	PRO.682._.A	PRO.204._._	√	√	√
	ARG.683._.A	VAL.205._._	√	√	√
	TRP.684._.A	PHE.206._._	√	√	√
	ASP.685._.A	ASN.207._._	√	√	√
	MET.686._.A	GLU.208._._	√	√	√
	GLU.687._.A	GLN.209._._	√	√	√
	PHE.688._.A	PHE.210._._	√	√	√
	GLU.689._.A	THR.211._._	√	√	√
	PHE.690._.A	PHE.212._._	√	√	√
	GLU.691._.A	LYS.213._._	√	√	√
	VAL.692._.A	VAL.214._._	√	√	√
	ALA.698._.A	LYS.222._._	√
	LEU.699._.A	THR.223._._	√	√	√
	VAL.700._.A	LEU.224._._	√	√	√
	ARG.701._.A	VAL.225._._	√	√	√
	PHE.702._.A	MET.226._._	√	√	√
	MET.703._.A	ALA.227._._	√	√	√
	VAL.704._.A	VAL.228._._	√	√	√
	GLU.705._.A	TYR.229._._	√	√	√
	ASP.706._.A	ASP.230._._	√	√	√
	ASP.714._.A	ASP.238._._	√	√	√
	PHE.715._.A	ILE.239._._	√	√	√
	ILE.716._.A	ILE.240._._	√	√	√
	GLY.717._.A	GLY.241._._	√	√	√
	GLN.718._.A	GLU.242._._	√	√	√
	SER.719._.A	PHE.243._._	√	√	√
	THR.720._.A	LYS.244._._	√	√	√
	ILE.721._.A	VAL.245._._	√	√	√
	PRO.722._.A	PRO.246._._	√	√	√
	TRP.723._.A	MET.247._._	√	√	√
	GLY.729._.A	THR.256._._
	TYR.730._.A	GLU.257._._
	ARG.731._.A	GLU.258._._
	HIS.732._.A	TRP.259._._
	VAL.733._.A	ARG.260._._
	HIS.734._.A	ASP.261._._
	LEU.735._.A	LEU.262._._
			74.67%（56\75)	73.33%(55\75)	85.33%(64\75)
			Best：85.33%(64\75)
	11、#d1b5ta_-d1k87a2		len=323	len=324	Len=357
	THR.59._.A	ALA.371._.A
	LEU.117._.A	VAL.433._.A
	ARG.118._.A	LYS.434._.A
	GLY.119._.A	GLY.435._.A
	ASP.120._.A	ALA.436._.A
	LEU.121._.A	TRP.438._.A
	GLU.129._.A	VAL.460._.A
	ASP.134._.A	ASP.463._.A
			0	0	0
			Best：0%
	12、#d1jwyb_-d1puja_		len=152	len=349	Len=393
	LYS.208._.B	LYS.59._.A	√	√	√
	ASP.210._.B	ASP.61._.A	√	√	√
	LEU.211._.B	LYS.62._.A	√	√	√
	ASN.238._.B	SER.87._.A	√	√	√
	SER.33._.B	PRO.129._.A
	SER.35._.B	ASN.130._.A		√	√
	GLY.37._.B	GLY.132._.A		√	√
	LYS.38._.B	LYS.133._.A		√	√
	SER.39._.B	SER.134._.A		√	√
	SER.40._.B	THR.135._.A		√	√
	ASP.138._.B	ASP.171._.A			√
	GLY.141._.B	GLY.174._.A			√
			33.33%（4\12)	75%（9\12）	91.67%(11\12)
			Best:91.67%(11\12)
	13、#d1jwyb_-d1u0la2		len=145	len=229	Len=366
	LYS.208._.B	LYS.118._.A	√	√	√
	ASP.210._.B	ASP.120._.A	√	√	√
	LEU.211._.B	LEU.121._.A	√	√	√
	ASN.238._.B	ALA.148._.A	√		√
	GLN.34._.B	SER.172._.A		√	√
	SER.35._.B	GLY.173._.A		√	√
	SER.36._.B	VAL.174._.A		√	√
	GLY.37._.B	GLY.175._.A		√	√
	LYS.38._.B	LYS.176._.A		√	√
	SER.39._.B	SER.177._.A		√	√
	SER.40._.B	SER.178._.A		√	√
			36.3636%(4\11)	90.9091%(10\11)	100%(11\11)
			Best：100%(11\11)
	14、#d1nw5a_-d2adma_		Len=145	Len=411	Len = 228
	THR.225._.A	VAL.21._.A		√
	LYS.227._.A	THR.23._.A		√	√
	ASP.248._.A	GLU.45._.A		√	√
	PHE.250._.A	ALA.47._.A		√	√
	ALA.251._.A	CYS.48._.A		√	√
	ASP.271._.A	GLU.71._.A		√	√
	ALA.272._.A	ILE.72._.A		√	√
	ASP.46._.A	ASP.89._.A	√	√	√
	CYS.47._.A	PHE.90._.A	√	√	√
	ASP.65._.A	ASN.105._.A	√	√	√
	PRO.66._.A	PRO.106._.A	√	√	√
	PRO.67._.A	PRO.107._.A	√	√	√
	TYR.68._.A	TYR.108._.A	√	√	√
			46.1538%(6\13)	100%(13\13)	92.3077%(12\13)
			Best100%(13\13)
	15、#d1gsa_1-d2hgsa1		Len=123	Len=125	Len = 129
	ASN.13._._	LYS.213._.A
	ASN.15._._	ARG.215._.A
	SER.21._._	GLN.220._.A	√	√
	ARG.86._._	ARG.267._.A	√	√	√
	ASP.88._._	TYR.270._.A		√	√
			40%（2\5)	60%(3\5)	40%（2\5)
			Best60%(3\5)
	16、#d1qq5a_-d3chy__		Len=108	Len=213	Len = 112
	ASP.8._.A	ASP.57._._		√
	SER.114._.A	THR.87._._
	LYS.147._.A	LYS.109._._
			0%(0\3)	33.33%(1\3)	0%(0\3)
			Best：33.33%(1\3)
	17、#d1kiaa_-d1nw5a_		Len=156	Len=185	Len = 271
	TRP.117._.A	CYS.47._.A	√	√	√
	LEU.136._.A	ASP.65._.A	√	√	√
	GLY.137._.A	PRO.66._.A	√	√	√
	HIS.142._.A	ASN.69._.A
	TRP.30._.A	THR.225._.A
	ASP.62._.A	ASP.248._.A		√	√
	VAL.63._.A	PHE.249._.A		√	√
	ALA.64._.A	PHE.250._.A		√	√
	CYS.65._.A	ALA.251._.A		√	√
	THR.67._.A	SER.253._.A		√	√
	ASP.85._.A	ASP.271._.A		√	√
	ALA.86._.A	ALA.272._.A		√	√
			25%（3\12)	83.33%（10\12)	83.33%（10\12)
			Best：83.33%（10\12)
	18、#d2bbma_-d4cln__		Len=147	Len=148	Len = 148
	ALA.1._.A	ALA.1._._		√	√
	ASP.2._.A	ASP.2._._	√	√	√
	GLN.3._.A	GLN.3._._	√	√	√
	LEU.4._.A	LEU.4._._	√	√	√
	THR.5._.A	THR.5._._	√	√	√
	GLU.6._.A	GLU.6._._	√	√	√
	GLU.7._.A	GLU.7._._	√	√	√
	GLN.8._.A	GLN.8._._	√	√	√
	ILE.9._.A	ILE.9._._	√	√	√
	ALA.10._.A	ALA.10._._	√	√	√
	GLU.11._.A	GLU.11._._	√	√	√
	PHE.12._.A	PHE.12._._	√	√	√
	LYS.13._.A	LYS.13._._	√	√	√
	GLU.14._.A	GLU.14._._	√	√	√
	ALA.15._.A	ALA.15._._	√	√	√
	PHE.16._.A	PHE.16._._	√	√	√
	SER.17._.A	SER.17._._	√	√	√
	LEU.18._.A	LEU.18._._	√	√	√
	PHE.19._.A	PHE.19._._	√	√	√
	ASP.20._.A	ASP.20._._	√	√	√
	LYS.21._.A	LYS.21._._	√	√	√
	ASP.22._.A	ASP.22._._	√	√	√
	GLY.23._.A	GLY.23._._	√	√	√
	ASP.24._.A	ASP.24._._	√	√	√
	GLY.25._.A	GLY.25._._	√	√	√
	THR.26._.A	THR.26._._	√	√	√
	ILE.27._.A	ILE.27._._	√	√	√
	THR.28._.A	THR.28._._	√	√	√
	THR.29._.A	THR.29._._	√	√	√
	LYS.30._.A	LYS.30._._	√	√	√
	GLU.31._.A	GLU.31._._	√	√	√
	LEU.32._.A	LEU.32._._	√	√	√
	GLY.33._.A	GLY.33._._	√	√	√
	THR.34._.A	THR.34._._	√	√	√
	VAL.35._.A	VAL.35._._	√	√	√
	MET.36._.A	MET.36._._	√	√	√
	ARG.37._.A	ARG.37._._	√	√	√
	SER.38._.A	SER.38._._	√	√	√
	LEU.39._.A	LEU.39._._	√	√	√
	GLY.40._.A	GLY.40._._	√	√	√
	GLN.41._.A	GLN.41._._	√	√	√
	ASN.42._.A	ASN.42._._	√	√	√
	PRO.43._.A	PRO.43._._	√	√	√
	THR.44._.A	THR.44._._	√	√	√
	GLU.45._.A	GLU.45._._	√	√	√
	ALA.46._.A	ALA.46._._	√	√	√
	GLU.47._.A	GLU.47._._	√	√	√
	LEU.48._.A	LEU.48._._	√	√	√
	GLN.49._.A	GLN.49._._	√	√	√
	ASP.50._.A	ASP.50._._	√	√	√
	MET.51._.A	MET.51._._	√	√	√
	ILE.52._.A	ILE.52._._	√	√	√
	ASN.53._.A	ASN.53._._	√	√	√
	GLU.54._.A	GLU.54._._	√	√	√
	VAL.55._.A	VAL.55._._	√	√	√
	ASP.56._.A	ASP.56._._	√	√	√
	ALA.57._.A	ALA.57._._	√	√	√
	ASP.58._.A	ASP.58._._	√	√	√
	GLY.59._.A	GLY.59._._	√	√	√
	ASN.60._.A	ASN.60._._	√	√	√
	GLY.61._.A	GLY.61._._	√	√	√
	THR.62._.A	THR.62._._	√	√	√
	ILE.63._.A	ILE.63._._	√	√	√
	ASP.64._.A	ASP.64._._	√	√	√
	PHE.65._.A	PHE.65._._	√	√	√
	PRO.66._.A	PRO.66._._	√	√	√
	GLU.67._.A	GLU.67._._	√	√	√
	PHE.68._.A	PHE.68._._	√	√	√
	LEU.69._.A	LEU.69._._	√	√	√
	THR.70._.A	THR.70._._	√	√	√
	MET.71._.A	MET.71._._	√	√	√
	MET.72._.A	MET.72._._	√	√	√
	ALA.73._.A	ALA.73._._	√	√	√
	ARG.74._.A	ARG.74._._	√	√	√
	LYS.75._.A	LYS.75._._	√	√	√
	MET.76._.A	MET.76._._	√	√	√
	LYS.77._.A	LYS.77._._	√	√	√
	ASP.78._.A	ASP.78._._	√	√	√
	THR.79._.A	THR.79._._	√	√	√
	ASP.80._.A	ASP.80._._	√	√	√
	SER.81._.A	SER.81._._	√	√	√
	GLU.82._.A	GLU.82._._	√	√	√
	GLU.83._.A	GLU.83._._	√	√	√
	GLU.84._.A	GLU.84._._	√	√	√
	ILE.85._.A	ILE.85._._	√	√	√
	ARG.86._.A	ARG.86._._	√	√	√
	GLU.87._.A	GLU.87._._	√	√	√
	ALA.88._.A	ALA.88._._	√	√	√
	PHE.89._.A	PHE.89._._	√	√	√
	ARG.90._.A	ARG.90._._	√	√	√
	VAL.91._.A	VAL.91._._	√	√	√
	PHE.92._.A	PHE.92._._	√	√	√
	ASP.93._.A	ASP.93._._	√	√	√
	LYS.94._.A	LYS.94._._	√	√	√
	ASP.95._.A	ASP.95._._	√	√	√
	GLY.96._.A	GLY.96._._	√	√	√
	ASN.97._.A	ASN.97._._	√	√	√
	GLY.98._.A	GLY.98._._	√	√	√
	PHE.99._.A	PHE.99._._	√	√	√
	ILE.100._.A	ILE.100._._	√	√	√
	SER.101._.A	SER.101._._	√	√	√
	ALA.102._.A	ALA.102._._	√	√	√
	ALA.103._.A	ALA.103._._	√	√	√
	GLU.104._.A	GLU.104._._	√	√	√
	LEU.105._.A	LEU.105._._	√	√	√
	ARG.106._.A	ARG.106._._	√	√	√
	HIS.107._.A	HIS.107._._	√	√	√
	VAL.108._.A	VAL.108._._	√	√	√
	MET.109._.A	MET.109._._	√	√	√
	THR.110._.A	THR.110._._	√	√	√
	ASN.111._.A	ASN.111._._	√	√	√
	LEU.112._.A	LEU.112._._	√	√	√
	GLY.113._.A	GLY.113._._	√	√	√
	GLU.114._.A	GLU.114._._	√	√	√
	LYS.115._.A	LYS.115._._	√	√	√
	LEU.116._.A	LEU.116._._	√	√	√
	THR.117._.A	THR.117._._	√	√	√
	ASP.118._.A	ASP.118._._	√	√	√
	GLU.119._.A	GLU.119._._	√	√	√
	GLU.120._.A	GLU.120._._	√	√	√
	VAL.121._.A	VAL.121._._	√	√	√
	ASP.122._.A	ASP.122._._	√	√	√
	GLU.123._.A	GLU.123._._	√	√	√
	MET.124._.A	MET.124._._	√	√	√
	ILE.125._.A	ILE.125._._	√	√	√
	ARG.126._.A	ARG.126._._	√	√	√
	GLU.127._.A	GLU.127._._	√	√	√
	ALA.128._.A	ALA.128._._	√	√	√
	ASP.129._.A	ASP.129._._	√	√	√
	ILE.130._.A	ILE.130._._	√	√	√
	ASP.131._.A	ASP.131._._	√	√	√
	GLY.132._.A	GLY.132._._	√	√	√
	ASP.133._.A	ASP.133._._	√	√	√
	GLY.134._.A	GLY.134._._	√	√	√
	GLN.135._.A	GLN.135._._	√	√	√
	VAL.136._.A	VAL.136._._	√	√	√
	ASN.137._.A	ASN.137._._	√	√	√
	TYR.138._.A	TYR.138._._	√	√	√
	GLU.139._.A	GLU.139._._	√	√	√
	GLU.140._.A	GLU.140._._	√	√	√
	PHE.141._.A	PHE.141._._	√	√	√
	VAL.142._.A	VAL.142._._	√	√	√
	THR.143._.A	THR.143._._	√	√	√
	MET.144._.A	MET.144._._	√	√	√
	MET.145._.A	MET.145._._	√	√	√
	THR.146._.A	THR.146._._	√	√	√
	SER.147._.A	SER.147._._	√	√	√
	LYS.148._.A	LYS.148._._	√	√	√
			99.32%（147\148)	100%(148\148)	100%(148\148)
			Best：100%(148\148)
	19、#d1dlia1-d1mv8a1		Len=76	Len=75	Len = 74
	LYS.204._.A	LYS.210._.A	√	√	√
	ASN.208._.A	ASN.214._.A	√		√
	CYS.260._.A	CYS.268._.A	√	√	√
	ASP.264._.A	ASP.272._.A	√	√	√
			100%（4\4)	75%（3\4)	100%（4\4)
			Best：100%（4\4)
	20、#d1hava_-d1kxf__		Len=178	Len=240	Len = 95
	HIS.44._.A	HIS.141._._
	GLY.170._.A	GLY.213._._	√	√	√
	CYS.172._.A	SER.215._._	√	√	√
	GLY.173._.A	GLY.216._._	√	√	√
			75%（3\4)	75%（3\4)	75%（3\4)
			Best：75%（3\4)
	21、#d1l5ba_-d1l5ea_		Len=100	Len=101	Len=101
	LEU.1._.A	LEU.1._.A		√	√
	GLY.2._.A	GLY.2._.A	√	√	√
	LYS.3._.A	LYS.3._.A	√	√	√
	PHE.4._.A	PHE.4._.A	√	√	√
	SER.5._.A	SER.5._.A	√	√	√
	GLN.6._.A	GLN.6._.A	√	√	√
	THR.7._.A	THR.7._.A	√	√	√
	CYS.8._.A	CYS.8._.A	√	√	√
	TYR.9._.A	TYR.9._.A	√	√	√
	ASN.10._.A	ASN.10._.A	√	√	√
	SER.11._.A	SER.11._.A	√	√	√
	ALA.12._.A	ALA.12._.A	√	√	√
	ILE.13._.A	ILE.13._.A	√	√	√
	GLN.14._.A	GLN.14._.A	√	√	√
	GLY.15._.A	GLY.15._.A	√	√	√
	SER.16._.A	SER.16._.A	√	√	√
	VAL.17._.A	VAL.17._.A	√	√	√
	LEU.18._.A	LEU.18._.A	√	√	√
	THR.19._.A	THR.19._.A	√	√	√
	SER.20._.A	SER.20._.A	√	√	√
	THR.21._.A	THR.21._.A	√	√	√
	CYS.22._.A	CYS.22._.A	√	√	√
	GLU.23._.A	GLU.23._.A	√	√	√
	ARG.24._.A	ARG.24._.A	√	√	√
	THR.25._.A	THR.25._.A	√	√	√
	ASN.26._.A	ASN.26._.A	√	√	√
	GLY.27._.A	GLY.27._.A	√	√	√
	GLY.28._.A	GLY.28._.A	√	√	√
	TYR.29._.A	TYR.29._.A	√	√	√
	ASN.30._.A	ASN.30._.A	√	√	√
	THR.31._.A	THR.31._.A	√	√	√
	SER.32._.A	SER.32._.A	√	√	√
	SER.33._.A	SER.33._.A	√	√	√
	ILE.34._.A	ILE.34._.A	√	√	√
	ASP.35._.A	ASP.35._.A	√	√	√
	LEU.36._.A	LEU.36._.A	√	√	√
	ASN.37._.A	ASN.37._.A	√	√	√
	SER.38._.A	SER.38._.A	√	√	√
	VAL.39._.A	VAL.39._.A	√	√	√
	ILE.40._.A	ILE.40._.A	√	√	√
	GLU.41._.A	GLU.41._.A	√	√	√
	ASN.42._.A	ASN.42._.A	√	√	√
	VAL.43._.A	VAL.43._.A	√	√	√
	ASP.44._.A	ASP.44._.A	√	√	√
	GLY.45._.A	GLY.45._.A	√	√	√
	SER.46._.A	SER.46._.A	√	√	√
	LEU.47._.A	LEU.47._.A	√	√	√
	LYS.48._.A	LYS.48._.A	√	√	√
	TRP.49._.A	TRP.49._.A	√	√	√
	GLN.50._.A	GLN.50._.A	√	√	√
	PRO.51._.A	PRO.51._.A	√	√	√
	SER.52._.A	SER.52._.A	√	√	√
	ASN.53._.A	ASN.53._.A	√	√	√
	PHE.54._.A	PHE.54._.A	√	√	√
	ILE.55._.A	ILE.55._.A	√	√	√
	GLU.56._.A	GLU.56._.A	√	√	√
	THR.57._.A	THR.57._.A	√	√	√
	CYS.58._.A	CYS.58._.A	√	√	√
	ARG.59._.A	ARG.59._.A	√	√	√
	ASN.60._.A	ASN.60._.A	√	√	√
	THR.61._.A	THR.61._.A	√	√	√
	GLN.62._.A	GLN.62._.A	√	√	√
	LEU.63._.A	LEU.63._.A	√	√	√
	ALA.64._.A	ALA.64._.A	√	√	√
	GLY.65._.A	GLY.65._.A	√	√	√
	SER.66._.A	SER.66._.A	√	√	√
	SER.67._.A	SER.67._.A	√	√	√
	GLU.68._.A	GLU.68._.A	√	√	√
	LEU.69._.A	LEU.69._.A	√	√	√
	ALA.70._.A	ALA.70._.A	√	√	√
	ALA.71._.A	ALA.71._.A	√	√	√
	GLU.72._.A	GLU.72._.A	√	√	√
	CYS.73._.A	CYS.73._.A	√	√	√
	LYS.74._.A	LYS.74._.A	√	√	√
	THR.75._.A	THR.75._.A	√	√	√
	ARG.76._.A	ARG.76._.A	√	√	√
	ALA.77._.A	ALA.77._.A	√	√	√
	GLN.78._.A	GLN.78._.A	√	√	√
	GLN.79._.A	GLN.79._.A	√	√	√
	PHE.80._.A	PHE.80._.A	√	√	√
	VAL.81._.A	VAL.81._.A	√	√	√
	SER.82._.A	SER.82._.A	√	√	√
	THR.83._.A	THR.83._.A	√	√	√
	LYS.84._.A	LYS.84._.A	√	√	√
	ILE.85._.A	ILE.85._.A	√	√	√
	ASN.86._.A	ASN.86._.A	√	√	√
	LEU.87._.A	LEU.87._.A	√	√	√
	ASP.88._.A	ASP.88._.A	√	√	√
	ASP.89._.A	ASP.89._.A	√	√	√
	HIS.90._.A	HIS.90._.A	√	√	√
	ILE.91._.A	ILE.91._.A	√	√	√
	ALA.92._.A	ALA.92._.A	√	√	√
	ASN.93._.A	ASN.93._.A	√	√	√
	ILE.94._.A	ILE.94._.A	√	√	√
	ASP.95._.A	ASP.95._.A	√	√	√
	GLY.96._.A	GLY.96._.A	√	√	√
	THR.97._.A	THR.97._.A	√	√	√
	LEU.98._.A	LEU.98._.A	√	√	√
	LYS.99._.A	LYS.99._.A	√	√	√
	TYR.100._.A	TYR.100._.A	√	√	√
	GLU.101._.A	GLU.101._.A	√	√	√
			99.01%(100\101)	100%(101\101)	100%(101\101)
			Best:100%（101\101)
	22、#d1ggga_-d1wdna_		Len=220	Len=220	Len = 221
	LEU.5._.A	LEU.5._.A	√	√	√
	VAL.6._.A	VAL.6._.A	√	√	√
	VAL.7._.A	VAL.7._.A	√	√	√
	ALA.8._.A	ALA.8._.A	√	√	√
	THR.9._.A	THR.9._.A	√	√	√
	ASP.10._.A	ASP.10._.A	√	√	√
	THR.11._.A	THR.11._.A	√	√	√
	ALA.12._.A	ALA.12._.A	√	√	√
	PHE.13._.A	PHE.13._.A	√	√	√
	VAL.14._.A	VAL.14._.A	√	√	√
	PRO.15._.A	PRO.15._.A	√	√	√
	PHE.16._.A	PHE.16._.A	√	√	√
	GLU.17._.A	GLU.17._.A	√	√	√
	PHE.18._.A	PHE.18._.A	√	√	√
	LYS.19._.A	LYS.19._.A	√	√	√
	GLN.20._.A	GLN.20._.A	√	√	√
	GLY.21._.A	GLY.21._.A	√	√	√
	ASP.22._.A	ASP.22._.A	√	√	√
	LEU.23._.A	LEU.23._.A	√	√	√
	TYR.24._.A	TYR.24._.A	√	√	√
	VAL.25._.A	VAL.25._.A	√	√	√
	GLY.26._.A	GLY.26._.A	√	√	√
	PHE.27._.A	PHE.27._.A	√	√	√
	ASP.28._.A	ASP.28._.A	√	√	√
	VAL.29._.A	VAL.29._.A	√	√	√
	ASP.30._.A	ASP.30._.A	√	√	√
	LEU.31._.A	LEU.31._.A	√	√	√
	TRP.32._.A	TRP.32._.A	√	√	√
	ALA.33._.A	ALA.33._.A	√	√	√
	ALA.34._.A	ALA.34._.A	√	√	√
	ILE.35._.A	ILE.35._.A	√	√	√
	ALA.36._.A	ALA.36._.A	√	√	√
	LYS.37._.A	LYS.37._.A	√	√	√
	GLU.38._.A	GLU.38._.A	√	√	√
	LEU.39._.A	LEU.39._.A	√	√	√
	LYS.40._.A	LYS.40._.A	√	√	√
	LEU.41._.A	LEU.41._.A	√	√	√
	ASP.42._.A	ASP.42._.A	√	√	√
	TYR.43._.A	TYR.43._.A	√	√	√
	GLU.44._.A	GLU.44._.A	√	√	√
	LEU.45._.A	LEU.45._.A	√	√	√
	LYS.46._.A	LYS.46._.A	√	√	√
	PRO.47._.A	PRO.47._.A	√	√	√
	MET.48._.A	MET.48._.A	√	√	√
	ASP.49._.A	ASP.49._.A	√	√	√
	PHE.50._.A	PHE.50._.A	√	√	√
	SER.51._.A	SER.51._.A	√	√	√
	GLY.52._.A	GLY.52._.A	√	√	√
	ILE.53._.A	ILE.53._.A	√	√	√
	ILE.54._.A	ILE.54._.A	√	√	√
	PRO.55._.A	PRO.55._.A	√	√	√
	ALA.56._.A	ALA.56._.A	√	√	√
	LEU.57._.A	LEU.57._.A	√	√	√
	GLN.58._.A	GLN.58._.A	√	√	√
	THR.59._.A	THR.59._.A	√	√	√
	LYS.60._.A	LYS.60._.A	√	√	√
	ASN.61._.A	ASN.61._.A	√	√	√
	VAL.62._.A	VAL.62._.A	√	√	√
	ASP.63._.A	ASP.63._.A	√	√	√
	LEU.64._.A	LEU.64._.A	√	√	√
	ALA.65._.A	ALA.65._.A	√	√	√
	LEU.66._.A	LEU.66._.A	√	√	√
	ALA.67._.A	ALA.67._.A	√	√	√
	GLY.68._.A	GLY.68._.A	√	√	√
	ILE.69._.A	ILE.69._.A	√	√	√
	THR.70._.A	THR.70._.A	√	√	√
	ILE.71._.A	ILE.71._.A	√	√	√
	THR.72._.A	THR.72._.A	√	√	√
	ASP.73._.A	ASP.73._.A	√	√	√
	GLU.74._.A	GLU.74._.A	√	√	√
	ARG.75._.A	ARG.75._.A	√	√	√
	LYS.76._.A	LYS.76._.A	√	√	√
	LYS.77._.A	LYS.77._.A	√	√	√
	ALA.78._.A	ALA.78._.A	√	√	√
	ILE.79._.A	ILE.79._.A	√	√	√
	ASP.80._.A	ASP.80._.A	√	√	√
	PHE.81._.A	PHE.81._.A	√	√	√
	SER.82._.A	SER.82._.A	√	√	√
	ASP.83._.A	ASP.83._.A	√	√	√
	GLY.84._.A	GLY.84._.A	√	√	√
	TYR.85._.A	TYR.85._.A	√	√	√
	TYR.86._.A	TYR.86._.A	√	√	√
	LYS.87._.A	LYS.87._.A	√	√	√
	SER.88._.A	SER.88._.A	√	√	√
	GLY.89._.A	GLY.89._.A	√	√	√
	LEU.90._.A	LEU.90._.A	√	√	√
	LEU.91._.A	LEU.91._.A	√	√	√
	VAL.92._.A	VAL.92._.A	√	√	√
	MET.93._.A	MET.93._.A	√	√	√
	VAL.94._.A	VAL.94._.A	√	√	√
	LYS.95._.A	LYS.95._.A	√	√	√
	ALA.96._.A	ALA.96._.A	√	√	√
	ASN.97._.A	ASN.97._.A	√	√	√
	ASN.98._.A	ASN.98._.A	√	√	√
	ASN.99._.A	ASN.99._.A	√	√	√
	ASP.100._.A	ASP.100._.A	√	√	√
	VAL.101._.A	VAL.101._.A	√	√	√
	LYS.102._.A	LYS.102._.A	√	√	√
	SER.103._.A	SER.103._.A	√	√	√
	VAL.104._.A	VAL.104._.A	√	√	√
	LYS.105._.A	LYS.105._.A	√	√	√
	ASP.106._.A	ASP.106._.A	√	√	√
	LEU.107._.A	LEU.107._.A	√	√	√
	ASP.108._.A	ASP.108._.A	√	√	√
	GLY.109._.A	GLY.109._.A	√	√	√
	LYS.110._.A	LYS.110._.A	√	√	√
	VAL.111._.A	VAL.111._.A	√	√	√
	VAL.112._.A	VAL.112._.A	√	√	√
	ALA.113._.A	ALA.113._.A	√	√	√
	VAL.114._.A	VAL.114._.A	√	√	√
	LYS.115._.A	LYS.115._.A	√	√	√
	SER.116._.A	SER.116._.A	√	√	√
	GLY.117._.A	GLY.117._.A	√	√	√
	THR.118._.A	THR.118._.A	√	√	√
	GLY.119._.A	GLY.119._.A	√	√	√
	SER.120._.A	SER.120._.A	√	√	√
	VAL.121._.A	VAL.121._.A	√	√	√
	ASP.122._.A	ASP.122._.A	√	√	√
	TYR.123._.A	TYR.123._.A	√	√	√
	ALA.124._.A	ALA.124._.A	√	√	√
	LYS.125._.A	LYS.125._.A	√	√	√
	ALA.126._.A	ALA.126._.A	√	√	√
	ASN.127._.A	ASN.127._.A	√	√	√
	ILE.128._.A	ILE.128._.A	√	√	√
	LYS.129._.A	LYS.129._.A	√	√	√
	THR.130._.A	THR.130._.A	√	√	√
	LYS.131._.A	LYS.131._.A	√	√	√
	ASP.132._.A	ASP.132._.A	√	√	√
	LEU.133._.A	LEU.133._.A	√	√	√
	ARG.134._.A	ARG.134._.A	√	√	√
	GLN.135._.A	GLN.135._.A	√	√	√
	PHE.136._.A	PHE.136._.A	√	√	√
	PRO.137._.A	PRO.137._.A	√	√	√
	ASN.138._.A	ASN.138._.A	√	√	√
	ILE.139._.A	ILE.139._.A	√	√	√
	ASP.140._.A	ASP.140._.A	√	√	√
	ASN.141._.A	ASN.141._.A	√	√	√
	ALA.142._.A	ALA.142._.A	√	√	√
	TYR.143._.A	TYR.143._.A	√	√	√
	MET.144._.A	MET.144._.A	√	√	√
	GLU.145._.A	GLU.145._.A	√	√	√
	LEU.146._.A	LEU.146._.A	√	√	√
	GLY.147._.A	GLY.147._.A	√	√	√
	THR.148._.A	THR.148._.A	√	√	√
	ASN.149._.A	ASN.149._.A	√	√	√
	ARG.150._.A	ARG.150._.A	√	√	√
	ALA.151._.A	ALA.151._.A	√	√	√
	ASP.152._.A	ASP.152._.A	√	√	√
	ALA.153._.A	ALA.153._.A	√	√	√
	VAL.154._.A	VAL.154._.A	√	√	√
	LEU.155._.A	LEU.155._.A	√	√	√
	HIS.156._.A	HIS.156._.A	√	√	√
	ASP.157._.A	ASP.157._.A	√	√	√
	THR.158._.A	THR.158._.A	√	√	√
	PRO.159._.A	PRO.159._.A	√	√	√
	ASN.160._.A	ASN.160._.A	√	√	√
	ILE.161._.A	ILE.161._.A	√	√	√
	LEU.162._.A	LEU.162._.A	√	√	√
	TYR.163._.A	TYR.163._.A	√	√	√
	PHE.164._.A	PHE.164._.A	√	√	√
	ILE.165._.A	ILE.165._.A	√	√	√
	LYS.166._.A	LYS.166._.A	√	√	√
	THR.167._.A	THR.167._.A	√	√	√
	ALA.168._.A	ALA.168._.A	√	√	√
	GLY.169._.A	GLY.169._.A	√	√	√
	ASN.170._.A	ASN.170._.A	√	√	√
	GLY.171._.A	GLY.171._.A	√	√	√
	GLN.172._.A	GLN.172._.A	√	√	√
	PHE.173._.A	PHE.173._.A	√	√	√
	LYS.174._.A	LYS.174._.A	√	√	√
	ALA.175._.A	ALA.175._.A	√	√	√
	VAL.176._.A	VAL.176._.A	√	√	√
	GLY.177._.A	GLY.177._.A	√	√	√
	ASP.178._.A	ASP.178._.A	√	√	√
	SER.179._.A	SER.179._.A	√	√	√
	LEU.180._.A	LEU.180._.A	√	√	√
	GLU.181._.A	GLU.181._.A	√	√	√
	ALA.182._.A	ALA.182._.A	√	√	√
	GLN.183._.A	GLN.183._.A	√	√	√
	GLN.184._.A	GLN.184._.A	√	√	√
	TYR.185._.A	TYR.185._.A	√	√	√
	GLY.186._.A	GLY.186._.A	√	√	√
	ILE.187._.A	ILE.187._.A	√	√	√
	ALA.188._.A	ALA.188._.A	√	√	√
	PHE.189._.A	PHE.189._.A	√	√	√
	PRO.190._.A	PRO.190._.A	√	√	√
	LYS.191._.A	LYS.191._.A	√	√	√
	GLY.192._.A	GLY.192._.A	√	√	√
	SER.193._.A	SER.193._.A	√	√	√
	ASP.194._.A	ASP.194._.A	√	√	√
	GLU.195._.A	GLU.195._.A	√	√	√
	LEU.196._.A	LEU.196._.A	√	√	√
	ARG.197._.A	ARG.197._.A	√	√	√
	ASP.198._.A	ASP.198._.A	√	√	√
	LYS.199._.A	LYS.199._.A	√	√	√
	VAL.200._.A	VAL.200._.A	√	√	√
	ASN.201._.A	ASN.201._.A	√	√	√
	GLY.202._.A	GLY.202._.A	√	√	√
	ALA.203._.A	ALA.203._.A	√	√	√
	LEU.204._.A	LEU.204._.A	√	√	√
	LYS.205._.A	LYS.205._.A	√	√	√
	THR.206._.A	THR.206._.A	√	√	√
	LEU.207._.A	LEU.207._.A	√	√	√
	ARG.208._.A	ARG.208._.A	√	√	√
	GLU.209._.A	GLU.209._.A	√	√	√
	ASN.210._.A	ASN.210._.A	√	√	√
	GLY.211._.A	GLY.211._.A	√	√	√
	THR.212._.A	THR.212._.A	√	√	√
	TYR.213._.A	TYR.213._.A	√	√	√
	ASN.214._.A	ASN.214._.A	√	√	√
	GLU.215._.A	GLU.215._.A	√	√	√
	ILE.216._.A	ILE.216._.A	√	√	√
	TYR.217._.A	TYR.217._.A	√	√	√
	LYS.218._.A	LYS.218._.A	√	√	√
	LYS.219._.A	LYS.219._.A	√	√	√
	TRP.220._.A	TRP.220._.A	√	√	√
	PHE.221._.A	PHE.221._.A	√	√	√
	GLY.222._.A	GLY.222._.A	√	√	√
	THR.223._.A	THR.223._.A	√	√	√
	GLU.224._.A	GLU.224._.A	√	√	√
			100%(220\220）	100%(220\220）	100%(220\220）
			Best:100%（220\220)
	23、#d1d5fa_-d1nd7a_		Len=361	Len=361	Len = 357
	ARG.506._.A	ARG.573._.A	√	√	√
	GLU.539._.A	GLU.603._.A	√	√	√
	GLU.550._.A	GLU.614._.A	√	√	√
	ASP.607._.A	ASP.675._.A	√	√	√
	HIS.818._.A	HIS.888._.A	√	√	√
	CYS.820._.A	CYS.890._.A	√	√	√
			100%（6\6)	100%（6\6)	100%（6\6)
			Best:100%（6\6)
